# Supplementary material for: The megabase-scale crossover landscape is largely independent of sequence divergence
Source: Nat Commun. 2022 Jul 2;13:3828. doi: 10.1038/s41467-022-31509-8 (PMC9250513; doi:10.1038/s41467-022-31509-8)
Supplement: Supplementary file 4 — Supplementary Data 1 [file 41467_2022_31509_MOESM4_ESM.xlsx]

## Sheet: Sheet1
Data set	Arabidopsis accession	ArrayExpress accession	GEO accession	SRA accession	Tissue	Reference
REC8 ChIP-seq	Col-0	E-MTAB-7370		ERR3813870	Floral buds	1
				ERR3813871
REC8 ChIP-seq input	Col-0	E-MTAB-7370		ERR3813873	Floral buds	1
H3K4me3 ChIP-seq	Col-0	E-MTAB-5048		ERR1590145	Floral buds	2
				ERR1590146
				ERR1590147
H3K4me3 ChIP-seq input	Col-0	E-MTAB-6257		ERR2215860	Floral buds	2
				ERR2215861
				ERR2215862
				ERR2215863
H3K9me2 ChIP-seq	Col-0	E-MTAB-7370		ERR3813867	Floral buds	1
H3K9me2 ChIP-seq input	Col-0	E-MTAB-7370		ERR3813868	Floral buds	1
H3K4me1 ChIP-seq	Col-0	E-MTAB-7370		ERR3813865	Floral buds	1
H3K4me2 ChIP-seq	Col-0	E-MTAB-7370		ERR3813866	Floral buds	1
H3K27me1 ChIP-seq	Col-0	E-MTAB-7370		ERR3813864	Floral buds	1
Histone ChIP-seq input	Col-0	E-MTAB-7370		ERR3813869	Floral buds	1
MNase-seq	Col-0	E-MTAB-5042		ERR1590154	Floral buds	2
MNase-seq control	Col-0	E-MTAB-6257		ERR2215860	Floral buds	2
				ERR2215861
				ERR2215862
				ERR2215863
DNase-seq	Col-0		GSE34318	SRR388660	Flowers	3
				SRR388661
DNase-seq control	Col-0			SRR10051102	Roots	4
				SRR10051103
ATAC-seq	Col-0		GSE155503	SRR12362020	Flowers	5
				SRR12362021
				SRR12362022
				SRR12362023
ATAC-seq control	Col-0		GSM2704269	SRR5829244	Roots	6
DNA mehtylation	Col-0		GSM2306321	SRX2148720	Meiocytes	7
BS-seq			GSM2306322	SRX2148721
SPO11-1-oligo	Col-0	E-MTAB-5041		ERR1590157	Floral buds	2
				ERR1590158
				ERR1590166
SPO11-1-oligo control	Col-0	E-MTAB-6257		ERR2215864	Floral buds	2
Origins of replication BrdU-seq	Col-0		GSM542644	SRR051937	MM2d cells	8
BrdU-seq control	Col-0		GSM542645	SRR051938	MM2d cells	8
BrdU-seq control	Col-0		GSM588603	SRR068545	MM2d cells	8
ATAC-seq	Col-0		GSM5081664	SRR13700607	Seedlings	9
			GSM5081665	SRR13700608
ATAC-seq	Col-0		GSM4998546	SRR13344683	Leaf	10
				SRR13344684
				SRR13344685
				SRR13344686
ATAC-seq	Col-0		GSE155344	SRR12343560	Vegetative cells	11
				SRR12343561
ATAC-seq	Col-0		GSE155344	SRR12343564	Microspores	11
				SRR12343565
				SRR12343566
