# Supplementary material for: The megabase-scale crossover landscape is largely independent of sequence divergence
Source: Nat Commun. 2022 Jul 2;13:3828. doi: 10.1038/s41467-022-31509-8 (PMC9250513; doi:10.1038/s41467-022-31509-8)
Supplement: Supplementary file 5 — Supplementary Data 2 [file 41467_2022_31509_MOESM5_ESM.xlsx]

## Sheet: S2
Group	Sample	Chromosome	Breakpoint_Start_Pos	Breakpoint_Stop_Pos	Genotypic_Transformation_From	Genotypic_Transformation_To
Col_female_A	4398_A_4549_A	Chr1	3822844	4395326	phase1	phase2
Col_female_A	4398_A_4549_A	Chr1	24879021	25054375	phase2	phase1
Col_female_A	4398_A_4549_A	Chr3	16319342	17283792	phase1	phase2
Col_female_A	4398_A_4549_A	Chr4	573698	688273	phase2	phase1
Col_female_A	4398_A_4549_A	Chr4	12163540	12727138	phase1	phase2
Col_female_A	4398_A_4549_A	Chr5	9634346	10209214	phase2	phase1
Col_female_A	4398_A_4549_A	Chr5	23170730	23376725	phase1	phase2
Col_female_A	4398_J_4549_J	Chr1	28259383	29862397	phase2	phase1
Col_female_A	4398_J_4549_J	Chr2	15517843	16076499	phase1	phase2
Col_female_A	4398_J_4549_J	Chr3	22408797	22931093	phase1	phase2
Col_female_A	4398_J_4549_J	Chr4	8538953	9002767	phase1	phase2
Col_female_A	4398_J_4549_J	Chr4	9923722	10441023	phase2	phase1
Col_female_A	4398_J_4549_J	Chr5	1381041	1969872	phase2	phase1
Col_female_A	4398_J_4549_J	Chr5	20892078	22769226	phase1	phase2
Col_female_A	4398_K_4549_K	Chr2	9174342	9855783	phase1	phase2
Col_female_A	4398_K_4549_K	Chr3	18532627	19106123	phase1	phase2
Col_female_A	4398_K_4549_K	Chr4	7297972	7769060	phase2	phase1
Col_female_A	4398_K_4549_K	Chr5	7272753	9337226	phase2	phase1
Col_female_A	4398_L_4549_L	Chr1	62513	231383	phase1	phase2
Col_female_A	4398_L_4549_L	Chr1	22560486	23368828	phase2	phase1
Col_female_A	4398_L_4549_L	Chr2	7755558	8855573	phase2	phase1
Col_female_A	4398_L_4549_L	Chr3	7191719	7536798	phase1	phase2
Col_female_A	4398_L_4549_L	Chr3	17666400	18672194	phase2	phase1
Col_female_A	4398_L_4549_L	Chr5	15415369	15846839	phase2	phase1
Col_female_A	4398_M_4549_M	Chr1	9105249	9107148	phase2	phase1
Col_female_A	4398_M_4549_M	Chr1	28800366	29872758	phase1	phase2
Col_female_A	4398_M_4549_M	Chr2	6910351	7363501	phase2	phase1
Col_female_A	4398_M_4549_M	Chr4	835924	1087286	phase1	phase2
Col_female_A	4398_N_4549_N	Chr2	2506846	3153568	phase2	phase1
Col_female_A	4398_N_4549_N	Chr4	2572741	3003315	phase2	phase1
Col_female_A	4398_N_4549_N	Chr5	13096525	13585364	phase2	phase1
Col_female_A	4398_O_4549_O	Chr1	11626449	11858316	phase2	phase1
Col_female_A	4398_O_4549_O	Chr1	23888748	24619402	phase1	phase2
Col_female_A	4398_O_4549_O	Chr2	10969938	11106282	phase2	phase1
Col_female_A	4398_O_4549_O	Chr3	17462878	17984416	phase1	phase2
Col_female_A	4398_O_4549_O	Chr4	11502007	12222943	phase2	phase1
Col_female_A	4398_P_4549_P	Chr1	25776606	26996982	phase2	phase1
Col_female_A	4398_P_4549_P	Chr5	18371771	19050926	phase2	phase1
Col_female_A	4398_Q_4549_Q	Chr1	19778263	20514558	phase1	phase2
Col_female_A	4398_Q_4549_Q	Chr2	352868	789064	phase1	phase2
Col_female_A	4398_Q_4549_Q	Chr3	7778781	7902643	phase2	phase1
Col_female_A	4398_Q_4549_Q	Chr5	9634346	10030253	phase2	phase1
Col_female_A	4398_Q_4549_Q	Chr5	20133763	21635688	phase1	phase2
Col_female_A	4398_R_4549_R	Chr2	15517843	16097808	phase1	phase2
Col_female_A	4398_R_4549_R	Chr3	6946773	7204091	phase2	phase1
Col_female_A	4398_R_4549_R	Chr5	3235872	4168082	phase1	phase2
Col_female_A	4398_R_4549_R	Chr5	5143873	5902935	phase2	phase1
Col_female_A	4398_R_4549_R	Chr5	23376725	23930934	phase1	phase2
Col_female_A	4398_S_4549_S	Chr3	19010356	21090564	phase1	phase2
Col_female_A	4398_S_4549_S	Chr5	5518672	6831327	phase2	phase1
Col_female_A	4398_B_4549_B	Chr1	7305335	7670158	phase2	phase1
Col_female_A	4398_B_4549_B	Chr1	17582424	18326530	phase1	phase2
Col_female_A	4398_B_4549_B	Chr2	13796964	14767358	phase2	phase1
Col_female_A	4398_B_4549_B	Chr3	3597934	4814295	phase2	phase1
Col_female_A	4398_B_4549_B	Chr3	15030081	16406182	phase1	phase2
Col_female_A	4398_B_4549_B	Chr5	13143017	15415369	phase2	phase1
Col_female_A	4398_T_4549_T	Chr2	5757546	6232582	phase2	phase1
Col_female_A	4398_T_4549_T	Chr5	14190370	14286722	phase1	phase2
Col_female_A	4398_U_4549_U	Chr1	13311753	13546625	phase1	phase2
Col_female_A	4398_U_4549_U	Chr1	23884549	25000771	phase2	phase1
Col_female_A	4398_U_4549_U	Chr2	12875830	14043866	phase1	phase2
Col_female_A	4398_U_4549_U	Chr3	16319342	17462878	phase2	phase1
Col_female_A	4398_U_4549_U	Chr4	11897227	12163540	phase2	phase1
Col_female_A	4398_U_4549_U	Chr5	24451405	24938185	phase2	phase1
Col_female_A	4398_V_4549_V	Chr3	7236458	8414932	phase2	phase1
Col_female_A	4398_V_4549_V	Chr4	5348670	5917052	phase1	phase2
Col_female_A	4398_V_4549_V	Chr5	8669279	9366829	phase2	phase1
Col_female_A	4398_W_4549_W	Chr1	4518975	4675099	phase1	phase2
Col_female_A	4398_W_4549_W	Chr1	21510084	22636698	phase2	phase1
Col_female_A	4398_W_4549_W	Chr2	6232582	6590072	phase1	phase2
Col_female_A	4398_W_4549_W	Chr4	10699709	10929683	phase1	phase2
Col_female_A	4398_W_4549_W	Chr5	10733981	10931377	phase2	phase1
Col_female_A	4398_X_4549_X	Chr3	16888407	17774419	phase1	phase2
Col_female_A	4398_X_4549_X	Chr4	688273	755432	phase1	phase2
Col_female_A	4398_X_4549_X	Chr5	20133763	22575728	phase1	phase2
Col_female_A	4398_Y_4549_Y	Chr1	4675099	5989972	phase2	phase1
Col_female_A	4398_Y_4549_Y	Chr2	11952473	12331704	phase1	phase2
Col_female_A	4398_Z_4549_Z	Chr1	6975535	9107148	phase1	phase2
Col_female_A	4398_Z_4549_Z	Chr1	23982881	25054375	phase2	phase1
Col_female_A	4398_Z_4549_Z	Chr2	103278	866562	phase2	phase1
Col_female_A	4398_Z_4549_Z	Chr3	16158176	17462878	phase2	phase1
Col_female_A	4398_Z_4549_Z	Chr4	6677617	6777947	phase2	phase1
Col_female_A	4398_AA_4549_AA	Chr1	7305335	7670158	phase2	phase1
Col_female_A	4398_AA_4549_AA	Chr2	9001161	9599212	phase2	phase1
Col_female_A	4398_AA_4549_AA	Chr4	7297972	7760881	phase1	phase2
Col_female_A	4398_AA_4549_AA	Chr5	1588703	2265208	phase2	phase1
Col_female_A	4398_AA_4549_AA	Chr5	3507550	4140179	phase1	phase2
Col_female_A	4398_AA_4549_AA	Chr5	18965132	20133763	phase2	phase1
Col_female_A	4398_AB_4549_AB	Chr1	16210979	17582424	phase1	phase2
Col_female_A	4398_AB_4549_AB	Chr2	7578551	8294845	phase1	phase2
Col_female_A	4398_AB_4549_AB	Chr3	6506230	7002414	phase1	phase2
Col_female_A	4398_AB_4549_AB	Chr4	2984537	3492122	phase2	phase1
Col_female_A	4398_AB_4549_AB	Chr4	12308161	12663592	phase1	phase2
Col_female_A	4398_AC_4549_AC	Chr1	18040482	19468072	phase1	phase2
Col_female_A	4398_AC_4549_AC	Chr2	866562	2091849	phase2	phase1
Col_female_A	4398_AC_4549_AC	Chr2	11831036	11919204	phase1	phase2
Col_female_A	4398_AC_4549_AC	Chr4	10028464	10441023	phase2	phase1
Col_female_A	4398_AC_4549_AC	Chr5	5143873	5902935	phase1	phase2
Col_female_A	4398_AC_4549_AC	Chr5	14190370	15640790	phase2	phase1
Col_female_A	4398_C_4549_C	Chr1	18147770	18612497	phase2	phase1
Col_female_A	4398_C_4549_C	Chr2	15517843	16414309	phase2	phase1
Col_female_A	4398_C_4549_C	Chr5	7930579	8063604	phase1	phase2
Col_female_A	4398_C_4549_C	Chr5	23376725	23837449	phase2	phase1
Col_female_A	4398_AD_4549_AD	Chr2	1337983	2114547	phase2	phase1
Col_female_A	4398_AD_4549_AD	Chr3	16888407	17774419	phase2	phase1
Col_female_A	4398_AD_4549_AD	Chr4	2718290	2903043	phase1	phase2
Col_female_A	4398_AD_4549_AD	Chr5	14817823	15415369	phase2	phase1
Col_female_A	4398_AE_4549_AE	Chr3	760988	1381923	phase2	phase1
Col_female_A	4398_AE_4549_AE	Chr5	23376725	24638547	phase2	phase1
Col_female_A	4398_AF_4549_AF	Chr1	6908459	7305335	phase1	phase2
Col_female_A	4398_AF_4549_AF	Chr1	29544774	30181096	phase2	phase1
Col_female_A	4398_AF_4549_AF	Chr2	5652916	6185374	phase2	phase1
Col_female_A	4398_AF_4549_AF	Chr4	6563102	7531309	phase1	phase2
Col_female_A	4398_AF_4549_AF	Chr5	7272753	8576102	phase2	phase1
Col_female_A	4398_D_4549_D	Chr1	22560486	23771998	phase1	phase2
Col_female_A	4398_D_4549_D	Chr3	9796537	10223929	phase1	phase2
Col_female_A	4398_E_4549_E	Chr3	8640323	8781416	phase1	phase2
Col_female_A	4398_E_4549_E	Chr4	1337495	1934426	phase2	phase1
Col_female_A	4398_E_4549_E	Chr5	11504027	13585364	phase2	phase1
Col_female_A	4398_H_4549_H	Chr1	17460808	17526157	phase2	phase1
Col_female_A	4398_H_4549_H	Chr5	25666781	26036538	phase1	phase2
Col_female_A	4398_I_4549_I	Chr2	5708847	6185374	phase2	phase1
Col_female_A	4398_I_4549_I	Chr3	9072645	9359729	phase1	phase2
Col_female_A	4739_B	Chr1	25000771	27027387	phase2	phase1
Col_female_A	4739_B	Chr2	866562	2091849	phase2	phase1
Col_female_A	4739_B	Chr3	11762286	12186477	phase2	phase1
Col_female_A	4739_C	Chr2	1284745	1744800	phase2	phase1
Col_female_A	4739_C	Chr3	2691043	2956624	phase2	phase1
Col_female_A	4739_C	Chr5	9366829	9983036	phase1	phase2
Col_female_A	4739_D	Chr1	19778263	20420294	phase1	phase2
Col_female_A	4739_D	Chr2	8855573	9599212	phase2	phase1
Col_female_A	4739_D	Chr4	14626510	14997933	phase1	phase2
Col_female_A	4739_E	Chr1	7670158	8377678	phase1	phase2
Col_female_A	4739_E	Chr1	25408591	26996982	phase2	phase1
Col_female_A	4739_E	Chr2	6590072	7046762	phase1	phase2
Col_female_A	4739_E	Chr2	16290095	16687833	phase2	phase1
Col_female_A	4739_E	Chr4	8050704	8235921	phase1	phase2
Col_female_A	4739_F	Chr1	3604006	3863776	phase1	phase2
Col_female_A	4739_F	Chr1	16091522	16632544	phase2	phase1
Col_female_A	4739_F	Chr2	7578551	8076637	phase1	phase2
Col_female_A	4739_F	Chr3	8971126	9355847	phase2	phase1
Col_female_A	4739_F	Chr4	5112498	5917052	phase1	phase2
Col_female_A	4739_G	Chr1	16032085	16210979	phase1	phase2
Col_female_A	4739_G	Chr1	21510084	23888748	phase2	phase1
Col_female_A	4739_G	Chr2	9868887	10199965	phase1	phase2
Col_female_A	4739_G	Chr3	3945745	4814295	phase2	phase1
Col_female_A	4739_G	Chr4	12663592	12727138	phase1	phase2
Col_female_A	4739_G	Chr5	6831327	7079120	phase1	phase2
Col_female_A	4739_H	Chr1	12377719	13311753	phase2	phase1
Col_female_A	4739_H	Chr1	23888748	24619402	phase1	phase2
Col_female_A	4739_H	Chr2	11234199	11831036	phase1	phase2
Col_female_A	4739_H	Chr3	342917	633409	phase2	phase1
Col_female_A	4739_H	Chr4	1361847	1505911	phase2	phase1
Col_female_A	4739_H	Chr5	10209214	10784253	phase2	phase1
Col_female_A	4739_I	Chr1	7305335	7670158	phase2	phase1
Col_female_A	4739_I	Chr2	279510	789064	phase1	phase2
Col_female_A	4739_I	Chr4	5400586	5917052	phase2	phase1
Col_female_A	4739_I	Chr5	18371771	18965132	phase2	phase1
Col_female_A	4739_J	Chr2	7046762	7308817	phase1	phase2
Col_female_A	4739_J	Chr4	7297972	7866707	phase2	phase1
Col_female_A	4739_K	Chr1	5989972	6772091	phase1	phase2
Col_female_A	4739_K	Chr2	1337983	1870433	phase1	phase2
Col_female_A	4739_K	Chr3	15787822	17283792	phase2	phase1
Col_female_A	4739_L	Chr1	8093651	8642920	phase2	phase1
Col_female_A	4739_L	Chr1	24622731	25054375	phase1	phase2
Col_female_A	4739_L	Chr2	1337983	1653579	phase1	phase2
Col_female_A	4739_L	Chr4	688273	755432	phase1	phase2
Col_female_A	4739_L	Chr4	17106883	17591203	phase2	phase1
Col_female_A	4739_M	Chr1	14129213	14596996	phase2	phase1
Col_female_A	4739_M	Chr2	9868887	10458130	phase1	phase2
Col_female_A	4739_M	Chr3	17388546	17774419	phase2	phase1
Col_female_A	4739_M	Chr4	2395455	2718290	phase1	phase2
Col_female_A	4739_M	Chr5	1644620	1969872	phase1	phase2
Col_female_A	4739_M	Chr5	20133763	22769226	phase2	phase1
Col_female_A	4739_N	Chr3	7949512	8640323	phase2	phase1
Col_female_A	4739_N	Chr3	18672194	20627972	phase1	phase2
Col_female_A	4739_N	Chr3	22931093	23198191	phase2	phase1
Col_female_A	4739_O	Chr1	5434782	5856286	phase1	phase2
Col_female_A	4739_O	Chr2	2367279	3153568	phase1	phase2
Col_female_A	4739_O	Chr3	8525429	8640323	phase2	phase1
Col_female_A	4739_O	Chr3	9796537	10952581	phase1	phase2
Col_female_A	4739_O	Chr4	1087286	1337495	phase1	phase2
Col_female_A	4739_P	Chr1	5856286	6040648	phase2	phase1
Col_female_A	4739_P	Chr1	22636698	23811796	phase1	phase2
Col_female_A	4739_P	Chr2	352868	789064	phase1	phase2
Col_female_A	4739_P	Chr3	7191719	7536798	phase1	phase2
Col_female_A	4739_P	Chr5	4589187	4663296	phase2	phase1
Col_female_A	4739_Q	Chr1	6975535	9107148	phase1	phase2
Col_female_A	4739_Q	Chr1	27524931	28054800	phase2	phase1
Col_female_A	4739_Q	Chr2	11234199	11831036	phase1	phase2
Col_female_A	4739_Q	Chr3	17462878	17774419	phase1	phase2
Col_female_A	4739_Q	Chr5	9337226	9983036	phase1	phase2
Col_female_A	4739_R	Chr2	789064	1284745	phase2	phase1
Col_female_A	4739_R	Chr2	9174342	10287660	phase1	phase2
Col_female_A	4739_R	Chr3	14243960	16158176	phase2	phase1
Col_female_A	4739_R	Chr5	3703742	3947766	phase2	phase1
Col_female_A	4739_S	Chr1	21619010	22636698	phase2	phase1
Col_female_A	4739_S	Chr3	15223417	16406182	phase1	phase2
Col_female_A	4739_S	Chr3	20627972	21813287	phase2	phase1
Col_female_A	4739_S	Chr4	298303	835924	phase1	phase2
Col_female_A	4739_S	Chr5	3013491	4140179	phase1	phase2
Col_female_A	4739_S	Chr5	25895278	26660396	phase2	phase1
Col_female_A	4739_T	Chr1	12044376	12132993	phase2	phase1
Col_female_A	4739_T	Chr2	13796964	14767358	phase2	phase1
Col_female_A	4739_T	Chr3	22408797	22448237	phase1	phase2
Col_female_A	4739_T	Chr4	15422406	15968922	phase1	phase2
Col_female_A	4739_T	Chr5	4384989	4807653	phase1	phase2
Col_female_A	4739_T	Chr5	21635688	22400309	phase2	phase1
Col_female_A	4739_U	Chr1	24622731	25776606	phase2	phase1
Col_female_A	4739_U	Chr3	19106123	21090564	phase2	phase1
Col_female_A	4739_U	Chr5	12615121	12629817	phase1	phase2
Col_female_A	4739_W	Chr1	7670158	8093651	phase2	phase1
Col_female_A	4739_W	Chr1	13311753	13332402	phase1	phase2
Col_female_A	4739_W	Chr3	378941	451128	phase1	phase2
Col_female_A	4739_W	Chr3	9553650	9647256	phase2	phase1
Col_female_A	4739_X	Chr1	21619010	22636698	phase2	phase1
Col_female_A	4739_X	Chr2	11234199	11919204	phase1	phase2
Col_female_A	4739_X	Chr3	19010356	21090564	phase1	phase2
Col_female_A	4739_X	Chr5	4589187	4663296	phase2	phase1
Col_female_A	4739_Y	Chr1	6772091	8377678	phase2	phase1
Col_female_A	4739_Y	Chr1	22376869	23811796	phase1	phase2
Col_female_A	4739_Y	Chr3	19519769	21425206	phase2	phase1
Col_female_A	4739_Y	Chr5	13585364	14286722	phase1	phase2
Col_female_A	4739_Z	Chr2	6554113	7128425	phase1	phase2
Col_female_A	4739_AA	Chr1	6975535	9107148	phase1	phase2
Col_female_A	4739_AA	Chr1	27936625	28555752	phase2	phase1
Col_female_A	4739_AB	Chr1	20243782	20538108	phase1	phase2
Col_female_A	4739_AB	Chr2	10764947	11234199	phase2	phase1
Col_female_A	4739_AB	Chr3	9355847	9624798	phase2	phase1
Col_female_A	4739_AB	Chr4	7957808	8050704	phase2	phase1
Col_female_A	4739_AC	Chr1	9916295	10343240	phase1	phase2
Col_female_A	4739_AC	Chr1	25054375	25776606	phase2	phase1
Col_female_A	4739_AC	Chr2	5652916	5916772	phase2	phase1
Col_female_A	4739_AC	Chr4	5917052	6563102	phase2	phase1
Col_female_A	4739_AD	Chr1	21619010	22560486	phase1	phase2
Col_female_A	4739_AD	Chr3	10596666	10952581	phase2	phase1
Col_female_A	4739_AD	Chr4	9904023	9923722	phase1	phase2
Col_female_A	4739_AD	Chr5	2174214	2265208	phase2	phase1
Col_female_A	4739_AD	Chr5	22900943	23170730	phase1	phase2
Col_female_A	4739_AE	Chr1	2272460	3648179	phase1	phase2
Col_female_A	4739_AE	Chr1	23368828	23884549	phase2	phase1
Col_female_A	4739_AE	Chr4	298303	688273	phase1	phase2
Col_female_A	4739_AE	Chr4	17255451	17591203	phase2	phase1
Col_female_A	4739_AF	Chr1	4328503	4466390	phase2	phase1
Col_female_A	4739_AF	Chr2	7366576	7578551	phase2	phase1
Col_female_A	4739_AF	Chr3	7778781	8525429	phase1	phase2
Col_female_A	4739_AF	Chr4	835924	1680869	phase1	phase2
Col_female_A	4739_AF	Chr5	2655717	3235872	phase1	phase2
Col_female_A	4739_AF	Chr5	24938185	25090257	phase2	phase1
Col_female_A	4739_AG	Chr1	7305335	8642920	phase1	phase2
Col_female_A	4739_AG	Chr1	28259383	29709879	phase2	phase1
Col_female_A	4739_AG	Chr4	298303	688273	phase1	phase2
Col_female_A	4739_AG	Chr4	1337495	2718290	phase2	phase1
Col_female_A	4739_AG	Chr5	1053341	1354725	phase1	phase2
Col_female_A	4739_AH	Chr4	7531309	7769060	phase2	phase1
Col_female_A	4739_AH	Chr5	5085623	6143273	phase1	phase2
Col_female_A	4739_AH	Chr5	20133763	22400309	phase2	phase1
Col_female_A	4739_AI	Chr1	6772091	6975535	phase2	phase1
Col_female_A	4739_AI	Chr1	28555752	29061063	phase1	phase2
Col_female_A	4739_AI	Chr2	5785340	6910351	phase2	phase1
Col_female_A	4739_AI	Chr3	8693463	8916817	phase2	phase1
Col_female_A	4739_AI	Chr4	10995810	11336197	phase2	phase1
Col_female_A	4739_AJ	Chr1	25776606	27027387	phase2	phase1
Col_female_A	4739_AJ	Chr3	8781416	9072645	phase2	phase1
Col_female_A	4739_AJ	Chr5	4807653	5046834	phase1	phase2
Col_female_A	4739_AJ	Chr5	17531918	17973911	phase2	phase1
Col_female_A	4739_AK	Chr3	6236888	6538427	phase2	phase1
Col_female_A	4739_AK	Chr4	5112498	5593193	phase2	phase1
Col_female_A	4739_AL	Chr3	17946707	18216948	phase1	phase2
Col_female_A	4739_AL	Chr4	1087286	1337495	phase1	phase2
Col_female_A	4739_AM	Chr1	4050127	4466390	phase2	phase1
Col_female_A	4739_AM	Chr1	19778263	20243782	phase1	phase2
Col_female_A	4739_AM	Chr5	5841373	5902935	phase1	phase2
Col_female_A	4739_AM	Chr5	20133763	22400309	phase2	phase1
Col_female_A	4739_AN	Chr1	19486988	19778263	phase2	phase1
Col_female_A	4739_AN	Chr2	9174342	9868887	phase1	phase2
Col_female_A	4739_AN	Chr2	12457449	12733163	phase2	phase1
Col_female_A	4739_AN	Chr3	8693463	8781416	phase1	phase2
Col_female_A	4739_AN	Chr5	6861401	7020617	phase1	phase2
Col_female_A	4739_AN	Chr5	16187630	17259817	phase2	phase1
Col_female_A	4739_AN	Chr5	18965132	20133763	phase1	phase2
Col_female_A	4739_AO	Chr2	352868	789064	phase1	phase2
Col_female_A	4739_AO	Chr3	8781416	8916817	phase1	phase2
Col_female_A	4739_AP	Chr1	5856286	6738784	phase2	phase1
Col_female_A	4739_AP	Chr3	8640323	8916817	phase1	phase2
Col_female_A	4739_AP	Chr4	7531309	7769060	phase2	phase1
Col_female_A	4739_AQ	Chr1	22636698	23771998	phase1	phase2
Col_female_A	4739_AQ	Chr3	10596666	10988640	phase1	phase2
Col_female_A	4739_AR	Chr1	19486988	20398622	phase1	phase2
Col_female_A	4739_AR	Chr4	5400586	6139987	phase2	phase1
Col_female_A	4739_AR	Chr5	7272753	7960380	phase2	phase1
Col_female_A	4739_AS	Chr1	295559	1647424	phase2	phase1
Col_female_A	4739_AS	Chr2	7578551	7755558	phase2	phase1
Col_female_A	4739_AS	Chr2	13567873	13796964	phase1	phase2
Col_female_A	4739_AS	Chr3	17462878	17984416	phase1	phase2
Col_female_A	4739_AS	Chr4	5321606	5917052	phase1	phase2
Col_female_A	4739_AS	Chr4	14243183	15084561	phase2	phase1
Col_female_A	4739_AS	Chr5	23014271	23265911	phase1	phase2
Col_female_A	4739_AT	Chr1	18326530	18411725	phase1	phase2
Col_female_A	4739_AT	Chr2	1526558	1744800	phase2	phase1
Col_female_A	4739_AT	Chr5	15237587	15816703	phase1	phase2
Col_female_A	4739_AT	Chr5	25666781	26558168	phase2	phase1
Col_female_A	4739_AU	Chr1	21619010	23368828	phase2	phase1
Col_female_A	4739_AU	Chr2	11957241	12486243	phase1	phase2
Col_female_A	4739_AU	Chr3	3597934	3856181	phase2	phase1
Col_female_A	4739_AU	Chr4	1087286	1934426	phase2	phase1
Col_female_A	4739_AV	Chr2	5916772	6590072	phase1	phase2
Col_female_A	4739_AV	Chr3	7322632	7949512	phase1	phase2
Col_female_A	4739_AW	Chr2	279510	1179022	phase2	phase1
Col_female_A	4739_AW	Chr3	18777910	19519769	phase1	phase2
Col_female_A	4739_AW	Chr5	8626720	8669279	phase1	phase2
Col_female_A	4739_AX	Chr1	16625677	17582424	phase1	phase2
Col_female_A	4739_AY	Chr2	352868	789064	phase2	phase1
Col_female_A	4739_AY	Chr3	4825657	5145409	phase1	phase2
Col_female_A	4739_AY	Chr3	10596666	11389579	phase2	phase1
Col_female_A	4739_AY	Chr4	10699709	10896521	phase1	phase2
Col_female_A	4739_AZ	Chr1	2403956	3822844	phase1	phase2
Col_female_A	4739_AZ	Chr1	9931170	10745320	phase2	phase1
Col_female_A	4739_AZ	Chr2	14043866	15043325	phase1	phase2
Col_female_A	4739_AZ	Chr3	4814295	5145409	phase1	phase2
Col_female_A	4739_AZ	Chr4	11897227	12038840	phase2	phase1
Col_female_A	4739_AZ	Chr5	7552839	8669279	phase2	phase1
Col_female_A	4739_AZ	Chr5	20133763	21635688	phase1	phase2
Col_female_A	4739_BA	Chr2	6550678	6571831	phase2	phase1
Col_female_A	4739_BA	Chr5	7930579	8669279	phase2	phase1
Col_female_A	4739_BA	Chr5	21635688	22575728	phase1	phase2
Col_female_A	4739_BB	Chr1	22376869	23368828	phase2	phase1
Col_female_A	4739_BB	Chr3	3399046	3702735	phase2	phase1
Col_female_A	4739_BB	Chr5	18965132	20133763	phase1	phase2
Col_female_A	4739_BC	Chr1	15963931	16632544	phase1	phase2
Col_female_A	4739_BC	Chr2	15043325	16097808	phase1	phase2
Col_female_A	4739_BC	Chr5	25023520	26036538	phase1	phase2
Col_female_A	4739_BD	Chr1	17985253	18612497	phase2	phase1
Col_female_A	4739_BD	Chr2	352868	1179022	phase2	phase1
Col_female_A	4739_BD	Chr4	2066235	2718290	phase1	phase2
Col_female_A	4739_BD	Chr5	23930934	24638547	phase2	phase1
Col_female_A	4739_BE	Chr1	16632544	17582424	phase1	phase2
Col_female_A	4739_BE	Chr2	16687833	18215998	phase2	phase1
Col_female_A	4739_BE	Chr3	16406182	17946707	phase2	phase1
Col_female_A	4739_BE	Chr4	1986110	3329193	phase1	phase2
Col_female_A	4739_BE	Chr5	17744003	18693604	phase1	phase2
Col_female_A	4739_BE	Chr5	20892078	22769226	phase2	phase1
Col_female_A	4739_BF	Chr1	4507768	4976250	phase1	phase2
Col_female_A	4739_BF	Chr2	5757546	6232582	phase2	phase1
Col_female_A	4739_BF	Chr3	10121989	10596666	phase1	phase2
Col_female_A	4739_BF	Chr5	5143873	5902935	phase2	phase1
Col_female_A	4739_BH	Chr4	11336197	12038840	phase1	phase2
Col_female_A	4739_BH	Chr4	12663592	13674589	phase2	phase1
Col_female_A	4739_BI	Chr1	12377719	13311753	phase2	phase1
Col_female_A	4739_BI	Chr2	11537933	11919204	phase1	phase2
Col_female_A	4739_BI	Chr4	11897227	12038840	phase2	phase1
Col_female_A	4739_BJ	Chr3	17388546	17462878	phase1	phase2
Col_female_A	4739_BJ	Chr5	17420313	17973911	phase2	phase1
Col_female_A	4739_BK	Chr1	8093651	8642920	phase1	phase2
Col_female_A	4739_BK	Chr4	5112498	5917052	phase1	phase2
Col_female_A	4739_BK	Chr5	5518672	6831327	phase2	phase1
Col_female_A	4739_BL	Chr3	3597934	4825657	phase1	phase2
Col_female_A	4739_BL	Chr3	19106123	19606573	phase2	phase1
Col_female_A	4739_BL	Chr4	6286324	6563102	phase2	phase1
Col_female_A	4739_BL	Chr5	2731437	3507550	phase2	phase1
Col_female_A	4739_BL	Chr5	20133763	20892078	phase1	phase2
Col_female_B	4399_A_4550_A	Chr1	21314521	22293336	phase2	phase1
Col_female_B	4399_A_4550_A	Chr2	10544238	11273360	phase1	phase2
Col_female_B	4399_J_4550_J	Chr1	24204254	24765485	phase2	phase1
Col_female_B	4399_J_4550_J	Chr4	17001117	17835612	phase1	phase2
Col_female_B	4399_J_4550_J	Chr5	17720014	18030700	phase1	phase2
Col_female_B	4399_K_4550_K	Chr2	9785639	10778195	phase1	phase2
Col_female_B	4399_K_4550_K	Chr3	15650188	17172873	phase2	phase1
Col_female_B	4399_K_4550_K	Chr4	14402167	15566565	phase1	phase2
Col_female_B	4399_L_4550_L	Chr1	6681923	7467580	phase1	phase2
Col_female_B	4399_L_4550_L	Chr2	9785639	10154119	phase1	phase2
Col_female_B	4399_L_4550_L	Chr3	22074489	22747226	phase2	phase1
Col_female_B	4399_L_4550_L	Chr4	1321320	1444665	phase2	phase1
Col_female_B	4399_L_4550_L	Chr4	16820749	17733418	phase1	phase2
Col_female_B	4399_L_4550_L	Chr5	19967870	22168963	phase1	phase2
Col_female_B	4399_M_4550_M	Chr1	8959937	9053374	phase2	phase1
Col_female_B	4399_M_4550_M	Chr1	23916417	24204254	phase1	phase2
Col_female_B	4399_M_4550_M	Chr2	9899896	10154119	phase1	phase2
Col_female_B	4399_M_4550_M	Chr3	2983429	3633397	phase2	phase1
Col_female_B	4399_M_4550_M	Chr5	14059870	15015051	phase1	phase2
Col_female_B	4399_M_4550_M	Chr5	19967870	21761637	phase2	phase1
Col_female_B	4399_N_4550_N	Chr4	6723345	6878122	phase2	phase1
Col_female_B	4399_N_4550_N	Chr4	12267228	12280792	phase1	phase2
Col_female_B	4399_N_4550_N	Chr5	7633257	8372900	phase1	phase2
Col_female_B	4399_O_4550_O	Chr1	5505868	5782954	phase1	phase2
Col_female_B	4399_O_4550_O	Chr5	13852928	15015464	phase1	phase2
Col_female_B	4399_P_4550_P	Chr1	4069081	4738542	phase2	phase1
Col_female_B	4399_P_4550_P	Chr3	8705090	9603444	phase1	phase2
Col_female_B	4399_P_4550_P	Chr3	18531329	19350777	phase2	phase1
Col_female_B	4399_P_4550_P	Chr5	1377183	1912861	phase1	phase2
Col_female_B	4399_P_4550_P	Chr5	16393172	17320841	phase2	phase1
Col_female_B	4399_Q_4550_Q	Chr2	16291859	16669209	phase1	phase2
Col_female_B	4399_Q_4550_Q	Chr3	12447175	12821972	phase1	phase2
Col_female_B	4399_Q_4550_Q	Chr4	10415000	10637217	phase1	phase2
Col_female_B	4399_Q_4550_Q	Chr5	15933517	16032199	phase1	phase2
Col_female_B	4399_R_4550_R	Chr2	16717834	17069154	phase1	phase2
Col_female_B	4399_R_4550_R	Chr3	8670705	8913739	phase1	phase2
Col_female_B	4399_R_4550_R	Chr4	6564920	6621413	phase1	phase2
Col_female_B	4399_R_4550_R	Chr5	22843413	23537605	phase2	phase1
Col_female_B	4399_B_4550_B	Chr1	24765485	25180090	phase1	phase2
Col_female_B	4399_B_4550_B	Chr2	13574629	13786571	phase1	phase2
Col_female_B	4399_B_4550_B	Chr3	7360321	8670705	phase2	phase1
Col_female_B	4399_B_4550_B	Chr5	327803	441168	phase1	phase2
Col_female_B	4399_B_4550_B	Chr5	2654784	3391999	phase2	phase1
Col_female_B	4399_T_4550_T	Chr2	19158504	19167358	phase2	phase1
Col_female_B	4399_T_4550_T	Chr3	18057524	18479876	phase2	phase1
Col_female_B	4399_T_4550_T	Chr3	19763854	20085249	phase1	phase2
Col_female_B	4399_T_4550_T	Chr4	8828871	9154451	phase2	phase1
Col_female_B	4399_T_4550_T	Chr5	4295894	5125842	phase1	phase2
Col_female_B	4399_U_4550_U	Chr1	26395310	26767845	phase1	phase2
Col_female_B	4399_U_4550_U	Chr4	12505853	13295431	phase1	phase2
Col_female_B	4399_U_4550_U	Chr5	15142509	15404397	phase1	phase2
Col_female_B	4399_V_4550_V	Chr1	6681372	6903695	phase1	phase2
Col_female_B	4399_V_4550_V	Chr3	3251828	4259998	phase2	phase1
Col_female_B	4399_V_4550_V	Chr3	17065103	17668341	phase1	phase2
Col_female_B	4399_V_4550_V	Chr5	24886081	26077437	phase2	phase1
Col_female_B	4399_W_4550_W	Chr1	10660019	12165636	phase2	phase1
Col_female_B	4399_W_4550_W	Chr5	15420067	16032199	phase2	phase1
Col_female_B	4399_X_4550_X	Chr1	494622	1103561	phase2	phase1
Col_female_B	4399_X_4550_X	Chr1	18227499	18656696	phase1	phase2
Col_female_B	4399_X_4550_X	Chr1	29682872	30024006	phase2	phase1
Col_female_B	4399_X_4550_X	Chr2	12988853	13256617	phase1	phase2
Col_female_B	4399_X_4550_X	Chr3	11583433	11926673	phase2	phase1
Col_female_B	4399_X_4550_X	Chr4	6539536	6723345	phase1	phase2
Col_female_B	4399_X_4550_X	Chr4	11704467	11991480	phase2	phase1
Col_female_B	4399_Y_4550_Y	Chr1	30024006	30295532	phase1	phase2
Col_female_B	4399_Z_4550_Z	Chr1	3718370	4738542	phase2	phase1
Col_female_B	4399_Z_4550_Z	Chr1	22930095	23800033	phase1	phase2
Col_female_B	4399_Z_4550_Z	Chr3	4965430	5336670	phase2	phase1
Col_female_B	4399_Z_4550_Z	Chr4	570830	581830	phase2	phase1
Col_female_B	4399_Z_4550_Z	Chr4	9968673	10415000	phase1	phase2
Col_female_B	4399_Z_4550_Z	Chr5	1377183	1894604	phase1	phase2
Col_female_B	4399_AB_4550_AB	Chr2	10572410	11273360	phase2	phase1
Col_female_B	4399_AB_4550_AB	Chr4	10282625	10536514	phase1	phase2
Col_female_B	4399_AC_4550_AC	Chr2	13714917	13887503	phase2	phase1
Col_female_B	4399_AC_4550_AC	Chr3	4779450	4888192	phase2	phase1
Col_female_B	4399_C_4550_C	Chr1	2113801	2376582	phase1	phase2
Col_female_B	4399_C_4550_C	Chr1	12165636	12409954	phase2	phase1
Col_female_B	4399_C_4550_C	Chr1	27500349	27935886	phase1	phase2
Col_female_B	4399_C_4550_C	Chr3	9603444	9610336	phase2	phase1
Col_female_B	4399_C_4550_C	Chr3	21659315	22829798	phase1	phase2
Col_female_B	4399_C_4550_C	Chr4	453537	570830	phase2	phase1
Col_female_B	4399_C_4550_C	Chr5	23559189	24547657	phase2	phase1
Col_female_B	4399_C_4550_C	Chr5	26282871	26636939	phase1	phase1
Col_female_B	4399_AD_4550_AD	Chr1	16244056	16993732	phase1	phase2
Col_female_B	4399_AD_4550_AD	Chr2	820992	1714405	phase2	phase1
Col_female_B	4399_AE_4550_AE	Chr1	8035626	8089073	phase1	phase2
Col_female_B	4399_AE_4550_AE	Chr1	25219471	25475452	phase2	phase1
Col_female_B	4399_AE_4550_AE	Chr3	18479876	19350777	phase1	phase2
Col_female_B	4399_AE_4550_AE	Chr5	26658967	26833028	phase1	phase2
Col_female_B	4399_AF_4550_AF	Chr1	13007682	13398223	phase2	phase1
Col_female_B	4399_AF_4550_AF	Chr1	23916417	25458236	phase1	phase2
Col_female_B	4399_AF_4550_AF	Chr4	1906379	2193690	phase2	phase1
Col_female_B	4399_D_4550_D	Chr1	3761773	4069081	phase2	phase1
Col_female_B	4399_D_4550_D	Chr4	13437285	14007702	phase2	phase1
Col_female_B	4399_E_4550_E	Chr1	980318	1240127	phase2	phase1
Col_female_B	4399_E_4550_E	Chr3	20808478	20897808	phase1	phase2
Col_female_B	4399_E_4550_E	Chr4	16603799	17480121	phase1	phase2
Col_female_B	4399_E_4550_E	Chr5	2154177	3391999	phase2	phase1
Col_female_B	4399_E_4550_E	Chr5	23622237	24547657	phase1	phase2
Col_female_B	4399_F_4550_F	Chr1	15873892	16993732	phase1	phase2
Col_female_B	4399_F_4550_F	Chr2	9352938	9785639	phase1	phase2
Col_female_B	4399_F_4550_F	Chr2	12292325	13196917	phase2	phase1
Col_female_B	4399_F_4550_F	Chr3	18579748	19350777	phase1	phase2
Col_female_B	4399_F_4550_F	Chr5	16032199	16393172	phase1	phase2
Col_female_B	4399_G_4550_G	Chr1	24204254	25219471	phase1	phase2
Col_female_B	4399_G_4550_G	Chr4	8597060	8957067	phase2	phase1
Col_female_B	4399_G_4550_G	Chr5	1377183	1747035	phase1	phase2
Col_female_B	4399_G_4550_G	Chr5	16394105	16960668	phase2	phase1
Col_female_B	4399_H_4550_H	Chr1	8089073	8505030	phase1	phase2
Col_female_B	4399_H_4550_H	Chr1	26767845	27261767	phase2	phase1
Col_female_B	4399_H_4550_H	Chr3	7360321	8705090	phase1	phase2
Col_female_B	4399_H_4550_H	Chr3	17854177	18057524	phase2	phase1
Col_female_B	4399_H_4550_H	Chr4	8356884	8445186	phase2	phase1
Col_female_B	4399_H_4550_H	Chr5	2154177	3391999	phase2	phase1
Col_female_B	4399_H_4550_H	Chr5	13256435	14522171	phase1	phase2
Col_female_B	4399_I_4550_I	Chr1	21752829	22002519	phase1	phase2
Col_female_B	4399_I_4550_I	Chr3	9187356	9603444	phase1	phase2
Col_female_B	4739_BM	Chr1	10662847	11852756	phase1	phase2
Col_female_B	4739_BM	Chr2	17459699	18406134	phase2	phase1
Col_female_B	4739_BM	Chr5	1377183	1747035	phase2	phase1
Col_female_B	4739_BN	Chr1	22864750	23800033	phase1	phase2
Col_female_B	4739_BO	Chr1	28688013	28986766	phase2	phase1
Col_female_B	4739_BO	Chr2	6295766	6526491	phase1	phase2
Col_female_B	4739_BO	Chr5	26363086	26658967	phase2	phase2
Col_female_B	4739_BP	Chr1	980318	1326004	phase1	phase2
Col_female_B	4739_BP	Chr1	9499354	9599460	phase2	phase1
Col_female_B	4739_BP	Chr1	17947483	18227499	phase1	phase2
Col_female_B	4739_BP	Chr3	2649641	2858639	phase1	phase2
Col_female_B	4739_BP	Chr3	7348448	7360321	phase2	phase1
Col_female_B	4739_BP	Chr5	24886081	25817637	phase2	phase1
Col_female_B	4739_BQ	Chr2	11273360	11693576	phase2	phase1
Col_female_B	4739_BQ	Chr3	10479748	11263837	phase1	phase2
Col_female_B	4739_BQ	Chr3	15442895	17172873	phase2	phase1
Col_female_B	4739_BQ	Chr5	21982172	22281819	phase2	phase1
Col_female_B	4739_BR	Chr1	10662847	11852756	phase2	phase1
Col_female_B	4739_BR	Chr2	19558397	19696198	phase2	phase1
Col_female_B	4739_BS	Chr1	12533321	12897231	phase2	phase1
Col_female_B	4739_BS	Chr2	2013155	2749969	phase1	phase2
Col_female_B	4739_BS	Chr4	7220737	7924099	phase2	phase1
Col_female_B	4739_BT	Chr1	13007682	13226713	phase1	phase2
Col_female_B	4739_BT	Chr3	620581	1184920	phase1	phase2
Col_female_B	4739_BT	Chr3	11921358	12328923	phase2	phase1
Col_female_B	4739_BT	Chr4	1624176	1717920	phase1	phase2
Col_female_B	4739_BT	Chr5	13900697	13951361	phase2	phase1
Col_female_B	4739_BT	Chr5	19967870	20838647	phase1	phase2
Col_female_B	4739_BU	Chr1	24641144	25475452	phase2	phase1
Col_female_B	4739_BU	Chr3	5152861	5514894	phase1	phase2
Col_female_B	4739_BU	Chr3	19350777	20085249	phase2	phase1
Col_female_B	4739_BV	Chr1	11716756	12149467	phase1	phase2
Col_female_B	4739_BV	Chr1	18656696	19189211	phase2	phase1
Col_female_B	4739_BV	Chr1	28066533	28429912	phase1	phase2
Col_female_B	4739_BV	Chr2	14769568	15064908	phase1	phase2
Col_female_B	4739_BV	Chr2	19167358	19391712	phase2	phase1
Col_female_B	4739_BV	Chr4	10415000	10881463	phase1	phase2
Col_female_B	4739_BV	Chr5	19929045	21550340	phase2	phase1
Col_female_B	4739_BW	Chr1	10398794	10662847	phase1	phase2
Col_female_B	4739_BW	Chr1	28086871	28152497	phase2	phase1
Col_female_B	4739_BW	Chr2	18456227	18700221	phase2	phase1
Col_female_B	4739_BW	Chr3	19712368	20085249	phase2	phase1
Col_female_B	4739_BW	Chr5	19967870	20838647	phase2	phase1
Col_female_B	4739_BX	Chr2	5799153	5839031	phase2	phase1
Col_female_B	4739_BX	Chr3	9326214	9603444	phase1	phase2
Col_female_B	4739_BX	Chr5	9304724	9418428	phase2	phase1
Col_female_B	4739_BY	Chr1	6903695	7475125	phase2	phase1
Col_female_B	4739_BY	Chr1	24194938	24204254	phase1	phase2
Col_female_B	4739_BY	Chr2	10778195	11273360	phase1	phase2
Col_female_B	4739_BY	Chr2	18456227	18666158	phase2	phase1
Col_female_B	4739_BY	Chr5	367560	441168	phase2	phase1
Col_female_B	4739_BY	Chr5	18632311	18880888	phase1	phase2
Col_female_B	4739_BZ	Chr1	120907	343269	phase2	phase1
Col_female_B	4739_BZ	Chr1	12149467	12168338	phase1	phase2
Col_female_B	4739_BZ	Chr2	11663165	12252451	phase2	phase1
Col_female_B	4739_BZ	Chr5	7346189	7595103	phase2	phase1
Col_female_B	4739_BZ	Chr5	24670325	25817637	phase1	phase2
Col_female_B	4739_CA	Chr1	28688013	28986766	phase2	phase1
Col_female_B	4739_CA	Chr3	1184920	1847646	phase1	phase2
Col_female_B	4739_CA	Chr4	9324787	9968673	phase1	phase2
Col_female_B	4739_CA	Chr5	16496923	17115867	phase2	phase1
Col_female_B	4739_CB	Chr3	7790137	8073340	phase1	phase2
Col_female_B	4739_CB	Chr4	9214151	9717037	phase2	phase1
Col_female_B	4739_CC	Chr2	15652286	15838184	phase2	phase1
Col_female_B	4739_CC	Chr4	10200423	10415000	phase2	phase1
Col_female_B	4739_CC	Chr5	7104159	7346189	phase2	phase1
Col_female_B	4739_CD	Chr3	10359894	10506490	phase1	phase2
Col_female_B	4739_CE	Chr2	7151811	7665011	phase2	phase1
Col_female_B	4739_CE	Chr3	8705090	9326214	phase1	phase2
Col_female_B	4739_CE	Chr5	22500129	22843413	phase1	phase2
Col_female_B	4739_CF	Chr1	4217270	4738542	phase1	phase2
Col_female_B	4739_CF	Chr1	20790020	21243250	phase2	phase1
Col_female_B	4739_CF	Chr3	15650188	17172873	phase2	phase1
Col_female_B	4739_CF	Chr4	17001117	18106917	phase2	phase1
Col_female_B	4739_CG	Chr1	24641144	25219471	phase2	phase1
Col_female_B	4739_CG	Chr5	6352342	6589954	phase1	phase2
Col_female_B	4739_CH	Chr1	3761773	4738542	phase2	phase1
Col_female_B	4739_CH	Chr1	12112748	12673741	phase1	phase2
Col_female_B	4739_CH	Chr1	28214818	28461861	phase2	phase1
Col_female_B	4739_CH	Chr2	15436486	15572175	phase2	phase1
Col_female_B	4739_CH	Chr3	21507525	21512117	phase1	phase2
Col_female_B	4739_CH	Chr4	570830	657983	phase2	phase1
Col_female_B	4739_CH	Chr4	4122336	6386348	phase1	phase2
Col_female_B	4739_CH	Chr5	23480657	23622237	phase1	phase2
Col_female_B	4739_CI	Chr1	5325059	5672056	phase1	phase2
Col_female_B	4739_CI	Chr1	19455702	20561378	phase2	phase1
Col_female_B	4739_CI	Chr3	9187356	9603444	phase1	phase2
Col_female_B	4739_CI	Chr5	3583915	3812361	phase2	phase1
Col_female_B	4739_CI	Chr5	21761637	22168963	phase1	phase2
Col_female_B	4739_CI	Chr5	23492062	23866229	phase2	phase1
Col_female_B	4739_CJ	Chr1	22653458	22793497	phase2	phase1
Col_female_B	4739_CJ	Chr2	349205	595993	phase2	phase1
Col_female_B	4739_CJ	Chr2	13631527	13887503	phase1	phase2
Col_female_B	4739_CJ	Chr4	782404	1276699	phase1	phase2
Col_female_B	4739_CJ	Chr5	327803	441168	phase1	phase2
Col_female_B	4739_CK	Chr1	27875795	28086871	phase1	phase2
Col_female_B	4739_CK	Chr2	6121202	6820442	phase2	phase1
Col_female_B	4739_CK	Chr5	3910931	4605336	phase1	phase2
Col_female_B	4739_CK	Chr5	19510652	19965009	phase2	phase1
Col_female_B	4739_CL	Chr1	2973529	3014545	phase1	phase2
Col_female_B	4739_CL	Chr2	9352938	10154119	phase2	phase1
Col_female_B	4739_CL	Chr3	15544165	16311515	phase1	phase2
Col_female_B	4739_CL	Chr4	10986289	11426135	phase1	phase2
Col_female_B	4739_CL	Chr5	19967870	21761637	phase1	phase2
Col_female_B	4739_CM	Chr1	1382942	1936156	phase1	phase2
Col_female_B	4739_CM	Chr1	11716756	12073661	phase2	phase1
Col_female_B	4739_CM	Chr1	22864750	23001675	phase1	phase2
Col_female_B	4739_CM	Chr2	14769568	15396809	phase2	phase1
Col_female_B	4739_CM	Chr3	7790137	8913739	phase2	phase1
Col_female_B	4739_CM	Chr3	20772285	20864107	phase1	phase2
Col_female_B	4739_CM	Chr5	8391619	9002158	phase2	phase1
Col_female_B	4739_CN	Chr1	343269	494622	phase1	phase2
Col_female_B	4739_CN	Chr1	6054193	6291495	phase2	phase1
Col_female_B	4739_CN	Chr1	29025022	29672274	phase1	phase2
Col_female_B	4739_CN	Chr2	820992	2011075	phase1	phase2
Col_female_B	4739_CN	Chr3	3251828	4245149	phase2	phase1
Col_female_B	4739_CN	Chr4	7884696	8445186	phase2	phase1
Col_female_B	4739_CO	Chr1	27293875	27334764	phase2	phase1
Col_female_B	4739_CO	Chr4	6022732	6539536	phase2	phase1
Col_female_B	4739_CO	Chr5	13256435	13900697	phase1	phase2
Col_female_B	4739_CP	Chr1	22750547	22864750	phase2	phase1
Col_female_B	4739_CP	Chr3	15544165	17320193	phase2	phase1
Col_female_B	4739_CP	Chr4	9250379	9799565	phase2	phase1
Col_female_B	4739_CP	Chr5	14688982	15404397	phase2	phase1
Col_female_B	4739_CQ	Chr1	16993732	17529962	phase1	phase2
Col_female_B	4739_CQ	Chr2	15838184	16315196	phase2	phase1
Col_female_B	4739_CQ	Chr3	4673567	4779450	phase2	phase1
Col_female_B	4739_CQ	Chr5	827005	1941017	phase2	phase1
Col_female_B	4739_CQ	Chr5	13175014	13900697	phase1	phase2
Col_female_B	4740_A	Chr2	17891016	18700221	phase1	phase2
Col_female_B	4740_A	Chr5	8657491	9304724	phase1	phase2
Col_female_B	4740_B	Chr1	27500349	27935886	phase1	phase2
Col_female_B	4740_B	Chr3	1184920	1647770	phase1	phase2
Col_female_B	4740_B	Chr3	7621094	8913739	phase2	phase1
Col_female_B	4740_C	Chr1	10660019	12073661	phase2	phase1
Col_female_B	4740_C	Chr1	30024006	30295532	phase1	phase2
Col_female_B	4740_C	Chr2	15064908	15396809	phase1	phase2
Col_female_B	4740_C	Chr2	17587796	18456227	phase2	phase1
Col_female_B	4740_C	Chr3	8928879	9603444	phase2	phase1
Col_female_B	4740_C	Chr4	705829	1321320	phase1	phase2
Col_female_B	4740_C	Chr5	5100766	5573771	phase2	phase1
Col_female_B	4740_D	Chr1	8477088	8944879	phase2	phase1
Col_female_B	4740_D	Chr1	23884398	24641144	phase1	phase2
Col_female_B	4740_D	Chr2	820992	1334861	phase1	phase2
Col_female_B	4740_E	Chr2	10778195	11693576	phase2	phase1
Col_female_B	4740_E	Chr4	17480121	17755976	phase1	phase2
Col_female_B	4740_F	Chr1	5505868	5782954	phase1	phase2
Col_female_B	4740_F	Chr1	22690881	23001675	phase2	phase1
Col_female_B	4740_F	Chr2	6121202	7128467	phase1	phase2
Col_female_B	4740_F	Chr3	19763854	20085249	phase1	phase2
Col_female_B	4740_F	Chr4	7080913	7884696	phase1	phase2
Col_female_B	4740_F	Chr5	17524080	18030700	phase1	phase2
Col_female_B	4740_G	Chr1	18183701	18498714	phase2	phase1
Col_female_B	4740_G	Chr2	5799153	6295766	phase1	phase2
Col_female_B	4740_G	Chr3	1107044	1184920	phase1	phase2
Col_female_B	4740_G	Chr4	10496467	10536514	phase1	phase2
Col_female_B	4740_H	Chr1	17192465	18183701	phase2	phase1
Col_female_B	4740_H	Chr2	7220525	8330891	phase2	phase1
Col_female_B	4740_H	Chr5	17524080	18030700	phase1	phase2
Col_female_B	4740_H	Chr5	23533057	24547657	phase2	phase1
Col_female_B	4740_I	Chr1	6123599	6208300	phase2	phase1
Col_female_B	4740_I	Chr1	10328094	11852756	phase1	phase2
Col_female_B	4740_I	Chr2	1334861	1428029	phase1	phase2
Col_female_B	4740_I	Chr2	12292325	13256617	phase2	phase1
Col_female_B	4740_I	Chr5	15420067	16255468	phase1	phase2
Col_female_B	4740_J	Chr2	5839031	7128467	phase1	phase2
Col_female_B	4740_J	Chr4	581830	1276699	phase1	phase2
Col_female_B	4740_J	Chr5	13007684	13481822	phase1	phase2
Col_female_B	4740_K	Chr1	120907	329428	phase1	phase2
Col_female_B	4740_K	Chr1	12673741	13398223	phase2	phase1
Col_female_B	4740_K	Chr1	29682872	29870741	phase1	phase2
Col_female_B	4740_K	Chr2	607946	820992	phase1	phase2
Col_female_B	4740_K	Chr3	2983429	3633397	phase2	phase1
Col_female_B	4740_K	Chr3	18154691	18479876	phase1	phase2
Col_female_B	4740_L	Chr3	5765050	5820847	phase2	phase1
Col_female_B	4740_L	Chr5	2091183	3810673	phase2	phase1
Col_female_B	4740_L	Chr5	20838647	22310551	phase1	phase2
Col_female_B	4740_M	Chr1	7164474	7658169	phase2	phase1
Col_female_B	4740_M	Chr3	4888192	5336670	phase1	phase2
Col_female_B	4740_M	Chr3	20392847	20808478	phase2	phase1
Col_female_B	4740_M	Chr4	10200423	10487951	phase1	phase2
Col_female_B	4740_N	Chr1	4764506	5768542	phase2	phase1
Col_female_B	4740_N	Chr1	10660019	11164457	phase1	phase2
Col_female_B	4740_N	Chr2	7220525	8904802	phase1	phase2
Col_female_B	4740_N	Chr2	17891016	19167358	phase2	phase1
Col_female_B	4740_N	Chr3	10479748	11325752	phase1	phase2
Col_female_B	4740_N	Chr4	9817367	10200423	phase1	phase2
Col_female_B	4740_O	Chr2	11448282	12071327	phase1	phase2
Col_female_B	4740_O	Chr2	19167358	19515357	phase2	phase1
Col_female_B	4740_O	Chr3	11608304	12381884	phase1	phase2
Col_female_B	4740_O	Chr5	16480026	16954121	phase1	phase2
Col_female_B	4740_P	Chr1	7681576	8477088	phase2	phase1
Col_female_B	4740_P	Chr1	19753738	20561378	phase1	phase2
Col_female_B	4740_P	Chr2	12988853	13414571	phase2	phase1
Col_female_B	4740_P	Chr2	15554155	16118825	phase1	phase2
Col_female_B	4740_P	Chr3	22074489	22829798	phase2	phase1
Col_female_B	4740_P	Chr5	7798507	8657491	phase2	phase1
Col_female_B	4740_P	Chr5	21550340	22310551	phase1	phase2
Col_female_B	4740_Q	Chr1	900557	1315488	phase2	phase1
Col_female_B	4740_Q	Chr1	8426659	8505030	phase1	phase2
Col_female_B	4740_Q	Chr2	7151811	8330891	phase2	phase1
Col_female_B	4740_Q	Chr2	19515357	19558397	phase1	phase2
Col_female_B	4740_Q	Chr3	18479876	19227283	phase2	phase1
Col_female_B	4740_Q	Chr4	14679853	15853858	phase1	phase2
Col_female_B	4740_Q	Chr5	3910931	4820160	phase2	phase1
Col_female_B	4740_Q	Chr5	19965009	20838647	phase1	phase2
Col_female_B	4740_R	Chr1	22094005	22555099	phase1	phase2
Col_female_B	4740_R	Chr2	1565495	2185521	phase1	phase2
Col_female_B	4740_R	Chr2	13041445	13414571	phase2	phase1
Col_female_B	4740_R	Chr3	4245149	4567379	phase1	phase2
Col_female_B	4740_R	Chr4	453537	570830	phase2	phase1
Col_female_B	4740_R	Chr5	19968774	22310551	phase1	phase2
Col_female_B	4740_S	Chr3	15169931	15544165	phase2	phase1
Col_female_B	4740_S	Chr4	453537	570830	phase1	phase2
Col_female_B	4740_S	Chr5	6298851	6536152	phase2	phase1
Col_female_B	4740_S	Chr5	15420067	16255468	phase1	phase2
Col_female_B	4740_T	Chr1	9239621	10047877	phase2	phase1
Col_female_B	4740_T	Chr1	22239708	22690881	phase1	phase2
Col_female_B	4740_T	Chr2	13887503	14912468	phase2	phase1
Col_female_B	4740_T	Chr4	7080913	7884696	phase1	phase2
Col_female_B	4740_T	Chr5	16480026	16496923	phase1	phase2
Col_female_B	4740_U	Chr3	10105733	11390460	phase1	phase2
Col_female_B	4740_U	Chr3	19350777	20772285	phase2	phase1
Col_female_B	4740_U	Chr5	21761637	22500129	phase2	phase1
Col_female_B	4740_V	Chr1	18748724	19217944	phase2	phase1
Col_female_B	4740_V	Chr3	1107044	1647770	phase1	phase2
Col_female_B	4740_V	Chr3	22074489	22829798	phase2	phase1
Col_female_B	4740_V	Chr5	22684090	22843413	phase2	phase1
Col_female_B	4740_W	Chr1	10509774	11852756	phase1	phase2
Col_female_B	4740_W	Chr2	349205	595993	phase2	phase1
Col_female_B	4740_W	Chr4	14498642	15049682	phase2	phase1
Col_female_B	4740_W	Chr5	1377183	1391341	phase1	phase2
Col_female_B	4740_W	Chr5	22843413	23537605	phase2	phase1
Col_female_B	4740_X	Chr1	14327500	15015278	phase2	phase1
Col_female_B	4740_X	Chr2	7665011	7739019	phase2	phase1
Col_female_B	4740_Z	Chr2	7151811	8904802	phase2	phase1
Col_female_B	4740_Z	Chr5	16255468	16278658	phase1	phase2
Col_female_B	4740_AA	Chr1	7756701	8426659	phase1	phase2
Col_female_B	4740_AA	Chr1	25688674	26013735	phase2	phase1
Col_female_B	4740_AA	Chr3	15442895	16958785	phase1	phase2
Col_female_B	4740_AB	Chr1	3095585	3593081	phase2	phase1
Col_female_B	4740_AB	Chr1	4738542	5768542	phase1	phase2
Col_female_B	4740_AB	Chr1	27875795	28051396	phase2	phase1
Col_female_B	4740_AB	Chr3	5336670	5597083	phase1	phase2
Col_female_B	4740_AB	Chr5	8782762	9068903	phase2	phase1
Col_female_B	4740_AC	Chr1	10328094	10509774	phase1	phase2
Col_female_B	4740_AC	Chr2	19167358	19391712	phase2	phase1
Col_female_B	4740_AC	Chr3	19185287	19763854	phase1	phase2
Col_female_B	4740_AC	Chr4	144397	570830	phase2	phase1
Col_female_B	4740_AC	Chr5	25757957	26015252	phase2	phase1
Col_female_B	4740_AD	Chr1	9128457	9239621	phase2	phase1
Col_female_B	4740_AD	Chr1	25219471	25458236	phase1	phase2
Col_female_B	4740_AD	Chr3	4891679	5514894	phase2	phase1
Col_female_B	4740_AD	Chr4	570830	782404	phase1	phase2
Col_female_B	4740_AE	Chr1	26849402	27334764	phase1	phase2
Col_female_B	4740_AE	Chr3	10506490	11550330	phase2	phase1
Col_female_B	4740_AE	Chr5	24547657	24670325	phase2	phase1
Col_female_B	4740_AF	Chr1	26767845	26849402	phase2	phase1
Col_female_B	4740_AF	Chr4	4541055	5136819	phase1	phase2
Col_female_E	4398_BM_4549_BM	Chr1	13322103	13713443	phase2	phase1
Col_female_E	4398_BM_4549_BM	Chr2	971843	1702943	phase1	phase2
Col_female_E	4398_BM_4549_BM	Chr3	2781097	3841906	phase2	phase1
Col_female_E	4398_BV_4549_BV	Chr3	9356723	9708656	phase1	phase2
Col_female_E	4398_BV_4549_BV	Chr5	8810937	8921465	phase1	phase2
Col_female_E	4398_BW_4549_BW	Chr1	4459278	5109168	phase2	phase1
Col_female_E	4398_BW_4549_BW	Chr1	19641623	20995306	phase1	phase2
Col_female_E	4398_BW_4549_BW	Chr4	8624758	9410910	phase2	phase1
Col_female_E	4398_BW_4549_BW	Chr4	9909123	10415160	phase1	phase2
Col_female_E	4398_BW_4549_BW	Chr4	16601410	17298531	phase2	phase1
Col_female_E	4398_BW_4549_BW	Chr5	13227725	14129798	phase1	phase2
Col_female_E	4398_BX_4549_BX	Chr2	9270534	9414564	phase2	phase1
Col_female_E	4398_BX_4549_BX	Chr4	9410910	9909123	phase2	phase1
Col_female_E	4398_BX_4549_BX	Chr5	13036705	14037052	phase2	phase1
Col_female_E	4398_BZ_4549_BZ	Chr1	20387879	20809319	phase1	phase2
Col_female_E	4398_BZ_4549_BZ	Chr2	9505226	10020238	phase2	phase1
Col_female_E	4398_BZ_4549_BZ	Chr4	3728391	5023502	phase1	phase2
Col_female_E	4398_BZ_4549_BZ	Chr5	6575745	6906895	phase2	phase1
Col_female_E	4398_BZ_4549_BZ	Chr5	26722357	26738182	phase1	phase2
Col_female_E	4398_CA_4549_CA	Chr1	6375786	6646890	phase1	phase2
Col_female_E	4398_CA_4549_CA	Chr1	25613866	26384978	phase2	phase1
Col_female_E	4398_CA_4549_CA	Chr2	69252	317099	phase2	phase1
Col_female_E	4398_CA_4549_CA	Chr3	2256382	2408592	phase1	phase2
Col_female_E	4398_CA_4549_CA	Chr3	6641439	6928291	phase2	phase1
Col_female_E	4398_CA_4549_CA	Chr3	21284674	21662208	phase1	phase2
Col_female_E	4398_CA_4549_CA	Chr4	293012	951130	phase1	phase2
Col_female_E	4398_CB_4549_CB	Chr2	17324918	18145886	phase1	phase2
Col_female_E	4398_CB_4549_CB	Chr3	17904294	17985229	phase2	phase1
Col_female_E	4398_CC_4549_CC	Chr1	5521690	6017320	phase2	phase1
Col_female_E	4398_CC_4549_CC	Chr2	9136988	9270534	phase2	phase1
Col_female_E	4398_CC_4549_CC	Chr4	5038810	6758628	phase1	phase2
Col_female_E	4398_CC_4549_CC	Chr4	11359218	11949918	phase2	phase1
Col_female_E	4398_CC_4549_CC	Chr5	25529243	25796989	phase1	phase2
Col_female_E	4398_CD_4549_CD	Chr1	16575735	17298441	phase2	phase1
Col_female_E	4398_CD_4549_CD	Chr3	2711386	3011304	phase2	phase1
Col_female_E	4398_CD_4549_CD	Chr3	17993240	18683698	phase1	phase2
Col_female_E	4398_CD_4549_CD	Chr5	5413357	5943128	phase1	phase2
Col_female_E	4398_CD_4549_CD	Chr5	24607069	24627555	phase2	phase1
Col_female_E	4398_CE_4549_CE	Chr1	16735428	17454784	phase2	phase1
Col_female_E	4398_CE_4549_CE	Chr2	407376	1131938	phase1	phase2
Col_female_E	4398_CE_4549_CE	Chr4	15424	749587	phase1	phase2
Col_female_E	4398_CE_4549_CE	Chr5	1634420	1900860	phase2	phase1
Col_female_E	4398_CE_4549_CE	Chr5	17760210	20081858	phase1	phase2
Col_female_E	4398_BN_4549_BN	Chr1	2216041	2636780	phase2	phase1
Col_female_E	4398_BN_4549_BN	Chr2	10925554	11850550	phase1	phase2
Col_female_E	4398_BN_4549_BN	Chr3	9180503	9708656	phase2	phase1
Col_female_E	4398_BN_4549_BN	Chr3	9856706	10173022	phase1	phase2
Col_female_E	4398_BN_4549_BN	Chr4	284463	1269250	phase2	phase1
Col_female_E	4398_CF_4549_CF	Chr1	11548955	11667953	phase2	phase1
Col_female_E	4398_CF_4549_CF	Chr4	12902376	13307230	phase1	phase2
Col_female_E	4398_CG_4549_CG	Chr1	12380165	13239866	phase2	phase1
Col_female_E	4398_CG_4549_CG	Chr4	13898975	14567392	phase1	phase2
Col_female_E	4398_CH_4549_CH	Chr1	6375786	7074727	phase1	phase2
Col_female_E	4398_CH_4549_CH	Chr2	14162942	15047746	phase1	phase2
Col_female_E	4398_CH_4549_CH	Chr3	18087315	18683698	phase1	phase2
Col_female_E	4398_CH_4549_CH	Chr4	1912072	2605491	phase1	phase2
Col_female_E	4398_CI_4549_CI	Chr1	22955005	24502080	phase2	phase1
Col_female_E	4398_CI_4549_CI	Chr2	1715403	2568994	phase2	phase1
Col_female_E	4398_CI_4549_CI	Chr2	9414564	9695745	phase1	phase2
Col_female_E	4398_CI_4549_CI	Chr3	2992886	3391257	phase1	phase2
Col_female_E	4398_CI_4549_CI	Chr3	19758587	20325236	phase2	phase1
Col_female_E	4398_CI_4549_CI	Chr4	13895841	14270935	phase2	phase1
Col_female_E	4398_CJ_4549_CJ	Chr2	4197979	5036289	phase2	phase1
Col_female_E	4398_CJ_4549_CJ	Chr3	10787442	11405694	phase1	phase2
Col_female_E	4398_CK_4549_CK	Chr1	9069248	9404675	phase1	phase2
Col_female_E	4398_CK_4549_CK	Chr2	1248837	1702943	phase1	phase2
Col_female_E	4398_CK_4549_CK	Chr4	1311790	1912072	phase2	phase1
Col_female_E	4398_CK_4549_CK	Chr4	15213752	15902441	phase1	phase2
Col_female_E	4398_CL_4549_CL	Chr3	6928291	7332624	phase2	phase1
Col_female_E	4398_CL_4549_CL	Chr5	8635150	8810937	phase2	phase1
Col_female_E	4398_CM_4549_CM	Chr1	25613866	26651169	phase1	phase2
Col_female_E	4398_CM_4549_CM	Chr2	1527917	1702943	phase2	phase1
Col_female_E	4398_CM_4549_CM	Chr3	3915764	4124804	phase1	phase2
Col_female_E	4398_CM_4549_CM	Chr4	9909123	10080034	phase2	phase1
Col_female_E	4398_CM_4549_CM	Chr4	14681587	14932259	phase1	phase2
Col_female_E	4398_CM_4549_CM	Chr5	13227725	14236662	phase1	phase2
Col_female_E	4398_CN_4549_CN	Chr1	4089355	5422267	phase1	phase2
Col_female_E	4398_CN_4549_CN	Chr1	7275922	8132402	phase2	phase1
Col_female_E	4398_CN_4549_CN	Chr2	5813083	7295636	phase1	phase2
Col_female_E	4398_CN_4549_CN	Chr3	8030447	8341274	phase2	phase1
Col_female_E	4398_CN_4549_CN	Chr3	18539087	19316429	phase1	phase2
Col_female_E	4398_CN_4549_CN	Chr4	7332803	7980255	phase2	phase1
Col_female_E	4398_CO_4549_CO	Chr1	5463869	5742519	phase2	phase1
Col_female_E	4398_CO_4549_CO	Chr2	8162580	8952058	phase1	phase2
Col_female_E	4398_CO_4549_CO	Chr2	16518233	17324918	phase2	phase1
Col_female_E	4398_CO_4549_CO	Chr5	3605955	4657282	phase2	phase1
Col_female_E	4398_BO_4549_BO	Chr1	12727683	13433969	phase2	phase1
Col_female_E	4398_BO_4549_BO	Chr3	7703579	8030447	phase1	phase2
Col_female_E	4398_BO_4549_BO	Chr5	19464131	20327478	phase1	phase2
Col_female_E	4398_CP_4549_CP	Chr1	12292457	12763771	phase2	phase1
Col_female_E	4398_CP_4549_CP	Chr2	475352	629221	phase2	phase1
Col_female_E	4398_CP_4549_CP	Chr2	11868048	12257080	phase1	phase2
Col_female_E	4398_CP_4549_CP	Chr3	16146722	16326036	phase2	phase1
Col_female_E	4398_CP_4549_CP	Chr4	17385803	18029081	phase1	phase2
Col_female_E	4398_CP_4549_CP	Chr5	13036705	14269129	phase1	phase2
Col_female_E	4398_CQ_4549_CQ	Chr5	23257537	23438026	phase1	phase2
Col_female_E	4398_BP_4549_BP	Chr3	8137151	8914642	phase2	phase1
Col_female_E	4398_BP_4549_BP	Chr4	5038810	6399465	phase1	phase2
Col_female_E	4398_BQ_4549_BQ	Chr1	22466430	24996073	phase1	phase2
Col_female_E	4398_BQ_4549_BQ	Chr3	7703579	8191183	phase2	phase1
Col_female_E	4398_BQ_4549_BQ	Chr4	10868090	11359218	phase1	phase2
Col_female_E	4398_BQ_4549_BQ	Chr4	14681587	14931901	phase2	phase1
Col_female_E	4398_BR_4549_BR	Chr3	2781097	3841906	phase2	phase1
Col_female_E	4398_BR_4549_BR	Chr3	9454440	9907313	phase1	phase2
Col_female_E	4398_BR_4549_BR	Chr3	17533287	17874068	phase2	phase1
Col_female_E	4398_BS_4549_BS	Chr4	10194766	10868090	phase2	phase1
Col_female_E	4398_BT_4549_BT	Chr1	211149	902132	phase1	phase2
Col_female_E	4398_BT_4549_BT	Chr1	16735036	17454784	phase2	phase1
Col_female_E	4398_BT_4549_BT	Chr2	5561728	6549925	phase2	phase1
Col_female_E	4398_BT_4549_BT	Chr4	13124884	13368685	phase1	phase2
Col_female_E	4398_BU_4549_BU	Chr1	3559343	4089355	phase2	phase1
Col_female_E	4398_BU_4549_BU	Chr3	9272061	9665580	phase1	phase2
Col_female_E	4398_BU_4549_BU	Chr4	6399465	6758628	phase1	phase2
Col_female_E	4398_BU_4549_BU	Chr4	7376950	8624758	phase2	phase1
Col_female_E	4398_BU_4549_BU	Chr5	15367597	15850242	phase1	phase2
Col_female_E	4398_BU_4549_BU	Chr5	21274175	21344491	phase2	phase1
Col_female_F	4399_BM_4550_BM	Chr1	20339116	20781655	phase1	phase2
Col_female_F	4399_BM_4550_BM	Chr3	9215653	10147765	phase1	phase2
Col_female_F	4399_BM_4550_BM	Chr4	10897473	12045250	phase2	phase1
Col_female_F	4399_BV_4550_BV	Chr1	13062805	13429786	phase1	phase2
Col_female_F	4399_BV_4550_BV	Chr1	14467439	15863096	phase2	phase1
Col_female_F	4399_BV_4550_BV	Chr2	5501073	5855683	phase1	phase2
Col_female_F	4399_BV_4550_BV	Chr3	10896972	11158398	phase2	phase1
Col_female_F	4399_BV_4550_BV	Chr4	6081472	6370887	phase2	phase1
Col_female_F	4399_BX_4550_BX	Chr4	6503056	6986269	phase2	phase1
Col_female_F	4399_BX_4550_BX	Chr5	4083634	4293716	phase1	phase2
Col_female_F	4399_BX_4550_BX	Chr5	5318556	5488758	phase2	phase1
Col_female_F	4399_BX_4550_BX	Chr5	19514147	20835270	phase1	phase2
Col_female_F	4399_BY_4550_BY	Chr1	7768829	8132649	phase1	phase2
Col_female_F	4399_BY_4550_BY	Chr1	17257860	17773867	phase2	phase1
Col_female_F	4399_BY_4550_BY	Chr1	25416831	25766687	phase1	phase2
Col_female_F	4399_BY_4550_BY	Chr3	4213966	5032696	phase1	phase2
Col_female_F	4399_BY_4550_BY	Chr4	1202495	2164252	phase2	phase1
Col_female_F	4399_BY_4550_BY	Chr4	11457354	12045250	phase1	phase2
Col_female_F	4399_BY_4550_BY	Chr5	13794370	14560788	phase1	phase2
Col_female_F	4399_BZ_4550_BZ	Chr1	15483581	16508726	phase1	phase2
Col_female_F	4399_BZ_4550_BZ	Chr2	5855683	6196673	phase1	phase2
Col_female_F	4399_BZ_4550_BZ	Chr4	16231970	16538482	phase1	phase2
Col_female_F	4399_CA_4550_CA	Chr2	373844	934012	phase2	phase1
Col_female_F	4399_CA_4550_CA	Chr2	17287767	17478135	phase1	phase2
Col_female_F	4399_CA_4550_CA	Chr5	21559034	22303390	phase1	phase2
Col_female_F	4399_CB_4550_CB	Chr1	24208163	24476466	phase2	phase1
Col_female_F	4399_CB_4550_CB	Chr3	18788040	19576429	phase2	phase1
Col_female_F	4399_CB_4550_CB	Chr5	6212298	6414008	phase2	phase1
Col_female_F	4399_CB_4550_CB	Chr5	19203444	19270341	phase1	phase2
Col_female_F	4399_CD_4550_CD	Chr2	9459060	9657931	phase1	phase2
Col_female_F	4399_CE_4550_CE	Chr3	17874463	18426597	phase1	phase2
Col_female_F	4399_CE_4550_CE	Chr5	14281860	16675022	phase1	phase2
Col_female_F	4399_BN_4550_BN	Chr1	20781655	21908142	phase1	phase2
Col_female_F	4399_BN_4550_BN	Chr3	32797	383791	phase1	phase2
Col_female_F	4399_BN_4550_BN	Chr3	20892646	21155160	phase2	phase1
Col_female_F	4399_BN_4550_BN	Chr4	4848923	4878617	phase1	phase2
Col_female_F	4399_BN_4550_BN	Chr4	4964165	5002500	phase2	phase1
Col_female_F	4399_BN_4550_BN	Chr5	8599628	9311499	phase1	phase2
Col_female_F	4399_CF_4550_CF	Chr1	9652875	11156849	phase1	phase2
Col_female_F	4399_CF_4550_CF	Chr2	9790135	10081085	phase1	phase2
Col_female_F	4399_CF_4550_CF	Chr3	627839	657651	phase1	phase2
Col_female_F	4399_CF_4550_CF	Chr3	8119325	8690953	phase2	phase1
Col_female_F	4399_CF_4550_CF	Chr3	17373499	17780565	phase1	phase2
Col_female_F	4399_CF_4550_CF	Chr4	10210	733243	phase1	phase2
Col_female_F	4399_CF_4550_CF	Chr4	8459005	8698882	phase2	phase1
Col_female_F	4399_CF_4550_CF	Chr4	10130132	11796290	phase1	phase2
Col_female_F	4399_CG_4550_CG	Chr1	1651690	2037998	phase2	phase1
Col_female_F	4399_CG_4550_CG	Chr1	25416831	25766687	phase1	phase2
Col_female_F	4399_CG_4550_CG	Chr2	2836725	3821334	phase1	phase2
Col_female_F	4399_CG_4550_CG	Chr2	3988930	4530521	phase2	phase1
Col_female_F	4399_CG_4550_CG	Chr3	1184451	1608104	phase1	phase2
Col_female_F	4399_CG_4550_CG	Chr4	11796290	12045250	phase2	phase1
Col_female_F	4399_CG_4550_CG	Chr5	19514147	20729345	phase2	phase1
Col_female_F	4399_CH_4550_CH	Chr1	12067254	12624280	phase1	phase2
Col_female_F	4399_CH_4550_CH	Chr1	30139352	30306002	phase2	phase1
Col_female_F	4399_CH_4550_CH	Chr2	1667200	1906223	phase1	phase2
Col_female_F	4399_CH_4550_CH	Chr4	16036551	16598761	phase2	phase1
Col_female_F	4399_CH_4550_CH	Chr5	23485664	23550627	phase2	phase1
Col_female_F	4399_CJ_4550_CJ	Chr1	29570498	30045670	phase1	phase2
Col_female_F	4399_CJ_4550_CJ	Chr3	18426597	19877079	phase1	phase2
Col_female_F	4399_CJ_4550_CJ	Chr4	8314859	8675692	phase1	phase2
Col_female_F	4399_CJ_4550_CJ	Chr4	17509060	18393747	phase2	phase1
Col_female_F	4399_CJ_4550_CJ	Chr5	21662472	23485664	phase2	phase1
Col_female_F	4399_CK_4550_CK	Chr2	1757285	2004004	phase1	phase2
Col_female_F	4399_CK_4550_CK	Chr3	5821197	6033151	phase2	phase1
Col_female_F	4399_CK_4550_CK	Chr4	11457354	13306395	phase1	phase2
Col_female_F	4399_CL_4550_CL	Chr2	18844401	19522419	phase1	phase2
Col_female_F	4399_CL_4550_CL	Chr3	6727830	7580709	phase1	phase2
Col_female_F	4399_CL_4550_CL	Chr5	24560720	25182904	phase2	phase1
Col_female_F	4399_CM_4550_CM	Chr1	7325104	7902810	phase1	phase2
Col_female_F	4399_CM_4550_CM	Chr1	23615614	23782127	phase2	phase1
Col_female_F	4399_CM_4550_CM	Chr2	6518175	7292249	phase1	phase2
Col_female_F	4399_CM_4550_CM	Chr3	8835579	10086978	phase1	phase2
Col_female_F	4399_CM_4550_CM	Chr4	10210	793155	phase1	phase2
Col_female_F	4399_CM_4550_CM	Chr5	8599628	8875184	phase2	phase1
Col_female_F	4399_CN_4550_CN	Chr1	24243906	24857735	phase1	phase2
Col_female_F	4399_CN_4550_CN	Chr2	15239237	15305093	phase2	phase1
Col_female_F	4399_CN_4550_CN	Chr4	6520150	7554074	phase1	phase2
Col_female_F	4399_CN_4550_CN	Chr5	3620891	3951572	phase1	phase2
Col_female_F	4399_CO_4550_CO	Chr1	3327344	4082883	phase2	phase1
Col_female_F	4399_CO_4550_CO	Chr1	5896108	7203994	phase1	phase2
Col_female_F	4399_CO_4550_CO	Chr1	20891310	21467187	phase2	phase1
Col_female_F	4399_CO_4550_CO	Chr2	7272856	7602659	phase2	phase1
Col_female_F	4399_CO_4550_CO	Chr4	2498290	2532324	phase2	phase1
Col_female_F	4399_CO_4550_CO	Chr5	4094563	4487606	phase2	phase1
Col_female_F	4399_BO_4550_BO	Chr1	24089899	24476466	phase2	phase1
Col_female_F	4399_BO_4550_BO	Chr2	7915418	8498402	phase1	phase2
Col_female_F	4399_BO_4550_BO	Chr3	3418330	3553159	phase1	phase2
Col_female_F	4399_BO_4550_BO	Chr3	5634077	6033151	phase2	phase1
Col_female_F	4399_BO_4550_BO	Chr4	5079505	5758920	phase1	phase2
Col_female_F	4399_BO_4550_BO	Chr5	13794370	14281860	phase1	phase2
Col_female_F	4399_CP_4550_CP	Chr1	2037998	3067030	phase1	phase2
Col_female_F	4399_CP_4550_CP	Chr1	16657447	17773867	phase2	phase1
Col_female_F	4399_CP_4550_CP	Chr3	15882597	16398890	phase2	phase1
Col_female_F	4399_CP_4550_CP	Chr5	14281860	16072199	phase1	phase2
Col_female_F	4399_CP_4550_CP	Chr5	20729345	20938946	phase2	phase1
Col_female_F	4399_CQ_4550_CQ	Chr1	21982432	22787412	phase2	phase1
Col_female_F	4399_CQ_4550_CQ	Chr2	1667200	2004004	phase2	phase1
Col_female_F	4399_CQ_4550_CQ	Chr2	7886073	8139169	phase1	phase2
Col_female_F	4399_CQ_4550_CQ	Chr4	12045250	12593197	phase2	phase1
Col_female_F	4399_BP_4550_BP	Chr1	13062805	13861975	phase2	phase1
Col_female_F	4399_BP_4550_BP	Chr2	5559603	6196673	phase2	phase1
Col_female_F	4399_BP_4550_BP	Chr3	2982295	3553159	phase2	phase1
Col_female_F	4399_BP_4550_BP	Chr3	19457567	20205453	phase1	phase2
Col_female_F	4399_BP_4550_BP	Chr4	10419766	12045250	phase2	phase1
Col_female_F	4399_BP_4550_BP	Chr5	21662472	23088305	phase2	phase1
Col_female_F	4399_BQ_4550_BQ	Chr1	13615145	14249181	phase1	phase2
Col_female_F	4399_BQ_4550_BQ	Chr2	1343477	1565347	phase2	phase1
Col_female_F	4399_BQ_4550_BQ	Chr3	2331294	3418330	phase1	phase2
Col_female_F	4399_BQ_4550_BQ	Chr3	15323964	15569031	phase2	phase1
Col_female_F	4399_BQ_4550_BQ	Chr4	430843	793155	phase1	phase2
Col_female_F	4399_BQ_4550_BQ	Chr5	10612075	11598656	phase1	phase2
Col_female_F	4399_BR_4550_BR	Chr1	16416584	17773867	phase2	phase1
Col_female_F	4399_BR_4550_BR	Chr2	6722901	7499945	phase2	phase1
Col_female_F	4399_BR_4550_BR	Chr4	16263432	16784507	phase1	phase2
Col_female_F	4399_BR_4550_BR	Chr5	6236269	6582736	phase2	phase1
Col_female_F	4399_BR_4550_BR	Chr5	18806226	19020434	phase1	phase2
Col_female_F	4399_BS_4550_BS	Chr1	8724408	9516279	phase1	phase2
Col_female_F	4399_BS_4550_BS	Chr1	28901160	29621171	phase2	phase1
Col_female_F	4399_BS_4550_BS	Chr2	13227850	13756267	phase2	phase1
Col_female_F	4399_BS_4550_BS	Chr3	657651	1041222	phase1	phase2
Col_female_F	4399_BS_4550_BS	Chr4	11838488	12238487	phase2	phase1
Col_female_F	4399_BS_4550_BS	Chr5	6894701	7739022	phase1	phase2
Col_female_F	4399_BS_4550_BS	Chr5	24236197	24390049	phase2	phase1
Col_female_F	4399_BS_4550_BS	Chr5	26723469	26734966	phase1	phase2
Col_female_F	4399_BT_4550_BT	Chr1	26242089	26562015	phase1	phase2
Col_female_F	4399_BT_4550_BT	Chr2	17478135	18413123	phase2	phase1
Col_female_F	4399_BT_4550_BT	Chr4	5079505	5758920	phase1	phase2
Col_female_F	4399_BT_4550_BT	Chr5	13794370	15139433	phase1	phase2
Col_female_F	4399_BU_4550_BU	Chr2	15239237	15310532	phase2	phase1
Col_female_F	4399_BU_4550_BU	Chr4	825874	1202495	phase1	phase2
Col_female_F	4399_BU_4550_BU	Chr4	18464801	18563080	phase2	phase1
Col_female_F	4399_BU_4550_BU	Chr5	16690782	18695178	phase1	phase2
Col_female_F	4740_AG	Chr1	1406663	2037998	phase1	phase2
Col_female_F	4740_AG	Chr1	30044901	30050949	phase2	phase1
Col_female_F	4740_AG	Chr4	10101018	10785532	phase2	phase1
Col_female_F	4740_AH	Chr2	15795440	16116436	phase2	phase1
Col_female_F	4740_AH	Chr3	9215653	10147765	phase1	phase2
Col_female_F	4740_AH	Chr3	22146549	22582446	phase2	phase1
Col_female_F	4740_AH	Chr4	2164252	2498290	phase1	phase2
Col_female_F	4740_AI	Chr1	8248065	8564363	phase2	phase1
Col_female_F	4740_AI	Chr2	8117785	8139169	phase2	phase1
Col_female_F	4740_AI	Chr3	16272388	16528314	phase1	phase2
Col_female_F	4740_AI	Chr4	8688786	8751542	phase2	phase1
Col_female_F	4740_AI	Chr5	11613093	12962790	phase1	phase2
Col_female_F	4740_AI	Chr5	19284693	19319081	phase2	phase1
Col_female_F	4740_AJ	Chr1	8129165	8273760	phase1	phase2
Col_female_F	4740_AJ	Chr3	16531306	16728938	phase2	phase1
Col_female_F	4740_AJ	Chr3	20324541	21155160	phase1	phase2
Col_female_F	4740_AJ	Chr4	4964165	5628171	phase1	phase2
Col_female_F	4740_AJ	Chr5	9735330	9927857	phase1	phase2
Col_female_F	4740_AJ	Chr5	19020434	19270341	phase2	phase1
Col_female_F	4740_AK	Chr1	12815078	13429786	phase1	phase2
Col_female_F	4740_AK	Chr2	14846902	15037608	phase2	phase1
Col_female_F	4740_AK	Chr3	158414	316045	phase2	phase1
Col_female_F	4740_AK	Chr5	2919101	3442295	phase2	phase1
Col_female_F	4740_AK	Chr5	22094384	22733194	phase1	phase2
Col_female_F	4740_AL	Chr2	5470008	6196673	phase1	phase2
Col_female_F	4740_AL	Chr3	5988568	6535962	phase1	phase2
Col_female_F	4740_AM	Chr1	9441952	9813390	phase1	phase2
Col_female_F	4740_AM	Chr2	11247501	11422812	phase1	phase2
Col_female_F	4740_AM	Chr4	1202495	2172577	phase1	phase2
Col_female_F	4740_AM	Chr4	10101018	11457354	phase2	phase1
Col_female_F	4740_AN	Chr1	12815078	13596639	phase1	phase2
Col_female_F	4740_AN	Chr2	19244567	19522419	phase2	phase1
Col_female_F	4740_AN	Chr4	2164252	2498290	phase1	phase2
Col_female_F	4740_AN	Chr4	14232996	14576236	phase2	phase1
Col_female_F	4740_AN	Chr5	8671304	9575604	phase2	phase1
Col_female_F	4740_AO	Chr1	3628464	4228034	phase2	phase1
Col_female_F	4740_AO	Chr1	8129165	8154004	phase1	phase2
Col_female_F	4740_AO	Chr3	1795717	2298357	phase1	phase2
Col_female_F	4740_AO	Chr4	10785532	11796290	phase1	phase2
Col_female_F	4740_AP	Chr1	1651690	2777570	phase1	phase2
Col_female_F	4740_AP	Chr2	188079	542190	phase1	phase2
Col_female_F	4740_AP	Chr2	1667200	2277664	phase2	phase1
Col_female_F	4740_AP	Chr5	8671304	9152181	phase2	phase1
Col_female_F	4740_AQ	Chr2	210775	373844	phase2	phase1
Col_female_F	4740_AQ	Chr4	1289694	2175972	phase2	phase1
Col_female_F	4740_AQ	Chr5	13363015	14560788	phase2	phase1
Col_female_F	4740_AR	Chr1	11585853	12043342	phase1	phase2
Col_female_F	4740_AR	Chr2	2004004	2337230	phase2	phase1
Col_female_F	4740_AR	Chr3	7021472	7580709	phase1	phase2
Col_female_F	4740_AR	Chr4	8376522	8675692	phase1	phase2
Col_female_F	4740_AR	Chr5	6212298	7119967	phase1	phase2
Col_female_F	4740_AR	Chr5	13794370	14281860	phase2	phase1
Col_female_F	4740_AS	Chr1	1406663	2068830	phase2	phase1
Col_female_F	4740_AS	Chr2	13733987	14206199	phase2	phase1
Col_female_F	4740_AS	Chr3	17359925	18097014	phase1	phase2
Col_female_F	4740_AS	Chr5	902870	1334116	phase1	phase2
Col_female_F	4740_AS	Chr5	9152181	9633890	phase2	phase1
Col_female_F	4740_AS	Chr5	24357107	24768695	phase1	phase2
Col_female_F	4740_AT	Chr1	37147	595957	phase1	phase2
Col_female_F	4740_AT	Chr2	17287767	17666603	phase1	phase2
Col_female_F	4740_AT	Chr3	10866748	11635924	phase2	phase1
Col_female_F	4740_AT	Chr4	5002500	5348857	phase2	phase1
Col_female_F	4740_AT	Chr5	6040810	6414008	phase2	phase1
Col_female_F	4740_AT	Chr5	22733194	23344583	phase1	phase2
Col_female_F	4740_AT	Chr5	25761825	26469160	phase2	phase1
Col_female_F	4740_AU	Chr3	4042339	5554891	phase1	phase2
Col_female_F	4740_AU	Chr3	10068427	10399982	phase2	phase1
Col_female_F	4740_AU	Chr4	10897473	11838488	phase2	phase1
Col_female_F	4740_AV	Chr1	25127012	26152136	phase2	phase1
Col_female_F	4740_AV	Chr2	542190	996436	phase2	phase1
Col_female_F	4740_AV	Chr3	2982295	4085625	phase2	phase1
Col_female_F	4740_AW	Chr1	5852987	7325104	phase1	phase2
Col_female_F	4740_AW	Chr2	996436	1667200	phase2	phase1
Col_female_F	4740_AW	Chr3	5320477	5653694	phase1	phase2
Col_female_F	4740_AW	Chr4	10130132	10785532	phase2	phase1
Col_female_F	4740_AW	Chr5	2130840	2724076	phase1	phase2
Col_female_F	4740_AX	Chr1	11585853	12067254	phase1	phase2
Col_female_F	4740_AX	Chr1	26581824	27073508	phase2	phase1
Col_female_F	4740_AX	Chr2	480424	974084	phase2	phase1
Col_female_F	4740_AX	Chr2	15384767	16529104	phase1	phase2
Col_female_F	4740_AX	Chr3	32797	41504	phase1	phase2
Col_female_F	4740_AX	Chr3	18788040	19576429	phase2	phase1
Col_female_F	4740_AX	Chr5	14560788	16072199	phase2	phase1
Col_female_F	4740_AY	Chr1	3693765	4813425	phase1	phase2
Col_female_F	4740_AY	Chr1	11156849	11784341	phase2	phase1
Col_female_F	4740_AY	Chr2	7846979	8117785	phase2	phase1
Col_female_F	4740_AY	Chr3	2982295	4085625	phase2	phase1
Col_female_F	4740_AY	Chr4	7158824	7654117	phase1	phase2
Col_female_F	4740_AY	Chr5	8875184	9311499	phase1	phase2
Col_female_F	4740_AY	Chr5	10527565	10713403	phase2	phase1
Col_female_F	4740_AY	Chr5	22673932	22790394	phase1	phase2
Col_female_F	4740_AZ	Chr1	11156849	12043342	phase2	phase1
Col_female_F	4740_AZ	Chr1	23615614	23935289	phase1	phase2
Col_female_F	4740_AZ	Chr3	21637845	22146549	phase2	phase1
Col_female_F	4740_BA	Chr1	20453023	21000544	phase2	phase1
Col_female_F	4740_BA	Chr2	19244567	19522419	phase2	phase1
Col_female_F	4740_BA	Chr4	13671342	14576236	phase2	phase1
Col_female_F	4740_BB	Chr1	5956196	7203994	phase1	phase2
Col_female_F	4740_BB	Chr1	19451361	20023577	phase2	phase1
Col_female_F	4740_BB	Chr4	1202495	2370295	phase2	phase1
Col_female_F	4740_BB	Chr4	17509060	17622859	phase1	phase2
Col_female_F	4740_BC	Chr1	24364960	24719656	phase1	phase2
Col_female_F	4740_BC	Chr3	7622890	8732413	phase2	phase1
Col_female_F	4740_BC	Chr4	6370887	7158824	phase2	phase1
Col_female_F	4740_BD	Chr1	13596639	14467439	phase2	phase1
Col_female_F	4740_BD	Chr2	730292	996436	phase2	phase1
Col_female_F	4740_BD	Chr3	11158398	11547435	phase2	phase1
Col_female_F	4740_BD	Chr4	10897473	11838488	phase2	phase1
Col_female_F	4740_BD	Chr5	7757331	8082304	phase2	phase1
Col_female_F	4740_BD	Chr5	18806226	19020434	phase1	phase2
Col_female_F	4740_BE	Chr2	5547951	6022760	phase2	phase1
Col_female_F	4740_BE	Chr2	16619974	16992556	phase1	phase2
Col_female_F	4740_BE	Chr4	17622859	18393747	phase2	phase1
Col_female_F	4740_BF	Chr2	15384767	16235837	phase1	phase2
Col_female_F	4740_BF	Chr3	1995897	2195365	phase1	phase2
Col_female_F	4740_BF	Chr3	15882597	16272388	phase2	phase1
Col_female_F	4740_BG	Chr1	30044901	30306002	phase2	phase1
Col_female_F	4740_BG	Chr2	9790135	10495051	phase2	phase1
Col_female_F	4740_BG	Chr3	17651696	17780565	phase2	phase1
Col_female_F	4740_BG	Chr5	4487606	4698601	phase1	phase2
Col_female_F	4740_BG	Chr5	22673932	23088305	phase2	phase1
Col_female_F	4740_BH	Chr1	27253896	27554148	phase2	phase1
Col_female_F	4740_BH	Chr2	6518175	7054249	phase2	phase1
Col_female_F	4740_BH	Chr3	18729171	19421419	phase1	phase2
Col_female_F	4740_BH	Chr5	8583357	9311499	phase2	phase1
Col_female_F	4740_BI	Chr2	5547951	6518175	phase2	phase1
Col_female_F	4740_BI	Chr3	7041338	7172195	phase2	phase1
Col_female_F	4740_BI	Chr4	6503056	7452789	phase1	phase2
Col_female_F	4740_BI	Chr4	10897473	12278097	phase2	phase1
Col_female_F	4740_BI	Chr5	13363015	14281860	phase2	phase1
Col_female_F	4740_BJ	Chr1	138369	683884	phase1	phase2
Col_female_F	4740_BJ	Chr1	4145999	4813425	phase2	phase1
Col_female_F	4740_BJ	Chr1	19451361	20023577	phase1	phase2
Col_female_F	4740_BJ	Chr2	9790135	10495051	phase2	phase1
Col_female_F	4740_BJ	Chr5	13675233	14560788	phase2	phase1
Col_female_F	4740_BK	Chr1	8135100	8564363	phase2	phase1
Col_female_F	4740_BK	Chr1	22819931	23042665	phase1	phase2
Col_female_F	4740_BK	Chr2	210775	373844	phase1	phase2
Col_female_F	4740_BK	Chr2	13939313	14846902	phase2	phase1
Col_female_F	4740_BK	Chr3	11117112	11339781	phase2	phase1
Col_female_F	4740_BK	Chr4	2581276	2793335	phase1	phase2
Col_female_F	4740_BK	Chr4	14615668	15593253	phase2	phase1
Col_female_F	4740_BK	Chr5	1694366	2520292	phase2	phase1
Col_female_F	4740_BL	Chr1	24857735	25737666	phase2	phase1
Col_female_F	4740_BL	Chr3	18729171	19266466	phase1	phase2
Col_female_F	4740_BL	Chr4	5348857	5788938	phase1	phase2
Col_female_F	4740_BL	Chr4	8751542	9317828	phase2	phase1
Col_female_F	4740_BL	Chr5	13363772	14560788	phase1	phase2
Col_female_F	4740_BL	Chr5	21559034	22303390	phase2	phase1
Col_female_F	4740_BM	Chr4	14226705	14855722	phase1	phase2
Col_female_F	4740_BN	Chr1	12072842	12624280	phase2	phase1
Col_female_F	4740_BN	Chr2	8139169	8840154	phase1	phase2
Col_female_F	4740_BN	Chr2	18669221	18719764	phase2	phase1
Col_female_F	4740_BN	Chr3	377302	598666	phase2	phase1
Col_female_F	4740_BN	Chr3	15882597	16253165	phase1	phase2
Col_female_F	4740_BN	Chr4	2581276	3007546	phase2	phase1
Col_female_F	4740_BO	Chr1	16671052	17836151	phase2	phase1
Col_female_F	4740_BO	Chr2	6518175	7272856	phase1	phase2
Col_female_F	4740_BO	Chr3	16572872	17107928	phase1	phase2
Col_female_F	4740_BO	Chr4	10419766	10785532	phase1	phase2
Col_female_F	4740_BO	Chr4	14232996	15593253	phase2	phase1
Col_female_F	4740_BP	Chr1	17809604	18303453	phase2	phase1
Col_female_F	4740_BP	Chr3	2982295	3553159	phase1	phase2
Col_female_F	4740_BP	Chr4	8171643	8314859	phase1	phase2
Col_female_F	4740_BP	Chr5	7739022	8180854	phase1	phase2
Col_female_F	4740_BQ	Chr4	5348857	6068049	phase2	phase1
Col_female_F	4740_BR	Chr1	21164402	21548063	phase2	phase1
Col_female_F	4740_BR	Chr5	13044703	15139433	phase1	phase2
Col_female_F	4740_BS	Chr1	27073508	27115728	phase1	phase2
Col_female_F	4740_BS	Chr2	8840154	9343055	phase1	phase2
Col_female_F	4740_BS	Chr3	11673394	11927183	phase1	phase2
Col_female_F	4740_BS	Chr5	19319081	20729345	phase2	phase1
Col_female_F	4740_BT	Chr1	24719656	24857735	phase2	phase1
Col_female_F	4740_BT	Chr3	10533856	10612355	phase1	phase2
Col_female_F	4740_BT	Chr4	9514866	10897473	phase1	phase2
Col_female_F	4740_BT	Chr4	13697262	14232996	phase2	phase1
Col_female_F	4740_BT	Chr5	4726959	5324545	phase1	phase2
Col_female_F	4740_BU	Chr1	9997112	12043342	phase2	phase1
Col_female_F	4740_BU	Chr1	24089899	24208163	phase1	phase2
Col_female_F	4740_BU	Chr2	8498402	9127026	phase2	phase1
Col_female_F	4740_BU	Chr3	6033151	7172195	phase1	phase2
Col_female_F	4740_BU	Chr4	2532324	2581276	phase1	phase2
Col_female_F	4740_BU	Chr4	17509060	18563080	phase2	phase1
Col_female_F	4740_BU	Chr5	4739731	5273381	phase2	phase1
Col_female_F	4740_BV	Chr1	7627491	7972096	phase2	phase1
Col_female_F	4740_BV	Chr1	21982432	22348092	phase1	phase2
Col_female_F	4740_BV	Chr2	4295566	4778860	phase1	phase2
Col_female_F	4740_BV	Chr5	17269236	18806226	phase2	phase1
Col_female_F	4740_BW	Chr1	15863096	17773867	phase2	phase1
Col_female_F	4740_BW	Chr2	10081085	10231400	phase1	phase2
Col_female_F	4740_BW	Chr2	16529104	16865028	phase2	phase1
Col_female_F	4740_BW	Chr5	13363015	13794370	phase2	phase1
Col_female_F	4740_BX	Chr3	10361820	10528112	phase2	phase1
Col_female_F	4740_BX	Chr4	2532324	2581276	phase1	phase2
Col_female_F	4740_BX	Chr5	13022076	16220129	phase2	phase1
Col_female_F	4740_BY	Chr1	16671052	17773867	phase1	phase2
Col_female_F	4740_BY	Chr3	8732413	9215653	phase2	phase1
Col_female_F	4740_BY	Chr4	1202495	2164252	phase2	phase1
Col_female_F	4740_BY	Chr5	9735330	10169907	phase1	phase2
Col_female_F	4740_BY	Chr5	19319081	19886002	phase2	phase1
Col_female_F	4740_BZ	Chr2	210775	480424	phase1	phase2
Col_female_F	4740_BZ	Chr2	16235837	16353584	phase2	phase1
Col_female_F	4740_BZ	Chr3	8835579	10068427	phase2	phase1
Col_female_F	4740_BZ	Chr3	16754726	17126041	phase1	phase2
Col_female_F	4740_BZ	Chr5	2130840	2428221	phase2	phase1
Col_female_F	4740_BZ	Chr5	13794370	14281860	phase1	phase2
Col_female_F	4740_CA	Chr1	37147	138369	phase2	phase1
Col_female_F	4740_CA	Chr1	16530465	16657447	phase1	phase2
Col_female_F	4740_CA	Chr2	9127026	9173135	phase2	phase1
Col_female_F	4740_CA	Chr3	10399982	10486461	phase2	phase1
Col_female_F	4740_CA	Chr3	17678858	17700478	phase1	phase2
Col_female_F	4740_CA	Chr4	430843	733243	phase1	phase2
Col_female_F	4740_CA	Chr5	16220129	16675022	phase2	phase1
Col_female_F	4740_CB	Chr1	8724408	9441952	phase1	phase2
Col_female_F	4740_CB	Chr1	15863096	16416584	phase2	phase1
Col_female_F	4740_CB	Chr1	28697790	28834657	phase1	phase2
Col_female_F	4740_CB	Chr2	10852307	11422812	phase2	phase1
Col_female_F	4740_CB	Chr3	6116987	6535962	phase2	phase1
Col_female_F	4740_CB	Chr3	18105802	18769028	phase1	phase2
Col_female_F	4740_CB	Chr4	5348857	5628171	phase1	phase2
Col_female_F	4740_CB	Chr5	6236269	6414008	phase2	phase1
Col_female_F	4740_CC	Chr1	21164402	21667867	phase1	phase2
Col_female_F	4740_CC	Chr1	24909414	25127012	phase2	phase1
Col_female_F	4740_CC	Chr1	26284811	26562015	phase1	phase2
Col_female_F	4740_CC	Chr5	15139433	16072199	phase1	phase2
Col_female_F	4740_CD	Chr1	7325104	7627491	phase1	phase2
Col_female_F	4740_CD	Chr1	24719656	24857735	phase2	phase1
Col_female_F	4740_CE	Chr2	210775	373844	phase1	phase2
Col_female_F	4740_CE	Chr4	7654117	7843445	phase2	phase1
Col_female_F	4740_CF	Chr1	775071	1141310	phase2	phase1
Col_female_F	4740_CF	Chr3	10612355	10866748	phase2	phase1
Col_female_F	4740_CG	Chr1	5121890	5852987	phase1	phase2
Col_female_F	4740_CG	Chr1	21164402	21467187	phase2	phase1
Col_female_F	4740_CG	Chr1	30139352	30306002	phase1	phase1
Col_female_F	4740_CG	Chr2	9152442	9343055	phase1	phase2
Col_female_F	4740_CG	Chr3	3553159	4003304	phase1	phase2
Col_female_F	4740_CG	Chr4	9362339	9467957	phase1	phase2
Col_female_F	4740_CH	Chr1	30044901	30045670	phase2	phase1
Col_female_F	4740_CH	Chr3	4213966	4475850	phase1	phase2
Col_female_F	4740_CH	Chr3	21637845	22146549	phase2	phase1
Col_female_F	4740_CH	Chr4	9362339	9467957	phase1	phase2
Col_female_F	4740_CH	Chr5	5324545	5488758	phase2	phase1
Col_female_F	4740_CH	Chr5	21414864	21736207	phase1	phase2
Col_female_F	4740_CI	Chr1	8635266	8724408	phase2	phase1
Col_female_F	4740_CI	Chr1	23042665	23133905	phase1	phase2
Col_female_F	4740_CI	Chr3	18105802	18729171	phase2	phase1
Col_female_F	4740_CI	Chr4	430843	733243	phase2	phase1
Col_female_F	4740_CI	Chr4	12045250	12278097	phase1	phase2
Col_female_F	4740_CJ	Chr1	5852987	7203994	phase1	phase2
Col_female_F	4740_CJ	Chr5	11742614	13363015	phase2	phase1
Col_female_F	4740_CJ	Chr5	13794370	15139433	phase1	phase2
Col_female_F	4740_CK	Chr1	25416831	25709990	phase2	phase1
Col_female_F	4740_CK	Chr3	10612355	11101172	phase1	phase2
Col_female_F	4740_CL	Chr1	7972096	8135100	phase1	phase2
Col_female_F	4740_CL	Chr2	11295160	11994190	phase1	phase2
Col_female_F	4740_CL	Chr3	4213966	5320477	phase1	phase2
Col_female_F	4740_CM	Chr1	12815078	13062805	phase2	phase1
Col_female_F	4740_CM	Chr4	10187872	10785532	phase1	phase2
Col_female_F	4740_CM	Chr5	13794370	14281860	phase2	phase1
Col_female_F	4740_CN	Chr1	24089899	24243906	phase1	phase2
Col_female_F	4740_CN	Chr3	2982295	4085625	phase2	phase1
Col_female_F	4740_CN	Chr4	1289694	2370295	phase2	phase1
Col_female_F	4740_CO	Chr1	5896108	5956196	phase1	phase2
Col_female_F	4740_CO	Chr1	17257860	17773867	phase2	phase1
Col_female_F	4740_CO	Chr2	4768809	4859834	phase1	phase2
Col_female_F	4740_CO	Chr2	16353584	16701725	phase2	phase1
Col_female_F	4740_CO	Chr3	12389467	12829264	phase2	phase1
Col_female_F	4740_CO	Chr4	14855722	15593253	phase2	phase1
Col_female_F	4740_CO	Chr5	5324545	5488758	phase2	phase1
Col_female_F	4740_CP	Chr1	9813390	11156849	phase1	phase2
Col_female_F	4740_CP	Chr2	6518175	7054249	phase1	phase2
Col_female_F	4740_CQ	Chr1	18606960	18843511	phase1	phase2
Col_female_F	4740_CQ	Chr2	5559603	6263412	phase2	phase1
Col_female_F	4740_CQ	Chr3	5821197	5988568	phase2	phase1
Col_female_F	4740_CQ	Chr5	6212298	6391574	phase1	phase2
Col_male_A	4399_A_4550_A	Chr3	11065171	11740340	phase1	phase2
Col_male_A	4399_A_4550_A	Chr3	15384340	16158176	phase2	phase1
Col_male_A	4399_A_4550_A	Chr4	6286324	6597305	phase2	phase1
Col_male_A	4399_A_4550_A	Chr4	16757272	17255451	phase1	phase2
Col_male_A	4399_J_4550_J	Chr1	5434782	5844546	phase1	phase2
Col_male_A	4399_J_4550_J	Chr2	352868	866562	phase1	phase2
Col_male_A	4399_J_4550_J	Chr3	2344704	3113553	phase1	phase2
Col_male_A	4399_J_4550_J	Chr4	7297972	7930809	phase2	phase1
Col_male_A	4399_K_4550_K	Chr1	1647424	2034465	phase2	phase1
Col_male_A	4399_K_4550_K	Chr1	5485810	6772091	phase1	phase2
Col_male_A	4399_K_4550_K	Chr1	11466185	11626449	phase2	phase1
Col_male_A	4399_K_4550_K	Chr2	976629	1526558	phase1	phase2
Col_male_A	4399_K_4550_K	Chr3	10596666	10952581	phase2	phase1
Col_male_A	4399_K_4550_K	Chr4	298303	688273	phase1	phase2
Col_male_A	4399_K_4550_K	Chr4	18032088	18417237	phase2	phase1
Col_male_A	4399_K_4550_K	Chr5	2174214	2655717	phase2	phase1
Col_male_A	4399_K_4550_K	Chr5	14570640	15415369	phase1	phase2
Col_male_A	4399_L_4550_L	Chr1	231383	1656138	phase2	phase1
Col_male_A	4399_L_4550_L	Chr1	8969922	9107148	phase1	phase2
Col_male_A	4399_L_4550_L	Chr1	25776606	27302346	phase2	phase1
Col_male_A	4399_L_4550_L	Chr2	1870433	2194774	phase2	phase1
Col_male_A	4399_L_4550_L	Chr2	15064626	16076499	phase1	phase2
Col_male_A	4399_L_4550_L	Chr3	2180118	3399046	phase2	phase1
Col_male_A	4399_L_4550_L	Chr3	7902643	8525429	phase1	phase2
Col_male_A	4399_L_4550_L	Chr4	2395455	3043257	phase2	phase1
Col_male_A	4399_L_4550_L	Chr4	14904294	15164081	phase1	phase2
Col_male_A	4399_L_4550_L	Chr5	3013491	3703742	phase2	phase1
Col_male_A	4399_M_4550_M	Chr1	19778263	20243782	phase1	phase2
Col_male_A	4399_M_4550_M	Chr2	8294845	8855573	phase2	phase1
Col_male_A	4399_M_4550_M	Chr3	16158176	16406182	phase2	phase1
Col_male_A	4399_M_4550_M	Chr4	6462018	6677617	phase1	phase2
Col_male_A	4399_M_4550_M	Chr5	262387	714349	phase2	phase1
Col_male_A	4399_M_4550_M	Chr5	16349946	17259817	phase1	phase2
Col_male_A	4399_N_4550_N	Chr1	2403956	3822844	phase2	phase1
Col_male_A	4399_N_4550_N	Chr1	9770808	10343240	phase1	phase2
Col_male_A	4399_N_4550_N	Chr1	29061063	29872758	phase2	phase1
Col_male_A	4399_N_4550_N	Chr4	5348670	5917052	phase2	phase1
Col_male_A	4399_N_4550_N	Chr4	12663592	12928268	phase1	phase2
Col_male_A	4399_O_4550_O	Chr1	13311753	13546625	phase2	phase1
Col_male_A	4399_O_4550_O	Chr1	23368828	24619402	phase1	phase2
Col_male_A	4399_O_4550_O	Chr2	279510	1526558	phase2	phase1
Col_male_A	4399_O_4550_O	Chr3	2331968	3113553	phase1	phase2
Col_male_A	4399_O_4550_O	Chr3	19089192	19606573	phase2	phase1
Col_male_A	4399_O_4550_O	Chr4	7957808	8235921	phase1	phase2
Col_male_A	4399_O_4550_O	Chr4	10441023	10919902	phase2	phase1
Col_male_A	4399_O_4550_O	Chr5	16253660	17259817	phase2	phase1
Col_male_A	4399_O_4550_O	Chr5	24451405	24938185	phase1	phase2
Col_male_A	4399_P_4550_P	Chr1	16090970	16632544	phase2	phase1
Col_male_A	4399_P_4550_P	Chr1	25776606	27302346	phase1	phase2
Col_male_A	4399_P_4550_P	Chr2	10199965	10623830	phase1	phase2
Col_male_A	4399_Q_4550_Q	Chr1	5485810	5989972	phase1	phase2
Col_male_A	4399_Q_4550_Q	Chr1	19778263	20420294	phase2	phase1
Col_male_A	4399_Q_4550_Q	Chr1	27613045	27931677	phase1	phase2
Col_male_A	4399_Q_4550_Q	Chr2	6232582	6910351	phase2	phase1
Col_male_A	4399_Q_4550_Q	Chr2	18466737	18995024	phase1	phase2
Col_male_A	4399_Q_4550_Q	Chr3	12386422	12980666	phase1	phase2
Col_male_A	4399_Q_4550_Q	Chr4	5348670	5917052	phase1	phase2
Col_male_A	4399_Q_4550_Q	Chr5	1644620	1969872	phase1	phase2
Col_male_A	4399_Q_4550_Q	Chr5	23930934	24638547	phase2	phase1
Col_male_A	4399_R_4550_R	Chr1	7305335	7670158	phase1	phase2
Col_male_A	4399_R_4550_R	Chr1	29872758	29878927	phase2	phase1
Col_male_A	4399_R_4550_R	Chr2	12486243	12733163	phase2	phase1
Col_male_A	4399_R_4550_R	Chr3	342917	633409	phase2	phase1
Col_male_A	4399_R_4550_R	Chr3	10223929	10988640	phase1	phase2
Col_male_A	4399_R_4550_R	Chr4	3518366	4287732	phase2	phase1
Col_male_A	4399_R_4550_R	Chr4	9904023	10611427	phase1	phase2
Col_male_A	4399_R_4550_R	Chr4	12821690	14535546	phase2	phase1
Col_male_A	4399_R_4550_R	Chr5	16182978	17420313	phase2	phase1
Col_male_A	4399_B_4550_B	Chr1	7670158	9105249	phase1	phase2
Col_male_A	4399_B_4550_B	Chr1	29061063	30095459	phase2	phase1
Col_male_A	4399_B_4550_B	Chr3	11832836	12181152	phase1	phase2
Col_male_A	4399_T_4550_T	Chr1	4675099	5434782	phase1	phase2
Col_male_A	4399_T_4550_T	Chr2	5652916	5757546	phase2	phase1
Col_male_A	4399_T_4550_T	Chr4	17255451	17724206	phase1	phase2
Col_male_A	4399_T_4550_T	Chr5	4589187	5826196	phase2	phase1
Col_male_A	4399_T_4550_T	Chr5	18251826	18965132	phase1	phase2
Col_male_A	4399_U_4550_U	Chr1	20885209	21337405	phase2	phase1
Col_male_A	4399_U_4550_U	Chr5	3013491	3703742	phase1	phase2
Col_male_A	4399_U_4550_U	Chr5	18965132	20892078	phase2	phase1
Col_male_A	4399_V_4550_V	Chr3	2180118	3399046	phase2	phase1
Col_male_A	4399_V_4550_V	Chr4	4879041	5112498	phase1	phase2
Col_male_A	4399_V_4550_V	Chr5	18640928	20133763	phase2	phase1
Col_male_A	4399_W_4550_W	Chr1	2272460	2547457	phase1	phase2
Col_male_A	4399_W_4550_W	Chr2	6910351	7046762	phase2	phase1
Col_male_A	4399_W_4550_W	Chr3	3702735	4825657	phase1	phase2
Col_male_A	4399_W_4550_W	Chr4	11531584	12038840	phase1	phase2
Col_male_A	4399_W_4550_W	Chr5	6853607	7079120	phase1	phase2
Col_male_A	4399_W_4550_W	Chr5	22400309	22900943	phase2	phase1
Col_male_A	4399_X_4550_X	Chr1	4518975	4796463	phase2	phase1
Col_male_A	4399_X_4550_X	Chr1	24622731	25969512	phase1	phase2
Col_male_A	4399_X_4550_X	Chr3	19010356	19519769	phase2	phase1
Col_male_A	4399_X_4550_X	Chr5	4807653	5046834	phase1	phase2
Col_male_A	4399_X_4550_X	Chr5	10092456	10784253	phase2	phase1
Col_male_A	4399_Y_4550_Y	Chr1	8969922	9105249	phase2	phase1
Col_male_A	4399_Y_4550_Y	Chr1	23771998	24622731	phase1	phase2
Col_male_A	4399_Y_4550_Y	Chr2	5316042	5478511	phase2	phase1
Col_male_A	4399_Y_4550_Y	Chr3	2344704	3113553	phase1	phase2
Col_male_A	4399_Y_4550_Y	Chr3	22513483	23198191	phase2	phase1
Col_male_A	4399_Y_4550_Y	Chr4	11897227	12017905	phase1	phase2
Col_male_A	4399_Y_4550_Y	Chr5	1969872	3507550	phase2	phase1
Col_male_A	4399_Y_4550_Y	Chr5	7930579	9326639	phase1	phase2
Col_male_A	4399_Y_4550_Y	Chr5	23930934	24638547	phase2	phase1
Col_male_A	4399_Z_4550_Z	Chr1	690908	1805167	phase2	phase1
Col_male_A	4399_Z_4550_Z	Chr2	16414309	17149706	phase2	phase1
Col_male_A	4399_Z_4550_Z	Chr3	9647256	10596666	phase2	phase1
Col_male_A	4399_Z_4550_Z	Chr4	12308161	13674589	phase2	phase1
Col_male_A	4399_AB_4550_AB	Chr1	7137682	8093651	phase1	phase2
Col_male_A	4399_AB_4550_AB	Chr1	11120485	11250138	phase2	phase1
Col_male_A	4399_AB_4550_AB	Chr2	352868	789064	phase1	phase2
Col_male_A	4399_AB_4550_AB	Chr2	17045491	17681128	phase2	phase1
Col_male_A	4399_AB_4550_AB	Chr3	19106123	19606573	phase2	phase1
Col_male_A	4399_AB_4550_AB	Chr4	13945529	14833803	phase1	phase2
Col_male_A	4399_AB_4550_AB	Chr5	14286722	15237587	phase2	phase1
Col_male_A	4399_AC_4550_AC	Chr3	5773468	6049877	phase2	phase1
Col_male_A	4399_AC_4550_AC	Chr3	21813287	22446767	phase1	phase2
Col_male_A	4399_AC_4550_AC	Chr4	14904294	15084561	phase2	phase1
Col_male_A	4399_AC_4550_AC	Chr5	17531918	17973911	phase1	phase2
Col_male_A	4399_C_4550_C	Chr1	4976250	5485810	phase2	phase1
Col_male_A	4399_C_4550_C	Chr1	9929918	10343240	phase1	phase2
Col_male_A	4399_C_4550_C	Chr1	25000771	25776606	phase2	phase1
Col_male_A	4399_C_4550_C	Chr2	10764947	11301596	phase1	phase2
Col_male_A	4399_C_4550_C	Chr3	8781416	9210057	phase1	phase2
Col_male_A	4399_C_4550_C	Chr4	11897227	12308161	phase2	phase1
Col_male_A	4399_C_4550_C	Chr5	721003	884595	phase1	phase2
Col_male_A	4399_C_4550_C	Chr5	15846839	16349946	phase2	phase1
Col_male_A	4399_C_4550_C	Chr5	25895278	26036538	phase1	phase2
Col_male_A	4399_AD_4550_AD	Chr1	12990349	13332402	phase1	phase2
Col_male_A	4399_AD_4550_AD	Chr2	7578551	7924490	phase2	phase1
Col_male_A	4399_AD_4550_AD	Chr2	18215998	18466737	phase1	phase2
Col_male_A	4399_AD_4550_AD	Chr4	2572741	3043257	phase1	phase2
Col_male_A	4399_AD_4550_AD	Chr4	15968922	16358049	phase2	phase1
Col_male_A	4399_AD_4550_AD	Chr5	25895278	26036538	phase1	phase2
Col_male_A	4399_AE_4550_AE	Chr1	9465971	10343240	phase2	phase1
Col_male_A	4399_AE_4550_AE	Chr3	2180118	3399046	phase2	phase1
Col_male_A	4399_AE_4550_AE	Chr3	5388573	5935613	phase1	phase2
Col_male_A	4399_AE_4550_AE	Chr3	21813287	23198191	phase2	phase1
Col_male_A	4399_AE_4550_AE	Chr4	5917052	6264249	phase1	phase2
Col_male_A	4399_AF_4550_AF	Chr1	2230748	2403956	phase2	phase1
Col_male_A	4399_AF_4550_AF	Chr1	4507768	4796463	phase1	phase2
Col_male_A	4399_AF_4550_AF	Chr1	21619010	22560486	phase2	phase1
Col_male_A	4399_AF_4550_AF	Chr2	7578551	8076637	phase2	phase1
Col_male_A	4399_AF_4550_AF	Chr2	17149706	18101203	phase1	phase2
Col_male_A	4399_AF_4550_AF	Chr4	1087286	1680869	phase1	phase2
Col_male_A	4399_AF_4550_AF	Chr4	9759883	10441023	phase2	phase1
Col_male_A	4399_AF_4550_AF	Chr4	16240767	16757272	phase1	phase2
Col_male_A	4399_AF_4550_AF	Chr5	8669279	9337226	phase2	phase1
Col_male_A	4399_D_4550_D	Chr1	2333948	3863776	phase2	phase1
Col_male_A	4399_D_4550_D	Chr1	21510084	22560486	phase1	phase2
Col_male_A	4399_D_4550_D	Chr2	7924490	9599212	phase1	phase2
Col_male_A	4399_D_4550_D	Chr2	16290095	16718432	phase2	phase1
Col_male_A	4399_D_4550_D	Chr3	7536798	7949512	phase2	phase1
Col_male_A	4399_D_4550_D	Chr4	11336197	12308161	phase2	phase1
Col_male_A	4399_D_4550_D	Chr5	7503336	8626720	phase2	phase1
Col_male_A	4399_D_4550_D	Chr5	15237587	16182978	phase1	phase2
Col_male_A	4399_E_4550_E	Chr1	12132993	12816388	phase2	phase1
Col_male_A	4399_E_4550_E	Chr2	5757546	6185374	phase2	phase1
Col_male_A	4399_E_4550_E	Chr3	5414879	5935613	phase1	phase2
Col_male_A	4399_E_4550_E	Chr3	17946707	18672194	phase2	phase1
Col_male_A	4399_E_4550_E	Chr5	25600633	26036538	phase2	phase1
Col_male_A	4399_F_4550_F	Chr3	6034221	6506230	phase2	phase1
Col_male_A	4399_F_4550_F	Chr4	6462018	6610272	phase2	phase1
Col_male_A	4399_F_4550_F	Chr4	11135121	11390861	phase1	phase2
Col_male_A	4399_F_4550_F	Chr5	10733981	11287259	phase2	phase1
Col_male_A	4399_F_4550_F	Chr5	18371771	19050926	phase1	phase2
Col_male_A	4399_G_4550_G	Chr1	5856286	6040648	phase1	phase2
Col_male_A	4399_G_4550_G	Chr1	21619010	22636698	phase2	phase1
Col_male_A	4399_G_4550_G	Chr2	6232582	6550678	phase2	phase1
Col_male_A	4399_G_4550_G	Chr2	17549625	19088300	phase1	phase2
Col_male_A	4399_G_4550_G	Chr5	7960380	9337226	phase2	phase1
Col_male_A	4399_H_4550_H	Chr2	356266	1284745	phase1	phase2
Col_male_A	4399_H_4550_H	Chr2	13413286	14033684	phase2	phase1
Col_male_A	4399_H_4550_H	Chr3	6580440	7002414	phase2	phase1
Col_male_A	4399_H_4550_H	Chr3	19606573	21157049	phase1	phase2
Col_male_A	4399_H_4550_H	Chr4	5348670	6139987	phase2	phase1
Col_male_A	4399_H_4550_H	Chr4	17255451	17934432	phase1	phase2
Col_male_A	4399_I_4550_I	Chr1	7305335	8642920	phase2	phase1
Col_male_A	4399_I_4550_I	Chr1	27524931	28054800	phase1	phase2
Col_male_A	4399_I_4550_I	Chr3	2180118	2691043	phase2	phase1
Col_male_A	4739_BM	Chr1	5434782	5856286	phase1	phase2
Col_male_A	4739_BM	Chr1	22636698	23368828	phase2	phase1
Col_male_A	4739_BM	Chr3	6580440	7011240	phase1	phase2
Col_male_A	4739_BM	Chr4	298303	755432	phase1	phase2
Col_male_A	4739_BM	Chr4	2395455	3043257	phase2	phase1
Col_male_A	4739_BM	Chr5	714349	884595	phase1	phase2
Col_male_A	4739_BM	Chr5	1588703	2512500	phase2	phase1
Col_male_A	4739_BM	Chr5	5902935	6853607	phase1	phase2
Col_male_A	4739_BM	Chr5	23376725	24638547	phase2	phase1
Col_male_A	4739_BN	Chr1	5338025	6040648	phase1	phase2
Col_male_A	4739_BN	Chr1	7305335	8642920	phase2	phase1
Col_male_A	4739_BN	Chr1	22560486	23771998	phase1	phase2
Col_male_A	4739_BN	Chr1	24622731	25776606	phase2	phase1
Col_male_A	4739_BN	Chr2	1284745	1526558	phase2	phase1
Col_male_A	4739_BN	Chr2	16290095	16946051	phase1	phase2
Col_male_A	4739_BN	Chr3	378941	451128	phase1	phase2
Col_male_A	4739_BN	Chr3	10199224	11389579	phase2	phase1
Col_male_A	4739_BN	Chr4	4128885	4357668	phase2	phase1
Col_male_A	4739_BN	Chr4	6264249	6462018	phase1	phase2
Col_male_A	4739_BN	Chr4	13674589	14243183	phase2	phase1
Col_male_A	4739_BN	Chr5	17531918	18371771	phase2	phase1
Col_male_A	4739_BO	Chr1	520704	1656138	phase2	phase1
Col_male_A	4739_BO	Chr1	7670158	8620719	phase1	phase2
Col_male_A	4739_BO	Chr1	20544011	20789190	phase2	phase1
Col_male_A	4739_BO	Chr2	789064	1011238	phase1	phase2
Col_male_A	4739_BO	Chr2	12733163	13413286	phase2	phase1
Col_male_A	4739_BO	Chr3	2344704	2956624	phase1	phase2
Col_male_A	4739_BO	Chr5	23170730	23837449	phase2	phase1
Col_male_A	4739_BP	Chr1	4050127	4466390	phase1	phase2
Col_male_A	4739_BP	Chr3	3945745	4814295	phase1	phase2
Col_male_A	4739_BP	Chr4	9202610	9904023	phase2	phase1
Col_male_A	4739_BP	Chr5	18640928	18693604	phase2	phase1
Col_male_A	4739_BQ	Chr2	14043866	15043325	phase1	phase2
Col_male_A	4739_BQ	Chr3	1044678	1166576	phase1	phase2
Col_male_A	4739_BQ	Chr3	9720890	10223929	phase2	phase1
Col_male_A	4739_BQ	Chr4	12928268	14243183	phase2	phase1
Col_male_A	4739_BQ	Chr5	10209214	10386657	phase2	phase1
Col_male_A	4739_BQ	Chr5	23376725	24638547	phase1	phase2
Col_male_A	4739_BR	Chr1	231383	268739	phase1	phase2
Col_male_A	4739_BR	Chr1	3822844	4395326	phase2	phase1
Col_male_A	4739_BR	Chr2	7128425	7308817	phase1	phase2
Col_male_A	4739_BR	Chr2	15064626	15517843	phase2	phase1
Col_male_A	4739_BR	Chr2	19088300	19092230	phase1	phase2
Col_male_A	4739_BR	Chr3	16158176	16888407	phase1	phase2
Col_male_A	4739_BR	Chr4	11531584	12017905	phase1	phase2
Col_male_A	4739_BR	Chr4	12727138	13636705	phase2	phase1
Col_male_A	4739_BR	Chr5	1456039	1969872	phase1	phase2
Col_male_A	4739_BR	Chr5	23014271	23837449	phase2	phase1
Col_male_A	4739_BS	Chr1	6772091	8377678	phase2	phase1
Col_male_A	4739_BS	Chr2	1870433	2108199	phase1	phase2
Col_male_A	4739_BS	Chr3	7902643	8620602	phase1	phase2
Col_male_A	4739_BS	Chr4	5112498	5917052	phase1	phase2
Col_male_A	4739_BT	Chr1	18411725	18612497	phase1	phase2
Col_male_A	4739_BT	Chr2	14809222	15064626	phase1	phase2
Col_male_A	4739_BT	Chr3	2344704	3519002	phase1	phase2
Col_male_A	4739_BT	Chr3	14010964	14395340	phase2	phase1
Col_male_A	4739_BT	Chr4	573698	688273	phase1	phase2
Col_male_A	4739_BT	Chr4	9295086	9923722	phase2	phase1
Col_male_A	4739_BT	Chr5	15415369	15816703	phase1	phase2
Col_male_A	4739_BU	Chr1	19778263	20538108	phase1	phase2
Col_male_A	4739_BU	Chr1	25776606	26551068	phase2	phase1
Col_male_A	4739_BU	Chr2	14033684	15517843	phase1	phase2
Col_male_A	4739_BU	Chr4	9923722	10441023	phase2	phase1
Col_male_A	4739_BU	Chr5	16253660	17259817	phase2	phase1
Col_male_A	4739_BV	Chr2	16430072	16946051	phase1	phase2
Col_male_A	4739_BV	Chr3	9072645	9359729	phase1	phase2
Col_male_A	4739_BV	Chr5	2737008	3235872	phase1	phase2
Col_male_A	4739_BV	Chr5	14190370	15640790	phase2	phase1
Col_male_A	4739_BW	Chr1	690908	1656138	phase2	phase1
Col_male_A	4739_BW	Chr2	9868887	10458130	phase1	phase2
Col_male_A	4739_BW	Chr3	15384340	16158176	phase1	phase2
Col_male_A	4739_BW	Chr4	16836873	16901145	phase1	phase2
Col_male_A	4739_BW	Chr5	8669279	9337226	phase1	phase2
Col_male_A	4739_BX	Chr1	3863776	4466390	phase1	phase2
Col_male_A	4739_BX	Chr1	8093651	9107148	phase2	phase1
Col_male_A	4739_BX	Chr1	28725820	29061063	phase1	phase2
Col_male_A	4739_BX	Chr3	7902643	8525429	phase1	phase2
Col_male_A	4739_BX	Chr3	17984416	18672194	phase2	phase1
Col_male_A	4739_BX	Chr5	884595	1315078	phase1	phase2
Col_male_A	4739_BY	Chr1	9107148	9421563	phase2	phase1
Col_male_A	4739_BY	Chr1	10837308	11250138	phase1	phase2
Col_male_A	4739_BY	Chr1	16625677	16632544	phase2	phase1
Col_male_A	4739_BY	Chr2	15064626	16132643	phase2	phase1
Col_male_A	4739_BY	Chr2	19088300	19092230	phase1	phase2
Col_male_A	4739_BY	Chr3	3856181	4814295	phase2	phase1
Col_male_A	4739_BY	Chr5	25600633	26036538	phase2	phase1
Col_male_A	4739_BZ	Chr1	27936625	28653598	phase1	phase2
Col_male_A	4739_BZ	Chr1	30139285	30181096	phase2	phase1
Col_male_A	4739_BZ	Chr3	7949512	8620602	phase1	phase2
Col_male_A	4739_BZ	Chr4	5112498	5917052	phase1	phase2
Col_male_A	4739_BZ	Chr5	5902935	6853607	phase1	phase2
Col_male_A	4739_BZ	Chr5	16253660	17259817	phase2	phase1
Col_male_A	4739_BZ	Chr5	20892078	21635688	phase1	phase2
Col_male_A	4739_CA	Chr1	2030526	2230748	phase1	phase2
Col_male_A	4739_CA	Chr1	28095886	28555752	phase2	phase1
Col_male_A	4739_CA	Chr2	7670176	8294845	phase1	phase2
Col_male_A	4739_CA	Chr3	7191719	7778781	phase1	phase2
Col_male_A	4739_CA	Chr4	2572741	3003315	phase2	phase1
Col_male_A	4739_CA	Chr4	16240767	16757272	phase1	phase2
Col_male_A	4739_CA	Chr5	10209214	10784253	phase2	phase1
Col_male_A	4739_CB	Chr1	146014	231383	phase1	phase2
Col_male_A	4739_CB	Chr1	4976250	5844546	phase2	phase1
Col_male_A	4739_CB	Chr1	25776606	26996982	phase1	phase2
Col_male_A	4739_CB	Chr2	7924490	8382328	phase1	phase2
Col_male_A	4739_CB	Chr3	6236888	6538427	phase2	phase1
Col_male_A	4739_CB	Chr3	17774419	18216948	phase1	phase2
Col_male_A	4739_CB	Chr4	2572741	3027286	phase2	phase1
Col_male_A	4739_CB	Chr4	17255451	17724206	phase1	phase2
Col_male_A	4739_CB	Chr5	2512500	3235872	phase1	phase2
Col_male_A	4739_CB	Chr5	5143873	5902935	phase2	phase1
Col_male_A	4739_CB	Chr5	15640790	15846839	phase1	phase2
Col_male_A	4739_CC	Chr1	12990349	13500853	phase1	phase2
Col_male_A	4739_CC	Chr2	5757546	7046762	phase2	phase1
Col_male_A	4739_CC	Chr3	378941	707088	phase1	phase2
Col_male_A	4739_CC	Chr3	19010356	19519769	phase2	phase1
Col_male_A	4739_CC	Chr4	1087286	1337495	phase1	phase2
Col_male_A	4739_CC	Chr5	25895278	26558168	phase2	phase1
Col_male_A	4739_CD	Chr1	231383	690908	phase1	phase2
Col_male_A	4739_CD	Chr1	4518975	5485810	phase2	phase1
Col_male_A	4739_CD	Chr2	18215998	19088300	phase1	phase2
Col_male_A	4739_CD	Chr3	12463095	13284327	phase1	phase2
Col_male_A	4739_CD	Chr4	2395455	3003315	phase2	phase1
Col_male_A	4739_CD	Chr5	1969872	3013491	phase1	phase2
Col_male_A	4739_CD	Chr5	18965132	19050926	phase2	phase1
Col_male_A	4739_CE	Chr1	3822844	4050127	phase2	phase1
Col_male_A	4739_CE	Chr1	8620719	9181498	phase1	phase2
Col_male_A	4739_CE	Chr1	11858316	12316803	phase2	phase1
Col_male_A	4739_CE	Chr1	26412354	26996982	phase1	phase2
Col_male_A	4739_CE	Chr2	5191069	5757546	phase1	phase2
Col_male_A	4739_CE	Chr3	712969	1029809	phase1	phase2
Col_male_A	4739_CE	Chr3	7236458	8414932	phase2	phase1
Col_male_A	4739_CE	Chr4	15351900	15968922	phase1	phase2
Col_male_A	4739_CF	Chr1	6772091	6908459	phase2	phase1
Col_male_A	4739_CF	Chr1	19778263	20243782	phase1	phase2
Col_male_A	4739_CF	Chr3	15384340	16406182	phase1	phase2
Col_male_A	4739_CF	Chr4	6286324	6462018	phase1	phase2
Col_male_A	4739_CF	Chr5	6853607	6861401	phase1	phase2
Col_male_A	4739_CG	Chr1	6975535	7305335	phase1	phase2
Col_male_A	4739_CG	Chr1	28725820	28800366	phase2	phase1
Col_male_A	4739_CG	Chr2	16290095	16414309	phase2	phase1
Col_male_A	4739_CG	Chr3	7949512	8620602	phase2	phase1
Col_male_A	4739_CG	Chr4	5112498	5917052	phase1	phase2
Col_male_A	4739_CG	Chr4	14833803	15049166	phase2	phase1
Col_male_A	4739_CG	Chr5	19463813	19626946	phase2	phase1
Col_male_A	4739_CH	Chr2	6571831	7755558	phase1	phase2
Col_male_A	4739_CH	Chr3	8971126	9355847	phase2	phase1
Col_male_A	4739_CH	Chr4	6264249	6462018	phase2	phase1
Col_male_A	4739_CI	Chr1	10837308	11909687	phase2	phase1
Col_male_A	4739_CI	Chr2	4643728	5404543	phase1	phase2
Col_male_A	4739_CI	Chr2	13796964	14767358	phase2	phase1
Col_male_A	4739_CI	Chr3	15787822	17462878	phase2	phase1
Col_male_A	4739_CI	Chr3	22408797	22931093	phase1	phase2
Col_male_A	4739_CI	Chr5	25600633	26558168	phase2	phase1
Col_male_A	4739_CJ	Chr1	11282301	11375472	phase2	phase1
Col_male_A	4739_CJ	Chr1	26412354	26996982	phase1	phase2
Col_male_A	4739_CJ	Chr3	21425206	21742064	phase1	phase2
Col_male_A	4739_CJ	Chr4	9308071	9759883	phase1	phase2
Col_male_A	4739_CJ	Chr5	26558168	26660396	phase2	phase1
Col_male_A	4739_CK	Chr1	25776606	26551068	phase1	phase2
Col_male_A	4739_CK	Chr2	2367279	2502447	phase1	phase2
Col_male_A	4739_CK	Chr3	5145409	5589673	phase2	phase1
Col_male_A	4739_CK	Chr4	10919902	11390861	phase1	phase2
Col_male_A	4739_CK	Chr4	16240767	16423411	phase2	phase1
Col_male_A	4739_CK	Chr5	1315078	1873465	phase2	phase1
Col_male_A	4739_CL	Chr1	1656138	1805167	phase2	phase1
Col_male_A	4739_CL	Chr1	5338025	5844546	phase1	phase2
Col_male_A	4739_CL	Chr1	21619010	23771998	phase2	phase1
Col_male_A	4739_CL	Chr2	5674381	5757546	phase2	phase1
Col_male_A	4739_CL	Chr2	16097808	16290095	phase1	phase2
Col_male_A	4739_CL	Chr4	298303	755432	phase1	phase2
Col_male_A	4739_CL	Chr5	1456039	2512500	phase2	phase1
Col_male_A	4739_CL	Chr5	8669279	9634346	phase1	phase2
Col_male_A	4739_CL	Chr5	18251826	19463813	phase2	phase1
Col_male_A	4739_CM	Chr1	1656138	1805167	phase1	phase2
Col_male_A	4739_CM	Chr1	29385770	29964840	phase2	phase1
Col_male_A	4739_CM	Chr3	3856181	4814295	phase2	phase1
Col_male_A	4739_CM	Chr3	22135772	22292793	phase1	phase2
Col_male_A	4739_CM	Chr4	6677617	7442536	phase1	phase2
Col_male_A	4739_CM	Chr4	10028464	10896521	phase2	phase1
Col_male_A	4739_CM	Chr4	17004825	17074303	phase1	phase2
Col_male_A	4739_CM	Chr5	21635688	22769226	phase1	phase2
Col_male_A	4739_CN	Chr2	3859189	4577869	phase2	phase1
Col_male_A	4739_CN	Chr2	13413286	14809222	phase1	phase2
Col_male_A	4739_CN	Chr3	2344704	3113553	phase1	phase2
Col_male_A	4739_CN	Chr4	4879041	5348670	phase2	phase1
Col_male_A	4739_CO	Chr1	2272460	3822844	phase1	phase2
Col_male_A	4739_CO	Chr1	8093651	8642920	phase2	phase1
Col_male_A	4739_CO	Chr2	103278	352868	phase2	phase1
Col_male_A	4739_CO	Chr2	7578551	7670176	phase1	phase2
Col_male_A	4739_CO	Chr4	18032088	18417237	phase2	phase1
Col_male_A	4739_CO	Chr5	5143873	6143273	phase2	phase1
Col_male_A	4739_CO	Chr5	20133763	22575728	phase1	phase2
Col_male_A	4739_CP	Chr1	6738784	7137682	phase1	phase2
Col_male_A	4739_CP	Chr1	11120485	11466185	phase2	phase1
Col_male_A	4739_CP	Chr1	27027387	27736703	phase1	phase2
Col_male_A	4739_CP	Chr2	12331704	12875830	phase2	phase1
Col_male_A	4739_CP	Chr3	2180118	3113553	phase1	phase2
Col_male_A	4739_CP	Chr4	17934432	18385025	phase1	phase2
Col_male_A	4739_CP	Chr5	10733981	11287259	phase2	phase1
Col_male_A	4739_CP	Chr5	23837449	24638547	phase1	phase2
Col_male_A	4739_CQ	Chr3	5119775	5376654	phase1	phase2
Col_male_A	4739_CQ	Chr3	16158176	17283792	phase2	phase1
Col_male_A	4739_CQ	Chr4	2395455	3027286	phase2	phase1
Col_male_A	4739_CQ	Chr4	10928709	11390861	phase1	phase2
Col_male_A	4739_CQ	Chr5	1969872	2512500	phase1	phase2
Col_male_A	4739_CQ	Chr5	6143273	6861401	phase2	phase1
Col_male_A	4740_A	Chr3	7949512	8620602	phase1	phase2
Col_male_A	4740_A	Chr3	20627972	21090564	phase2	phase1
Col_male_A	4740_A	Chr4	5917052	6139987	phase1	phase2
Col_male_A	4740_A	Chr5	20133763	22400309	phase2	phase1
Col_male_A	4740_B	Chr1	8093651	9107148	phase2	phase1
Col_male_A	4740_B	Chr3	19089192	19838420	phase2	phase1
Col_male_A	4740_B	Chr4	2066235	2718290	phase1	phase2
Col_male_A	4740_B	Chr4	17738749	18417237	phase2	phase1
Col_male_A	4740_B	Chr5	1588703	2265208	phase2	phase1
Col_male_A	4740_C	Chr1	13311753	13332402	phase1	phase2
Col_male_A	4740_C	Chr1	25000771	25776606	phase2	phase1
Col_male_A	4740_C	Chr2	7366576	7578551	phase2	phase1
Col_male_A	4740_C	Chr2	18215998	18466737	phase1	phase2
Col_male_A	4740_C	Chr3	9624798	10120151	phase1	phase2
Col_male_A	4740_C	Chr4	1087286	1337495	phase1	phase2
Col_male_A	4740_C	Chr4	12568489	13636705	phase2	phase1
Col_male_A	4740_C	Chr5	5902935	6831327	phase1	phase2
Col_male_A	4740_D	Chr1	231383	1647424	phase2	phase1
Col_male_A	4740_D	Chr1	6975535	8642920	phase1	phase2
Col_male_A	4740_D	Chr1	22636698	23368828	phase2	phase1
Col_male_A	4740_D	Chr3	15384340	16406182	phase2	phase1
Col_male_A	4740_D	Chr5	3412112	3947766	phase2	phase1
Col_male_A	4740_D	Chr5	14286722	15415369	phase1	phase2
Col_male_A	4740_E	Chr1	3863776	4050127	phase2	phase1
Col_male_A	4740_E	Chr1	9181498	9841070	phase1	phase2
Col_male_A	4740_E	Chr2	2091849	2716945	phase1	phase2
Col_male_A	4740_E	Chr3	10519841	10952581	phase1	phase2
Col_male_A	4740_E	Chr4	8538953	9002767	phase2	phase1
Col_male_A	4740_E	Chr4	17231949	17738749	phase1	phase2
Col_male_A	4740_E	Chr5	721003	1354725	phase1	phase2
Col_male_A	4740_E	Chr5	23930934	24638547	phase2	phase1
Col_male_A	4740_F	Chr1	8377678	9105249	phase1	phase2
Col_male_A	4740_F	Chr1	9931170	10343240	phase2	phase1
Col_male_A	4740_F	Chr1	22636698	23771998	phase1	phase2
Col_male_A	4740_F	Chr2	1011238	1744800	phase1	phase2
Col_male_A	4740_F	Chr2	12486243	12914794	phase2	phase1
Col_male_A	4740_F	Chr3	21742064	23198191	phase2	phase1
Col_male_A	4740_F	Chr4	6610272	6761454	phase2	phase1
Col_male_A	4740_F	Chr4	12163540	12821690	phase1	phase2
Col_male_A	4740_F	Chr5	10284213	10733981	phase2	phase1
Col_male_A	4740_F	Chr5	22400309	22769226	phase1	phase2
Col_male_A	4740_G	Chr1	15740510	16032085	phase2	phase1
Col_male_A	4740_G	Chr1	25054375	26996982	phase1	phase2
Col_male_A	4740_G	Chr4	5321606	6264249	phase1	phase2
Col_male_A	4740_G	Chr4	14535546	15084561	phase2	phase1
Col_male_A	4740_G	Chr5	1588703	1969872	phase1	phase2
Col_male_A	4740_G	Chr5	23930934	24638547	phase2	phase1
Col_male_A	4740_H	Chr1	7305335	8377678	phase2	phase1
Col_male_A	4740_H	Chr1	21619010	22560486	phase1	phase2
Col_male_A	4740_H	Chr2	12512464	13534730	phase1	phase2
Col_male_A	4740_H	Chr2	17191098	18466737	phase2	phase1
Col_male_A	4740_H	Chr3	6236888	6506230	phase1	phase2
Col_male_A	4740_H	Chr3	19106123	20627972	phase2	phase1
Col_male_A	4740_H	Chr4	2395455	3027286	phase2	phase1
Col_male_A	4740_H	Chr5	714349	721003	phase1	phase2
Col_male_A	4740_H	Chr5	9337226	10092456	phase2	phase1
Col_male_A	4740_H	Chr5	16253660	17259817	phase1	phase2
Col_male_A	4740_I	Chr1	2403956	3604006	phase1	phase2
Col_male_A	4740_I	Chr1	25776606	26412354	phase2	phase1
Col_male_A	4740_I	Chr3	3519002	3597934	phase1	phase2
Col_male_A	4740_I	Chr3	17984416	18672194	phase2	phase1
Col_male_A	4740_I	Chr4	10896521	10919902	phase1	phase2
Col_male_A	4740_I	Chr5	21635688	22651434	phase1	phase2
Col_male_A	4740_J	Chr1	29385770	29878927	phase2	phase1
Col_male_A	4740_J	Chr2	1011238	2114547	phase2	phase1
Col_male_A	4740_J	Chr3	272592	655150	phase1	phase2
Col_male_A	4740_J	Chr3	2331968	3806642	phase2	phase1
Col_male_A	4740_J	Chr4	7531309	7769060	phase2	phase1
Col_male_A	4740_J	Chr5	262387	714349	phase2	phase1
Col_male_A	4740_J	Chr5	7020617	7960380	phase1	phase2
Col_male_A	4740_K	Chr1	11375472	11909687	phase2	phase1
Col_male_A	4740_K	Chr3	16158176	16406182	phase1	phase2
Col_male_A	4740_K	Chr4	7531309	7769060	phase2	phase1
Col_male_A	4740_L	Chr1	3863776	4395326	phase2	phase1
Col_male_A	4740_L	Chr3	16319342	17462878	phase2	phase1
Col_male_A	4740_L	Chr5	21635688	22575728	phase1	phase2
Col_male_A	4740_M	Chr1	7305335	8377678	phase1	phase2
Col_male_A	4740_M	Chr1	18147770	18612497	phase2	phase1
Col_male_A	4740_M	Chr1	22636698	23771998	phase1	phase2
Col_male_A	4740_M	Chr4	2066235	2395455	phase1	phase2
Col_male_A	4740_N	Chr1	9770808	9931170	phase1	phase2
Col_male_A	4740_N	Chr2	7924490	8076637	phase1	phase2
Col_male_A	4740_N	Chr3	16888407	17666400	phase1	phase2
Col_male_A	4740_N	Chr3	19519769	21417659	phase2	phase1
Col_male_A	4740_N	Chr4	8341229	9002767	phase1	phase2
Col_male_A	4740_N	Chr5	16349946	16900004	phase1	phase2
Col_male_A	4740_O	Chr1	11466185	12132993	phase1	phase2
Col_male_A	4740_O	Chr2	2367279	2716945	phase2	phase1
Col_male_A	4740_O	Chr3	1166576	1845970	phase1	phase2
Col_male_A	4740_O	Chr4	7866707	8235921	phase2	phase1
Col_male_A	4740_P	Chr1	25000771	25776606	phase2	phase1
Col_male_A	4740_P	Chr2	2506846	3797957	phase2	phase1
Col_male_A	4740_P	Chr4	10028464	10244318	phase2	phase1
Col_male_A	4740_P	Chr4	16423411	16901145	phase1	phase2
Col_male_A	4740_P	Chr5	5034003	5143873	phase1	phase2
Col_male_A	4740_P	Chr5	16182978	16900004	phase2	phase1
Col_male_A	4740_Q	Chr1	2333948	2403956	phase1	phase2
Col_male_A	4740_Q	Chr1	16210979	17296501	phase2	phase1
Col_male_A	4740_Q	Chr1	21619010	22636698	phase1	phase2
Col_male_A	4740_Q	Chr1	29544774	30095459	phase2	phase1
Col_male_A	4740_Q	Chr4	5321606	5917052	phase1	phase2
Col_male_A	4740_Q	Chr5	1644620	1969872	phase1	phase2
Col_male_A	4740_Q	Chr5	23930934	24638547	phase2	phase1
Col_male_A	4740_R	Chr1	18326530	18411725	phase1	phase2
Col_male_A	4740_R	Chr2	789064	1284745	phase1	phase2
Col_male_A	4740_R	Chr3	5077691	5388573	phase2	phase1
Col_male_A	4740_R	Chr3	15030081	16406182	phase1	phase2
Col_male_A	4740_R	Chr5	14570640	15846839	phase1	phase2
Col_male_A	4740_S	Chr1	8093651	8642920	phase2	phase1
Col_male_A	4740_S	Chr1	22560486	23771998	phase1	phase2
Col_male_A	4740_S	Chr5	6853607	7079120	phase2	phase1
Col_male_A	4740_S	Chr5	14048656	15415369	phase1	phase2
Col_male_A	4740_T	Chr1	2333948	3822844	phase2	phase1
Col_male_A	4740_T	Chr1	20544011	21510084	phase1	phase2
Col_male_A	4740_T	Chr3	22446767	22931093	phase2	phase1
Col_male_A	4740_T	Chr4	7297972	7769060	phase2	phase1
Col_male_A	4740_T	Chr4	11390861	11897227	phase1	phase2
Col_male_A	4740_U	Chr1	7670158	9105249	phase1	phase2
Col_male_A	4740_U	Chr1	27936625	28222571	phase2	phase1
Col_male_A	4740_U	Chr3	10519841	11483542	phase2	phase1
Col_male_A	4740_U	Chr3	19519769	21090564	phase1	phase2
Col_male_A	4740_U	Chr5	1456039	2512500	phase2	phase1
Col_male_A	4740_U	Chr5	15846839	16044075	phase1	phase2
Col_male_A	4740_U	Chr5	23376725	24638547	phase2	phase1
Col_male_A	4740_V	Chr1	2845500	3648179	phase2	phase1
Col_male_A	4740_W	Chr1	16632544	17582424	phase2	phase1
Col_male_A	4740_W	Chr1	22636698	23811796	phase1	phase2
Col_male_A	4740_W	Chr2	279510	789064	phase1	phase2
Col_male_A	4740_W	Chr3	8414932	8640323	phase2	phase1
Col_male_A	4740_W	Chr4	298303	688273	phase1	phase2
Col_male_A	4740_W	Chr4	14243183	14904294	phase2	phase1
Col_male_A	4740_W	Chr4	17074303	17442967	phase1	phase2
Col_male_A	4740_W	Chr5	14048656	15415369	phase2	phase1
Col_male_A	4740_X	Chr1	6908459	7137682	phase2	phase1
Col_male_A	4740_X	Chr3	378941	707088	phase1	phase2
Col_male_A	4740_X	Chr3	10596666	10952581	phase2	phase1
Col_male_A	4740_X	Chr3	19519769	19838420	phase1	phase2
Col_male_A	4740_X	Chr3	22292793	22448237	phase2	phase1
Col_male_A	4740_X	Chr4	2348412	2718290	phase2	phase1
Col_male_A	4740_X	Chr4	17255451	17724206	phase1	phase2
Col_male_A	4740_X	Chr5	16182978	16349946	phase2	phase1
Col_male_A	4740_Y	Chr1	27736703	28653598	phase1	phase2
Col_male_A	4740_Y	Chr2	6590072	6910351	phase1	phase2
Col_male_A	4740_Y	Chr2	13796964	14767358	phase2	phase1
Col_male_A	4740_Y	Chr3	6580440	7002414	phase2	phase1
Col_male_A	4740_Y	Chr3	15384340	16158176	phase1	phase2
Col_male_A	4740_Y	Chr5	3013491	3235872	phase2	phase1
Col_male_A	4740_Y	Chr5	25090257	26036538	phase1	phase2
Col_male_A	4740_Z	Chr1	14053928	14129213	phase2	phase1
Col_male_A	4740_Z	Chr1	16090970	16091522	phase1	phase2
Col_male_A	4740_Z	Chr2	13796964	15043325	phase2	phase1
Col_male_A	4740_Z	Chr5	2174214	2655717	phase2	phase1
Col_male_A	4740_AA	Chr1	10837308	11282301	phase2	phase1
Col_male_A	4740_AA	Chr2	18215998	18995024	phase2	phase1
Col_male_A	4740_AA	Chr3	19606573	21691552	phase2	phase1
Col_male_A	4740_AA	Chr5	20892078	22900943	phase2	phase1
Col_male_A	4740_AB	Chr1	7305335	7670158	phase2	phase1
Col_male_A	4740_AB	Chr1	27977489	28800366	phase1	phase2
Col_male_A	4740_AB	Chr2	16290095	16430072	phase2	phase1
Col_male_A	4740_AB	Chr2	18215998	18466737	phase1	phase2
Col_male_A	4740_AB	Chr3	7902643	8525429	phase1	phase2
Col_male_A	4740_AB	Chr4	16358049	16836873	phase2	phase1
Col_male_A	4740_AC	Chr2	9111114	9855783	phase2	phase1
Col_male_A	4740_AC	Chr2	18215998	18466737	phase1	phase2
Col_male_A	4740_AC	Chr3	7011240	7393260	phase2	phase1
Col_male_A	4740_AC	Chr3	19519769	21090564	phase1	phase2
Col_male_A	4740_AC	Chr4	4879041	5917052	phase2	phase1
Col_male_A	4740_AC	Chr4	17074303	17231949	phase1	phase2
Col_male_A	4740_AC	Chr5	24638547	24669245	phase2	phase1
Col_male_A	4740_AD	Chr1	690908	1656138	phase2	phase1
Col_male_A	4740_AD	Chr1	12990349	13332402	phase1	phase2
Col_male_A	4740_AD	Chr2	18215998	18466737	phase1	phase2
Col_male_A	4740_AD	Chr3	8888903	9210057	phase1	phase2
Col_male_A	4740_AD	Chr4	755432	875532	phase2	phase1
Col_male_A	4740_AE	Chr1	3863776	4466390	phase1	phase2
Col_male_A	4740_AE	Chr1	16210979	17460808	phase2	phase1
Col_male_A	4740_AE	Chr2	352868	866562	phase1	phase2
Col_male_A	4740_AE	Chr3	19606573	21693992	phase2	phase1
Col_male_A	4740_AE	Chr4	11531584	12178606	phase1	phase2
Col_male_A	4740_AE	Chr5	262387	721003	phase2	phase1
Col_male_A	4740_AE	Chr5	20892078	22769226	phase1	phase2
Col_male_A	4740_AF	Chr1	11626449	12132993	phase1	phase2
Col_male_A	4740_AF	Chr3	19606573	20627972	phase1	phase2
Col_male_A	4740_AF	Chr5	5902935	7079120	phase1	phase2
Col_male_A	4740_AF	Chr5	22769226	23170730	phase2	phase1
Col_male_B	4398_A_4549_A	Chr1	494622	899238	phase1	phase2
Col_male_B	4398_A_4549_A	Chr1	10660019	12073661	phase2	phase1
Col_male_B	4398_A_4549_A	Chr2	6121202	7088149	phase1	phase2
Col_male_B	4398_A_4549_A	Chr3	16958785	17320193	phase2	phase1
Col_male_B	4398_A_4549_A	Chr5	26658967	26673425	phase1	phase2
Col_male_B	4398_J_4549_J	Chr1	6857888	7658169	phase2	phase1
Col_male_B	4398_J_4549_J	Chr1	22293336	22653458	phase1	phase2
Col_male_B	4398_J_4549_J	Chr2	9955937	11663165	phase1	phase2
Col_male_B	4398_J_4549_J	Chr2	15572175	15838184	phase2	phase1
Col_male_B	4398_J_4549_J	Chr3	15432385	16311515	phase1	phase2
Col_male_B	4398_J_4549_J	Chr4	581830	1321320	phase1	phase2
Col_male_B	4398_J_4549_J	Chr4	4315345	4705053	phase2	phase1
Col_male_B	4398_K_4549_K	Chr1	22864750	23567952	phase1	phase2
Col_male_B	4398_K_4549_K	Chr2	17519974	18666158	phase1	phase2
Col_male_B	4398_K_4549_K	Chr3	21659315	22829798	phase1	phase2
Col_male_B	4398_K_4549_K	Chr4	7119704	7610899	phase1	phase2
Col_male_B	4398_K_4549_K	Chr5	9418428	9556790	phase2	phase1
Col_male_B	4398_K_4549_K	Chr5	18880888	19510429	phase1	phase2
Col_male_B	4398_L_4549_L	Chr3	23162954	23366896	phase2	phase1
Col_male_B	4398_L_4549_L	Chr4	16402540	17829234	phase1	phase2
Col_male_B	4398_M_4549_M	Chr1	980318	1240127	phase2	phase1
Col_male_B	4398_M_4549_M	Chr1	16993732	17529962	phase1	phase2
Col_male_B	4398_M_4549_M	Chr2	7128467	7739019	phase2	phase1
Col_male_B	4398_M_4549_M	Chr3	20392847	21315855	phase1	phase2
Col_male_B	4398_M_4549_M	Chr5	9703324	10141754	phase2	phase1
Col_male_B	4398_M_4549_M	Chr5	19756610	20838647	phase1	phase2
Col_male_B	4398_N_4549_N	Chr1	22864750	23001675	phase2	phase1
Col_male_B	4398_N_4549_N	Chr1	25773361	26013735	phase1	phase2
Col_male_B	4398_N_4549_N	Chr2	9955937	10572410	phase1	phase2
Col_male_B	4398_N_4549_N	Chr4	9817367	10013309	phase1	phase2
Col_male_B	4398_N_4549_N	Chr5	14522171	15142509	phase2	phase1
Col_male_B	4398_N_4549_N	Chr5	21550340	22310551	phase1	phase2
Col_male_B	4398_O_4549_O	Chr1	28855650	29643091	phase2	phase1
Col_male_B	4398_O_4549_O	Chr2	4513503	5111596	phase2	phase1
Col_male_B	4398_O_4549_O	Chr3	17172873	18083822	phase2	phase1
Col_male_B	4398_O_4549_O	Chr4	8310920	8972179	phase2	phase1
Col_male_B	4398_O_4549_O	Chr5	2081502	2699569	phase1	phase2
Col_male_B	4398_P_4549_P	Chr1	9239621	9807053	phase1	phase2
Col_male_B	4398_P_4549_P	Chr1	28986766	29108602	phase2	phase1
Col_male_B	4398_P_4549_P	Chr2	17891016	18730243	phase2	phase1
Col_male_B	4398_P_4549_P	Chr3	15650188	17172873	phase2	phase1
Col_male_B	4398_P_4549_P	Chr4	581830	782404	phase1	phase2
Col_male_B	4398_P_4549_P	Chr5	17320841	18030700	phase2	phase1
Col_male_B	4398_Q_4549_Q	Chr2	820992	1334861	phase1	phase2
Col_male_B	4398_Q_4549_Q	Chr2	17055552	17186694	phase2	phase1
Col_male_B	4398_Q_4549_Q	Chr3	2216125	2649641	phase2	phase1
Col_male_B	4398_Q_4549_Q	Chr3	2758634	2769019	phase1	phase2
Col_male_B	4398_Q_4549_Q	Chr3	18479876	19121013	phase2	phase1
Col_male_B	4398_Q_4549_Q	Chr4	15049682	15768317	phase2	phase1
Col_male_B	4398_Q_4549_Q	Chr5	327803	442817	phase2	phase1
Col_male_B	4398_Q_4549_Q	Chr5	8657491	9304724	phase1	phase2
Col_male_B	4398_R_4549_R	Chr1	2264947	2670765	phase2	phase1
Col_male_B	4398_R_4549_R	Chr2	8904802	9657608	phase1	phase2
Col_male_B	4398_R_4549_R	Chr3	826147	1184920	phase2	phase1
Col_male_B	4398_R_4549_R	Chr3	7621094	8928879	phase1	phase2
Col_male_B	4398_R_4549_R	Chr4	10200423	10536514	phase2	phase1
Col_male_B	4398_S_4549_S	Chr1	9128457	9499354	phase1	phase2
Col_male_B	4398_S_4549_S	Chr1	29025022	29348742	phase2	phase1
Col_male_B	4398_S_4549_S	Chr3	22074489	22747226	phase2	phase1
Col_male_B	4398_S_4549_S	Chr4	6386348	6585376	phase1	phase2
Col_male_B	4398_S_4549_S	Chr5	16960668	17122958	phase2	phase1
Col_male_B	4398_B_4549_B	Chr1	16244056	17192465	phase1	phase2
Col_male_B	4398_B_4549_B	Chr3	10506490	11443178	phase1	phase2
Col_male_B	4398_B_4549_B	Chr3	22747226	23081418	phase2	phase1
Col_male_B	4398_B_4549_B	Chr4	4541055	5420645	phase1	phase2
Col_male_B	4398_B_4549_B	Chr4	14679853	15768317	phase2	phase1
Col_male_B	4398_B_4549_B	Chr5	26636939	26673425	phase1	phase2
Col_male_B	4398_T_4549_T	Chr1	3129507	3718370	phase1	phase2
Col_male_B	4398_T_4549_T	Chr1	22239708	22653458	phase2	phase1
Col_male_B	4398_T_4549_T	Chr2	10572410	11448282	phase2	phase1
Col_male_B	4398_T_4549_T	Chr2	17389058	18700221	phase1	phase2
Col_male_B	4398_T_4549_T	Chr5	15015464	15848295	phase2	phase1
Col_male_B	4398_U_4549_U	Chr1	24765485	25511889	phase2	phase1
Col_male_B	4398_U_4549_U	Chr2	18406134	19167358	phase1	phase2
Col_male_B	4398_U_4549_U	Chr3	1893121	2649641	phase1	phase2
Col_male_B	4398_U_4549_U	Chr3	20392847	21022666	phase2	phase1
Col_male_B	4398_U_4549_U	Chr3	21512117	22829798	phase1	phase2
Col_male_B	4398_U_4549_U	Chr5	8782762	9236047	phase2	phase1
Col_male_B	4398_U_4549_U	Chr5	22500129	23533057	phase1	phase2
Col_male_B	4398_V_4549_V	Chr1	1382942	1936156	phase1	phase2
Col_male_B	4398_V_4549_V	Chr3	9187356	9603444	phase2	phase1
Col_male_B	4398_V_4549_V	Chr4	17835612	18299326	phase1	phase2
Col_male_B	4398_V_4549_V	Chr5	18030700	18880888	phase2	phase1
Col_male_B	4398_W_4549_W	Chr1	902093	1240127	phase2	phase1
Col_male_B	4398_W_4549_W	Chr1	8426659	8505030	phase1	phase2
Col_male_B	4398_W_4549_W	Chr1	9128457	9807053	phase2	phase1
Col_male_B	4398_W_4549_W	Chr2	7220525	8330891	phase2	phase1
Col_male_B	4398_W_4549_W	Chr3	22074489	23162954	phase1	phase2
Col_male_B	4398_X_4549_X	Chr1	22690881	22930095	phase2	phase1
Col_male_B	4398_X_4549_X	Chr2	9268786	9657608	phase1	phase2
Col_male_B	4398_X_4549_X	Chr2	18406134	18730243	phase2	phase1
Col_male_B	4398_X_4549_X	Chr3	15442895	16263422	phase2	phase1
Col_male_B	4398_X_4549_X	Chr4	5136819	6019466	phase2	phase1
Col_male_B	4398_X_4549_X	Chr5	2699569	3810673	phase1	phase2
Col_male_B	4398_Y_4549_Y	Chr1	1382942	1936156	phase2	phase1
Col_male_B	4398_Y_4549_Y	Chr1	12149467	12264901	phase1	phase2
Col_male_B	4398_Y_4549_Y	Chr1	24765485	25219471	phase2	phase1
Col_male_B	4398_Y_4549_Y	Chr2	2310331	3901892	phase2	phase1
Col_male_B	4398_Y_4549_Y	Chr3	11608304	12381884	phase1	phase2
Col_male_B	4398_Y_4549_Y	Chr5	12920067	13158233	phase2	phase1
Col_male_B	4398_Z_4549_Z	Chr1	7658169	8426659	phase1	phase2
Col_male_B	4398_Z_4549_Z	Chr2	9899896	10572410	phase1	phase2
Col_male_B	4398_Z_4549_Z	Chr3	16311515	17320193	phase1	phase2
Col_male_B	4398_Z_4549_Z	Chr4	2355164	3523735	phase1	phase2
Col_male_B	4398_Z_4549_Z	Chr4	15892746	16751558	phase2	phase1
Col_male_B	4398_Z_4549_Z	Chr5	367560	1912861	phase1	phase2
Col_male_B	4398_Z_4549_Z	Chr5	13175014	13783439	phase1	phase2
Col_male_B	4398_AA_4549_AA	Chr1	3761773	4069081	phase2	phase1
Col_male_B	4398_AA_4549_AA	Chr1	12264901	13007682	phase1	phase2
Col_male_B	4398_AA_4549_AA	Chr1	25511889	25773361	phase2	phase1
Col_male_B	4398_AA_4549_AA	Chr2	349205	1290853	phase2	phase1
Col_male_B	4398_AA_4549_AA	Chr2	15554155	15838184	phase1	phase2
Col_male_B	4398_AA_4549_AA	Chr3	11263837	11325752	phase1	phase2
Col_male_B	4398_AA_4549_AA	Chr4	7295129	7601231	phase1	phase2
Col_male_B	4398_AB_4549_AB	Chr1	13007682	13612381	phase2	phase1
Col_male_B	4398_AB_4549_AB	Chr1	29108602	29643091	phase1	phase2
Col_male_B	4398_AB_4549_AB	Chr3	20085249	20864107	phase2	phase1
Col_male_B	4398_AB_4549_AB	Chr5	8657491	9002158	phase1	phase2
Col_male_B	4398_AB_4549_AB	Chr5	18880888	18894810	phase2	phase1
Col_male_B	4398_AB_4549_AB	Chr5	22281819	22843413	phase1	phase2
Col_male_B	4398_AC_4549_AC	Chr1	28429912	28688013	phase1	phase2
Col_male_B	4398_AC_4549_AC	Chr2	14145388	14606424	phase2	phase1
Col_male_B	4398_AC_4549_AC	Chr3	22747226	23366896	phase2	phase1
Col_male_B	4398_AC_4549_AC	Chr5	20838647	22168963	phase1	phase2
Col_male_B	4398_C_4549_C	Chr2	349205	595993	phase2	phase1
Col_male_B	4398_C_4549_C	Chr2	10154119	11273360	phase1	phase2
Col_male_B	4398_C_4549_C	Chr3	1749016	2071007	phase1	phase2
Col_male_B	4398_C_4549_C	Chr3	8705090	9603444	phase2	phase1
Col_male_B	4398_C_4549_C	Chr4	6386348	6621413	phase2	phase1
Col_male_B	4398_C_4549_C	Chr4	12767211	13437285	phase1	phase2
Col_male_B	4398_C_4549_C	Chr5	4122475	4820160	phase2	phase1
Col_male_B	4398_C_4549_C	Chr5	17524080	18177181	phase1	phase2
Col_male_B	4398_AD_4549_AD	Chr3	1893121	2563274	phase1	phase2
Col_male_B	4398_AD_4549_AD	Chr4	4122336	4248888	phase1	phase2
Col_male_B	4398_AD_4549_AD	Chr5	12654843	12920067	phase2	phase1
Col_male_B	4398_AE_4549_AE	Chr1	3443270	4069081	phase2	phase1
Col_male_B	4398_AE_4549_AE	Chr1	9499354	10176001	phase1	phase2
Col_male_B	4398_AE_4549_AE	Chr4	7119704	7601231	phase1	phase2
Col_male_B	4398_AE_4549_AE	Chr5	21550340	22168963	phase2	phase1
Col_male_B	4398_AF_4549_AF	Chr1	21160020	21752829	phase2	phase1
Col_male_B	4398_AF_4549_AF	Chr2	13574629	13887503	phase1	phase2
Col_male_B	4398_AF_4549_AF	Chr3	17172873	17854177	phase2	phase1
Col_male_B	4398_AF_4549_AF	Chr5	1377183	1747035	phase2	phase1
Col_male_B	4398_AF_4549_AF	Chr5	21761637	22168963	phase1	phase2
Col_male_B	4398_D_4549_D	Chr1	1936156	2264947	phase1	phase2
Col_male_B	4398_D_4549_D	Chr2	349205	1565495	phase2	phase1
Col_male_B	4398_D_4549_D	Chr4	2355164	3609297	phase1	phase2
Col_male_B	4398_D_4549_D	Chr5	327803	442817	phase2	phase1
Col_male_B	4398_D_4549_D	Chr5	23537605	24547657	phase1	phase2
Col_male_B	4398_E_4549_E	Chr1	10176001	10509774	phase1	phase2
Col_male_B	4398_E_4549_E	Chr1	24641144	25458236	phase2	phase1
Col_male_B	4398_E_4549_E	Chr3	15432385	16958785	phase1	phase2
Col_male_B	4398_E_4549_E	Chr4	144397	570830	phase2	phase1
Col_male_B	4398_E_4549_E	Chr5	7104159	7346189	phase2	phase1
Col_male_B	4398_E_4549_E	Chr5	24547657	24886081	phase1	phase2
Col_male_B	4398_F_4549_F	Chr2	10572410	11693576	phase1	phase2
Col_male_B	4398_F_4549_F	Chr3	8913739	9603444	phase2	phase1
Col_male_B	4398_F_4549_F	Chr5	367560	1377183	phase1	phase2
Col_male_B	4398_F_4549_F	Chr5	4122475	4711957	phase2	phase1
Col_male_B	4398_F_4549_F	Chr5	6627372	7346189	phase1	phase2
Col_male_B	4398_F_4549_F	Chr5	19961979	21550340	phase2	phase1
Col_male_B	4398_H_4549_H	Chr1	3714881	4069081	phase1	phase2
Col_male_B	4398_H_4549_H	Chr2	5799153	7128467	phase1	phase2
Col_male_B	4398_H_4549_H	Chr3	510184	1663416	phase1	phase2
Col_male_B	4398_H_4549_H	Chr3	19350777	20772285	phase2	phase1
Col_male_B	4398_H_4549_H	Chr4	1456115	1717920	phase2	phase1
Col_male_B	4398_H_4549_H	Chr4	15049682	15853858	phase1	phase2
Col_male_B	4398_H_4549_H	Chr5	15933517	16278658	phase1	phase2
Col_male_B	4398_H_4549_H	Chr5	26363086	26673425	phase2	phase2
[truncated: 1,156 more rows]
