# Supplementary material for: The megabase-scale crossover landscape is largely independent of sequence divergence
Source: Nat Commun. 2022 Jul 2;13:3828. doi: 10.1038/s41467-022-31509-8 (PMC9250513; doi:10.1038/s41467-022-31509-8)
Supplement: Supplementary file 6 — Supplementary Data 3 [file 41467_2022_31509_MOESM6_ESM.xlsx]

## Sheet: S3
Group	Sample	Chromosome	Breakpoint_Start_Pos	Breakpoint_Stop_Pos	Genotypic_Transformation_From	Genotypic_Transformation_To
Ler_female_D	4608_A	Chr1	12999490	13835309	phase1	phase2
Ler_female_D	4608_A	Chr2	8718891	10281995	phase1	phase2
Ler_female_D	4608_A	Chr3	18705059	20103353	phase2	phase1
Ler_female_D	4608_A	Chr5	20566273	21926382	phase2	phase1
Ler_female_D	4608_B	Chr1	17294891	20356658	phase2	phase1
Ler_female_D	4608_B	Chr5	5410372	6960792	phase2	phase1
Ler_female_D	4608_C	Chr2	234511	895968	phase2	phase1
Ler_female_D	4608_C	Chr4	10221015	11535187	phase2	phase1
Ler_female_D	4608_D	Chr2	6919873	8046732	phase1	phase2
Ler_female_D	4608_D	Chr5	17529712	18642473	phase1	phase2
Ler_female_D	4608_E	Chr2	17633387	18743139	phase2	phase1
Ler_female_D	4608_E	Chr4	485956	1413324	phase2	phase1
Ler_female_D	4608_E	Chr5	6960792	8245084	phase2	phase1
Ler_female_D	4608_F	Chr2	234511	689334	phase1	phase2
Ler_female_D	4608_G	Chr2	225021	689334	phase2	phase1
Ler_female_D	4608_G	Chr3	20409097	20452835	phase2	phase1
Ler_female_D	4608_G	Chr4	1139801	1413324	phase2	phase1
Ler_female_D	4608_G	Chr5	8458345	9303399	phase1	phase2
Ler_female_D	4608_G	Chr5	17682586	19247565	phase2	phase1
Ler_female_D	4608_H	Chr1	7478497	8680130	phase2	phase1
Ler_female_D	4608_H	Chr3	8063191	8950762	phase1	phase2
Ler_female_D	4608_J	Chr1	1339103	1821452	phase2	phase1
Ler_female_D	4608_J	Chr1	20761015	22900636	phase1	phase2
Ler_female_D	4608_J	Chr2	5784648	6324926	phase1	phase2
Ler_female_D	4608_J	Chr3	2230276	3479761	phase2	phase1
Ler_female_D	4608_J	Chr3	6642918	8009962	phase1	phase2
Ler_female_D	4608_J	Chr4	7711768	8565344	phase2	phase1
Ler_female_D	4608_K	Chr2	18239254	19283317	phase2	phase1
Ler_female_D	4608_K	Chr5	4978354	5410372	phase2	phase1
Ler_female_D	4608_L	Chr2	234511	1687996	phase1	phase2
Ler_female_D	4608_L	Chr2	15929011	16143165	phase2	phase1
Ler_female_D	4608_L	Chr3	5385946	6028896	phase2	phase1
Ler_female_D	4608_L	Chr5	5023699	5929466	phase2	phase1
Ler_female_D	4608_M	Chr1	9450279	10851940	phase1	phase2
Ler_female_D	4608_M	Chr3	9668559	10261223	phase2	phase1
Ler_female_D	4608_M	Chr5	13848777	15547227	phase2	phase1
Ler_female_D	4608_N	Chr1	22905400	24511810	phase1	phase2
Ler_female_D	4608_N	Chr3	15237091	16229923	phase1	phase2
Ler_female_D	4608_O	Chr1	17609086	19324294	phase1	phase2
Ler_female_D	4608_O	Chr2	8046732	8972745	phase2	phase1
Ler_female_D	4608_O	Chr3	9354937	10282020	phase2	phase1
Ler_female_D	4608_O	Chr4	16054228	17483908	phase2	phase1
Ler_female_D	4608_O	Chr5	7160068	8245084	phase2	phase1
Ler_female_D	4608_P	Chr5	13690682	14843096	phase1	phase2
Ler_female_D	4608_Q	Chr1	17609086	19324294	phase1	phase2
Ler_female_D	4608_R	Chr1	24103942	24799980	phase1	phase2
Ler_female_D	4608_R	Chr2	895968	1687996	phase1	phase2
Ler_female_D	4608_R	Chr2	17136045	17633387	phase2	phase1
Ler_female_D	4608_R	Chr3	4858813	5385946	phase2	phase1
Ler_female_D	4608_R	Chr3	17941466	18910581	phase1	phase2
Ler_female_D	4608_R	Chr4	485956	1413324	phase2	phase1
Ler_female_D	4608_R	Chr5	18642473	19692379	phase2	phase1
Ler_female_D	4608_S	Chr1	2708019	2977828	phase2	phase1
Ler_female_D	4608_S	Chr1	22905400	24103942	phase1	phase2
Ler_female_D	4608_S	Chr2	8285368	9968442	phase2	phase1
Ler_female_D	4608_S	Chr3	20452835	21636268	phase1	phase2
Ler_female_D	4608_S	Chr4	13188374	13553058	phase2	phase1
Ler_female_D	4608_S	Chr5	23616557	24655722	phase2	phase1
Ler_female_D	4608_T	Chr3	15168390	16229923	phase1	phase2
Ler_female_D	4608_T	Chr4	4838433	6925491	phase2	phase1
Ler_female_D	4608_U	Chr3	9354937	9668559	phase1	phase2
Ler_female_D	4608_U	Chr5	7213317	8458345	phase1	phase2
Ler_female_D	4608_V	Chr2	8285368	9132346	phase2	phase1
Ler_female_D	4608_V	Chr3	2230276	3001512	phase1	phase2
Ler_female_D	4608_W	Chr1	26721837	27204992	phase1	phase2
Ler_female_D	4608_W	Chr2	689334	1527206	phase1	phase2
Ler_female_D	4608_W	Chr2	6849751	6919873	phase2	phase1
Ler_female_D	4608_W	Chr3	425754	434023	phase1	phase2
Ler_female_D	4608_X	Chr2	7109072	8046732	phase2	phase1
Ler_female_D	4608_X	Chr5	7213317	8245084	phase2	phase1
Ler_female_D	4608_Y	Chr2	7109072	8046732	phase2	phase1
Ler_female_D	4608_Y	Chr3	16525695	16844207	phase2	phase1
Ler_female_D	4608_Y	Chr5	1297106	1763885	phase1	phase2
Ler_female_D	4608_Y	Chr5	14843096	15320947	phase2	phase1
Ler_female_D	4608_Z	Chr2	8285368	9132346	phase1	phase2
Ler_female_D	4608_Z	Chr3	1914142	2741693	phase1	phase2
Ler_female_D	4608_AA	Chr1	16118581	17294891	phase1	phase2
Ler_female_D	4608_AA	Chr2	6608498	8285368	phase2	phase1
Ler_female_D	4608_AA	Chr3	9668559	11022171	phase2	phase1
Ler_female_D	4608_AA	Chr4	10255942	11535187	phase2	phase1
Ler_female_D	4608_AB	Chr3	17941466	18910581	phase2	phase1
Ler_female_D	4608_AB	Chr4	59017	1139801	phase1	phase2
Ler_female_D	4608_AC	Chr1	16146341	17609086	phase1	phase2
Ler_female_D	4608_AC	Chr4	2434726	2545119	phase1	phase2
Ler_female_D	4608_AC	Chr5	15320947	16044172	phase1	phase2
Ler_female_D	4608_AD	Chr1	20953637	22905400	phase1	phase2
Ler_female_D	4608_AD	Chr4	5209673	6925491	phase2	phase1
Ler_female_D	4608_AE	Chr1	7609685	8680130	phase1	phase2
Ler_female_D	4608_AE	Chr1	11166330	11580112	phase2	phase1
Ler_female_D	4608_AE	Chr2	12647962	13095045	phase1	phase2
Ler_female_D	4608_AE	Chr5	9382502	10606784	phase2	phase1
Ler_female_D	4608_AF	Chr1	16118581	18615869	phase1	phase2
Ler_female_D	4608_AF	Chr3	4259509	4535819	phase2	phase1
Ler_female_D	4608_AF	Chr4	4838433	7149735	phase2	phase1
Ler_female_D	4608_AF	Chr5	9382502	10657765	phase2	phase1
Ler_female_D	4608_AF	Chr5	22296879	23318291	phase1	phase2
Ler_female_D	4741_AG	Chr1	9450279	10484542	phase1	phase2
Ler_female_D	4741_AG	Chr2	11104153	12647962	phase2	phase1
Ler_female_D	4741_AG	Chr5	14843096	15928818	phase2	phase1
Ler_female_D	4741_AH	Chr2	225021	689334	phase2	phase1
Ler_female_D	4741_AH	Chr3	17814059	18910581	phase1	phase2
Ler_female_D	4741_AH	Chr4	7707768	8496387	phase2	phase1
Ler_female_D	4741_AH	Chr5	8245084	8458345	phase1	phase2
Ler_female_D	4741_AH	Chr5	26304896	26790205	phase2	phase1
Ler_female_D	4741_AI	Chr1	16146341	17294891	phase1	phase2
Ler_female_D	4741_AI	Chr3	1914142	2741693	phase1	phase2
Ler_female_D	4741_AI	Chr3	20798669	22935772	phase2	phase1
Ler_female_D	4741_AI	Chr4	10221015	10610606	phase2	phase1
Ler_female_D	4741_AI	Chr5	15547227	16035462	phase1	phase2
Ler_female_D	4741_AJ	Chr1	22632672	24103942	phase1	phase2
Ler_female_D	4741_AJ	Chr4	8787851	10221015	phase2	phase1
Ler_female_D	4741_AJ	Chr4	13418416	14817114	phase1	phase2
Ler_female_D	4741_AJ	Chr5	8245084	8303101	phase2	phase1
Ler_female_D	4741_AJ	Chr5	19983230	20486583	phase1	phase2
Ler_female_D	4741_AK	Chr1	11295135	12999490	phase1	phase2
Ler_female_D	4741_AK	Chr2	225021	1256155	phase2	phase1
Ler_female_D	4741_AL	Chr1	24799980	25590377	phase1	phase2
Ler_female_D	4741_AL	Chr3	15237091	16229923	phase1	phase2
Ler_female_D	4741_AL	Chr4	16054228	17941774	phase2	phase1
Ler_female_D	4741_AL	Chr5	22677874	23514962	phase1	phase2
Ler_female_D	4741_AL	Chr5	26304896	26790205	phase2	phase1
Ler_female_D	4741_AM	Chr1	12332078	13768555	phase2	phase1
Ler_female_D	4741_AM	Chr2	895968	1256155	phase1	phase2
Ler_female_D	4741_AM	Chr4	14817114	14954214	phase2	phase1
Ler_female_D	4741_AM	Chr5	1297106	2378731	phase1	phase2
Ler_female_D	4741_AN	Chr5	10657765	11030014	phase1	phase2
Ler_female_D	4741_AO	Chr1	7478497	9139879	phase2	phase1
Ler_female_D	4741_AO	Chr3	11232830	12098374	phase1	phase2
Ler_female_D	4741_AO	Chr5	7213317	8458345	phase1	phase2
Ler_female_D	4741_AP	Chr1	24511810	26721837	phase2	phase1
Ler_female_D	4741_AP	Chr2	14829657	16143165	phase2	phase1
Ler_female_D	4741_AP	Chr3	10286263	11232830	phase1	phase2
Ler_female_D	4741_AQ	Chr2	11104153	13095045	phase1	phase2
Ler_female_D	4741_AQ	Chr3	3486509	3962619	phase1	phase2
Ler_female_D	4741_AQ	Chr4	137536	1139801	phase1	phase2
Ler_female_D	4741_AQ	Chr4	16054228	17483908	phase2	phase1
Ler_female_D	4741_AQ	Chr5	6011456	6678954	phase1	phase2
Ler_female_D	4741_AQ	Chr5	22296879	23318291	phase2	phase1
Ler_female_D	4741_AR	Chr2	689334	1527206	phase1	phase2
Ler_female_D	4741_AS	Chr1	10494172	11295135	phase1	phase2
Ler_female_D	4741_AS	Chr2	689334	1527206	phase1	phase2
Ler_female_D	4741_AS	Chr3	5458248	6028896	phase1	phase2
Ler_female_D	4741_AS	Chr3	9668559	11022171	phase2	phase1
Ler_female_D	4741_AS	Chr5	773509	1297106	phase2	phase1
Ler_female_D	4741_AT	Chr1	880972	1544013	phase2	phase1
Ler_female_D	4741_AT	Chr4	10098952	10255942	phase2	phase1
Ler_female_D	4741_AT	Chr4	12188501	15348398	phase1	phase2
Ler_female_D	4741_AT	Chr4	16054228	17483908	phase2	phase1
Ler_female_D	4741_AU	Chr1	12332078	13768555	phase1	phase2
Ler_female_D	4741_AU	Chr5	23620091	24655722	phase2	phase1
Ler_female_D	4741_AV	Chr4	2056766	2434726	phase1	phase2
Ler_female_D	4741_AW	Chr1	877426	1652248	phase1	phase2
Ler_female_D	4741_AW	Chr2	6849751	6919873	phase2	phase1
Ler_female_D	4741_AW	Chr2	19283317	19661999	phase1	phase2
Ler_female_D	4741_AX	Chr2	225021	689334	phase2	phase1
Ler_female_D	4741_AX	Chr3	2741693	3022759	phase2	phase1
Ler_female_D	4741_AZ	Chr1	20356658	20761015	phase1	phase2
Ler_female_D	4741_AZ	Chr2	8285368	10281995	phase1	phase2
Ler_female_D	4741_AZ	Chr4	137536	1413324	phase1	phase2
Ler_female_D	4741_AZ	Chr5	7213317	8245084	phase1	phase2
Ler_female_D	4741_BA	Chr4	4724230	7299473	phase1	phase2
Ler_female_D	4741_BA	Chr5	14843096	16044172	phase1	phase2
Ler_female_D	4741_BA	Chr5	24868274	26897387	phase2	phase1
Ler_female_D	4741_BB	Chr1	20338912	22632672	phase2	phase1
Ler_female_D	4741_BB	Chr4	5299872	7149735	phase2	phase1
Ler_female_D	4741_BC	Chr2	8972745	10496156	phase2	phase1
Ler_female_D	4741_BC	Chr3	9354937	11022171	phase2	phase1
Ler_female_D	4741_BD	Chr1	16736191	17609086	phase1	phase2
Ler_female_D	4741_BD	Chr2	11104153	12647962	phase1	phase2
Ler_female_D	4741_BD	Chr3	16844207	17814059	phase1	phase2
Ler_female_D	4741_BD	Chr4	137536	485956	phase1	phase2
Ler_female_D	4741_BD	Chr4	16054228	17446845	phase2	phase1
Ler_female_D	4741_BD	Chr5	9957619	10606784	phase2	phase1
Ler_female_D	4741_BE	Chr1	16736191	17609086	phase2	phase1
Ler_female_D	4741_BE	Chr2	225021	689334	phase2	phase1
Ler_female_D	4741_BE	Chr4	4602644	7299473	phase1	phase2
Ler_female_D	4741_BE	Chr5	13284329	13690682	phase2	phase1
Ler_female_D	4741_BF	Chr1	7609685	9268379	phase2	phase1
Ler_female_D	4741_BF	Chr2	2221533	3729975	phase2	phase1
Ler_female_D	4741_BF	Chr4	485956	1139801	phase2	phase1
Ler_female_D	4741_BF	Chr5	9303399	9824047	phase1	phase2
Ler_female_D	4741_BG	Chr1	16736191	18615869	phase1	phase2
Ler_female_D	4741_BG	Chr2	11104153	13393974	phase1	phase2
Ler_female_D	4741_BG	Chr4	7539516	7711768	phase2	phase1
Ler_female_D	4741_BG	Chr5	13690682	15601254	phase1	phase2
Ler_female_D	4741_BH	Chr1	17294891	20356658	phase2	phase1
Ler_female_D	4741_BH	Chr2	17916032	18813300	phase1	phase2
Ler_female_D	4741_BH	Chr4	7149735	8496387	phase2	phase1
Ler_female_D	4741_BH	Chr5	11771388	13516108	phase1	phase2
Ler_female_D	4741_BI	Chr2	9260685	10281995	phase1	phase2
Ler_female_D	4741_BI	Chr3	17941466	18345026	phase1	phase2
Ler_female_D	4741_BI	Chr4	7539516	8565344	phase2	phase1
Ler_female_D	4741_BI	Chr5	5119585	5388929	phase2	phase1
Ler_female_D	4741_BJ	Chr4	7412517	8565344	phase2	phase1
Ler_female_D	4741_BJ	Chr5	16044172	17355434	phase1	phase2
Ler_female_D	4741_BK	Chr2	8718891	10496156	phase2	phase1
Ler_female_D	4741_BK	Chr3	7943830	8950762	phase2	phase1
Ler_female_D	4741_BK	Chr5	15547227	16035462	phase1	phase2
Ler_female_D	4741_BK	Chr5	17355434	17529712	phase2	phase1
Ler_female_D	4741_BL	Chr1	7478497	8322094	phase1	phase2
Ler_female_D	4741_BL	Chr3	15118266	16229923	phase1	phase2
Ler_female_D	4741_BL	Chr4	5299872	6925491	phase2	phase1
Ler_female_E	4607_AG	Chr1	16985889	18071197	phase2	phase1
Ler_female_E	4607_AG	Chr2	5196067	6900022	phase1	phase2
Ler_female_E	4607_AG	Chr3	7568189	9756884	phase1	phase2
Ler_female_E	4607_AG	Chr4	2680774	4939984	phase1	phase2
Ler_female_E	4607_AH	Chr1	16795501	16814243	phase2	phase1
Ler_female_E	4607_AH	Chr3	9756884	9798628	phase2	phase1
Ler_female_E	4607_AH	Chr5	15578164	17643618	phase2	phase1
Ler_female_E	4607_AI	Chr1	16708929	16985889	phase1	phase2
Ler_female_E	4607_AI	Chr1	18071197	22476980	phase2	phase1
Ler_female_E	4607_AI	Chr3	5560430	9099000	phase2	phase1
Ler_female_E	4607_AI	Chr5	6642553	8220341	phase2	phase1
Ler_female_E	4607_AJ	Chr1	3460754	4343349	phase1	phase2
Ler_female_E	4607_AJ	Chr5	8755556	12271181	phase2	phase1
Ler_female_E	4607_AK	Chr1	26630701	29752198	phase1	phase2
Ler_female_E	4607_AK	Chr4	238273	407268	phase1	phase2
Ler_female_E	4607_AL	Chr1	29093783	29752198	phase2	phase1
Ler_female_E	4607_AL	Chr5	22530613	24160477	phase2	phase1
Ler_female_E	4607_AM	Chr4	407268	1165240	phase1	phase2
Ler_female_E	4607_AN	Chr1	3043800	3723419	phase1	phase2
Ler_female_E	4607_AN	Chr2	11587163	12419472	phase2	phase1
Ler_female_E	4607_AN	Chr4	5798351	7410137	phase2	phase1
Ler_female_E	4607_AN	Chr5	22530613	24260824	phase1	phase2
Ler_female_E	4607_AO	Chr4	8753152	9002458	phase1	phase2
Ler_female_E	4607_AO	Chr5	12680645	13138713	phase1	phase2
Ler_female_E	4607_AP	Chr1	16246578	18278263	phase2	phase1
Ler_female_E	4607_AP	Chr2	7227120	8028160	phase2	phase1
Ler_female_E	4607_AP	Chr4	5773051	7289027	phase1	phase2
Ler_female_E	4607_AP	Chr5	8041414	8563090	phase2	phase1
Ler_female_E	4607_AP	Chr5	24172678	25245175	phase1	phase2
Ler_female_E	4607_AP	Chr5	26574288	26745100	phase2	phase1
Ler_female_E	4607_AQ	Chr1	4573873	4774735	phase2	phase1
Ler_female_E	4607_AQ	Chr1	24380238	26048661	phase1	phase2
Ler_female_E	4607_AQ	Chr3	20901129	21241674	phase2	phase1
Ler_female_E	4607_AR	Chr1	9426686	10080517	phase2	phase1
Ler_female_E	4607_AR	Chr2	12979004	13819682	phase1	phase2
Ler_female_E	4607_AR	Chr3	16692960	18641874	phase2	phase1
Ler_female_E	4607_AR	Chr5	5038881	6764385	phase1	phase2
Ler_female_E	4607_AS	Chr1	16025983	16530138	phase2	phase1
Ler_female_E	4607_AS	Chr4	5798351	7050269	phase2	phase1
Ler_female_E	4607_AS	Chr5	14851030	15419455	phase2	phase1
Ler_female_E	4607_AT	Chr1	7498714	8962139	phase2	phase1
Ler_female_E	4607_AU	Chr2	5196067	5782325	phase1	phase2
Ler_female_E	4607_AU	Chr3	15117073	16692960	phase2	phase1
Ler_female_E	4607_AU	Chr4	7378800	8203816	phase2	phase1
Ler_female_E	4607_AU	Chr5	15419455	15501784	phase1	phase2
Ler_female_E	4607_AV	Chr1	16708929	16985889	phase2	phase1
Ler_female_E	4607_AV	Chr2	428481	1475232	phase1	phase2
Ler_female_E	4607_AV	Chr2	8351093	8634994	phase2	phase1
Ler_female_E	4607_AV	Chr3	10180951	11078242	phase2	phase1
Ler_female_E	4607_AV	Chr4	1247978	2905032	phase2	phase1
Ler_female_E	4607_AV	Chr4	14787493	15940174	phase1	phase2
Ler_female_E	4607_AX	Chr1	7308115	7423936	phase2	phase1
Ler_female_E	4607_AX	Chr5	19763890	19791090	phase1	phase2
Ler_female_E	4607_AY	Chr1	20742641	21718619	phase2	phase1
Ler_female_E	4607_AY	Chr4	680143	1247978	phase1	phase2
Ler_female_E	4607_AZ	Chr2	9563874	10386504	phase2	phase1
Ler_female_E	4607_AZ	Chr3	17537077	19782313	phase1	phase2
Ler_female_E	4607_AZ	Chr4	7410137	8051465	phase2	phase1
Ler_female_E	4607_AZ	Chr5	8220341	8544979	phase1	phase2
Ler_female_E	4607_BA	Chr1	7423936	8080202	phase1	phase2
Ler_female_E	4607_BA	Chr3	15576967	17664739	phase1	phase2
Ler_female_E	4607_BA	Chr5	15326355	15578164	phase1	phase2
Ler_female_E	4607_BA	Chr5	24326089	24828402	phase2	phase1
Ler_female_E	4607_BB	Chr2	884139	1157371	phase1	phase2
Ler_female_E	4607_BB	Chr5	5579451	6642553	phase1	phase2
Ler_female_E	4607_BC	Chr3	13797585	14885617	phase1	phase2
Ler_female_E	4607_BD	Chr2	9146300	9611288	phase1	phase2
Ler_female_E	4607_BE	Chr3	10277814	10844399	phase2	phase1
Ler_female_E	4607_BE	Chr5	8755556	10228458	phase2	phase1
Ler_female_E	4607_BF	Chr1	20742641	22335369	phase1	phase2
Ler_female_E	4607_BF	Chr3	17664739	19956242	phase1	phase2
Ler_female_E	4607_BF	Chr4	10898196	12891606	phase2	phase1
Ler_female_E	4607_BF	Chr5	18042073	19193656	phase1	phase2
Ler_female_E	4607_BG	Chr2	5690342	6900022	phase1	phase2
Ler_female_E	4607_BG	Chr3	10180951	10277814	phase1	phase2
Ler_female_E	4607_BG	Chr5	14309764	15817505	phase2	phase1
Ler_female_E	4607_BI	Chr4	407268	680143	phase2	phase1
Ler_female_E	4607_BI	Chr5	20549034	21238874	phase2	phase1
Ler_female_E	4607_BJ	Chr1	16544527	16985889	phase2	phase1
Ler_female_E	4607_BJ	Chr2	14795178	16717052	phase2	phase1
Ler_female_E	4607_BJ	Chr3	5420980	5898259	phase2	phase1
Ler_female_E	4607_BJ	Chr3	10277814	11078242	phase1	phase2
Ler_female_E	4607_BJ	Chr4	9002458	9721286	phase2	phase1
Ler_female_E	4607_BK	Chr1	744215	1767312	phase1	phase2
Ler_female_E	4607_BK	Chr1	16985889	17956797	phase2	phase1
Ler_female_E	4607_BK	Chr3	6510869	7568189	phase1	phase2
Ler_female_E	4607_BL	Chr1	17956797	19250034	phase2	phase1
Ler_female_E	4607_BL	Chr2	7423807	8028160	phase1	phase2
Ler_female_E	4607_BL	Chr3	17664739	18470618	phase2	phase1
Ler_female_E	4741_BM	Chr3	15109292	17537077	phase1	phase2
Ler_female_E	4741_BM	Chr4	14447187	15659123	phase1	phase2
Ler_female_E	4741_BM	Chr5	13138713	13500442	phase1	phase2
Ler_female_E	4741_BM	Chr5	19496479	19724618	phase2	phase1
Ler_female_E	4741_BN	Chr2	11587163	13709679	phase1	phase2
Ler_female_E	4741_BN	Chr3	9798628	10180951	phase1	phase2
Ler_female_E	4741_BO	Chr2	5512675	6900022	phase2	phase1
Ler_female_E	4741_BO	Chr4	291071	680143	phase1	phase2
Ler_female_E	4741_BO	Chr5	25847978	26453608	phase1	phase2
Ler_female_E	4741_BP	Chr2	2037632	2083321	phase1	phase2
Ler_female_E	4741_BQ	Chr1	24242092	26630701	phase2	phase1
Ler_female_E	4741_BQ	Chr2	5690342	6900022	phase2	phase1
Ler_female_E	4741_BQ	Chr4	439195	680143	phase1	phase2
Ler_female_E	4741_BQ	Chr4	2304199	3003291	phase2	phase1
Ler_female_E	4741_BQ	Chr5	26701782	26745100	phase2	phase1
Ler_female_E	4741_BR	Chr1	2303664	2692593	phase2	phase1
Ler_female_E	4741_BR	Chr3	2866036	3980786	phase2	phase1
Ler_female_E	4741_BR	Chr3	15576967	18641874	phase1	phase2
Ler_female_E	4741_BR	Chr4	291071	1165240	phase2	phase1
Ler_female_E	4741_BR	Chr4	5773051	6667297	phase1	phase2
Ler_female_E	4741_BR	Chr5	15578164	19193656	phase2	phase1
Ler_female_E	4741_BS	Chr1	4507353	5011742	phase2	phase1
Ler_female_E	4741_BS	Chr3	20256517	20494897	phase1	phase2
Ler_female_E	4741_BS	Chr4	10842377	13082178	phase2	phase1
Ler_female_E	4741_BT	Chr1	10080517	10630464	phase2	phase1
Ler_female_E	4741_BT	Chr3	15576967	16692960	phase2	phase1
Ler_female_E	4741_BT	Chr5	26701782	26745100	phase2	phase1
Ler_female_E	4741_BU	Chr1	6355652	6428218	phase2	phase1
Ler_female_E	4741_BU	Chr1	6738609	6964592	phase1	phase2
Ler_female_E	4741_BU	Chr1	9063830	9194966	phase2	phase1
Ler_female_E	4741_BU	Chr1	10630464	12368179	phase1	phase2
Ler_female_E	4741_BU	Chr1	16985889	18278263	phase2	phase1
Ler_female_E	4741_BU	Chr2	10576718	12419472	phase1	phase2
Ler_female_E	4741_BU	Chr4	407268	680143	phase1	phase2
Ler_female_E	4741_BU	Chr4	1165240	2200878	phase2	phase1
Ler_female_E	4741_BU	Chr4	10797376	11013429	phase1	phase2
Ler_female_E	4741_BU	Chr4	16104176	17462043	phase2	phase1
Ler_female_E	4741_BU	Chr5	13683131	13810644	phase1	phase2
Ler_female_E	4741_BV	Chr1	10080517	10630464	phase2	phase1
Ler_female_E	4741_BV	Chr3	13797585	14092059	phase2	phase1
Ler_female_E	4741_BV	Chr5	13138713	13810644	phase2	phase1
Ler_female_E	4741_BW	Chr1	160858	744215	phase1	phase2
Ler_female_E	4741_BW	Chr3	11327030	12572137	phase2	phase1
Ler_female_E	4741_BW	Chr4	2200878	2680774	phase1	phase2
Ler_female_E	4741_BW	Chr5	12678156	13284333	phase1	phase2
Ler_female_E	4741_BX	Chr4	5798351	7050269	phase2	phase1
Ler_female_E	4741_BX	Chr5	24172678	24828402	phase1	phase2
Ler_female_E	4741_BY	Chr1	6428218	6738609	phase1	phase2
Ler_female_E	4741_BY	Chr2	9563874	10206516	phase1	phase2
Ler_female_E	4741_BY	Chr4	291071	407268	phase1	phase2
Ler_female_E	4741_BY	Chr5	5579451	5916831	phase2	phase1
Ler_female_E	4741_BZ	Chr1	28298	410201	phase2	phase1
Ler_female_E	4741_BZ	Chr1	16814243	17544869	phase1	phase2
Ler_female_E	4741_BZ	Chr2	9812965	11341004	phase1	phase2
Ler_female_E	4741_BZ	Chr3	17537077	19782313	phase1	phase2
Ler_female_E	4741_BZ	Chr5	26332506	26453608	phase2	phase1
Ler_female_E	4741_CA	Chr1	2303664	2644255	phase1	phase2
Ler_female_E	4741_CA	Chr2	2083321	2329395	phase2	phase1
Ler_female_E	4741_CA	Chr3	7568189	9099000	phase1	phase2
Ler_female_E	4741_CA	Chr5	12105181	13284333	phase1	phase2
Ler_female_E	4741_CB	Chr3	10277814	11078242	phase1	phase2
Ler_female_E	4741_CB	Chr5	24295980	24326089	phase2	phase1
Ler_female_E	4741_CC	Chr1	160858	410201	phase1	phase2
Ler_female_E	4741_CC	Chr1	5261669	6357469	phase2	phase1
Ler_female_E	4741_CC	Chr1	26630701	29093783	phase1	phase2
Ler_female_E	4741_CC	Chr2	428481	884139	phase1	phase2
Ler_female_E	4741_CC	Chr2	11587163	12419472	phase2	phase1
Ler_female_E	4741_CC	Chr5	15578164	17179719	phase2	phase1
Ler_female_E	4741_CD	Chr1	7498714	8582646	phase2	phase1
Ler_female_E	4741_CD	Chr1	10630464	12332304	phase1	phase2
Ler_female_E	4741_CD	Chr2	9049163	9810730	phase2	phase1
Ler_female_E	4741_CD	Chr3	14024137	14075663	phase2	phase1
Ler_female_E	4741_CD	Chr4	7050269	8051465	phase1	phase2
Ler_female_E	4741_CD	Chr5	15817505	18042073	phase1	phase2
Ler_female_E	4741_CE	Chr4	5511784	7050269	phase2	phase1
Ler_female_E	4741_CE	Chr5	8209185	9953267	phase1	phase2
Ler_female_E	4741_CF	Chr3	1304239	2883346	phase1	phase2
Ler_female_E	4741_CF	Chr4	5821606	7289027	phase2	phase1
Ler_female_E	4741_CG	Chr1	8080202	8519239	phase1	phase2
Ler_female_E	4741_CG	Chr3	8067025	9756884	phase1	phase2
Ler_female_E	4741_CG	Chr4	16104176	17462043	phase2	phase1
Ler_female_E	4741_CG	Chr5	5916831	6642553	phase2	phase1
Ler_female_E	4741_CH	Chr1	16836261	18278263	phase2	phase1
Ler_female_E	4741_CH	Chr4	8753152	9002458	phase2	phase1
Ler_female_E	4741_CI	Chr1	7423936	7497543	phase2	phase1
Ler_female_E	4741_CI	Chr3	6510869	7568189	phase2	phase1
Ler_female_E	4741_CI	Chr5	21087134	21238874	phase1	phase2
Ler_female_E	4741_CJ	Chr1	3723419	4343349	phase1	phase2
Ler_female_E	4741_CJ	Chr1	23559193	24242092	phase2	phase1
Ler_female_E	4741_CJ	Chr5	19724618	19791090	phase2	phase1
Ler_female_E	4741_CK	Chr1	19270267	20742641	phase1	phase2
Ler_female_E	4741_CK	Chr2	11341004	12419472	phase2	phase1
Ler_female_E	4741_CK	Chr5	15817505	17626014	phase1	phase2
Ler_female_E	4741_CL	Chr1	16025983	16544527	phase2	phase1
Ler_female_E	4741_CL	Chr2	428481	1157371	phase1	phase2
Ler_female_E	4741_CL	Chr3	897173	1159070	phase2	phase1
Ler_female_E	4741_CL	Chr3	22073899	23143585	phase1	phase2
Ler_female_E	4741_CL	Chr5	2088261	3451275	phase1	phase2
Ler_female_E	4741_CL	Chr5	21986683	22530613	phase2	phase1
Ler_female_E	4741_CM	Chr1	19270267	21718619	phase2	phase1
Ler_female_E	4741_CM	Chr3	8067025	9798628	phase1	phase2
Ler_female_E	4741_CN	Chr2	7423807	8199282	phase1	phase2
Ler_female_E	4741_CN	Chr3	5898259	7568189	phase1	phase2
Ler_female_E	4741_CN	Chr5	2522402	4070605	phase2	phase1
Ler_female_E	4741_CO	Chr1	6738609	6769293	phase2	phase1
Ler_female_E	4741_CO	Chr1	24184892	24242092	phase1	phase2
Ler_female_E	4741_CO	Chr2	14523777	15233077	phase1	phase2
Ler_female_E	4741_CO	Chr3	17537077	18641874	phase1	phase2
Ler_female_E	4741_CO	Chr4	291071	407268	phase1	phase2
Ler_female_E	4741_CP	Chr3	5601972	6510869	phase2	phase1
Ler_female_E	4741_CP	Chr5	18042073	19724618	phase1	phase2
Ler_female_E	4741_CQ	Chr1	10080517	12332304	phase2	phase1
Ler_female_E	4741_CQ	Chr4	11013429	13229884	phase2	phase1
Ler_female_E	4741_CQ	Chr5	24160477	24172678	phase1	phase2
Ler_female_F	4608_AG	Chr1	18904708	19237615	phase2	phase1
Ler_female_F	4608_AG	Chr4	467789	1052886	phase2	phase1
Ler_female_F	4608_AG	Chr4	13605562	13963535	phase1	phase2
Ler_female_F	4608_AH	Chr1	2670003	4453378	phase1	phase2
Ler_female_F	4608_AH	Chr5	17474276	18012687	phase2	phase1
Ler_female_F	4608_AI	Chr1	24864410	25640558	phase2	phase1
Ler_female_F	4608_AI	Chr2	9617498	10238215	phase2	phase1
Ler_female_F	4608_AI	Chr3	16777462	17183704	phase2	phase1
Ler_female_F	4608_AI	Chr5	8757636	11558083	phase1	phase2
Ler_female_F	4608_AJ	Chr1	9647051	12706617	phase1	phase2
Ler_female_F	4608_AJ	Chr4	8895954	9376033	phase2	phase1
Ler_female_F	4608_AK	Chr1	5574702	5940900	phase1	phase2
Ler_female_F	4608_AK	Chr2	5580090	6279200	phase1	phase2
Ler_female_F	4608_AK	Chr3	14591903	16536128	phase2	phase1
Ler_female_F	4608_AK	Chr5	20702830	22675237	phase2	phase1
Ler_female_F	4608_AL	Chr1	17662895	18447767	phase2	phase1
Ler_female_F	4608_AM	Chr2	13057446	13697688	phase1	phase2
Ler_female_F	4608_AM	Chr3	8243077	9161647	phase2	phase1
Ler_female_F	4608_AM	Chr4	2201160	2508370	phase2	phase1
Ler_female_F	4608_AM	Chr5	21048916	21918529	phase2	phase1
Ler_female_F	4608_AN	Chr1	20616627	22968230	phase2	phase1
Ler_female_F	4608_AN	Chr2	379691	1040534	phase2	phase1
Ler_female_F	4608_AN	Chr2	10525242	10547252	phase1	phase2
Ler_female_F	4608_AN	Chr3	16873121	16890100	phase2	phase1
Ler_female_F	4608_AN	Chr4	1072084	2522333	phase1	phase2
Ler_female_F	4608_AO	Chr1	27547780	27586401	phase2	phase1
Ler_female_F	4608_AO	Chr3	16873121	18711610	phase1	phase2
Ler_female_F	4608_AP	Chr1	9291039	9751445	phase2	phase1
Ler_female_F	4608_AP	Chr1	23945180	26536879	phase1	phase2
Ler_female_F	4608_AP	Chr2	2533859	2725372	phase1	phase2
Ler_female_F	4608_AP	Chr5	4708443	6330645	phase2	phase1
Ler_female_F	4608_AQ	Chr2	10446133	11178598	phase2	phase1
Ler_female_F	4608_AQ	Chr4	467789	1072084	phase1	phase2
Ler_female_F	4608_AQ	Chr5	13541073	14678013	phase2	phase1
Ler_female_F	4608_AR	Chr2	17243637	18726764	phase1	phase2
Ler_female_F	4608_AS	Chr1	9990434	12735735	phase2	phase1
Ler_female_F	4608_AS	Chr3	7566839	8809561	phase2	phase1
Ler_female_F	4608_AS	Chr4	7482044	8895954	phase1	phase2
Ler_female_F	4608_AS	Chr4	17306835	18266874	phase2	phase2
Ler_female_F	4608_AT	Chr3	12108411	12695837	phase2	phase1
Ler_female_F	4608_AT	Chr4	467789	1072084	phase1	phase2
Ler_female_F	4608_AT	Chr5	4522345	6510139	phase2	phase1
Ler_female_F	4608_AU	Chr1	1689275	2028620	phase1	phase2
Ler_female_F	4608_AU	Chr1	23945180	24864410	phase2	phase1
Ler_female_F	4608_AU	Chr3	4921054	5737151	phase1	phase2
Ler_female_F	4608_AU	Chr3	10965311	11227142	phase2	phase1
Ler_female_F	4608_AU	Chr5	18301025	18885844	phase2	phase1
Ler_female_F	4608_AV	Chr2	8190732	8808929	phase2	phase1
Ler_female_F	4608_AV	Chr3	19736379	20443188	phase2	phase1
Ler_female_F	4608_AW	Chr1	17056595	17349124	phase1	phase2
Ler_female_F	4608_AW	Chr2	12034967	13057446	phase1	phase2
Ler_female_F	4608_AW	Chr4	11034804	11978177	phase1	phase2
Ler_female_F	4608_AW	Chr5	8757636	10038010	phase2	phase1
Ler_female_F	4608_AX	Chr1	4050473	4453378	phase1	phase2
Ler_female_F	4608_AX	Chr1	21168125	22202732	phase2	phase1
Ler_female_F	4608_AX	Chr2	11225824	12564431	phase2	phase1
Ler_female_F	4608_AX	Chr3	8243077	8695286	phase2	phase1
Ler_female_F	4608_AX	Chr4	1366004	2522333	phase2	phase1
Ler_female_F	4608_AX	Chr5	18885844	20040070	phase1	phase2
Ler_female_F	4608_AY	Chr1	5940900	6910391	phase1	phase2
Ler_female_F	4608_AY	Chr2	5727182	7092514	phase2	phase1
Ler_female_F	4608_AY	Chr4	10908629	12065974	phase1	phase2
Ler_female_F	4608_AY	Chr4	17306835	18266874	phase2	phase2
Ler_female_F	4608_AY	Chr5	8757636	11558083	phase1	phase2
Ler_female_F	4608_AY	Chr5	16076028	16730018	phase2	phase1
Ler_female_F	4608_AZ	Chr1	22968230	23662853	phase1	phase2
Ler_female_F	4608_AZ	Chr2	18438023	18503311	phase2	phase1
Ler_female_F	4608_AZ	Chr2	18503311	18726764	phase1	phase2
Ler_female_F	4608_AZ	Chr3	7665560	8243077	phase1	phase2
Ler_female_F	4608_AZ	Chr5	8757636	11558083	phase2	phase1
Ler_female_F	4608_BA	Chr2	1858764	2155171	phase1	phase2
Ler_female_F	4608_BA	Chr3	8243077	8809561	phase2	phase1
Ler_female_F	4608_BA	Chr5	17608655	18885844	phase1	phase2
Ler_female_F	4608_BB	Chr1	8977286	9156908	phase1	phase2
Ler_female_F	4608_BB	Chr1	27620931	27874402	phase2	phase1
Ler_female_F	4608_BB	Chr2	198982	379691	phase1	phase2
Ler_female_F	4608_BB	Chr3	632344	1298364	phase1	phase2
Ler_female_F	4608_BB	Chr4	13379449	13605562	phase2	phase1
Ler_female_F	4608_BB	Chr5	532116	971693	phase1	phase2
Ler_female_F	4608_BB	Chr5	24454846	26214408	phase2	phase1
Ler_female_F	4608_BC	Chr4	5336010	6277531	phase2	phase1
Ler_female_F	4608_BD	Chr4	8811452	8853963	phase2	phase1
Ler_female_F	4608_BE	Chr2	9945583	10238215	phase2	phase1
Ler_female_F	4608_BE	Chr3	17583803	18644911	phase1	phase2
Ler_female_F	4608_BF	Chr1	28132455	29009569	phase1	phase2
Ler_female_F	4608_BF	Chr2	13991990	14252544	phase2	phase1
Ler_female_F	4608_BG	Chr1	4736822	5020405	phase1	phase2
Ler_female_F	4608_BG	Chr1	22202732	23762044	phase2	phase1
Ler_female_F	4608_BG	Chr3	6192518	7339409	phase2	phase1
Ler_female_F	4608_BG	Chr4	7957457	8895954	phase1	phase2
Ler_female_F	4608_BG	Chr5	4708443	6330645	phase2	phase1
Ler_female_F	4608_BG	Chr5	24454846	26214408	phase1	phase2
Ler_female_F	4608_BH	Chr4	467789	1052886	phase2	phase1
Ler_female_F	4608_BH	Chr4	9427767	10697577	phase1	phase2
Ler_female_F	4608_BH	Chr5	14522031	14756828	phase1	phase2
Ler_female_F	4608_BI	Chr1	11683549	12861016	phase1	phase2
Ler_female_F	4608_BI	Chr2	7092514	7609018	phase1	phase2
Ler_female_F	4608_BI	Chr2	10547252	11178598	phase2	phase1
Ler_female_F	4608_BI	Chr3	15700798	16890100	phase1	phase2
Ler_female_F	4608_BJ	Chr1	4050473	4574408	phase2	phase1
Ler_female_F	4608_BJ	Chr1	10660124	12860181	phase1	phase2
Ler_female_F	4608_BJ	Chr1	27547780	27620931	phase2	phase1
Ler_female_F	4608_BJ	Chr2	6488974	7092514	phase1	phase2
Ler_female_F	4608_BJ	Chr3	2857000	3661532	phase1	phase2
Ler_female_F	4608_BJ	Chr4	453942	1052886	phase2	phase1
Ler_female_F	4608_BJ	Chr4	16523836	16762343	phase1	phase2
Ler_female_F	4608_BJ	Chr5	21371921	21688913	phase1	phase2
Ler_female_F	4608_BK	Chr1	5536016	6208911	phase1	phase2
Ler_female_F	4608_BK	Chr2	6488974	7092514	phase1	phase2
Ler_female_F	4608_BK	Chr3	2871534	3661532	phase2	phase1
Ler_female_F	4608_BK	Chr5	15057143	15200817	phase2	phase1
Ler_female_F	4608_BL	Chr5	10038010	11558083	phase2	phase1
Ler_female_F	4742_A	Chr1	9990434	12735735	phase2	phase1
Ler_female_F	4742_A	Chr2	9972433	12152353	phase1	phase2
Ler_female_F	4742_A	Chr3	17183704	18644911	phase2	phase1
Ler_female_F	4742_A	Chr4	6754546	7482044	phase1	phase2
Ler_female_F	4742_A	Chr5	13748143	14522031	phase1	phase2
Ler_female_F	4742_B	Chr2	14762396	15803562	phase2	phase1
Ler_female_F	4742_B	Chr3	4915576	5840718	phase2	phase1
Ler_female_F	4742_C	Chr1	17662895	17903503	phase2	phase1
Ler_female_F	4742_C	Chr1	30231780	30362595	phase1	phase2
Ler_female_F	4742_D	Chr1	2602565	2807126	phase2	phase1
Ler_female_F	4742_D	Chr3	4959789	5840718	phase2	phase1
Ler_female_F	4742_D	Chr5	17193406	20213642	phase1	phase2
Ler_female_F	4742_E	Chr1	13342701	15530073	phase2	phase1
Ler_female_F	4742_E	Chr2	1824755	2155171	phase1	phase2
Ler_female_F	4742_E	Chr2	16727516	17160155	phase2	phase1
Ler_female_F	4742_E	Chr3	9830013	10084754	phase2	phase1
Ler_female_F	4742_E	Chr4	7354926	8811452	phase2	phase1
Ler_female_F	4742_E	Chr5	26753136	26757847	phase1	phase2
Ler_female_F	4742_F	Chr2	7092514	8190732	phase1	phase2
Ler_female_F	4742_F	Chr3	9687457	9830013	phase1	phase2
Ler_female_F	4742_F	Chr4	9158513	10136550	phase2	phase1
Ler_female_F	4742_F	Chr4	16762343	17306835	phase1	phase2
Ler_female_F	4742_G	Chr1	19312965	20284505	phase1	phase2
Ler_female_F	4742_G	Chr2	9617498	10446133	phase2	phase1
Ler_female_F	4742_G	Chr3	7665560	8695286	phase1	phase2
Ler_female_F	4742_G	Chr5	7922713	10038010	phase1	phase2
Ler_female_F	4742_H	Chr1	5536016	6208911	phase1	phase2
Ler_female_F	4742_H	Chr1	26536879	28838578	phase2	phase1
Ler_female_F	4742_H	Chr2	1040534	1602132	phase2	phase1
Ler_female_F	4742_H	Chr3	15834458	16873121	phase2	phase1
Ler_female_F	4742_I	Chr1	2602565	4453378	phase2	phase1
Ler_female_F	4742_I	Chr1	7630424	8164669	phase1	phase2
Ler_female_F	4742_J	Chr5	20702830	21918529	phase2	phase1
Ler_female_F	4742_K	Chr1	4453378	5053241	phase1	phase2
Ler_female_F	4742_K	Chr3	15230295	16873121	phase1	phase2
Ler_female_F	4742_K	Chr4	13605562	14589542	phase1	phase2
Ler_female_F	4742_L	Chr3	2606254	3661532	phase1	phase2
Ler_female_F	4742_L	Chr5	4708443	6510139	phase2	phase1
Ler_female_F	4742_M	Chr1	17349124	17662895	phase1	phase2
Ler_female_F	4742_M	Chr3	5737151	6055797	phase2	phase1
Ler_female_F	4742_M	Chr5	7665218	8517939	phase2	phase1
Ler_female_F	4742_N	Chr1	20616627	22968230	phase2	phase1
Ler_female_F	4742_N	Chr3	16777462	17583803	phase1	phase2
Ler_female_F	4742_O	Chr1	2837435	5020405	phase2	phase1
Ler_female_F	4742_O	Chr3	19449780	20406231	phase1	phase2
Ler_female_F	4742_O	Chr5	8757636	11558083	phase2	phase1
Ler_female_F	4742_P	Chr1	2837435	4736822	phase2	phase1
Ler_female_F	4742_P	Chr2	490341	1040534	phase2	phase1
Ler_female_F	4742_P	Chr5	6925317	7656912	phase1	phase2
Ler_female_F	4742_P	Chr5	17193406	18012687	phase2	phase1
Ler_female_F	4742_Q	Chr1	9156908	9291039	phase2	phase1
Ler_female_F	4742_Q	Chr2	12034967	13057446	phase1	phase2
Ler_female_F	4742_Q	Chr4	816	1052886	phase2	phase1
Ler_female_F	4742_Q	Chr5	7665218	7922713	phase2	phase1
Ler_female_F	4742_R	Chr1	2231852	2670003	phase1	phase2
Ler_female_F	4742_R	Chr4	7482044	8853963	phase1	phase2
Ler_female_F	4742_S	Chr1	17662895	18904708	phase1	phase2
Ler_female_F	4742_S	Chr2	16106428	18438023	phase2	phase1
Ler_female_F	4742_S	Chr3	361328	494880	phase2	phase1
Ler_female_F	4742_S	Chr3	632344	1456709	phase1	phase2
Ler_female_F	4742_S	Chr3	5737151	5840718	phase2	phase1
Ler_female_F	4742_S	Chr4	13379449	13963535	phase1	phase2
Ler_female_F	4742_T	Chr2	490341	1040534	phase1	phase2
Ler_female_F	4742_T	Chr3	7665560	8809561	phase1	phase2
Ler_female_F	4742_T	Chr4	467789	1052886	phase1	phase2
Ler_female_F	4742_T	Chr5	22065030	23713266	phase1	phase2
Ler_female_F	4742_U	Chr1	20463698	22968230	phase2	phase1
Ler_female_F	4742_U	Chr3	10084754	10352964	phase1	phase2
Ler_female_F	4742_U	Chr4	4916913	6277531	phase2	phase1
Ler_female_F	4742_U	Chr4	13379449	14200331	phase1	phase2
Ler_female_F	4742_U	Chr5	7826464	8517939	phase1	phase2
Ler_female_F	4742_U	Chr5	26757847	26906138	phase2	phase1
Ler_female_F	4742_V	Chr1	17349124	17662895	phase1	phase2
Ler_female_F	4742_V	Chr2	6763014	7609018	phase1	phase2
Ler_female_F	4742_V	Chr3	12345719	13489400	phase1	phase2
Ler_female_F	4742_W	Chr1	1689275	2028620	phase1	phase2
Ler_female_F	4742_W	Chr4	1072084	2522333	phase2	phase1
Ler_female_F	4742_X	Chr1	19272216	19724704	phase2	phase1
Ler_female_F	4742_X	Chr2	1564421	1587481	phase2	phase1
Ler_female_F	4742_X	Chr4	8895954	9427767	phase1	phase2
Ler_female_F	4742_Y	Chr1	9990434	12706617	phase2	phase1
Ler_female_F	4742_Y	Chr3	632344	1327312	phase1	phase2
Ler_female_F	4742_Y	Chr4	4916913	7354926	phase1	phase2
Ler_female_F	4742_Y	Chr5	14836600	15091248	phase1	phase2
Ler_female_F	4742_Z	Chr1	2366716	2837435	phase2	phase1
Ler_female_F	4742_Z	Chr2	8190732	8808929	phase2	phase1
Ler_female_F	4742_Z	Chr3	17583803	18286256	phase1	phase2
Ler_female_F	4742_Z	Chr4	17306270	18520271	phase1	phase2
Ler_female_F	4742_Z	Chr5	971693	1227693	phase2	phase1
Ler_female_F	4742_AA	Chr1	4690464	5536016	phase2	phase1
Ler_female_F	4742_AA	Chr2	198982	1564421	phase2	phase1
Ler_female_F	4742_AA	Chr3	4959789	5840718	phase2	phase1
Ler_female_F	4742_AA	Chr5	15091248	15252933	phase1	phase2
Ler_female_F	4742_AB	Chr1	632983	1283042	phase2	phase1
Ler_female_F	4742_AB	Chr3	5245052	5737151	phase1	phase2
Ler_female_F	4742_AB	Chr4	8895954	9427767	phase2	phase1
Ler_female_F	4742_AB	Chr5	4708443	6510139	phase2	phase1
Ler_female_F	4742_AC	Chr3	6256700	7339409	phase2	phase1
Ler_female_F	4742_AC	Chr5	15930394	16076028	phase1	phase2
Ler_female_F	4742_AD	Chr1	7319328	8469825	phase2	phase1
Ler_female_F	4742_AD	Chr1	29369195	30256464	phase1	phase2
Ler_female_F	4742_AD	Chr5	17608655	20213642	phase1	phase2
Ler_female_F	4742_AE	Chr1	10660124	12861016	phase1	phase2
Ler_female_F	4742_AE	Chr3	632344	2094065	phase1	phase2
Ler_female_F	4742_AE	Chr3	5245052	6055797	phase2	phase1
Ler_female_F	4742_AE	Chr4	1366004	2411605	phase2	phase1
Ler_female_F	4742_AF	Chr1	12735735	13342701	phase1	phase2
Ler_female_F	4742_AF	Chr2	5580090	5727182	phase1	phase2
Ler_female_F	4742_AF	Chr2	16106428	16995799	phase2	phase1
Ler_female_F	4742_AF	Chr3	16890100	17583803	phase1	phase2
Ler_female_F	4742_AF	Chr5	8245174	10038010	phase2	phase1
Ler_female_F	4742_AF	Chr5	13136869	13284333	phase1	phase2
Ler_female_G	4607_BM	Chr1	1051788	2715546	phase2	phase1
Ler_female_G	4607_BM	Chr1	5958991	7609007	phase1	phase2
Ler_female_G	4607_BM	Chr1	23849125	26115337	phase2	phase1
Ler_female_G	4607_BM	Chr2	10413564	10457499	phase2	phase1
Ler_female_G	4607_BM	Chr5	10744312	12048576	phase1	phase2
Ler_female_G	4607_BN	Chr1	19993137	20755127	phase2	phase1
Ler_female_G	4607_BN	Chr4	522849	981624	phase1	phase2
Ler_female_G	4607_BN	Chr5	16478173	17923469	phase1	phase2
Ler_female_G	4607_BO	Chr1	3560553	5825900	phase1	phase2
Ler_female_G	4607_BO	Chr4	4294262	5534725	phase1	phase2
Ler_female_G	4607_BP	Chr1	26139205	27218408	phase1	phase2
Ler_female_G	4607_BP	Chr5	19949370	22291834	phase1	phase2
Ler_female_G	4607_BQ	Chr1	4756807	7436047	phase2	phase1
Ler_female_G	4607_BQ	Chr1	22714803	24643557	phase1	phase2
Ler_female_G	4607_BQ	Chr3	8491757	9037413	phase1	phase2
Ler_female_G	4607_BQ	Chr4	6211910	6346886	phase1	phase2
Ler_female_G	4607_BQ	Chr5	2499420	5030130	phase2	phase1
Ler_female_G	4607_BR	Chr2	8698594	9317654	phase2	phase1
Ler_female_G	4607_BR	Chr3	17724201	18574914	phase1	phase2
Ler_female_G	4607_BR	Chr4	5534725	6037653	phase2	phase1
Ler_female_G	4607_BR	Chr5	18533605	19407793	phase1	phase2
Ler_female_G	4607_BS	Chr1	3375369	3560553	phase1	phase2
Ler_female_G	4607_BS	Chr2	9317654	9730018	phase1	phase2
Ler_female_G	4607_BT	Chr1	471272	737931	phase2	phase1
Ler_female_G	4607_BT	Chr1	26115337	27639549	phase1	phase2
Ler_female_G	4607_BT	Chr3	4619624	5891643	phase2	phase1
Ler_female_G	4607_BT	Chr3	21443359	22975864	phase1	phase2
Ler_female_G	4607_BT	Chr4	981624	2304817	phase2	phase1
Ler_female_G	4607_BT	Chr5	23025625	23756945	phase1	phase2
Ler_female_G	4607_BU	Chr1	15938570	18700026	phase1	phase2
Ler_female_G	4607_BU	Chr3	15914215	16204785	phase2	phase1
Ler_female_G	4607_BU	Chr4	8041939	8521467	phase2	phase1
Ler_female_G	4607_BV	Chr2	12233979	13038083	phase2	phase1
Ler_female_G	4607_BV	Chr3	6503810	7343542	phase2	phase1
Ler_female_G	4607_BV	Chr3	16943586	17317468	phase1	phase2
Ler_female_G	4607_BV	Chr4	7622870	7788925	phase1	phase2
Ler_female_G	4607_BW	Chr1	25356828	26115337	phase1	phase2
Ler_female_G	4607_BW	Chr2	6273246	6970460	phase1	phase2
Ler_female_G	4607_BX	Chr2	8256836	8311689	phase2	phase1
Ler_female_G	4607_BY	Chr2	8698594	9730018	phase2	phase1
Ler_female_G	4607_BY	Chr3	21008770	21443359	phase1	phase2
Ler_female_G	4607_BY	Chr5	12154968	12980975	phase2	phase1
Ler_female_G	4607_BY	Chr5	24682036	25569779	phase1	phase2
Ler_female_G	4607_BZ	Chr2	5123651	5880806	phase2	phase1
Ler_female_G	4607_BZ	Chr3	2941428	3219010	phase2	phase1
Ler_female_G	4607_BZ	Chr4	11495449	12018012	phase2	phase1
Ler_female_G	4607_CA	Chr1	1425503	2901575	phase2	phase1
Ler_female_G	4607_CA	Chr1	8693366	9760696	phase1	phase2
Ler_female_G	4607_CA	Chr1	24320041	25356828	phase2	phase1
Ler_female_G	4607_CA	Chr2	13926437	14652139	phase2	phase1
Ler_female_G	4607_CA	Chr3	16204785	16943586	phase1	phase2
Ler_female_G	4607_CA	Chr5	7830860	9877815	phase2	phase1
Ler_female_G	4607_CA	Chr5	14921989	16348973	phase1	phase2
Ler_female_G	4607_CB	Chr1	674877	737931	phase1	phase2
Ler_female_G	4607_CB	Chr1	15938570	16408995	phase2	phase1
Ler_female_G	4607_CB	Chr2	8698594	9317654	phase2	phase1
Ler_female_G	4607_CB	Chr4	522849	2148903	phase2	phase1
Ler_female_G	4607_CC	Chr1	18224295	18700026	phase2	phase1
Ler_female_G	4607_CC	Chr3	13695322	13881861	phase1	phase2
Ler_female_G	4607_CC	Chr5	19407793	20873915	phase1	phase2
Ler_female_G	4607_CD	Chr1	11962408	12390667	phase1	phase2
Ler_female_G	4607_CD	Chr2	12233979	13038083	phase2	phase1
Ler_female_G	4607_CD	Chr4	522849	1104651	phase1	phase2
Ler_female_G	4607_CD	Chr5	23756945	23942832	phase2	phase1
Ler_female_G	4607_CE	Chr1	10108589	10538169	phase1	phase2
Ler_female_G	4607_CE	Chr2	14076360	14960869	phase2	phase1
Ler_female_G	4607_CF	Chr1	5825900	7436047	phase2	phase1
Ler_female_G	4607_CF	Chr1	26695610	27921447	phase1	phase2
Ler_female_G	4607_CF	Chr2	12210483	14076360	phase2	phase1
Ler_female_G	4607_CF	Chr3	5077985	6745760	phase1	phase2
Ler_female_G	4607_CG	Chr2	10554915	11448698	phase1	phase2
Ler_female_G	4607_CG	Chr3	7389023	7415338	phase2	phase1
Ler_female_G	4607_CG	Chr3	8043112	8603862	phase1	phase2
Ler_female_G	4607_CG	Chr4	7350629	7968644	phase1	phase2
Ler_female_G	4607_CG	Chr5	17960292	18379214	phase2	phase1
Ler_female_G	4607_CH	Chr1	24320041	25630549	phase2	phase1
Ler_female_G	4607_CH	Chr3	4619624	5077985	phase2	phase1
Ler_female_G	4607_CH	Chr3	17724201	18574914	phase1	phase2
Ler_female_G	4607_CI	Chr4	499011	1405921	phase2	phase1
Ler_female_G	4607_CI	Chr5	6867626	7318799	phase2	phase1
Ler_female_G	4607_CI	Chr5	19407793	19949370	phase1	phase2
Ler_female_G	4607_CJ	Chr1	1051788	2715546	phase2	phase1
Ler_female_G	4607_CJ	Chr1	26139205	26695610	phase1	phase2
Ler_female_G	4607_CJ	Chr3	15974995	16441860	phase2	phase1
Ler_female_G	4607_CJ	Chr4	10383900	11469018	phase1	phase2
Ler_female_G	4607_CJ	Chr5	26792611	26855190	phase1	phase2
Ler_female_G	4607_CK	Chr2	5344081	6273246	phase2	phase1
Ler_female_G	4607_CK	Chr2	11883248	11914359	phase1	phase2
Ler_female_G	4607_CK	Chr2	15435676	16513770	phase2	phase1
Ler_female_G	4607_CK	Chr3	6745760	7343542	phase2	phase1
Ler_female_G	4607_CK	Chr3	7644563	8534100	phase1	phase2
Ler_female_G	4607_CK	Chr3	9361545	9499504	phase2	phase1
Ler_female_G	4607_CK	Chr3	14753285	15060732	phase1	phase2
Ler_female_G	4607_CK	Chr3	15791890	16441860	phase2	phase1
Ler_female_G	4607_CK	Chr3	21758493	23014901	phase1	phase2
Ler_female_G	4607_CK	Chr3	23183517	23327710	phase2	phase1
Ler_female_G	4607_CK	Chr4	15051343	15257723	phase2	phase1
Ler_female_G	4607_CK	Chr5	95567	469368	phase1	phase2
Ler_female_G	4607_CL	Chr2	7717405	8256836	phase1	phase2
Ler_female_G	4607_CL	Chr3	17507038	18574914	phase1	phase2
Ler_female_G	4607_CL	Chr4	7066614	7350629	phase2	phase1
Ler_female_G	4607_CL	Chr5	14575732	14921989	phase2	phase1
Ler_female_G	4607_CM	Chr1	8531326	9760696	phase1	phase2
Ler_female_G	4607_CM	Chr3	821160	1017019	phase1	phase2
Ler_female_G	4607_CM	Chr4	12018012	13031518	phase1	phase2
Ler_female_G	4607_CN	Chr1	8531326	9760696	phase1	phase2
Ler_female_G	4607_CN	Chr3	15914215	16943586	phase1	phase2
Ler_female_G	4607_CO	Chr1	22058727	22350620	phase2	phase1
Ler_female_G	4607_CO	Chr2	991020	2896778	phase1	phase2
Ler_female_G	4607_CO	Chr4	2011461	2304817	phase2	phase1
Ler_female_G	4607_CO	Chr5	14702342	16438992	phase2	phase1
Ler_female_G	4607_CP	Chr1	24058611	24643557	phase2	phase1
Ler_female_G	4607_CP	Chr4	6211910	6346886	phase1	phase2
Ler_female_G	4607_CP	Chr5	14702342	16348973	phase1	phase2
Ler_female_G	4607_CP	Chr5	24326572	24682036	phase2	phase1
Ler_female_G	4607_CQ	Chr1	5958991	6002164	phase1	phase2
Ler_female_G	4607_CQ	Chr4	152875	499011	phase2	phase1
Ler_female_G	4742_AG	Chr1	4230690	5825900	phase2	phase1
Ler_female_G	4742_AG	Chr1	11267098	11962408	phase1	phase2
Ler_female_G	4742_AG	Chr1	23189883	24000304	phase2	phase1
Ler_female_G	4742_AG	Chr2	9317654	9730018	phase1	phase2
Ler_female_G	4742_AG	Chr4	11495449	12239961	phase2	phase1
Ler_female_G	4742_AG	Chr5	2126115	4424062	phase1	phase2
Ler_female_G	4742_AH	Chr1	16408995	18700026	phase2	phase1
Ler_female_G	4742_AH	Chr3	15791890	16441860	phase2	phase1
Ler_female_G	4742_AH	Chr4	1104651	2454532	phase2	phase1
Ler_female_G	4742_AH	Chr5	13841879	14651130	phase2	phase1
Ler_female_G	4742_AI	Chr1	15938570	16408995	phase2	phase1
Ler_female_G	4742_AI	Chr5	18321250	19407793	phase2	phase1
Ler_female_G	4742_AJ	Chr1	15174553	18149634	phase2	phase1
Ler_female_G	4742_AJ	Chr2	7812416	8256836	phase2	phase1
Ler_female_G	4742_AK	Chr1	28679218	29731341	phase1	phase2
Ler_female_G	4742_AK	Chr3	18151175	21443359	phase2	phase1
Ler_female_G	4742_AK	Chr5	18379214	19028477	phase1	phase2
Ler_female_G	4742_AL	Chr1	4041714	6002164	phase1	phase2
Ler_female_G	4742_AL	Chr1	14290016	15876214	phase2	phase1
Ler_female_G	4742_AL	Chr2	756479	991020	phase2	phase1
Ler_female_G	4742_AM	Chr4	152875	2148903	phase2	phase1
Ler_female_G	4742_AN	Chr4	5534725	6211910	phase2	phase1
Ler_female_G	4742_AN	Chr5	5030130	7666182	phase1	phase2
Ler_female_G	4742_AO	Chr1	674877	1051788	phase2	phase1
Ler_female_G	4742_AO	Chr1	6002164	7095649	phase1	phase2
Ler_female_G	4742_AO	Chr1	19477426	20048131	phase2	phase1
Ler_female_G	4742_AO	Chr3	2861055	3558867	phase1	phase2
Ler_female_G	4742_AO	Chr3	17507038	19037265	phase2	phase1
Ler_female_G	4742_AO	Chr5	4424062	5500806	phase2	phase1
Ler_female_G	4742_AO	Chr5	14921989	16348973	phase1	phase2
Ler_female_G	4742_AP	Chr1	3375369	3560553	phase1	phase2
Ler_female_G	4742_AP	Chr2	5880806	6273246	phase2	phase1
Ler_female_G	4742_AP	Chr3	2644655	3781808	phase1	phase2
Ler_female_G	4742_AQ	Chr1	6002164	7631287	phase2	phase1
Ler_female_G	4742_AQ	Chr1	23363987	24320041	phase1	phase2
Ler_female_G	4742_AQ	Chr3	22975864	23183517	phase2	phase1
Ler_female_G	4742_AR	Chr2	8618053	9730018	phase2	phase1
Ler_female_G	4742_AR	Chr3	3781808	4619624	phase1	phase2
Ler_female_G	4742_AR	Chr4	10122956	11495449	phase1	phase2
Ler_female_G	4742_AS	Chr3	9891079	10144034	phase2	phase1
Ler_female_G	4742_AS	Chr4	7066614	7437673	phase1	phase2
Ler_female_G	4742_AS	Chr5	14921989	16438992	phase1	phase2
Ler_female_G	4742_AT	Chr3	9499504	9891079	phase1	phase2
Ler_female_G	4742_AT	Chr4	10891857	11495449	phase1	phase2
Ler_female_G	4742_AU	Chr2	13350059	14544500	phase1	phase2
Ler_female_G	4742_AU	Chr4	10122956	11469018	phase2	phase1
Ler_female_G	4742_AV	Chr4	12018012	13950792	phase1	phase2
Ler_female_G	4742_AW	Chr1	16408995	18700026	phase2	phase1
Ler_female_G	4742_AW	Chr1	28679218	29731341	phase1	phase2
Ler_female_G	4742_AW	Chr2	10554915	11883248	phase1	phase2
Ler_female_G	4742_AW	Chr5	7830860	8634416	phase1	phase2
Ler_female_G	4742_AX	Chr1	8079182	8531326	phase1	phase2
Ler_female_G	4742_AX	Chr4	2454532	2899467	phase1	phase2
Ler_female_G	4742_AY	Chr3	15791890	17192401	phase1	phase2
Ler_female_G	4742_AY	Chr4	522849	2454532	phase1	phase2
Ler_female_G	4742_AZ	Chr2	14544500	15063814	phase2	phase1
Ler_female_G	4742_AZ	Chr3	9037413	9278786	phase1	phase2
Ler_female_G	4742_BA	Chr2	991020	3299390	phase2	phase1
Ler_female_G	4742_BB	Chr1	5825900	7436047	phase2	phase1
Ler_female_G	4742_BB	Chr2	13926437	14076360	phase1	phase2
Ler_female_G	4742_BB	Chr3	724629	821160	phase2	phase1
Ler_female_G	4742_BC	Chr1	5825900	7631287	phase2	phase1
Ler_female_G	4742_BC	Chr1	13922105	14272846	phase1	phase2
Ler_female_G	4742_BC	Chr4	7788925	9709052	phase2	phase1
Ler_female_G	4742_BC	Chr5	9587454	11440652	phase1	phase2
Ler_female_G	4742_BD	Chr1	8030942	8531326	phase2	phase1
Ler_female_G	4742_BD	Chr2	5462656	6273246	phase2	phase1
Ler_female_G	4742_BD	Chr3	9891079	10136104	phase2	phase1
Ler_female_G	4742_BD	Chr4	12018012	12239961	phase1	phase2
Ler_female_G	4742_BE	Chr1	8693366	9760696	phase1	phase2
Ler_female_G	4742_BE	Chr2	8311689	9317654	phase2	phase1
Ler_female_G	4742_BF	Chr1	12366961	14090443	phase1	phase2
Ler_female_G	4742_BF	Chr2	5462656	6273246	phase1	phase2
Ler_female_G	4742_BF	Chr3	9499504	10144034	phase1	phase2
Ler_female_G	4742_BF	Chr4	9254732	10122956	phase2	phase1
Ler_female_G	4742_BF	Chr4	11412115	13031518	phase1	phase2
Ler_female_G	4742_BF	Chr4	16368165	16547088	phase2	phase1
Ler_female_G	4742_BF	Chr5	17113494	17923469	phase2	phase1
Ler_female_G	4742_BG	Chr3	8041321	8603862	phase2	phase1
Ler_female_G	4742_BH	Chr3	9098949	9499504	phase2	phase1
Ler_female_G	4742_BH	Chr4	13416751	14515979	phase2	phase1
Ler_female_G	4742_BI	Chr3	8534100	9180744	phase2	phase1
Ler_female_G	4742_BI	Chr4	11469018	11495449	phase2	phase1
Ler_female_G	4742_BI	Chr5	7830860	11047950	phase2	phase1
Ler_female_G	4742_BI	Chr5	19949370	20873915	phase1	phase2
Ler_female_G	4742_BJ	Chr2	1279915	2896778	phase2	phase1
Ler_female_G	4742_BJ	Chr3	20452809	21619663	phase1	phase2
Ler_female_G	4742_BJ	Chr4	522849	2011461	phase2	phase1
Ler_female_G	4742_BJ	Chr5	2126115	4424062	phase1	phase2
Ler_female_G	4742_BJ	Chr5	23533275	24208104	phase2	phase1
Ler_female_G	4742_BK	Chr1	24643557	25356828	phase1	phase2
Ler_female_G	4742_BK	Chr2	12233979	13350059	phase1	phase2
Ler_female_G	4742_BK	Chr3	8534100	9037413	phase2	phase1
Ler_female_G	4742_BK	Chr4	16547088	16752970	phase2	phase1
Ler_female_G	4742_BL	Chr1	15938570	18149634	phase2	phase1
Ler_female_G	4742_BL	Chr2	991020	2896778	phase2	phase1
Ler_female_G	4742_BL	Chr3	15974995	16943586	phase1	phase2
Ler_female_G	4742_BL	Chr5	1526629	4424062	phase1	phase2
Ler_female_G	4742_BL	Chr5	24682036	25333800	phase2	phase1
Ler_male_D	4607_A	Chr1	13768555	14263014	phase1	phase2
Ler_male_D	4607_A	Chr3	16525695	20103353	phase1	phase2
Ler_male_D	4607_A	Chr4	4569999	5299872	phase2	phase1
Ler_male_D	4607_A	Chr5	3105509	3429357	phase2	phase1
Ler_male_D	4607_A	Chr5	13690682	14684285	phase1	phase2
Ler_male_D	4607_B	Chr3	11565747	11993939	phase1	phase2
Ler_male_D	4607_B	Chr4	137536	1413324	phase2	phase1
Ler_male_D	4607_B	Chr5	6678954	8303101	phase2	phase1
Ler_male_D	4607_C	Chr1	880972	1339103	phase2	phase1
Ler_male_D	4607_C	Chr1	7609685	8322094	phase1	phase2
Ler_male_D	4607_D	Chr1	10494172	13245025	phase1	phase2
Ler_male_D	4607_D	Chr1	22765171	24799980	phase2	phase1
Ler_male_D	4607_D	Chr3	9354937	10092504	phase2	phase1
Ler_male_D	4607_D	Chr3	21578642	23235987	phase1	phase2
Ler_male_D	4607_D	Chr4	14817114	17446845	phase1	phase2
Ler_male_D	4607_D	Chr5	16604629	17529712	phase1	phase2
Ler_male_D	4607_E	Chr1	25349844	27204992	phase2	phase1
Ler_male_D	4607_E	Chr2	689334	1687996	phase1	phase2
Ler_male_D	4607_E	Chr5	5759135	6960792	phase1	phase2
Ler_male_D	4607_E	Chr5	15601254	17355434	phase2	phase1
Ler_male_D	4607_F	Chr1	11483500	12999490	phase1	phase2
Ler_male_D	4607_F	Chr1	27996373	29354325	phase2	phase1
Ler_male_D	4607_F	Chr2	1527206	3286112	phase1	phase2
Ler_male_D	4607_F	Chr2	4975256	5196387	phase2	phase1
Ler_male_D	4607_F	Chr2	14203983	16136633	phase1	phase2
Ler_male_D	4607_F	Chr3	15168390	15583585	phase2	phase1
Ler_male_D	4607_F	Chr4	7149735	8496387	phase1	phase2
Ler_male_D	4607_F	Chr5	9382502	10657765	phase2	phase1
Ler_male_D	4607_F	Chr5	23620091	24008149	phase1	phase2
Ler_male_D	4607_G	Chr1	22905400	24799980	phase2	phase1
Ler_male_D	4607_G	Chr2	1527206	3314639	phase2	phase1
Ler_male_D	4607_G	Chr2	17916032	18813300	phase1	phase2
Ler_male_D	4607_G	Chr3	21636268	23146069	phase2	phase1
Ler_male_D	4607_G	Chr4	2830336	3003288	phase2	phase1
Ler_male_D	4607_G	Chr4	7707768	8728069	phase1	phase2
Ler_male_D	4607_G	Chr4	16054228	17483908	phase2	phase1
Ler_male_D	4607_G	Chr5	2024023	3105509	phase1	phase2
Ler_male_D	4607_G	Chr5	26790205	26846882	phase2	phase1
Ler_male_D	4607_H	Chr1	20761015	22900636	phase1	phase2
Ler_male_D	4607_H	Chr2	4072687	5196387	phase2	phase1
Ler_male_D	4607_H	Chr2	17916032	18743139	phase1	phase2
Ler_male_D	4607_H	Chr3	10893843	11232830	phase2	phase1
Ler_male_D	4607_H	Chr3	17898697	20103353	phase1	phase2
Ler_male_D	4607_H	Chr5	21535990	23403719	phase1	phase2
Ler_male_D	4607_I	Chr1	17609086	19324294	phase1	phase2
Ler_male_D	4607_I	Chr3	9354937	10261223	phase2	phase1
Ler_male_D	4607_I	Chr3	14226152	14569349	phase1	phase2
Ler_male_D	4607_J	Chr2	6608498	8046732	phase2	phase1
Ler_male_D	4607_J	Chr3	5515959	6028896	phase2	phase1
Ler_male_D	4607_J	Chr3	18345026	18705059	phase1	phase2
Ler_male_D	4607_J	Chr4	5178091	7149735	phase2	phase1
Ler_male_D	4607_J	Chr5	8461780	9303399	phase1	phase2
Ler_male_D	4607_J	Chr5	26304896	26642612	phase2	phase1
Ler_male_D	4607_K	Chr2	2221533	3286112	phase1	phase2
Ler_male_D	4607_K	Chr2	14829657	16327258	phase2	phase1
Ler_male_D	4607_K	Chr3	8950762	9668559	phase1	phase2
Ler_male_D	4607_K	Chr5	15928818	16035462	phase2	phase1
Ler_male_D	4607_L	Chr1	9450279	10851940	phase1	phase2
Ler_male_D	4607_L	Chr1	24799980	26069936	phase2	phase1
Ler_male_D	4607_L	Chr5	26304896	26846882	phase1	phase2
Ler_male_D	4607_M	Chr2	225021	1256155	phase2	phase1
Ler_male_D	4607_M	Chr3	17898697	18910581	phase2	phase1
Ler_male_D	4607_M	Chr4	2830336	3003288	phase2	phase1
Ler_male_D	4607_N	Chr1	2136497	2977828	phase1	phase2
Ler_male_D	4607_N	Chr1	7220570	7294378	phase2	phase1
Ler_male_D	4607_N	Chr1	22900636	25349844	phase1	phase2
Ler_male_D	4607_N	Chr2	1527206	2221533	phase2	phase1
Ler_male_D	4607_N	Chr3	13865533	14697268	phase1	phase2
Ler_male_D	4607_N	Chr4	137536	1413324	phase2	phase1
Ler_male_D	4607_O	Chr1	3225416	3862020	phase1	phase2
Ler_male_D	4607_O	Chr1	9139879	11166330	phase2	phase1
Ler_male_D	4607_O	Chr2	11006754	13095045	phase2	phase1
Ler_male_D	4607_O	Chr3	1913618	2090548	phase2	phase1
Ler_male_D	4607_O	Chr3	16525695	17898697	phase1	phase2
Ler_male_D	4607_O	Chr5	6011456	6678954	phase1	phase2
Ler_male_D	4607_P	Chr1	880972	929694	phase1	phase2
Ler_male_D	4607_P	Chr1	17294891	18615869	phase2	phase1
Ler_male_D	4607_P	Chr1	24511810	24604144	phase1	phase2
Ler_male_D	4607_P	Chr2	6608498	7109072	phase1	phase2
Ler_male_D	4607_P	Chr2	19283317	19661999	phase2	phase2
Ler_male_D	4607_P	Chr3	5515959	6028896	phase2	phase1
Ler_male_D	4607_P	Chr5	20891597	21926382	phase1	phase2
Ler_male_D	4607_Q	Chr1	5645154	5854667	phase1	phase2
Ler_male_D	4607_Q	Chr1	20953637	22900636	phase2	phase1
Ler_male_D	4607_Q	Chr2	14829657	16143165	phase2	phase1
Ler_male_D	4607_Q	Chr3	5458248	5515959	phase1	phase2
Ler_male_D	4607_Q	Chr3	11022171	11232830	phase2	phase1
Ler_male_D	4607_Q	Chr3	20798669	21636268	phase1	phase2
Ler_male_D	4607_Q	Chr4	7539516	7711768	phase2	phase1
Ler_male_D	4607_R	Chr1	3929668	4810901	phase1	phase2
Ler_male_D	4607_R	Chr1	7478497	8322094	phase2	phase1
Ler_male_D	4607_R	Chr1	20761015	22632672	phase1	phase2
Ler_male_D	4607_R	Chr2	8972745	10281995	phase2	phase1
Ler_male_D	4607_R	Chr3	5458248	6028896	phase1	phase2
Ler_male_D	4607_R	Chr3	8950762	9668559	phase2	phase1
Ler_male_D	4607_R	Chr5	13516108	13848777	phase2	phase1
Ler_male_D	4607_S	Chr1	10484542	10851940	phase2	phase1
Ler_male_D	4607_S	Chr4	4838433	5209673	phase2	phase1
Ler_male_D	4607_S	Chr4	14817114	17446845	phase1	phase2
Ler_male_D	4607_S	Chr5	8461780	9303399	phase2	phase1
Ler_male_D	4607_S	Chr5	13690682	15320947	phase1	phase2
Ler_male_D	4607_T	Chr1	12999490	13768555	phase1	phase2
Ler_male_D	4607_T	Chr2	225021	234511	phase2	phase1
Ler_male_D	4607_T	Chr2	895968	1687996	phase1	phase2
Ler_male_D	4607_T	Chr3	16229923	16844207	phase1	phase2
Ler_male_D	4607_T	Chr3	18910581	20452835	phase2	phase1
Ler_male_D	4607_T	Chr4	137536	485956	phase2	phase1
Ler_male_D	4607_U	Chr1	3225416	3324337	phase2	phase1
Ler_male_D	4607_U	Chr5	14684285	15320947	phase2	phase1
Ler_male_D	4607_V	Chr3	21636268	23146069	phase2	phase1
Ler_male_D	4607_V	Chr4	4838433	6925491	phase1	phase2
Ler_male_D	4607_V	Chr5	9382502	10606784	phase2	phase1
Ler_male_D	4607_W	Chr3	18910581	20452835	phase2	phase1
Ler_male_D	4607_W	Chr4	9404204	10221015	phase2	phase1
Ler_male_D	4607_X	Chr1	7478497	8680130	phase1	phase2
Ler_male_D	4607_X	Chr1	11166330	11295135	phase2	phase1
Ler_male_D	4607_X	Chr1	27996828	29354325	phase1	phase2
Ler_male_D	4607_X	Chr4	2357176	2830336	phase2	phase1
Ler_male_D	4607_X	Chr4	4838433	5299872	phase1	phase2
Ler_male_D	4607_Y	Chr1	3929668	4810901	phase1	phase2
Ler_male_D	4607_Y	Chr1	27996828	29354325	phase2	phase1
Ler_male_D	4607_Y	Chr2	5878468	6407479	phase1	phase2
Ler_male_D	4607_Y	Chr3	9354937	10282020	phase1	phase2
Ler_male_D	4607_Y	Chr5	3408503	3851398	phase1	phase2
Ler_male_D	4607_Y	Chr5	26304896	26790205	phase2	phase1
Ler_male_D	4607_Z	Chr4	485956	1413324	phase2	phase1
Ler_male_D	4607_Z	Chr5	7160068	8245084	phase2	phase1
Ler_male_D	4607_Z	Chr5	15928818	17355434	phase1	phase2
Ler_male_D	4607_AA	Chr1	24604144	24799980	phase2	phase1
Ler_male_D	4607_AA	Chr2	4821589	5615670	phase2	phase1
Ler_male_D	4607_AA	Chr2	18239254	18743139	phase1	phase2
Ler_male_D	4607_AA	Chr3	8950762	10092504	phase1	phase2
Ler_male_D	4607_AB	Chr1	7609685	8322094	phase2	phase1
Ler_male_D	4607_AB	Chr1	16146341	19324294	phase1	phase2
Ler_male_D	4607_AB	Chr3	14950976	15132435	phase1	phase2
Ler_male_D	4607_AB	Chr3	23146069	23289865	phase2	phase1
Ler_male_D	4607_AB	Chr4	16054228	17446845	phase1	phase2
Ler_male_D	4607_AC	Chr1	18615869	20356658	phase2	phase1
Ler_male_D	4607_AC	Chr1	27996828	29354325	phase1	phase2
Ler_male_D	4607_AC	Chr2	17633387	18239254	phase2	phase1
Ler_male_D	4607_AC	Chr3	18910581	20103353	phase1	phase2
Ler_male_D	4607_AC	Chr3	20452835	20798669	phase2	phase1
Ler_male_D	4607_AC	Chr5	26790205	26846882	phase2	phase1
Ler_male_D	4607_AD	Chr2	234511	689334	phase1	phase2
Ler_male_D	4607_AD	Chr2	18813300	19283317	phase2	phase1
Ler_male_D	4607_AD	Chr3	9354937	10261223	phase2	phase1
Ler_male_D	4607_AD	Chr4	485956	1413324	phase2	phase1
Ler_male_D	4607_AE	Chr1	880972	1339103	phase2	phase1
Ler_male_D	4607_AE	Chr1	3225416	3862020	phase1	phase2
Ler_male_D	4607_AE	Chr1	7478497	9268379	phase2	phase1
Ler_male_D	4607_AE	Chr1	22632672	24511810	phase1	phase2
Ler_male_D	4607_AE	Chr2	5875750	6393608	phase2	phase1
Ler_male_D	4607_AE	Chr3	9668559	10286263	phase1	phase2
Ler_male_D	4607_AE	Chr4	4724230	7149735	phase1	phase2
Ler_male_D	4607_AE	Chr5	2595954	3105509	phase1	phase2
Ler_male_D	4607_AE	Chr5	13516108	15320947	phase2	phase1
Ler_male_D	4741_A	Chr1	5937422	7369623	phase2	phase1
Ler_male_D	4741_A	Chr1	27996828	29982670	phase1	phase2
Ler_male_D	4741_A	Chr4	4838433	7149735	phase2	phase1
Ler_male_D	4741_A	Chr5	44153	856273	phase1	phase2
Ler_male_D	4741_A	Chr5	23620091	24008149	phase2	phase1
Ler_male_D	4741_B	Chr1	570018	929694	phase2	phase1
Ler_male_D	4741_B	Chr1	16118581	16736191	phase1	phase2
Ler_male_D	4741_B	Chr2	11877561	12647962	phase2	phase1
Ler_male_D	4741_B	Chr3	3647990	4223517	phase2	phase1
Ler_male_D	4741_B	Chr4	137536	1139801	phase1	phase2
Ler_male_D	4741_B	Chr4	16054228	17446845	phase2	phase1
Ler_male_D	4741_C	Chr2	18813300	19283317	phase2	phase1
Ler_male_D	4741_C	Chr3	11232830	12098374	phase1	phase2
Ler_male_D	4741_C	Chr4	16054228	17483908	phase2	phase1
Ler_male_D	4741_C	Chr5	6011456	8312011	phase2	phase1
Ler_male_D	4741_C	Chr5	20891597	22677874	phase1	phase2
Ler_male_D	4741_D	Chr2	2623577	3729975	phase2	phase1
Ler_male_D	4741_D	Chr2	4821589	5196387	phase1	phase2
Ler_male_D	4741_D	Chr4	137536	485956	phase1	phase2
Ler_male_D	4741_D	Chr5	8461780	9303399	phase1	phase2
Ler_male_D	4741_D	Chr5	24008149	24655722	phase2	phase1
Ler_male_D	4741_E	Chr1	16146341	19324294	phase1	phase2
Ler_male_D	4741_E	Chr3	11022171	12098374	phase1	phase2
Ler_male_D	4741_E	Chr3	19466968	20103353	phase2	phase1
Ler_male_D	4741_F	Chr1	26069936	27500745	phase2	phase1
Ler_male_D	4741_F	Chr5	13690682	14684285	phase1	phase2
Ler_male_D	4741_G	Chr1	11483500	12999490	phase1	phase2
Ler_male_D	4741_G	Chr1	24511810	26069936	phase2	phase1
Ler_male_D	4741_G	Chr3	11036376	11565747	phase1	phase2
Ler_male_D	4741_G	Chr3	18345026	20409097	phase2	phase1
Ler_male_D	4741_G	Chr5	1768456	2024023	phase1	phase2
Ler_male_D	4741_G	Chr5	6960792	8303101	phase2	phase1
Ler_male_D	4741_H	Chr1	5597447	5603470	phase2	phase1
Ler_male_D	4741_H	Chr1	16118581	19324294	phase1	phase2
Ler_male_D	4741_H	Chr2	11104153	13393974	phase1	phase2
Ler_male_D	4741_H	Chr5	13690682	15547227	phase1	phase2
Ler_male_D	4741_H	Chr5	23097627	23403719	phase2	phase1
Ler_male_D	4741_I	Chr2	6407479	7109072	phase2	phase1
Ler_male_D	4741_I	Chr3	7317129	8796618	phase1	phase2
Ler_male_D	4741_I	Chr4	2111906	2982023	phase1	phase2
Ler_male_D	4741_I	Chr4	10221015	12188501	phase2	phase1
Ler_male_D	4741_J	Chr2	14829657	16422174	phase2	phase1
Ler_male_D	4741_J	Chr3	15237091	16525695	phase2	phase1
Ler_male_D	4741_J	Chr4	5209673	7299473	phase2	phase1
Ler_male_D	4741_J	Chr5	8245084	8303101	phase2	phase1
Ler_male_D	4741_K	Chr1	3610170	4810901	phase1	phase2
Ler_male_D	4741_K	Chr2	11104153	12647962	phase2	phase1
Ler_male_D	4741_K	Chr5	20891597	21535990	phase2	phase1
Ler_male_D	4741_K	Chr5	22677874	23620091	phase1	phase2
Ler_male_D	4741_L	Chr3	18910581	20798669	phase2	phase1
Ler_male_D	4741_M	Chr1	11483500	12999490	phase1	phase2
Ler_male_D	4741_M	Chr2	6919873	8718891	phase2	phase1
Ler_male_D	4741_M	Chr2	10926837	11104153	phase1	phase2
Ler_male_D	4741_M	Chr4	4093183	5209673	phase2	phase1
Ler_male_D	4741_N	Chr1	17609086	20356658	phase2	phase1
Ler_male_D	4741_N	Chr2	6849751	8046732	phase2	phase1
Ler_male_D	4741_N	Chr5	8312011	8461780	phase1	phase2
Ler_male_D	4741_O	Chr2	895968	1687996	phase1	phase2
Ler_male_D	4741_O	Chr2	11006754	12647962	phase2	phase1
Ler_male_D	4741_O	Chr3	10092504	10893843	phase2	phase1
Ler_male_D	4741_O	Chr4	2056766	2357176	phase1	phase2
Ler_male_D	4741_O	Chr4	7711768	8565344	phase2	phase1
Ler_male_D	4741_O	Chr4	12050782	12839874	phase1	phase2
Ler_male_D	4741_O	Chr5	17716839	18642473	phase2	phase1
Ler_male_D	4741_P	Chr1	3324337	4204527	phase2	phase1
Ler_male_D	4741_P	Chr1	24799980	26463938	phase1	phase2
Ler_male_D	4741_P	Chr2	18239254	19661999	phase1	phase2
Ler_male_D	4741_P	Chr3	9668559	10092504	phase1	phase2
Ler_male_D	4741_P	Chr5	20566273	21535990	phase2	phase1
Ler_male_D	4741_Q	Chr1	22632672	24604144	phase1	phase2
Ler_male_D	4741_Q	Chr4	16054228	17483908	phase2	phase1
Ler_male_D	4741_Q	Chr5	5759135	6960792	phase1	phase2
Ler_male_D	4741_Q	Chr5	9382502	10657765	phase2	phase1
Ler_male_D	4741_Q	Chr5	15320947	15547227	phase1	phase2
Ler_male_D	4741_R	Chr1	34408	570018	phase1	phase2
Ler_male_D	4741_R	Chr1	16736191	18615869	phase2	phase1
Ler_male_D	4741_R	Chr2	8718891	10281995	phase1	phase2
Ler_male_D	4741_R	Chr3	14956074	16229923	phase2	phase1
Ler_male_D	4741_R	Chr4	2056766	2982023	phase1	phase2
Ler_male_D	4741_R	Chr4	16054228	17513416	phase2	phase1
Ler_male_D	4741_S	Chr1	1652248	2977828	phase2	phase1
Ler_male_D	4741_S	Chr2	5875750	7109072	phase2	phase1
Ler_male_D	4741_S	Chr3	21636268	22935772	phase2	phase1
Ler_male_D	4741_S	Chr4	4093183	5299872	phase2	phase1
Ler_male_D	4741_S	Chr5	17682586	19609143	phase2	phase1
Ler_male_D	4741_T	Chr1	2708019	3095643	phase2	phase1
Ler_male_D	4741_T	Chr3	324717	425754	phase1	phase2
Ler_male_D	4741_T	Chr4	14954214	17483908	phase2	phase1
Ler_male_D	4741_T	Chr5	8461780	10657765	phase2	phase1
Ler_male_D	4741_U	Chr1	26069936	27204992	phase2	phase1
Ler_male_D	4741_U	Chr2	5875750	6407479	phase2	phase1
Ler_male_D	4741_U	Chr2	8718891	10657003	phase1	phase2
Ler_male_D	4741_U	Chr3	17106164	18345026	phase1	phase2
Ler_male_D	4741_V	Chr1	3929668	4713963	phase2	phase1
Ler_male_D	4741_V	Chr4	10098952	11535187	phase2	phase1
Ler_male_D	4741_W	Chr1	5008008	5455727	phase2	phase1
Ler_male_D	4741_W	Chr1	20953637	22905400	phase1	phase2
Ler_male_D	4741_W	Chr2	18239254	19283317	phase2	phase1
Ler_male_D	4741_W	Chr3	1901108	2230276	phase1	phase2
Ler_male_D	4741_W	Chr5	23620091	24008149	phase2	phase1
Ler_male_D	4741_X	Chr1	11166330	11580112	phase2	phase1
Ler_male_D	4741_X	Chr4	11535187	11665449	phase1	phase2
Ler_male_D	4741_X	Chr5	8458345	9303399	phase1	phase2
Ler_male_D	4741_X	Chr5	20891597	21926382	phase2	phase1
Ler_male_D	4741_Y	Chr3	21636268	23235987	phase1	phase2
Ler_male_D	4741_Y	Chr4	5178091	7149735	phase2	phase1
Ler_male_D	4741_Y	Chr5	8303101	9303399	phase2	phase1
Ler_male_D	4741_Z	Chr1	12332078	14263014	phase1	phase2
Ler_male_D	4741_Z	Chr1	29982670	30289149	phase2	phase1
Ler_male_D	4741_Z	Chr2	10584193	13119083	phase2	phase1
Ler_male_D	4741_Z	Chr3	13850607	14701785	phase1	phase2
Ler_male_D	4741_Z	Chr5	15320947	16035462	phase1	phase2
Ler_male_D	4741_AA	Chr1	16146341	19324294	phase1	phase2
Ler_male_D	4741_AA	Chr3	15237091	16525695	phase2	phase1
Ler_male_D	4741_AA	Chr4	4602644	7149735	phase2	phase1
Ler_male_D	4741_AB	Chr1	5937422	7220570	phase1	phase2
Ler_male_D	4741_AB	Chr1	27996373	29982670	phase2	phase1
Ler_male_D	4741_AB	Chr2	11877561	12647962	phase2	phase1
Ler_male_D	4741_AB	Chr4	7539516	8565344	phase2	phase1
Ler_male_D	4741_AB	Chr5	15547227	17682586	phase2	phase1
Ler_male_D	4741_AC	Chr1	17294891	20338912	phase2	phase1
Ler_male_D	4741_AC	Chr3	7575405	7943830	phase1	phase2
Ler_male_D	4741_AC	Chr5	773509	797533	phase1	phase2
Ler_male_D	4741_AC	Chr5	9957619	10657765	phase2	phase1
Ler_male_D	4741_AC	Chr5	20891597	21642077	phase1	phase2
Ler_male_D	4741_AD	Chr1	11483500	13772426	phase1	phase2
Ler_male_D	4741_AD	Chr1	25349844	26463938	phase2	phase1
Ler_male_D	4741_AD	Chr2	225021	1256155	phase2	phase1
Ler_male_D	4741_AD	Chr3	14374645	14701785	phase1	phase2
Ler_male_D	4741_AD	Chr4	8787851	10610606	phase2	phase1
Ler_male_D	4741_AD	Chr5	26767	856273	phase1	phase2
Ler_male_D	4741_AD	Chr5	13690682	13848777	phase2	phase1
Ler_male_D	4741_AE	Chr2	6407479	7109072	phase2	phase1
Ler_male_D	4741_AE	Chr2	13839133	16334129	phase1	phase2
Ler_male_D	4741_AE	Chr3	10286263	11022171	phase2	phase1
Ler_male_D	4741_AE	Chr4	7711768	9404204	phase1	phase2
Ler_male_D	4741_AE	Chr5	2024023	3851398	phase1	phase2
Ler_male_D	4741_AE	Chr5	24030135	26304896	phase2	phase1
Ler_male_D	4741_AF	Chr1	27996373	29982670	phase2	phase1
Ler_male_D	4741_AF	Chr2	14203983	15929011	phase2	phase1
Ler_male_D	4741_AF	Chr4	17446845	17483908	phase2	phase1
Ler_male_D	4741_AF	Chr5	5119585	6011456	phase2	phase1
Ler_male_D	4741_AF	Chr5	20486583	20891597	phase1	phase2
Ler_male_E	4608_AG	Chr1	7308115	7423936	phase2	phase1
Ler_male_E	4608_AG	Chr1	24380238	25586246	phase1	phase2
Ler_male_E	4608_AG	Chr2	7260999	8110551	phase1	phase2
Ler_male_E	4608_AG	Chr4	10329915	10797376	phase1	phase2
Ler_male_E	4608_AH	Chr2	10034713	10386504	phase2	phase1
Ler_male_E	4608_AH	Chr4	5783425	6667297	phase1	phase2
Ler_male_E	4608_AH	Chr4	18269647	18576798	phase2	phase1
Ler_male_E	4608_AI	Chr1	8519239	8729331	phase2	phase1
Ler_male_E	4608_AI	Chr2	7423807	8110551	phase2	phase1
Ler_male_E	4608_AI	Chr3	22073899	23425727	phase1	phase2
Ler_male_E	4608_AI	Chr4	5798351	6667297	phase2	phase1
Ler_male_E	4608_AI	Chr5	26701782	26745100	phase2	phase1
Ler_male_E	4608_AJ	Chr1	6964592	7423936	phase2	phase1
Ler_male_E	4608_AJ	Chr2	17136031	17925552	phase1	phase2
Ler_male_E	4608_AJ	Chr4	16104176	16744539	phase2	phase1
Ler_male_E	4608_AK	Chr1	10080517	10111522	phase2	phase1
Ler_male_E	4608_AK	Chr2	10576718	11341004	phase2	phase1
Ler_male_E	4608_AK	Chr3	9099000	10180951	phase2	phase1
Ler_male_E	4608_AL	Chr3	11078242	11078953	phase2	phase1
Ler_male_E	4608_AL	Chr5	13138713	13683131	phase2	phase1
Ler_male_E	4608_AL	Chr5	24390395	25245175	phase1	phase2
Ler_male_E	4608_AM	Chr1	24242092	25041988	phase1	phase2
Ler_male_E	4608_AM	Chr2	19350490	19443850	phase1	phase2
Ler_male_E	4608_AM	Chr5	7241992	8220341	phase1	phase2
Ler_male_E	4608_AM	Chr5	17179719	19193656	phase2	phase1
Ler_male_E	4608_AM	Chr5	23905648	24295980	phase1	phase2
Ler_male_E	4608_AN	Chr1	8519239	8582646	phase2	phase1
Ler_male_E	4608_AN	Chr2	7623167	8028160	phase1	phase2
Ler_male_E	4608_AN	Chr3	22073899	23143585	phase2	phase1
Ler_male_E	4608_AN	Chr4	7378800	8051465	phase1	phase2
Ler_male_E	4608_AN	Chr4	10797376	12891606	phase2	phase1
Ler_male_E	4608_AN	Chr5	13284333	13683131	phase2	phase1
Ler_male_E	4608_AN	Chr5	24390395	25245175	phase1	phase2
Ler_male_E	4608_AO	Chr1	19270267	20754780	phase1	phase2
Ler_male_E	4608_AO	Chr2	884139	1280293	phase2	phase1
Ler_male_E	4608_AO	Chr2	17896794	18053072	phase1	phase2
Ler_male_E	4608_AO	Chr3	7455834	10180951	phase2	phase1
Ler_male_E	4608_AO	Chr5	22530613	24260824	phase1	phase2
Ler_male_E	4608_AP	Chr1	9194966	10630464	phase1	phase2
Ler_male_E	4608_AP	Chr1	29093783	30129449	phase2	phase1
Ler_male_E	4608_AP	Chr2	7423807	8634994	phase1	phase2
Ler_male_E	4608_AP	Chr3	15109292	17664739	phase2	phase1
Ler_male_E	4608_AP	Chr4	407268	680143	phase2	phase1
Ler_male_E	4608_AP	Chr4	11013429	12891606	phase1	phase2
Ler_male_E	4608_AP	Chr5	15817505	17643618	phase2	phase1
Ler_male_E	4608_AQ	Chr1	8582646	9063830	phase2	phase1
Ler_male_E	4608_AQ	Chr1	28644933	29752198	phase1	phase2
Ler_male_E	4608_AQ	Chr2	5512675	6900022	phase1	phase2
Ler_male_E	4608_AQ	Chr3	13426447	13524104	phase1	phase2
Ler_male_E	4608_AQ	Chr3	14885617	17664739	phase2	phase1
Ler_male_E	4608_AQ	Chr4	5821606	7050269	phase1	phase2
Ler_male_E	4608_AQ	Chr5	18042073	19763890	phase2	phase1
Ler_male_E	4608_AR	Chr3	2791972	3225545	phase1	phase2
Ler_male_E	4608_AR	Chr3	16692960	18470618	phase2	phase1
Ler_male_E	4608_AR	Chr4	407268	1165240	phase2	phase1
Ler_male_E	4608_AR	Chr4	16736134	17349533	phase1	phase2
Ler_male_E	4608_AR	Chr5	1644327	5376840	phase2	phase1
Ler_male_E	4608_AR	Chr5	16956389	18042073	phase1	phase2
Ler_male_E	4608_AR	Chr5	22587841	24260824	phase2	phase1
Ler_male_E	4608_AS	Chr1	160858	830462	phase2	phase1
Ler_male_E	4608_AS	Chr1	23117482	23756471	phase1	phase2
Ler_male_E	4608_AS	Chr2	9146300	9810730	phase2	phase1
Ler_male_E	4608_AS	Chr3	2866036	3617003	phase1	phase2
Ler_male_E	4608_AS	Chr4	17462043	17942875	phase1	phase1
Ler_male_E	4608_AS	Chr5	15817505	18042073	phase1	phase2
Ler_male_E	4608_AT	Chr1	10630464	12332304	phase2	phase1
Ler_male_E	4608_AT	Chr2	1157371	1280293	phase1	phase2
Ler_male_E	4608_AT	Chr2	18227056	19197759	phase2	phase1
Ler_male_E	4608_AT	Chr3	2866036	3225545	phase2	phase1
Ler_male_E	4608_AT	Chr3	17537077	19782313	phase1	phase2
Ler_male_E	4608_AT	Chr4	291071	407268	phase2	phase1
Ler_male_E	4608_AT	Chr4	439195	1165240	phase1	phase2
Ler_male_E	4608_AT	Chr4	13082178	14447187	phase2	phase1
Ler_male_E	4608_AT	Chr5	10228458	10631566	phase2	phase1
Ler_male_E	4608_AU	Chr1	10080517	12332304	phase2	phase1
Ler_male_E	4608_AU	Chr3	8067025	9756884	phase1	phase2
Ler_male_E	4608_AU	Chr5	15419455	17626014	phase2	phase1
Ler_male_E	4608_AV	Chr2	10576718	11587163	phase1	phase2
Ler_male_E	4608_AW	Chr1	10630464	12332304	phase2	phase1
Ler_male_E	4608_AW	Chr2	19087799	19197759	phase2	phase1
Ler_male_E	4608_AW	Chr5	5916831	6642553	phase2	phase1
Ler_male_E	4608_AX	Chr1	9637891	10630464	phase1	phase2
Ler_male_E	4608_AX	Chr2	5050611	6900022	phase2	phase1
Ler_male_E	4608_AX	Chr2	11587163	12419472	phase1	phase2
Ler_male_E	4608_AX	Chr3	14092059	14885617	phase2	phase1
Ler_male_E	4608_AY	Chr1	3692153	3723419	phase2	phase1
Ler_male_E	4608_AY	Chr1	26048661	29752198	phase1	phase2
Ler_male_E	4608_AY	Chr3	17664739	20061934	phase1	phase2
Ler_male_E	4608_AY	Chr4	15940174	16736134	phase2	phase1
Ler_male_E	4608_AZ	Chr1	10820647	11690829	phase1	phase2
Ler_male_E	4608_AZ	Chr1	24184892	25193010	phase2	phase1
Ler_male_E	4608_AZ	Chr3	20901129	22073899	phase1	phase2
Ler_male_E	4608_AZ	Chr4	16736134	16744539	phase2	phase1
Ler_male_E	4608_AZ	Chr5	7241992	8220341	phase1	phase2
Ler_male_E	4608_BA	Chr1	18071197	19037139	phase1	phase2
Ler_male_E	4608_BA	Chr1	23117482	23756471	phase2	phase1
Ler_male_E	4608_BA	Chr2	1665156	2037632	phase2	phase1
Ler_male_E	4608_BA	Chr2	8028160	8351093	phase1	phase2
Ler_male_E	4608_BA	Chr2	15233077	16717052	phase2	phase1
Ler_male_E	4608_BA	Chr3	2866036	3225545	phase2	phase1
Ler_male_E	4608_BA	Chr5	15817505	17626014	phase1	phase2
Ler_male_E	4608_BB	Chr1	9194966	9442947	phase2	phase1
Ler_male_E	4608_BB	Chr5	12105181	12680645	phase1	phase2
Ler_male_E	4608_BB	Chr5	20549034	21580529	phase2	phase1
Ler_male_E	4608_BC	Chr1	9442947	10630464	phase1	phase2
Ler_male_E	4608_BC	Chr1	23756471	24242092	phase2	phase1
Ler_male_E	4608_BC	Chr2	4754229	4859903	phase2	phase1
Ler_male_E	4608_BC	Chr2	19087799	19197759	phase1	phase2
Ler_male_E	4608_BC	Chr3	3617003	3787356	phase2	phase1
Ler_male_E	4608_BC	Chr4	16104176	16744539	phase2	phase1
Ler_male_E	4608_BC	Chr5	10228458	12105181	phase1	phase2
Ler_male_E	4608_BC	Chr5	24390395	25245175	phase2	phase1
Ler_male_E	4608_BD	Chr2	5196067	6900022	phase1	phase2
Ler_male_E	4608_BE	Chr2	15233077	17104980	phase2	phase1
Ler_male_E	4608_BE	Chr3	558724	862833	phase2	phase1
Ler_male_E	4608_BF	Chr1	17956797	19250034	phase2	phase1
Ler_male_E	4608_BF	Chr2	15233077	17896794	phase2	phase1
Ler_male_E	4608_BF	Chr3	589443	843609	phase1	phase2
Ler_male_E	4608_BF	Chr3	15117073	17537077	phase2	phase1
Ler_male_E	4608_BF	Chr4	5511784	5798351	phase1	phase2
Ler_male_E	4608_BF	Chr4	16736134	17942875	phase2	phase1
Ler_male_E	4608_BF	Chr5	2088261	2543484	phase1	phase2
Ler_male_E	4608_BG	Chr1	12368179	12902611	phase1	phase2
Ler_male_E	4608_BG	Chr1	24184892	25193010	phase2	phase1
Ler_male_E	4608_BG	Chr4	7676866	8542826	phase1	phase2
Ler_male_E	4608_BH	Chr1	7498714	8729331	phase2	phase1
Ler_male_E	4608_BH	Chr1	19270267	20742641	phase1	phase2
Ler_male_E	4608_BH	Chr3	15117073	17537077	phase1	phase2
Ler_male_E	4608_BH	Chr4	5773051	7289027	phase2	phase1
Ler_male_E	4608_BH	Chr5	8755556	10228458	phase1	phase2
Ler_male_E	4608_BI	Chr2	7260999	8028160	phase1	phase2
Ler_male_E	4608_BI	Chr3	15117073	16692960	phase2	phase1
Ler_male_E	4608_BI	Chr4	5126297	5511784	phase2	phase1
Ler_male_E	4608_BJ	Chr3	10844399	11775195	phase1	phase2
Ler_male_E	4608_BJ	Chr4	680143	1165240	phase2	phase1
Ler_male_E	4608_BJ	Chr5	15817505	17179719	phase2	phase1
Ler_male_E	4608_BK	Chr2	11587163	12419472	phase1	phase2
Ler_male_E	4608_BK	Chr4	18291539	18426640	phase2	phase1
Ler_male_E	4608_BK	Chr5	24390395	24828402	phase2	phase1
Ler_male_E	4608_BL	Chr4	7289027	7676866	phase1	phase2
Ler_male_E	4608_BL	Chr5	14309764	15419455	phase2	phase1
Ler_male_E	4742_A	Chr1	3723419	4424267	phase1	phase2
Ler_male_E	4742_A	Chr1	17544869	18278263	phase2	phase1
Ler_male_E	4742_A	Chr3	8067025	9174341	phase1	phase2
Ler_male_E	4742_A	Chr4	407268	680143	phase1	phase2
Ler_male_E	4742_A	Chr4	2304199	3003291	phase2	phase1
Ler_male_E	4742_A	Chr4	8796044	10081672	phase1	phase2
Ler_male_E	4742_A	Chr5	6890827	7535123	phase2	phase1
Ler_male_E	4742_A	Chr5	17643618	19724618	phase1	phase2
Ler_male_E	4742_B	Chr1	13102504	14047970	phase2	phase1
Ler_male_E	4742_B	Chr1	16795501	17544869	phase1	phase2
Ler_male_E	4742_B	Chr2	7227120	7423807	phase2	phase1
Ler_male_E	4742_B	Chr4	407268	680143	phase1	phase2
Ler_male_E	4742_B	Chr5	15817505	18042073	phase1	phase2
Ler_male_E	4742_C	Chr1	601924	744215	phase1	phase2
Ler_male_E	4742_C	Chr1	9442947	10630464	phase2	phase1
Ler_male_E	4742_C	Chr2	4754229	5196067	phase1	phase2
Ler_male_E	4742_C	Chr2	18227056	19197759	phase2	phase1
Ler_male_E	4742_C	Chr3	3617003	5240296	phase1	phase2
Ler_male_E	4742_C	Chr3	19956242	20494897	phase2	phase1
Ler_male_E	4742_C	Chr5	8209185	10228458	phase2	phase1
Ler_male_E	4742_C	Chr5	24390395	25811499	phase1	phase2
Ler_male_E	4742_D	Chr2	15897015	17292207	phase2	phase1
Ler_male_E	4742_D	Chr3	15117073	16692960	phase2	phase1
Ler_male_E	4742_D	Chr4	16744539	17462043	phase2	phase1
Ler_male_E	4742_D	Chr5	15817505	19193656	phase1	phase2
Ler_male_E	4742_E	Chr1	8080202	9194966	phase1	phase2
Ler_male_E	4742_E	Chr2	4094473	4859903	phase1	phase2
Ler_male_E	4742_E	Chr2	19087799	19197759	phase2	phase1
Ler_male_E	4742_E	Chr3	15117073	18641874	phase1	phase2
Ler_male_E	4742_F	Chr1	3460754	4019761	phase2	phase1
Ler_male_E	4742_F	Chr2	19087799	19197759	phase2	phase1
Ler_male_E	4742_F	Chr4	15940174	16744539	phase1	phase2
Ler_male_E	4742_G	Chr1	16246578	16836261	phase1	phase2
Ler_male_E	4742_G	Chr2	1836209	2865638	phase2	phase1
Ler_male_E	4742_G	Chr2	15897015	18053072	phase1	phase2
Ler_male_E	4742_G	Chr3	7568189	9050410	phase1	phase2
Ler_male_E	4742_H	Chr3	8067025	9798628	phase2	phase1
Ler_male_E	4742_H	Chr3	14885617	17537077	phase1	phase2
Ler_male_E	4742_H	Chr4	407268	1090198	phase2	phase1
Ler_male_E	4742_H	Chr5	15817505	17626014	phase2	phase1
Ler_male_E	4742_I	Chr1	5261669	6355652	phase2	phase1
Ler_male_E	4742_I	Chr1	16836261	18071197	phase1	phase2
Ler_male_E	4742_I	Chr3	897173	2883346	phase2	phase1
Ler_male_E	4742_I	Chr3	11710086	12475182	phase1	phase2
Ler_male_E	4742_I	Chr3	18470618	20494897	phase2	phase1
Ler_male_E	4742_I	Chr5	23411025	24260824	phase2	phase1
Ler_male_E	4742_J	Chr1	8080202	8519239	phase1	phase2
Ler_male_E	4742_J	Chr1	28644933	29752198	phase2	phase1
Ler_male_E	4742_J	Chr4	18274320	18291539	phase2	phase1
Ler_male_E	4742_J	Chr5	8755556	10631566	phase2	phase1
Ler_male_E	4742_J	Chr5	17643618	19791090	phase1	phase2
Ler_male_E	4742_K	Chr1	16246578	16795501	phase2	phase1
Ler_male_E	4742_K	Chr5	8755556	12271181	phase2	phase1
Ler_male_E	4742_K	Chr5	26049042	26574288	phase1	phase2
Ler_male_E	4742_M	Chr1	16985889	18278263	phase2	phase1
Ler_male_E	4742_M	Chr3	15576967	18641874	phase1	phase2
Ler_male_E	4742_M	Chr5	14309764	15419455	phase1	phase2
Ler_male_E	4742_M	Chr5	25986902	26453608	phase2	phase1
Ler_male_E	4742_N	Chr1	3043800	4507353	phase1	phase2
Ler_male_E	4742_N	Chr2	16717052	19197759	phase1	phase2
Ler_male_E	4742_N	Chr3	7568189	9798628	phase1	phase2
Ler_male_E	4742_N	Chr4	2680774	3003291	phase2	phase1
Ler_male_E	4742_O	Chr1	4806964	5334280	phase2	phase1
Ler_male_E	4742_O	Chr1	15728591	16246578	phase1	phase2
Ler_male_E	4742_O	Chr2	7623167	8028160	phase1	phase2
Ler_male_E	4742_O	Chr3	14885617	17537077	phase1	phase2
Ler_male_E	4742_O	Chr4	5821606	7050269	phase2	phase1
Ler_male_E	4742_O	Chr5	13284333	13760688	phase2	phase1
Ler_male_E	4742_P	Chr1	3043800	3723419	phase1	phase2
Ler_male_E	4742_P	Chr1	22773519	24131878	phase2	phase1
Ler_male_E	4742_P	Chr3	15109292	17537077	phase1	phase2
Ler_male_E	4742_P	Chr4	13082178	14787493	phase2	phase1
Ler_male_E	4742_P	Chr5	8544979	10228458	phase1	phase2
Ler_male_E	4742_Q	Chr1	25193010	28729325	phase2	phase1
Ler_male_E	4742_Q	Chr3	6510869	7568189	phase2	phase1
Ler_male_E	4742_Q	Chr3	17537077	18470618	phase1	phase2
Ler_male_E	4742_Q	Chr4	16104176	16736134	phase2	phase1
Ler_male_E	4742_Q	Chr5	16956389	17626014	phase1	phase2
Ler_male_E	4742_R	Chr1	12019103	12332304	phase1	phase2
Ler_male_E	4742_R	Chr1	25041988	28729325	phase2	phase1
Ler_male_E	4742_R	Chr4	8753152	9839930	phase2	phase1
Ler_male_E	4742_R	Chr5	20549034	21986683	phase1	phase2
Ler_male_E	4742_S	Chr1	10630464	11690829	phase1	phase2
Ler_male_E	4742_S	Chr4	291071	680143	phase1	phase2
Ler_male_E	4742_S	Chr4	2680774	2905032	phase2	phase1
Ler_male_E	4742_T	Chr1	10630464	12332304	phase1	phase2
Ler_male_E	4742_T	Chr3	10277814	11775195	phase1	phase2
Ler_male_E	4742_T	Chr5	15501784	17643618	phase1	phase2
Ler_male_E	4742_U	Chr1	7498714	8582646	phase1	phase2
Ler_male_E	4742_U	Chr1	16985889	18278263	phase2	phase1
Ler_male_E	4742_U	Chr2	11341004	12419472	phase2	phase1
Ler_male_E	4742_U	Chr3	6510869	7568189	phase2	phase1
Ler_male_E	4742_U	Chr3	16692960	18641874	phase1	phase2
Ler_male_E	4742_U	Chr5	8755556	10631566	phase2	phase1
Ler_male_E	4742_U	Chr5	15817505	17643618	phase1	phase2
Ler_male_E	4742_V	Chr1	4873411	5334280	phase2	phase1
Ler_male_E	4742_V	Chr3	1159070	1304239	phase1	phase2
Ler_male_E	4742_V	Chr4	18274320	18426640	phase2	phase1
Ler_male_E	4742_W	Chr1	10111522	11690829	phase1	phase2
Ler_male_E	4742_W	Chr2	14523777	14836681	phase1	phase2
Ler_male_E	4742_W	Chr3	862833	2733304	phase2	phase1
Ler_male_E	4742_W	Chr3	10180951	11775195	phase1	phase2
Ler_male_E	4742_W	Chr5	14309764	15578164	phase2	phase1
Ler_male_E	4742_X	Chr1	2148213	2644255	phase1	phase2
Ler_male_E	4742_X	Chr1	16025983	16282295	phase2	phase1
Ler_male_E	4742_X	Chr1	23756471	25041988	phase1	phase2
Ler_male_E	4742_X	Chr2	10576718	12419472	phase1	phase2
Ler_male_E	4742_X	Chr3	20471931	22073899	phase2	phase1
Ler_male_E	4742_X	Chr5	8563090	10228458	phase1	phase2
Ler_male_E	4742_X	Chr5	22587841	24160477	phase2	phase1
Ler_male_E	4742_Y	Chr1	160858	1811486	phase1	phase2
Ler_male_E	4742_Y	Chr2	5103434	5196067	phase1	phase2
Ler_male_E	4742_Y	Chr3	11078242	11775195	phase1	phase2
Ler_male_E	4742_Y	Chr4	9839930	11013429	phase1	phase2
Ler_male_E	4742_Y	Chr5	24828402	25811499	phase2	phase1
Ler_male_E	4742_Z	Chr2	19197759	19646921	phase2	phase1
Ler_male_E	4742_Z	Chr3	10277814	11078242	phase1	phase2
Ler_male_E	4742_Z	Chr4	1165240	2905032	phase2	phase1
Ler_male_E	4742_AA	Chr1	12332304	12569618	phase1	phase2
Ler_male_E	4742_AA	Chr2	12979004	13221268	phase2	phase1
Ler_male_E	4742_AA	Chr2	14836681	17104980	phase1	phase2
Ler_male_E	4742_AA	Chr3	20494897	21241674	phase1	phase1
Ler_male_E	4742_AA	Chr5	15817505	18042073	phase1	phase2
Ler_male_E	4742_AB	Chr5	13284333	15326355	phase2	phase1
Ler_male_E	4742_AC	Chr1	13035335	14047970	phase2	phase1
Ler_male_E	4742_AC	Chr1	16836261	18071197	phase1	phase2
Ler_male_E	4742_AC	Chr2	5690342	6900022	phase1	phase2
Ler_male_E	4742_AC	Chr3	15576967	17537077	phase2	phase1
Ler_male_E	4742_AC	Chr4	1247978	2680774	phase1	phase2
Ler_male_E	4742_AC	Chr5	26332506	26453608	phase1	phase2
Ler_male_E	4742_AD	Chr1	9637891	10820647	phase1	phase2
Ler_male_E	4742_AD	Chr3	6510869	9099000	phase2	phase1
Ler_male_E	4742_AD	Chr3	22073899	23425727	phase1	phase2
Ler_male_E	4742_AD	Chr4	10616472	10797376	phase1	phase2
Ler_male_E	4742_AD	Chr5	26574288	26701782	phase2	phase1
Ler_male_E	4742_AE	Chr1	12019103	12332304	phase1	phase2
Ler_male_E	4742_AE	Chr2	14795178	16717052	phase2	phase1
Ler_male_E	4742_AE	Chr3	13524104	14075663	phase2	phase1
Ler_male_E	4742_AE	Chr4	2059627	2680774	phase2	phase1
Ler_male_E	4742_AE	Chr4	5066450	5126297	phase1	phase2
Ler_male_E	4742_AE	Chr5	8209185	8563090	phase2	phase1
Ler_male_E	4742_AF	Chr1	28298	601924	phase2	phase1
Ler_male_E	4742_AF	Chr1	7440062	7497543	phase1	phase2
Ler_male_E	4742_AF	Chr1	8962139	10080517	phase2	phase1
Ler_male_E	4742_AF	Chr4	8796044	10329915	phase2	phase1
Ler_male_E	4742_AF	Chr5	13284333	14851030	phase2	phase1
Ler_male_F	4607_AG	Chr1	2366716	2807126	phase2	phase1
Ler_male_F	4607_AG	Chr2	5727182	7560006	phase2	phase1
Ler_male_F	4607_AG	Chr4	10697577	13170137	phase2	phase1
Ler_male_F	4607_AG	Chr5	16454796	16946808	phase2	phase1
Ler_male_F	4607_AG	Chr5	25316310	26885104	phase1	phase2
Ler_male_F	4607_AH	Chr1	5536016	5574702	phase2	phase1
Ler_male_F	4607_AH	Chr3	22491504	22929976	phase2	phase1
Ler_male_F	4607_AH	Chr4	1309233	1320609	phase1	phase2
Ler_male_F	4607_AH	Chr5	13748143	14756828	phase1	phase2
Ler_male_F	4607_AI	Chr1	8164669	8977286	phase1	phase2
Ler_male_F	4607_AI	Chr3	2871534	4959789	phase1	phase2
Ler_male_F	4607_AI	Chr4	423323	1072084	phase1	phase2
Ler_male_F	4607_AI	Chr5	8245081	10038010	phase2	phase1
Ler_male_F	4607_AI	Chr5	13748143	14756828	phase1	phase2
Ler_male_F	4607_AJ	Chr1	5536016	5940900	phase1	phase2
Ler_male_F	4607_AJ	Chr3	15834458	16890100	phase2	phase1
Ler_male_F	4607_AJ	Chr4	2201160	3617516	phase1	phase2
Ler_male_F	4607_AJ	Chr4	14589542	15461641	phase2	phase1
Ler_male_F	4607_AK	Chr1	9291039	11683549	phase1	phase2
Ler_male_F	4607_AK	Chr1	27547780	29009569	phase2	phase1
Ler_male_F	4607_AK	Chr4	4916913	6754546	phase1	phase2
Ler_male_F	4607_AK	Chr5	8757636	11558083	phase2	phase1
Ler_male_F	4607_AL	Chr2	15773994	16106428	phase1	phase2
Ler_male_F	4607_AM	Chr1	11683549	12861016	phase2	phase1
Ler_male_F	4607_AM	Chr1	29100717	30231780	phase1	phase2
Ler_male_F	4607_AM	Chr4	17306270	18266874	phase1	phase2
Ler_male_F	4607_AM	Chr5	7922713	8245174	phase1	phase2
Ler_male_F	4607_AM	Chr5	24513995	26753136	phase2	phase1
Ler_male_F	4607_AO	Chr1	469498	586184	phase2	phase1
Ler_male_F	4607_AO	Chr1	22202732	22968230	phase1	phase2
Ler_male_F	4607_AO	Chr3	14019502	14411617	phase1	phase2
Ler_male_F	4607_AO	Chr4	14332251	14927482	phase2	phase1
Ler_male_F	4607_AO	Chr5	532116	971693	phase1	phase2
Ler_male_F	4607_AO	Chr5	18012687	18885844	phase2	phase1
Ler_male_F	4607_AP	Chr1	29100717	30045176	phase1	phase2
Ler_male_F	4607_AP	Chr2	9105044	9617498	phase2	phase1
Ler_male_F	4607_AP	Chr3	17583803	18286256	phase2	phase1
Ler_male_F	4607_AP	Chr5	8245174	8517939	phase2	phase1
Ler_male_F	4607_AP	Chr5	23713266	24513995	phase1	phase2
Ler_male_F	4607_AQ	Chr1	23945180	24864410	phase2	phase1
Ler_male_F	4607_AQ	Chr5	20623529	21213298	phase1	phase2
Ler_male_F	4607_AR	Chr1	8049271	8493966	phase2	phase1
Ler_male_F	4607_AR	Chr1	25640558	25883107	phase1	phase2
Ler_male_F	4607_AR	Chr2	10238215	12034967	phase1	phase2
Ler_male_F	4607_AR	Chr3	4921054	5245052	phase2	phase1
Ler_male_F	4607_AR	Chr4	10697577	11905605	phase2	phase1
Ler_male_F	4607_AR	Chr4	14200331	14589542	phase1	phase2
Ler_male_F	4607_AR	Chr5	21213298	22659085	phase1	phase2
Ler_male_F	4607_AS	Chr1	10660124	12735735	phase1	phase2
Ler_male_F	4607_AS	Chr1	17662895	17903503	phase2	phase1
Ler_male_F	4607_AS	Chr3	7665560	8809561	phase1	phase2
Ler_male_F	4607_AS	Chr3	22929976	22957297	phase2	phase1
Ler_male_F	4607_AS	Chr4	1366004	2508370	phase2	phase1
Ler_male_F	4607_AS	Chr5	13462417	14678013	phase2	phase1
Ler_male_F	4607_AS	Chr5	24454846	26214408	phase1	phase2
Ler_male_F	4607_AT	Chr2	379691	1040534	phase2	phase1
Ler_male_F	4607_AT	Chr4	467789	1072084	phase1	phase2
Ler_male_F	4607_AT	Chr5	17193406	20040070	phase1	phase2
Ler_male_F	4607_AU	Chr1	8049271	8493966	phase2	phase1
Ler_male_F	4607_AU	Chr1	27620931	28132455	phase1	phase2
Ler_male_F	4607_AU	Chr3	4309506	4959789	phase2	phase1
Ler_male_F	4607_AU	Chr3	8243077	9161647	phase1	phase2
Ler_male_F	4607_AU	Chr5	971693	1693632	phase2	phase1
Ler_male_F	4607_AV	Chr1	19312965	20463698	phase2	phase1
Ler_male_F	4607_AV	Chr1	29369195	29829007	phase1	phase2
Ler_male_F	4607_AV	Chr2	4993839	5712492	phase2	phase1
Ler_male_F	4607_AV	Chr3	5245052	5840718	phase2	phase1
Ler_male_F	4607_AV	Chr3	10145510	10523270	phase1	phase2
Ler_male_F	4607_AV	Chr3	20256946	20443188	phase2	phase1
Ler_male_F	4607_AV	Chr4	467789	1052886	phase1	phase2
Ler_male_F	4607_AV	Chr4	7354926	8172746	phase2	phase1
Ler_male_F	4607_AV	Chr5	7656912	8245174	phase2	phase1
Ler_male_F	4607_AV	Chr5	21371921	21688913	phase1	phase2
Ler_male_F	4607_AW	Chr1	2366716	2670003	phase2	phase1
Ler_male_F	4607_AW	Chr1	17903503	18904708	phase1	phase2
Ler_male_F	4607_AW	Chr1	23945180	24723677	phase2	phase1
Ler_male_F	4607_AW	Chr2	5712492	6279200	phase2	phase1
Ler_male_F	4607_AW	Chr3	15834458	16777462	phase1	phase2
Ler_male_F	4607_AW	Chr5	8245081	10038010	phase2	phase1
Ler_male_F	4607_AX	Chr2	4306973	4551057	phase2	phase1
Ler_male_F	4607_AX	Chr5	15089972	15330641	phase1	phase2
Ler_male_F	4607_AX	Chr5	26885104	26905279	phase2	phase1
Ler_male_F	4607_AY	Chr1	2837435	4736822	phase2	phase1
Ler_male_F	4607_AY	Chr1	12706617	12860181	phase1	phase2
Ler_male_F	4607_AY	Chr1	23945180	24723677	phase2	phase1
Ler_male_F	4607_AY	Chr2	107791	198982	phase2	phase1
Ler_male_F	4607_AY	Chr3	2857000	3661532	phase1	phase2
Ler_male_F	4607_AY	Chr4	15461641	15813416	phase1	phase2
Ler_male_F	4607_AY	Chr5	6724952	6925317	phase2	phase1
Ler_male_F	4607_AZ	Chr1	5574702	6208911	phase2	phase1
Ler_male_F	4607_AZ	Chr2	1824755	2089036	phase2	phase1
Ler_male_F	4607_AZ	Chr3	10961121	11435008	phase2	phase1
Ler_male_F	4607_AZ	Chr5	3972492	4188924	phase1	phase2
Ler_male_F	4607_AZ	Chr5	15910718	16039304	phase2	phase1
Ler_male_F	4607_AZ	Chr5	24513995	25316310	phase1	phase2
Ler_male_F	4607_BA	Chr1	29100717	29829007	phase1	phase2
Ler_male_F	4607_BA	Chr3	12345719	14411617	phase2	phase1
Ler_male_F	4607_BA	Chr4	14150854	14332251	phase1	phase2
Ler_male_F	4607_BA	Chr5	18012687	20040070	phase2	phase1
Ler_male_F	4607_BB	Chr2	16727516	17243637	phase1	phase2
Ler_male_F	4607_BB	Chr4	9427767	10136550	phase2	phase1
Ler_male_F	4607_BB	Chr5	8517939	11558083	phase2	phase1
Ler_male_F	4607_BB	Chr5	24454846	25316310	phase1	phase2
Ler_male_F	4607_BC	Chr3	5245052	5737151	phase1	phase2
Ler_male_F	4607_BC	Chr3	19510565	20308001	phase2	phase1
Ler_male_F	4607_BC	Chr4	2021556	3003291	phase2	phase1
Ler_male_F	4607_BC	Chr5	8517939	8998174	phase2	phase1
Ler_male_F	4607_BC	Chr5	17608655	18012687	phase1	phase2
Ler_male_F	4607_BD	Chr1	15530073	16817282	phase1	phase2
Ler_male_F	4607_BD	Chr3	4915576	5245052	phase2	phase1
Ler_male_F	4607_BD	Chr3	20256946	21088672	phase1	phase2
Ler_male_F	4607_BD	Chr4	4916913	5638314	phase2	phase1
Ler_male_F	4607_BD	Chr4	13379449	13963535	phase1	phase2
Ler_male_F	4607_BD	Chr5	8757636	11558083	phase1	phase2
Ler_male_F	4607_BD	Chr5	26214408	26757847	phase2	phase1
Ler_male_F	4607_BE	Chr1	29829007	30231780	phase1	phase2
Ler_male_F	4607_BE	Chr2	1602132	1824755	phase1	phase2
Ler_male_F	4607_BE	Chr2	11178598	12034967	phase2	phase1
Ler_male_F	4607_BE	Chr3	15230295	16777462	phase2	phase1
Ler_male_F	4607_BE	Chr4	453942	1052886	phase2	phase1
Ler_male_F	4607_BE	Chr4	16421688	16523836	phase1	phase2
Ler_male_F	4607_BE	Chr5	16076028	16625670	phase2	phase1
Ler_male_F	4607_BE	Chr5	21213298	21834903	phase1	phase2
Ler_male_F	4607_BF	Chr1	7934078	8164669	phase2	phase1
Ler_male_F	4607_BF	Chr2	107195	379691	phase2	phase1
Ler_male_F	4607_BF	Chr3	632344	1298364	phase2	phase1
Ler_male_F	4607_BF	Chr3	17583803	18286256	phase1	phase2
Ler_male_F	4607_BG	Chr1	7934078	8446754	phase1	phase2
Ler_male_F	4607_BG	Chr1	17056595	17662895	phase2	phase1
Ler_male_F	4607_BG	Chr3	632344	1298364	phase1	phase2
Ler_male_F	4607_BG	Chr4	2202962	2325324	phase2	phase1
Ler_male_F	4607_BG	Chr5	2829990	2894490	phase2	phase1
Ler_male_F	4607_BG	Chr5	16076028	16625670	phase1	phase2
Ler_male_F	4607_BG	Chr5	18012687	20213642	phase2	phase1
Ler_male_F	4607_BH	Chr1	8469825	8493966	phase2	phase1
Ler_male_F	4607_BH	Chr1	27874402	29829007	phase1	phase2
Ler_male_F	4607_BH	Chr2	16727516	18438023	phase2	phase1
Ler_male_F	4607_BH	Chr3	15230295	15834458	phase2	phase1
Ler_male_F	4607_BH	Chr5	15089972	15091248	phase2	phase1
Ler_male_F	4607_BI	Chr1	11683549	12735735	phase2	phase1
Ler_male_F	4607_BI	Chr1	19312965	20284505	phase1	phase2
Ler_male_F	4607_BI	Chr4	5109442	5336010	phase1	phase2
Ler_male_F	4607_BI	Chr5	971693	1327847	phase2	phase1
Ler_male_F	4607_BI	Chr5	11558083	11658992	phase1	phase2
Ler_male_F	4607_BJ	Chr1	2807126	4574408	phase1	phase2
Ler_male_F	4607_BJ	Chr1	23945180	25640558	phase2	phase1
Ler_male_F	4607_BJ	Chr2	9174887	9617498	phase2	phase1
Ler_male_F	4607_BJ	Chr4	423323	1052886	phase1	phase2
Ler_male_F	4607_BJ	Chr4	13605562	14200331	phase2	phase1
Ler_male_F	4607_BJ	Chr5	26214408	26753136	phase1	phase2
Ler_male_F	4607_BK	Chr2	16727516	17243637	phase2	phase1
Ler_male_F	4607_BK	Chr3	16890100	18711610	phase2	phase1
Ler_male_F	4607_BK	Chr5	1327847	1693632	phase1	phase2
Ler_male_F	4607_BL	Chr1	18447767	19066276	phase2	phase1
Ler_male_F	4607_BL	Chr1	26536879	28132455	phase1	phase2
Ler_male_F	4607_BL	Chr2	6279200	6488974	phase2	phase1
Ler_male_F	4607_BL	Chr3	404851	1298364	phase2	phase1
Ler_male_F	4607_BL	Chr3	6459424	6589197	phase1	phase2
Ler_male_F	4607_BL	Chr4	10866582	11238471	phase2	phase1
Ler_male_F	4607_BL	Chr5	17608655	18301025	phase1	phase2
Ler_male_F	4741_BM	Chr1	9990434	11683549	phase2	phase1
Ler_male_F	4741_BM	Chr2	9945583	10238215	phase1	phase2
Ler_male_F	4741_BM	Chr4	4571991	5109442	phase1	phase2
Ler_male_F	4741_BM	Chr4	10908629	11905605	phase2	phase1
Ler_male_F	4741_BN	Chr1	29100717	30045176	phase1	phase2
Ler_male_F	4741_BN	Chr3	15834458	16777462	phase1	phase2
Ler_male_F	4741_BN	Chr4	467789	1052886	phase1	phase2
Ler_male_F	4741_BN	Chr5	17608655	20623529	phase2	phase1
Ler_male_F	4741_BO	Chr2	17243637	18884722	phase1	phase2
Ler_male_F	4741_BO	Chr3	6256700	7339409	phase2	phase1
Ler_male_F	4741_BO	Chr5	7826464	8517939	phase1	phase2
Ler_male_F	4741_BP	Chr1	23945180	24723677	phase2	phase1
Ler_male_F	4741_BP	Chr3	2226525	2610836	phase1	phase2
Ler_male_F	4741_BP	Chr5	16946808	18012687	phase2	phase1
Ler_male_F	4741_BQ	Chr1	22968230	23558285	phase2	phase1
Ler_male_F	4741_BQ	Chr3	11227142	13828957	phase1	phase2
Ler_male_F	4741_BQ	Chr5	4539468	7826464	phase1	phase2
Ler_male_F	4741_BQ	Chr5	21688913	22675237	phase2	phase1
Ler_male_F	4741_BR	Chr1	847435	1283042	phase2	phase1
Ler_male_F	4741_BR	Chr1	20463698	22968230	phase1	phase2
Ler_male_F	4741_BR	Chr5	2681195	3182692	phase2	phase1
Ler_male_F	4741_BR	Chr5	7922713	8085856	phase1	phase2
Ler_male_F	4741_BR	Chr5	15434582	15910718	phase2	phase1
Ler_male_F	4741_BS	Chr1	10739461	13342701	phase2	phase1
Ler_male_F	4741_BS	Chr1	19237615	20284505	phase1	phase2
Ler_male_F	4741_BS	Chr2	18503311	19254442	phase1	phase2
Ler_male_F	4741_BS	Chr3	10965311	11227142	phase1	phase2
Ler_male_F	4741_BS	Chr3	19510565	20308001	phase2	phase1
Ler_male_F	4741_BT	Chr1	10739461	12706617	phase2	phase1
Ler_male_F	4741_BT	Chr2	16106428	16995799	phase2	phase1
Ler_male_F	4741_BT	Chr4	12065974	12139125	phase1	phase2
Ler_male_F	4741_BT	Chr5	343827	532116	phase2	phase1
Ler_male_F	4741_BT	Chr5	24513995	25316310	phase1	phase2
Ler_male_F	4741_BV	Chr3	9161647	9541764	phase2	phase1
Ler_male_F	4741_BV	Chr5	7922713	8517939	phase2	phase1
Ler_male_F	4741_BW	Chr3	15230295	15700798	phase2	phase1
Ler_male_F	4741_BW	Chr4	816	453942	phase2	phase1
Ler_male_F	4741_BW	Chr5	8245174	8517939	phase1	phase2
Ler_male_F	4741_BX	Chr1	9990434	12860181	phase2	phase1
Ler_male_F	4741_BX	Chr1	15897462	17056595	phase1	phase2
Ler_male_F	4741_BX	Chr1	23762044	24864410	phase2	phase1
Ler_male_F	4741_BX	Chr4	17545064	18266874	phase2	phase2
Ler_male_F	4741_BX	Chr5	6925317	8085856	phase1	phase2
Ler_male_F	4741_BX	Chr5	14756828	15089972	phase2	phase1
Ler_male_F	4741_BY	Chr3	6192518	6256700	phase2	phase1
Ler_male_F	4741_BY	Chr3	10961121	10965311	phase1	phase2
Ler_male_F	4741_BY	Chr4	16241823	16421688	phase2	phase1
Ler_male_F	4741_BY	Chr5	25316310	26214408	phase1	phase2
Ler_male_F	4741_BZ	Chr4	467789	1072084	phase1	phase2
Ler_male_F	4741_CA	Chr2	9174887	9972433	phase2	phase1
Ler_male_F	4741_CA	Chr3	8243077	8809561	phase2	phase1
Ler_male_F	4741_CB	Chr2	18438023	18503311	phase2	phase1
Ler_male_F	4741_CB	Chr2	18503311	18726764	phase1	phase2
Ler_male_F	4741_CB	Chr3	4309506	4915576	phase1	phase2
Ler_male_F	4741_CB	Chr3	15834458	16890100	phase2	phase1
Ler_male_F	4741_CB	Chr5	17608655	18885844	phase1	phase2
Ler_male_F	4741_CC	Chr1	27547780	29009569	phase2	phase1
Ler_male_F	4741_CC	Chr3	632344	1298364	phase1	phase2
Ler_male_F	4741_CC	Chr5	17474276	17608655	phase1	phase2
Ler_male_F	4741_CD	Chr2	5302005	5727182	phase1	phase2
Ler_male_F	4741_CD	Chr3	7665560	8243077	phase2	phase1
Ler_male_F	4741_CD	Chr3	20046583	20308001	phase1	phase2
Ler_male_F	4741_CD	Chr4	4916913	6754546	phase1	phase2
Ler_male_F	4741_CD	Chr5	971693	1227693	phase2	phase1
Ler_male_F	4741_CD	Chr5	14756828	15057143	phase1	phase2
Ler_male_F	4741_CD	Chr5	25785201	26753136	phase2	phase1
Ler_male_F	4741_CE	Chr1	26095780	27620931	phase1	phase2
Ler_male_F	4741_CE	Chr4	423323	1154961	phase2	phase1
Ler_male_F	4741_CE	Chr5	7922713	11558083	phase1	phase2
Ler_male_F	4741_CF	Chr1	13787933	16817282	phase2	phase1
Ler_male_F	4741_CF	Chr1	23662853	24864410	phase1	phase2
Ler_male_F	4741_CF	Chr3	16890100	17583803	phase2	phase1
Ler_male_F	4741_CF	Chr3	20308001	21432682	phase1	phase2
Ler_male_F	4741_CF	Chr5	1227693	1693632	phase2	phase1
Ler_male_F	4741_CF	Chr5	24591608	26905279	phase1	phase2
Ler_male_F	4741_CG	Chr2	198982	379691	phase2	phase1
Ler_male_F	4741_CG	Chr2	12034967	13057446	phase1	phase2
Ler_male_F	4741_CG	Chr3	2857000	4309506	phase2	phase1
Ler_male_F	4741_CG	Chr4	17036719	17306270	phase1	phase2
Ler_male_F	4741_CG	Chr5	23713266	24454846	phase1	phase2
Ler_male_F	4741_CH	Chr1	7109175	7724254	phase1	phase2
Ler_male_F	4741_CH	Chr1	23558285	23561032	phase2	phase1
Ler_male_F	4741_CH	Chr2	17160155	18503311	phase2	phase1
Ler_male_F	4741_CH	Chr3	494880	1456709	phase1	phase2
Ler_male_F	4741_CH	Chr3	7917131	8809561	phase2	phase1
Ler_male_F	4741_CH	Chr3	19017095	19308573	phase1	phase2
Ler_male_F	4741_CH	Chr4	4570771	4916913	phase1	phase2
Ler_male_F	4741_CH	Chr4	16241823	16762343	phase2	phase1
Ler_male_F	4741_CH	Chr4	17306835	17545064	phase1	phase2
Ler_male_F	4741_CH	Chr5	1693632	3620080	phase1	phase2
Ler_male_F	4741_CI	Chr1	12860181	13737669	phase2	phase1
Ler_male_F	4741_CI	Chr2	8190732	8808929	phase2	phase1
Ler_male_F	4741_CI	Chr3	14019502	15230295	phase2	phase1
Ler_male_F	4741_CI	Chr5	24591608	26753136	phase1	phase2
Ler_male_F	4741_CJ	Chr1	20616627	21168125	phase2	phase1
Ler_male_F	4741_CJ	Chr2	107791	198982	phase1	phase2
Ler_male_F	4741_CJ	Chr3	632344	1298364	phase1	phase2
Ler_male_F	4741_CJ	Chr3	17183704	18286256	phase2	phase1
Ler_male_F	4741_CJ	Chr5	21688913	22659085	phase1	phase2
Ler_male_F	4741_CK	Chr1	8630553	9156908	phase2	phase1
Ler_male_F	4741_CK	Chr2	5580090	6488974	phase1	phase2
Ler_male_F	4741_CK	Chr3	11227142	13489400	phase2	phase1
Ler_male_F	4741_CL	Chr1	5982537	6802319	phase2	phase1
Ler_male_F	4741_CL	Chr1	23762044	24723677	phase1	phase2
Ler_male_F	4741_CL	Chr1	29316275	30045176	phase2	phase1
Ler_male_F	4741_CL	Chr2	5712492	6279200	phase2	phase1
Ler_male_F	4741_CL	Chr2	15803562	16106428	phase1	phase2
Ler_male_F	4741_CL	Chr3	361328	494880	phase2	phase1
Ler_male_F	4741_CL	Chr3	1456709	2094065	phase1	phase2
Ler_male_F	4741_CL	Chr3	19510565	20046583	phase2	phase1
Ler_male_F	4741_CL	Chr4	816	423323	phase2	phase1
Ler_male_F	4741_CL	Chr5	15524719	15910718	phase1	phase2
Ler_male_F	4741_CL	Chr5	21834903	22065030	phase2	phase1
Ler_male_F	4741_CM	Chr1	4453378	5020405	phase2	phase1
Ler_male_F	4741_CM	Chr1	24864410	25640558	phase1	phase2
Ler_male_F	4741_CM	Chr2	5727182	7560006	phase2	phase1
Ler_male_F	4741_CM	Chr2	16012232	17160155	phase1	phase2
Ler_male_F	4741_CM	Chr4	5336010	7354926	phase1	phase2
Ler_male_F	4741_CM	Chr5	22065030	22659085	phase2	phase1
Ler_male_F	4741_CN	Chr1	2670003	4050473	phase1	phase2
Ler_male_F	4741_CN	Chr1	13342701	13787933	phase2	phase1
Ler_male_F	4741_CO	Chr3	4309506	5737151	phase2	phase1
Ler_male_F	4741_CO	Chr3	14591903	15700798	phase1	phase2
Ler_male_F	4741_CO	Chr3	18745308	19308573	phase2	phase1
Ler_male_F	4741_CO	Chr5	4708443	4952990	phase2	phase1
Ler_male_F	4741_CO	Chr5	26214408	26753136	phase1	phase2
Ler_male_F	4741_CP	Chr1	1689275	2231852	phase2	phase1
Ler_male_F	4741_CP	Chr1	26095780	27874402	phase1	phase2
Ler_male_F	4741_CP	Chr2	5712492	6279200	phase1	phase2
Ler_male_F	4741_CP	Chr2	17160155	18503311	phase2	phase1
Ler_male_F	4741_CP	Chr3	2610836	2857000	phase1	phase2
Ler_male_F	4741_CQ	Chr1	5053241	5271344	phase1	phase2
Ler_male_F	4741_CQ	Chr2	6488974	6763014	phase2	phase1
Ler_male_F	4741_CQ	Chr2	14762396	15773994	phase1	phase1
Ler_male_F	4741_CQ	Chr3	4309506	5162131	phase1	phase2
Ler_male_F	4741_CQ	Chr4	10866582	11905605	phase2	phase1
Ler_male_F	4741_CQ	Chr5	971693	1327847	phase2	phase1
Ler_male_F	4741_CQ	Chr5	16946808	17193406	phase1	phase2
Ler_male_G	4608_BM	Chr1	11873194	11962408	phase2	phase1
Ler_male_G	4608_BM	Chr3	4619624	5891643	phase1	phase2
Ler_male_G	4608_BM	Chr4	8041939	9254732	phase2	phase1
Ler_male_G	4608_BM	Chr5	824521	1282650	phase2	phase1
Ler_male_G	4608_BN	Chr2	5462656	6273246	phase1	phase2
Ler_male_G	4608_BO	Chr1	3193453	3375369	phase1	phase2
Ler_male_G	4608_BO	Chr2	13350059	14652139	phase1	phase2
Ler_male_G	4608_BO	Chr3	2278479	2941428	phase2	phase1
Ler_male_G	4608_BO	Chr4	17620180	17737002	phase2	phase1
Ler_male_G	4608_BP	Chr1	471272	737931	phase2	phase1
Ler_male_G	4608_BP	Chr1	8030942	8295197	phase1	phase2
Ler_male_G	4608_BP	Chr1	24320041	24643557	phase2	phase1
Ler_male_G	4608_BP	Chr3	10136104	10495343	phase1	phase2
Ler_male_G	4608_BP	Chr3	19545137	19762976	phase2	phase1
Ler_male_G	4608_BP	Chr4	981624	2454532	phase2	phase1
Ler_male_G	4608_BQ	Chr1	11873194	12390667	phase1	phase2
Ler_male_G	4608_BQ	Chr2	1279915	2896778	phase2	phase1
Ler_male_G	4608_BQ	Chr3	16320214	17507038	phase2	phase1
Ler_male_G	4608_BQ	Chr4	15310629	15476488	phase2	phase1
Ler_male_G	4608_BQ	Chr5	14651130	16438992	phase1	phase2
Ler_male_G	4608_BR	Chr2	18227675	18598062	phase1	phase2
Ler_male_G	4608_BR	Chr3	4619624	6745760	phase2	phase1
Ler_male_G	4608_BR	Chr4	13416751	14515979	phase1	phase2
Ler_male_G	4608_BR	Chr5	6753745	7666182	phase2	phase1
Ler_male_G	4608_BR	Chr5	24682036	25427723	phase1	phase2
Ler_male_G	4608_BS	Chr1	22714803	23189883	phase2	phase1
Ler_male_G	4608_BS	Chr2	5880806	6273246	phase2	phase1
Ler_male_G	4608_BS	Chr4	6851690	7319256	phase1	phase2
Ler_male_G	4608_BS	Chr5	101265	469368	phase1	phase2
Ler_male_G	4608_BT	Chr1	16408995	18149634	phase1	phase2
Ler_male_G	4608_BT	Chr2	16513770	18227675	phase2	phase1
Ler_male_G	4608_BT	Chr3	18151175	18574914	phase1	phase2
Ler_male_G	4608_BT	Chr4	2011461	2148903	phase2	phase1
Ler_male_G	4608_BT	Chr5	10639726	11047950	phase1	phase2
Ler_male_G	4608_BT	Chr5	21484271	22291834	phase2	phase1
Ler_male_G	4608_BU	Chr3	4363002	6503810	phase2	phase1
Ler_male_G	4608_BU	Chr3	15974995	17317468	phase1	phase2
Ler_male_G	4608_BV	Chr3	8031281	8041321	phase2	phase1
Ler_male_G	4608_BV	Chr4	12018012	13266648	phase1	phase2
Ler_male_G	4608_BW	Chr4	499011	2454532	phase2	phase1
Ler_male_G	4608_BW	Chr5	20933642	22296919	phase1	phase2
Ler_male_G	4608_BX	Chr1	812226	2901575	phase2	phase1
Ler_male_G	4608_BX	Chr1	12390667	14272846	phase1	phase2
Ler_male_G	4608_BX	Chr2	8649641	9730018	phase2	phase1
Ler_male_G	4608_BX	Chr4	274557	499011	phase1	phase2
Ler_male_G	4608_BX	Chr5	12866565	13841879	phase2	phase1
Ler_male_G	4608_BY	Chr1	10740334	11873194	phase2	phase1
Ler_male_G	4608_BY	Chr2	5462656	6273246	phase1	phase2
Ler_male_G	4608_BY	Chr3	18828396	19213322	phase2	phase1
Ler_male_G	4608_BY	Chr4	8041939	9254732	phase2	phase1
Ler_male_G	4608_BY	Chr5	22300725	23942832	phase2	phase1
Ler_male_G	4608_BZ	Chr1	19443180	20610771	phase2	phase1
Ler_male_G	4608_BZ	Chr2	7461067	7717405	phase1	phase2
Ler_male_G	4608_BZ	Chr4	8041939	10122956	phase2	phase1
Ler_male_G	4608_BZ	Chr5	16438992	16478173	phase1	phase2
Ler_male_G	4608_CA	Chr4	8041939	8521467	phase2	phase1
Ler_male_G	4608_CA	Chr4	17261961	17620180	phase1	phase2
Ler_male_G	4608_CA	Chr5	1886836	4482216	phase2	phase1
Ler_male_G	4608_CA	Chr5	24682036	25569779	phase1	phase2
Ler_male_G	4608_CB	Chr1	26695610	27450844	phase1	phase1
Ler_male_G	4608_CB	Chr2	5469814	6273246	phase1	phase2
Ler_male_G	4608_CB	Chr3	23330277	23459803	phase1	phase1
Ler_male_G	4608_CB	Chr4	12239961	13031518	phase1	phase2
Ler_male_G	4608_CB	Chr5	14921989	16478173	phase1	phase2
Ler_male_G	4608_CC	Chr3	2182360	3558867	phase1	phase2
Ler_male_G	4608_CC	Chr3	17724201	19037265	phase2	phase1
Ler_male_G	4608_CC	Chr3	23091120	23330277	phase1	phase2
Ler_male_G	4608_CC	Chr4	10122956	11469018	phase1	phase2
Ler_male_G	4608_CC	Chr5	10228283	10639726	phase1	phase2
Ler_male_G	4608_CC	Chr5	24326572	24682036	phase2	phase1
Ler_male_G	4608_CD	Chr1	16408995	18700026	phase2	phase1
Ler_male_G	4608_CD	Chr2	5123651	5469814	phase1	phase2
Ler_male_G	4608_CD	Chr3	9278786	9891079	phase1	phase2
Ler_male_G	4608_CD	Chr4	2011461	2918028	phase1	phase2
Ler_male_G	4608_CD	Chr5	1469810	1526629	phase1	phase2
Ler_male_G	4608_CD	Chr5	18379214	19407793	phase2	phase1
Ler_male_G	4608_CE	Chr1	4230690	7436047	phase2	phase1
Ler_male_G	4608_CE	Chr2	9828640	10413564	phase1	phase2
Ler_male_G	4608_CE	Chr3	15914215	17192401	phase1	phase2
Ler_male_G	4608_CF	Chr1	13922105	15174553	phase1	phase2
Ler_male_G	4608_CF	Chr1	22652457	23363987	phase2	phase1
Ler_male_G	4608_CF	Chr4	1104651	2148903	phase1	phase2
Ler_male_G	4608_CF	Chr5	7318799	10744312	phase1	phase2
Ler_male_G	4608_CG	Chr2	8649641	8698594	phase1	phase2
Ler_male_G	4608_CG	Chr4	16418264	17261961	phase2	phase1
Ler_male_G	4608_CG	Chr5	14702342	16348973	phase2	phase1
Ler_male_G	4608_CG	Chr5	26092480	26478105	phase1	phase2
Ler_male_G	4608_CH	Chr1	674877	812226	phase2	phase1
Ler_male_G	4608_CH	Chr2	1279915	2832015	phase1	phase2
Ler_male_G	4608_CH	Chr3	18574914	19037265	phase2	phase1
Ler_male_G	4608_CH	Chr4	8041939	8521467	phase2	phase1
Ler_male_G	4608_CH	Chr5	7830860	9877815	phase2	phase1
Ler_male_G	4608_CH	Chr5	19407793	20562311	phase1	phase2
Ler_male_G	4608_CI	Chr2	991020	2896778	phase1	phase2
Ler_male_G	4608_CI	Chr3	16943586	17507038	phase2	phase1
Ler_male_G	4608_CI	Chr4	6211910	6851690	phase1	phase2
Ler_male_G	4608_CI	Chr4	10383900	12018012	phase2	phase1
Ler_male_G	4608_CI	Chr5	5500806	6867626	phase2	phase1
Ler_male_G	4608_CJ	Chr2	991020	1279915	phase1	phase2
Ler_male_G	4608_CJ	Chr2	14364912	14777904	phase2	phase1
Ler_male_G	4608_CJ	Chr3	10144034	11556487	phase1	phase2
Ler_male_G	4608_CJ	Chr4	11495449	11897380	phase2	phase1
Ler_male_G	4608_CJ	Chr5	1100465	1282650	phase2	phase1
Ler_male_G	4608_CK	Chr1	9079150	9760696	phase2	phase1
Ler_male_G	4608_CK	Chr2	10554915	10702647	phase2	phase1
Ler_male_G	4608_CK	Chr3	10495343	11556487	phase2	phase1
Ler_male_G	4608_CK	Chr4	10122956	11412115	phase2	phase1
Ler_male_G	4608_CK	Chr5	25333800	25569779	phase1	phase2
Ler_male_G	4608_CL	Chr2	10170831	10238717	phase2	phase1
Ler_male_G	4608_CL	Chr3	821160	1805841	phase2	phase1
Ler_male_G	4608_CL	Chr4	5016542	5772637	phase1	phase2
Ler_male_G	4608_CL	Chr5	1886836	4424062	phase1	phase2
Ler_male_G	4608_CL	Chr5	12069783	12980975	phase2	phase1
Ler_male_G	4608_CL	Chr5	22296919	22641594	phase1	phase2
Ler_male_G	4608_CM	Chr2	1279915	2896778	phase2	phase1
Ler_male_G	4608_CM	Chr3	4363002	5891643	phase2	phase1
Ler_male_G	4608_CN	Chr3	16320214	17507038	phase2	phase1
Ler_male_G	4608_CN	Chr5	101265	469368	phase1	phase2
Ler_male_G	4608_CN	Chr5	14702342	16438992	phase2	phase1
Ler_male_G	4608_CO	Chr2	1279915	2896778	phase2	phase1
Ler_male_G	4608_CO	Chr3	10136104	10144034	phase2	phase1
Ler_male_G	4608_CO	Chr3	17724201	19037265	phase1	phase2
Ler_male_G	4608_CO	Chr4	5772637	6211910	phase1	phase2
Ler_male_G	4608_CO	Chr5	7666182	10228283	phase2	phase1
Ler_male_G	4608_CP	Chr1	15938570	18834625	phase2	phase1
Ler_male_G	4608_CP	Chr3	4619624	4792531	phase1	phase2
Ler_male_G	4608_CP	Chr4	7066614	7350629	phase2	phase1
Ler_male_G	4608_CP	Chr5	8634416	10228283	phase2	phase1
Ler_male_G	4608_CP	Chr5	14274383	16348973	phase1	phase2
Ler_male_G	4608_CQ	Chr1	12390667	13922105	phase1	phase2
Ler_male_G	4608_CQ	Chr1	24058611	25630549	phase2	phase1
Ler_male_G	4608_CQ	Chr3	18574914	18828396	phase2	phase1
Ler_male_G	4608_CQ	Chr4	4164433	5579816	phase2	phase1
Ler_male_G	4608_CQ	Chr5	10744312	12154968	phase2	phase1
Ler_male_G	4608_CQ	Chr5	24269324	25427723	phase1	phase2
Ler_male_G	4608_CQ	Chr5	26342843	26478105	phase2	phase1
Ler_male_G	4742_BM	Chr1	6002164	7436047	phase1	phase2
Ler_male_G	4742_BM	Chr1	9760696	10108589	phase2	phase1
Ler_male_G	4742_BM	Chr2	3299390	4351761	phase1	phase2
Ler_male_G	4742_BM	Chr5	14921989	16438992	phase1	phase2
Ler_male_G	4742_BN	Chr2	17937078	18559098	phase2	phase1
Ler_male_G	4742_BN	Chr3	4619624	5891643	phase2	phase1
Ler_male_G	4742_BN	Chr3	20535142	22222176	phase1	phase2
Ler_male_G	4742_BN	Chr5	101265	469368	phase1	phase2
Ler_male_G	4742_BO	Chr3	9361545	10136104	phase2	phase1
Ler_male_G	4742_BO	Chr4	4294262	6037653	phase2	phase1
Ler_male_G	4742_BO	Chr5	95567	469368	phase1	phase2
Ler_male_G	4742_BO	Chr5	24682036	25849795	phase2	phase1
Ler_male_G	4742_BP	Chr2	10702647	11789272	phase2	phase1
Ler_male_G	4742_BP	Chr2	12233979	13926437	phase1	phase2
Ler_male_G	4742_BP	Chr4	522849	1405921	phase1	phase2
Ler_male_G	4742_BP	Chr4	17620180	17737002	phase2	phase1
Ler_male_G	4742_BP	Chr5	24269324	24682036	phase2	phase1
Ler_male_G	4742_BQ	Chr1	3560553	5825900	phase1	phase2
Ler_male_G	4742_BQ	Chr2	9828640	10238717	phase1	phase2
Ler_male_G	4742_BQ	Chr4	10122956	12018012	phase2	phase1
Ler_male_G	4742_BQ	Chr5	2126115	4482216	phase2	phase1
Ler_male_G	4742_BQ	Chr5	7666182	8634416	phase1	phase2
Ler_male_G	4742_BQ	Chr5	24269324	25333800	phase2	phase1
Ler_male_G	4742_BR	Chr1	8693366	10070048	phase2	phase1
Ler_male_G	4742_BR	Chr3	10144034	11556487	phase2	phase1
Ler_male_G	4742_BR	Chr5	7830860	11047950	phase2	phase1
Ler_male_G	4742_BR	Chr5	16478173	18289952	phase1	phase2
Ler_male_G	4742_BS	Chr1	7095649	7722814	phase1	phase2
Ler_male_G	4742_BS	Chr1	15938570	18149634	phase2	phase1
Ler_male_G	4742_BS	Chr2	14076360	14364912	phase1	phase2
Ler_male_G	4742_BS	Chr3	3997863	4792531	phase2	phase1
Ler_male_G	4742_BS	Chr3	22222176	23183517	phase1	phase2
Ler_male_G	4742_BS	Chr4	1104651	2148903	phase2	phase1
Ler_male_G	4742_BT	Chr1	22058727	22350620	phase2	phase1
Ler_male_G	4742_BT	Chr5	7830860	9877815	phase2	phase1
Ler_male_G	4742_BT	Chr5	26092480	26478105	phase1	phase2
Ler_male_G	4742_BU	Chr1	24320041	25630549	phase2	phase1
Ler_male_G	4742_BU	Chr2	15063814	16513770	phase2	phase1
Ler_male_G	4742_BU	Chr3	15914215	16320214	phase1	phase2
Ler_male_G	4742_BU	Chr4	981624	2454532	phase2	phase1
Ler_male_G	4742_BV	Chr2	5469814	6273246	phase1	phase2
Ler_male_G	4742_BV	Chr3	14742998	15060732	phase1	phase2
Ler_male_G	4742_BV	Chr3	20452809	21008770	phase2	phase1
Ler_male_G	4742_BV	Chr4	5579816	5772637	phase2	phase1
Ler_male_G	4742_BW	Chr2	991020	2896778	phase1	phase2
Ler_male_G	4742_BW	Chr3	4619624	5891643	phase2	phase1
Ler_male_G	4742_BW	Chr3	15773998	16204785	phase1	phase2
Ler_male_G	4742_BW	Chr3	18151175	19545137	phase2	phase1
Ler_male_G	4742_BW	Chr5	24326572	26092480	phase2	phase1
Ler_male_G	4742_BX	Chr1	22714803	24000304	phase2	phase1
Ler_male_G	4742_BX	Chr2	5344081	5880806	phase2	phase1
Ler_male_G	4742_BX	Chr3	9361545	9891079	phase2	phase1
Ler_male_G	4742_BX	Chr4	12018012	13266648	phase1	phase2
Ler_male_G	4742_BX	Chr5	4424062	4859694	phase2	phase1
Ler_male_G	4742_BX	Chr5	14921989	16438992	phase1	phase2
Ler_male_G	4742_BY	Chr1	16408995	18224295	phase2	phase1
Ler_male_G	4742_BY	Chr2	5462656	6273246	phase1	phase2
Ler_male_G	4742_BY	Chr3	16441860	17507038	phase2	phase1
Ler_male_G	4742_BY	Chr4	522849	981624	phase1	phase2
Ler_male_G	4742_BY	Chr4	17620180	17872477	phase2	phase1
Ler_male_G	4742_BZ	Chr1	9079150	9760696	phase2	phase1
Ler_male_G	4742_BZ	Chr2	10554915	11027730	phase2	phase1
Ler_male_G	4742_BZ	Chr4	11469018	12018012	phase1	phase2
Ler_male_G	4742_CA	Chr2	11848570	11923015	phase1	phase2
Ler_male_G	4742_CA	Chr2	18227675	18598062	phase2	phase1
Ler_male_G	4742_CA	Chr3	19545137	21163149	phase2	phase1
Ler_male_G	4742_CA	Chr4	5534725	6211910	phase2	phase1
Ler_male_G	4742_CA	Chr5	6753745	7666182	phase2	phase1
Ler_male_G	4742_CA	Chr5	14921989	16348973	phase1	phase2
Ler_male_G	4742_CB	Chr1	471272	674877	phase1	phase2
Ler_male_G	4742_CB	Chr2	17937078	18122284	phase2	phase1
Ler_male_G	4742_CB	Chr3	7908372	8031279	phase1	phase2
Ler_male_G	4742_CB	Chr4	10383900	10764537	phase1	phase2
Ler_male_G	4742_CB	Chr5	11411363	12259505	phase1	phase2
Ler_male_G	4742_CC	Chr1	4041714	5825900	phase2	phase1
Ler_male_G	4742_CC	Chr1	26139205	27921447	phase1	phase2
Ler_male_G	4742_CC	Chr4	17620180	17737002	phase2	phase1
Ler_male_G	4742_CD	Chr1	10634528	10740334	phase2	phase1
Ler_male_G	4742_CD	Chr2	1279915	2896778	phase2	phase1
Ler_male_G	4742_CD	Chr4	10383900	10764537	phase1	phase2
Ler_male_G	4742_CD	Chr5	1886836	4424062	phase1	phase2
Ler_male_G	4742_CD	Chr5	21484271	22291834	phase2	phase1
Ler_male_G	4742_CE	Chr1	10740334	12366961	phase2	phase1
Ler_male_G	4742_CE	Chr1	28429055	29731341	phase1	phase2
Ler_male_G	4742_CE	Chr2	5462656	6273246	phase1	phase2
Ler_male_G	4742_CE	Chr2	8698594	9730018	phase2	phase1
Ler_male_G	4742_CE	Chr5	7318799	10744312	phase1	phase2
Ler_male_G	4742_CE	Chr5	17113494	17923469	phase2	phase1
Ler_male_G	4742_CF	Chr1	737931	2715546	phase1	phase2
Ler_male_G	4742_CF	Chr1	12366961	12390667	phase2	phase1
Ler_male_G	4742_CF	Chr2	7324799	8256836	phase2	phase1
Ler_male_G	4742_CF	Chr4	152875	499011	phase2	phase1
Ler_male_G	4742_CG	Chr1	4756807	7095649	phase2	phase1
Ler_male_G	4742_CG	Chr3	16441860	17724201	phase2	phase1
Ler_male_G	4742_CG	Chr5	1469810	2126115	phase2	phase1
Ler_male_G	4742_CG	Chr5	20562311	22291834	phase1	phase2
Ler_male_G	4742_CH	Chr2	16513770	17937078	phase1	phase2
Ler_male_G	4742_CH	Chr3	11623026	12718811	phase2	phase1
Ler_male_G	4742_CH	Chr4	274557	499011	phase1	phase2
Ler_male_G	4742_CH	Chr4	13416751	14853589	phase2	phase1
Ler_male_G	4742_CH	Chr5	13284326	13841879	phase1	phase2
Ler_male_G	4742_CI	Chr1	8030942	10070048	phase2	phase1
Ler_male_G	4742_CI	Chr3	726656	1017019	phase1	phase2
Ler_male_G	4742_CI	Chr3	19762976	21183171	phase2	phase1
Ler_male_G	4742_CI	Chr4	12239961	13031518	phase1	phase2
Ler_male_G	4742_CI	Chr5	11440652	12048576	phase1	phase2
Ler_male_G	4742_CJ	Chr2	13038083	13317142	phase2	phase1
Ler_male_G	4742_CJ	Chr3	821160	1805841	phase2	phase1
Ler_male_G	4742_CJ	Chr3	9891079	10495343	phase1	phase2
Ler_male_G	4742_CJ	Chr4	5772637	6211910	phase1	phase2
Ler_male_G	4742_CK	Chr1	7436047	7631287	phase1	phase2
Ler_male_G	4742_CK	Chr3	583597	724629	phase2	phase1
Ler_male_G	4742_CK	Chr4	13416751	14747305	phase1	phase2
Ler_male_G	4742_CL	Chr1	15938570	18224295	phase2	phase1
Ler_male_G	4742_CL	Chr3	9361545	9891079	phase2	phase1
Ler_male_G	4742_CL	Chr4	7968644	9254732	phase1	phase2
Ler_male_G	4742_CL	Chr4	12018012	13031518	phase2	phase1
Ler_male_G	4742_CL	Chr5	13284326	14921989	phase2	phase1
Ler_male_G	4742_CM	Chr1	28429055	29731341	phase1	phase2
Ler_male_G	4742_CM	Chr2	8256836	8311689	phase2	phase1
Ler_male_G	4742_CM	Chr3	16441860	17317468	phase1	phase2
Ler_male_G	4742_CM	Chr5	9877815	10744312	phase2	phase1
Ler_male_G	4742_CN	Chr3	2182360	3154610	phase2	phase1
Ler_male_G	4742_CN	Chr3	8491757	9361545	phase1	phase2
Ler_male_G	4742_CN	Chr5	8634416	9587454	phase1	phase2
Ler_male_G	4742_CO	Chr1	28679218	29731341	phase1	phase2
Ler_male_G	4742_CO	Chr2	5469814	6273246	phase1	phase2
Ler_male_G	4742_CO	Chr2	16513770	18559098	phase2	phase1
Ler_male_G	4742_CO	Chr3	10495343	11971075	phase2	phase1
Ler_male_G	4742_CO	Chr5	7830860	9877815	phase2	phase1
Ler_male_G	4742_CO	Chr5	16478173	17731255	phase1	phase2
Ler_male_G	4742_CO	Chr5	20873915	22291834	phase2	phase1
Ler_male_G	4742_CO	Chr5	24682036	25929991	phase1	phase2
Ler_male_G	4742_CP	Chr1	7722814	8030942	phase2	phase1
[truncated: 5 more rows]
