# Supplementary material for: The megabase-scale crossover landscape is largely independent of sequence divergence
Source: Nat Commun. 2022 Jul 2;13:3828. doi: 10.1038/s41467-022-31509-8 (PMC9250513; doi:10.1038/s41467-022-31509-8)
Supplement: Supplementary file 7 — Supplementary Data 4 [file 41467_2022_31509_MOESM7_ESM.xlsx]

## Sheet: S4
Group	Sample	Chromosome	Breakpoint_Start_Pos	Breakpoint_Stop_Pos	Genotypic_Transformation_From	Genotypic_Transformation_To
Hybrid_female	Plate1_A1	Chr1	2398000	2406953	Col	Col/Ler
Hybrid_female	Plate1_A1	Chr2	2292277	2292398	Col	Col/Ler
Hybrid_female	Plate1_A1	Chr3	4805019	4815547	Col	Col/Ler
Hybrid_female	Plate1_A2	Chr5	8656283	8656665	Col/Ler	Col
Hybrid_female	Plate1_A4	Chr4	5739255	5739933	Col	Col/Ler
Hybrid_female	Plate1_A4	Chr5	4734611	4736938	Col	Col/Ler
Hybrid_female	Plate1_A4	Chr5	15251079	15251244	Col/Ler	Col
Hybrid_female	Plate1_A6	Chr2	100674	101442	Col	Col/Ler
Hybrid_female	Plate1_A6	Chr3	12453629	12454084	Col/Ler	Col
Hybrid_female	Plate1_A7	Chr3	8599867	8603429	Col	Col/Ler
Hybrid_female	Plate1_A7	Chr4	10236673	10236739	Col/Ler	Col
Hybrid_female	Plate1_A7	Chr5	22698000	22704994	Col	Col/Ler
Hybrid_female	Plate1_A8	Chr4	503151	503906	Col/Ler	Col
Hybrid_female	Plate1_A8	Chr5	21121245	21121279	Col/Ler	Col
Hybrid_female	Plate1_A9	Chr1	10500000	10500005	Col/Ler	Col
Hybrid_female	Plate1_A9	Chr3	17700000	17700043	Col/Ler	Col
Hybrid_female	Plate1_A9	Chr5	19657592	19658702	Col/Ler	Col
Hybrid_female	Plate1_A10	Chr1	16965132	16965876	Col	Col/Ler
Hybrid_female	Plate1_A10	Chr3	18810296	18811247	Col/Ler	Col
Hybrid_female	Plate1_A10	Chr4	5498104	5498647	Col/Ler	Col
Hybrid_female	Plate1_A11	Chr1	20161253	20161331	Col	Col/Ler
Hybrid_female	Plate1_A11	Chr3	9212151	9212332	Col/Ler	Col
Hybrid_female	Plate1_A11	Chr4	1567104	1568053	Col/Ler	Col
Hybrid_female	Plate1_A12	Chr2	809661	810356	Col	Col/Ler
Hybrid_female	Plate1_A12	Chr3	11750000	11750129	Col/Ler	Col
Hybrid_female	Plate1_B1	Chr1	20911878	20912749	Col/Ler	Col
Hybrid_female	Plate1_B1	Chr4	7664837	7665068	Col/Ler	Col
Hybrid_female	Plate1_B1	Chr5	18344397	18345284	Col	Col/Ler
Hybrid_female	Plate1_B2	Chr1	17208720	17209796	Col/Ler	Col
Hybrid_female	Plate1_B2	Chr2	11859329	11863339	Col	Col/Ler
Hybrid_female	Plate1_B2	Chr3	8688052	8691987	Col	Col/Ler
Hybrid_female	Plate1_B2	Chr4	12378662	12384700	Col	Col/Ler
Hybrid_female	Plate1_B2	Chr5	18607231	18607631	Col/Ler	Col
Hybrid_female	Plate1_B4	Chr4	623181	624095	Col	Col/Ler
Hybrid_female	Plate1_B4	Chr5	18361190	18361390	Col/Ler	Col
Hybrid_female	Plate1_B6	Chr2	10049332	10049546	Col/Ler	Col
Hybrid_female	Plate1_B6	Chr3	11356026	11356086	Col/Ler	Col
Hybrid_female	Plate1_B6	Chr4	1250289	1250550	Col	Col/Ler
Hybrid_female	Plate1_B7	Chr2	6791007	6795275	Col/Ler	Col
Hybrid_female	Plate1_B8	Chr2	10774506	10774703	Col	Col/Ler
Hybrid_female	Plate1_B8	Chr3	20009097	20010079	Col/Ler	Col
Hybrid_female	Plate1_B8	Chr4	6388674	6390760	Col/Ler	Col
Hybrid_female	Plate1_B8	Chr5	6094407	6094604	Col/Ler	Col
Hybrid_female	Plate1_B9	Chr1	23596704	23596739	Col/Ler	Col
Hybrid_female	Plate1_B9	Chr2	6795311	6795431	Col/Ler	Col
Hybrid_female	Plate1_B9	Chr5	22127734	22128264	Col/Ler	Col
Hybrid_female	Plate1_B11	Chr2	2296605	2296621	Col	Col/Ler
Hybrid_female	Plate1_B12	Chr2	5105646	5105651	Col/Ler	Col
Hybrid_female	Plate1_C1	Chr1	7372064	7372185	Col	Col/Ler
Hybrid_female	Plate1_C1	Chr2	2296605	2296621	Col	Col/Ler
Hybrid_female	Plate1_C1	Chr3	4548000	4551394	Col	Col/Ler
Hybrid_female	Plate1_C1	Chr3	21250974	21251948	Col/Ler	Col
Hybrid_female	Plate1_C2	Chr1	20622479	20622499	Col/Ler	Col
Hybrid_female	Plate1_C2	Chr2	400000	400008	Col/Ler	Col
Hybrid_female	Plate1_C2	Chr3	10687229	10688034	Col	Col/Ler
Hybrid_female	Plate1_C2	Chr4	7664837	7665068	Col/Ler	Col
Hybrid_female	Plate1_C2	Chr5	14090818	14091663	Col	Col/Ler
Hybrid_female	Plate1_C3	Chr1	1886956	1888401	Col/Ler	Col
Hybrid_female	Plate1_C3	Chr2	12613442	12615817	Col/Ler	Col
Hybrid_female	Plate1_C3	Chr4	6800000	6800025	Col/Ler	Col
Hybrid_female	Plate1_C3	Chr5	7200000	7200438	Col/Ler	Col
Hybrid_female	Plate1_C7	Chr4	7115158	7115227	Col	Col/Ler
Hybrid_female	Plate1_C8	Chr1	24900000	24900387	Col/Ler	Col
Hybrid_female	Plate1_C8	Chr2	10580354	10581052	Col/Ler	Col
Hybrid_female	Plate1_C8	Chr3	18707476	18707908	Col	Col/Ler
Hybrid_female	Plate1_C8	Chr4	1300000	1301657	Col/Ler	Col
Hybrid_female	Plate1_C8	Chr5	9317669	9318985	Col	Col/Ler
Hybrid_female	Plate1_C9	Chr2	11728628	11728955	Col	Col/Ler
Hybrid_female	Plate1_C9	Chr3	1452423	1453840	Col	Col/Ler
Hybrid_female	Plate1_C9	Chr5	7224006	7225406	Col/Ler	Col
Hybrid_female	Plate1_C10	Chr1	26084950	26091799	Col/Ler	Col
Hybrid_female	Plate1_C11	Chr3	9038311	9041172	Col	Col/Ler
Hybrid_female	Plate1_C11	Chr4	8413150	8413310	Col	Col/Ler
Hybrid_female	Plate1_C11	Chr5	10638529	10640894	Col/Ler	Col
Hybrid_female	Plate1_C12	Chr1	9004109	9004407	Col/Ler	Col
Hybrid_female	Plate1_C12	Chr2	15589759	15590399	Col	Col/Ler
Hybrid_female	Plate1_C12	Chr3	20064520	20066600	Col	Col/Ler
Hybrid_female	Plate1_D2	Chr1	25068854	25078229	Col	Col/Ler
Hybrid_female	Plate1_D2	Chr4	5854869	5855179	Col	Col/Ler
Hybrid_female	Plate1_D2	Chr5	21883270	21884203	Col/Ler	Col
Hybrid_female	Plate1_D3	Chr1	18213342	18214085	Col	Col/Ler
Hybrid_female	Plate1_D3	Chr2	2182775	2184337	Col	Col/Ler
Hybrid_female	Plate1_D3	Chr4	712350	712492	Col/Ler	Col
Hybrid_female	Plate1_D3	Chr5	9055143	9056617	Col	Col/Ler
Hybrid_female	Plate1_D4	Chr1	13439542	13439863	Col/Ler	Col
Hybrid_female	Plate1_D4	Chr2	15981288	15984325	Col	Col/Ler
Hybrid_female	Plate1_D4	Chr3	16950000	16950531	Col/Ler	Col
Hybrid_female	Plate1_D4	Chr4	1520536	1521164	Col	Col/Ler
Hybrid_female	Plate1_D6	Chr1	24683382	24683391	Col/Ler	Col
Hybrid_female	Plate1_D6	Chr2	14703903	14704408	Col	Col/Ler
Hybrid_female	Plate1_D6	Chr4	719673	720369	Col/Ler	Col
Hybrid_female	Plate1_D7	Chr4	648000	650792	Col	Col/Ler
Hybrid_female	Plate1_D8	Chr1	4339052	4339842	Col	Col/Ler
Hybrid_female	Plate1_D8	Chr2	560891	561159	Col/Ler	Col
Hybrid_female	Plate1_D8	Chr3	17012349	17015505	Col	Col/Ler
Hybrid_female	Plate1_D8	Chr4	7656077	7657355	Col	Col/Ler
Hybrid_female	Plate1_D9	Chr2	12798765	12799194	Col	Col/Ler
Hybrid_female	Plate1_D9	Chr3	15971671	15975307	Col/Ler	Col
Hybrid_female	Plate1_D9	Chr5	9898954	9902000	Col/Ler	Col
Hybrid_female	Plate1_D10	Chr3	7698000	7700714	Col	Col/Ler
Hybrid_female	Plate1_D10	Chr4	1350000	1362287	Col/Ler	Col
Hybrid_female	Plate1_D11	Chr1	17306261	17306297	Col/Ler	Col
Hybrid_female	Plate1_D11	Chr2	9905405	9905997	Col/Ler	Col
Hybrid_female	Plate1_D11	Chr4	5562910	5563336	Col/Ler	Col
Hybrid_female	Plate1_D11	Chr5	8661770	8662377	Col/Ler	Col
Hybrid_female	Plate1_D12	Chr1	13006418	13012852	Col/Ler	Col
Hybrid_female	Plate1_D12	Chr3	9736658	9737039	Col	Col/Ler
Hybrid_female	Plate1_D12	Chr4	10232590	10233246	Col/Ler	Col
Hybrid_female	Plate1_D12	Chr5	9044516	9046830	Col/Ler	Col
Hybrid_female	Plate1_E1	Chr1	17188739	17189898	Col	Col/Ler
Hybrid_female	Plate1_E1	Chr2	6897891	6897914	Col/Ler	Col
Hybrid_female	Plate1_E1	Chr4	367468	368769	Col/Ler	Col
Hybrid_female	Plate1_E1	Chr5	3209716	3209723	Col/Ler	Col
Hybrid_female	Plate1_E2	Chr2	385814	386886	Col/Ler	Col
Hybrid_female	Plate1_E2	Chr3	3089793	3101044	Col	Col/Ler
Hybrid_female	Plate1_E5	Chr3	9977361	9981322	Col	Col/Ler
Hybrid_female	Plate1_E5	Chr4	1250755	1250786	Col/Ler	Col
Hybrid_female	Plate1_E6	Chr1	7481295	7482151	Col	Col/Ler
Hybrid_female	Plate1_E7	Chr1	569578	569668	Col	Col/Ler
Hybrid_female	Plate1_E7	Chr1	13697302	13699028	Col/Ler	Col
Hybrid_female	Plate1_E7	Chr2	16655319	16655476	Col/Ler	Col
Hybrid_female	Plate1_E7	Chr3	17691385	17692123	Col	Col/Ler
Hybrid_female	Plate1_E7	Chr5	19198509	19198516	Col/Ler	Col
Hybrid_female	Plate1_E8	Chr2	16651066	16651284	Col	Col/Ler
Hybrid_female	Plate1_E8	Chr4	7486939	7487526	Col	Col/Ler
Hybrid_female	Plate1_E9	Chr1	17170926	17175764	Col	Col/Ler
Hybrid_female	Plate1_E9	Chr3	6850000	6850381	Col/Ler	Col
Hybrid_female	Plate1_E9	Chr4	5520672	5521037	Col/Ler	Col
Hybrid_female	Plate1_E10	Chr1	7004559	7004625	Col/Ler	Col
Hybrid_female	Plate1_E10	Chr1	28112407	28112686	Col	Col/Ler
Hybrid_female	Plate1_E10	Chr3	22316316	22318344	Col/Ler	Col
Hybrid_female	Plate1_E10	Chr4	955065	956389	Col	Col/Ler
Hybrid_female	Plate1_E11	Chr1	16818654	16819578	Col	Col/Ler
Hybrid_female	Plate1_E11	Chr2	935357	935576	Col/Ler	Col
Hybrid_female	Plate1_E11	Chr3	11500000	11500199	Col/Ler	Col
Hybrid_female	Plate1_E11	Chr5	22128393	22128965	Col/Ler	Col
Hybrid_female	Plate1_E12	Chr1	9319882	9321014	Col	Col/Ler
Hybrid_female	Plate1_E12	Chr3	11265267	11265457	Col	Col/Ler
Hybrid_female	Plate1_F1	Chr2	19048717	19050712	Col	Col/Ler
Hybrid_female	Plate1_F1	Chr5	14065685	14067592	Col/Ler	Col
Hybrid_female	Plate1_F2	Chr1	20021855	20021856	Col/Ler	Col
Hybrid_female	Plate1_F3	Chr1	10150505	10150969	Col	Col/Ler
Hybrid_female	Plate1_F3	Chr4	10821815	10822305	Col	Col/Ler
Hybrid_female	Plate1_F3	Chr5	8508432	8509310	Col/Ler	Col
Hybrid_female	Plate1_F4	Chr1	4204793	4206064	Col	Col/Ler
Hybrid_female	Plate1_F4	Chr2	6700905	6701264	Col	Col/Ler
Hybrid_female	Plate1_F4	Chr5	5939971	5940359	Col/Ler	Col
Hybrid_female	Plate1_F6	Chr3	15659271	15659361	Col/Ler	Col
Hybrid_female	Plate1_F7	Chr2	2114785	2130656	Col	Col/Ler
Hybrid_female	Plate1_F7	Chr3	9901568	9902593	Col	Col/Ler
Hybrid_female	Plate1_F7	Chr4	10590114	10591341	Col	Col/Ler
Hybrid_female	Plate1_F8	Chr1	7452732	7452776	Col/Ler	Col
Hybrid_female	Plate1_F8	Chr2	16559339	16560201	Col	Col/Ler
Hybrid_female	Plate1_F8	Chr4	9440647	9440737	Col/Ler	Col
Hybrid_female	Plate1_F8	Chr5	16068302	16068444	Col	Col/Ler
Hybrid_female	Plate1_F9	Chr2	14850517	14851225	Col	Col/Ler
Hybrid_female	Plate1_F10	Chr3	7049755	7051506	Col	Col/Ler
Hybrid_female	Plate1_F11	Chr2	7219792	7219817	Col/Ler	Col
Hybrid_female	Plate1_F11	Chr5	6274744	6275301	Col	Col/Ler
Hybrid_female	Plate1_G1	Chr1	17350825	17351406	Col	Col/Ler
Hybrid_female	Plate1_G1	Chr3	18959124	18959312	Col/Ler	Col
Hybrid_female	Plate1_G1	Chr5	9627713	9628025	Col/Ler	Col
Hybrid_female	Plate1_G1	Chr5	18913783	18916063	Col	Col/Ler
Hybrid_female	Plate1_G2	Chr1	10088672	10091198	Col/Ler	Col
Hybrid_female	Plate1_G2	Chr2	8372736	8373440	Col	Col/Ler
Hybrid_female	Plate1_G2	Chr4	523917	524252	Col/Ler	Col
Hybrid_female	Plate1_G3	Chr2	6110324	6110496	Col	Col/Ler
Hybrid_female	Plate1_G3	Chr3	7548000	7553821	Col	Col/Ler
Hybrid_female	Plate1_G4	Chr2	1219356	1219407	Col	Col/Ler
Hybrid_female	Plate1_G4	Chr4	7664837	7665068	Col/Ler	Col
Hybrid_female	Plate1_G4	Chr5	17248000	17250076	Col	Col/Ler
Hybrid_female	Plate1_G7	Chr1	16869603	16869695	Col/Ler	Col
Hybrid_female	Plate1_G7	Chr2	6288955	6290528	Col	Col/Ler
Hybrid_female	Plate1_G7	Chr3	19300000	19301717	Col/Ler	Col
Hybrid_female	Plate1_G8	Chr4	5189430	5190646	Col	Col/Ler
Hybrid_female	Plate1_G8	Chr5	8996118	8996860	Col	Col/Ler
Hybrid_female	Plate1_G9	Chr1	16130037	16130214	Col/Ler	Col
Hybrid_female	Plate1_G9	Chr2	979304	979518	Col/Ler	Col
Hybrid_female	Plate1_G9	Chr3	16150742	16150833	Col	Col/Ler
Hybrid_female	Plate1_G9	Chr4	10498000	10501716	Col	Col/Ler
Hybrid_female	Plate1_G9	Chr5	21225249	21226080	Col	Col/Ler
Hybrid_female	Plate1_G10	Chr4	10948000	10951982	Col	Col/Ler
Hybrid_female	Plate1_G11	Chr3	15197614	15199829	Col	Col/Ler
Hybrid_female	Plate1_G12	Chr3	1500000	1501115	Col/Ler	Col
Hybrid_female	Plate1_G12	Chr4	11240339	11240712	Col	Col/Ler
Hybrid_female	Plate1_H2	Chr2	14300000	14300068	Col/Ler	Col
Hybrid_female	Plate1_H3	Chr1	28068745	28070080	Col/Ler	Col
Hybrid_female	Plate1_H3	Chr2	1689595	1695603	Col/Ler	Col
Hybrid_female	Plate1_H3	Chr3	20363008	20367593	Col/Ler	Col
Hybrid_female	Plate1_H3	Chr4	712350	712492	Col/Ler	Col
Hybrid_female	Plate1_H5	Chr2	5529863	5529950	Col/Ler	Col
Hybrid_female	Plate1_H5	Chr4	7364616	7364793	Col	Col/Ler
Hybrid_female	Plate2_A1	Chr1	10902868	10903412	Col	Col/Ler
Hybrid_female	Plate2_A1	Chr2	6298739	6299986	Col/Ler	Col
Hybrid_female	Plate2_A1	Chr3	22411219	22411455	Col/Ler	Col
Hybrid_female	Plate2_A2	Chr1	30200826	30212057	Col/Ler	Col
Hybrid_female	Plate2_A2	Chr4	10808207	10810478	Col	Col/Ler
Hybrid_female	Plate2_A3	Chr1	22900000	22900916	Col/Ler	Col
Hybrid_female	Plate2_A3	Chr2	16764734	16765774	Col	Col/Ler
Hybrid_female	Plate2_A3	Chr4	8413150	8413310	Col	Col/Ler
Hybrid_female	Plate2_A4	Chr2	12987594	12991495	Col	Col/Ler
Hybrid_female	Plate2_A4	Chr3	8110326	8111500	Col/Ler	Col
Hybrid_female	Plate2_A4	Chr4	14259164	14259258	Col/Ler	Col
Hybrid_female	Plate2_A4	Chr5	20020512	20021708	Col/Ler	Col
Hybrid_female	Plate2_A5	Chr1	21250000	21250036	Col/Ler	Col
Hybrid_female	Plate2_A5	Chr4	15099842	15100016	Col/Ler	Col
Hybrid_female	Plate2_A6	Chr2	1500000	1500375	Col/Ler	Col
Hybrid_female	Plate2_A6	Chr5	7450994	7457922	Col	Col/Ler
Hybrid_female	Plate2_A7	Chr3	8493651	8493720	Col/Ler	Col
Hybrid_female	Plate2_A7	Chr5	14813175	14816294	Col/Ler	Col
Hybrid_female	Plate2_A8	Chr1	2985586	2987370	Col/Ler	Col
Hybrid_female	Plate2_A8	Chr3	4988415	4989526	Col	Col/Ler
Hybrid_female	Plate2_A8	Chr5	10651962	10653120	Col	Col/Ler
Hybrid_female	Plate2_A10	Chr2	10258387	10262180	Col	Col/Ler
Hybrid_female	Plate2_A10	Chr2	11565998	11567150	Col/Ler	Col
Hybrid_female	Plate2_A10	Chr5	6021930	6022917	Col/Ler	Col
Hybrid_female	Plate2_A11	Chr1	13703697	13704066	Col/Ler	Col
Hybrid_female	Plate2_A11	Chr4	616311	617084	Col	Col/Ler
Hybrid_female	Plate2_A11	Chr5	15412726	15413068	Col/Ler	Col
Hybrid_female	Plate2_A12	Chr2	7110823	7111525	Col/Ler	Col
Hybrid_female	Plate2_A12	Chr4	10363807	10365823	Col	Col/Ler
Hybrid_female	Plate2_A12	Chr5	22764056	22764087	Col/Ler	Col
Hybrid_female	Plate2_B1	Chr1	19964001	19964061	Col	Col/Ler
Hybrid_female	Plate2_B1	Chr5	19001292	19002304	Col	Col/Ler
Hybrid_female	Plate2_B2	Chr3	17663177	17663480	Col/Ler	Col
Hybrid_female	Plate2_B2	Chr4	9053609	9053690	Col/Ler	Col
Hybrid_female	Plate2_B3	Chr2	11476112	11479910	Col/Ler	Col
Hybrid_female	Plate2_B4	Chr1	11111663	11116278	Col/Ler	Col
Hybrid_female	Plate2_B4	Chr2	16348000	16362649	Col	Col/Ler
Hybrid_female	Plate2_B4	Chr3	9487603	9488603	Col	Col/Ler
Hybrid_female	Plate2_B4	Chr5	10637289	10637615	Col	Col/Ler
Hybrid_female	Plate2_B6	Chr2	13559490	13560016	Col	Col/Ler
Hybrid_female	Plate2_B6	Chr3	11273266	11273605	Col/Ler	Col
Hybrid_female	Plate2_B6	Chr4	5498104	5498647	Col/Ler	Col
Hybrid_female	Plate2_B6	Chr5	2311884	2312867	Col	Col/Ler
Hybrid_female	Plate2_B8	Chr1	3535377	3539882	Col	Col/Ler
Hybrid_female	Plate2_B8	Chr1	29358661	29359146	Col/Ler	Col
Hybrid_female	Plate2_B8	Chr4	11652508	11652854	Col	Col/Ler
Hybrid_female	Plate2_B8	Chr5	13593017	13596031	Col	Col/Ler
Hybrid_female	Plate2_B9	Chr1	12518698	12519561	Col	Col/Ler
Hybrid_female	Plate2_B9	Chr2	6240234	6241261	Col	Col/Ler
Hybrid_female	Plate2_B9	Chr3	8781165	8781477	Col/Ler	Col
Hybrid_female	Plate2_B9	Chr4	15491978	15493208	Col	Col/Ler
Hybrid_female	Plate2_B11	Chr3	3434984	3438049	Col	Col/Ler
Hybrid_female	Plate2_B11	Chr4	11458326	11459444	Col/Ler	Col
Hybrid_female	Plate2_B12	Chr1	26439849	26442733	Col	Col/Ler
Hybrid_female	Plate2_B12	Chr3	8694922	8695173	Col	Col/Ler
Hybrid_female	Plate2_B12	Chr4	10400586	10400882	Col/Ler	Col
Hybrid_female	Plate2_C1	Chr1	23219953	23220544	Col/Ler	Col
Hybrid_female	Plate2_C1	Chr2	6793074	6795431	Col/Ler	Col
Hybrid_female	Plate2_C1	Chr3	9987309	9987310	Col/Ler	Col
Hybrid_female	Plate2_C2	Chr2	1865270	1866325	Col/Ler	Col
Hybrid_female	Plate2_C2	Chr2	12228500	12231960	Col	Col/Ler
Hybrid_female	Plate2_C2	Chr3	11052258	11053608	Col	Col/Ler
Hybrid_female	Plate2_C3	Chr2	1033317	1033624	Col/Ler	Col
Hybrid_female	Plate2_C3	Chr4	7795854	7798516	Col	Col/Ler
Hybrid_female	Plate2_C4	Chr2	2610780	2610917	Col/Ler	Col
Hybrid_female	Plate2_C4	Chr2	2735260	2735500	Col	Col/Ler
Hybrid_female	Plate2_C4	Chr2	2892194	2892300	Col/Ler	Col
Hybrid_female	Plate2_C5	Chr1	6673244	6673901	Col	Col/Ler
Hybrid_female	Plate2_C5	Chr1	24850085	24850093	Col/Ler	Col
Hybrid_female	Plate2_C5	Chr3	8169451	8170219	Col	Col/Ler
Hybrid_female	Plate2_C5	Chr5	15905623	15910487	Col	Col/Ler
Hybrid_female	Plate2_C6	Chr5	16642451	16643015	Col	Col/Ler
Hybrid_female	Plate2_C7	Chr1	11116278	11117527	Col/Ler	Col
Hybrid_female	Plate2_C7	Chr1	30269554	30270428	Col	Col/Ler
Hybrid_female	Plate2_C7	Chr2	16761657	16769498	Col	Col/Ler
Hybrid_female	Plate2_C7	Chr4	10400371	10400586	Col	Col/Ler
Hybrid_female	Plate2_C7	Chr5	8033172	8033227	Col/Ler	Col
Hybrid_female	Plate2_C8	Chr1	17287216	17287683	Col/Ler	Col
Hybrid_female	Plate2_C9	Chr1	20669794	20670022	Col/Ler	Col
Hybrid_female	Plate2_C9	Chr2	1629604	1638217	Col/Ler	Col
Hybrid_female	Plate2_C10	Chr1	20445369	20446829	Col	Col/Ler
Hybrid_female	Plate2_C10	Chr3	19834158	19834364	Col	Col/Ler
Hybrid_female	Plate2_C10	Chr5	4460319	4461399	Col	Col/Ler
Hybrid_female	Plate2_D1	Chr2	6086974	6087781	Col/Ler	Col
Hybrid_female	Plate2_D1	Chr4	12398000	12400462	Col	Col/Ler
Hybrid_female	Plate2_D2	Chr1	16915833	16916104	Col	Col/Ler
Hybrid_female	Plate2_D2	Chr5	10461329	10461383	Col/Ler	Col
Hybrid_female	Plate2_D3	Chr4	9944029	9945128	Col	Col/Ler
Hybrid_female	Plate2_D3	Chr4	17867419	17868392	Col/Ler	Col
Hybrid_female	Plate2_D4	Chr1	27082420	27084876	Col/Ler	Col
Hybrid_female	Plate2_D4	Chr5	8727722	8733909	Col/Ler	Col
Hybrid_female	Plate2_D5	Chr1	23320292	23320393	Col	Col/Ler
Hybrid_female	Plate2_D5	Chr2	342839	343565	Col	Col/Ler
Hybrid_female	Plate2_D5	Chr3	16115771	16122442	Col/Ler	Col
Hybrid_female	Plate2_D5	Chr4	6548000	6550053	Col	Col/Ler
Hybrid_female	Plate2_D5	Chr4	14915161	14916394	Col/Ler	Col
Hybrid_female	Plate2_D7	Chr2	6778266	6778527	Col/Ler	Col
Hybrid_female	Plate2_D7	Chr3	17950000	17950244	Col/Ler	Col
Hybrid_female	Plate2_D7	Chr4	7063850	7063943	Col/Ler	Col
Hybrid_female	Plate2_D7	Chr5	15789443	15808528	Col	Col/Ler
Hybrid_female	Plate2_D8	Chr1	10951985	10956640	Col	Col/Ler
Hybrid_female	Plate2_D8	Chr2	10132981	10133632	Col/Ler	Col
Hybrid_female	Plate2_D8	Chr4	12259524	12260968	Col/Ler	Col
Hybrid_female	Plate2_D8	Chr5	18948780	18955700	Col/Ler	Col
Hybrid_female	Plate2_D9	Chr1	17650671	17652085	Col/Ler	Col
Hybrid_female	Plate2_D9	Chr2	10711581	10712073	Col	Col/Ler
Hybrid_female	Plate2_D9	Chr3	17761459	17761644	Col	Col/Ler
Hybrid_female	Plate2_D10	Chr3	9702177	9702252	Col	Col/Ler
Hybrid_female	Plate2_D10	Chr5	14084646	14085839	Col/Ler	Col
Hybrid_female	Plate2_D11	Chr2	9843227	9844079	Col	Col/Ler
Hybrid_female	Plate2_D11	Chr3	8062891	8066460	Col/Ler	Col
Hybrid_female	Plate2_D11	Chr4	7687885	7702000	Col/Ler	Col
Hybrid_female	Plate2_D11	Chr5	7352938	7355778	Col/Ler	Col
Hybrid_female	Plate2_D12	Chr3	8927697	8927858	Col	Col/Ler
Hybrid_female	Plate2_D12	Chr4	5166637	5167431	Col	Col/Ler
Hybrid_female	Plate2_D12	Chr5	9937058	9940606	Col	Col/Ler
Hybrid_female	Plate2_E1	Chr1	12650000	12651583	Col/Ler	Col
Hybrid_female	Plate2_E1	Chr3	4862708	4862720	Col	Col/Ler
Hybrid_female	Plate2_E1	Chr3	15971441	15972341	Col/Ler	Col
Hybrid_female	Plate2_E1	Chr5	8911553	8917943	Col	Col/Ler
Hybrid_female	Plate2_E2	Chr3	10338088	10338489	Col/Ler	Col
Hybrid_female	Plate2_E2	Chr5	9159700	9159739	Col/Ler	Col
Hybrid_female	Plate2_E3	Chr3	11805484	11805979	Col	Col/Ler
Hybrid_female	Plate2_E4	Chr2	17626834	17629497	Col	Col/Ler
Hybrid_female	Plate2_E4	Chr3	11792801	11793266	Col/Ler	Col
Hybrid_female	Plate2_E5	Chr1	26621549	26623727	Col/Ler	Col
Hybrid_female	Plate2_E5	Chr2	951784	957008	Col/Ler	Col
Hybrid_female	Plate2_E5	Chr3	9591947	9592028	Col/Ler	Col
Hybrid_female	Plate2_E5	Chr5	23788153	23788440	Col	Col/Ler
Hybrid_female	Plate2_E6	Chr4	12087073	12087267	Col	Col/Ler
Hybrid_female	Plate2_E6	Chr5	7700000	7700465	Col/Ler	Col
Hybrid_female	Plate2_E7	Chr2	368988	374126	Col	Col/Ler
Hybrid_female	Plate2_E7	Chr3	11396925	11397164	Col/Ler	Col
Hybrid_female	Plate2_E7	Chr3	22279058	22280209	Col	Col/Ler
Hybrid_female	Plate2_E7	Chr4	1348000	1362287	Col	Col/Ler
Hybrid_female	Plate2_E8	Chr1	13054815	13055194	Col	Col/Ler
Hybrid_female	Plate2_E8	Chr2	2579604	2579665	Col/Ler	Col
Hybrid_female	Plate2_E8	Chr3	122760	123114	Col/Ler	Col
Hybrid_female	Plate2_E8	Chr4	5757558	5758023	Col/Ler	Col
Hybrid_female	Plate2_E9	Chr1	8045449	8046238	Col	Col/Ler
Hybrid_female	Plate2_E9	Chr2	11350000	11350583	Col/Ler	Col
Hybrid_female	Plate2_E9	Chr3	3677764	3680933	Col	Col/Ler
Hybrid_female	Plate2_E9	Chr4	163270	166823	Col	Col/Ler
Hybrid_female	Plate2_E9	Chr5	8768922	8769050	Col	Col/Ler
Hybrid_female	Plate2_E10	Chr2	6125453	6125894	Col/Ler	Col
Hybrid_female	Plate2_E10	Chr4	6937240	6941171	Col	Col/Ler
Hybrid_female	Plate2_E11	Chr2	6826628	6838517	Col	Col/Ler
Hybrid_female	Plate2_E12	Chr1	11759744	11767845	Col/Ler	Col
Hybrid_female	Plate2_E12	Chr1	26604021	26604929	Col	Col/Ler
Hybrid_female	Plate2_E12	Chr3	3773924	3774330	Col/Ler	Col
Hybrid_female	Plate2_F1	Chr1	17184876	17186793	Col	Col/Ler
Hybrid_female	Plate2_F1	Chr2	639060	639160	Col/Ler	Col
Hybrid_female	Plate2_F1	Chr3	5700000	5700045	Col/Ler	Col
Hybrid_female	Plate2_F2	Chr2	7371007	7371096	Col	Col/Ler
Hybrid_female	Plate2_F2	Chr3	16500000	16500214	Col/Ler	Col
Hybrid_female	Plate2_F2	Chr4	10400586	10400882	Col/Ler	Col
Hybrid_female	Plate2_F2	Chr5	10641632	10642238	Col	Col/Ler
Hybrid_female	Plate2_F3	Chr2	409211	409389	Col	Col/Ler
Hybrid_female	Plate2_F3	Chr4	6054504	6054512	Col/Ler	Col
Hybrid_female	Plate2_F3	Chr5	5400000	5400356	Col/Ler	Col
Hybrid_female	Plate2_F3	Chr5	21455226	21455400	Col	Col/Ler
Hybrid_female	Plate2_F4	Chr1	16772151	16773419	Col	Col/Ler
Hybrid_female	Plate2_F4	Chr4	5498104	5498647	Col/Ler	Col
Hybrid_female	Plate2_F6	Chr1	7366284	7368259	Col	Col/Ler
Hybrid_female	Plate2_F6	Chr2	10000000	10000315	Col/Ler	Col
Hybrid_female	Plate2_F6	Chr3	17441872	17441887	Col/Ler	Col
Hybrid_female	Plate2_F6	Chr4	6856232	6859603	Col	Col/Ler
Hybrid_female	Plate2_F7	Chr1	13308159	13308191	Col/Ler	Col
Hybrid_female	Plate2_F7	Chr3	22650456	22650834	Col	Col/Ler
Hybrid_female	Plate2_F7	Chr4	7063850	7063943	Col/Ler	Col
Hybrid_female	Plate2_F7	Chr5	5450000	5450224	Col/Ler	Col
Hybrid_female	Plate2_F8	Chr1	9339309	9342665	Col/Ler	Col
Hybrid_female	Plate2_F8	Chr3	9848000	9858156	Col	Col/Ler
Hybrid_female	Plate2_F9	Chr1	8024745	8025591	Col	Col/Ler
Hybrid_female	Plate2_F9	Chr2	6032422	6032625	Col	Col/Ler
Hybrid_female	Plate2_F9	Chr3	9198857	9199167	Col/Ler	Col
Hybrid_female	Plate2_F9	Chr4	1178262	1178268	Col/Ler	Col
Hybrid_female	Plate2_F10	Chr2	6430948	6431030	Col/Ler	Col
Hybrid_female	Plate2_F10	Chr5	14150000	14151721	Col/Ler	Col
Hybrid_female	Plate2_F11	Chr1	14151329	14152576	Col/Ler	Col
Hybrid_female	Plate2_F11	Chr2	16720341	16727084	Col/Ler	Col
Hybrid_female	Plate2_F11	Chr3	15972676	15974422	Col/Ler	Col
Hybrid_female	Plate2_F11	Chr4	11931963	11931987	Col	Col/Ler
Hybrid_female	Plate2_F11	Chr5	9650213	9651098	Col/Ler	Col
Hybrid_female	Plate2_G2	Chr4	916120	916228	Col/Ler	Col
Hybrid_female	Plate2_G2	Chr5	20503190	20504277	Col/Ler	Col
Hybrid_female	Plate2_G3	Chr1	12565039	12584015	Col	Col/Ler
Hybrid_female	Plate2_G3	Chr2	6238544	6240234	Col/Ler	Col
Hybrid_female	Plate2_G3	Chr3	15910661	15912182	Col	Col/Ler
Hybrid_female	Plate2_G3	Chr4	6322166	6323461	Col/Ler	Col
Hybrid_female	Plate2_G4	Chr1	25450447	25451586	Col	Col/Ler
Hybrid_female	Plate2_G4	Chr2	5676455	5677056	Col	Col/Ler
Hybrid_female	Plate2_G4	Chr5	20644439	20648408	Col	Col/Ler
Hybrid_female	Plate2_G5	Chr2	6325833	6347419	Col	Col/Ler
Hybrid_female	Plate2_G7	Chr1	10704996	10705546	Col/Ler	Col
Hybrid_female	Plate2_G7	Chr3	7896480	7898422	Col/Ler	Col
Hybrid_female	Plate2_G8	Chr1	12095838	12096073	Col	Col/Ler
Hybrid_female	Plate2_G9	Chr1	17223512	17224110	Col	Col/Ler
Hybrid_female	Plate2_G9	Chr4	801634	802048	Col	Col/Ler
Hybrid_female	Plate2_G10	Chr3	21319321	21321232	Col/Ler	Col
Hybrid_female	Plate2_G10	Chr5	22774562	22776390	Col/Ler	Col
Hybrid_female	Plate2_G11	Chr1	12526649	12527255	Col/Ler	Col
Hybrid_female	Plate2_G11	Chr3	8112461	8112657	Col	Col/Ler
Hybrid_female	Plate2_G11	Chr5	19826694	19830597	Col	Col/Ler
Hybrid_female	Plate2_H1	Chr1	10652954	10667030	Col/Ler	Col
Hybrid_female	Plate2_H1	Chr2	12138097	12141898	Col	Col/Ler
Hybrid_female	Plate2_H1	Chr3	17511511	17512839	Col	Col/Ler
Hybrid_female	Plate2_H1	Chr5	22178793	22179885	Col/Ler	Col
Hybrid_female	Plate2_H3	Chr2	2162369	2182064	Col	Col/Ler
Hybrid_female	Plate2_H4	Chr1	10009511	10009767	Col	Col/Ler
Hybrid_female	Plate2_H4	Chr2	12209302	12209501	Col	Col/Ler
Hybrid_female	Plate2_H4	Chr3	11208492	11210360	Col	Col/Ler
Hybrid_female	Plate2_H4	Chr4	6203453	6203454	Col/Ler	Col
Hybrid_female	Plate2_H5	Chr1	16594818	16594936	Col/Ler	Col
Hybrid_female	Plate2_H5	Chr3	11300763	11300899	Col/Ler	Col
Hybrid_female	Plate2_H5	Chr5	24228642	24237276	Col/Ler	Col
Hybrid_female	Plate2_H6	Chr3	15699443	15699523	Col/Ler	Col
Hybrid_female	Plate2_H7	Chr1	12655733	12655849	Col/Ler	Col
Hybrid_female	Plate2_H7	Chr2	9552489	9552582	Col/Ler	Col
Hybrid_female	Plate2_H7	Chr5	8050000	8050344	Col/Ler	Col
Hybrid_female	Plate2_H8	Chr1	24852952	24853376	Col	Col/Ler
Hybrid_female	Plate2_H8	Chr2	12403860	12404015	Col/Ler	Col
Hybrid_female	Plate2_H8	Chr3	11104046	11104189	Col/Ler	Col
Hybrid_female	Plate2_H9	Chr2	1135400	1136376	Col/Ler	Col
Hybrid_female	Plate2_H9	Chr3	16725387	16726629	Col/Ler	Col
Hybrid_female	Plate2_H9	Chr4	5191281	5192882	Col	Col/Ler
Hybrid_female	Plate2_H9	Chr5	16098000	16101125	Col	Col/Ler
Hybrid_female	Plate2_H10	Chr1	11824455	11825333	Col/Ler	Col
Hybrid_female	Plate2_H10	Chr2	16486094	16486126	Col/Ler	Col
Hybrid_female	Plate2_H10	Chr5	13954372	13955158	Col/Ler	Col
Hybrid_female	Plate2_H11	Chr1	13078838	13078968	Col	Col/Ler
Hybrid_female	Plate3_A1	Chr1	7498000	7504756	Col	Col/Ler
Hybrid_female	Plate3_A1	Chr1	23784309	23785099	Col/Ler	Col
Hybrid_female	Plate3_A1	Chr2	2296621	2296653	Col/Ler	Col
Hybrid_female	Plate3_A1	Chr3	10903006	10903141	Col	Col/Ler
Hybrid_female	Plate3_A2	Chr1	17223512	17224110	Col/Ler	Col
Hybrid_female	Plate3_A2	Chr4	5750500	5750595	Col	Col/Ler
Hybrid_female	Plate3_A2	Chr5	9712842	9713163	Col/Ler	Col
Hybrid_female	Plate3_A3	Chr1	17197735	17199190	Col/Ler	Col
Hybrid_female	Plate3_A3	Chr2	376090	377521	Col	Col/Ler
Hybrid_female	Plate3_A3	Chr4	7375202	7375379	Col/Ler	Col
Hybrid_female	Plate3_A4	Chr1	23288470	23289340	Col/Ler	Col
Hybrid_female	Plate3_A4	Chr2	613739	614232	Col/Ler	Col
Hybrid_female	Plate3_A4	Chr4	7069534	7070081	Col/Ler	Col
Hybrid_female	Plate3_A4	Chr5	15034684	15039516	Col/Ler	Col
Hybrid_female	Plate3_A5	Chr3	7639239	7640133	Col/Ler	Col
Hybrid_female	Plate3_A5	Chr5	10484502	10486315	Col	Col/Ler
Hybrid_female	Plate3_B1	Chr3	16560925	16561371	Col/Ler	Col
Hybrid_female	Plate3_B1	Chr5	13753947	13760998	Col	Col/Ler
Hybrid_female	Plate3_B2	Chr1	13308159	13308191	Col/Ler	Col
Hybrid_female	Plate3_B2	Chr5	10451739	10451916	Col/Ler	Col
Hybrid_female	Plate3_B3	Chr2	12418705	12419551	Col	Col/Ler
Hybrid_female	Plate3_B3	Chr4	10138357	10138986	Col	Col/Ler
Hybrid_female	Plate3_B4	Chr2	15495165	15496039	Col/Ler	Col
Hybrid_female	Plate3_B4	Chr3	20393734	20395014	Col/Ler	Col
Hybrid_female	Plate3_B5	Chr1	17403733	17403780	Col/Ler	Col
Hybrid_female	Plate3_B5	Chr3	16754323	16755472	Col/Ler	Col
Hybrid_female	Plate3_B5	Chr5	6160520	6162486	Col	Col/Ler
Hybrid_female	Plate3_B5	Chr5	18294089	18294511	Col/Ler	Col
Hybrid_female	Plate3_C1	Chr1	25231889	25232027	Col	Col/Ler
Hybrid_female	Plate3_C1	Chr3	17784448	17790135	Col/Ler	Col
Hybrid_female	Plate3_C1	Chr5	8123127	8142360	Col	Col/Ler
Hybrid_female	Plate3_C2	Chr1	24537444	24537920	Col/Ler	Col
Hybrid_female	Plate3_C2	Chr2	7900553	7900748	Col/Ler	Col
Hybrid_female	Plate3_C2	Chr3	3155821	3157205	Col/Ler	Col
Hybrid_female	Plate3_C2	Chr3	20014256	20014746	Col	Col/Ler
Hybrid_female	Plate3_C2	Chr4	672996	673226	Col	Col/Ler
Hybrid_female	Plate3_C2	Chr5	5389318	5389941	Col/Ler	Col
Hybrid_female	Plate3_C3	Chr1	9815621	9815626	Col	Col/Ler
Hybrid_female	Plate3_C3	Chr2	2965940	2966925	Col/Ler	Col
Hybrid_female	Plate3_C3	Chr3	19023078	19025115	Col	Col/Ler
Hybrid_female	Plate3_C3	Chr4	5707492	5708678	Col/Ler	Col
Hybrid_female	Plate3_C3	Chr5	17044193	17044952	Col/Ler	Col
Hybrid_female	Plate3_C4	Chr2	2530051	2542293	Col/Ler	Col
Hybrid_female	Plate3_C4	Chr4	6025041	6025094	Col/Ler	Col
Hybrid_female	Plate3_C4	Chr5	9302327	9302523	Col	Col/Ler
Hybrid_female	Plate3_C5	Chr1	10312125	10314362	Col	Col/Ler
Hybrid_female	Plate3_C5	Chr2	12605864	12607619	Col/Ler	Col
Hybrid_female	Plate3_C5	Chr3	19007756	19008036	Col	Col/Ler
Hybrid_female	Plate3_C5	Chr4	5142905	5143185	Col/Ler	Col
Hybrid_female	Plate3_D1	Chr1	17190540	17191108	Col	Col/Ler
Hybrid_female	Plate3_D2	Chr3	9960726	9967696	Col	Col/Ler
Hybrid_female	Plate3_D2	Chr4	11500000	11500604	Col/Ler	Col
Hybrid_female	Plate3_D3	Chr1	20205818	20205962	Col	Col/Ler
Hybrid_female	Plate3_D3	Chr5	15850000	15850304	Col/Ler	Col
Hybrid_female	Plate3_D4	Chr1	16150719	16151902	Col	Col/Ler
Hybrid_female	Plate3_D4	Chr2	1440785	1441064	Col/Ler	Col
Hybrid_female	Plate3_D4	Chr3	16673349	16673431	Col/Ler	Col
Hybrid_female	Plate3_D4	Chr4	5728522	5729152	Col/Ler	Col
Hybrid_female	Plate3_D4	Chr5	18378604	18379056	Col/Ler	Col
Hybrid_female	Plate3_D5	Chr2	14750000	14752080	Col/Ler	Col
Hybrid_female	Plate3_D5	Chr3	11105718	11106273	Col	Col/Ler
Hybrid_female	Plate3_D5	Chr4	6289240	6299919	Col	Col/Ler
Hybrid_female	Plate3_E1	Chr2	8172643	8173947	Col	Col/Ler
Hybrid_female	Plate3_E1	Chr3	21024713	21025419	Col	Col/Ler
Hybrid_female	Plate3_E2	Chr2	6809809	6810038	Col	Col/Ler
Hybrid_female	Plate3_E2	Chr3	15743229	15743689	Col	Col/Ler
Hybrid_female	Plate3_E2	Chr4	4645174	4645213	Col/Ler	Col
Hybrid_female	Plate3_E3	Chr2	12942472	12947325	Col/Ler	Col
Hybrid_female	Plate3_E3	Chr4	5640254	5640520	Col	Col/Ler
Hybrid_female	Plate3_E4	Chr1	16117753	16117775	Col	Col/Ler
Hybrid_female	Plate3_E4	Chr3	20488829	20494165	Col/Ler	Col
Hybrid_female	Plate3_E4	Chr5	14704081	14704200	Col	Col/Ler
Hybrid_female	Plate3_E5	Chr1	12508396	12509201	Col	Col/Ler
Hybrid_female	Plate3_E5	Chr3	7906349	7908675	Col/Ler	Col
Hybrid_female	Plate3_F1	Chr2	448000	450030	Col	Col/Ler
Hybrid_female	Plate3_F1	Chr3	4124149	4124494	Col/Ler	Col
Hybrid_female	Plate3_F1	Chr3	9466225	9466711	Col	Col/Ler
Hybrid_female	Plate3_F1	Chr4	664825	665544	Col	Col/Ler
Hybrid_female	Plate3_F1	Chr5	14598000	14600606	Col	Col/Ler
Hybrid_female	Plate3_F3	Chr1	17224184	17227398	Col	Col/Ler
Hybrid_female	Plate3_F3	Chr1	20550000	20551447	Col/Ler	Col
Hybrid_female	Plate3_F3	Chr2	2296621	2296653	Col/Ler	Col
Hybrid_female	Plate3_F3	Chr3	6295217	6299805	Col/Ler	Col
Hybrid_female	Plate3_F3	Chr4	16705055	16705884	Col	Col/Ler
Hybrid_female	Plate3_F3	Chr5	10301025	10380827	Col	Col/Ler
Hybrid_female	Plate3_F4	Chr4	7274341	7274862	Col	Col/Ler
Hybrid_female	Plate3_F4	Chr5	10804441	10804802	Col/Ler	Col
Hybrid_female	Plate3_F5	Chr1	9618694	9620361	Col/Ler	Col
Hybrid_female	Plate3_F5	Chr2	6793074	6795431	Col	Col/Ler
Hybrid_female	Plate3_F5	Chr3	17548000	17553603	Col	Col/Ler
Hybrid_female	Plate3_F5	Chr4	6025041	6025094	Col/Ler	Col
Hybrid_female	Plate3_F5	Chr5	16384455	16387206	Col/Ler	Col
Hybrid_female	Plate3_G1	Chr1	25732451	25734816	Col/Ler	Col
Hybrid_female	Plate3_G1	Chr4	1178262	1178268	Col/Ler	Col
Hybrid_female	Plate3_G1	Chr5	17022479	17022580	Col/Ler	Col
Hybrid_female	Plate3_G2	Chr1	12502040	12502254	Col	Col/Ler
Hybrid_female	Plate3_G2	Chr2	12828725	12830934	Col	Col/Ler
Hybrid_female	Plate3_G2	Chr4	1434068	1434697	Col/Ler	Col
Hybrid_female	Plate3_G2	Chr5	7365553	7367105	Col	Col/Ler
Hybrid_female	Plate3_G3	Chr4	13267913	13269377	Col	Col/Ler
Hybrid_female	Plate3_G3	Chr5	3476215	3476740	Col	Col/Ler
Hybrid_female	Plate3_G4	Chr1	4061550	4062145	Col/Ler	Col
Hybrid_female	Plate3_G4	Chr2	7406000	7407096	Col/Ler	Col
Hybrid_female	Plate3_G4	Chr3	15752881	15752939	Col	Col/Ler
Hybrid_female	Plate3_G4	Chr4	14327333	14327896	Col	Col/Ler
Hybrid_female	Plate3_G4	Chr5	6569479	6569642	Col/Ler	Col
Hybrid_female	Plate3_G5	Chr1	11320978	11320980	Col/Ler	Col
Hybrid_female	Plate3_G5	Chr2	12936779	12937173	Col	Col/Ler
Hybrid_female	Plate3_G5	Chr3	11264049	11265267	Col/Ler	Col
Hybrid_female	Plate3_G5	Chr5	16464742	16467436	Col	Col/Ler
Hybrid_female	Plate3_H1	Chr1	21748000	21849617	Col	Col/Ler
Hybrid_female	Plate3_H1	Chr4	6334352	6336574	Col	Col/Ler
Hybrid_female	Plate3_H2	Chr1	11333829	11334523	Col	Col/Ler
Hybrid_female	Plate3_H2	Chr2	7122829	7122964	Col/Ler	Col
Hybrid_female	Plate3_H2	Chr3	9914644	9915299	Col	Col/Ler
Hybrid_female	Plate3_H2	Chr5	16467467	16468770	Col	Col/Ler
Hybrid_female	Plate3_H3	Chr5	9668674	9670189	Col/Ler	Col
Hybrid_female	Plate3_H4	Chr2	2983678	2984193	Col	Col/Ler
Hybrid_female	Plate3_H4	Chr3	11076904	11081405	Col/Ler	Col
Hybrid_female	Plate3_H4	Chr4	6796827	6797695	Col/Ler	Col
Hybrid_female	Plate3_H4	Chr5	15194365	15198658	Col/Ler	Col
Hybrid_female	Plate3_H5	Chr2	6125453	6125894	Col/Ler	Col
Hybrid_female	Plate5_A1	Chr1	20176414	20177815	Col	Col/Ler
Hybrid_female	Plate5_A1	Chr3	17326389	17326415	Col/Ler	Col
Hybrid_female	Plate5_A2	Chr2	1604024	1604293	Col/Ler	Col
Hybrid_female	Plate5_A2	Chr3	19733000	19739583	Col	Col/Ler
Hybrid_female	Plate5_A2	Chr5	10184823	10185520	Col	Col/Ler
Hybrid_female	Plate5_A3	Chr1	17100000	17101550	Col/Ler	Col
Hybrid_female	Plate5_A3	Chr2	18576829	18579575	Col	Col/Ler
Hybrid_female	Plate5_A4	Chr2	746705	748208	Col/Ler	Col
Hybrid_female	Plate5_A4	Chr2	12773625	12774606	Col	Col/Ler
Hybrid_female	Plate5_A4	Chr4	8579403	8579664	Col/Ler	Col
Hybrid_female	Plate5_A5	Chr1	12998000	13006418	Col	Col/Ler
Hybrid_female	Plate5_A5	Chr2	6023359	6023891	Col	Col/Ler
Hybrid_female	Plate5_A5	Chr5	18060316	18063485	Col	Col/Ler
Hybrid_female	Plate5_A6	Chr1	18362466	18363328	Col/Ler	Col
Hybrid_female	Plate5_A7	Chr1	8075699	8078601	Col	Col/Ler
Hybrid_female	Plate5_A7	Chr2	393300	393665	Col	Col/Ler
Hybrid_female	Plate5_A7	Chr3	7659606	7661268	Col	Col/Ler
Hybrid_female	Plate5_A8	Chr1	3517334	3522764	Col	Col/Ler
Hybrid_female	Plate5_A8	Chr1	22838462	22838466	Col/Ler	Col
Hybrid_female	Plate5_A8	Chr3	4943404	4943573	Col/Ler	Col
Hybrid_female	Plate5_A8	Chr3	10281907	10284161	Col	Col/Ler
Hybrid_female	Plate5_A8	Chr4	16851943	16854360	Col/Ler	Col
Hybrid_female	Plate5_A8	Chr5	8584131	8584135	Col/Ler	Col
Hybrid_female	Plate5_A9	Chr1	24651431	24659406	Col/Ler	Col
Hybrid_female	Plate5_A9	Chr2	10118889	10119052	Col/Ler	Col
Hybrid_female	Plate5_A9	Chr3	8896952	8899092	Col/Ler	Col
Hybrid_female	Plate5_A9	Chr4	5498104	5498647	Col/Ler	Col
Hybrid_female	Plate5_A10	Chr2	6807863	6809178	Col	Col/Ler
Hybrid_female	Plate5_A10	Chr5	903446	905665	Col	Col/Ler
Hybrid_female	Plate5_A10	Chr5	26650000	26650125	Col/Ler	Col
Hybrid_female	Plate5_A11	Chr4	7960757	7961165	Col	Col/Ler
Hybrid_female	Plate5_A11	Chr5	13877742	13878397	Col/Ler	Col
Hybrid_female	Plate5_A12	Chr1	8325810	8325813	Col/Ler	Col
Hybrid_female	Plate5_A12	Chr1	22250725	22252309	Col	Col/Ler
Hybrid_female	Plate5_A12	Chr2	2296621	2296653	Col/Ler	Col
Hybrid_female	Plate5_A12	Chr4	11825257	11825851	Col/Ler	Col
Hybrid_female	Plate5_A12	Chr5	9088907	9089661	Col	Col/Ler
Hybrid_female	Plate5_B1	Chr1	13296246	13296702	Col/Ler	Col
Hybrid_female	Plate5_B1	Chr3	2944712	2945572	Col	Col/Ler
Hybrid_female	Plate5_B1	Chr3	20795012	20796280	Col/Ler	Col
Hybrid_female	Plate5_B1	Chr5	22534751	22534957	Col/Ler	Col
Hybrid_female	Plate5_B3	Chr1	25232429	25233302	Col	Col/Ler
Hybrid_female	Plate5_B3	Chr3	1933012	1934980	Col	Col/Ler
Hybrid_female	Plate5_B3	Chr3	11106394	11106563	Col/Ler	Col
Hybrid_female	Plate5_B3	Chr4	17337420	17340653	Col	Col/Ler
Hybrid_female	Plate5_B4	Chr1	8325810	8325813	Col/Ler	Col
Hybrid_female	Plate5_B4	Chr4	11402364	11402377	Col/Ler	Col
Hybrid_female	Plate5_B5	Chr1	13458621	13459259	Col	Col/Ler
Hybrid_female	Plate5_B5	Chr5	217380	220574	Col	Col/Ler
Hybrid_female	Plate5_B6	Chr1	9080607	9082642	Col/Ler	Col
Hybrid_female	Plate5_B6	Chr3	15746278	15746355	Col/Ler	Col
Hybrid_female	Plate5_B6	Chr4	17498690	17504469	Col	Col/Ler
Hybrid_female	Plate5_B6	Chr5	10300000	10300913	Col/Ler	Col
Hybrid_female	Plate5_B7	Chr3	6431363	6432203	Col/Ler	Col
Hybrid_female	Plate5_B7	Chr4	7661477	7664045	Col	Col/Ler
Hybrid_female	Plate5_B8	Chr5	16653528	16654479	Col/Ler	Col
Hybrid_female	Plate5_B9	Chr2	7491377	7491550	Col	Col/Ler
Hybrid_female	Plate5_B9	Chr4	407762	410424	Col	Col/Ler
Hybrid_female	Plate5_B10	Chr1	6635874	6636247	Col/Ler	Col
Hybrid_female	Plate5_B10	Chr1	24637769	24639219	Col	Col/Ler
Hybrid_female	Plate5_B10	Chr3	11209156	11210960	Col	Col/Ler
Hybrid_female	Plate5_B10	Chr5	23165567	23217719	Col	Col/Ler
Hybrid_female	Plate5_B11	Chr3	11107805	11108286	Col	Col/Ler
Hybrid_female	Plate5_B12	Chr1	17104365	17104445	Col	Col/Ler
Hybrid_female	Plate5_B12	Chr2	8282067	8292448	Col	Col/Ler
Hybrid_female	Plate5_B12	Chr3	16986651	16986726	Col/Ler	Col
Hybrid_female	Plate5_C1	Chr1	25348000	25357466	Col	Col/Ler
Hybrid_female	Plate5_C1	Chr4	5380625	5382031	Col	Col/Ler
Hybrid_female	Plate5_C1	Chr5	10552146	10552195	Col/Ler	Col
Hybrid_female	Plate5_C2	Chr1	18487810	18487997	Col/Ler	Col
Hybrid_female	Plate5_C2	Chr2	611302	611833	Col/Ler	Col
Hybrid_female	Plate5_C2	Chr5	15464305	15464352	Col/Ler	Col
Hybrid_female	Plate5_C3	Chr2	1142392	1145001	Col/Ler	Col
Hybrid_female	Plate5_C3	Chr4	5301202	5301387	Col/Ler	Col
Hybrid_female	Plate5_C5	Chr1	17190893	17191108	Col	Col/Ler
Hybrid_female	Plate5_C5	Chr3	3933527	3934162	Col	Col/Ler
Hybrid_female	Plate5_C5	Chr4	8979634	8980228	Col	Col/Ler
Hybrid_female	Plate5_C5	Chr4	16428223	16428236	Col/Ler	Col
Hybrid_female	Plate5_C6	Chr2	399346	400008	Col	Col/Ler
Hybrid_female	Plate5_C6	Chr3	8550000	8550777	Col/Ler	Col
Hybrid_female	Plate5_C6	Chr5	8306468	8306810	Col	Col/Ler
Hybrid_female	Plate5_C7	Chr2	8939864	8939924	Col/Ler	Col
Hybrid_female	Plate5_C7	Chr5	9705065	9705425	Col	Col/Ler
Hybrid_female	Plate5_C8	Chr1	10874519	10874656	Col	Col/Ler
Hybrid_female	Plate5_C8	Chr2	371715	379428	Col/Ler	Col
Hybrid_female	Plate5_C8	Chr4	10090269	10090687	Col/Ler	Col
Hybrid_female	Plate5_C8	Chr4	15598786	15605407	Col	Col/Ler
Hybrid_female	Plate5_C8	Chr5	10300913	10301667	Col	Col/Ler
Hybrid_female	Plate5_C9	Chr2	1553936	1554109	Col/Ler	Col
Hybrid_female	Plate5_C9	Chr5	14099345	14099431	Col/Ler	Col
Hybrid_female	Plate5_C10	Chr1	16922198	16923026	Col	Col/Ler
Hybrid_female	Plate5_C10	Chr2	394395	394402	Col/Ler	Col
Hybrid_female	Plate5_C10	Chr3	3090644	3115723	Col	Col/Ler
Hybrid_female	Plate5_C10	Chr3	21195296	21195865	Col/Ler	Col
Hybrid_female	Plate5_C11	Chr2	11719543	11719836	Col/Ler	Col
Hybrid_female	Plate5_C11	Chr2	19020450	19045020	Col	Col/Ler
Hybrid_female	Plate5_C11	Chr3	21026923	21027095	Col/Ler	Col
Hybrid_female	Plate5_C11	Chr4	10044454	10045142	Col/Ler	Col
Hybrid_female	Plate5_C12	Chr4	5300853	5300983	Col/Ler	Col
Hybrid_female	Plate5_D1	Chr1	21866236	21867739	Col/Ler	Col
Hybrid_female	Plate5_D1	Chr5	22984807	22985270	Col/Ler	Col
Hybrid_female	Plate5_D2	Chr1	11700000	11701939	Col/Ler	Col
Hybrid_female	Plate5_D2	Chr3	10903522	10909289	Col	Col/Ler
Hybrid_female	Plate5_D2	Chr4	748000	753661	Col	Col/Ler
Hybrid_female	Plate5_D2	Chr5	26234331	26234935	Col/Ler	Col
Hybrid_female	Plate5_D3	Chr5	14221596	14223268	Col/Ler	Col
Hybrid_female	Plate5_D4	Chr1	16872901	16875733	Col	Col/Ler
Hybrid_female	Plate5_D4	Chr2	7846875	7848329	Col	Col/Ler
Hybrid_female	Plate5_D4	Chr3	9356877	9359756	Col	Col/Ler
Hybrid_female	Plate5_D4	Chr4	623181	624095	Col	Col/Ler
Hybrid_female	Plate5_D5	Chr1	16549624	16549736	Col/Ler	Col
Hybrid_female	Plate5_D5	Chr3	9482673	9485730	Col/Ler	Col
Hybrid_female	Plate5_D6	Chr1	29761571	29763145	Col	Col/Ler
Hybrid_female	Plate5_D6	Chr2	507652	510208	Col	Col/Ler
Hybrid_female	Plate5_D6	Chr3	5264951	5265738	Col/Ler	Col
Hybrid_female	Plate5_D6	Chr4	7375202	7375379	Col/Ler	Col
Hybrid_female	Plate5_D6	Chr5	18929233	18929450	Col/Ler	Col
Hybrid_female	Plate5_D7	Chr1	10652954	10654441	Col	Col/Ler
Hybrid_female	Plate5_D7	Chr3	8298000	8466223	Col	Col/Ler
Hybrid_female	Plate5_D7	Chr4	7375202	7375379	Col/Ler	Col
Hybrid_female	Plate5_D8	Chr1	8009431	8012714	Col	Col/Ler
Hybrid_female	Plate5_D8	Chr4	392764	393016	Col	Col/Ler
Hybrid_female	Plate5_D8	Chr5	23674026	23683263	Col/Ler	Col
Hybrid_female	Plate5_D9	Chr1	9329286	9330734	Col	Col/Ler
Hybrid_female	Plate5_D10	Chr2	1060150	1061093	Col/Ler	Col
Hybrid_female	Plate5_D10	Chr3	10414676	10414767	Col/Ler	Col
Hybrid_female	Plate5_D10	Chr4	7541848	7541873	Col/Ler	Col
Hybrid_female	Plate5_D10	Chr5	14075424	14076141	Col	Col/Ler
Hybrid_female	Plate5_D11	Chr2	2498000	2530051	Col	Col/Ler
Hybrid_female	Plate5_D11	Chr3	9365593	9367772	Col	Col/Ler
Hybrid_female	Plate5_D11	Chr4	1203260	1204875	Col/Ler	Col
Hybrid_female	Plate5_D12	Chr1	12477806	12477989	Col/Ler	Col
Hybrid_female	Plate5_D12	Chr2	12500250	12500629	Col	Col/Ler
Hybrid_female	Plate5_D12	Chr3	10705709	10706308	Col/Ler	Col
Hybrid_female	Plate5_D12	Chr5	6449986	6451444	Col	Col/Ler
Hybrid_female	Plate5_E1	Chr1	26621549	26623727	Col/Ler	Col
Hybrid_female	Plate5_E1	Chr3	2855665	2861385	Col	Col/Ler
Hybrid_female	Plate5_E1	Chr5	6341330	6341647	Col/Ler	Col
Hybrid_female	Plate5_E1	Chr5	20506937	20508633	Col	Col/Ler
Hybrid_female	Plate5_E2	Chr1	9250000	9260438	Col/Ler	Col
Hybrid_female	Plate5_E2	Chr2	2881811	2881909	Col	Col/Ler
Hybrid_female	Plate5_E2	Chr3	9582160	9582927	Col	Col/Ler
Hybrid_female	Plate5_E2	Chr3	20303100	20304771	Col/Ler	Col
Hybrid_female	Plate5_E2	Chr4	6291685	6291862	Col/Ler	Col
Hybrid_female	Plate5_E3	Chr2	1718129	1723725	Col/Ler	Col
Hybrid_female	Plate5_E3	Chr3	16366448	16367863	Col/Ler	Col
Hybrid_female	Plate5_E3	Chr5	1097884	1098103	Col/Ler	Col
Hybrid_female	Plate5_E4	Chr2	10742568	10744226	Col	Col/Ler
Hybrid_female	Plate5_E4	Chr3	16050000	16067313	Col/Ler	Col
Hybrid_female	Plate5_E4	Chr5	13879780	13879924	Col	Col/Ler
Hybrid_female	Plate5_E5	Chr1	22598000	22616958	Col	Col/Ler
Hybrid_female	Plate5_E5	Chr2	6399236	6399407	Col	Col/Ler
Hybrid_female	Plate5_E5	Chr3	1064807	1066827	Col/Ler	Col
Hybrid_female	Plate5_E5	Chr4	9254327	9254719	Col	Col/Ler
Hybrid_female	Plate5_E5	Chr5	6318422	6319282	Col	Col/Ler
Hybrid_female	Plate5_E6	Chr1	11916303	11919858	Col/Ler	Col
Hybrid_female	Plate5_E6	Chr5	7910750	7912423	Col/Ler	Col
Hybrid_female	Plate5_E7	Chr3	11198000	11204602	Col	Col/Ler
Hybrid_female	Plate5_E7	Chr5	778180	781146	Col/Ler	Col
Hybrid_female	Plate5_E8	Chr2	6809663	6810038	Col	Col/Ler
Hybrid_female	Plate5_E8	Chr3	9298000	9302098	Col	Col/Ler
Hybrid_female	Plate5_E9	Chr1	9330869	9331592	Col/Ler	Col
Hybrid_female	Plate5_E9	Chr2	6214560	6214904	Col	Col/Ler
Hybrid_female	Plate5_E9	Chr5	15194365	15198240	Col/Ler	Col
Hybrid_female	Plate5_E10	Chr1	13046679	13048913	Col	Col/Ler
Hybrid_female	Plate5_E10	Chr3	9043613	9043888	Col/Ler	Col
Hybrid_female	Plate5_E11	Chr2	2332699	2333007	Col	Col/Ler
Hybrid_female	Plate5_E11	Chr3	5467092	5468522	Col/Ler	Col
Hybrid_female	Plate5_E11	Chr4	4069779	4069977	Col/Ler	Col
Hybrid_female	Plate5_E11	Chr5	15100502	15100973	Col/Ler	Col
Hybrid_female	Plate5_E12	Chr2	12411100	12423875	Col/Ler	Col
Hybrid_female	Plate5_F1	Chr1	11802922	11803012	Col/Ler	Col
Hybrid_female	Plate5_F1	Chr2	539149	539194	Col/Ler	Col
Hybrid_female	Plate5_F1	Chr4	6185676	6185907	Col/Ler	Col
Hybrid_female	Plate5_F2	Chr1	7550000	7550110	Col/Ler	Col
Hybrid_female	Plate5_F2	Chr3	18452909	18456486	Col/Ler	Col
Hybrid_female	Plate5_F2	Chr5	1097884	1098103	Col/Ler	Col
Hybrid_female	Plate5_F3	Chr4	5367927	5368698	Col	Col/Ler
Hybrid_female	Plate5_F3	Chr5	18532642	18533790	Col	Col/Ler
Hybrid_female	Plate5_F4	Chr3	17556391	17556913	Col/Ler	Col
Hybrid_female	Plate5_F4	Chr4	5252645	5254006	Col	Col/Ler
Hybrid_female	Plate5_F5	Chr2	1050000	1050544	Col/Ler	Col
Hybrid_female	Plate5_F6	Chr2	2177366	2183865	Col	Col/Ler
Hybrid_female	Plate5_F6	Chr4	7770135	7775601	Col	Col/Ler
Hybrid_female	Plate5_F6	Chr5	6589810	6589987	Col/Ler	Col
Hybrid_female	Plate5_F7	Chr1	10417334	10417664	Col/Ler	Col
Hybrid_female	Plate5_F7	Chr2	2321424	2321786	Col	Col/Ler
Hybrid_female	Plate5_F7	Chr3	10047717	10048702	Col	Col/Ler
Hybrid_female	Plate5_F7	Chr5	25212030	25212653	Col	Col/Ler
Hybrid_female	Plate5_F8	Chr1	12881989	12883037	Col/Ler	Col
Hybrid_female	Plate5_F8	Chr2	6985716	6985719	Col/Ler	Col
Hybrid_female	Plate5_F8	Chr3	11403732	11403861	Col/Ler	Col
Hybrid_female	Plate5_F8	Chr5	14518634	14519685	Col	Col/Ler
Hybrid_female	Plate5_F9	Chr1	10618223	10622290	Col	Col/Ler
Hybrid_female	Plate5_F9	Chr2	11728791	11729573	Col	Col/Ler
Hybrid_female	Plate5_F9	Chr3	10818585	10821518	Col/Ler	Col
Hybrid_female	Plate5_F9	Chr4	16701481	16702025	Col/Ler	Col
Hybrid_female	Plate5_F10	Chr3	18710147	18710348	Col	Col/Ler
Hybrid_female	Plate5_F10	Chr4	11451378	11454781	Col	Col/Ler
Hybrid_female	Plate5_F10	Chr5	23750932	23754984	Col	Col/Ler
Hybrid_female	Plate5_F11	Chr4	5300356	5300853	Col	Col/Ler
Hybrid_female	Plate5_F12	Chr1	17378671	17380083	Col/Ler	Col
Hybrid_female	Plate5_F12	Chr5	9662433	9662881	Col	Col/Ler
Hybrid_female	Plate5_G1	Chr1	13550000	13550061	Col/Ler	Col
Hybrid_female	Plate5_G1	Chr1	24947124	24948509	Col	Col/Ler
Hybrid_female	Plate5_G2	Chr1	12847237	12847270	Col/Ler	Col
Hybrid_female	Plate5_G2	Chr1	26100828	26101431	Col	Col/Ler
Hybrid_female	Plate5_G3	Chr5	17505768	17508449	Col	Col/Ler
Hybrid_female	Plate5_G4	Chr1	11857344	11857542	Col	Col/Ler
Hybrid_female	Plate5_G4	Chr5	13901620	13901668	Col	Col/Ler
Hybrid_female	Plate5_G5	Chr2	8209907	8215897	Col/Ler	Col
Hybrid_female	Plate5_G5	Chr3	4763256	4771072	Col	Col/Ler
Hybrid_female	Plate5_G5	Chr5	26150000	26150443	Col/Ler	Col
Hybrid_female	Plate5_G6	Chr1	15930589	15931282	Col	Col/Ler
Hybrid_female	Plate5_G6	Chr2	7736630	7736744	Col/Ler	Col
Hybrid_female	Plate5_G6	Chr4	16536595	16537609	Col	Col/Ler
Hybrid_female	Plate5_G7	Chr1	467140	468498	Col	Col/Ler
Hybrid_female	Plate5_G7	Chr2	1602379	1602400	Col	Col/Ler
Hybrid_female	Plate5_G7	Chr3	8772577	8773502	Col	Col/Ler
Hybrid_female	Plate5_G8	Chr1	16872901	16874181	Col	Col/Ler
Hybrid_female	Plate5_G8	Chr1	17709644	17709809	Col/Ler	Col
Hybrid_female	Plate5_G8	Chr2	7252496	7252882	Col	Col/Ler
Hybrid_female	Plate5_G8	Chr3	11812420	11812593	Col	Col/Ler
Hybrid_female	Plate5_G9	Chr2	7059434	7059441	Col/Ler	Col
Hybrid_female	Plate5_G9	Chr3	12453629	12454084	Col/Ler	Col
Hybrid_female	Plate5_G9	Chr4	5635296	5635414	Col	Col/Ler
Hybrid_female	Plate5_G9	Chr5	7443633	7443958	Col	Col/Ler
Hybrid_female	Plate5_G10	Chr2	192511	198919	Col/Ler	Col
Hybrid_female	Plate5_G11	Chr1	17282691	17282798	Col	Col/Ler
Hybrid_female	Plate5_G11	Chr2	506587	506644	Col	Col/Ler
Hybrid_female	Plate5_G11	Chr4	10044454	10045142	Col/Ler	Col
Hybrid_female	Plate5_G12	Chr2	431023	438758	Col	Col/Ler
Hybrid_female	Plate5_G12	Chr3	7896480	7898422	Col/Ler	Col
Hybrid_female	Plate5_H2	Chr1	25580453	25580461	Col/Ler	Col
Hybrid_female	Plate5_H2	Chr1	26250822	26251758	Col	Col/Ler
Hybrid_female	Plate5_H3	Chr2	6608658	6609006	Col/Ler	Col
Hybrid_female	Plate5_H4	Chr3	17740654	17741212	Col	Col/Ler
Hybrid_female	Plate5_H4	Chr4	7456325	7459057	Col/Ler	Col
Hybrid_female	Plate5_H4	Chr5	17588363	17588369	Col/Ler	Col
Hybrid_female	Plate5_H5	Chr2	16253596	16254433	Col/Ler	Col
Hybrid_female	Plate5_H5	Chr3	1776490	1776892	Col	Col/Ler
Hybrid_female	Plate5_H5	Chr3	18600000	18611726	Col/Ler	Col
Hybrid_female	Plate5_H5	Chr5	15636156	15639451	Col	Col/Ler
Hybrid_female	Plate5_H6	Chr4	1433622	1435093	Col/Ler	Col
Hybrid_female	Plate5_H6	Chr5	14938804	14939038	Col/Ler	Col
Hybrid_female	Plate5_H7	Chr1	19974643	19975411	Col	Col/Ler
Hybrid_female	Plate5_H7	Chr3	18598000	18611726	Col	Col/Ler
Hybrid_female	Plate5_H7	Chr5	8690793	8690874	Col	Col/Ler
Hybrid_female	Plate5_H8	Chr1	4299129	4299352	Col	Col/Ler
Hybrid_female	Plate5_H8	Chr1	8404195	8404384	Col/Ler	Col
Hybrid_female	Plate5_H9	Chr1	7904088	7904383	Col/Ler	Col
Hybrid_female	Plate5_H9	Chr2	9750017	9750036	Col	Col/Ler
Hybrid_female	Plate5_H9	Chr3	3900000	3900499	Col/Ler	Col
Hybrid_female	Plate5_H9	Chr3	19700849	19701717	Col	Col/Ler
Hybrid_female	Plate5_H9	Chr4	1178262	1178268	Col/Ler	Col
Hybrid_female	Plate5_H10	Chr1	9339323	9341235	Col	Col/Ler
Hybrid_female	Plate5_H10	Chr3	7775802	7775998	Col	Col/Ler
Hybrid_female	Plate5_H11	Chr3	14950660	14951424	Col	Col/Ler
Hybrid_female	Plate6_A1	Chr2	6745763	6756796	Col	Col/Ler
Hybrid_female	Plate6_A1	Chr2	14177642	14178619	Col/Ler	Col
Hybrid_female	Plate6_A1	Chr3	1419318	1423930	Col/Ler	Col
Hybrid_female	Plate6_A1	Chr3	9898000	9903175	Col	Col/Ler
Hybrid_female	Plate6_A1	Chr3	10519205	10523016	Col/Ler	Col
Hybrid_female	Plate6_A1	Chr5	10536041	10536109	Col/Ler	Col
Hybrid_female	Plate6_A2	Chr1	13078968	13079117	Col	Col/Ler
Hybrid_female	Plate6_A2	Chr2	16585679	16586567	Col	Col/Ler
Hybrid_female	Plate6_A2	Chr4	11652981	11652991	Col/Ler	Col
Hybrid_female	Plate6_A2	Chr5	8700107	8700147	Col/Ler	Col
Hybrid_female	Plate6_A3	Chr1	11718187	11718752	Col	Col/Ler
Hybrid_female	Plate6_A3	Chr2	6712083	6712144	Col/Ler	Col
Hybrid_female	Plate6_A3	Chr3	10486572	10486595	Col/Ler	Col
Hybrid_female	Plate6_A3	Chr4	712350	712492	Col/Ler	Col
Hybrid_female	Plate6_A3	Chr5	8294663	8295020	Col	Col/Ler
Hybrid_female	Plate6_A4	Chr1	16136966	16137034	Col	Col/Ler
Hybrid_female	Plate6_A4	Chr3	8588868	8589874	Col/Ler	Col
Hybrid_female	Plate6_A4	Chr3	20522644	20525845	Col	Col/Ler
Hybrid_female	Plate6_A4	Chr4	5738352	5739776	Col/Ler	Col
Hybrid_female	Plate6_A4	Chr5	21700570	21713376	Col	Col/Ler
Hybrid_female	Plate6_A5	Chr1	18063987	18064656	Col/Ler	Col
Hybrid_female	Plate6_A5	Chr2	17311215	17357427	Col/Ler	Col
Hybrid_female	Plate6_A5	Chr3	7693217	7693257	Col/Ler	Col
Hybrid_female	Plate6_A6	Chr2	1650000	1650389	Col/Ler	Col
Hybrid_female	Plate6_A7	Chr1	4113622	4117741	Col/Ler	Col
Hybrid_female	Plate6_A7	Chr3	14953098	14953293	Col	Col/Ler
Hybrid_female	Plate6_A7	Chr4	5732533	5733769	Col	Col/Ler
Hybrid_female	Plate6_A7	Chr5	13880021	13880186	Col	Col/Ler
Hybrid_female	Plate6_A8	Chr1	9462249	9467898	Col/Ler	Col
Hybrid_female	Plate6_A8	Chr2	6382404	6382669	Col	Col/Ler
Hybrid_female	Plate6_A8	Chr3	8466795	8473831	Col	Col/Ler
Hybrid_female	Plate6_A8	Chr4	12718313	12721346	Col	Col/Ler
Hybrid_female	Plate6_A9	Chr1	19579128	19579216	Col/Ler	Col
Hybrid_female	Plate6_A10	Chr1	22677806	22678155	Col	Col/Ler
Hybrid_female	Plate6_A10	Chr3	11478317	11479140	Col/Ler	Col
Hybrid_female	Plate6_A10	Chr4	14214462	14217452	Col	Col/Ler
Hybrid_female	Plate6_A10	Chr5	5763375	5764576	Col	Col/Ler
Hybrid_female	Plate6_A11	Chr2	15112941	15115828	Col/Ler	Col
Hybrid_female	Plate6_A11	Chr3	5264994	5265036	Col/Ler	Col
Hybrid_female	Plate6_A11	Chr5	9159739	9160336	Col/Ler	Col
Hybrid_female	Plate6_A12	Chr1	21507695	21507747	Col	Col/Ler
Hybrid_female	Plate6_A12	Chr1	23436053	23436110	Col/Ler	Col
Hybrid_female	Plate6_A12	Chr2	14707533	14712569	Col	Col/Ler
Hybrid_female	Plate6_A12	Chr3	11279826	11279974	Col	Col/Ler
Hybrid_female	Plate6_B1	Chr1	6865845	6867502	Col	Col/Ler
Hybrid_female	Plate6_B1	Chr1	29800000	29801342	Col/Ler	Col
Hybrid_female	Plate6_B2	Chr1	10467958	10473820	Col/Ler	Col
Hybrid_female	Plate6_B2	Chr2	10357171	10358809	Col/Ler	Col
Hybrid_female	Plate6_B2	Chr3	5815558	5815650	Col/Ler	Col
Hybrid_female	Plate6_B3	Chr1	26097895	26100172	Col/Ler	Col
Hybrid_female	Plate6_B3	Chr2	503986	504635	Col	Col/Ler
Hybrid_female	Plate6_B3	Chr3	11105605	11105718	Col	Col/Ler
Hybrid_female	Plate6_B4	Chr3	6248000	6250651	Col	Col/Ler
Hybrid_female	Plate6_B4	Chr4	10649135	10649136	Col/Ler	Col
Hybrid_female	Plate6_B4	Chr5	7639025	7641149	Col/Ler	Col
Hybrid_female	Plate6_B4	Chr5	20060910	20061326	Col	Col/Ler
Hybrid_female	Plate6_B5	Chr1	22991358	22991911	Col	Col/Ler
Hybrid_female	Plate6_B5	Chr2	12155524	12157168	Col	Col/Ler
Hybrid_female	Plate6_B5	Chr4	802018	802060	Col/Ler	Col
Hybrid_female	Plate6_B5	Chr5	18147280	18147540	Col/Ler	Col
Hybrid_female	Plate6_B6	Chr1	9902473	9902570	Col	Col/Ler
Hybrid_female	Plate6_B6	Chr2	7257860	7258380	Col	Col/Ler
Hybrid_female	Plate6_B7	Chr1	15607722	15609428	Col/Ler	Col
Hybrid_female	Plate6_B7	Chr2	799485	799816	Col/Ler	Col
Hybrid_female	Plate6_B7	Chr4	14360933	14361934	Col	Col/Ler
Hybrid_female	Plate6_B7	Chr5	5900000	5900369	Col/Ler	Col
Hybrid_female	Plate6_B7	Chr5	7248000	7252549	Col	Col/Ler
Hybrid_female	Plate6_B8	Chr1	17269643	17272083	Col/Ler	Col
Hybrid_female	Plate6_B8	Chr3	10129043	10130563	Col	Col/Ler
Hybrid_female	Plate6_B9	Chr1	22911295	22948189	Col/Ler	Col
Hybrid_female	Plate6_B9	Chr3	10039117	10044779	Col	Col/Ler
Hybrid_female	Plate6_B9	Chr4	496589	498448	Col/Ler	Col
Hybrid_female	Plate6_B10	Chr1	22903757	22904801	Col/Ler	Col
Hybrid_female	Plate6_B10	Chr3	10065217	10067675	Col	Col/Ler
Hybrid_female	Plate6_B10	Chr4	526874	527220	Col/Ler	Col
Hybrid_female	Plate6_C1	Chr4	1014040	1016375	Col/Ler	Col
Hybrid_female	Plate6_C1	Chr5	158608	160914	Col/Ler	Col
Hybrid_female	Plate6_C2	Chr5	9425167	9425648	Col/Ler	Col
Hybrid_female	Plate6_C3	Chr1	12869040	12869391	Col	Col/Ler
Hybrid_female	Plate6_C3	Chr2	10000000	10000315	Col/Ler	Col
Hybrid_female	Plate6_C3	Chr4	11997972	11998425	Col	Col/Ler
Hybrid_female	Plate6_C3	Chr5	10798163	10798623	Col/Ler	Col
Hybrid_female	Plate6_C4	Chr1	16480850	16482974	Col	Col/Ler
Hybrid_female	Plate6_C4	Chr4	7353489	7359262	Col	Col/Ler
Hybrid_female	Plate6_C5	Chr2	258945	259399	Col	Col/Ler
Hybrid_female	Plate6_C5	Chr4	14433915	14434540	Col/Ler	Col
Hybrid_female	Plate6_C6	Chr2	1555130	1555233	Col/Ler	Col
Hybrid_female	Plate6_C6	Chr3	5124565	5165100	Col	Col/Ler
Hybrid_female	Plate6_C6	Chr3	23014762	23026271	Col/Ler	Col
Hybrid_female	Plate6_C6	Chr4	13352154	13352393	Col	Col/Ler
Hybrid_female	Plate6_C6	Chr5	7113177	7114113	Col	Col/Ler
Hybrid_female	Plate6_C7	Chr5	3031530	3044373	Col/Ler	Col
Hybrid_female	Plate6_C8	Chr1	26621549	26623727	Col/Ler	Col
Hybrid_female	Plate6_C8	Chr2	6969319	6969704	Col/Ler	Col
Hybrid_female	Plate6_C8	Chr3	2808382	2826107	Col	Col/Ler
Hybrid_female	Plate6_C8	Chr5	16083339	16085743	Col/Ler	Col
Hybrid_female	Plate6_C9	Chr1	18950000	19043931	Col/Ler	Col
Hybrid_female	Plate6_C9	Chr2	10857466	10857798	Col	Col/Ler
Hybrid_female	Plate6_C9	Chr5	16204756	16207115	Col/Ler	Col
Hybrid_female	Plate6_C10	Chr1	9698000	9716496	Col	Col/Ler
Hybrid_female	Plate6_C10	Chr1	23611161	23611384	Col/Ler	Col
Hybrid_female	Plate6_C10	Chr3	8953113	8955694	Col/Ler	Col
Hybrid_female	Plate6_C12	Chr2	1839614	1839835	Col/Ler	Col
Hybrid_female	Plate6_C12	Chr3	16050000	16067385	Col/Ler	Col
Hybrid_female	Plate6_C12	Chr4	11002595	11003829	Col/Ler	Col
Hybrid_female	Plate6_C12	Chr5	7971456	7971626	Col/Ler	Col
Hybrid_female	Plate6_D1	Chr2	2530051	2542293	Col/Ler	Col
Hybrid_female	Plate6_D1	Chr4	10529630	10529689	Col/Ler	Col
Hybrid_female	Plate6_D2	Chr1	8325810	8325813	Col/Ler	Col
Hybrid_female	Plate6_D2	Chr5	5263248	5264204	Col/Ler	Col
Hybrid_female	Plate6_D3	Chr1	5359006	5360530	Col/Ler	Col
Hybrid_female	Plate6_D3	Chr1	28448000	28454272	Col	Col/Ler
Hybrid_female	Plate6_D3	Chr3	4525130	4525385	Col/Ler	Col
Hybrid_female	Plate6_D3	Chr3	19989386	19994579	Col	Col/Ler
Hybrid_female	Plate6_D4	Chr1	2364436	2366268	Col/Ler	Col
Hybrid_female	Plate6_D4	Chr2	6125453	6125894	Col/Ler	Col
Hybrid_female	Plate6_D4	Chr3	10710122	10710248	Col	Col/Ler
Hybrid_female	Plate6_D4	Chr5	15348000	15363847	Col	Col/Ler
Hybrid_female	Plate6_D6	Chr1	13079637	13080073	Col	Col/Ler
Hybrid_female	Plate6_D7	Chr1	13450000	13454889	Col/Ler	Col
Hybrid_female	Plate6_D7	Chr2	979842	981688	Col/Ler	Col
Hybrid_female	Plate6_D7	Chr4	8879513	8880252	Col	Col/Ler
Hybrid_female	Plate6_D8	Chr2	1002317	1002704	Col/Ler	Col
Hybrid_female	Plate6_D9	Chr1	4360326	4366477	Col	Col/Ler
Hybrid_female	Plate6_D9	Chr1	26286497	26288113	Col/Ler	Col
Hybrid_female	Plate6_D9	Chr3	5265687	5265738	Col/Ler	Col
Hybrid_female	Plate6_D9	Chr5	25982822	25982823	Col	Col/Ler
Hybrid_female	Plate6_D10	Chr1	23259341	23259960	Col	Col/Ler
Hybrid_female	Plate6_D10	Chr4	410561	412637	Col/Ler	Col
Hybrid_female	Plate6_D10	Chr5	9829771	9831922	Col	Col/Ler
Hybrid_female	Plate6_D11	Chr1	9929516	9930888	Col/Ler	Col
Hybrid_female	Plate6_D11	Chr2	17557042	17559755	Col/Ler	Col
Hybrid_female	Plate6_D11	Chr3	9472642	9473663	Col	Col/Ler
Hybrid_female	Plate6_D11	Chr4	712290	712350	Col	Col/Ler
Hybrid_female	Plate6_D12	Chr2	6125453	6125894	Col/Ler	Col
Hybrid_female	Plate6_D12	Chr3	21056296	21056599	Col	Col/Ler
Hybrid_female	Plate6_D12	Chr4	1014040	1016375	Col/Ler	Col
Hybrid_female	Plate6_D12	Chr5	19164004	19165779	Col/Ler	Col
Hybrid_female	Plate6_E1	Chr1	3041006	3041353	Col/Ler	Col
Hybrid_female	Plate6_E1	Chr2	587627	588088	Col/Ler	Col
Hybrid_female	Plate6_E1	Chr5	22402029	22402303	Col	Col/Ler
Hybrid_female	Plate6_E2	Chr2	14065516	14067484	Col	Col/Ler
Hybrid_female	Plate6_E2	Chr3	7500000	7502062	Col/Ler	Col
Hybrid_female	Plate6_E3	Chr4	17245052	17247026	Col/Ler	Col
Hybrid_female	Plate6_E4	Chr1	19698000	19700186	Col	Col/Ler
Hybrid_female	Plate6_E4	Chr2	1181633	1181773	Col/Ler	Col
Hybrid_female	Plate6_E4	Chr3	16531718	16532052	Col	Col/Ler
Hybrid_female	Plate6_E4	Chr5	8014038	8015536	Col/Ler	Col
Hybrid_female	Plate6_E4	Chr5	17548000	17556181	Col	Col/Ler
Hybrid_female	Plate6_E5	Chr1	16451985	16452500	Col	Col/Ler
Hybrid_female	Plate6_E5	Chr2	9276467	9277715	Col/Ler	Col
Hybrid_female	Plate6_E5	Chr5	6414839	6420965	Col/Ler	Col
Hybrid_female	Plate6_E5	Chr5	21362317	21362818	Col	Col/Ler
Hybrid_female	Plate6_E6	Chr1	25017675	25017792	Col/Ler	Col
Hybrid_female	Plate6_E6	Chr2	673037	674834	Col/Ler	Col
Hybrid_female	Plate6_E6	Chr3	16767067	16767068	Col/Ler	Col
Hybrid_female	Plate6_E6	Chr4	6392079	6394329	Col	Col/Ler
Hybrid_female	Plate6_E6	Chr5	9835079	9835434	Col	Col/Ler
Hybrid_female	Plate6_E6	Chr5	23165567	23223138	Col/Ler	Col
Hybrid_female	Plate6_E7	Chr2	450030	450220	Col	Col/Ler
Hybrid_female	Plate6_E7	Chr3	17150983	17156978	Col	Col/Ler
Hybrid_female	Plate6_E7	Chr5	1097884	1098103	Col/Ler	Col
Hybrid_female	Plate6_E8	Chr1	4398000	4402197	Col	Col/Ler
Hybrid_female	Plate6_E8	Chr2	111558	111561	Col/Ler	Col
Hybrid_female	Plate6_E8	Chr3	3007742	3013021	Col/Ler	Col
Hybrid_female	Plate6_E8	Chr4	5498104	5498647	Col/Ler	Col
Hybrid_female	Plate6_E9	Chr1	6667778	6672437	Col/Ler	Col
Hybrid_female	Plate6_E9	Chr2	10000697	10001198	Col	Col/Ler
Hybrid_female	Plate6_E9	Chr4	15573198	15577013	Col	Col/Ler
Hybrid_female	Plate6_E10	Chr1	26779282	26792064	Col	Col/Ler
Hybrid_female	Plate6_E10	Chr4	741297	741420	Col/Ler	Col
Hybrid_female	Plate6_E10	Chr5	4896800	4898121	Col/Ler	Col
Hybrid_female	Plate6_E11	Chr3	16948000	16950584	Col	Col/Ler
Hybrid_female	Plate6_E11	Chr4	5495463	5498104	Col	Col/Ler
Hybrid_female	Plate6_E12	Chr1	7712271	7714319	Col/Ler	Col
Hybrid_female	Plate6_E12	Chr2	1912880	1917084	Col/Ler	Col
Hybrid_female	Plate6_F1	Chr1	16936934	16936997	Col	Col/Ler
Hybrid_female	Plate6_F1	Chr3	6250000	6250651	Col/Ler	Col
Hybrid_female	Plate6_F1	Chr4	1014040	1016375	Col/Ler	Col
Hybrid_female	Plate6_F1	Chr5	21648000	21650775	Col	Col/Ler
Hybrid_female	Plate6_F2	Chr1	8865360	8865772	Col	Col/Ler
Hybrid_female	Plate6_F2	Chr2	352464	354285	Col/Ler	Col
Hybrid_female	Plate6_F3	Chr4	7375202	7375379	Col/Ler	Col
Hybrid_female	Plate6_F4	Chr3	10867411	10872530	Col	Col/Ler
Hybrid_female	Plate6_F5	Chr3	11120981	11121009	Col/Ler	Col
Hybrid_female	Plate6_F6	Chr1	13150241	13150593	Col	Col/Ler
Hybrid_female	Plate6_F6	Chr4	6748000	6750363	Col	Col/Ler
Hybrid_female	Plate6_F6	Chr4	12199219	12202000	Col/Ler	Col
Hybrid_female	Plate6_F6	Chr5	16648000	16650057	Col	Col/Ler
Hybrid_female	Plate6_F7	Chr3	10012330	10013339	Col/Ler	Col
Hybrid_female	Plate6_F7	Chr4	712350	712704	Col/Ler	Col
Hybrid_female	Plate6_F8	Chr3	11072553	11072644	Col/Ler	Col
Hybrid_female	Plate6_F8	Chr4	954233	954416	Col	Col/Ler
Hybrid_female	Plate6_F8	Chr5	5901092	5905257	Col	Col/Ler
Hybrid_female	Plate6_F9	Chr2	12374475	12374777	Col/Ler	Col
Hybrid_female	Plate6_F9	Chr3	8751676	8752196	Col	Col/Ler
Hybrid_female	Plate6_F9	Chr4	8749979	8752000	Col/Ler	Col
Hybrid_female	Plate6_F10	Chr1	5356974	5357190	Col/Ler	Col
Hybrid_female	Plate6_F10	Chr2	10040631	10040764	Col/Ler	Col
Hybrid_female	Plate6_F10	Chr5	14113236	14113451	Col	Col/Ler
Hybrid_female	Plate6_F11	Chr1	17333893	17334587	Col/Ler	Col
Hybrid_female	Plate6_F11	Chr2	6033611	6033921	Col	Col/Ler
Hybrid_female	Plate6_F12	Chr4	9346564	9348191	Col/Ler	Col
Hybrid_female	Plate6_G1	Chr2	7021115	7024311	Col	Col/Ler
Hybrid_female	Plate6_G1	Chr3	17845788	17846772	Col/Ler	Col
Hybrid_female	Plate6_G2	Chr1	11908372	11914409	Col	Col/Ler
Hybrid_female	Plate6_G2	Chr2	2114785	2126276	Col	Col/Ler
Hybrid_female	Plate6_G2	Chr2	11564017	11564845	Col/Ler	Col
Hybrid_female	Plate6_G2	Chr4	12087294	12087392	Col/Ler	Col
Hybrid_female	Plate6_G3	Chr2	1028070	1028303	Col/Ler	Col
Hybrid_female	Plate6_G3	Chr5	22377432	22377437	Col/Ler	Col
Hybrid_female	Plate6_G4	Chr1	29460814	29461039	Col/Ler	Col
Hybrid_female	Plate6_G4	Chr3	4110466	4112174	Col	Col/Ler
Hybrid_female	Plate6_G4	Chr4	5167058	5167093	Col/Ler	Col
Hybrid_female	Plate6_G4	Chr5	8238112	8239710	Col/Ler	Col
Hybrid_female	Plate6_G4	Chr5	23282078	23282535	Col	Col/Ler
Hybrid_female	Plate6_G5	Chr1	16616825	16616851	Col/Ler	Col
Hybrid_female	Plate6_G5	Chr1	25954469	25954615	Col	Col/Ler
Hybrid_female	Plate6_G5	Chr3	9300341	9301038	Col/Ler	Col
Hybrid_female	Plate6_G5	Chr4	9800846	9801576	Col	Col/Ler
Hybrid_female	Plate6_G6	Chr2	1134112	1134935	Col	Col/Ler
Hybrid_female	Plate6_G6	Chr3	3421283	3422831	Col	Col/Ler
Hybrid_female	Plate6_G7	Chr2	5612032	5612699	Col	Col/Ler
Hybrid_female	Plate6_G7	Chr3	9783855	9784038	Col/Ler	Col
Hybrid_female	Plate6_G7	Chr4	7705806	7707833	Col	Col/Ler
Hybrid_female	Plate6_G7	Chr5	8011744	8013476	Col/Ler	Col
Hybrid_female	Plate6_G8	Chr3	9830841	9831468	Col/Ler	Col
Hybrid_female	Plate6_G8	Chr5	8748060	8748166	Col	Col/Ler
Hybrid_female	Plate6_G9	Chr1	17346612	17346631	Col/Ler	Col
Hybrid_female	Plate6_G9	Chr2	11338577	11340906	Col	Col/Ler
Hybrid_female	Plate6_G9	Chr3	16074035	16074603	Col	Col/Ler
Hybrid_female	Plate6_G10	Chr1	23789319	23789440	Col/Ler	Col
Hybrid_female	Plate6_G10	Chr3	15992234	15992687	Col	Col/Ler
Hybrid_female	Plate6_G10	Chr4	5157097	5158830	Col/Ler	Col
Hybrid_female	Plate6_G10	Chr5	13331540	13331616	Col/Ler	Col
Hybrid_female	Plate6_G11	Chr1	13050649	13051029	Col/Ler	Col
Hybrid_female	Plate6_G11	Chr4	9254327	9254719	Col	Col/Ler
Hybrid_female	Plate6_G11	Chr5	10379765	10379929	Col	Col/Ler
Hybrid_female	Plate6_G12	Chr1	17082912	17082925	Col/Ler	Col
Hybrid_female	Plate6_G12	Chr3	18959124	18959312	Col/Ler	Col
Hybrid_female	Plate6_G12	Chr4	9259187	9261360	Col/Ler	Col
Hybrid_female	Plate6_H1	Chr1	17712205	17712239	Col/Ler	Col
Hybrid_female	Plate6_H1	Chr2	816407	825083	Col	Col/Ler
Hybrid_female	Plate6_H1	Chr3	20750787	20751365	Col	Col/Ler
Hybrid_female	Plate6_H1	Chr4	14724073	14724970	Col	Col/Ler
Hybrid_female	Plate6_H1	Chr5	10148000	10150212	Col	Col/Ler
Hybrid_female	Plate6_H2	Chr3	9400000	9400108	Col/Ler	Col
Hybrid_female	Plate6_H2	Chr4	18152452	18152600	Col	Col/Ler
Hybrid_female	Plate6_H2	Chr5	16285605	16285810	Col	Col/Ler
Hybrid_female	Plate6_H3	Chr2	4849247	4849279	Col/Ler	Col
Hybrid_female	Plate6_H3	Chr4	7592093	7592437	Col	Col/Ler
Hybrid_female	Plate6_H4	Chr1	17600000	17600396	Col/Ler	Col
Hybrid_female	Plate6_H4	Chr3	18598000	18611726	Col	Col/Ler
Hybrid_female	Plate6_H4	Chr4	5620883	5620957	Col/Ler	Col
Hybrid_female	Plate6_H5	Chr3	10951558	10951884	Col	Col/Ler
Hybrid_female	Plate6_H5	Chr5	8848000	8850257	Col	Col/Ler
Hybrid_female	Plate6_H6	Chr1	23402875	23403142	Col	Col/Ler
Hybrid_female	Plate6_H6	Chr2	10502537	10503984	Col	Col/Ler
Hybrid_female	Plate6_H6	Chr5	8772699	8772742	Col/Ler	Col
Hybrid_female	Plate6_H7	Chr1	11857673	11859371	Col	Col/Ler
Hybrid_female	Plate6_H7	Chr3	7648000	7660030	Col	Col/Ler
Hybrid_female	Plate6_H7	Chr5	14564208	14564264	Col	Col/Ler
Hybrid_female	Plate6_H8	Chr1	17921687	17928740	Col	Col/Ler
Hybrid_female	Plate6_H8	Chr2	10439805	10440049	Col/Ler	Col
Hybrid_female	Plate6_H8	Chr3	1061324	1062570	Col/Ler	Col
Hybrid_female	Plate6_H8	Chr4	10529630	10529689	Col/Ler	Col
Hybrid_female	Plate6_H8	Chr5	7316919	7319582	Col/Ler	Col
Hybrid_female	Plate6_H9	Chr2	7059434	7059441	Col/Ler	Col
Hybrid_female	Plate6_H10	Chr1	13150593	13150646	Col/Ler	Col
Hybrid_female	Plate6_H10	Chr2	8431112	8437007	Col	Col/Ler
Hybrid_female	Plate6_H10	Chr3	15963966	15964015	Col	Col/Ler
Hybrid_female	Plate6_H10	Chr4	11925621	11926086	Col	Col/Ler
Hybrid_female	Plate6_H11	Chr1	17098000	17102352	Col	Col/Ler
Hybrid_female	Plate6_H11	Chr3	17832736	17837031	Col/Ler	Col
Hybrid_female	Plate6_H11	Chr5	5898000	5902571	Col	Col/Ler
Hybrid_female	Plate7_A1	Chr3	9862918	9872213	Col/Ler	Col
Hybrid_female	Plate7_A1	Chr5	9912506	9912543	Col/Ler	Col
Hybrid_female	Plate7_A2	Chr5	7977789	7978365	Col/Ler	Col
Hybrid_female	Plate7_A2	Chr5	15850841	15851060	Col	Col/Ler
Hybrid_female	Plate7_A3	Chr1	6838075	6838649	Col/Ler	Col
Hybrid_female	Plate7_A3	Chr1	26502884	26507255	Col	Col/Ler
Hybrid_female	Plate7_A3	Chr2	9500000	9501100	Col/Ler	Col
Hybrid_female	Plate7_A3	Chr4	7664837	7665068	Col/Ler	Col
Hybrid_female	Plate7_A3	Chr5	17111048	17112737	Col	Col/Ler
Hybrid_female	Plate7_A4	Chr1	10417334	10417664	Col/Ler	Col
Hybrid_female	Plate7_A4	Chr2	14555650	14555839	Col	Col/Ler
Hybrid_female	Plate7_A4	Chr3	17623193	17623229	Col/Ler	Col
Hybrid_female	Plate7_A4	Chr3	23350233	23353317	Col	Col/Ler
Hybrid_female	Plate7_A4	Chr4	6094333	6094347	Col/Ler	Col
Hybrid_female	Plate7_A5	Chr2	7223241	7224951	Col	Col/Ler
Hybrid_female	Plate7_A5	Chr3	10608023	10611703	Col	Col/Ler
Hybrid_female	Plate7_A5	Chr4	6556098	6556482	Col	Col/Ler
Hybrid_female	Plate7_A5	Chr5	9397360	9402079	Col/Ler	Col
Hybrid_female	Plate7_B1	Chr2	8292455	8294805	Col	Col/Ler
Hybrid_female	Plate7_B1	Chr3	3600000	3600315	Col/Ler	Col
Hybrid_female	Plate7_B1	Chr4	13106843	13107126	Col	Col/Ler
Hybrid_female	Plate7_B2	Chr2	1137250	1140664	Col	Col/Ler
Hybrid_female	Plate7_B2	Chr5	10262596	10263726	Col	Col/Ler
Hybrid_female	Plate7_B3	Chr4	13777373	13793924	Col	Col/Ler
Hybrid_female	Plate7_B4	Chr1	4743658	4746973	Col	Col/Ler
Hybrid_female	Plate7_B4	Chr2	10851854	10857597	Col	Col/Ler
Hybrid_female	Plate7_B4	Chr5	17650000	17650524	Col/Ler	Col
Hybrid_female	Plate7_B5	Chr1	17319003	17320330	Col/Ler	Col
Hybrid_female	Plate7_B5	Chr4	7375202	7375379	Col/Ler	Col
Hybrid_female	Plate7_C1	Chr1	19805021	19805034	Col/Ler	Col
Hybrid_female	Plate7_C1	Chr2	7184129	7185656	Col	Col/Ler
Hybrid_female	Plate7_C1	Chr4	5929449	5929970	Col	Col/Ler
Hybrid_female	Plate7_C2	Chr1	8198000	8201287	Col	Col/Ler
Hybrid_female	Plate7_C2	Chr2	1934904	1935735	Col/Ler	Col
Hybrid_female	Plate7_C2	Chr3	11762144	11762555	Col	Col/Ler
Hybrid_female	Plate7_C2	Chr4	398000	400680	Col	Col/Ler
Hybrid_female	Plate7_C3	Chr2	6125453	6125894	Col/Ler	Col
Hybrid_female	Plate7_C3	Chr4	1178262	1178291	Col/Ler	Col
Hybrid_female	Plate7_C3	Chr5	8010803	8012218	Col	Col/Ler
Hybrid_female	Plate7_C4	Chr1	6967202	6975525	Col	Col/Ler
Hybrid_female	Plate7_C4	Chr4	6025041	6025094	Col/Ler	Col
Hybrid_female	Plate7_C5	Chr2	383800	384599	Col	Col/Ler
Hybrid_female	Plate7_C5	Chr4	7400000	7400953	Col/Ler	Col
Hybrid_female	Plate7_D1	Chr1	12964735	12964858	Col	Col/Ler
Hybrid_female	Plate7_D1	Chr5	5998000	6000687	Col	Col/Ler
Hybrid_female	Plate7_D1	Chr5	19962828	19963236	Col/Ler	Col
Hybrid_female	Plate7_D2	Chr1	12702837	12706590	Col/Ler	Col
Hybrid_female	Plate7_D2	Chr3	17837207	17840407	Col	Col/Ler
Hybrid_female	Plate7_D2	Chr4	1014040	1016375	Col/Ler	Col
Hybrid_female	Plate7_D2	Chr5	9076436	9077900	Col	Col/Ler
Hybrid_female	Plate7_D3	Chr2	647528	647535	Col/Ler	Col
Hybrid_female	Plate7_D3	Chr3	19568320	19568604	Col	Col/Ler
Hybrid_female	Plate7_D3	Chr5	8605827	8620034	Col/Ler	Col
Hybrid_female	Plate7_D4	Chr1	7986903	7991430	Col/Ler	Col
Hybrid_female	Plate7_D4	Chr2	5681555	5687456	Col	Col/Ler
Hybrid_female	Plate7_D4	Chr3	11048000	11050685	Col	Col/Ler
Hybrid_female	Plate7_D4	Chr4	9991142	9991520	Col	Col/Ler
Hybrid_female	Plate7_D4	Chr5	8051791	8056676	Col	Col/Ler
Hybrid_female	Plate7_D4	Chr5	25171099	25171384	Col/Ler	Col
Hybrid_female	Plate7_D5	Chr2	7765833	7765843	Col/Ler	Col
Hybrid_female	Plate7_D5	Chr3	11862133	11862135	Col/Ler	Col
Hybrid_female	Plate7_D5	Chr5	15953970	15954924	Col	Col/Ler
Hybrid_female	Plate7_E1	Chr1	10295197	10296294	Col	Col/Ler
Hybrid_female	Plate7_E1	Chr3	12656293	12657073	Col	Col/Ler
Hybrid_female	Plate7_E1	Chr4	5314654	5315273	Col	Col/Ler
Hybrid_female	Plate7_E2	Chr2	12370995	12371071	Col/Ler	Col
Hybrid_female	Plate7_E2	Chr3	3044657	3045752	Col/Ler	Col
Hybrid_female	Plate7_E2	Chr4	1235923	1236151	Col	Col/Ler
Hybrid_female	Plate7_E2	Chr5	8232602	8233715	Col/Ler	Col
Hybrid_female	Plate7_E2	Chr5	21907010	21907279	Col	Col/Ler
Hybrid_female	Plate7_E3	Chr1	22874535	22875891	Col/Ler	Col
Hybrid_female	Plate7_E3	Chr3	10879149	10880171	Col/Ler	Col
Hybrid_female	Plate7_E3	Chr4	12422200	12422653	Col/Ler	Col
Hybrid_female	Plate7_E3	Chr5	10015814	10016454	Col/Ler	Col
Hybrid_female	Plate7_E3	Chr5	24914103	24914141	Col	Col/Ler
Hybrid_female	Plate7_E4	Chr1	8441150	8441265	Col/Ler	Col
Hybrid_female	Plate7_E4	Chr2	5535054	5535856	Col/Ler	Col
Hybrid_female	Plate7_E4	Chr3	8079058	8086245	Col	Col/Ler
Hybrid_female	Plate7_E4	Chr4	10169024	10169159	Col/Ler	Col
Hybrid_female	Plate7_E5	Chr1	17134423	17135681	Col/Ler	Col
Hybrid_female	Plate7_E5	Chr3	20795012	20796280	Col/Ler	Col
Hybrid_female	Plate7_E5	Chr4	898000	901092	Col	Col/Ler
Hybrid_female	Plate7_E5	Chr5	862362	865946	Col	Col/Ler
Hybrid_female	Plate7_E5	Chr5	21272232	21273467	Col/Ler	Col
Hybrid_female	Plate7_F1	Chr1	9832004	9834339	Col	Col/Ler
Hybrid_female	Plate7_F2	Chr2	6690109	6690299	Col	Col/Ler
Hybrid_female	Plate7_F2	Chr4	5498104	5502079	Col/Ler	Col
Hybrid_female	Plate7_F3	Chr5	10002546	10002916	Col	Col/Ler
Hybrid_female	Plate7_F4	Chr5	18215511	18220022	Col/Ler	Col
Hybrid_female	Plate7_F5	Chr2	2185445	2187193	Col	Col/Ler
Hybrid_female	Plate7_F5	Chr5	14890529	14894128	Col	Col/Ler
Hybrid_female	Plate7_G1	Chr4	5498104	5498647	Col/Ler	Col
Hybrid_female	Plate7_G2	Chr1	25348000	25357294	Col	Col/Ler
Hybrid_female	Plate7_G2	Chr4	5459323	5459668	Col	Col/Ler
Hybrid_female	Plate7_G2	Chr5	21225434	21226080	Col/Ler	Col
Hybrid_female	Plate7_G3	Chr3	12454084	12454475	Col	Col/Ler
Hybrid_female	Plate7_G3	Chr3	13414862	13415160	Col	Col/Ler
Hybrid_female	Plate7_G4	Chr1	16915859	16917583	Col	Col/Ler
Hybrid_female	Plate7_G4	Chr2	13393017	13395792	Col	Col/Ler
Hybrid_female	Plate7_G4	Chr3	8767533	8771724	Col	Col/Ler
Hybrid_female	Plate7_G4	Chr5	26135532	26135765	Col/Ler	Col
Hybrid_female	Plate7_G5	Chr1	9994331	9996162	Col/Ler	Col
Hybrid_female	Plate7_G5	Chr3	16000181	16001791	Col	Col/Ler
Hybrid_female	Plate7_H1	Chr3	16007507	16008977	Col	Col/Ler
Hybrid_female	Plate7_H2	Chr1	9955536	9955539	Col/Ler	Col
Hybrid_female	Plate7_H2	Chr2	9278274	9278561	Col/Ler	Col
Hybrid_female	Plate7_H3	Chr2	8200000	8201159	Col/Ler	Col
Hybrid_female	Plate7_H4	Chr2	2296621	2296653	Col/Ler	Col
Hybrid_female	Plate7_H4	Chr3	16002064	16003226	Col/Ler	Col
Hybrid_female	Plate7_H4	Chr4	10875100	10876817	Col/Ler	Col
Hybrid_female	Plate7_H4	Chr5	17708959	17709700	Col	Col/Ler
Hybrid_female	Plate7_H5	Chr1	8901085	8909492	Col/Ler	Col
Hybrid_female	Plate7_H5	Chr2	648000	650651	Col	Col/Ler
Hybrid_female	Plate7_H5	Chr5	14600951	14601603	Col	Col/Ler
Hybrid_male	Plate3_A6	Chr1	7205459	7206808	Col	Col/Ler
Hybrid_male	Plate3_A6	Chr1	19320391	19320415	Col/Ler	Col
Hybrid_male	Plate3_A6	Chr2	15016173	15019428	Col/Ler	Col
Hybrid_male	Plate3_A6	Chr4	1480836	1483615	Col/Ler	Col
Hybrid_male	Plate3_A6	Chr4	11813288	11815295	Col	Col/Ler
Hybrid_male	Plate3_A6	Chr5	9302327	9302719	Col	Col/Ler
Hybrid_male	Plate3_A6	Chr5	18737125	18737152	Col/Ler	Col
Hybrid_male	Plate3_A7	Chr1	21231462	21231605	Col/Ler	Col
Hybrid_male	Plate3_A7	Chr2	202812	202944	Col	Col/Ler
Hybrid_male	Plate3_A7	Chr2	18714373	18716511	Col/Ler	Col
Hybrid_male	Plate3_A7	Chr4	8699123	8699423	Col/Ler	Col
Hybrid_male	Plate3_A7	Chr5	1400000	1400683	Col/Ler	Col
Hybrid_male	Plate3_A7	Chr5	13907872	13925877	Col	Col/Ler
Hybrid_male	Plate3_A8	Chr1	7873667	7876613	Col/Ler	Col
Hybrid_male	Plate3_A8	Chr2	400000	400008	Col/Ler	Col
Hybrid_male	Plate3_A8	Chr2	11091353	11091373	Col	Col/Ler
Hybrid_male	Plate3_A8	Chr4	17746502	17746662	Col/Ler	Col
Hybrid_male	Plate3_A8	Chr5	1097884	1098103	Col/Ler	Col
Hybrid_male	Plate3_A8	Chr5	8796203	8797215	Col	Col/Ler
Hybrid_male	Plate3_A9	Chr1	10850000	10850738	Col/Ler	Col
Hybrid_male	Plate3_A9	Chr2	6401114	6402963	Col	Col/Ler
Hybrid_male	Plate3_A9	Chr2	14750000	14755258	Col/Ler	Col
Hybrid_male	Plate3_A9	Chr3	15890370	15890647	Col	Col/Ler
Hybrid_male	Plate3_A9	Chr5	26557959	26558409	Col/Ler	Col
Hybrid_male	Plate3_A10	Chr1	7012065	7012120	Col/Ler	Col
Hybrid_male	Plate3_A10	Chr1	30255730	30256371	Col	Col/Ler
Hybrid_male	Plate3_A10	Chr3	18910148	18913794	Col	Col/Ler
Hybrid_male	Plate3_A10	Chr4	8173305	8173642	Col/Ler	Col
Hybrid_male	Plate3_A10	Chr5	4564286	4564971	Col/Ler	Col
Hybrid_male	Plate3_A11	Chr1	7890301	7891938	Col	Col/Ler
Hybrid_male	Plate3_A11	Chr4	10971876	10972091	Col/Ler	Col
Hybrid_male	Plate3_A11	Chr5	4727803	4732774	Col	Col/Ler
Hybrid_male	Plate3_A11	Chr5	15848671	15848749	Col/Ler	Col
Hybrid_male	Plate3_A12	Chr1	7683202	7685402	Col/Ler	Col
Hybrid_male	Plate3_A12	Chr2	163519	163704	Col	Col/Ler
Hybrid_male	Plate3_A12	Chr2	18422080	18424926	Col/Ler	Col
Hybrid_male	Plate3_A12	Chr4	5526925	5526949	Col/Ler	Col
Hybrid_male	Plate3_B6	Chr1	4404777	4405889	Col/Ler	Col
Hybrid_male	Plate3_B6	Chr3	2466517	2468143	Col	Col/Ler
Hybrid_male	Plate3_B6	Chr3	19249293	19249393	Col/Ler	Col
Hybrid_male	Plate3_B6	Chr4	17661569	17661830	Col	Col/Ler
Hybrid_male	Plate3_B6	Chr5	3600000	3600270	Col/Ler	Col
Hybrid_male	Plate3_B6	Chr5	13772558	13772879	Col	Col/Ler
Hybrid_male	Plate3_B7	Chr2	11666827	11673741	Col	Col/Ler
Hybrid_male	Plate3_B7	Chr3	889822	891333	Col	Col/Ler
Hybrid_male	Plate3_B7	Chr5	21295715	21296125	Col/Ler	Col
Hybrid_male	Plate3_B8	Chr1	3160098	3160181	Col	Col/Ler
Hybrid_male	Plate3_B8	Chr2	1260499	1261400	Col/Ler	Col
Hybrid_male	Plate3_B8	Chr2	1673343	1673791	Col	Col/Ler
Hybrid_male	Plate3_B8	Chr2	16539734	16539851	Col/Ler	Col
Hybrid_male	Plate3_B8	Chr2	18261853	18262056	Col	Col/Ler
Hybrid_male	Plate3_B8	Chr4	7375202	7375379	Col/Ler	Col
Hybrid_male	Plate3_B8	Chr4	17718175	17721450	Col	Col/Ler
Hybrid_male	Plate3_B8	Chr5	18650000	18650221	Col/Ler	Col
Hybrid_male	Plate3_B8	Chr5	26623938	26624065	Col	Col/Ler
Hybrid_male	Plate3_B9	Chr2	10065910	10066412	Col	Col/Ler
Hybrid_male	Plate3_B9	Chr3	262197	262598	Col	Col/Ler
Hybrid_male	Plate3_B9	Chr3	20375815	20376097	Col/Ler	Col
Hybrid_male	Plate3_B9	Chr5	998983	999618	Col/Ler	Col
Hybrid_male	Plate3_B10	Chr1	12550000	12553676	Col/Ler	Col
Hybrid_male	Plate3_B10	Chr1	23015894	23016409	Col	Col/Ler
Hybrid_male	Plate3_B10	Chr4	13400000	13400867	Col/Ler	Col
Hybrid_male	Plate3_B10	Chr4	16713329	16714963	Col	Col/Ler
Hybrid_male	Plate3_B10	Chr5	522414	522864	Col/Ler	Col
Hybrid_male	Plate3_B10	Chr5	9301113	9302327	Col	Col/Ler
Hybrid_male	Plate3_B10	Chr5	21291254	21295714	Col/Ler	Col
Hybrid_male	Plate3_B11	Chr1	8325810	8325813	Col/Ler	Col
Hybrid_male	Plate3_B11	Chr1	26498000	26514850	Col	Col/Ler
Hybrid_male	Plate3_B11	Chr3	9458225	9460260	Col/Ler	Col
Hybrid_male	Plate3_B11	Chr5	21305507	21305904	Col	Col/Ler
Hybrid_male	Plate3_B12	Chr1	7004559	7004625	Col/Ler	Col
Hybrid_male	Plate3_B12	Chr2	9751603	9751860	Col/Ler	Col
Hybrid_male	Plate3_B12	Chr3	1816199	1816708	Col	Col/Ler
Hybrid_male	Plate3_B12	Chr4	8360039	8360186	Col/Ler	Col
Hybrid_male	Plate3_B12	Chr5	730529	730720	Col	Col/Ler
Hybrid_male	Plate3_C6	Chr1	922673	926694	Col	Col/Ler
Hybrid_male	Plate3_C6	Chr1	22600000	22616958	Col/Ler	Col
Hybrid_male	Plate3_C6	Chr1	30273702	30276891	Col	Col/Ler
Hybrid_male	Plate3_C6	Chr3	8908211	8919592	Col	Col/Ler
Hybrid_male	Plate3_C6	Chr4	17359954	17361281	Col	Col/Ler
Hybrid_male	Plate3_C6	Chr5	200000	200541	Col/Ler	Col
Hybrid_male	Plate3_C7	Chr1	8355199	8358591	Col	Col/Ler
Hybrid_male	Plate3_C7	Chr1	17400000	17400098	Col/Ler	Col
Hybrid_male	Plate3_C7	Chr1	26378482	26380200	Col	Col/Ler
Hybrid_male	Plate3_C7	Chr2	15077841	15082521	Col	Col/Ler
Hybrid_male	Plate3_C7	Chr3	6646992	6673601	Col	Col/Ler
Hybrid_male	Plate3_C7	Chr3	16362587	16362987	Col/Ler	Col
Hybrid_male	Plate3_C7	Chr5	16267573	16267574	Col/Ler	Col
Hybrid_male	Plate3_C7	Chr5	26028135	26029782	Col	Col/Ler
Hybrid_male	Plate3_C8	Chr1	26621549	26623727	Col/Ler	Col
Hybrid_male	Plate3_C8	Chr2	8323394	8324265	Col	Col/Ler
Hybrid_male	Plate3_C8	Chr2	14415866	14415882	Col/Ler	Col
Hybrid_male	Plate3_C8	Chr3	6800000	6800032	Col/Ler	Col
Hybrid_male	Plate3_C8	Chr4	11406445	11406826	Col	Col/Ler
Hybrid_male	Plate3_C8	Chr5	15889352	15889458	Col	Col/Ler
Hybrid_male	Plate3_C8	Chr5	26470877	26471525	Col/Ler	Col
Hybrid_male	Plate3_C9	Chr2	7413329	7414440	Col	Col/Ler
Hybrid_male	Plate3_C9	Chr3	8585753	8586187	Col	Col/Ler
Hybrid_male	Plate3_C9	Chr4	7705266	7705806	Col	Col/Ler
Hybrid_male	Plate3_C9	Chr5	21365903	21366359	Col/Ler	Col
Hybrid_male	Plate3_C10	Chr1	1171285	1172030	Col	Col/Ler
Hybrid_male	Plate3_C10	Chr1	17403780	17404123	Col/Ler	Col
Hybrid_male	Plate3_C10	Chr2	18279777	18280386	Col/Ler	Col
Hybrid_male	Plate3_C10	Chr4	7375202	7375379	Col/Ler	Col
Hybrid_male	Plate3_C10	Chr4	17359954	17361281	Col	Col/Ler
Hybrid_male	Plate3_C10	Chr5	18772940	18778351	Col	Col/Ler
Hybrid_male	Plate3_C10	Chr5	26172073	26172667	Col/Ler	Col
Hybrid_male	Plate3_C11	Chr1	4027386	4038857	Col	Col/Ler
Hybrid_male	Plate3_C11	Chr3	1305219	1306580	Col	Col/Ler
Hybrid_male	Plate3_C11	Chr3	8126669	8126884	Col/Ler	Col
Hybrid_male	Plate3_C11	Chr3	22638120	22641046	Col	Col/Ler
Hybrid_male	Plate3_C11	Chr3	23021445	23022006	Col/Ler	Col
Hybrid_male	Plate3_C11	Chr4	18305583	18306195	Col/Ler	Col
Hybrid_male	Plate3_C11	Chr5	2848840	2852000	Col/Ler	Col
Hybrid_male	Plate3_C11	Chr5	19302455	19304001	Col	Col/Ler
Hybrid_male	Plate3_C12	Chr1	4286216	4290436	Col	Col/Ler
Hybrid_male	Plate3_C12	Chr1	18318640	18320499	Col/Ler	Col
Hybrid_male	Plate3_C12	Chr1	29370369	29370646	Col	Col/Ler
Hybrid_male	Plate3_C12	Chr2	1124985	1128956	Col/Ler	Col
Hybrid_male	Plate3_C12	Chr2	5541335	5541532	Col	Col/Ler
Hybrid_male	Plate3_C12	Chr2	11316960	11316986	Col/Ler	Col
Hybrid_male	Plate3_C12	Chr3	23014181	23025546	Col	Col/Ler
Hybrid_male	Plate3_C12	Chr4	10294346	10294751	Col	Col/Ler
Hybrid_male	Plate3_C12	Chr4	13418465	13419232	Col/Ler	Col
Hybrid_male	Plate3_C12	Chr5	7969707	7969838	Col	Col/Ler
Hybrid_male	Plate3_C12	Chr5	26802144	26804154	Col/Ler	Col
Hybrid_male	Plate3_D6	Chr1	10357245	10357333	Col	Col/Ler
Hybrid_male	Plate3_D6	Chr1	19432620	19433573	Col/Ler	Col
Hybrid_male	Plate3_D6	Chr1	28477388	28486451	Col	Col/Ler
Hybrid_male	Plate3_D6	Chr4	12953993	12954078	Col	Col/Ler
Hybrid_male	Plate3_D6	Chr5	17998000	18005275	Col	Col/Ler
Hybrid_male	Plate3_D7	Chr1	7077393	7077832	Col	Col/Ler
Hybrid_male	Plate3_D7	Chr2	10653456	10662216	Col	Col/Ler
Hybrid_male	Plate3_D7	Chr3	5998000	6000018	Col	Col/Ler
Hybrid_male	Plate3_D7	Chr4	5465446	5466079	Col	Col/Ler
Hybrid_male	Plate3_D7	Chr5	522950	523111	Col	Col/Ler
Hybrid_male	Plate3_D7	Chr5	16740730	16741064	Col/Ler	Col
Hybrid_male	Plate3_D7	Chr5	20209182	20212202	Col	Col/Ler
Hybrid_male	Plate3_D7	Chr5	26720861	26721349	Col/Ler	Col
Hybrid_male	Plate3_D8	Chr1	7693014	7693392	Col	Col/Ler
Hybrid_male	Plate3_D8	Chr1	17104292	17105204	Col/Ler	Col
Hybrid_male	Plate3_D8	Chr3	10067087	10074191	Col/Ler	Col
Hybrid_male	Plate3_D8	Chr3	18598000	18611726	Col	Col/Ler
Hybrid_male	Plate3_D8	Chr4	865682	865774	Col/Ler	Col
Hybrid_male	Plate3_D8	Chr4	12937568	12938518	Col	Col/Ler
Hybrid_male	Plate3_D8	Chr5	8050126	8051791	Col	Col/Ler
Hybrid_male	Plate3_D8	Chr5	26537852	26538037	Col/Ler	Col
Hybrid_male	Plate3_D9	Chr1	24406742	24407670	Col	Col/Ler
Hybrid_male	Plate3_D9	Chr2	18921616	18922690	Col	Col/Ler
Hybrid_male	Plate3_D9	Chr5	19176215	19179273	Col/Ler	Col
Hybrid_male	Plate3_D10	Chr3	9743401	9745775	Col	Col/Ler
Hybrid_male	Plate3_D10	Chr3	15964015	15964712	Col/Ler	Col
Hybrid_male	Plate3_D10	Chr4	100000	122676	Col/Ler	Col
Hybrid_male	Plate3_D10	Chr4	10898000	10904928	Col	Col/Ler
Hybrid_male	Plate3_D10	Chr5	9259227	9259444	Col	Col/Ler
Hybrid_male	Plate3_D10	Chr5	25900000	25900508	Col/Ler	Col
Hybrid_male	Plate3_D11	Chr1	11604101	11605360	Col/Ler	Col
Hybrid_male	Plate3_D11	Chr2	19019432	19020450	Col/Ler	Col
Hybrid_male	Plate3_D11	Chr3	18356535	18357140	Col	Col/Ler
Hybrid_male	Plate3_D11	Chr5	15865532	15865890	Col	Col/Ler
Hybrid_male	Plate3_D11	Chr5	21970706	21971571	Col/Ler	Col
Hybrid_male	Plate3_D12	Chr2	12619162	12619359	Col/Ler	Col
Hybrid_male	Plate3_D12	Chr3	634156	634938	Col/Ler	Col
Hybrid_male	Plate3_D12	Chr5	9448000	9450960	Col	Col/Ler
Hybrid_male	Plate3_D12	Chr5	25755658	25755681	Col/Ler	Col
Hybrid_male	Plate3_E6	Chr2	18370280	18371800	Col/Ler	Col
Hybrid_male	Plate3_E6	Chr3	1036269	1037413	Col	Col/Ler
Hybrid_male	Plate3_E6	Chr3	18395316	18395832	Col/Ler	Col
Hybrid_male	Plate3_E6	Chr4	5651451	5652520	Col	Col/Ler
Hybrid_male	Plate3_E6	Chr4	16237376	16237545	Col/Ler	Col
Hybrid_male	Plate3_E6	Chr5	2100000	2101443	Col/Ler	Col
Hybrid_male	Plate3_E7	Chr4	16819432	16819900	Col	Col/Ler
Hybrid_male	Plate3_E7	Chr5	3051506	3057930	Col	Col/Ler
Hybrid_male	Plate3_E7	Chr5	25103050	25103059	Col/Ler	Col
Hybrid_male	Plate3_E8	Chr1	11750000	11750890	Col/Ler	Col
Hybrid_male	Plate3_E8	Chr4	18315839	18319793	Col	Col/Ler
Hybrid_male	Plate3_E8	Chr5	2646067	2653059	Col	Col/Ler
Hybrid_male	Plate3_E8	Chr5	19484213	19484278	Col/Ler	Col
Hybrid_male	Plate3_E9	Chr1	5438175	5440684	Col	Col/Ler
Hybrid_male	Plate3_E9	Chr1	17267422	17267995	Col/Ler	Col
Hybrid_male	Plate3_E9	Chr2	16636524	16642031	Col	Col/Ler
Hybrid_male	Plate3_E9	Chr3	812690	815024	Col	Col/Ler
Hybrid_male	Plate3_E9	Chr3	16587863	16588064	Col/Ler	Col
Hybrid_male	Plate3_E10	Chr1	12473025	12473106	Col/Ler	Col
Hybrid_male	Plate3_E10	Chr1	24854787	24856483	Col	Col/Ler
Hybrid_male	Plate3_E10	Chr2	16123937	16124515	Col/Ler	Col
Hybrid_male	Plate3_E10	Chr3	17958887	17959375	Col	Col/Ler
Hybrid_male	Plate3_E10	Chr4	7554632	7554974	Col	Col/Ler
Hybrid_male	Plate3_E11	Chr1	2403705	2414154	Col/Ler	Col
Hybrid_male	Plate3_E11	Chr1	29053121	29055808	Col	Col/Ler
Hybrid_male	Plate3_E11	Chr2	338345	338959	Col/Ler	Col
Hybrid_male	Plate3_E11	Chr3	21005786	21008640	Col	Col/Ler
Hybrid_male	Plate3_E11	Chr4	7601622	7602534	Col	Col/Ler
Hybrid_male	Plate3_E11	Chr4	16511021	16512756	Col/Ler	Col
Hybrid_male	Plate3_E11	Chr5	7610318	7610375	Col/Ler	Col
Hybrid_male	Plate3_E11	Chr5	25248000	25251539	Col	Col/Ler
Hybrid_male	Plate3_E12	Chr1	11547497	11548628	Col/Ler	Col
Hybrid_male	Plate3_E12	Chr3	1843368	1843397	Col/Ler	Col
Hybrid_male	Plate3_E12	Chr4	1014040	1016375	Col/Ler	Col
Hybrid_male	Plate3_E12	Chr5	18482575	18482581	Col/Ler	Col
Hybrid_male	Plate3_F6	Chr1	6364357	6364957	Col	Col/Ler
Hybrid_male	Plate3_F6	Chr1	13439542	13439863	Col/Ler	Col
Hybrid_male	Plate3_F6	Chr2	18548793	18549418	Col	Col/Ler
Hybrid_male	Plate3_F6	Chr3	4933383	4933513	Col/Ler	Col
Hybrid_male	Plate3_F6	Chr3	8621098	8621236	Col	Col/Ler
Hybrid_male	Plate3_F6	Chr3	22400000	22406140	Col/Ler	Col
Hybrid_male	Plate3_F6	Chr4	8165393	8166701	Col/Ler	Col
Hybrid_male	Plate3_F6	Chr4	16700710	16700814	Col	Col/Ler
Hybrid_male	Plate3_F6	Chr5	898000	902248	Col	Col/Ler
Hybrid_male	Plate3_F6	Chr5	18453558	18453598	Col/Ler	Col
Hybrid_male	Plate3_F6	Chr5	26702065	26706605	Col	Col/Ler
Hybrid_male	Plate3_F7	Chr1	25606091	25607569	Col/Ler	Col
Hybrid_male	Plate3_F7	Chr2	17756315	17758955	Col	Col/Ler
Hybrid_male	Plate3_F7	Chr4	17532354	17532699	Col	Col/Ler
Hybrid_male	Plate3_F7	Chr5	26034282	26035309	Col	Col/Ler
Hybrid_male	Plate3_F8	Chr2	1824731	1824735	Col/Ler	Col
Hybrid_male	Plate3_F8	Chr3	8350000	8465568	Col/Ler	Col
Hybrid_male	Plate3_F8	Chr5	15214469	15215063	Col/Ler	Col
Hybrid_male	Plate3_F9	Chr3	10466715	10466751	Col/Ler	Col
Hybrid_male	Plate3_F9	Chr4	5498104	5502079	Col/Ler	Col
Hybrid_male	Plate3_F9	Chr5	26350108	26350402	Col/Ler	Col
Hybrid_male	Plate3_F10	Chr1	7047964	7048196	Col/Ler	Col
Hybrid_male	Plate3_F10	Chr1	10941788	10944499	Col	Col/Ler
Hybrid_male	Plate3_F10	Chr1	19215524	19215923	Col/Ler	Col
Hybrid_male	Plate3_F10	Chr1	26455900	26457054	Col	Col/Ler
Hybrid_male	Plate3_F10	Chr2	6272840	6273654	Col/Ler	Col
Hybrid_male	Plate3_F10	Chr2	18514340	18518683	Col	Col/Ler
Hybrid_male	Plate3_F10	Chr3	7099833	7102631	Col	Col/Ler
Hybrid_male	Plate3_F10	Chr5	18650000	18650221	Col/Ler	Col
Hybrid_male	Plate3_F11	Chr1	26152527	26152718	Col	Col/Ler
Hybrid_male	Plate3_F11	Chr2	1362627	1363443	Col/Ler	Col
Hybrid_male	Plate3_F11	Chr2	14849575	14856991	Col	Col/Ler
Hybrid_male	Plate3_F11	Chr3	514431	521323	Col	Col/Ler
Hybrid_male	Plate3_F11	Chr4	7398000	7404035	Col	Col/Ler
Hybrid_male	Plate3_F11	Chr4	17453133	17455351	Col/Ler	Col
Hybrid_male	Plate3_F11	Chr5	18272857	18273323	Col	Col/Ler
Hybrid_male	Plate3_F12	Chr2	1559893	1560250	Col	Col/Ler
Hybrid_male	Plate3_F12	Chr2	14622897	14625136	Col/Ler	Col
Hybrid_male	Plate3_F12	Chr5	6584960	6585649	Col/Ler	Col
Hybrid_male	Plate3_G6	Chr1	7726580	7726672	Col/Ler	Col
Hybrid_male	Plate3_G6	Chr2	16700000	16700581	Col/Ler	Col
Hybrid_male	Plate3_G6	Chr3	10139035	10139904	Col	Col/Ler
Hybrid_male	Plate3_G6	Chr5	14786969	14789220	Col	Col/Ler
Hybrid_male	Plate3_G6	Chr5	26150000	26151288	Col/Ler	Col
Hybrid_male	Plate3_G7	Chr1	24777183	24778296	Col/Ler	Col
Hybrid_male	Plate3_G7	Chr2	11225545	11226069	Col	Col/Ler
Hybrid_male	Plate3_G7	Chr2	13445136	13445233	Col/Ler	Col
Hybrid_male	Plate3_G7	Chr3	2844229	2844522	Col	Col/Ler
Hybrid_male	Plate3_G7	Chr3	17611231	17614057	Col/Ler	Col
Hybrid_male	Plate3_G7	Chr4	7244109	7244318	Col	Col/Ler
Hybrid_male	Plate3_G8	Chr1	590336	590903	Col	Col/Ler
Hybrid_male	Plate3_G8	Chr2	1700000	1700015	Col/Ler	Col
Hybrid_male	Plate3_G8	Chr2	15957226	15960597	Col	Col/Ler
Hybrid_male	Plate3_G8	Chr3	2852501	2857673	Col	Col/Ler
Hybrid_male	Plate3_G8	Chr3	21735964	21737300	Col/Ler	Col
Hybrid_male	Plate3_G8	Chr4	7635896	7636681	Col	Col/Ler
Hybrid_male	Plate3_G8	Chr5	1596089	1596158	Col	Col/Ler
Hybrid_male	Plate3_G8	Chr5	18450541	18450887	Col/Ler	Col
Hybrid_male	Plate3_G9	Chr1	23298000	23310931	Col	Col/Ler
Hybrid_male	Plate3_G9	Chr2	13190248	13192090	Col	Col/Ler
Hybrid_male	Plate3_G9	Chr4	712350	712492	Col/Ler	Col
Hybrid_male	Plate3_G9	Chr4	16697111	16700115	Col	Col/Ler
Hybrid_male	Plate3_G9	Chr5	1097884	1098103	Col/Ler	Col
Hybrid_male	Plate3_G9	Chr5	20646522	20646875	Col	Col/Ler
Hybrid_male	Plate3_G10	Chr1	848000	922673	Col	Col/Ler
Hybrid_male	Plate3_G10	Chr1	4345943	4346070	Col/Ler	Col
Hybrid_male	Plate3_G10	Chr1	26502884	26514127	Col	Col/Ler
Hybrid_male	Plate3_G10	Chr2	8207083	8215897	Col/Ler	Col
Hybrid_male	Plate3_G10	Chr2	18348000	18350205	Col	Col/Ler
Hybrid_male	Plate3_G10	Chr3	10850477	10852234	Col	Col/Ler
Hybrid_male	Plate3_G11	Chr2	6272741	6273654	Col	Col/Ler
Hybrid_male	Plate3_G11	Chr3	10125319	10125483	Col/Ler	Col
Hybrid_male	Plate3_G11	Chr4	16287337	16288070	Col/Ler	Col
Hybrid_male	Plate3_G11	Chr5	9016643	9020552	Col	Col/Ler
Hybrid_male	Plate3_G12	Chr1	2542488	2546527	Col/Ler	Col
Hybrid_male	Plate3_G12	Chr4	498000	500419	Col	Col/Ler
Hybrid_male	Plate3_G12	Chr4	15632264	15633293	Col/Ler	Col
Hybrid_male	Plate3_H6	Chr1	11807367	11807370	Col/Ler	Col
Hybrid_male	Plate3_H6	Chr1	17931796	17960928	Col	Col/Ler
Hybrid_male	Plate3_H6	Chr1	29353208	29353594	Col/Ler	Col
Hybrid_male	Plate3_H6	Chr2	113493	113576	Col/Ler	Col
Hybrid_male	Plate3_H6	Chr3	20795012	20796280	Col/Ler	Col
Hybrid_male	Plate3_H6	Chr4	10131808	10132324	Col	Col/Ler
Hybrid_male	Plate3_H6	Chr4	18200000	18208163	Col/Ler	Col
Hybrid_male	Plate3_H7	Chr1	12663870	12664486	Col/Ler	Col
Hybrid_male	Plate3_H7	Chr2	11100000	11100441	Col/Ler	Col
Hybrid_male	Plate3_H7	Chr5	23355960	23357563	Col	Col/Ler
Hybrid_male	Plate3_H8	Chr1	24872920	24875061	Col/Ler	Col
Hybrid_male	Plate3_H8	Chr3	9595300	9595480	Col/Ler	Col
Hybrid_male	Plate3_H8	Chr4	7063850	7063943	Col/Ler	Col
Hybrid_male	Plate3_H8	Chr5	9673795	9673882	Col/Ler	Col
Hybrid_male	Plate3_H9	Chr1	30199936	30200098	Col/Ler	Col
Hybrid_male	Plate3_H9	Chr2	11641572	11642927	Col/Ler	Col
Hybrid_male	Plate3_H9	Chr3	20795012	20796280	Col/Ler	Col
Hybrid_male	Plate3_H9	Chr4	11448000	11454781	Col	Col/Ler
Hybrid_male	Plate3_H9	Chr5	8770824	8771238	Col	Col/Ler
Hybrid_male	Plate3_H10	Chr1	4451893	4456188	Col/Ler	Col
Hybrid_male	Plate3_H10	Chr1	11452574	11465175	Col	Col/Ler
Hybrid_male	Plate3_H10	Chr2	5508268	5508564	Col/Ler	Col
Hybrid_male	Plate3_H10	Chr2	19248000	19260777	Col	Col/Ler
Hybrid_male	Plate3_H10	Chr3	18516462	18517072	Col	Col/Ler
Hybrid_male	Plate3_H10	Chr4	8855624	8855718	Col	Col/Ler
Hybrid_male	Plate3_H10	Chr5	576458	577066	Col/Ler	Col
Hybrid_male	Plate3_H11	Chr1	20955832	20955840	Col/Ler	Col
Hybrid_male	Plate3_H11	Chr1	26514850	26515120	Col	Col/Ler
Hybrid_male	Plate3_H11	Chr3	5594072	5594119	Col	Col/Ler
Hybrid_male	Plate4_A1	Chr1	11012496	11016204	Col/Ler	Col
Hybrid_male	Plate4_A1	Chr2	8147481	8168728	Col	Col/Ler
Hybrid_male	Plate4_A1	Chr2	16272998	16278004	Col/Ler	Col
Hybrid_male	Plate4_A1	Chr3	310038	311866	Col/Ler	Col
Hybrid_male	Plate4_A1	Chr3	21948000	21955607	Col	Col/Ler
Hybrid_male	Plate4_A1	Chr5	17548000	17553781	Col	Col/Ler
Hybrid_male	Plate4_A2	Chr1	635670	637916	Col	Col/Ler
Hybrid_male	Plate4_A2	Chr1	9885081	9885977	Col/Ler	Col
Hybrid_male	Plate4_A2	Chr1	28348000	28354028	Col	Col/Ler
Hybrid_male	Plate4_A2	Chr2	17927891	17970457	Col	Col/Ler
Hybrid_male	Plate4_A2	Chr3	9429783	9429798	Col/Ler	Col
Hybrid_male	Plate4_A2	Chr3	20576906	20578468	Col	Col/Ler
Hybrid_male	Plate4_A2	Chr4	333957	333978	Col/Ler	Col
Hybrid_male	Plate4_A3	Chr1	1423645	1431611	Col	Col/Ler
Hybrid_male	Plate4_A3	Chr1	21478130	21479479	Col/Ler	Col
Hybrid_male	Plate4_A3	Chr2	7048000	7058240	Col	Col/Ler
Hybrid_male	Plate4_A3	Chr3	1214056	1221525	Col/Ler	Col
Hybrid_male	Plate4_A3	Chr3	16538400	16539363	Col	Col/Ler
Hybrid_male	Plate4_A3	Chr4	316605	323426	Col	Col/Ler
Hybrid_male	Plate4_A4	Chr1	7098000	7101496	Col	Col/Ler
Hybrid_male	Plate4_A4	Chr3	4885275	4886804	Col/Ler	Col
Hybrid_male	Plate4_A5	Chr1	18950000	19007991	Col/Ler	Col
Hybrid_male	Plate4_A5	Chr2	12464578	12465094	Col	Col/Ler
Hybrid_male	Plate4_A5	Chr3	16998000	17003347	Col	Col/Ler
Hybrid_male	Plate4_A5	Chr4	8579403	8579664	Col/Ler	Col
Hybrid_male	Plate4_A6	Chr1	25928225	25928536	Col	Col/Ler
Hybrid_male	Plate4_A6	Chr2	15962892	15963534	Col	Col/Ler
Hybrid_male	Plate4_A6	Chr3	18918891	18923352	Col	Col/Ler
Hybrid_male	Plate4_A6	Chr4	97458	122676	Col/Ler	Col
Hybrid_male	Plate4_A7	Chr1	1206179	1211716	Col/Ler	Col
Hybrid_male	Plate4_A7	Chr1	22418193	22421153	Col	Col/Ler
Hybrid_male	Plate4_A7	Chr2	16798000	16809715	Col	Col/Ler
Hybrid_male	Plate4_A7	Chr3	3950907	3950979	Col/Ler	Col
Hybrid_male	Plate4_A7	Chr4	200306	200818	Col	Col/Ler
Hybrid_male	Plate4_A7	Chr4	17676308	17679044	Col/Ler	Col
Hybrid_male	Plate4_A7	Chr5	14720882	14720922	Col/Ler	Col
Hybrid_male	Plate4_A7	Chr5	23158346	23165567	Col	Col/Ler
Hybrid_male	Plate4_A8	Chr1	8112158	8113437	Col/Ler	Col
Hybrid_male	Plate4_A8	Chr3	5347800	5356667	Col/Ler	Col
Hybrid_male	Plate4_A8	Chr3	16808209	16811336	Col	Col/Ler
Hybrid_male	Plate4_A8	Chr5	14562433	14563631	Col	Col/Ler
Hybrid_male	Plate4_A9	Chr1	8122126	8127424	Col/Ler	Col
Hybrid_male	Plate4_A9	Chr1	19154177	19212383	Col	Col/Ler
Hybrid_male	Plate4_A9	Chr1	23631132	23631418	Col/Ler	Col
Hybrid_male	Plate4_A9	Chr2	1136974	1139693	Col	Col/Ler
Hybrid_male	Plate4_A9	Chr2	18529237	18534693	Col/Ler	Col
Hybrid_male	Plate4_A9	Chr5	6399525	6400379	Col/Ler	Col
Hybrid_male	Plate4_A9	Chr5	24509315	24510184	Col	Col/Ler
Hybrid_male	Plate4_A10	Chr2	1504348	1505299	Col	Col/Ler
Hybrid_male	Plate4_A10	Chr3	10490099	10490100	Col/Ler	Col
Hybrid_male	Plate4_A10	Chr3	10738423	10741689	Col	Col/Ler
Hybrid_male	Plate4_A10	Chr4	9965385	9968278	Col	Col/Ler
Hybrid_male	Plate4_A10	Chr5	7367252	7372643	Col/Ler	Col
Hybrid_male	Plate4_A11	Chr1	11386584	11389688	Col/Ler	Col
Hybrid_male	Plate4_A11	Chr3	23281435	23282555	Col/Ler	Col
Hybrid_male	Plate4_A11	Chr4	248000	252270	Col	Col/Ler
Hybrid_male	Plate4_A11	Chr5	6998000	7002119	Col	Col/Ler
Hybrid_male	Plate4_A11	Chr5	17364128	17367362	Col/Ler	Col
Hybrid_male	Plate4_A12	Chr1	26348000	26353858	Col	Col/Ler
Hybrid_male	Plate4_A12	Chr2	7977829	7978402	Col/Ler	Col
Hybrid_male	Plate4_A12	Chr4	5339092	5341639	Col	Col/Ler
Hybrid_male	Plate4_A12	Chr5	3850000	3851004	Col/Ler	Col
Hybrid_male	Plate4_B1	Chr1	21390871	21391809	Col/Ler	Col
Hybrid_male	Plate4_B1	Chr2	6319505	6319790	Col	Col/Ler
Hybrid_male	Plate4_B1	Chr4	800035	800674	Col/Ler	Col
Hybrid_male	Plate4_B1	Chr4	5654957	5660927	Col	Col/Ler
Hybrid_male	Plate4_B2	Chr1	12244348	12245487	Col/Ler	Col
Hybrid_male	Plate4_B2	Chr1	21315247	21315671	Col	Col/Ler
Hybrid_male	Plate4_B2	Chr1	25153266	25156857	Col/Ler	Col
Hybrid_male	Plate4_B2	Chr3	1539035	1551232	Col/Ler	Col
Hybrid_male	Plate4_B2	Chr4	6352356	6354601	Col/Ler	Col
Hybrid_male	Plate4_B2	Chr4	17721024	17734780	Col	Col/Ler
Hybrid_male	Plate4_B2	Chr5	1142724	1142805	Col/Ler	Col
Hybrid_male	Plate4_B2	Chr5	16654479	16655264	Col	Col/Ler
Hybrid_male	Plate4_B2	Chr5	26655222	26656617	Col/Ler	Col
Hybrid_male	Plate4_B3	Chr1	12700000	12700223	Col/Ler	Col
Hybrid_male	Plate4_B3	Chr4	13038235	13038795	Col/Ler	Col
Hybrid_male	Plate4_B4	Chr1	176509	182057	Col/Ler	Col
Hybrid_male	Plate4_B4	Chr2	10647059	10647130	Col/Ler	Col
Hybrid_male	Plate4_B4	Chr4	10529630	10529689	Col/Ler	Col
Hybrid_male	Plate4_B5	Chr2	7736630	7736744	Col/Ler	Col
Hybrid_male	Plate4_B5	Chr3	4006616	4009230	Col/Ler	Col
Hybrid_male	Plate4_B5	Chr3	16898000	16901156	Col	Col/Ler
Hybrid_male	Plate4_B5	Chr4	5142973	5143324	Col	Col/Ler
Hybrid_male	Plate4_B5	Chr5	8293243	8300352	Col/Ler	Col
Hybrid_male	Plate4_B6	Chr2	18340141	18341186	Col/Ler	Col
Hybrid_male	Plate4_B6	Chr3	5748000	5753815	Col	Col/Ler
Hybrid_male	Plate4_B6	Chr3	18261764	18261912	Col/Ler	Col
Hybrid_male	Plate4_B7	Chr1	20447103	20447105	Col/Ler	Col
Hybrid_male	Plate4_B7	Chr3	10048000	10051026	Col	Col/Ler
Hybrid_male	Plate4_B7	Chr4	8579403	8579664	Col/Ler	Col
Hybrid_male	Plate4_B7	Chr4	18232411	18240512	Col	Col/Ler
Hybrid_male	Plate4_B7	Chr5	579610	579782	Col/Ler	Col
Hybrid_male	Plate4_B7	Chr5	8201927	8201973	Col	Col/Ler
Hybrid_male	Plate4_B7	Chr5	18738598	18738822	Col/Ler	Col
Hybrid_male	Plate4_B8	Chr2	356063	356207	Col	Col/Ler
Hybrid_male	Plate4_B8	Chr3	4885275	4886804	Col/Ler	Col
Hybrid_male	Plate4_B8	Chr3	12591007	12598950	Col	Col/Ler
Hybrid_male	Plate4_B8	Chr4	16662869	16678607	Col	Col/Ler
Hybrid_male	Plate4_B8	Chr5	5298000	5300517	Col	Col/Ler
Hybrid_male	Plate4_B8	Chr5	8698886	8703938	Col/Ler	Col
Hybrid_male	Plate4_B9	Chr1	29915440	29942152	Col	Col/Ler
Hybrid_male	Plate4_B9	Chr2	7512182	7514529	Col/Ler	Col
Hybrid_male	Plate4_B9	Chr3	98000	109363	Col	Col/Ler
Hybrid_male	Plate4_B9	Chr3	15189867	15189909	Col/Ler	Col
Hybrid_male	Plate4_B9	Chr5	8703695	8703729	Col	Col/Ler
Hybrid_male	Plate4_B9	Chr5	26383394	26395053	Col/Ler	Col
Hybrid_male	Plate4_B10	Chr1	9926518	9926820	Col/Ler	Col
Hybrid_male	Plate4_B10	Chr2	9540169	9548963	Col/Ler	Col
Hybrid_male	Plate4_B10	Chr2	15082521	15082904	Col	Col/Ler
Hybrid_male	Plate4_B10	Chr3	11592687	11592744	Col/Ler	Col
Hybrid_male	Plate4_B10	Chr5	14624402	14625026	Col	Col/Ler
Hybrid_male	Plate4_B10	Chr5	25748197	25752756	Col/Ler	Col
Hybrid_male	Plate4_B11	Chr1	1657059	1660741	Col/Ler	Col
Hybrid_male	Plate4_B11	Chr1	13030601	13036062	Col	Col/Ler
Hybrid_male	Plate4_B11	Chr1	25954535	25954697	Col/Ler	Col
Hybrid_male	Plate4_B11	Chr2	6977534	6977783	Col/Ler	Col
Hybrid_male	Plate4_B11	Chr3	9707809	9708851	Col/Ler	Col
Hybrid_male	Plate4_B11	Chr4	8699123	8699423	Col/Ler	Col
Hybrid_male	Plate4_B11	Chr5	947184	950845	Col	Col/Ler
Hybrid_male	Plate4_B11	Chr5	21694987	21695767	Col/Ler	Col
Hybrid_male	Plate4_B12	Chr1	13439542	13439863	Col/Ler	Col
Hybrid_male	Plate4_B12	Chr1	27018388	27025014	Col	Col/Ler
Hybrid_male	Plate4_B12	Chr2	548000	559435	Col	Col/Ler
Hybrid_male	Plate4_B12	Chr3	9050380	9050744	Col	Col/Ler
Hybrid_male	Plate4_B12	Chr4	712350	712887	Col/Ler	Col
Hybrid_male	Plate4_B12	Chr4	16565643	16566656	Col	Col/Ler
Hybrid_male	Plate4_C1	Chr4	100591	126194	Col	Col/Ler
Hybrid_male	Plate4_C1	Chr5	8778420	8784472	Col	Col/Ler
Hybrid_male	Plate4_C1	Chr5	25997568	25997947	Col/Ler	Col
Hybrid_male	Plate4_C2	Chr1	13044591	13047214	Col/Ler	Col
Hybrid_male	Plate4_C2	Chr1	28746408	28815123	Col	Col/Ler
Hybrid_male	Plate4_C2	Chr3	8700000	8702738	Col/Ler	Col
Hybrid_male	Plate4_C2	Chr3	20107709	20110859	Col	Col/Ler
Hybrid_male	Plate4_C2	Chr4	7664837	7665068	Col/Ler	Col
Hybrid_male	Plate4_C2	Chr5	26598000	26602877	Col	Col/Ler
Hybrid_male	Plate4_C3	Chr1	6790864	6790961	Col/Ler	Col
Hybrid_male	Plate4_C3	Chr1	10548000	10555725	Col	Col/Ler
Hybrid_male	Plate4_C3	Chr2	11309011	11310476	Col	Col/Ler
Hybrid_male	Plate4_C3	Chr4	17398129	17398345	Col/Ler	Col
Hybrid_male	Plate4_C4	Chr1	2221921	2221999	Col	Col/Ler
Hybrid_male	Plate4_C4	Chr2	18103415	18104446	Col	Col/Ler
Hybrid_male	Plate4_C4	Chr4	9247916	9249069	Col/Ler	Col
Hybrid_male	Plate4_C4	Chr5	14952164	14953423	Col	Col/Ler
Hybrid_male	Plate4_C4	Chr5	23974116	23974724	Col/Ler	Col
Hybrid_male	Plate4_C5	Chr1	9647556	9647650	Col/Ler	Col
Hybrid_male	Plate4_C5	Chr4	18218608	18220631	Col	Col/Ler
Hybrid_male	Plate4_C5	Chr5	25770728	25771153	Col/Ler	Col
Hybrid_male	Plate4_C6	Chr2	19140954	19144419	Col/Ler	Col
Hybrid_male	Plate4_C6	Chr3	3422831	3423561	Col	Col/Ler
Hybrid_male	Plate4_C6	Chr3	15740722	15741529	Col/Ler	Col
Hybrid_male	Plate4_C6	Chr5	411077	412134	Col	Col/Ler
Hybrid_male	Plate4_C6	Chr5	16036220	16048474	Col/Ler	Col
Hybrid_male	Plate4_C6	Chr5	21248000	21250678	Col	Col/Ler
Hybrid_male	Plate4_C7	Chr3	15914607	15917821	Col	Col/Ler
Hybrid_male	Plate4_C7	Chr4	9444786	9445206	Col/Ler	Col
Hybrid_male	Plate4_C8	Chr1	8319459	8321215	Col	Col/Ler
Hybrid_male	Plate4_C8	Chr1	17709809	17710635	Col/Ler	Col
Hybrid_male	Plate4_C8	Chr2	2048000	2114785	Col	Col/Ler
Hybrid_male	Plate4_C8	Chr3	18398000	18406095	Col	Col/Ler
Hybrid_male	Plate4_C8	Chr5	353273	357270	Col	Col/Ler
Hybrid_male	Plate4_C8	Chr5	25136311	25136844	Col/Ler	Col
Hybrid_male	Plate4_C9	Chr1	12702075	12702837	Col	Col/Ler
Hybrid_male	Plate4_C9	Chr2	2285249	2287013	Col	Col/Ler
Hybrid_male	Plate4_C9	Chr2	18055470	18055501	Col/Ler	Col
Hybrid_male	Plate4_C9	Chr4	12072303	12073672	Col	Col/Ler
Hybrid_male	Plate4_C9	Chr5	18327534	18327585	Col/Ler	Col
Hybrid_male	Plate4_C10	Chr1	447293	456627	Col	Col/Ler
Hybrid_male	Plate4_C10	Chr1	13037111	13037124	Col/Ler	Col
Hybrid_male	Plate4_C10	Chr3	826356	826972	Col	Col/Ler
Hybrid_male	Plate4_C10	Chr4	1348000	1363732	Col	Col/Ler
Hybrid_male	Plate4_C10	Chr4	14916569	14931665	Col/Ler	Col
Hybrid_male	Plate4_C10	Chr5	8948000	8984766	Col	Col/Ler
Hybrid_male	Plate4_C10	Chr5	26285273	26288476	Col/Ler	Col
Hybrid_male	Plate4_C11	Chr1	10965826	10966191	Col/Ler	Col
Hybrid_male	Plate4_C11	Chr2	1498000	1500844	Col	Col/Ler
Hybrid_male	Plate4_C11	Chr5	20403579	20403976	Col	Col/Ler
Hybrid_male	Plate4_C12	Chr1	12000000	12002270	Col/Ler	Col
Hybrid_male	Plate4_C12	Chr1	20022735	20022829	Col	Col/Ler
Hybrid_male	Plate4_C12	Chr2	6027276	6033992	Col	Col/Ler
Hybrid_male	Plate4_C12	Chr3	3131364	3132003	Col	Col/Ler
Hybrid_male	Plate4_C12	Chr4	7840733	7840735	Col/Ler	Col
Hybrid_male	Plate4_C12	Chr4	16874587	16895611	Col	Col/Ler
Hybrid_male	Plate4_C12	Chr5	1706886	1708111	Col	Col/Ler
Hybrid_male	Plate4_C12	Chr5	17485003	17485100	Col/Ler	Col
Hybrid_male	Plate4_D1	Chr1	2852039	2872224	Col	Col/Ler
Hybrid_male	Plate4_D1	Chr1	11127382	11127435	Col/Ler	Col
Hybrid_male	Plate4_D1	Chr2	2881811	2881909	Col	Col/Ler
Hybrid_male	Plate4_D1	Chr2	17995589	17997522	Col/Ler	Col
Hybrid_male	Plate4_D1	Chr3	4217965	4228486	Col	Col/Ler
Hybrid_male	Plate4_D1	Chr4	11298000	11300215	Col	Col/Ler
Hybrid_male	Plate4_D1	Chr5	1648000	1654880	Col	Col/Ler
Hybrid_male	Plate4_D2	Chr1	270229	372675	Col	Col/Ler
Hybrid_male	Plate4_D2	Chr1	26684814	26691162	Col/Ler	Col
Hybrid_male	Plate4_D2	Chr2	7400000	7406012	Col/Ler	Col
Hybrid_male	Plate4_D2	Chr3	3963496	3970620	Col	Col/Ler
Hybrid_male	Plate4_D2	Chr4	17316308	17317103	Col	Col/Ler
Hybrid_male	Plate4_D2	Chr5	23350921	23353454	Col/Ler	Col
Hybrid_male	Plate4_D3	Chr1	16871385	16871459	Col/Ler	Col
Hybrid_male	Plate4_D3	Chr2	7798000	7805557	Col	Col/Ler
Hybrid_male	Plate4_D4	Chr1	440564	447072	Col	Col/Ler
Hybrid_male	Plate4_D4	Chr1	17804955	17812166	Col/Ler	Col
Hybrid_male	Plate4_D4	Chr4	8413310	8413968	Col/Ler	Col
Hybrid_male	Plate4_D4	Chr5	804960	806207	Col	Col/Ler
Hybrid_male	Plate4_D4	Chr5	23989376	23989417	Col/Ler	Col
Hybrid_male	Plate4_D5	Chr1	16137011	16137704	Col/Ler	Col
Hybrid_male	Plate4_D5	Chr1	17648000	17650671	Col	Col/Ler
Hybrid_male	Plate4_D5	Chr1	28859530	28861293	Col/Ler	Col
Hybrid_male	Plate4_D5	Chr2	254466	254916	Col	Col/Ler
Hybrid_male	Plate4_D5	Chr2	11300000	11302392	Col/Ler	Col
Hybrid_male	Plate4_D5	Chr3	610091	610401	Col	Col/Ler
Hybrid_male	Plate4_D5	Chr3	11106087	11106228	Col/Ler	Col
Hybrid_male	Plate4_D5	Chr4	302670	305713	Col/Ler	Col
Hybrid_male	Plate4_D5	Chr5	1400000	1400683	Col/Ler	Col
Hybrid_male	Plate4_D6	Chr1	7903745	7906505	Col/Ler	Col
Hybrid_male	Plate4_D6	Chr1	29548000	29559832	Col	Col/Ler
Hybrid_male	Plate4_D6	Chr2	304039	305712	Col	Col/Ler
Hybrid_male	Plate4_D6	Chr3	18252725	18255493	Col	Col/Ler
Hybrid_male	Plate4_D6	Chr4	8155984	8156167	Col	Col/Ler
Hybrid_male	Plate4_D7	Chr3	9288902	9291409	Col/Ler	Col
Hybrid_male	Plate4_D7	Chr4	1480097	1481151	Col/Ler	Col
Hybrid_male	Plate4_D7	Chr4	17894009	17899408	Col	Col/Ler
Hybrid_male	Plate4_D7	Chr5	22905730	22906158	Col	Col/Ler
Hybrid_male	Plate4_D8	Chr1	29250135	29255461	Col	Col/Ler
Hybrid_male	Plate4_D8	Chr2	17964240	17968569	Col	Col/Ler
Hybrid_male	Plate4_D8	Chr2	18700000	18700888	Col/Ler	Col
Hybrid_male	Plate4_D8	Chr3	11002049	11003040	Col	Col/Ler
Hybrid_male	Plate4_D8	Chr3	17232443	17234998	Col/Ler	Col
Hybrid_male	Plate4_D8	Chr4	17398129	17398345	Col/Ler	Col
Hybrid_male	Plate4_D8	Chr5	18379821	18380355	Col/Ler	Col
Hybrid_male	Plate4_D8	Chr5	26555460	26556143	Col	Col/Ler
Hybrid_male	Plate4_D9	Chr1	13036986	13037320	Col	Col/Ler
Hybrid_male	Plate4_D9	Chr1	26804192	26817243	Col/Ler	Col
Hybrid_male	Plate4_D9	Chr2	6791180	6793074	Col	Col/Ler
Hybrid_male	Plate4_D9	Chr2	18628286	18629725	Col/Ler	Col
Hybrid_male	Plate4_D9	Chr3	18239013	18240844	Col/Ler	Col
Hybrid_male	Plate4_D9	Chr5	10731830	10731975	Col/Ler	Col
Hybrid_male	Plate4_D10	Chr1	12436070	12438823	Col/Ler	Col
Hybrid_male	Plate4_D10	Chr1	21267787	21268055	Col	Col/Ler
Hybrid_male	Plate4_D10	Chr2	1381410	1382652	Col/Ler	Col
Hybrid_male	Plate4_D10	Chr3	15883240	15883733	Col/Ler	Col
Hybrid_male	Plate4_D10	Chr4	10586173	10587212	Col	Col/Ler
Hybrid_male	Plate4_D11	Chr1	7178770	7181470	Col/Ler	Col
Hybrid_male	Plate4_D11	Chr2	18600382	18600752	Col/Ler	Col
Hybrid_male	Plate4_D11	Chr3	3633887	3647530	Col/Ler	Col
Hybrid_male	Plate4_D11	Chr3	21948000	21958454	Col	Col/Ler
Hybrid_male	Plate4_D11	Chr4	8126091	8126261	Col/Ler	Col
Hybrid_male	Plate4_D11	Chr5	781237	781291	Col	Col/Ler
Hybrid_male	Plate4_D12	Chr1	13036123	13036824	Col	Col/Ler
Hybrid_male	Plate4_D12	Chr2	1004775	1004947	Col	Col/Ler
Hybrid_male	Plate4_D12	Chr2	15094694	15095734	Col/Ler	Col
Hybrid_male	Plate4_D12	Chr4	5148656	5149146	Col	Col/Ler
Hybrid_male	Plate4_D12	Chr4	15379685	15380866	Col/Ler	Col
Hybrid_male	Plate4_E1	Chr1	19083723	19084165	Col/Ler	Col
Hybrid_male	Plate4_E1	Chr2	6758522	6760055	Col	Col/Ler
Hybrid_male	Plate4_E1	Chr2	17474664	17475447	Col/Ler	Col
Hybrid_male	Plate4_E2	Chr1	7904462	7909107	Col/Ler	Col
Hybrid_male	Plate4_E2	Chr1	27033875	27035497	Col	Col/Ler
Hybrid_male	Plate4_E2	Chr2	16365583	16367627	Col	Col/Ler
Hybrid_male	Plate4_E2	Chr3	2138598	2160669	Col/Ler	Col
Hybrid_male	Plate4_E2	Chr3	18867049	18871333	Col	Col/Ler
Hybrid_male	Plate4_E2	Chr5	2896988	2945132	Col	Col/Ler
Hybrid_male	Plate4_E2	Chr5	15420564	15420962	Col/Ler	Col
Hybrid_male	Plate4_E3	Chr1	23415454	23416046	Col/Ler	Col
Hybrid_male	Plate4_E3	Chr2	14622897	14622924	Col/Ler	Col
Hybrid_male	Plate4_E3	Chr3	10402595	10402891	Col/Ler	Col
Hybrid_male	Plate4_E3	Chr3	21963953	21965690	Col	Col/Ler
Hybrid_male	Plate4_E3	Chr4	7554632	7554818	Col	Col/Ler
Hybrid_male	Plate4_E3	Chr5	24365895	24370883	Col	Col/Ler
Hybrid_male	Plate4_E4	Chr1	25058281	25058820	Col/Ler	Col
Hybrid_male	Plate4_E4	Chr2	1050619	1054543	Col	Col/Ler
Hybrid_male	Plate4_E4	Chr2	17143226	17143674	Col/Ler	Col
Hybrid_male	Plate4_E4	Chr3	1021207	1021617	Col	Col/Ler
Hybrid_male	Plate4_E4	Chr4	6798000	6800025	Col	Col/Ler
Hybrid_male	Plate4_E4	Chr5	21858666	21860060	Col/Ler	Col
Hybrid_male	Plate4_E5	Chr1	16650000	16654042	Col/Ler	Col
Hybrid_male	Plate4_E5	Chr2	11889590	11890003	Col/Ler	Col
Hybrid_male	Plate4_E5	Chr3	6348022	6349825	Col/Ler	Col
Hybrid_male	Plate4_E5	Chr4	9888802	9888944	Col	Col/Ler
Hybrid_male	Plate4_E5	Chr5	514904	516152	Col	Col/Ler
Hybrid_male	Plate4_E6	Chr1	11213807	11213843	Col/Ler	Col
Hybrid_male	Plate4_E6	Chr1	22598000	22616958	Col	Col/Ler
Hybrid_male	Plate4_E6	Chr3	17447547	17448350	Col/Ler	Col
Hybrid_male	Plate4_E6	Chr3	23223369	23229739	Col	Col/Ler
Hybrid_male	Plate4_E6	Chr5	1608608	1609049	Col	Col/Ler
Hybrid_male	Plate4_E7	Chr1	7098000	7101858	Col	Col/Ler
Hybrid_male	Plate4_E7	Chr1	23442102	23442105	Col/Ler	Col
Hybrid_male	Plate4_E7	Chr2	19477725	19479419	Col	Col/Ler
Hybrid_male	Plate4_E7	Chr3	10735475	10735967	Col/Ler	Col
Hybrid_male	Plate4_E7	Chr3	18953708	18958497	Col	Col/Ler
Hybrid_male	Plate4_E7	Chr4	96923	122676	Col/Ler	Col
Hybrid_male	Plate4_E7	Chr4	13019989	13020603	Col	Col/Ler
Hybrid_male	Plate4_E7	Chr5	26398000	26404741	Col	Col/Ler
Hybrid_male	Plate4_E8	Chr1	6625801	6626256	Col	Col/Ler
Hybrid_male	Plate4_E8	Chr1	29271476	29276254	Col/Ler	Col
Hybrid_male	Plate4_E8	Chr2	9954551	9955186	Col	Col/Ler
Hybrid_male	Plate4_E8	Chr5	5009044	5009626	Col/Ler	Col
Hybrid_male	Plate4_E8	Chr5	15646166	15651774	Col	Col/Ler
Hybrid_male	Plate4_E9	Chr1	24500000	24500250	Col/Ler	Col
Hybrid_male	Plate4_E9	Chr2	12007702	12101343	Col	Col/Ler
Hybrid_male	Plate4_E9	Chr3	16848000	16850676	Col	Col/Ler
Hybrid_male	Plate4_E9	Chr5	21608020	21608321	Col/Ler	Col
Hybrid_male	Plate4_E10	Chr1	248000	266254	Col	Col/Ler
Hybrid_male	Plate4_E10	Chr1	19836012	19836227	Col/Ler	Col
Hybrid_male	Plate4_E10	Chr2	9987311	9987593	Col/Ler	Col
Hybrid_male	Plate4_E10	Chr3	17480506	17480742	Col/Ler	Col
Hybrid_male	Plate4_E10	Chr4	317129	322181	Col/Ler	Col
Hybrid_male	Plate4_E10	Chr4	18248000	18251836	Col	Col/Ler
Hybrid_male	Plate4_E10	Chr5	18650235	18659471	Col/Ler	Col
Hybrid_male	Plate4_E11	Chr1	12354352	12355598	Col	Col/Ler
Hybrid_male	Plate4_E11	Chr1	27101512	27101567	Col/Ler	Col
Hybrid_male	Plate4_E11	Chr2	354421	358230	Col/Ler	Col
Hybrid_male	Plate4_E11	Chr2	12785790	12786689	Col	Col/Ler
Hybrid_male	Plate4_E11	Chr3	2918180	2919081	Col	Col/Ler
Hybrid_male	Plate4_E11	Chr3	18600000	18611787	Col/Ler	Col
Hybrid_male	Plate4_E11	Chr4	207190	214939	Col/Ler	Col
Hybrid_male	Plate4_E11	Chr4	17359954	17361281	Col	Col/Ler
Hybrid_male	Plate4_E11	Chr5	22091266	22116622	Col/Ler	Col
Hybrid_male	Plate4_E12	Chr1	10472290	10474141	Col/Ler	Col
Hybrid_male	Plate4_E12	Chr1	26802346	26815618	Col	Col/Ler
Hybrid_male	Plate4_E12	Chr1	27637956	27638721	Col/Ler	Col
Hybrid_male	Plate4_E12	Chr2	7923837	7924524	Col/Ler	Col
Hybrid_male	Plate4_E12	Chr3	8150397	8150483	Col	Col/Ler
Hybrid_male	Plate4_E12	Chr3	17538543	17545753	Col/Ler	Col
Hybrid_male	Plate4_E12	Chr4	18205724	18210972	Col	Col/Ler
Hybrid_male	Plate4_E12	Chr5	1150000	1151537	Col/Ler	Col
Hybrid_male	Plate4_E12	Chr5	14952191	14953249	Col	Col/Ler
Hybrid_male	Plate4_F1	Chr1	12500009	12501252	Col	Col/Ler
Hybrid_male	Plate4_F1	Chr1	24387471	24387709	Col/Ler	Col
Hybrid_male	Plate4_F1	Chr4	9464196	9464578	Col/Ler	Col
Hybrid_male	Plate4_F1	Chr5	1459384	1459660	Col	Col/Ler
Hybrid_male	Plate4_F1	Chr5	13806798	13806818	Col/Ler	Col
Hybrid_male	Plate4_F1	Chr5	20954025	20954107	Col	Col/Ler
Hybrid_male	Plate4_F2	Chr2	12619581	12619624	Col/Ler	Col
Hybrid_male	Plate4_F2	Chr4	10044454	10045142	Col/Ler	Col
Hybrid_male	Plate4_F2	Chr5	465601	466310	Col	Col/Ler
Hybrid_male	Plate4_F3	Chr1	26448000	26450641	Col	Col/Ler
Hybrid_male	Plate4_F3	Chr2	15354941	15374282	Col/Ler	Col
Hybrid_male	Plate4_F3	Chr3	23288969	23289364	Col	Col/Ler
Hybrid_male	Plate4_F3	Chr4	130986	136958	Col/Ler	Col
Hybrid_male	Plate4_F4	Chr2	647311	647312	Col/Ler	Col
Hybrid_male	Plate4_F4	Chr2	11955974	11962237	Col	Col/Ler
Hybrid_male	Plate4_F4	Chr3	4033177	4040558	Col/Ler	Col
Hybrid_male	Plate4_F4	Chr3	4804631	4805225	Col	Col/Ler
Hybrid_male	Plate4_F4	Chr4	17881444	17883140	Col/Ler	Col
Hybrid_male	Plate4_F4	Chr5	21298000	21298738	Col/Ler	Col
Hybrid_male	Plate4_F5	Chr1	10564880	10565098	Col	Col/Ler
Hybrid_male	Plate4_F5	Chr1	28815123	28826609	Col/Ler	Col
Hybrid_male	Plate4_F5	Chr3	8963069	8964191	Col/Ler	Col
Hybrid_male	Plate4_F5	Chr3	22448000	22459575	Col	Col/Ler
Hybrid_male	Plate4_F5	Chr4	17661830	17662119	Col	Col/Ler
Hybrid_male	Plate4_F5	Chr5	18398000	18400051	Col	Col/Ler
Hybrid_male	Plate4_F6	Chr2	1689495	1689614	Col/Ler	Col
Hybrid_male	Plate4_F6	Chr2	13642285	13642527	Col	Col/Ler
Hybrid_male	Plate4_F6	Chr3	2548000	2562050	Col	Col/Ler
Hybrid_male	Plate4_F6	Chr3	18959124	18959312	Col/Ler	Col
Hybrid_male	Plate4_F6	Chr5	3193695	3194372	Col/Ler	Col
Hybrid_male	Plate4_F6	Chr5	22117285	22120389	Col	Col/Ler
Hybrid_male	Plate4_F7	Chr1	8445929	8450985	Col/Ler	Col
Hybrid_male	Plate4_F7	Chr1	27283054	27283968	Col	Col/Ler
Hybrid_male	Plate4_F8	Chr1	27201730	27203172	Col/Ler	Col
Hybrid_male	Plate4_F8	Chr2	19417374	19417549	Col/Ler	Col
Hybrid_male	Plate4_F8	Chr3	10209735	10209872	Col/Ler	Col
Hybrid_male	Plate4_F8	Chr4	486494	488559	Col/Ler	Col
Hybrid_male	Plate4_F8	Chr5	1349154	1352093	Col/Ler	Col
Hybrid_male	Plate4_F8	Chr5	17953411	17953580	Col	Col/Ler
Hybrid_male	Plate4_F8	Chr5	22602265	22607349	Col/Ler	Col
Hybrid_male	Plate4_F9	Chr1	21250000	21251193	Col/Ler	Col
Hybrid_male	Plate4_F9	Chr1	29548000	29572776	Col	Col/Ler
Hybrid_male	Plate4_F9	Chr2	10848000	10850192	Col	Col/Ler
Hybrid_male	Plate4_F9	Chr3	20033176	20033861	Col	Col/Ler
Hybrid_male	Plate4_F10	Chr1	20200000	20204587	Col/Ler	Col
Hybrid_male	Plate4_F10	Chr3	3901821	3902289	Col/Ler	Col
Hybrid_male	Plate4_F10	Chr3	22417801	22419103	Col	Col/Ler
Hybrid_male	Plate4_F10	Chr4	10971876	10972091	Col/Ler	Col
Hybrid_male	Plate4_F10	Chr5	735345	735900	Col	Col/Ler
Hybrid_male	Plate4_F10	Chr5	26655222	26656310	Col/Ler	Col
Hybrid_male	Plate4_F11	Chr1	6653778	6661964	Col	Col/Ler
Hybrid_male	Plate4_F11	Chr2	2271134	2272989	Col	Col/Ler
Hybrid_male	Plate4_F11	Chr2	17995589	17997522	Col/Ler	Col
Hybrid_male	Plate4_F11	Chr5	2061435	2065486	Col	Col/Ler
Hybrid_male	Plate4_F11	Chr5	23366596	23369322	Col/Ler	Col
Hybrid_male	Plate4_F12	Chr1	250000	266254	Col/Ler	Col
Hybrid_male	Plate4_F12	Chr1	348000	447072	Col	Col/Ler
Hybrid_male	Plate4_F12	Chr1	19630741	19637628	Col/Ler	Col
Hybrid_male	Plate4_F12	Chr1	24614393	24614754	Col	Col/Ler
Hybrid_male	Plate4_F12	Chr2	12865459	12865504	Col/Ler	Col
Hybrid_male	Plate4_F12	Chr3	7052140	7091967	Col	Col/Ler
Hybrid_male	Plate4_F12	Chr3	20332613	20344686	Col/Ler	Col
Hybrid_male	Plate4_F12	Chr4	17511967	17511971	Col/Ler	Col
Hybrid_male	Plate4_F12	Chr5	175908	184218	Col/Ler	Col
Hybrid_male	Plate4_G1	Chr1	23599778	23603219	Col/Ler	Col
Hybrid_male	Plate4_G1	Chr2	488552	492609	Col	Col/Ler
Hybrid_male	Plate4_G1	Chr3	10443725	10449942	Col/Ler	Col
Hybrid_male	Plate4_G1	Chr4	7802206	7803282	Col	Col/Ler
Hybrid_male	Plate4_G1	Chr5	8292781	8294496	Col/Ler	Col
Hybrid_male	Plate4_G1	Chr5	25802059	25805601	Col	Col/Ler
Hybrid_male	Plate4_G2	Chr1	7077119	7083753	Col/Ler	Col
Hybrid_male	Plate4_G2	Chr2	11100441	11100870	Col/Ler	Col
Hybrid_male	Plate4_G2	Chr3	9638549	9638670	Col/Ler	Col
Hybrid_male	Plate4_G2	Chr3	18902500	18904687	Col	Col/Ler
Hybrid_male	Plate4_G2	Chr4	5498104	5502000	Col/Ler	Col
Hybrid_male	Plate4_G2	Chr4	16752380	16758341	Col	Col/Ler
Hybrid_male	Plate4_G2	Chr5	556839	559413	Col/Ler	Col
Hybrid_male	Plate4_G2	Chr5	10001924	10003346	Col	Col/Ler
Hybrid_male	Plate4_G3	Chr1	11691980	11692117	Col/Ler	Col
Hybrid_male	Plate4_G3	Chr1	20157690	20158357	Col	Col/Ler
Hybrid_male	Plate4_G3	Chr1	29843311	29843353	Col/Ler	Col
Hybrid_male	Plate4_G3	Chr3	20018829	20018973	Col/Ler	Col
Hybrid_male	Plate4_G3	Chr4	215705	216381	Col	Col/Ler
Hybrid_male	Plate4_G3	Chr5	434856	437443	Col/Ler	Col
Hybrid_male	Plate4_G4	Chr1	8056964	8058601	Col	Col/Ler
Hybrid_male	Plate4_G4	Chr2	16560902	16569352	Col/Ler	Col
Hybrid_male	Plate4_G4	Chr3	18282737	18292159	Col	Col/Ler
Hybrid_male	Plate4_G4	Chr4	17359954	17361281	Col	Col/Ler
Hybrid_male	Plate4_G4	Chr5	784424	784492	Col	Col/Ler
Hybrid_male	Plate4_G4	Chr5	15840931	15842641	Col/Ler	Col
Hybrid_male	Plate4_G5	Chr1	7110396	7110654	Col/Ler	Col
Hybrid_male	Plate4_G5	Chr3	1460029	1462167	Col/Ler	Col
Hybrid_male	Plate4_G5	Chr4	464342	465410	Col/Ler	Col
Hybrid_male	Plate4_G5	Chr5	1100000	1100861	Col/Ler	Col
Hybrid_male	Plate4_G5	Chr5	14709459	14710185	Col	Col/Ler
Hybrid_male	Plate4_G6	Chr1	4941416	4942910	Col	Col/Ler
Hybrid_male	Plate4_G6	Chr1	23413024	23416046	Col/Ler	Col
Hybrid_male	Plate4_G6	Chr2	1912900	1917820	Col/Ler	Col
Hybrid_male	Plate4_G6	Chr3	8350000	8465568	Col/Ler	Col
Hybrid_male	Plate4_G6	Chr4	12198000	12208086	Col	Col/Ler
Hybrid_male	Plate4_G6	Chr5	15501279	15502654	Col	Col/Ler
Hybrid_male	Plate4_G7	Chr2	12048000	12124714	Col	Col/Ler
Hybrid_male	Plate4_G7	Chr3	6304157	6319481	Col	Col/Ler
Hybrid_male	Plate4_G7	Chr4	5636482	5636677	Col/Ler	Col
Hybrid_male	Plate4_G7	Chr5	23974116	23974724	Col/Ler	Col
Hybrid_male	Plate4_G8	Chr3	9388218	9393467	Col/Ler	Col
Hybrid_male	Plate4_G8	Chr3	23221726	23224840	Col	Col/Ler
Hybrid_male	Plate4_G8	Chr4	5498104	5498647	Col/Ler	Col
Hybrid_male	Plate4_G9	Chr1	6859560	6860420	Col	Col/Ler
Hybrid_male	Plate4_G9	Chr1	21457436	21457530	Col/Ler	Col
Hybrid_male	Plate4_G9	Chr3	3134746	3134764	Col/Ler	Col
Hybrid_male	Plate4_G9	Chr4	5846195	5846228	Col/Ler	Col
Hybrid_male	Plate4_G9	Chr4	18098000	18106063	Col	Col/Ler
Hybrid_male	Plate4_G9	Chr5	1078311	1081330	Col	Col/Ler
Hybrid_male	Plate4_G10	Chr1	12458523	12459037	Col	Col/Ler
Hybrid_male	Plate4_G10	Chr1	24450000	24450574	Col/Ler	Col
Hybrid_male	Plate4_G10	Chr2	10668446	10669763	Col	Col/Ler
Hybrid_male	Plate4_G10	Chr3	7896480	7898422	Col/Ler	Col
Hybrid_male	Plate4_G10	Chr3	20764433	20765570	Col	Col/Ler
Hybrid_male	Plate4_G10	Chr4	18034348	18037342	Col/Ler	Col
Hybrid_male	Plate4_G10	Chr5	3576885	3577080	Col/Ler	Col
Hybrid_male	Plate4_G10	Chr5	26834156	26834969	Col	Col/Ler
Hybrid_male	Plate4_G11	Chr1	25657059	25659566	Col/Ler	Col
Hybrid_male	Plate4_G11	Chr3	8998000	9002419	Col	Col/Ler
Hybrid_male	Plate4_G11	Chr4	14309298	14309493	Col	Col/Ler
Hybrid_male	Plate4_G11	Chr5	948000	951078	Col	Col/Ler
Hybrid_male	Plate4_G11	Chr5	9846742	9848148	Col/Ler	Col
Hybrid_male	Plate4_G11	Chr5	20548000	20553014	Col	Col/Ler
Hybrid_male	Plate4_G12	Chr1	27150107	27150964	Col	Col/Ler
Hybrid_male	Plate4_G12	Chr2	540709	540774	Col/Ler	Col
Hybrid_male	Plate4_G12	Chr3	350000	350038	Col/Ler	Col
Hybrid_male	Plate4_G12	Chr4	7493091	7493174	Col/Ler	Col
Hybrid_male	Plate4_G12	Chr5	9937759	9937839	Col	Col/Ler
Hybrid_male	Plate4_H1	Chr1	1648000	1657257	Col	Col/Ler
Hybrid_male	Plate4_H1	Chr1	10097220	10103902	Col/Ler	Col
Hybrid_male	Plate4_H1	Chr1	21111647	21112418	Col	Col/Ler
Hybrid_male	Plate4_H1	Chr2	9513193	9513295	Col	Col/Ler
Hybrid_male	Plate4_H1	Chr3	1443186	1443376	Col	Col/Ler
Hybrid_male	Plate4_H1	Chr3	19249293	19249393	Col/Ler	Col
Hybrid_male	Plate4_H1	Chr5	26253356	26253787	Col/Ler	Col
Hybrid_male	Plate4_H2	Chr1	11902176	11919465	Col/Ler	Col
Hybrid_male	Plate4_H2	Chr2	15940160	15940713	Col/Ler	Col
Hybrid_male	Plate4_H2	Chr5	392644	393215	Col/Ler	Col
Hybrid_male	Plate4_H2	Chr5	14600606	14600768	Col	Col/Ler
Hybrid_male	Plate4_H3	Chr1	16906426	16906724	Col	Col/Ler
Hybrid_male	Plate4_H3	Chr2	11603658	11618022	Col	Col/Ler
Hybrid_male	Plate4_H3	Chr3	219687	220179	Col	Col/Ler
Hybrid_male	Plate4_H3	Chr4	148000	153128	Col	Col/Ler
Hybrid_male	Plate4_H3	Chr4	9444786	9445206	Col/Ler	Col
Hybrid_male	Plate4_H3	Chr5	1482753	1483850	Col/Ler	Col
Hybrid_male	Plate4_H3	Chr5	18648000	18650221	Col	Col/Ler
Hybrid_male	Plate4_H4	Chr3	7107394	7112707	Col/Ler	Col
Hybrid_male	Plate4_H4	Chr3	22923559	22929922	Col	Col/Ler
Hybrid_male	Plate4_H4	Chr4	6352776	6355434	Col/Ler	Col
Hybrid_male	Plate4_H4	Chr5	15657720	15658805	Col	Col/Ler
Hybrid_male	Plate4_H5	Chr1	1860309	1865816	Col	Col/Ler
Hybrid_male	Plate4_H5	Chr1	29462517	29462519	Col/Ler	Col
Hybrid_male	Plate4_H5	Chr2	15006207	15008221	Col/Ler	Col
Hybrid_male	Plate4_H5	Chr3	8527569	8532291	Col/Ler	Col
Hybrid_male	Plate4_H5	Chr3	21693244	21694701	Col	Col/Ler
Hybrid_male	Plate4_H5	Chr4	571533	571714	Col	Col/Ler
Hybrid_male	Plate4_H5	Chr5	1482279	1482361	Col	Col/Ler
Hybrid_male	Plate4_H6	Chr1	5205941	5206122	Col/Ler	Col
Hybrid_male	Plate4_H6	Chr3	19962856	19964643	Col/Ler	Col
Hybrid_male	Plate4_H6	Chr4	167471	169016	Col/Ler	Col
Hybrid_male	Plate4_H7	Chr1	18465806	18476550	Col/Ler	Col
Hybrid_male	Plate4_H7	Chr1	20309675	20322345	Col	Col/Ler
Hybrid_male	Plate4_H7	Chr1	25616198	25618777	Col/Ler	Col
Hybrid_male	Plate4_H7	Chr2	1031845	1034090	Col/Ler	Col
Hybrid_male	Plate4_H7	Chr2	13198000	13234389	Col	Col/Ler
Hybrid_male	Plate4_H7	Chr3	9702805	9711363	Col/Ler	Col
Hybrid_male	Plate4_H7	Chr4	4207165	4207196	Col/Ler	Col
Hybrid_male	Plate4_H7	Chr4	18027898	18031093	Col	Col/Ler
Hybrid_male	Plate4_H7	Chr5	15252459	15254059	Col	Col/Ler
[truncated: 780 more rows]
