# Supplementary material for: The megabase-scale crossover landscape is largely independent of sequence divergence
Source: Nat Commun. 2022 Jul 2;13:3828. doi: 10.1038/s41467-022-31509-8 (PMC9250513; doi:10.1038/s41467-022-31509-8)
Supplement: Supplementary file 8 — Supplementary Data 5 [file 41467_2022_31509_MOESM8_ESM.xlsx]

## Sheet: S5
Group	Sample	Chromosome	Breakpoint_Start_Pos	Breakpoint_Stop_Pos	Genotypic_Transformation_From	Genotypic_Transformation_To
Rowan_etal	ERR3482184	Chr1	4125000	4126364	Col/Ler	Ler
Rowan_etal	ERR3482184	Chr1	11826258	11832444	Ler	Col/Ler
Rowan_etal	ERR3482184	Chr1	20386138	20397507	Col/Ler	Col
Rowan_etal	ERR3482184	Chr1	26548000	26559548	Col	Col/Ler
Rowan_etal	ERR3482184	Chr2	9672444	9676027	Col	Col/Ler
Rowan_etal	ERR3482184	Chr3	5228376	5244950	Ler	Col/Ler
Rowan_etal	ERR3482184	Chr3	16775000	16780951	Col/Ler	Ler
Rowan_etal	ERR3482184	Chr4	9313807	9313971	Col/Ler	Col
Rowan_etal	ERR3482184	Chr5	7900780	7912634	Col/Ler	Col
Rowan_etal	ERR3482184	Chr5	8752685	8761188	Col	Col/Ler
Rowan_etal	ERR3482184	Chr5	25854743	25862013	Col/Ler	Col
Rowan_etal	ERR3482186	Chr1	25008212	25009297	Col	Col/Ler
Rowan_etal	ERR3482186	Chr2	8553877	8556193	Col	Col/Ler
Rowan_etal	ERR3482186	Chr2	9275000	9275915	Col/Ler	Ler
Rowan_etal	ERR3482186	Chr4	11916414	11916736	Col	Col/Ler
Rowan_etal	ERR3482186	Chr5	19968645	19979597	Col	Col/Ler
Rowan_etal	ERR3482186	Chr5	25717850	25722526	Col/Ler	Col
Rowan_etal	ERR3482187	Chr1	17225000	17228923	Col/Ler	Col
Rowan_etal	ERR3482187	Chr2	12396335	12397705	Ler	Col/Ler
Rowan_etal	ERR3482187	Chr3	16429059	16430773	Ler	Col/Ler
Rowan_etal	ERR3482187	Chr4	5434750	5436471	Col	Col/Ler
Rowan_etal	ERR3482187	Chr4	5600000	5600540	Col/Ler	Ler
Rowan_etal	ERR3482187	Chr4	16655593	16656126	Ler	Col/Ler
Rowan_etal	ERR3482187	Chr5	4755281	4764449	Ler	Col/Ler
Rowan_etal	ERR3482189	Chr1	523868	567667	Col	Col/Ler
Rowan_etal	ERR3482189	Chr1	3975000	4028320	Col/Ler	Ler
Rowan_etal	ERR3482189	Chr1	8451300	8452972	Ler	Col/Ler
Rowan_etal	ERR3482189	Chr1	18950000	19043119	Col/Ler	Ler
Rowan_etal	ERR3482189	Chr1	23090037	23090656	Ler	Col/Ler
Rowan_etal	ERR3482189	Chr4	5298000	5300197	Col	Col/Ler
Rowan_etal	ERR3482189	Chr4	8156021	8156093	Col/Ler	Ler
Rowan_etal	ERR3482189	Chr4	14727906	14728108	Ler	Col/Ler
Rowan_etal	ERR3482189	Chr5	875000	876864	Col/Ler	Ler
Rowan_etal	ERR3482189	Chr5	2823000	2831387	Ler	Col/Ler
Rowan_etal	ERR3482190	Chr1	7693392	7698075	Col	Col/Ler
Rowan_etal	ERR3482190	Chr1	29856240	29856421	Col/Ler	Ler
Rowan_etal	ERR3482190	Chr3	15358520	15360391	Col	Col/Ler
Rowan_etal	ERR3482190	Chr4	8909220	8911108	Col/Ler	Ler
Rowan_etal	ERR3482190	Chr4	9731293	9753099	Ler	Col/Ler
Rowan_etal	ERR3482190	Chr5	20952036	20958256	Col	Col/Ler
Rowan_etal	ERR3482190	Chr5	21625000	21626586	Col/Ler	Ler
Rowan_etal	ERR3482193	Chr1	2756288	2760302	Col	Col/Ler
Rowan_etal	ERR3482193	Chr1	11875000	11878702	Col/Ler	Ler
Rowan_etal	ERR3482193	Chr1	22513872	22516845	Ler	Col/Ler
Rowan_etal	ERR3482193	Chr2	14812708	14840285	Col	Col/Ler
Rowan_etal	ERR3482193	Chr4	128068	132798	Ler	Col/Ler
Rowan_etal	ERR3482193	Chr4	1586098	1592424	Col/Ler	Col
Rowan_etal	ERR3482193	Chr4	17990750	18000059	Col	Col/Ler
Rowan_etal	ERR3482193	Chr5	4644011	4652353	Col	Col/Ler
Rowan_etal	ERR3482193	Chr5	26775000	26775993	Col/Ler	Ler
Rowan_etal	ERR3482194	Chr1	16686211	16703118	Col/Ler	Col
Rowan_etal	ERR3482194	Chr2	9425000	9432376	Col/Ler	Ler
Rowan_etal	ERR3482194	Chr2	11813102	11815201	Ler	Col/Ler
Rowan_etal	ERR3482194	Chr3	16919557	16928190	Ler	Col/Ler
Rowan_etal	ERR3482194	Chr4	7369626	7372880	Ler	Col/Ler
Rowan_etal	ERR3482194	Chr4	15425022	15468819	Col/Ler	Ler
Rowan_etal	ERR3482194	Chr5	523000	525347	Col	Col/Ler
Rowan_etal	ERR3482194	Chr5	18360671	18363024	Col/Ler	Ler
Rowan_etal	ERR3482195	Chr1	1950598	1953448	Col	Col/Ler
Rowan_etal	ERR3482195	Chr1	7240644	7251711	Col/Ler	Ler
Rowan_etal	ERR3482195	Chr2	17725000	17727016	Col/Ler	Col
Rowan_etal	ERR3482195	Chr4	11750000	11753231	Col/Ler	Ler
Rowan_etal	ERR3482195	Chr4	17370694	17376705	Ler	Col/Ler
Rowan_etal	ERR3482196	Chr1	5626425	5647088	Col/Ler	Col
Rowan_etal	ERR3482196	Chr2	1865008	1868425	Ler	Col/Ler
Rowan_etal	ERR3482196	Chr3	1925000	1938749	Col/Ler	Col
Rowan_etal	ERR3482196	Chr3	8923000	8930592	Col	Col/Ler
Rowan_etal	ERR3482196	Chr3	11276111	11281072	Col/Ler	Ler
Rowan_etal	ERR3482196	Chr4	7515287	7515499	Col/Ler	Ler
Rowan_etal	ERR3482196	Chr4	11789134	11790442	Ler	Col/Ler
Rowan_etal	ERR3482196	Chr4	14425000	14425066	Col/Ler	Col
Rowan_etal	ERR3482196	Chr5	17808619	17809796	Col	Col/Ler
Rowan_etal	ERR3482197	Chr1	2048000	2051279	Col	Col/Ler
Rowan_etal	ERR3482197	Chr1	7100000	7101496	Col/Ler	Ler
Rowan_etal	ERR3482197	Chr1	16936198	16936442	Ler	Col/Ler
Rowan_etal	ERR3482197	Chr1	25500000	25511836	Col/Ler	Col
Rowan_etal	ERR3482197	Chr1	26310184	26317129	Col	Col/Ler
Rowan_etal	ERR3482197	Chr3	11725238	11726159	Col	Col/Ler
Rowan_etal	ERR3482197	Chr3	20723068	20723073	Col/Ler	Ler
Rowan_etal	ERR3482197	Chr5	1118019	1118520	Col/Ler	Col
Rowan_etal	ERR3482198	Chr1	16863360	16868108	Col/Ler	Col
Rowan_etal	ERR3482198	Chr1	17053814	17063214	Col	Col/Ler
Rowan_etal	ERR3482198	Chr1	26696918	26697744	Col/Ler	Ler
Rowan_etal	ERR3482198	Chr2	6289804	6290020	Col/Ler	Ler
Rowan_etal	ERR3482198	Chr3	3900000	3901427	Col/Ler	Ler
Rowan_etal	ERR3482198	Chr3	11732713	11732829	Ler	Col/Ler
Rowan_etal	ERR3482198	Chr4	243975	248289	Col	Col/Ler
Rowan_etal	ERR3482198	Chr4	475000	479017	Col/Ler	Ler
Rowan_etal	ERR3482198	Chr5	2720866	2734616	Ler	Col/Ler
Rowan_etal	ERR3482198	Chr5	19155077	19162278	Col/Ler	Ler
Rowan_etal	ERR3482201	Chr1	17350000	17354781	Col/Ler	Ler
Rowan_etal	ERR3482201	Chr1	24753491	24763999	Ler	Col/Ler
Rowan_etal	ERR3482201	Chr2	1025000	1029692	Col/Ler	Ler
Rowan_etal	ERR3482201	Chr2	10459135	10460828	Ler	Col/Ler
Rowan_etal	ERR3482201	Chr3	7825000	7835003	Col/Ler	Col
Rowan_etal	ERR3482201	Chr3	10180325	10181180	Col	Col/Ler
Rowan_etal	ERR3482201	Chr3	18825000	18829310	Col/Ler	Ler
Rowan_etal	ERR3482201	Chr4	10327044	10334300	Ler	Col/Ler
Rowan_etal	ERR3482201	Chr5	6425000	6425896	Col/Ler	Col
Rowan_etal	ERR3482201	Chr5	23788153	23792785	Col	Col/Ler
Rowan_etal	ERR3482203	Chr1	20950000	20950604	Col/Ler	Ler
Rowan_etal	ERR3482203	Chr1	25611929	25612664	Ler	Col/Ler
Rowan_etal	ERR3482203	Chr2	18776204	18778369	Col/Ler	Col
Rowan_etal	ERR3482203	Chr3	640000	640454	Ler	Col/Ler
Rowan_etal	ERR3482203	Chr3	21925000	21927367	Col/Ler	Ler
Rowan_etal	ERR3482203	Chr4	245797	247972	Ler	Col/Ler
Rowan_etal	ERR3482203	Chr4	6875000	6875428	Col/Ler	Col
Rowan_etal	ERR3482203	Chr5	5228587	5230830	Col	Col/Ler
Rowan_etal	ERR3482203	Chr5	9044787	9045040	Col/Ler	Col
Rowan_etal	ERR3482203	Chr5	9973000	9975460	Col	Col/Ler
Rowan_etal	ERR3482203	Chr5	23230955	23233151	Col/Ler	Ler
Rowan_etal	ERR3482204	Chr1	30151003	30155635	Col	Col/Ler
Rowan_etal	ERR3482204	Chr2	10375000	10380814	Col/Ler	Ler
Rowan_etal	ERR3482204	Chr3	350000	350468	Col/Ler	Col
Rowan_etal	ERR3482204	Chr3	9829837	9837698	Col	Col/Ler
Rowan_etal	ERR3482204	Chr4	6067158	6072991	Col/Ler	Col
Rowan_etal	ERR3482204	Chr4	8962435	8963184	Col	Col/Ler
Rowan_etal	ERR3482204	Chr5	9104245	9105184	Col/Ler	Ler
Rowan_etal	ERR3482205	Chr1	8543856	8547011	Col/Ler	Col
Rowan_etal	ERR3482205	Chr1	24505566	24506510	Col	Col/Ler
Rowan_etal	ERR3482205	Chr2	18961223	18961510	Ler	Col/Ler
Rowan_etal	ERR3482205	Chr3	1775000	1776074	Col/Ler	Ler
Rowan_etal	ERR3482205	Chr3	22810666	22810904	Ler	Col/Ler
Rowan_etal	ERR3482205	Chr4	1112991	1112998	Col/Ler	Col
Rowan_etal	ERR3482205	Chr4	18353035	18361974	Col	Col/Ler
Rowan_etal	ERR3482205	Chr5	4216969	4217794	Col/Ler	Col
Rowan_etal	ERR3482205	Chr5	16652634	16653072	Col	Col/Ler
Rowan_etal	ERR3482205	Chr5	22635081	22635636	Col/Ler	Ler
Rowan_etal	ERR3482206	Chr1	13047214	13048095	Ler	Col/Ler
Rowan_etal	ERR3482206	Chr2	19275000	19298140	Col/Ler	Col
Rowan_etal	ERR3482206	Chr3	3131017	3131746	Col/Ler	Ler
Rowan_etal	ERR3482206	Chr5	8875000	8879196	Col/Ler	Col
Rowan_etal	ERR3482207	Chr1	7484303	7488280	Col/Ler	Col
Rowan_etal	ERR3482207	Chr1	7553848	7572248	Col	Col/Ler
Rowan_etal	ERR3482207	Chr1	12735120	12735469	Col/Ler	Col
Rowan_etal	ERR3482207	Chr2	8369041	8376869	Col	Col/Ler
Rowan_etal	ERR3482207	Chr2	17209485	17214757	Col/Ler	Col
Rowan_etal	ERR3482207	Chr2	17273000	17365333	Col	Col/Ler
Rowan_etal	ERR3482207	Chr3	2841199	2846533	Col/Ler	Ler
Rowan_etal	ERR3482207	Chr3	2873000	2878462	Ler	Col/Ler
Rowan_etal	ERR3482207	Chr3	11371760	11371782	Col/Ler	Ler
Rowan_etal	ERR3482210	Chr1	3234255	3234788	Ler	Col/Ler
Rowan_etal	ERR3482210	Chr1	21979329	21982614	Col/Ler	Ler
Rowan_etal	ERR3482210	Chr2	5769384	5772886	Col	Col/Ler
Rowan_etal	ERR3482210	Chr2	17442525	17442919	Col/Ler	Ler
Rowan_etal	ERR3482210	Chr3	5556858	5561594	Col/Ler	Ler
Rowan_etal	ERR3482210	Chr3	16130379	16153709	Ler	Col/Ler
Rowan_etal	ERR3482210	Chr4	15700000	15703978	Col/Ler	Ler
Rowan_etal	ERR3482210	Chr5	6850000	6852188	Col/Ler	Ler
Rowan_etal	ERR3482210	Chr5	20762914	20770191	Ler	Col/Ler
Rowan_etal	ERR3482211	Chr2	8361985	8364894	Col/Ler	Col
Rowan_etal	ERR3482211	Chr5	2495683	2500240	Col/Ler	Ler
Rowan_etal	ERR3482212	Chr1	11125000	11125671	Col/Ler	Col
Rowan_etal	ERR3482212	Chr1	24344483	24345538	Col	Col/Ler
Rowan_etal	ERR3482212	Chr2	8098000	8105171	Ler	Col/Ler
Rowan_etal	ERR3482212	Chr2	19489551	19491889	Col/Ler	Col
Rowan_etal	ERR3482212	Chr2	19505631	19506297	Col	Col/Ler
Rowan_etal	ERR3482212	Chr3	7905821	7915894	Col	Col/Ler
Rowan_etal	ERR3482212	Chr3	18293804	18294636	Col/Ler	Col
Rowan_etal	ERR3482212	Chr3	18863522	18863907	Col	Col/Ler
Rowan_etal	ERR3482212	Chr5	3100000	3104026	Col/Ler	Col
Rowan_etal	ERR3482212	Chr5	8580191	8580851	Col	Col/Ler
Rowan_etal	ERR3482213	Chr1	1225000	1225411	Col/Ler	Ler
Rowan_etal	ERR3482213	Chr1	28877269	28883552	Ler	Col/Ler
Rowan_etal	ERR3482213	Chr2	18444058	18444201	Col	Col/Ler
Rowan_etal	ERR3482213	Chr3	11316523	11316795	Col/Ler	Ler
Rowan_etal	ERR3482213	Chr5	1909832	1912351	Col	Col/Ler
Rowan_etal	ERR3482213	Chr5	10553511	10553613	Col/Ler	Col
Rowan_etal	ERR3482214	Chr1	20498000	20502728	Col	Col/Ler
Rowan_etal	ERR3482214	Chr1	29400000	29401403	Col/Ler	Ler
Rowan_etal	ERR3482214	Chr2	5539043	5542392	Ler	Col/Ler
Rowan_etal	ERR3482214	Chr3	10142871	10143420	Col/Ler	Ler
Rowan_etal	ERR3482214	Chr4	400680	401637	Ler	Col/Ler
Rowan_etal	ERR3482214	Chr4	5498104	5505175	Col/Ler	Col
Rowan_etal	ERR3482214	Chr4	17411554	17422514	Col	Col/Ler
Rowan_etal	ERR3482214	Chr5	731510	731883	Col/Ler	Col
Rowan_etal	ERR3482216	Chr1	454260	467140	Col/Ler	Col
Rowan_etal	ERR3482216	Chr1	19928828	19929058	Col	Col/Ler
Rowan_etal	ERR3482216	Chr2	7048000	7052937	Col	Col/Ler
Rowan_etal	ERR3482216	Chr2	7675000	7675565	Col/Ler	Ler
Rowan_etal	ERR3482216	Chr3	11748000	11752266	Ler	Col/Ler
Rowan_etal	ERR3482216	Chr5	22988925	22993263	Ler	Col/Ler
Rowan_etal	ERR3482219	Chr1	1173716	1175988	Ler	Col/Ler
Rowan_etal	ERR3482219	Chr1	16128552	16133722	Col/Ler	Col
Rowan_etal	ERR3482219	Chr2	7276204	7278805	Col/Ler	Col
Rowan_etal	ERR3482219	Chr3	429345	444554	Col	Col/Ler
Rowan_etal	ERR3482219	Chr3	6810055	6818439	Col/Ler	Col
Rowan_etal	ERR3482219	Chr3	10731335	10737826	Col	Col/Ler
Rowan_etal	ERR3482219	Chr4	8108563	8111445	Ler	Col/Ler
Rowan_etal	ERR3482219	Chr4	9333814	9334225	Col/Ler	Col
Rowan_etal	ERR3482219	Chr5	979440	1002524	Col	Col/Ler
Rowan_etal	ERR3482219	Chr5	16875000	16876688	Col/Ler	Ler
Rowan_etal	ERR3482220	Chr1	11752384	11764652	Col/Ler	Ler
Rowan_etal	ERR3482220	Chr1	21248000	21250320	Ler	Col/Ler
Rowan_etal	ERR3482220	Chr2	11221991	11224633	Col/Ler	Ler
Rowan_etal	ERR3482220	Chr4	12507514	12514093	Ler	Col/Ler
Rowan_etal	ERR3482220	Chr5	9290037	9292901	Col	Col/Ler
Rowan_etal	ERR3482221	Chr1	23415734	23416833	Col/Ler	Ler
Rowan_etal	ERR3482221	Chr1	23718457	23718489	Ler	Col/Ler
Rowan_etal	ERR3482221	Chr2	6710907	6712841	Col/Ler	Col
Rowan_etal	ERR3482221	Chr2	7723000	7725102	Col	Col/Ler
Rowan_etal	ERR3482221	Chr3	1786965	1787044	Col/Ler	Ler
Rowan_etal	ERR3482221	Chr3	2155762	2156926	Ler	Col/Ler
Rowan_etal	ERR3482221	Chr3	15193467	15194478	Col/Ler	Ler
Rowan_etal	ERR3482221	Chr4	7254097	7255895	Col/Ler	Col
Rowan_etal	ERR3482221	Chr4	11719930	11720770	Col	Col/Ler
Rowan_etal	ERR3482221	Chr5	1007098	1007794	Ler	Col/Ler
Rowan_etal	ERR3482221	Chr5	18138522	18138550	Col/Ler	Ler
Rowan_etal	ERR3482222	Chr1	2557617	2560317	Ler	Col/Ler
Rowan_etal	ERR3482222	Chr1	16600000	16600497	Col/Ler	Ler
Rowan_etal	ERR3482222	Chr1	18178033	18180239	Ler	Col/Ler
Rowan_etal	ERR3482222	Chr1	26867525	26867536	Col/Ler	Col
Rowan_etal	ERR3482222	Chr2	18905078	18913068	Col/Ler	Col
Rowan_etal	ERR3482222	Chr3	7293784	7294276	Col/Ler	Col
Rowan_etal	ERR3482222	Chr3	14953502	14953788	Col	Col/Ler
Rowan_etal	ERR3482222	Chr4	5753743	5753770	Col/Ler	Col
Rowan_etal	ERR3482222	Chr4	10012061	10012680	Col	Col/Ler
Rowan_etal	ERR3482227	Chr1	10652831	10654274	Ler	Col/Ler
Rowan_etal	ERR3482227	Chr1	16802196	16803276	Col/Ler	Col
Rowan_etal	ERR3482227	Chr1	19848000	19853349	Col	Col/Ler
Rowan_etal	ERR3482227	Chr1	26325000	26329996	Col/Ler	Col
Rowan_etal	ERR3482227	Chr2	351746	357004	Ler	Col/Ler
Rowan_etal	ERR3482227	Chr2	16513291	16518410	Col/Ler	Ler
Rowan_etal	ERR3482227	Chr3	10516164	10518222	Col/Ler	Ler
Rowan_etal	ERR3482227	Chr3	22691329	22693857	Ler	Col/Ler
Rowan_etal	ERR3482227	Chr5	13614874	13616315	Col	Col/Ler
Rowan_etal	ERR3482227	Chr5	16250000	16255319	Col/Ler	Ler
Rowan_etal	ERR3482229	Chr1	1517820	1527461	Col	Col/Ler
Rowan_etal	ERR3482229	Chr1	10375309	10375692	Col/Ler	Col
Rowan_etal	ERR3482229	Chr1	24850244	24850659	Col	Col/Ler
Rowan_etal	ERR3482229	Chr1	28175694	28178440	Col/Ler	Ler
Rowan_etal	ERR3482229	Chr2	15625178	15626704	Ler	Col/Ler
Rowan_etal	ERR3482229	Chr3	1450000	1450137	Col/Ler	Ler
Rowan_etal	ERR3482229	Chr3	21297646	21300953	Ler	Col/Ler
Rowan_etal	ERR3482229	Chr4	4869232	4869988	Col	Col/Ler
Rowan_etal	ERR3482229	Chr4	5875000	5924099	Col/Ler	Ler
Rowan_etal	ERR3482229	Chr4	7380045	7380679	Ler	Col/Ler
Rowan_etal	ERR3482229	Chr5	7191537	7192421	Ler	Col/Ler
Rowan_etal	ERR3482229	Chr5	18168453	18168835	Col/Ler	Col
Rowan_etal	ERR3482229	Chr5	22557681	22559304	Col	Col/Ler
Rowan_etal	ERR3482230	Chr1	8528228	8533432	Ler	Col/Ler
Rowan_etal	ERR3482230	Chr2	447999	449243	Ler	Col/Ler
Rowan_etal	ERR3482230	Chr3	2833238	2837613	Col	Col/Ler
Rowan_etal	ERR3482230	Chr3	8167338	8167524	Col/Ler	Ler
Rowan_etal	ERR3482230	Chr4	4868759	4869854	Col	Col/Ler
Rowan_etal	ERR3482230	Chr4	7550000	7550806	Col/Ler	Ler
Rowan_etal	ERR3482230	Chr4	12570065	12570068	Ler	Col/Ler
Rowan_etal	ERR3482230	Chr5	5207866	5211407	Col	Col/Ler
Rowan_etal	ERR3482230	Chr5	7275000	7280628	Col/Ler	Ler
Rowan_etal	ERR3482230	Chr5	21059635	21062664	Ler	Col/Ler
Rowan_etal	ERR3482231	Chr1	7335799	7339323	Col/Ler	Col
Rowan_etal	ERR3482231	Chr1	26091799	26101751	Col	Col/Ler
Rowan_etal	ERR3482231	Chr2	10382763	10386737	Col	Col/Ler
Rowan_etal	ERR3482231	Chr3	22951070	22956329	Ler	Col/Ler
Rowan_etal	ERR3482231	Chr4	17473000	17482694	Ler	Col/Ler
Rowan_etal	ERR3482231	Chr4	18322665	18332315	Col/Ler	Ler
Rowan_etal	ERR3482231	Chr4	18389749	18400000	Ler	Col/Ler
Rowan_etal	ERR3482231	Chr5	128042	131413	Ler	Col/Ler
Rowan_etal	ERR3482231	Chr5	1006019	1007097	Col/Ler	Col
Rowan_etal	ERR3482231	Chr5	9034693	9035221	Col	Col/Ler
Rowan_etal	ERR3482232	Chr1	1382716	1424666	Col/Ler	Ler
Rowan_etal	ERR3482232	Chr1	26329999	26331884	Ler	Col/Ler
Rowan_etal	ERR3482232	Chr3	3875000	3887827	Col/Ler	Col
Rowan_etal	ERR3482232	Chr3	9496157	9500885	Col	Col/Ler
Rowan_etal	ERR3482232	Chr3	10491388	10491393	Col/Ler	Ler
Rowan_etal	ERR3482232	Chr5	362841	365192	Col/Ler	Col
Rowan_etal	ERR3482232	Chr5	9850802	9854386	Col	Col/Ler
Rowan_etal	ERR3482234	Chr1	13050000	13050968	Col/Ler	Col
Rowan_etal	ERR3482234	Chr1	15819259	15888436	Col	Col/Ler
Rowan_etal	ERR3482234	Chr2	9540969	9546197	Ler	Col/Ler
Rowan_etal	ERR3482234	Chr2	12286078	12286080	Col/Ler	Col
Rowan_etal	ERR3482234	Chr3	10140492	10140705	Ler	Col/Ler
Rowan_etal	ERR3482234	Chr4	6039375	6041689	Ler	Col/Ler
Rowan_etal	ERR3482235	Chr1	2225000	2229697	Col/Ler	Ler
Rowan_etal	ERR3482235	Chr1	16136207	16143307	Ler	Col/Ler
Rowan_etal	ERR3482235	Chr1	24525000	24531709	Col/Ler	Col
Rowan_etal	ERR3482235	Chr2	9703619	9720822	Ler	Col/Ler
Rowan_etal	ERR3482235	Chr2	18550000	18556548	Col/Ler	Col
Rowan_etal	ERR3482235	Chr3	4216048	4234402	Col	Col/Ler
Rowan_etal	ERR3482235	Chr3	7130889	7142030	Col/Ler	Ler
Rowan_etal	ERR3482235	Chr4	5159065	5159786	Col	Col/Ler
Rowan_etal	ERR3482235	Chr4	6201618	6204707	Col/Ler	Ler
Rowan_etal	ERR3482235	Chr5	1425000	1431898	Col/Ler	Col
Rowan_etal	ERR3482237	Chr1	12973000	13001537	Ler	Col/Ler
Rowan_etal	ERR3482237	Chr1	28835543	28838384	Col/Ler	Ler
Rowan_etal	ERR3482237	Chr2	9703153	9713212	Col/Ler	Ler
Rowan_etal	ERR3482237	Chr3	1650000	1654434	Col/Ler	Col
Rowan_etal	ERR3482237	Chr3	9741033	9741975	Col	Col/Ler
Rowan_etal	ERR3482237	Chr3	10404084	10405292	Col/Ler	Ler
Rowan_etal	ERR3482237	Chr4	5325000	5336525	Col/Ler	Ler
Rowan_etal	ERR3482237	Chr4	15126027	15129166	Ler	Col/Ler
Rowan_etal	ERR3482237	Chr5	7172281	7174881	Ler	Col/Ler
Rowan_etal	ERR3482237	Chr5	18375331	18375658	Col/Ler	Col
Rowan_etal	ERR3482237	Chr5	22215191	22215456	Col	Col/Ler
Rowan_etal	ERR3482238	Chr1	178456	202000	Col/Ler	Col
Rowan_etal	ERR3482238	Chr1	11188850	11192300	Col	Col/Ler
Rowan_etal	ERR3482238	Chr1	23322095	23322205	Col/Ler	Col
Rowan_etal	ERR3482238	Chr1	24169732	24170576	Col	Col/Ler
Rowan_etal	ERR3482238	Chr2	6850135	6855038	Ler	Col/Ler
Rowan_etal	ERR3482238	Chr2	13850000	13850626	Col/Ler	Col
Rowan_etal	ERR3482238	Chr3	9350000	9350335	Col/Ler	Ler
Rowan_etal	ERR3482238	Chr4	5708470	5708719	Ler	Col/Ler
Rowan_etal	ERR3482238	Chr5	7755311	7757457	Ler	Col/Ler
Rowan_etal	ERR3482238	Chr5	16156320	16157222	Col/Ler	Ler
Rowan_etal	ERR3482238	Chr5	24012477	24012952	Ler	Col/Ler
Rowan_etal	ERR3482241	Chr1	5393607	5398374	Col	Col/Ler
Rowan_etal	ERR3482241	Chr2	13150000	13160187	Col/Ler	Ler
Rowan_etal	ERR3482241	Chr3	18506185	18506207	Ler	Col/Ler
Rowan_etal	ERR3482241	Chr4	1014040	1021541	Col/Ler	Col
Rowan_etal	ERR3482241	Chr4	7705806	7714302	Col	Col/Ler
Rowan_etal	ERR3482241	Chr5	16940680	16944011	Col	Col/Ler
Rowan_etal	ERR3482243	Chr1	157407	160515	Col	Col/Ler
Rowan_etal	ERR3482243	Chr1	11141410	11145436	Col/Ler	Col
Rowan_etal	ERR3482243	Chr1	17201545	17203093	Col	Col/Ler
Rowan_etal	ERR3482243	Chr1	21740966	21777000	Col/Ler	Col
Rowan_etal	ERR3482243	Chr1	21853025	21854784	Col	Col/Ler
Rowan_etal	ERR3482243	Chr2	1695603	1702151	Col	Col/Ler
Rowan_etal	ERR3482243	Chr2	11938498	11943210	Col/Ler	Ler
Rowan_etal	ERR3482243	Chr3	7308586	7311626	Col/Ler	Col
Rowan_etal	ERR3482243	Chr3	9765944	9775932	Col	Col/Ler
Rowan_etal	ERR3482243	Chr4	10500000	10500072	Col/Ler	Ler
Rowan_etal	ERR3482243	Chr5	8700000	8700289	Col/Ler	Col
Rowan_etal	ERR3482243	Chr5	9653179	9659949	Col	Col/Ler
Rowan_etal	ERR3482243	Chr5	21075000	21082566	Col/Ler	Col
Rowan_etal	ERR3482244	Chr1	23650000	23653827	Col/Ler	Col
Rowan_etal	ERR3482244	Chr3	2697374	2699906	Col	Col/Ler
Rowan_etal	ERR3482244	Chr3	17722213	17726083	Col/Ler	Ler
Rowan_etal	ERR3482244	Chr4	11857055	11857352	Ler	Col/Ler
Rowan_etal	ERR3482244	Chr5	16850000	16851388	Col/Ler	Col
Rowan_etal	ERR3482246	Chr1	625000	630457	Col/Ler	Col
Rowan_etal	ERR3482246	Chr1	17505211	17506136	Col	Col/Ler
Rowan_etal	ERR3482246	Chr1	18775000	18779120	Col/Ler	Ler
Rowan_etal	ERR3482246	Chr2	425000	425002	Col/Ler	Ler
Rowan_etal	ERR3482246	Chr3	17331300	17331574	Ler	Col/Ler
Rowan_etal	ERR3482246	Chr4	1255641	1257877	Ler	Col/Ler
Rowan_etal	ERR3482246	Chr4	11471109	11474964	Col/Ler	Col
Rowan_etal	ERR3482246	Chr5	7878713	7888157	Col/Ler	Col
Rowan_etal	ERR3482246	Chr5	17934409	17941758	Col	Col/Ler
Rowan_etal	ERR3482246	Chr5	18950000	18955700	Col/Ler	Ler
Rowan_etal	ERR3482248	Chr1	267853	269524	Col/Ler	Col
Rowan_etal	ERR3482248	Chr1	25360073	25362141	Col	Col/Ler
Rowan_etal	ERR3482248	Chr2	5219281	5219773	Col/Ler	Ler
Rowan_etal	ERR3482248	Chr3	602485	602809	Ler	Col/Ler
Rowan_etal	ERR3482248	Chr4	5236870	5237743	Ler	Col/Ler
Rowan_etal	ERR3482248	Chr5	1573749	1580294	Col/Ler	Col
Rowan_etal	ERR3482248	Chr5	16200567	16201043	Col	Col/Ler
Rowan_etal	ERR3482249	Chr1	8025591	8030649	Col	Col/Ler
Rowan_etal	ERR3482249	Chr1	26424061	26425659	Col/Ler	Col
Rowan_etal	ERR3482249	Chr2	15075000	15083749	Col/Ler	Ler
Rowan_etal	ERR3482249	Chr3	1875000	1877518	Col/Ler	Ler
Rowan_etal	ERR3482249	Chr3	22437087	22438474	Ler	Col/Ler
Rowan_etal	ERR3482249	Chr4	8605455	8607245	Ler	Col/Ler
Rowan_etal	ERR3482249	Chr4	16909326	16914621	Col/Ler	Col
Rowan_etal	ERR3482249	Chr5	3051506	3052313	Col	Col/Ler
Rowan_etal	ERR3482249	Chr5	17750050	17755357	Col/Ler	Col
Rowan_etal	ERR3482251	Chr1	170728	171250	Col/Ler	Col
Rowan_etal	ERR3482251	Chr1	11773302	11776334	Col/Ler	Col
Rowan_etal	ERR3482251	Chr2	7259494	7284790	Col	Col/Ler
Rowan_etal	ERR3482251	Chr3	21578115	21591581	Ler	Col/Ler
Rowan_etal	ERR3482251	Chr4	10643421	10647512	Col	Col/Ler
Rowan_etal	ERR3482251	Chr5	8675000	8676616	Col/Ler	Ler
Rowan_etal	ERR3482252	Chr2	259175	261747	Ler	Col/Ler
Rowan_etal	ERR3482252	Chr2	17711382	17719724	Col/Ler	Col
Rowan_etal	ERR3482252	Chr2	18450202	18455330	Col	Col/Ler
Rowan_etal	ERR3482252	Chr3	287301	287327	Col/Ler	Ler
Rowan_etal	ERR3482252	Chr3	15873670	15880563	Ler	Col/Ler
Rowan_etal	ERR3482252	Chr4	5315940	5316164	Ler	Col/Ler
Rowan_etal	ERR3482252	Chr4	7637448	7637563	Col/Ler	Col
Rowan_etal	ERR3482252	Chr5	16305740	16309250	Col/Ler	Col
Rowan_etal	ERR3482252	Chr5	17926702	17927064	Col	Col/Ler
Rowan_etal	ERR3482253	Chr1	11672361	11676640	Col	Col/Ler
Rowan_etal	ERR3482253	Chr2	5680591	5681115	Ler	Col/Ler
Rowan_etal	ERR3482253	Chr2	12925000	12926699	Col/Ler	Col
Rowan_etal	ERR3482253	Chr2	16920289	16922010	Col	Col/Ler
Rowan_etal	ERR3482253	Chr3	2008249	2009716	Ler	Col/Ler
Rowan_etal	ERR3482253	Chr3	7700933	7701448	Col/Ler	Col
Rowan_etal	ERR3482253	Chr3	16348000	16350126	Col	Col/Ler
Rowan_etal	ERR3482253	Chr4	250119	250251	Ler	Col/Ler
Rowan_etal	ERR3482253	Chr4	1586269	1587201	Col/Ler	Col
Rowan_etal	ERR3482253	Chr5	26573000	26578026	Col	Col/Ler
Rowan_etal	ERR3482256	Chr1	6250000	6257156	Col/Ler	Col
Rowan_etal	ERR3482256	Chr1	9835182	9836139	Col	Col/Ler
Rowan_etal	ERR3482256	Chr1	27825000	27834936	Col/Ler	Col
Rowan_etal	ERR3482256	Chr2	6007059	6008359	Col	Col/Ler
Rowan_etal	ERR3482256	Chr3	11720544	11721099	Col	Col/Ler
Rowan_etal	ERR3482256	Chr5	2888044	2942542	Col/Ler	Ler
Rowan_etal	ERR3482256	Chr5	5399999	5407182	Ler	Col/Ler
Rowan_etal	ERR3482256	Chr5	10250000	10262010	Col/Ler	Col
Rowan_etal	ERR3482256	Chr5	22527651	22530612	Col	Col/Ler
Rowan_etal	ERR3482257	Chr1	19100000	19104873	Col/Ler	Col
Rowan_etal	ERR3482257	Chr2	9749287	9749359	Col/Ler	Col
Rowan_etal	ERR3482257	Chr2	9922001	9940087	Col	Col/Ler
Rowan_etal	ERR3482257	Chr5	1398000	1407883	Ler	Col/Ler
Rowan_etal	ERR3482258	Chr1	11742585	11773302	Ler	Col/Ler
Rowan_etal	ERR3482258	Chr1	21066079	21067565	Col/Ler	Col
Rowan_etal	ERR3482258	Chr2	9126002	9131622	Col/Ler	Ler
Rowan_etal	ERR3482258	Chr4	5754308	5754972	Col	Col/Ler
Rowan_etal	ERR3482258	Chr5	15389030	15390290	Col/Ler	Ler
Rowan_etal	ERR3482258	Chr5	26382804	26384164	Ler	Col/Ler
Rowan_etal	ERR3482259	Chr1	2393016	2395123	Col	Col/Ler
Rowan_etal	ERR3482259	Chr1	25732213	25734184	Col/Ler	Col
Rowan_etal	ERR3482259	Chr1	27156247	27159378	Col	Col/Ler
Rowan_etal	ERR3482259	Chr2	1000000	1007540	Col/Ler	Ler
Rowan_etal	ERR3482259	Chr2	6861971	6864575	Ler	Col/Ler
Rowan_etal	ERR3482259	Chr2	9548770	9548963	Col/Ler	Col
Rowan_etal	ERR3482259	Chr3	19750756	19752835	Col/Ler	Col
Rowan_etal	ERR3482259	Chr5	257750	262134	Col/Ler	Col
Rowan_etal	ERR3482259	Chr5	13879924	13880021	Col	Col/Ler
Rowan_etal	ERR3482260	Chr1	1425813	1428491	Col/Ler	Col
Rowan_etal	ERR3482260	Chr1	10173721	10174110	Col	Col/Ler
Rowan_etal	ERR3482260	Chr1	17750000	17764704	Col/Ler	Col
Rowan_etal	ERR3482260	Chr2	5977841	5980636	Col	Col/Ler
Rowan_etal	ERR3482260	Chr2	15669816	15676051	Col/Ler	Col
Rowan_etal	ERR3482260	Chr3	4385716	4392833	Col/Ler	Ler
Rowan_etal	ERR3482260	Chr4	125450	125455	Ler	Col/Ler
Rowan_etal	ERR3482260	Chr4	9903955	9903977	Col/Ler	Col
Rowan_etal	ERR3482260	Chr5	850000	853062	Col/Ler	Ler
Rowan_etal	ERR3482260	Chr5	14075815	14076326	Ler	Col/Ler
Rowan_etal	ERR3482261	Chr1	1423727	1423970	Col/Ler	Col
Rowan_etal	ERR3482261	Chr1	10175486	10190015	Col	Col/Ler
Rowan_etal	ERR3482261	Chr1	17759135	17765883	Col/Ler	Col
Rowan_etal	ERR3482261	Chr2	5950675	5951144	Col	Col/Ler
Rowan_etal	ERR3482261	Chr2	15669816	15670842	Col/Ler	Col
Rowan_etal	ERR3482261	Chr3	4400000	4400738	Col/Ler	Ler
Rowan_etal	ERR3482261	Chr4	171714	173185	Ler	Col/Ler
Rowan_etal	ERR3482261	Chr4	9888945	9889142	Col/Ler	Col
Rowan_etal	ERR3482261	Chr5	875000	878003	Col/Ler	Ler
Rowan_etal	ERR3482261	Chr5	14066543	14068970	Ler	Col/Ler
Rowan_etal	ERR3482262	Chr1	1181112	1182624	Ler	Col/Ler
Rowan_etal	ERR3482262	Chr2	6802808	6805055	Ler	Col/Ler
Rowan_etal	ERR3482262	Chr3	10950000	10955712	Col/Ler	Ler
Rowan_etal	ERR3482262	Chr3	17648000	17663641	Ler	Col/Ler
Rowan_etal	ERR3482262	Chr4	11750000	11753042	Col/Ler	Ler
Rowan_etal	ERR3482263	Chr1	445271	446882	Col/Ler	Col
Rowan_etal	ERR3482263	Chr1	19046615	19047601	Col	Col/Ler
Rowan_etal	ERR3482263	Chr1	26179812	26180527	Col/Ler	Col
Rowan_etal	ERR3482263	Chr1	30105021	30118471	Col	Col/Ler
Rowan_etal	ERR3482263	Chr3	7674971	7675018	Col/Ler	Col
Rowan_etal	ERR3482263	Chr3	10988402	10990783	Col	Col/Ler
Rowan_etal	ERR3482263	Chr3	19750000	19753013	Col/Ler	Ler
Rowan_etal	ERR3482263	Chr4	1003871	1006168	Col/Ler	Ler
Rowan_etal	ERR3482263	Chr4	18144884	18151133	Ler	Col/Ler
Rowan_etal	ERR3482263	Chr5	3270856	3284989	Ler	Col/Ler
Rowan_etal	ERR3482263	Chr5	3575000	3575541	Col/Ler	Col
Rowan_etal	ERR3482263	Chr5	9434991	9435293	Col	Col/Ler
Rowan_etal	ERR3482264	Chr1	3250000	3250017	Col/Ler	Ler
Rowan_etal	ERR3482264	Chr1	19896305	19896596	Ler	Col/Ler
Rowan_etal	ERR3482264	Chr1	26775000	26782025	Col/Ler	Ler
Rowan_etal	ERR3482264	Chr3	19300000	19324402	Col/Ler	Col
Rowan_etal	ERR3482264	Chr4	6847056	6849639	Ler	Col/Ler
Rowan_etal	ERR3482264	Chr4	7244857	7245228	Col/Ler	Col
Rowan_etal	ERR3482264	Chr5	2167050	2171143	Col/Ler	Col
Rowan_etal	ERR3482264	Chr5	18401413	18402096	Col	Col/Ler
Rowan_etal	ERR3482264	Chr5	24675000	24708008	Col/Ler	Ler
Rowan_etal	ERR3482265	Chr1	106129	108696	Col	Col/Ler
Rowan_etal	ERR3482265	Chr1	2650000	2653132	Col/Ler	Ler
Rowan_etal	ERR3482265	Chr1	10522293	10528469	Ler	Col/Ler
Rowan_etal	ERR3482265	Chr2	10375000	10382269	Col/Ler	Col
Rowan_etal	ERR3482265	Chr2	12516723	12517693	Col	Col/Ler
Rowan_etal	ERR3482265	Chr3	1475000	1479782	Col/Ler	Ler
Rowan_etal	ERR3482265	Chr3	10621684	10622336	Ler	Col/Ler
Rowan_etal	ERR3482265	Chr4	16540901	16544490	Col	Col/Ler
Rowan_etal	ERR3482265	Chr5	23052669	23054743	Col	Col/Ler
Rowan_etal	ERR3482266	Chr1	1147537	1152000	Col/Ler	Ler
Rowan_etal	ERR3482266	Chr2	10915574	10915707	Col/Ler	Ler
Rowan_etal	ERR3482266	Chr5	1709445	1712623	Ler	Col/Ler
Rowan_etal	ERR3482266	Chr5	8675000	8685095	Col/Ler	Col
Rowan_etal	ERR3482266	Chr5	20531451	20536191	Col	Col/Ler
Rowan_etal	ERR3482268	Chr1	15931282	15931398	Col	Col/Ler
Rowan_etal	ERR3482268	Chr1	26797936	26798000	Col/Ler	Ler
Rowan_etal	ERR3482268	Chr2	19500000	19500831	Col/Ler	Ler
Rowan_etal	ERR3482268	Chr3	4614391	4615397	Col	Col/Ler
Rowan_etal	ERR3482268	Chr3	16575000	16576627	Col/Ler	Ler
Rowan_etal	ERR3482268	Chr5	2324236	2325055	Col/Ler	Ler
Rowan_etal	ERR3482268	Chr5	23745269	23746786	Ler	Col/Ler
Rowan_etal	ERR3482270	Chr1	13075442	13076724	Ler	Col/Ler
Rowan_etal	ERR3482270	Chr1	26678254	26679121	Col/Ler	Ler
Rowan_etal	ERR3482270	Chr2	378796	384599	Col	Col/Ler
Rowan_etal	ERR3482270	Chr5	4341189	4343004	Col	Col/Ler
Rowan_etal	ERR3482270	Chr5	16950000	16951918	Col/Ler	Ler
Rowan_etal	ERR3482270	Chr5	25877604	25882883	Ler	Col/Ler
Rowan_etal	ERR3482272	Chr1	15817267	15817378	Col/Ler	Col
Rowan_etal	ERR3482272	Chr2	8270244	8276189	Col/Ler	Col
Rowan_etal	ERR3482272	Chr3	10121358	10128222	Ler	Col/Ler
Rowan_etal	ERR3482272	Chr3	18789568	18796162	Col/Ler	Col
Rowan_etal	ERR3482272	Chr4	144765	144774	Col/Ler	Ler
Rowan_etal	ERR3482272	Chr4	4802399	4806574	Ler	Col/Ler
Rowan_etal	ERR3482272	Chr4	17625000	17637498	Col/Ler	Col
Rowan_etal	ERR3482272	Chr5	19616803	19618590	Col/Ler	Col
Rowan_etal	ERR3482273	Chr1	8384432	8385017	Col/Ler	Col
Rowan_etal	ERR3482273	Chr1	16769625	16772343	Col	Col/Ler
Rowan_etal	ERR3482273	Chr2	448998	449243	Ler	Col/Ler
Rowan_etal	ERR3482273	Chr2	2897779	2898790	Col/Ler	Col
Rowan_etal	ERR3482273	Chr2	16556205	16565404	Col	Col/Ler
Rowan_etal	ERR3482273	Chr3	98000	109363	Ler	Col/Ler
Rowan_etal	ERR3482273	Chr3	10925000	10936925	Col/Ler	Ler
Rowan_etal	ERR3482273	Chr3	18036121	18052179	Ler	Col/Ler
Rowan_etal	ERR3482273	Chr4	6575000	6577481	Col/Ler	Col
Rowan_etal	ERR3482274	Chr1	800000	834960	Col/Ler	Ler
Rowan_etal	ERR3482274	Chr1	6642322	6643234	Ler	Col/Ler
Rowan_etal	ERR3482274	Chr1	12495781	12496466	Col/Ler	Col
Rowan_etal	ERR3482274	Chr1	12508877	12512593	Col	Col/Ler
Rowan_etal	ERR3482274	Chr1	24365508	24365871	Col/Ler	Ler
Rowan_etal	ERR3482274	Chr1	29648061	29651582	Ler	Col/Ler
Rowan_etal	ERR3482274	Chr2	2582044	2583170	Col/Ler	Col
Rowan_etal	ERR3482274	Chr2	2743000	2743138	Col	Col/Ler
Rowan_etal	ERR3482274	Chr2	5425000	5429167	Col/Ler	Ler
Rowan_etal	ERR3482274	Chr3	2025000	2036321	Col/Ler	Ler
Rowan_etal	ERR3482274	Chr3	4838356	4845082	Ler	Col/Ler
Rowan_etal	ERR3482274	Chr4	5763866	5764089	Col/Ler	Ler
Rowan_etal	ERR3482274	Chr4	17424118	17426637	Ler	Col/Ler
Rowan_etal	ERR3482274	Chr5	3875000	3987650	Col/Ler	Col
Rowan_etal	ERR3482274	Chr5	17240511	17241534	Col	Col/Ler
Rowan_etal	ERR3482274	Chr5	22100000	22100357	Col/Ler	Ler
Rowan_etal	ERR3482275	Chr1	5786383	5789314	Ler	Col/Ler
Rowan_etal	ERR3482275	Chr1	7750000	7782210	Col/Ler	Col
Rowan_etal	ERR3482275	Chr1	28904838	28914399	Col	Col/Ler
Rowan_etal	ERR3482275	Chr2	760390	766036	Col	Col/Ler
Rowan_etal	ERR3482275	Chr2	12900000	12900195	Col/Ler	Col
Rowan_etal	ERR3482275	Chr3	19010184	19010733	Col/Ler	Col
Rowan_etal	ERR3482275	Chr4	5453657	5456536	Col/Ler	Ler
Rowan_etal	ERR3482275	Chr5	950000	951427	Col/Ler	Ler
Rowan_etal	ERR3482275	Chr5	21271349	21275047	Ler	Col/Ler
Rowan_etal	ERR3482276	Chr1	9310379	9316007	Col	Col/Ler
Rowan_etal	ERR3482276	Chr1	24496651	24496851	Col/Ler	Col
Rowan_etal	ERR3482276	Chr2	103572	107506	Col	Col/Ler
Rowan_etal	ERR3482276	Chr2	650000	650319	Col/Ler	Ler
Rowan_etal	ERR3482276	Chr2	7714464	7714632	Ler	Col/Ler
Rowan_etal	ERR3482276	Chr3	4548646	4550314	Ler	Col/Ler
Rowan_etal	ERR3482276	Chr3	15895855	15895988	Col/Ler	Ler
Rowan_etal	ERR3482276	Chr4	617642	624508	Ler	Col/Ler
Rowan_etal	ERR3482276	Chr4	7580313	7581285	Col/Ler	Col
Rowan_etal	ERR3482276	Chr4	12509886	12515857	Col	Col/Ler
Rowan_etal	ERR3482276	Chr5	18450380	18451312	Col/Ler	Ler
Rowan_etal	ERR3482277	Chr1	3361324	3376916	Col	Col/Ler
Rowan_etal	ERR3482277	Chr1	4950000	4953738	Col/Ler	Ler
Rowan_etal	ERR3482277	Chr1	12813248	12813394	Ler	Col/Ler
Rowan_etal	ERR3482277	Chr2	6272432	6272549	Col	Col/Ler
Rowan_etal	ERR3482277	Chr2	11531236	11532868	Col/Ler	Ler
Rowan_etal	ERR3482277	Chr3	1020263	1020694	Col/Ler	Col
Rowan_etal	ERR3482277	Chr3	17557758	17563474	Col	Col/Ler
Rowan_etal	ERR3482277	Chr4	734884	734971	Ler	Col/Ler
Rowan_etal	ERR3482277	Chr4	1043539	1045635	Col/Ler	Col
Rowan_etal	ERR3482277	Chr5	8599689	8599994	Col/Ler	Ler
Rowan_etal	ERR3482278	Chr1	7368503	7370870	Col	Col/Ler
Rowan_etal	ERR3482278	Chr1	22549924	22550595	Col/Ler	Col
Rowan_etal	ERR3482278	Chr1	22626004	22626268	Col	Col/Ler
Rowan_etal	ERR3482278	Chr1	23409680	23410600	Col/Ler	Ler
Rowan_etal	ERR3482278	Chr2	11046379	11048414	Ler	Col/Ler
Rowan_etal	ERR3482278	Chr3	18800000	18803084	Col/Ler	Col
Rowan_etal	ERR3482278	Chr4	14894449	14894792	Col/Ler	Ler
Rowan_etal	ERR3482278	Chr5	7663161	7665726	Ler	Col/Ler
Rowan_etal	ERR3482280	Chr1	288548	290788	Col/Ler	Col
Rowan_etal	ERR3482280	Chr1	323000	387224	Col	Col/Ler
Rowan_etal	ERR3482280	Chr1	2702300	2704316	Col/Ler	Ler
Rowan_etal	ERR3482280	Chr1	11023000	11027120	Ler	Col/Ler
Rowan_etal	ERR3482280	Chr1	11438507	11441293	Col/Ler	Col
Rowan_etal	ERR3482280	Chr2	1033389	1035738	Ler	Col/Ler
Rowan_etal	ERR3482280	Chr2	2351390	2351912	Col/Ler	Col
Rowan_etal	ERR3482280	Chr3	8678088	8681975	Col/Ler	Ler
Rowan_etal	ERR3482280	Chr4	12281939	12282457	Ler	Col/Ler
Rowan_etal	ERR3482280	Chr5	557567	559413	Ler	Col/Ler
Rowan_etal	ERR3482280	Chr5	8428807	8431812	Col/Ler	Col
Rowan_etal	ERR3482280	Chr5	26527821	26534688	Col	Col/Ler
Rowan_etal	ERR3482281	Chr1	11725000	11726121	Col/Ler	Col
Rowan_etal	ERR3482281	Chr1	23104906	23107301	Col	Col/Ler
Rowan_etal	ERR3482281	Chr2	7709274	7710595	Ler	Col/Ler
Rowan_etal	ERR3482281	Chr3	18703948	18705243	Ler	Col/Ler
Rowan_etal	ERR3482281	Chr3	23255502	23256388	Col/Ler	Col
Rowan_etal	ERR3482281	Chr3	23273000	23276239	Col	Col/Ler
Rowan_etal	ERR3482281	Chr4	741590	748458	Col/Ler	Ler
Rowan_etal	ERR3482281	Chr4	7450594	7454562	Ler	Col/Ler
Rowan_etal	ERR3482281	Chr5	6433630	6437353	Col	Col/Ler
Rowan_etal	ERR3482281	Chr5	18375000	18375298	Col/Ler	Ler
Rowan_etal	ERR3482283	Chr1	3800000	3800121	Col/Ler	Col
Rowan_etal	ERR3482283	Chr1	16766048	16767390	Col	Col/Ler
Rowan_etal	ERR3482283	Chr2	6275604	6277053	Col	Col/Ler
Rowan_etal	ERR3482283	Chr3	2857673	2861207	Col	Col/Ler
Rowan_etal	ERR3482283	Chr3	20730375	20730838	Col/Ler	Ler
Rowan_etal	ERR3482283	Chr3	21099706	21101376	Ler	Col/Ler
Rowan_etal	ERR3482283	Chr4	8854259	8854400	Col	Col/Ler
Rowan_etal	ERR3482283	Chr4	14179968	14184036	Col/Ler	Ler
Rowan_etal	ERR3482283	Chr5	10066279	10066312	Col/Ler	Ler
Rowan_etal	ERR3482283	Chr5	17931941	17932626	Ler	Col/Ler
Rowan_etal	ERR3482284	Chr1	1855506	1882609	Col	Col/Ler
Rowan_etal	ERR3482284	Chr1	11200960	11201218	Col/Ler	Ler
Rowan_etal	ERR3482284	Chr1	27001469	27006260	Ler	Col/Ler
Rowan_etal	ERR3482284	Chr2	1552977	1555807	Col/Ler	Col
Rowan_etal	ERR3482284	Chr2	6406557	6406696	Col	Col/Ler
Rowan_etal	ERR3482284	Chr2	16755545	16757784	Col/Ler	Col
Rowan_etal	ERR3482284	Chr3	7211507	7214884	Ler	Col/Ler
Rowan_etal	ERR3482284	Chr4	7164630	7169179	Ler	Col/Ler
Rowan_etal	ERR3482284	Chr5	4751782	4755210	Col/Ler	Col
Rowan_etal	ERR3482284	Chr5	6435044	6437195	Col	Col/Ler
Rowan_etal	ERR3482285	Chr1	11114527	11117280	Ler	Col/Ler
Rowan_etal	ERR3482285	Chr1	17275000	17275107	Col/Ler	Ler
Rowan_etal	ERR3482285	Chr1	22167952	22168921	Ler	Col/Ler
Rowan_etal	ERR3482285	Chr2	6233933	6234017	Ler	Col/Ler
Rowan_etal	ERR3482285	Chr2	9753021	9753230	Col/Ler	Ler
Rowan_etal	ERR3482285	Chr3	20193448	20195875	Col/Ler	Ler
Rowan_etal	ERR3482285	Chr3	21798601	21801195	Ler	Col/Ler
Rowan_etal	ERR3482285	Chr4	5336768	5337007	Col/Ler	Col
Rowan_etal	ERR3482285	Chr4	16335601	16336179	Col	Col/Ler
Rowan_etal	ERR3482285	Chr5	2633117	2641068	Col	Col/Ler
Rowan_etal	ERR3482285	Chr5	14526374	14527697	Col/Ler	Col
Rowan_etal	ERR3482286	Chr1	13192916	13192931	Col/Ler	Col
Rowan_etal	ERR3482286	Chr2	2618648	2652000	Col/Ler	Col
Rowan_etal	ERR3482286	Chr2	2738448	2739446	Col	Col/Ler
Rowan_etal	ERR3482286	Chr3	4986402	4990608	Col/Ler	Ler
Rowan_etal	ERR3482286	Chr3	9466647	9466711	Ler	Col/Ler
Rowan_etal	ERR3482286	Chr4	5648000	5651451	Col	Col/Ler
Rowan_etal	ERR3482286	Chr5	5759494	5762941	Col	Col/Ler
Rowan_etal	ERR3482287	Chr1	24054775	24056335	Col	Col/Ler
Rowan_etal	ERR3482287	Chr2	1075291	1086309	Col	Col/Ler
Rowan_etal	ERR3482287	Chr2	18716511	18719433	Col/Ler	Col
Rowan_etal	ERR3482287	Chr4	4867245	4867844	Ler	Col/Ler
Rowan_etal	ERR3482288	Chr2	10000000	10010039	Col/Ler	Col
Rowan_etal	ERR3482288	Chr3	250189	256655	Col/Ler	Ler
Rowan_etal	ERR3482288	Chr3	5277115	5312859	Ler	Col/Ler
Rowan_etal	ERR3482288	Chr4	14845660	14848730	Col/Ler	Col
Rowan_etal	ERR3482288	Chr5	5419977	5425238	Ler	Col/Ler
Rowan_etal	ERR3482288	Chr5	8769067	8769390	Col/Ler	Col
Rowan_etal	ERR3482289	Chr1	8648505	8652186	Col/Ler	Col
Rowan_etal	ERR3482289	Chr3	1325000	1326992	Col/Ler	Ler
Rowan_etal	ERR3482289	Chr3	16608858	16609352	Ler	Col/Ler
Rowan_etal	ERR3482289	Chr3	19750000	19750681	Col/Ler	Col
Rowan_etal	ERR3482289	Chr4	8045018	8045610	Col	Col/Ler
Rowan_etal	ERR3482289	Chr5	6414078	6415440	Ler	Col/Ler
Rowan_etal	ERR3482290	Chr1	1553816	1554140	Col/Ler	Col
Rowan_etal	ERR3482290	Chr1	20442661	20446829	Col	Col/Ler
Rowan_etal	ERR3482290	Chr2	6777769	6785745	Ler	Col
Rowan_etal	ERR3482290	Chr2	18269068	18271019	Col	Col/Ler
Rowan_etal	ERR3482290	Chr3	11149753	11152000	Col/Ler	Ler
Rowan_etal	ERR3482290	Chr3	11204052	11204797	Ler	Col/Ler
Rowan_etal	ERR3482290	Chr4	143127	143385	Col/Ler	Col
Rowan_etal	ERR3482290	Chr4	8523000	8525356	Col	Col/Ler
Rowan_etal	ERR3482290	Chr4	16307345	16309249	Col/Ler	Ler
Rowan_etal	ERR3482290	Chr5	6225000	6225147	Col/Ler	Ler
Rowan_etal	ERR3482291	Chr1	4110090	4113622	Col/Ler	Ler
Rowan_etal	ERR3482291	Chr1	6827397	6828192	Ler	Col/Ler
Rowan_etal	ERR3482291	Chr1	19311308	19311397	Col/Ler	Col
Rowan_etal	ERR3482291	Chr1	23453206	23453689	Col	Col/Ler
Rowan_etal	ERR3482291	Chr2	8181579	8183231	Col/Ler	Ler
Rowan_etal	ERR3482291	Chr3	650000	650206	Col/Ler	Ler
Rowan_etal	ERR3482291	Chr3	16283112	16283285	Ler	Col/Ler
Rowan_etal	ERR3482291	Chr4	7527264	7527524	Col	Col/Ler
Rowan_etal	ERR3482292	Chr1	19747176	19747238	Col/Ler	Col
Rowan_etal	ERR3482292	Chr1	29224829	29227397	Col	Col/Ler
Rowan_etal	ERR3482292	Chr3	4655031	4655131	Ler	Col/Ler
Rowan_etal	ERR3482292	Chr4	7313657	7316437	Col/Ler	Col
Rowan_etal	ERR3482292	Chr5	443893	444079	Col/Ler	Ler
Rowan_etal	ERR3482292	Chr5	15970886	15971432	Ler	Col/Ler
Rowan_etal	ERR3482292	Chr5	21654294	21654310	Col/Ler	Col
Rowan_etal	ERR3482292	Chr5	25798000	25801414	Col	Col/Ler
Rowan_etal	ERR3482293	Chr1	17625000	17629383	Col/Ler	Ler
Rowan_etal	ERR3482293	Chr1	25562096	25563438	Ler	Col/Ler
Rowan_etal	ERR3482293	Chr2	6745856	6745860	Col/Ler	Ler
Rowan_etal	ERR3482293	Chr2	13611321	13612126	Ler	Col/Ler
Rowan_etal	ERR3482293	Chr3	1225000	1225077	Col/Ler	Col
Rowan_etal	ERR3482293	Chr3	1466185	1467556	Col	Col/Ler
Rowan_etal	ERR3482293	Chr4	658667	658722	Col	Col/Ler
Rowan_etal	ERR3482293	Chr5	27215	30436	Col	Col/Ler
Rowan_etal	ERR3482293	Chr5	1335476	1335481	Col/Ler	Ler
Rowan_etal	ERR3482293	Chr5	9937719	9937886	Ler	Col/Ler
Rowan_etal	ERR3482293	Chr5	14775077	14775152	Col/Ler	Col
Rowan_etal	ERR3482294	Chr1	5818410	5820915	Col	Col/Ler
Rowan_etal	ERR3482294	Chr2	813735	815349	Col	Col/Ler
Rowan_etal	ERR3482294	Chr2	12775000	12775701	Col/Ler	Col
Rowan_etal	ERR3482294	Chr3	4534074	4536870	Ler	Col/Ler
Rowan_etal	ERR3482294	Chr3	19413592	19414260	Col/Ler	Col
Rowan_etal	ERR3482294	Chr3	22881988	22884049	Col	Col/Ler
Rowan_etal	ERR3482294	Chr4	7675000	7675150	Col/Ler	Col
Rowan_etal	ERR3482294	Chr4	8773000	8776022	Col	Col/Ler
Rowan_etal	ERR3482294	Chr4	17575274	17575407	Col/Ler	Col
Rowan_etal	ERR3482294	Chr5	686513	688787	Col/Ler	Col
Rowan_etal	ERR3482294	Chr5	13898000	13900247	Col	Col/Ler
Rowan_etal	ERR3482294	Chr5	14925000	14925006	Col/Ler	Ler
Rowan_etal	ERR3482294	Chr5	20748374	20752809	Ler	Col/Ler
Rowan_etal	ERR3482296	Chr1	20525598	20526706	Ler	Col/Ler
Rowan_etal	ERR3482296	Chr1	22983031	22984204	Col/Ler	Col
Rowan_etal	ERR3482296	Chr2	1130417	1131105	Col	Col/Ler
Rowan_etal	ERR3482296	Chr2	13375000	13375275	Col/Ler	Ler
Rowan_etal	ERR3482296	Chr3	14954970	14955263	Ler	Col/Ler
Rowan_etal	ERR3482296	Chr4	8907598	8908558	Col/Ler	Ler
Rowan_etal	ERR3482296	Chr4	10255011	10255553	Ler	Col/Ler
Rowan_etal	ERR3482296	Chr5	13654164	13654203	Ler	Col/Ler
Rowan_etal	ERR3482297	Chr1	6365455	6373277	Col/Ler	Col
Rowan_etal	ERR3482297	Chr1	19530409	19533145	Col	Col/Ler
Rowan_etal	ERR3482297	Chr2	16295727	16298984	Ler	Col/Ler
Rowan_etal	ERR3482297	Chr3	925000	926376	Col/Ler	Ler
Rowan_etal	ERR3482297	Chr4	6600000	6602538	Col/Ler	Ler
Rowan_etal	ERR3482297	Chr4	10602631	10602918	Ler	Col/Ler
Rowan_etal	ERR3482297	Chr5	1950000	1950400	Col/Ler	Ler
Rowan_etal	ERR3482297	Chr5	19898000	19901768	Ler	Col/Ler
Rowan_etal	ERR3482298	Chr1	17373000	17375314	Col	Col/Ler
Rowan_etal	ERR3482298	Chr1	23232492	23245532	Col/Ler	Ler
Rowan_etal	ERR3482298	Chr2	2582044	2585778	Col/Ler	Col
Rowan_etal	ERR3482298	Chr2	2730841	2736404	Col	Col/Ler
Rowan_etal	ERR3482298	Chr3	9950000	9951128	Col/Ler	Ler
Rowan_etal	ERR3482298	Chr4	8446278	8448700	Ler	Col/Ler
Rowan_etal	ERR3482298	Chr5	7275000	7276615	Col/Ler	Ler
Rowan_etal	ERR3482298	Chr5	23042496	23044326	Ler	Col/Ler
Rowan_etal	ERR3482299	Chr1	25269249	25271813	Ler	Col/Ler
Rowan_etal	ERR3482299	Chr2	17072049	17073057	Col	Col/Ler
Rowan_etal	ERR3482299	Chr3	4900000	4903696	Col/Ler	Ler
Rowan_etal	ERR3482299	Chr3	11751719	11751840	Ler	Col/Ler
Rowan_etal	ERR3482299	Chr3	19465202	19470754	Col/Ler	Col
Rowan_etal	ERR3482299	Chr4	904042	904179	Col/Ler	Col
Rowan_etal	ERR3482299	Chr4	6737493	6739803	Col	Col/Ler
Rowan_etal	ERR3482299	Chr4	17681873	17682244	Col/Ler	Col
Rowan_etal	ERR3482299	Chr5	26028135	26030703	Col	Col/Ler
Rowan_etal	ERR3482300	Chr1	2630076	2631084	Col/Ler	Col
Rowan_etal	ERR3482300	Chr1	22625224	22625723	Col	Col/Ler
Rowan_etal	ERR3482300	Chr2	982456	982994	Col/Ler	Ler
Rowan_etal	ERR3482300	Chr3	9307286	9307340	Ler	Col/Ler
Rowan_etal	ERR3482300	Chr4	16800000	16800407	Col/Ler	Col
Rowan_etal	ERR3482300	Chr5	20824831	20830364	Col/Ler	Ler
Rowan_etal	ERR3482300	Chr5	25177435	25177649	Ler	Col/Ler
Rowan_etal	ERR3482301	Chr1	1887696	1888401	Col	Col/Ler
Rowan_etal	ERR3482301	Chr1	11532603	11532605	Col/Ler	Ler
Rowan_etal	ERR3482301	Chr1	27132746	27133048	Ler	Col/Ler
Rowan_etal	ERR3482301	Chr1	29950000	29953078	Col/Ler	Ler
Rowan_etal	ERR3482301	Chr3	9283699	9284452	Ler	Col/Ler
Rowan_etal	ERR3482301	Chr4	6576632	6576686	Col/Ler	Col
Rowan_etal	ERR3482301	Chr4	14863992	14865957	Col	Col/Ler
Rowan_etal	ERR3482301	Chr5	5870979	5871016	Col/Ler	Ler
Rowan_etal	ERR3482301	Chr5	17457990	17458358	Ler	Col/Ler
Rowan_etal	ERR3482301	Chr5	21509170	21509215	Col/Ler	Col
Rowan_etal	ERR3482302	Chr1	17277752	17278218	Ler	Col/Ler
Rowan_etal	ERR3482302	Chr1	24872707	24872920	Col/Ler	Col
Rowan_etal	ERR3482302	Chr2	132767	135381	Col/Ler	Col
Rowan_etal	ERR3482302	Chr2	5791616	5791688	Col	Col/Ler
Rowan_etal	ERR3482302	Chr2	8375279	8375741	Col/Ler	Ler
Rowan_etal	ERR3482302	Chr3	15906538	15909199	Col	Col/Ler
Rowan_etal	ERR3482302	Chr3	19868971	19871355	Col/Ler	Ler
Rowan_etal	ERR3482303	Chr1	641148	641174	Ler	Col/Ler
Rowan_etal	ERR3482303	Chr1	7550000	7551686	Col/Ler	Ler
Rowan_etal	ERR3482303	Chr1	8012172	8026936	Ler	Col/Ler
Rowan_etal	ERR3482303	Chr2	7944541	7950566	Ler	Col/Ler
Rowan_etal	ERR3482303	Chr3	18775000	18779483	Col/Ler	Ler
Rowan_etal	ERR3482303	Chr4	164606	167349	Col/Ler	Col
Rowan_etal	ERR3482303	Chr4	10298000	10300882	Col	Col/Ler
Rowan_etal	ERR3482303	Chr5	18713164	18717700	Col/Ler	Col
Rowan_etal	ERR3482303	Chr5	25529462	25537139	Col	Col/Ler
Rowan_etal	ERR3482305	Chr1	9840177	9841565	Col/Ler	Col
Rowan_etal	ERR3482305	Chr1	29948000	29953078	Col	Col/Ler
Rowan_etal	ERR3482305	Chr2	168536	168737	Col/Ler	Ler
Rowan_etal	ERR3482305	Chr3	6102292	6109904	Col	Col/Ler
Rowan_etal	ERR3482305	Chr3	7866523	7866577	Col/Ler	Ler
Rowan_etal	ERR3482305	Chr3	17132909	17133028	Ler	Col/Ler
Rowan_etal	ERR3482305	Chr4	9061164	9061238	Col	Col/Ler
Rowan_etal	ERR3482305	Chr5	7691249	7691255	Col/Ler	Col
Rowan_etal	ERR3482306	Chr1	7376515	7381886	Col	Col/Ler
Rowan_etal	ERR3482306	Chr1	24558713	24558766	Col/Ler	Col
Rowan_etal	ERR3482306	Chr2	16920289	16931854	Col/Ler	Ler
Rowan_etal	ERR3482306	Chr3	9182675	9184843	Col/Ler	Ler
Rowan_etal	ERR3482306	Chr3	11171250	11172234	Ler	Col/Ler
Rowan_etal	ERR3482306	Chr4	5711038	5711598	Col	Col/Ler
Rowan_etal	ERR3482306	Chr5	26765053	26771186	Ler	Col/Ler
Rowan_etal	ERR3482307	Chr1	1225000	1227493	Col/Ler	Ler
Rowan_etal	ERR3482307	Chr1	11572814	11575703	Ler	Col/Ler
Rowan_etal	ERR3482307	Chr3	4887122	4888704	Ler	Col/Ler
Rowan_etal	ERR3482307	Chr3	15766727	15774138	Col/Ler	Ler
Rowan_etal	ERR3482307	Chr4	5498104	5502000	Col/Ler	Col
Rowan_etal	ERR3482307	Chr4	8063371	8066659	Col	Col/Ler
Rowan_etal	ERR3482307	Chr5	15787980	15788374	Ler	Col/Ler
Rowan_etal	ERR3482307	Chr5	17791266	17791917	Col/Ler	Col
Rowan_etal	ERR3482307	Chr5	25902161	25907080	Col	Col/Ler
Rowan_etal	ERR3482309	Chr1	12965249	12965456	Ler	Col/Ler
Rowan_etal	ERR3482309	Chr1	26619841	26619842	Col/Ler	Ler
Rowan_etal	ERR3482309	Chr2	10094384	10095100	Ler	Col/Ler
Rowan_etal	ERR3482309	Chr2	15016173	15016662	Col/Ler	Col
Rowan_etal	ERR3482309	Chr3	10172636	10172913	Col/Ler	Col
Rowan_etal	ERR3482309	Chr3	15862390	15862393	Col	Col/Ler
Rowan_etal	ERR3482309	Chr4	10160921	10162487	Ler	Col/Ler
Rowan_etal	ERR3482309	Chr5	19978226	19978299	Ler	Col/Ler
Rowan_etal	ERR3482310	Chr2	2875037	2875162	Col	Col/Ler
Rowan_etal	ERR3482310	Chr2	15439836	15440615	Col/Ler	Ler
Rowan_etal	ERR3482310	Chr3	5760645	5761417	Ler	Col/Ler
Rowan_etal	ERR3482310	Chr3	9212289	9213039	Col/Ler	Col
Rowan_etal	ERR3482310	Chr3	15783958	15784266	Col	Col/Ler
Rowan_etal	ERR3482310	Chr4	6048000	6051382	Col	Col/Ler
Rowan_etal	ERR3482310	Chr4	18388056	18388736	Col/Ler	Ler
Rowan_etal	ERR3482310	Chr5	8375000	8376614	Col/Ler	Ler
Rowan_etal	ERR3482310	Chr5	26789209	26789458	Ler	Col/Ler
Rowan_etal	ERR3482311	Chr1	200000	210319	Col/Ler	Col
Rowan_etal	ERR3482311	Chr1	10195307	10196071	Col	Col/Ler
Rowan_etal	ERR3482311	Chr1	20748896	20749732	Col/Ler	Col
Rowan_etal	ERR3482311	Chr1	23142038	23146592	Col	Col/Ler
Rowan_etal	ERR3482311	Chr2	9353499	9361825	Col/Ler	Col
Rowan_etal	ERR3482311	Chr3	73890	74162	Col	Col/Ler
Rowan_etal	ERR3482311	Chr3	6500400	6501176	Col/Ler	Ler
Rowan_etal	ERR3482311	Chr3	16923555	16925792	Ler	Col/Ler
Rowan_etal	ERR3482311	Chr3	19903638	19903639	Col/Ler	Col
Rowan_etal	ERR3482311	Chr4	373738	374863	Col	Col/Ler
Rowan_etal	ERR3482311	Chr4	12346498	12347486	Col/Ler	Ler
Rowan_etal	ERR3482311	Chr5	975487	976054	Col	Col/Ler
Rowan_etal	ERR3482311	Chr5	21475000	21479970	Col/Ler	Ler
Rowan_etal	ERR3482312	Chr1	3350000	3376916	Col/Ler	Ler
Rowan_etal	ERR3482312	Chr1	6756112	6756545	Ler	Col/Ler
Rowan_etal	ERR3482312	Chr1	16490015	16493276	Col/Ler	Col
Rowan_etal	ERR3482312	Chr1	19657765	19682300	Col	Col/Ler
Rowan_etal	ERR3482312	Chr2	8602689	8620472	Col	Col/Ler
Rowan_etal	ERR3482312	Chr3	11760259	11761257	Ler	Col/Ler
Rowan_etal	ERR3482312	Chr3	22202177	22202753	Col/Ler	Col
Rowan_etal	ERR3482312	Chr4	9930371	9930560	Ler	Col/Ler
Rowan_etal	ERR3482312	Chr4	15683515	15690910	Col/Ler	Ler
Rowan_etal	ERR3482312	Chr5	7875000	7875922	Col/Ler	Ler
Rowan_etal	ERR3482313	Chr1	730948	732956	Col/Ler	Ler
Rowan_etal	ERR3482313	Chr1	5522235	5526337	Ler	Col/Ler
Rowan_etal	ERR3482313	Chr2	2399033	2399294	Col/Ler	Col
Rowan_etal	ERR3482313	Chr2	19208188	19224330	Col	Col/Ler
Rowan_etal	ERR3482313	Chr3	17698000	17700043	Col	Col/Ler
Rowan_etal	ERR3482313	Chr4	16149214	16168472	Ler	Col/Ler
Rowan_etal	ERR3482313	Chr5	2823000	2838442	Ler	Col/Ler
Rowan_etal	ERR3482313	Chr5	19056538	19056681	Col/Ler	Ler
Rowan_etal	ERR3482314	Chr1	10044514	10046867	Col	Col/Ler
Rowan_etal	ERR3482314	Chr1	19685182	19688034	Col/Ler	Ler
Rowan_etal	ERR3482314	Chr2	2588153	2602895	Col/Ler	Col
Rowan_etal	ERR3482314	Chr2	2737287	2738273	Col	Col/Ler
Rowan_etal	ERR3482314	Chr2	6379685	6380694	Col/Ler	Ler
Rowan_etal	ERR3482314	Chr3	7475000	7488377	Col/Ler	Col
Rowan_etal	ERR3482314	Chr3	10347324	10353044	Col	Col/Ler
Rowan_etal	ERR3482314	Chr4	25462	30624	Col	Col/Ler
Rowan_etal	ERR3482314	Chr4	802720	802772	Col/Ler	Col
Rowan_etal	ERR3482314	Chr4	17984927	17998829	Col	Col/Ler
Rowan_etal	ERR3482314	Chr5	9326338	9328807	Col	Col/Ler
Rowan_etal	ERR3482315	Chr1	11450199	11451016	Ler	Col/Ler
Rowan_etal	ERR3482315	Chr1	11960858	11960872	Col/Ler	Col
Rowan_etal	ERR3482315	Chr2	9992435	9992901	Col	Col/Ler
Rowan_etal	ERR3482315	Chr3	628062	628379	Col	Col/Ler
Rowan_etal	ERR3482315	Chr5	317565	317796	Col	Col/Ler
Rowan_etal	ERR3482315	Chr5	13936444	13937717	Col/Ler	Ler
Rowan_etal	ERR3482315	Chr5	16411319	16411412	Ler	Col/Ler
Rowan_etal	ERR3482316	Chr1	13317588	13318951	Col/Ler	Col
Rowan_etal	ERR3482316	Chr2	16650174	16650753	Col	Col/Ler
Rowan_etal	ERR3482316	Chr3	8950000	8951535	Col/Ler	Ler
Rowan_etal	ERR3482316	Chr4	7626072	7630840	Ler	Col/Ler
Rowan_etal	ERR3482316	Chr5	21298000	21300739	Col	Col/Ler
Rowan_etal	ERR3482317	Chr1	16748000	16764852	Col	Col/Ler
Rowan_etal	ERR3482317	Chr1	27651819	27652280	Col/Ler	Ler
Rowan_etal	ERR3482317	Chr2	2269823	2270822	Ler	Col/Ler
Rowan_etal	ERR3482317	Chr3	18504586	18504721	Col/Ler	Col
Rowan_etal	ERR3482317	Chr4	5498104	5502079	Col/Ler	Col
Rowan_etal	ERR3482317	Chr4	9379417	9381839	Col	Col/Ler
Rowan_etal	ERR3482317	Chr5	18165618	18166232	Ler	Col/Ler
Rowan_etal	ERR3482318	Chr1	4277492	4277687	Col/Ler	Col
Rowan_etal	ERR3482318	Chr1	13403430	13404614	Col	Col/Ler
Rowan_etal	ERR3482318	Chr2	277957	278355	Col	Col/Ler
Rowan_etal	ERR3482318	Chr2	2369248	2369263	Col/Ler	Ler
Rowan_etal	ERR3482318	Chr2	14886042	14889164	Ler	Col/Ler
Rowan_etal	ERR3482318	Chr3	8700000	8701198	Col/Ler	Ler
Rowan_etal	ERR3482318	Chr4	10277811	10279732	Col	Col/Ler
Rowan_etal	ERR3482318	Chr5	3114506	3116684	Col/Ler	Ler
Rowan_etal	ERR3482318	Chr5	18955071	18958800	Ler	Col/Ler
Rowan_etal	ERR3482323	Chr1	4032248	4033062	Col	Col/Ler
Rowan_etal	ERR3482323	Chr1	29175000	29175918	Col/Ler	Col
Rowan_etal	ERR3482323	Chr2	16454337	16455508	Col/Ler	Col
Rowan_etal	ERR3482323	Chr3	6747517	6750702	Col	Col/Ler
Rowan_etal	ERR3482323	Chr3	9403462	9403533	Col/Ler	Ler
Rowan_etal	ERR3482323	Chr4	7369413	7371651	Ler	Col/Ler
Rowan_etal	ERR3482323	Chr4	17800000	17800053	Col/Ler	Col
Rowan_etal	ERR3482323	Chr5	24319223	24320845	Col/Ler	Ler
Rowan_etal	ERR3482325	Chr1	4775000	4775303	Col/Ler	Col
Rowan_etal	ERR3482325	Chr2	621943	623871	Col/Ler	Ler
Rowan_etal	ERR3482325	Chr2	19369713	19393860	Ler	Col/Ler
Rowan_etal	ERR3482325	Chr4	605948	606483	Col/Ler	Col
Rowan_etal	ERR3482325	Chr4	15296177	15298703	Col	Col/Ler
Rowan_etal	ERR3482325	Chr5	15379025	15379638	Col/Ler	Col
Rowan_etal	ERR3482326	Chr1	13448000	13454248	Col	Col/Ler
Rowan_etal	ERR3482326	Chr1	23510793	23513828	Col/Ler	Ler
Rowan_etal	ERR3482326	Chr2	125000	125002	Col/Ler	Col
Rowan_etal	ERR3482326	Chr4	6771279	6774177	Ler	Col/Ler
Rowan_etal	ERR3482326	Chr4	7406869	7414706	Col/Ler	Col
Rowan_etal	ERR3482326	Chr5	4764757	4766736	Ler	Col/Ler
Rowan_etal	ERR3482326	Chr5	16824749	16827000	Col/Ler	Col
Rowan_etal	ERR3482327	Chr1	30350017	30350655	Ler	Col/Ler
Rowan_etal	ERR3482327	Chr2	7254663	7257493	Col/Ler	Ler
Rowan_etal	ERR3482327	Chr2	9008158	9011228	Ler	Col/Ler
Rowan_etal	ERR3482327	Chr2	19076172	19081380	Col/Ler	Ler
Rowan_etal	ERR3482327	Chr3	653012	660109	Col	Col/Ler
Rowan_etal	ERR3482327	Chr3	11103051	11104189	Col/Ler	Ler
Rowan_etal	ERR3482327	Chr4	782877	782911	Col	Col/Ler
Rowan_etal	ERR3482327	Chr4	14650000	14650748	Col/Ler	Ler
Rowan_etal	ERR3482327	Chr5	17821205	17822455	Col	Col/Ler
Rowan_etal	ERR3482327	Chr5	25725000	25731504	Col/Ler	Ler
Rowan_etal	ERR3482328	Chr1	4055719	4056120	Col	Col/Ler
Rowan_etal	ERR3482328	Chr2	600000	604182	Col/Ler	Col
Rowan_etal	ERR3482328	Chr4	17032044	17036898	Col/Ler	Ler
Rowan_etal	ERR3482328	Chr5	19148289	19150724	Ler	Col/Ler
Rowan_etal	ERR3482328	Chr5	21108504	21110259	Col/Ler	Col
Rowan_etal	ERR3482329	Chr1	7850000	7850521	Col/Ler	Ler
Rowan_etal	ERR3482329	Chr1	10050177	10050284	Ler	Col/Ler
Rowan_etal	ERR3482329	Chr1	21338177	21339816	Col/Ler	Col
Rowan_etal	ERR3482329	Chr1	22067304	22069960	Col	Col/Ler
Rowan_etal	ERR3482329	Chr2	9964466	9966743	Ler	Col/Ler
Rowan_etal	ERR3482329	Chr3	2097561	2097809	Col/Ler	Col
Rowan_etal	ERR3482329	Chr3	9925281	9935313	Col	Col/Ler
Rowan_etal	ERR3482329	Chr3	21147834	21149637	Col/Ler	Col
Rowan_etal	ERR3482329	Chr5	1090519	1095396	Col	Col/Ler
Rowan_etal	ERR3482329	Chr5	8699822	8704320	Col/Ler	Col
Rowan_etal	ERR3482329	Chr5	23933650	23934085	Col	Col/Ler
Rowan_etal	ERR3482330	Chr1	123000	159122	Ler	Col/Ler
Rowan_etal	ERR3482330	Chr1	12436858	12439468	Col/Ler	Col
Rowan_etal	ERR3482330	Chr2	14687636	14687815	Ler	Col/Ler
Rowan_etal	ERR3482330	Chr3	19707839	19709855	Col/Ler	Col
Rowan_etal	ERR3482330	Chr4	9033198	9033305	Ler	Col/Ler
Rowan_etal	ERR3482330	Chr5	21455400	21465623	Ler	Col/Ler
Rowan_etal	ERR3482331	Chr1	25262938	25265093	Ler	Col/Ler
Rowan_etal	ERR3482331	Chr1	28450000	28455290	Col/Ler	Col
Rowan_etal	ERR3482331	Chr2	8519549	8519974	Col/Ler	Ler
Rowan_etal	ERR3482331	Chr2	12206262	12206400	Ler	Col/Ler
Rowan_etal	ERR3482331	Chr2	19250000	19252130	Col/Ler	Col
Rowan_etal	ERR3482331	Chr3	4895793	4899379	Col/Ler	Col
Rowan_etal	ERR3482331	Chr3	10995296	10997802	Col	Col/Ler
Rowan_etal	ERR3482331	Chr4	11255974	11261909	Col	Col/Ler
Rowan_etal	ERR3482331	Chr5	758116	760172	Col	Col/Ler
Rowan_etal	ERR3482331	Chr5	9354431	9354847	Col/Ler	Col
Rowan_etal	ERR3482331	Chr5	16851118	16851388	Col	Col/Ler
Rowan_etal	ERR3482331	Chr5	25100000	25100138	Col/Ler	Col
Rowan_etal	ERR3482332	Chr1	4150574	4151209	Col/Ler	Col
Rowan_etal	ERR3482332	Chr1	29842168	29842803	Col	Col/Ler
Rowan_etal	ERR3482332	Chr2	11275000	11275254	Col/Ler	Col
Rowan_etal	ERR3482332	Chr4	5267033	5267036	Col/Ler	Ler
Rowan_etal	ERR3482332	Chr4	18464374	18464585	Ler	Col/Ler
Rowan_etal	ERR3482334	Chr1	4095471	4096004	Col	Col/Ler
Rowan_etal	ERR3482334	Chr1	25715677	25721912	Col/Ler	Col
Rowan_etal	ERR3482334	Chr2	4254291	4254329	Col	Col/Ler
Rowan_etal	ERR3482334	Chr3	10176388	10178151	Col/Ler	Col
Rowan_etal	ERR3482334	Chr3	10358453	10358741	Col	Col/Ler
Rowan_etal	ERR3482334	Chr4	11445340	11446071	Ler	Col/Ler
Rowan_etal	ERR3482334	Chr4	17675000	17675262	Col/Ler	Col
Rowan_etal	ERR3482334	Chr5	10262654	10265846	Col/Ler	Col
Rowan_etal	ERR3482334	Chr5	26298084	26298385	Col	Col/Ler
Rowan_etal	ERR3482335	Chr1	5025000	5035603	Col/Ler	Col
Rowan_etal	ERR3482335	Chr1	20342252	20353186	Col	Col/Ler
Rowan_etal	ERR3482335	Chr2	414892	415063	Col	Col/Ler
Rowan_etal	ERR3482335	Chr3	1839488	1839852	Col	Col/Ler
Rowan_etal	ERR3482335	Chr3	3750000	3751938	Col/Ler	Ler
Rowan_etal	ERR3482335	Chr3	3963496	3964828	Ler	Col/Ler
Rowan_etal	ERR3482335	Chr3	19972662	19974301	Col/Ler	Col
Rowan_etal	ERR3482335	Chr4	488036	495681	Ler	Col/Ler
Rowan_etal	ERR3482335	Chr5	6583080	6585649	Col/Ler	Col
Rowan_etal	ERR3482335	Chr5	18498000	18500172	Col	Col/Ler
Rowan_etal	ERR3482336	Chr1	20008648	20009678	Col	Col/Ler
Rowan_etal	ERR3482336	Chr2	7857920	7862604	Col	Ler
Rowan_etal	ERR3482336	Chr3	8768826	8771724	Ler	Col/Ler
Rowan_etal	ERR3482337	Chr1	16550979	16563631	Ler	Col/Ler
Rowan_etal	ERR3482337	Chr1	23975000	23976183	Col/Ler	Col
Rowan_etal	ERR3482337	Chr3	9951128	9952560	Col/Ler	Ler
Rowan_etal	ERR3482337	Chr5	13640916	13641014	Col/Ler	Col
Rowan_etal	ERR3482339	Chr1	29479971	29481798	Ler	Col/Ler
Rowan_etal	ERR3482339	Chr2	2272346	2272778	Ler	Col/Ler
Rowan_etal	ERR3482339	Chr3	17582166	17582386	Col/Ler	Ler
Rowan_etal	ERR3482339	Chr4	12770274	12771205	Col	Col/Ler
Rowan_etal	ERR3482339	Chr5	500000	505287	Col/Ler	Col
Rowan_etal	ERR3482339	Chr5	17056827	17057022	Col	Col/Ler
Rowan_etal	ERR3482339	Chr5	21485986	21485997	Col/Ler	Ler
Rowan_etal	ERR3482340	Chr2	600676	600677	Col/Ler	Col
Rowan_etal	ERR3482340	Chr2	15157341	15158161	Col	Col/Ler
Rowan_etal	ERR3482340	Chr3	8077198	8078206	Ler	Col/Ler
Rowan_etal	ERR3482340	Chr3	18769821	18769832	Col/Ler	Col
Rowan_etal	ERR3482340	Chr4	9976543	9976935	Ler	Col/Ler
Rowan_etal	ERR3482340	Chr5	2290856	2291729	Col/Ler	Ler
Rowan_etal	ERR3482340	Chr5	14188673	14199911	Ler	Col/Ler
Rowan_etal	ERR3482340	Chr5	15090127	15092855	Col/Ler	Col
Rowan_etal	ERR3482341	Chr1	26183847	26184394	Col/Ler	Col
Rowan_etal	ERR3482341	Chr1	27150964	27151490	Col	Col/Ler
Rowan_etal	ERR3482341	Chr2	1494368	1494541	Col	Col/Ler
Rowan_etal	ERR3482341	Chr2	2239874	2240301	Col/Ler	Ler
Rowan_etal	ERR3482341	Chr2	9840140	9842639	Ler	Col/Ler
Rowan_etal	ERR3482341	Chr3	18409460	18410555	Col/Ler	Ler
Rowan_etal	ERR3482341	Chr5	10381599	10382037	Ler	Col/Ler
Rowan_etal	ERR3482341	Chr5	22573961	22574072	Col/Ler	Col
Rowan_etal	ERR3482342	Chr1	1273000	1423007	Col	Col/Ler
Rowan_etal	ERR3482342	Chr1	17278978	17279437	Col/Ler	Ler
Rowan_etal	ERR3482342	Chr1	22766172	22768227	Ler	Col/Ler
Rowan_etal	ERR3482342	Chr2	6351968	6353208	Col	Col/Ler
Rowan_etal	ERR3482342	Chr2	16603560	16603566	Col/Ler	Ler
Rowan_etal	ERR3482342	Chr4	7228986	7229204	Col	Col/Ler
Rowan_etal	ERR3482342	Chr5	8879196	8895846	Col/Ler	Ler
Rowan_etal	ERR3482342	Chr5	17061991	17062161	Ler	Col/Ler
Rowan_etal	ERR3482343	Chr1	15946580	15947329	Col/Ler	Ler
Rowan_etal	ERR3482343	Chr1	25319517	25322931	Ler	Col/Ler
Rowan_etal	ERR3482343	Chr2	2281287	2283285	Col	Col/Ler
Rowan_etal	ERR3482343	Chr3	1440308	1442793	Col	Col/Ler
Rowan_etal	ERR3482343	Chr3	3975000	3980531	Col/Ler	Ler
Rowan_etal	ERR3482343	Chr3	8994573	8994944	Ler	Col/Ler
Rowan_etal	ERR3482343	Chr4	171522	175000	Ler	Col/Ler
Rowan_etal	ERR3482343	Chr4	844498	858112	Col/Ler	Col
Rowan_etal	ERR3482343	Chr5	26242782	26247606	Col	Col/Ler
Rowan_etal	ERR3482345	Chr1	592939	593981	Col	Col/Ler
Rowan_etal	ERR3482345	Chr1	17082049	17083051	Col/Ler	Col
Rowan_etal	ERR3482345	Chr2	11561332	11563607	Col/Ler	Col
Rowan_etal	ERR3482345	Chr4	5424692	5425311	Ler	Col/Ler
Rowan_etal	ERR3482345	Chr4	6297197	6298462	Col/Ler	Col
Rowan_etal	ERR3482345	Chr5	2986916	2995837	Col/Ler	Ler
Rowan_etal	ERR3482345	Chr5	25392388	25396793	Ler	Col/Ler
Rowan_etal	ERR3482346	Chr1	3496638	3499224	Ler	Col/Ler
Rowan_etal	ERR3482346	Chr1	29308850	29312426	Col/Ler	Ler
Rowan_etal	ERR3482346	Chr2	8275143	8276189	Col/Ler	Ler
Rowan_etal	ERR3482346	Chr3	9305775	9305911	Col/Ler	Ler
Rowan_etal	ERR3482346	Chr4	6175000	6182284	Col/Ler	Ler
Rowan_etal	ERR3482346	Chr5	148000	150429	Ler	Col/Ler
Rowan_etal	ERR3482346	Chr5	689100	693148	Ler	Col/Ler
Rowan_etal	ERR3482346	Chr5	17550000	17555336	Col/Ler	Col
Rowan_etal	ERR3482347	Chr1	4200000	4201794	Col/Ler	Ler
Rowan_etal	ERR3482347	Chr1	7545559	7550110	Ler	Col/Ler
Rowan_etal	ERR3482347	Chr1	30179719	30180619	Col/Ler	Col
Rowan_etal	ERR3482347	Chr2	6869708	6870138	Col/Ler	Ler
Rowan_etal	ERR3482347	Chr3	5881790	5883955	Col/Ler	Ler
Rowan_etal	ERR3482347	Chr3	18230565	18232573	Ler	Col/Ler
Rowan_etal	ERR3482347	Chr4	18105100	18106063	Col	Col/Ler
Rowan_etal	ERR3482347	Chr5	2822109	2838442	Col/Ler	Ler
Rowan_etal	ERR3482347	Chr5	10933086	10934061	Ler	Col/Ler
Rowan_etal	ERR3482347	Chr5	16686897	16687863	Col/Ler	Col
Rowan_etal	ERR3482348	Chr1	11371096	11373477	Ler	Col/Ler
Rowan_etal	ERR3482348	Chr1	23151329	23151367	Col/Ler	Col
Rowan_etal	ERR3482348	Chr2	6325000	6345050	Col/Ler	Ler
Rowan_etal	ERR3482348	Chr2	7908778	7908784	Ler	Col/Ler
Rowan_etal	ERR3482348	Chr3	8975000	8977158	Col/Ler	Ler
Rowan_etal	ERR3482348	Chr4	17425000	17428227	Col/Ler	Col
Rowan_etal	ERR3482348	Chr5	9480476	9480564	Ler	Col/Ler
Rowan_etal	ERR3482348	Chr5	16850000	16850306	Col/Ler	Ler
Rowan_etal	ERR3482348	Chr5	18217127	18219770	Ler	Col/Ler
Rowan_etal	ERR3482349	Chr1	751914	753480	Col/Ler	Ler
Rowan_etal	ERR3482349	Chr1	2174124	2175797	Ler	Col/Ler
Rowan_etal	ERR3482349	Chr1	12527763	12528350	Col/Ler	Col
Rowan_etal	ERR3482349	Chr1	13117153	13117380	Col	Col/Ler
Rowan_etal	ERR3482349	Chr3	15631381	15631516	Col/Ler	Ler
Rowan_etal	ERR3482349	Chr3	17532914	17533855	Ler	Col/Ler
Rowan_etal	ERR3482349	Chr4	7350000	7353422	Col/Ler	Ler
Rowan_etal	ERR3482349	Chr4	7568956	7571493	Ler	Col/Ler
Rowan_etal	ERR3482349	Chr5	26132879	26135532	Col	Col/Ler
Rowan_etal	ERR3482350	Chr1	11819706	11821919	Col	Col/Ler
Rowan_etal	ERR3482350	Chr2	19467608	19468508	Ler	Col/Ler
Rowan_etal	ERR3482350	Chr3	895133	897357	Ler	Col/Ler
Rowan_etal	ERR3482350	Chr3	5647315	5649424	Col/Ler	Col
Rowan_etal	ERR3482350	Chr3	14948000	14950996	Col	Col/Ler
Rowan_etal	ERR3482350	Chr4	12496360	12508763	Ler	Col/Ler
Rowan_etal	ERR3482350	Chr4	16608366	16610301	Col/Ler	Col
Rowan_etal	ERR3482351	Chr1	11118757	11118955	Ler	Col/Ler
Rowan_etal	ERR3482351	Chr1	11875000	11878702	Col/Ler	Col
Rowan_etal	ERR3482351	Chr1	25231395	25231830	Col	Col/Ler
Rowan_etal	ERR3482351	Chr2	1400000	1400491	Col/Ler	Ler
Rowan_etal	ERR3482351	Chr3	1845467	1846148	Col	Col/Ler
Rowan_etal	ERR3482351	Chr5	10513016	10513040	Col/Ler	Col
Rowan_etal	ERR3482352	Chr1	157491	163492	Col/Ler	Col
Rowan_etal	ERR3482352	Chr1	10873010	10874257	Col/Ler	Ler
Rowan_etal	ERR3482352	Chr1	24325352	24326501	Ler	Col/Ler
Rowan_etal	ERR3482352	Chr1	25558599	25560201	Col/Ler	Col
Rowan_etal	ERR3482352	Chr3	7850000	7866577	Col/Ler	Ler
Rowan_etal	ERR3482352	Chr3	10951884	10952910	Ler	Col/Ler
Rowan_etal	ERR3482352	Chr3	18219820	18220353	Col/Ler	Ler
Rowan_etal	ERR3482352	Chr4	5373000	5376984	Col	Col/Ler
Rowan_etal	ERR3482352	Chr5	800866	801028	Col/Ler	Col
Rowan_etal	ERR3482352	Chr5	17586865	17587214	Col	Col/Ler
Rowan_etal	ERR3482352	Chr5	19925000	19933712	Col/Ler	Ler
Rowan_etal	ERR3482353	Chr1	8141793	8143565	Ler	Col/Ler
Rowan_etal	ERR3482353	Chr1	8372340	8372632	Col/Ler	Col
Rowan_etal	ERR3482353	Chr1	22009560	22011560	Col	Col/Ler
Rowan_etal	ERR3482353	Chr2	5951310	5955460	Col/Ler	Col
Rowan_etal	ERR3482353	Chr3	3182818	3187502	Col	Col/Ler
Rowan_etal	ERR3482353	Chr5	15025000	15031969	Col/Ler	Ler
Rowan_etal	ERR3482353	Chr5	17203928	17204072	Ler	Col/Ler
Rowan_etal	ERR3482353	Chr5	22800000	22801841	Col/Ler	Ler
Rowan_etal	ERR3482354	Chr1	3800121	3801527	Col/Ler	Ler
Rowan_etal	ERR3482354	Chr1	17996934	17997168	Ler	Col/Ler
Rowan_etal	ERR3482354	Chr1	23044405	23047991	Col/Ler	Col
Rowan_etal	ERR3482354	Chr2	11729352	11733571	Ler	Col/Ler
Rowan_etal	ERR3482354	Chr2	18614769	18615220	Col/Ler	Col
Rowan_etal	ERR3482354	Chr3	4825000	4827562	Col/Ler	Ler
Rowan_etal	ERR3482354	Chr3	8111500	8112461	Ler	Col/Ler
Rowan_etal	ERR3482354	Chr3	20450000	20450547	Col/Ler	Ler
Rowan_etal	ERR3482354	Chr4	9608999	9612253	Col/Ler	Ler
Rowan_etal	ERR3482354	Chr4	16661256	16661561	Ler	Col/Ler
Rowan_etal	ERR3482354	Chr5	9857113	9857830	Col	Col/Ler
Rowan_etal	ERR3482354	Chr5	14968862	14971267	Col/Ler	Ler
Rowan_etal	ERR3482354	Chr5	19944422	19945720	Ler	Col/Ler
Rowan_etal	ERR3482355	Chr1	11914409	11941494	Col	Col/Ler
Rowan_etal	ERR3482355	Chr2	9669648	9670986	Col	Col/Ler
Rowan_etal	ERR3482355	Chr3	2656952	2661310	Ler	Col/Ler
Rowan_etal	ERR3482355	Chr3	18148349	18154240	Col/Ler	Col
Rowan_etal	ERR3482355	Chr4	7950000	7954225	Col/Ler	Ler
Rowan_etal	ERR3482355	Chr5	576637	577152	Col	Col/Ler
Rowan_etal	ERR3482355	Chr5	8775000	8775562	Col/Ler	Col
Rowan_etal	ERR3482355	Chr5	25436840	25456139	Col	Col/Ler
Rowan_etal	ERR3482356	Chr1	23018665	23019579	Ler	Col/Ler
Rowan_etal	ERR3482356	Chr3	4907394	4914783	Col/Ler	Ler
Rowan_etal	ERR3482356	Chr3	7619705	7620854	Ler	Col/Ler
Rowan_etal	ERR3482356	Chr5	766216	767313	Col/Ler	Col
Rowan_etal	ERR3482356	Chr5	8556722	8560104	Col	Col/Ler
Rowan_etal	ERR3482357	Chr1	181261	266733	Col	Col/Ler
Rowan_etal	ERR3482357	Chr1	17349183	17349221	Col/Ler	Col
Rowan_etal	ERR3482357	Chr2	10893881	10894946	Col/Ler	Col
Rowan_etal	ERR3482357	Chr3	8125000	8127537	Col/Ler	Ler
Rowan_etal	ERR3482357	Chr4	17666318	17670233	Col	Col/Ler
Rowan_etal	ERR3482357	Chr5	8385959	8386417	Col/Ler	Col
Rowan_etal	ERR3482357	Chr5	21273650	21274446	Col	Col/Ler
Rowan_etal	ERR3482358	Chr1	19137330	19140439	Col	Col/Ler
Rowan_etal	ERR3482358	Chr2	7492009	7494555	Ler	Col/Ler
Rowan_etal	ERR3482358	Chr2	10430287	10430702	Col/Ler	Col
Rowan_etal	ERR3482358	Chr3	414873	420156	Col	Col/Ler
Rowan_etal	ERR3482358	Chr3	21397021	21398339	Col/Ler	Ler
Rowan_etal	ERR3482358	Chr4	8053393	8054300	Col	Col/Ler
Rowan_etal	ERR3482358	Chr5	4050000	4055649	Col/Ler	Col
Rowan_etal	ERR3482359	Chr1	175000	182057	Col/Ler	Col
Rowan_etal	ERR3482359	Chr1	12130014	12131325	Col	Col/Ler
Rowan_etal	ERR3482359	Chr1	28450000	28456198	Col/Ler	Col
Rowan_etal	ERR3482359	Chr2	6001046	6002534	Ler	Col/Ler
Rowan_etal	ERR3482359	Chr3	1067632	1069706	Col/Ler	Col
Rowan_etal	ERR3482359	Chr3	16607328	16610992	Col	Col/Ler
Rowan_etal	ERR3482359	Chr4	5498104	5502079	Col/Ler	Col
Rowan_etal	ERR3482359	Chr5	14064528	14064566	Col	Col/Ler
Rowan_etal	ERR3482359	Chr5	19150000	19154395	Col/Ler	Ler
Rowan_etal	ERR3482360	Chr1	13068563	13068920	Col/Ler	Ler
Rowan_etal	ERR3482360	Chr2	9607909	9608784	Col	Col/Ler
Rowan_etal	ERR3482360	Chr2	9981886	9982062	Col/Ler	Ler
Rowan_etal	ERR3482360	Chr3	3700000	3700829	Col/Ler	Ler
Rowan_etal	ERR3482360	Chr3	4788713	4789797	Ler	Col/Ler
Rowan_etal	ERR3482360	Chr4	15050000	15050753	Col/Ler	Col
Rowan_etal	ERR3482360	Chr5	5436421	5440024	Col	Col/Ler
Rowan_etal	ERR3482361	Chr1	16450000	16450268	Col/Ler	Ler
Rowan_etal	ERR3482361	Chr1	24777050	24777165	Ler	Col/Ler
Rowan_etal	ERR3482361	Chr4	7058557	7065409	Ler	Col/Ler
Rowan_etal	ERR3482361	Chr4	17700000	17710236	Col/Ler	Ler
Rowan_etal	ERR3482361	Chr5	4892517	4896800	Col	Col/Ler
Rowan_etal	ERR3482361	Chr5	8233391	8234721	Col/Ler	Ler
Rowan_etal	ERR3482362	Chr1	17965767	17974573	Col	Col/Ler
Rowan_etal	ERR3482362	Chr2	8000000	8001328	Col/Ler	Col
Rowan_etal	ERR3482362	Chr3	5098000	5165948	Ler	Col/Ler
Rowan_etal	ERR3482362	Chr3	11100000	11100267	Col/Ler	Ler
Rowan_etal	ERR3482362	Chr5	6061222	6062429	Col/Ler	Ler
Rowan_etal	ERR3482362	Chr5	8703989	8705179	Ler	Col/Ler
Rowan_etal	ERR3482362	Chr5	24425000	24429746	Col/Ler	Ler
Rowan_etal	ERR3482363	Chr1	1573000	1580237	Col	Col/Ler
Rowan_etal	ERR3482363	Chr1	25531005	25555635	Col/Ler	Ler
Rowan_etal	ERR3482363	Chr3	7590053	7594950	Col/Ler	Col
Rowan_etal	ERR3482363	Chr3	15674672	15674759	Col	Col/Ler
Rowan_etal	ERR3482363	Chr4	6967063	6968218	Col	Col/Ler
Rowan_etal	ERR3482364	Chr1	1209662	1211865	Col	Col/Ler
Rowan_etal	ERR3482364	Chr1	20001784	20002381	Col/Ler	Col
Rowan_etal	ERR3482364	Chr2	7558712	7558729	Col/Ler	Col
Rowan_etal	ERR3482364	Chr2	8401838	8403712	Col	Col/Ler
Rowan_etal	ERR3482364	Chr3	9458943	9459105	Col	Col/Ler
Rowan_etal	ERR3482364	Chr3	16036800	16036848	Col/Ler	Ler
Rowan_etal	ERR3482364	Chr3	19025627	19025741	Ler	Col/Ler
Rowan_etal	ERR3482364	Chr3	19995982	19996796	Col/Ler	Ler
Rowan_etal	ERR3482364	Chr4	401659	402127	Col/Ler	Col
Rowan_etal	ERR3482364	Chr4	12498715	12499109	Col	Col/Ler
Rowan_etal	ERR3482364	Chr4	13453305	13453675	Col/Ler	Ler
Rowan_etal	ERR3482364	Chr5	8443694	8443935	Col/Ler	Col
Rowan_etal	ERR3482364	Chr5	26764050	26764796	Col	Col/Ler
Rowan_etal	ERR3482365	Chr1	13192778	13193592	Col/Ler	Ler
Rowan_etal	ERR3482365	Chr1	17255140	17265476	Ler	Col/Ler
Rowan_etal	ERR3482365	Chr1	27431742	27432072	Col/Ler	Ler
Rowan_etal	ERR3482365	Chr3	15781478	15781682	Col/Ler	Ler
Rowan_etal	ERR3482365	Chr3	17554733	17557248	Ler	Col/Ler
Rowan_etal	ERR3482365	Chr4	1337006	1337727	Col/Ler	Ler
Rowan_etal	ERR3482365	Chr4	8298000	8301826	Ler	Col/Ler
Rowan_etal	ERR3482365	Chr4	18464060	18465274	Col/Ler	Ler
Rowan_etal	ERR3482365	Chr5	338411	338476	Ler	Col/Ler
Rowan_etal	ERR3482365	Chr5	4989908	4989998	Col/Ler	Col
Rowan_etal	ERR3482365	Chr5	8655709	8656665	Col	Col/Ler
Rowan_etal	ERR3482365	Chr5	18410342	18410696	Col/Ler	Col
Rowan_etal	ERR3482365	Chr5	25929443	25935636	Col	Col/Ler
Rowan_etal	ERR3482366	Chr1	11471458	11472354	Ler	Col/Ler
Rowan_etal	ERR3482366	Chr1	25665989	25671022	Col/Ler	Col
Rowan_etal	ERR3482366	Chr2	1682069	1683449	Col/Ler	Col
Rowan_etal	ERR3482366	Chr2	6134537	6135292	Col	Col/Ler
Rowan_etal	ERR3482366	Chr3	2579025	2579104	Col	Col/Ler
Rowan_etal	ERR3482366	Chr3	11846342	11852651	Col/Ler	Ler
Rowan_etal	ERR3482366	Chr3	16939564	16939701	Ler	Col/Ler
Rowan_etal	ERR3482366	Chr5	1717073	1718369	Col	Col/Ler
Rowan_etal	ERR3482366	Chr5	6700000	6705243	Col/Ler	Ler
Rowan_etal	ERR3482366	Chr5	25000794	25001416	Ler	Col/Ler
Rowan_etal	ERR3482368	Chr1	28651893	28707111	Col/Ler	Col
Rowan_etal	ERR3482368	Chr2	1599290	1599294	Ler	Col/Ler
Rowan_etal	ERR3482368	Chr2	8200000	8208174	Col/Ler	Col
Rowan_etal	ERR3482368	Chr2	14333132	14336611	Col	Col/Ler
Rowan_etal	ERR3482368	Chr3	7983628	7987074	Col/Ler	Col
Rowan_etal	ERR3482368	Chr3	16554642	16555457	Col	Col/Ler
Rowan_etal	ERR3482368	Chr3	21075000	21080774	Col/Ler	Ler
Rowan_etal	ERR3482368	Chr4	5231114	5235091	Col	Col/Ler
Rowan_etal	ERR3482368	Chr4	7380045	7380679	Col/Ler	Ler
Rowan_etal	ERR3482368	Chr5	16723704	16724758	Ler	Col/Ler
Rowan_etal	ERR3482369	Chr1	19825000	19826092	Col/Ler	Ler
Rowan_etal	ERR3482369	Chr2	15292146	15293209	Col/Ler	Col
Rowan_etal	ERR3482369	Chr3	1342272	1350656	Ler	Col/Ler
Rowan_etal	ERR3482369	Chr3	16319071	16320091	Col/Ler	Ler
Rowan_etal	ERR3482369	Chr4	9315333	9316117	Col	Col/Ler
Rowan_etal	ERR3482369	Chr5	9220675	9222021	Ler	Col/Ler
Rowan_etal	ERR3482369	Chr5	21399002	21399021	Col/Ler	Col
Rowan_etal	ERR3482372	Chr1	7431427	7431890	Col/Ler	Col
Rowan_etal	ERR3482372	Chr1	27978633	27979339	Col	Col/Ler
Rowan_etal	ERR3482372	Chr2	17889159	17892211	Col	Col/Ler
Rowan_etal	ERR3482372	Chr3	8325000	8465568	Col/Ler	Col
Rowan_etal	ERR3482372	Chr3	8898000	8900311	Col	Col/Ler
Rowan_etal	ERR3482372	Chr3	22924693	22927051	Col/Ler	Col
Rowan_etal	ERR3482372	Chr4	126646	129091	Col	Col/Ler
Rowan_etal	ERR3482372	Chr4	16375000	16381031	Col/Ler	Col
Rowan_etal	ERR3482373	Chr1	929191	993410	Col/Ler	Col
Rowan_etal	ERR3482373	Chr1	13078132	13079617	Col	Col/Ler
Rowan_etal	ERR3482373	Chr2	985128	986322	Ler	Col/Ler
Rowan_etal	ERR3482373	Chr2	7218558	7219706	Col/Ler	Col
Rowan_etal	ERR3482373	Chr3	1870995	1870997	Col/Ler	Ler
Rowan_etal	ERR3482373	Chr3	2408593	2408984	Ler	Col/Ler
Rowan_etal	ERR3482373	Chr4	18172436	18172476	Col/Ler	Ler
Rowan_etal	ERR3482373	Chr5	18529860	18530602	Col	Col/Ler
Rowan_etal	ERR3482373	Chr5	22408779	22408795	Col/Ler	Ler
Rowan_etal	ERR3482377	Chr1	29364668	29365158	Col/Ler	Ler
Rowan_etal	ERR3482377	Chr2	7225953	7226784	Col/Ler	Col
Rowan_etal	ERR3482377	Chr3	7866577	7867266	Col	Col/Ler
Rowan_etal	ERR3482377	Chr3	8985188	8985367	Col/Ler	Ler
Rowan_etal	ERR3482377	Chr5	24607440	24608706	Col	Col/Ler
Rowan_etal	ERR3482378	Chr1	7061094	7061990	Col/Ler	Col
Rowan_etal	ERR3482378	Chr1	24223000	24234920	Col	Col/Ler
Rowan_etal	ERR3482378	Chr2	908464	909373	Col/Ler	Col
Rowan_etal	ERR3482378	Chr2	7993580	7994409	Col	Col/Ler
Rowan_etal	ERR3482378	Chr2	10799376	10799793	Col/Ler	Ler
Rowan_etal	ERR3482378	Chr3	8601193	8601343	Col/Ler	Ler
Rowan_etal	ERR3482378	Chr5	8075000	8081490	Col/Ler	Ler
Rowan_etal	ERR3482378	Chr5	20420306	20425943	Ler	Col/Ler
Rowan_etal	ERR3482378	Chr5	21730554	21730614	Col/Ler	Col
Rowan_etal	ERR3482379	Chr1	8056102	8056496	Col/Ler	Ler
Rowan_etal	ERR3482379	Chr1	10723000	10725307	Ler	Col/Ler
Rowan_etal	ERR3482379	Chr2	356120	356207	Col/Ler	Col
Rowan_etal	ERR3482379	Chr2	7753532	7756013	Col	Col/Ler
Rowan_etal	ERR3482379	Chr2	12843185	12843271	Col/Ler	Ler
Rowan_etal	ERR3482379	Chr3	5854793	5855643	Col	Col/Ler
Rowan_etal	ERR3482379	Chr4	6969954	6973939	Col/Ler	Ler
Rowan_etal	ERR3482379	Chr5	5853871	5854205	Col/Ler	Col
Rowan_etal	ERR3482379	Chr5	8866369	8866401	Col	Col/Ler
Rowan_etal	ERR3482379	Chr5	26359162	26359210	Col/Ler	Col
Rowan_etal	ERR3482380	Chr1	9099403	9102000	Col/Ler	Ler
Rowan_etal	ERR3482380	Chr1	21933531	21936364	Ler	Col/Ler
Rowan_etal	ERR3482380	Chr1	25245461	25245535	Col/Ler	Col
Rowan_etal	ERR3482380	Chr2	321978	322147	Col/Ler	Col
Rowan_etal	ERR3482380	Chr3	5986912	5988816	Col	Col/Ler
Rowan_etal	ERR3482380	Chr3	23172979	23175940	Col/Ler	Col
Rowan_etal	ERR3482380	Chr5	8494929	8494988	Col/Ler	Ler
Rowan_etal	ERR3482380	Chr5	18715589	18716670	Ler	Col/Ler
Rowan_etal	ERR3482381	Chr1	3644199	3645500	Col/Ler	Col
Rowan_etal	ERR3482381	Chr1	17198424	17199442	Col	Col/Ler
Rowan_etal	ERR3482381	Chr2	18228405	18259080	Col/Ler	Col
Rowan_etal	ERR3482381	Chr3	9500021	9500885	Col	Col/Ler
Rowan_etal	ERR3482381	Chr3	18421040	18421484	Col/Ler	Col
Rowan_etal	ERR3482381	Chr4	17992357	18001566	Ler	Col/Ler
Rowan_etal	ERR3482381	Chr5	5856409	5856524	Col/Ler	Ler
Rowan_etal	ERR3482381	Chr5	9050405	9051311	Ler	Col/Ler
Rowan_etal	ERR3482381	Chr5	18614000	18614970	Col/Ler	Col
Rowan_etal	ERR3482382	Chr2	15226954	15228482	Col	Col/Ler
Rowan_etal	ERR3482382	Chr3	6777879	6777918	Col/Ler	Ler
Rowan_etal	ERR3482382	Chr3	9413170	9415139	Ler	Col/Ler
Rowan_etal	ERR3482382	Chr3	19437232	19437281	Col/Ler	Col
Rowan_etal	ERR3482382	Chr4	4807883	4808549	Ler	Col/Ler
Rowan_etal	ERR3482382	Chr5	6892829	6897142	Col/Ler	Col
Rowan_etal	ERR3482382	Chr5	23797660	23798306	Col	Col/Ler
Rowan_etal	ERR3482383	Chr1	5168273	5171812	Col/Ler	Col
Rowan_etal	ERR3482383	Chr2	6975364	6975670	Col/Ler	Col
Rowan_etal	ERR3482383	Chr2	12398000	12400029	Col	Col/Ler
Rowan_etal	ERR3482383	Chr3	5989983	5990569	Col/Ler	Col
Rowan_etal	ERR3482383	Chr3	9606477	9607227	Col	Col/Ler
Rowan_etal	ERR3482383	Chr4	294362	294743	Col/Ler	Ler
Rowan_etal	ERR3482383	Chr4	7254097	7255626	Ler	Col/Ler
Rowan_etal	ERR3482383	Chr5	8747476	8748013	Ler	Col/Ler
Rowan_etal	ERR3482383	Chr5	24989356	24991758	Col/Ler	Col
Rowan_etal	ERR3482384	Chr1	25910625	25912006	Col/Ler	Ler
Rowan_etal	ERR3482384	Chr2	12298000	12324582	Col	Col/Ler
Rowan_etal	ERR3482384	Chr3	8063129	8064584	Col	Col/Ler
Rowan_etal	ERR3482384	Chr3	8492110	8493249	Col/Ler	Ler
Rowan_etal	ERR3482384	Chr4	7400000	7400953	Col/Ler	Ler
Rowan_etal	ERR3482384	Chr5	15913465	15914941	Ler	Col/Ler
Rowan_etal	ERR3482384	Chr5	23963398	23964057	Col/Ler	Ler
Rowan_etal	ERR3482385	Chr1	16703322	16703977	Ler	Col/Ler
Rowan_etal	ERR3482385	Chr1	17298149	17298520	Col/Ler	Col
Rowan_etal	ERR3482385	Chr2	6777531	6786065	Col/Ler	Col
Rowan_etal	ERR3482385	Chr2	16848000	16850409	Col	Col/Ler
Rowan_etal	ERR3482385	Chr3	1175059	1175610	Col/Ler	Col
Rowan_etal	ERR3482385	Chr3	17478511	17479003	Col	Col/Ler
Rowan_etal	ERR3482385	Chr3	20025000	20025181	Col/Ler	Ler
Rowan_etal	ERR3482385	Chr4	6795825	6796295	Col	Col/Ler
Rowan_etal	ERR3482385	Chr5	15877660	15877770	Col	Col/Ler
Rowan_etal	ERR3482386	Chr1	2872224	2874393	Ler	Col/Ler
Rowan_etal	ERR3482386	Chr1	9976077	9978530	Col/Ler	Col
Rowan_etal	ERR3482386	Chr1	19880886	19881596	Col	Col/Ler
Rowan_etal	ERR3482386	Chr1	26575000	26575112	Col/Ler	Ler
Rowan_etal	ERR3482386	Chr2	2866498	2866687	Col/Ler	Ler
Rowan_etal	ERR3482386	Chr2	16552228	16558802	Ler	Col/Ler
Rowan_etal	ERR3482386	Chr3	2332094	2334555	Col	Col/Ler
Rowan_etal	ERR3482386	Chr3	9026878	9027376	Col/Ler	Ler
Rowan_etal	ERR3482386	Chr4	87255	88852	Col	Col/Ler
Rowan_etal	ERR3482386	Chr4	11888977	11889625	Col/Ler	Col
Rowan_etal	ERR3482386	Chr5	24075000	24076969	Col/Ler	Col
Rowan_etal	ERR3482387	Chr1	2370339	2372584	Col/Ler	Ler
Rowan_etal	ERR3482387	Chr1	11621810	11624129	Ler	Col/Ler
Rowan_etal	ERR3482387	Chr1	13050000	13050494	Col/Ler	Col
Rowan_etal	ERR3482387	Chr2	2352968	2353157	Col/Ler	Col
Rowan_etal	ERR3482387	Chr2	18328240	18328643	Col	Col/Ler
Rowan_etal	ERR3482387	Chr3	4909732	4909913	Col	Col/Ler
Rowan_etal	ERR3482387	Chr5	3993862	3994828	Col/Ler	Ler
Rowan_etal	ERR3482387	Chr5	10265187	10266060	Ler	Col/Ler
Rowan_etal	ERR3482387	Chr5	24100000	24100114	Col/Ler	Ler
Rowan_etal	ERR3482388	Chr2	7522123	7523509	Ler	Col/Ler
Rowan_etal	ERR3482388	Chr2	15082947	15083749	Col/Ler	Col
Rowan_etal	ERR3482388	Chr3	9902913	9904041	Col/Ler	Ler
Rowan_etal	ERR3482388	Chr4	17767461	17768723	Col/Ler	Ler
Rowan_etal	ERR3482388	Chr5	1625000	1627423	Col/Ler	Col
Rowan_etal	ERR3482388	Chr5	5301014	5301624	Col	Col/Ler
Rowan_etal	ERR3482388	Chr5	20475785	20476475	Col/Ler	Col
Rowan_etal	ERR3482389	Chr2	1137250	1140420	Ler	Col/Ler
Rowan_etal	ERR3482389	Chr3	310038	311866	Col/Ler	Col
Rowan_etal	ERR3482389	Chr3	11798000	11801250	Col	Col/Ler
Rowan_etal	ERR3482389	Chr3	16411031	16411776	Col/Ler	Ler
Rowan_etal	ERR3482389	Chr5	15630209	15631613	Ler	Col/Ler
Rowan_etal	ERR3482390	Chr1	8935171	8935761	Col	Col/Ler
Rowan_etal	ERR3482390	Chr1	20155319	20157043	Col/Ler	Col
Rowan_etal	ERR3482390	Chr2	5050038	5050373	Col	Col/Ler
Rowan_etal	ERR3482390	Chr3	6798000	6800827	Col	Col/Ler
Rowan_etal	ERR3482390	Chr3	8730780	8732954	Col/Ler	Ler
Rowan_etal	ERR3482390	Chr5	4180526	4182813	Col	Col/Ler
Rowan_etal	ERR3482390	Chr5	21977911	21980917	Col/Ler	Col
Rowan_etal	ERR3482391	Chr1	16113005	16113355	Ler	Col/Ler
Rowan_etal	ERR3482391	Chr1	28856253	28859920	Col/Ler	Col
Rowan_etal	ERR3482391	Chr2	990632	990853	Col/Ler	Col
Rowan_etal	ERR3482391	Chr2	6925449	6925970	Col	Col/Ler
Rowan_etal	ERR3482391	Chr3	4964077	4965114	Col/Ler	Col
Rowan_etal	ERR3482391	Chr3	16238796	16239340	Col	Col/Ler
Rowan_etal	ERR3482391	Chr4	7214059	7214241	Ler	Col/Ler
Rowan_etal	ERR3482391	Chr4	10025000	10026113	Col/Ler	Ler
Rowan_etal	ERR3482391	Chr5	7868236	7868382	Col	Ler
Rowan_etal	ERR3482391	Chr5	25491110	25492785	Ler	Col/Ler
Rowan_etal	ERR3482391	Chr5	26032101	26033558	Col/Ler	Col
Rowan_etal	ERR3482392	Chr1	4694570	4741972	Col/Ler	Col
Rowan_etal	ERR3482392	Chr1	8544006	8547011	Col	Col/Ler
Rowan_etal	ERR3482392	Chr1	23114420	23114465	Col/Ler	Col
Rowan_etal	ERR3482392	Chr1	24853816	24854662	Col	Col/Ler
Rowan_etal	ERR3482392	Chr2	7878955	7879729	Ler	Col/Ler
Rowan_etal	ERR3482392	Chr2	11800029	11800172	Col/Ler	Ler
Rowan_etal	ERR3482392	Chr2	14122550	14124879	Ler	Col/Ler
Rowan_etal	ERR3482392	Chr3	6484045	6484419	Col	Col/Ler
Rowan_etal	ERR3482392	Chr3	11995125	11996731	Col/Ler	Ler
Rowan_etal	ERR3482392	Chr3	16568808	16569115	Ler	Col/Ler
Rowan_etal	ERR3482392	Chr4	17325353	17325462	Col	Col/Ler
Rowan_etal	ERR3482392	Chr5	8657259	8659247	Ler	Col/Ler
Rowan_etal	ERR3482392	Chr5	14561719	14561769	Col/Ler	Col
Rowan_etal	ERR3482393	Chr3	7867266	7868437	Col	Col/Ler
Rowan_etal	ERR3482393	Chr3	19925000	19927344	Col/Ler	Ler
Rowan_etal	ERR3482393	Chr4	7879527	7880013	Col	Col/Ler
Rowan_etal	ERR3482393	Chr5	17125000	17125616	Col/Ler	Ler
Rowan_etal	ERR3482394	Chr1	4942354	4942466	Col	Col/Ler
Rowan_etal	ERR3482394	Chr1	12486167	12486644	Col/Ler	Ler
Rowan_etal	ERR3482394	Chr1	26502884	26507255	Ler	Col/Ler
Rowan_etal	ERR3482394	Chr2	7387676	7387800	Col/Ler	Ler
Rowan_etal	ERR3482394	Chr3	9018207	9018677	Col	Col/Ler
Rowan_etal	ERR3482394	Chr4	1244045	1244861	Ler	Col/Ler
Rowan_etal	ERR3482394	Chr4	7138562	7138724	Col/Ler	Col
Rowan_etal	ERR3482394	Chr5	16049203	16051673	Col/Ler	Col
Rowan_etal	ERR3482394	Chr5	22200251	22201121	Col	Col/Ler
Rowan_etal	ERR3482395	Chr1	13253940	13254785	Col/Ler	Col
Rowan_etal	ERR3482395	Chr2	6023359	6023891	Ler	Col/Ler
Rowan_etal	ERR3482395	Chr2	9560400	9560760	Col/Ler	Col
Rowan_etal	ERR3482395	Chr3	8125000	8125246	Col/Ler	Ler
Rowan_etal	ERR3482395	Chr3	8927866	8928408	Ler	Col/Ler
Rowan_etal	ERR3482395	Chr4	5775000	5777061	Col/Ler	Ler
Rowan_etal	ERR3482395	Chr5	16181371	16182105	Col	Col/Ler
Rowan_etal	ERR3482396	Chr1	12094668	12095208	Col/Ler	Col
Rowan_etal	ERR3482396	Chr1	26650797	26654858	Col	Col/Ler
Rowan_etal	ERR3482396	Chr2	5919616	5921412	Col/Ler	Col
Rowan_etal	ERR3482396	Chr2	9577159	9579108	Col	Col/Ler
Rowan_etal	ERR3482396	Chr3	16973000	16975375	Col	Col/Ler
Rowan_etal	ERR3482396	Chr4	9700295	9700997	Ler	Col/Ler
Rowan_etal	ERR3482396	Chr4	14247946	14248181	Col/Ler	Col
Rowan_etal	ERR3482396	Chr5	661052	661206	Col	Col/Ler
Rowan_etal	ERR3482396	Chr5	9866907	9867692	Col/Ler	Col
Rowan_etal	ERR3482396	Chr5	15850810	15851060	Col	Col/Ler
Rowan_etal	ERR3482397	Chr1	11582919	11583357	Col/Ler	Col
Rowan_etal	ERR3482397	Chr2	10214815	10215457	Col	Col/Ler
Rowan_etal	ERR3482397	Chr3	21826800	21827863	Col/Ler	Col
Rowan_etal	ERR3482397	Chr4	12969037	12969224	Col	Col/Ler
Rowan_etal	ERR3482397	Chr5	550000	553195	Col/Ler	Ler
Rowan_etal	ERR3482397	Chr5	8765202	8768121	Ler	Col/Ler
Rowan_etal	ERR3482398	Chr1	8725000	8726923	Col/Ler	Ler
Rowan_etal	ERR3482398	Chr1	17224764	17227398	Ler	Col/Ler
Rowan_etal	ERR3482398	Chr2	7387800	7389224	Col/Ler	Ler
Rowan_etal	ERR3482398	Chr3	10839987	10841132	Col	Col/Ler
Rowan_etal	ERR3482398	Chr4	16725000	16726316	Col/Ler	Ler
Rowan_etal	ERR3482398	Chr5	26599903	26601374	Ler	Col/Ler
Rowan_etal	ERR3482399	Chr1	11294058	11294742	Col/Ler	Col
Rowan_etal	ERR3482399	Chr1	26330421	26330461	Col	Col/Ler
Rowan_etal	ERR3482399	Chr3	19252787	19253406	Col/Ler	Col
Rowan_etal	ERR3482399	Chr4	7527524	7528603	Col/Ler	Col
Rowan_etal	ERR3482399	Chr4	10463169	10465170	Col	Col/Ler
Rowan_etal	ERR3482399	Chr4	17760770	17764171	Col/Ler	Ler
Rowan_etal	ERR3482399	Chr5	1922754	1922966	Col	Col/Ler
Rowan_etal	ERR3482399	Chr5	25302883	25302906	Col/Ler	Ler
Rowan_etal	ERR3482401	Chr1	1098582	1100495	Col/Ler	Col
Rowan_etal	ERR3482401	Chr1	8175998	8176051	Col	Col/Ler
Rowan_etal	ERR3482401	Chr2	1600193	1600297	Col/Ler	Ler
Rowan_etal	ERR3482401	Chr3	7282681	7284148	Col	Col/Ler
Rowan_etal	ERR3482401	Chr3	19699449	19699589	Col/Ler	Col
Rowan_etal	ERR3482401	Chr4	5137646	5138477	Ler	Col/Ler
Rowan_etal	ERR3482401	Chr4	5498104	5502000	Col/Ler	Col
Rowan_etal	ERR3482401	Chr5	1583648	1583799	Col/Ler	Ler
Rowan_etal	ERR3482401	Chr5	23263123	23264078	Ler	Col/Ler
Rowan_etal	ERR3482402	Chr1	11951559	11951849	Col/Ler	Col
Rowan_etal	ERR3482402	Chr2	500000	503896	Col/Ler	Ler
Rowan_etal	ERR3482402	Chr2	16411283	16413196	Ler	Col/Ler
Rowan_etal	ERR3482402	Chr4	8351438	8352084	Col	Col/Ler
Rowan_etal	ERR3482403	Chr1	7696804	7698229	Ler	Col/Ler
Rowan_etal	ERR3482403	Chr1	16898736	16899519	Col/Ler	Ler
Rowan_etal	ERR3482403	Chr1	25630846	25631453	Ler	Col/Ler
Rowan_etal	ERR3482403	Chr2	6316824	6317967	Col	Col/Ler
Rowan_etal	ERR3482403	Chr2	8374660	8374873	Col/Ler	Ler
Rowan_etal	ERR3482403	Chr2	19044491	19045020	Ler	Col/Ler
Rowan_etal	ERR3482403	Chr3	7804776	7804862	Col	Col/Ler
Rowan_etal	ERR3482403	Chr4	5775000	5775225	Col/Ler	Ler
Rowan_etal	ERR3482403	Chr4	6257906	6259275	Ler	Col/Ler
Rowan_etal	ERR3482403	Chr4	12376204	12378417	Col/Ler	Col
Rowan_etal	ERR3482403	Chr5	22917317	22919124	Col	Col/Ler
Rowan_etal	ERR3482404	Chr1	7803810	7805131	Ler	Col/Ler
Rowan_etal	ERR3482404	Chr1	27301217	27301999	Col/Ler	Col
Rowan_etal	ERR3482404	Chr2	11050000	11051578	Col/Ler	Col
Rowan_etal	ERR3482404	Chr2	14853882	14856639	Col	Col/Ler
Rowan_etal	ERR3482404	Chr3	10223891	10224058	Col/Ler	Ler
Rowan_etal	ERR3482404	Chr3	11110262	11110913	Ler	Col/Ler
Rowan_etal	ERR3482404	Chr4	10950000	10951982	Col/Ler	Ler
Rowan_etal	ERR3482405	Chr2	446541	447361	Col/Ler	Col
Rowan_etal	ERR3482405	Chr3	9041872	9042792	Col	Col/Ler
Rowan_etal	ERR3482405	Chr3	17993093	17995086	Col/Ler	Ler
Rowan_etal	ERR3482405	Chr3	18668323	18672134	Ler	Col/Ler
Rowan_etal	ERR3482405	Chr3	22464348	22465586	Col/Ler	Ler
Rowan_etal	ERR3482405	Chr4	8635698	8638672	Col	Col/Ler
Rowan_etal	ERR3482405	Chr5	5935233	5936243	Col/Ler	Ler
Rowan_etal	ERR3482405	Chr5	8542737	8542738	Ler	Col/Ler
Rowan_etal	ERR3482405	Chr5	18849827	18849876	Col/Ler	Col
Rowan_etal	ERR3482406	Chr1	6854153	6854581	Col	Col/Ler
Rowan_etal	ERR3482406	Chr2	1573506	1578981	Ler	Col/Ler
Rowan_etal	ERR3482406	Chr2	14500000	14501238	Col/Ler	Ler
Rowan_etal	ERR3482406	Chr3	5577309	5577502	Col	Col/Ler
Rowan_etal	ERR3482406	Chr3	16529910	16532713	Col/Ler	Ler
Rowan_etal	ERR3482406	Chr3	16808217	16809083	Ler	Col/Ler
Rowan_etal	ERR3482406	Chr4	17444262	17448159	Ler	Col/Ler
Rowan_etal	ERR3482406	Chr5	1097884	1098103	Col/Ler	Col
Rowan_etal	ERR3482406	Chr5	2446219	2448069	Col	Col/Ler
Rowan_etal	ERR3482406	Chr5	10730027	10730151	Col/Ler	Ler
Rowan_etal	ERR3482407	Chr1	178456	179175	Col/Ler	Col
Rowan_etal	ERR3482407	Chr1	9175000	9180689	Col/Ler	Ler
Rowan_etal	ERR3482407	Chr1	29784549	29789948	Ler	Col/Ler
Rowan_etal	ERR3482407	Chr2	1025098	1027225	Col/Ler	Ler
Rowan_etal	ERR3482407	Chr2	17748000	17756315	Ler	Col/Ler
Rowan_etal	ERR3482407	Chr3	7544254	7545241	Col	Col/Ler
Rowan_etal	ERR3482407	Chr3	10975000	10976360	Col/Ler	Ler
Rowan_etal	ERR3482407	Chr4	845796	848782	Col/Ler	Col
Rowan_etal	ERR3482407	Chr4	7852557	7857361	Col	Col/Ler
Rowan_etal	ERR3482407	Chr4	17635430	17639024	Col/Ler	Col
Rowan_etal	ERR3482407	Chr5	5700000	5709790	Col/Ler	Ler
Rowan_etal	ERR3482408	Chr1	7110654	7112430	Col/Ler	Ler
Rowan_etal	ERR3482408	Chr1	19365479	19365586	Ler	Col/Ler
Rowan_etal	ERR3482408	Chr1	29183103	29183540	Col/Ler	Col
Rowan_etal	ERR3482408	Chr3	17225000	17225013	Col/Ler	Ler
Rowan_etal	ERR3482408	Chr4	10732467	10732770	Col	Col/Ler
Rowan_etal	ERR3482408	Chr5	25540119	25540134	Col/Ler	Ler
Rowan_etal	ERR3482409	Chr1	8974983	8976103	Col/Ler	Col
Rowan_etal	ERR3482409	Chr1	16489089	16489367	Col	Col/Ler
Rowan_etal	ERR3482409	Chr1	29225000	29225890	Col/Ler	Ler
Rowan_etal	ERR3482409	Chr2	16447336	16448236	Col/Ler	Col
Rowan_etal	ERR3482409	Chr2	18302204	18302408	Col	Col/Ler
Rowan_etal	ERR3482409	Chr3	16973362	16973469	Col/Ler	Ler
Rowan_etal	ERR3482409	Chr3	21435092	21437708	Ler	Col/Ler
Rowan_etal	ERR3482409	Chr4	60354	60413	Col/Ler	Col
Rowan_etal	ERR3482409	Chr4	5598642	5599054	Col	Col/Ler
Rowan_etal	ERR3482409	Chr5	2687207	2688620	Ler	Col/Ler
Rowan_etal	ERR3482409	Chr5	7820364	7822517	Col/Ler	Col
Rowan_etal	ERR3482409	Chr5	10284244	10286505	Col	Col/Ler
Rowan_etal	ERR3482410	Chr1	5642462	5642483	Col	Col/Ler
Rowan_etal	ERR3482410	Chr1	17021472	17021738	Col/Ler	Col
Rowan_etal	ERR3482410	Chr1	19473000	19476193	Col	Col/Ler
Rowan_etal	ERR3482410	Chr1	28367935	28370037	Col/Ler	Col
Rowan_etal	ERR3482410	Chr3	10315691	10315877	Col	Col/Ler
Rowan_etal	ERR3482410	Chr4	8940375	8940380	Col/Ler	Col
Rowan_etal	ERR3482410	Chr5	2367641	2367657	Col/Ler	Col
Rowan_etal	ERR3482410	Chr5	10384416	10385293	Col	Col/Ler
Rowan_etal	ERR3482410	Chr5	21032021	21032188	Col/Ler	Ler
Rowan_etal	ERR3482412	Chr1	2843972	2844995	Col	Col/Ler
Rowan_etal	ERR3482412	Chr1	19650000	19650593	Col/Ler	Ler
Rowan_etal	ERR3482412	Chr2	12144257	12144706	Col	Col/Ler
Rowan_etal	ERR3482412	Chr3	4803280	4803625	Col	Col/Ler
Rowan_etal	ERR3482412	Chr4	7482567	7483083	Ler	Col/Ler
Rowan_etal	ERR3482412	Chr4	16800000	16802245	Col/Ler	Ler
Rowan_etal	ERR3482412	Chr4	18008338	18009710	Ler	Col/Ler
Rowan_etal	ERR3482412	Chr5	22675000	22675160	Col/Ler	Col
Rowan_etal	ERR3482413	Chr1	2820581	2820728	Col	Col/Ler
Rowan_etal	ERR3482413	Chr1	19714737	19718316	Col/Ler	Ler
Rowan_etal	ERR3482413	Chr2	12134150	12138097	Col	Col/Ler
Rowan_etal	ERR3482413	Chr3	4800253	4800512	Col	Col/Ler
Rowan_etal	ERR3482413	Chr4	7480907	7482448	Ler	Col/Ler
Rowan_etal	ERR3482413	Chr4	16923574	16923667	Col/Ler	Ler
Rowan_etal	ERR3482413	Chr4	18002419	18007252	Ler	Col/Ler
Rowan_etal	ERR3482413	Chr5	22660985	22661937	Col/Ler	Col
Rowan_etal	ERR3482414	Chr1	29525000	29526303	Col/Ler	Ler
Rowan_etal	ERR3482414	Chr2	104435	104865	Ler	Col/Ler
Rowan_etal	ERR3482414	Chr2	6377743	6378952	Col/Ler	Col
Rowan_etal	ERR3482414	Chr3	1351276	1354523	Col/Ler	Col
Rowan_etal	ERR3482414	Chr3	6747517	6748198	Col	Col/Ler
Rowan_etal	ERR3482414	Chr3	19238516	19240672	Col/Ler	Col
Rowan_etal	ERR3482414	Chr4	5142619	5143205	Ler	Col/Ler
Rowan_etal	ERR3482414	Chr5	18575000	18575078	Col/Ler	Col
Rowan_etal	ERR3482414	Chr5	24001346	24003740	Col	Col/Ler
Rowan_etal	ERR3482414	Chr5	25700000	25700994	Col/Ler	Ler
Rowan_etal	ERR3482415	Chr1	2405370	2408194	Col/Ler	Col
Rowan_etal	ERR3482415	Chr2	10628163	10629893	Col/Ler	Ler
Rowan_etal	ERR3482415	Chr2	18148000	18198028	Ler	Col/Ler
Rowan_etal	ERR3482415	Chr3	18525000	18527167	Col/Ler	Ler
Rowan_etal	ERR3482415	Chr4	11641043	11643684	Col/Ler	Col
Rowan_etal	ERR3482415	Chr4	12395952	12399040	Col	Col/Ler
Rowan_etal	ERR3482415	Chr5	1761985	1767752	Col	Col/Ler
Rowan_etal	ERR3482415	Chr5	13858082	13859163	Col/Ler	Ler
Rowan_etal	ERR3482415	Chr5	21479873	21486103	Ler	Col/Ler
Rowan_etal	ERR3482416	Chr1	17577673	17578574	Col	Col/Ler
Rowan_etal	ERR3482416	Chr3	1058793	1064288	Col	Col/Ler
Rowan_etal	ERR3482416	Chr3	3700000	3700754	Col/Ler	Col
Rowan_etal	ERR3482416	Chr3	9779901	9780289	Col	Col/Ler
Rowan_etal	ERR3482416	Chr4	17654496	17654736	Ler	Col/Ler
Rowan_etal	ERR3482416	Chr5	3506293	3506582	Col	Col/Ler
Rowan_etal	ERR3482416	Chr5	18640905	18640984	Col/Ler	Ler
Rowan_etal	ERR3482416	Chr5	24420920	24424605	Ler	Col/Ler
Rowan_etal	ERR3482417	Chr1	7117716	7118491	Ler	Col/Ler
Rowan_etal	ERR3482417	Chr1	22983668	22983941	Col/Ler	Col
Rowan_etal	ERR3482417	Chr2	1061324	1062597	Col	Col/Ler
Rowan_etal	ERR3482417	Chr2	7218558	7219706	Col/Ler	Col
Rowan_etal	ERR3482417	Chr2	7947288	7947437	Col	Col/Ler
Rowan_etal	ERR3482417	Chr2	12200000	12202253	Col/Ler	Ler
Rowan_etal	ERR3482417	Chr3	16647549	16647754	Col	Col/Ler
Rowan_etal	ERR3482417	Chr4	7255750	7258742	Col	Col/Ler
Rowan_etal	ERR3482417	Chr5	21114606	21114818	Ler	Col/Ler
Rowan_etal	ERR3482418	Chr1	13257290	13257405	Ler	Col/Ler
Rowan_etal	ERR3482418	Chr1	25410124	25410641	Col/Ler	Col
Rowan_etal	ERR3482418	Chr2	8123000	8172348	Ler	Col/Ler
Rowan_etal	ERR3482418	Chr2	18475000	18480796	Col/Ler	Col
Rowan_etal	ERR3482418	Chr3	197102	199397	Col/Ler	Col
Rowan_etal	ERR3482418	Chr3	17168048	17173619	Col	Col/Ler
Rowan_etal	ERR3482418	Chr4	7339751	7340317	Ler	Col/Ler
Rowan_etal	ERR3482418	Chr4	16680422	16691139	Col/Ler	Col
Rowan_etal	ERR3482418	Chr5	5679820	5681044	Col/Ler	Ler
Rowan_etal	ERR3482418	Chr5	15908704	15913172	Ler	Col/Ler
Rowan_etal	ERR3482419	Chr1	19911353	19912314	Col	Col/Ler
Rowan_etal	ERR3482419	Chr2	6518722	6520629	Ler	Col/Ler
Rowan_etal	ERR3482419	Chr3	1058118	1058793	Col/Ler	Ler
Rowan_etal	ERR3482419	Chr3	4710381	4715997	Ler	Col/Ler
Rowan_etal	ERR3482419	Chr3	18066770	18067683	Col/Ler	Col
Rowan_etal	ERR3482419	Chr4	6354810	6357527	Ler	Col/Ler
Rowan_etal	ERR3482419	Chr5	16613252	16616120	Col	Col/Ler
Rowan_etal	ERR3482420	Chr1	6449908	6452000	Col/Ler	Ler
Rowan_etal	ERR3482420	Chr1	28379135	28379553	Ler	Col/Ler
Rowan_etal	ERR3482420	Chr3	3156431	3156685	Col	Col/Ler
Rowan_etal	ERR3482420	Chr3	10197625	10197642	Col/Ler	Ler
Rowan_etal	ERR3482420	Chr3	19486911	19489332	Ler	Col/Ler
Rowan_etal	ERR3482420	Chr4	193761	194748	Col/Ler	Ler
Rowan_etal	ERR3482420	Chr4	15488289	15488531	Ler	Col/Ler
Rowan_etal	ERR3482420	Chr5	7395451	7396074	Col	Col/Ler
Rowan_etal	ERR3482420	Chr5	9542206	9542418	Col/Ler	Ler
Rowan_etal	ERR3482421	Chr1	11163314	11166837	Ler	Col/Ler
Rowan_etal	ERR3482421	Chr3	15659566	15662562	Col	Col/Ler
Rowan_etal	ERR3482421	Chr4	7950000	7950135	Col/Ler	Ler
Rowan_etal	ERR3482421	Chr5	9331847	9336948	Col/Ler	Ler
Rowan_etal	ERR3482421	Chr5	18028533	18029454	Ler	Col/Ler
Rowan_etal	ERR3482422	Chr1	8073297	8073494	Col/Ler	Ler
Rowan_etal	ERR3482422	Chr2	8088582	8089573	Col	Col/Ler
Rowan_etal	ERR3482422	Chr2	18588647	18589170	Col/Ler	Ler
Rowan_etal	ERR3482422	Chr3	5578064	5578120	Col	Col/Ler
Rowan_etal	ERR3482422	Chr5	5934321	5935233	Ler	Col/Ler
Rowan_etal	ERR3482423	Chr1	24850000	24850071	Col/Ler	Ler
Rowan_etal	ERR3482423	Chr2	10000697	10001090	Col/Ler	Ler
Rowan_etal	ERR3482423	Chr3	9710819	9711233	Col	Col/Ler
Rowan_etal	ERR3482423	Chr3	10302725	10303768	Col/Ler	Ler
Rowan_etal	ERR3482423	Chr3	20801046	20802165	Ler	Col/Ler
Rowan_etal	ERR3482423	Chr4	7567661	7568900	Ler	Col/Ler
Rowan_etal	ERR3482423	Chr5	15894899	15896505	Col/Ler	Col
Rowan_etal	ERR3482424	Chr1	1653093	1653737	Ler	Col/Ler
Rowan_etal	ERR3482424	Chr1	5455645	5455873	Col/Ler	Col
Rowan_etal	ERR3482424	Chr2	12900726	12900783	Ler	Col/Ler
Rowan_etal	ERR3482424	Chr2	14702076	14704263	Col/Ler	Col
Rowan_etal	ERR3482424	Chr3	7846109	7869200	Col	Col/Ler
Rowan_etal	ERR3482424	Chr4	662004	663993	Ler	Col/Ler
Rowan_etal	ERR3482424	Chr4	1565963	1565991	Col/Ler	Col
Rowan_etal	ERR3482424	Chr4	14625140	14625659	Col	Col/Ler
Rowan_etal	ERR3482424	Chr4	18171674	18171974	Col/Ler	Col
Rowan_etal	ERR3482424	Chr5	8763991	8764202	Col/Ler	Ler
Rowan_etal	ERR3482425	Chr1	17350000	17350801	Col/Ler	Ler
Rowan_etal	ERR3482425	Chr2	8438259	8438679	Col/Ler	Col
Rowan_etal	ERR3482425	Chr3	8623000	8630247	Col	Col/Ler
Rowan_etal	ERR3482425	Chr3	21055491	21055768	Col/Ler	Col
Rowan_etal	ERR3482425	Chr5	6050000	6050073	Col/Ler	Ler
Rowan_etal	ERR3482425	Chr5	16207606	16209192	Ler	Col/Ler
Rowan_etal	ERR3482425	Chr5	20563755	20563883	Col/Ler	Ler
Rowan_etal	ERR3482426	Chr1	10668630	10672150	Ler	Col/Ler
Rowan_etal	ERR3482426	Chr1	16125154	16125419	Col/Ler	Col
Rowan_etal	ERR3482426	Chr2	773000	778420	Col	Col/Ler
Rowan_etal	ERR3482426	Chr2	19264383	19264792	Col/Ler	Col
Rowan_etal	ERR3482426	Chr3	11524550	11525411	Col	Col/Ler
Rowan_etal	ERR3482426	Chr3	17685612	17686476	Col/Ler	Ler
Rowan_etal	ERR3482426	Chr4	12096794	12097415	Col/Ler	Ler
Rowan_etal	ERR3482427	Chr1	4341581	4342389	Col	Col/Ler
Rowan_etal	ERR3482427	Chr1	10625000	10625176	Col/Ler	Ler
Rowan_etal	ERR3482427	Chr1	27175936	27177410	Ler	Col/Ler
Rowan_etal	ERR3482427	Chr2	6308851	6316818	Ler	Col/Ler
Rowan_etal	ERR3482427	Chr2	17175000	17198595	Col/Ler	Ler
Rowan_etal	ERR3482427	Chr3	10673000	10678405	Col	Col/Ler
Rowan_etal	ERR3482427	Chr4	7166528	7166866	Ler	Col/Ler
Rowan_etal	ERR3482427	Chr5	15191933	15192027	Ler	Col/Ler
Rowan_etal	ERR3482427	Chr5	26359562	26359737	Col/Ler	Ler
Rowan_etal	ERR3482428	Chr1	11475424	11475604	Ler	Col/Ler
Rowan_etal	ERR3482428	Chr2	7803328	7804514	Col/Ler	Ler
Rowan_etal	ERR3482428	Chr3	2009492	2010667	Col	Col/Ler
Rowan_etal	ERR3482428	Chr3	18251222	18253793	Col/Ler	Ler
Rowan_etal	ERR3482428	Chr3	23032267	23032445	Ler	Col/Ler
Rowan_etal	ERR3482428	Chr4	1273000	1275755	Col	Col/Ler
Rowan_etal	ERR3482428	Chr4	6810239	6811382	Col/Ler	Ler
Rowan_etal	ERR3482428	Chr5	1617797	1617941	Col/Ler	Col
Rowan_etal	ERR3482429	Chr1	1592700	1596493	Col/Ler	Col
Rowan_etal	ERR3482429	Chr1	10275481	10281236	Col	Col/Ler
Rowan_etal	ERR3482429	Chr1	11410251	11410593	Col/Ler	Ler
Rowan_etal	ERR3482429	Chr2	6734298	6735989	Col/Ler	Ler
Rowan_etal	ERR3482429	Chr2	10192078	10193183	Ler	Col/Ler
Rowan_etal	ERR3482429	Chr3	27414	28159	Col	Col/Ler
Rowan_etal	ERR3482429	Chr3	4067101	4068577	Col/Ler	Col
Rowan_etal	ERR3482429	Chr3	10523000	10525044	Col	Col/Ler
Rowan_etal	ERR3482429	Chr3	16936967	16941194	Col/Ler	Ler
Rowan_etal	ERR3482429	Chr4	8586813	8587473	Col/Ler	Ler
Rowan_etal	ERR3482429	Chr4	12997651	12998767	Ler	Col/Ler
Rowan_etal	ERR3482429	Chr5	25046	30436	Col	Col/Ler
Rowan_etal	ERR3482429	Chr5	10383800	10386932	Col/Ler	Col
Rowan_etal	ERR3482429	Chr5	25998000	26013731	Col	Col/Ler
Rowan_etal	ERR3482430	Chr1	3565198	3565604	Col	Col/Ler
Rowan_etal	ERR3482430	Chr1	16750000	16764514	Col/Ler	Ler
Rowan_etal	ERR3482430	Chr1	25694605	25696065	Ler	Col/Ler
Rowan_etal	ERR3482430	Chr1	27824113	27827000	Col/Ler	Col
Rowan_etal	ERR3482430	Chr2	7925321	7926084	Col/Ler	Ler
Rowan_etal	ERR3482430	Chr2	10194659	10194942	Ler	Col/Ler
Rowan_etal	ERR3482430	Chr3	8959780	8960780	Col	Col/Ler
Rowan_etal	ERR3482430	Chr4	6240128	6240555	Col/Ler	Col
Rowan_etal	ERR3482430	Chr5	357648	357768	Col	Col/Ler
Rowan_etal	ERR3482430	Chr5	1250597	1250778	Col/Ler	Ler
Rowan_etal	ERR3482430	Chr5	14884229	14884316	Ler	Col/Ler
Rowan_etal	ERR3482430	Chr5	22001404	22008321	Col/Ler	Ler
Rowan_etal	ERR3482431	Chr1	3875000	3877554	Col/Ler	Col
Rowan_etal	ERR3482431	Chr1	26908964	26909428	Col	Col/Ler
Rowan_etal	ERR3482431	Chr2	9645751	9649177	Col/Ler	Col
Rowan_etal	ERR3482431	Chr3	8282897	8285372	Col	Col/Ler
Rowan_etal	ERR3482431	Chr4	5434427	5434433	Col/Ler	Ler
Rowan_etal	ERR3482432	Chr1	2525000	2525175	Col/Ler	Ler
Rowan_etal	ERR3482432	Chr1	11902942	11903456	Ler	Col/Ler
Rowan_etal	ERR3482432	Chr1	17346967	17347205	Col/Ler	Col
Rowan_etal	ERR3482432	Chr2	7288403	7291850	Col	Col/Ler
Rowan_etal	ERR3482432	Chr3	8476031	8476723	Col/Ler	Ler
Rowan_etal	ERR3482432	Chr4	718207	719201	Ler	Col/Ler
Rowan_etal	ERR3482432	Chr4	7375163	7375379	Col/Ler	Col
Rowan_etal	ERR3482432	Chr4	16900468	16902399	Col	Col/Ler
Rowan_etal	ERR3482432	Chr5	448353	448690	Col/Ler	Ler
Rowan_etal	ERR3482432	Chr5	6322302	6324812	Ler	Col/Ler
Rowan_etal	ERR3482433	Chr1	6400000	6403712	Col/Ler	Ler
Rowan_etal	ERR3482433	Chr1	17778338	17793114	Ler	Col/Ler
Rowan_etal	ERR3482433	Chr1	24902595	24902925	Col/Ler	Col
Rowan_etal	ERR3482433	Chr2	8085982	8086495	Col/Ler	Ler
Rowan_etal	ERR3482433	Chr3	16885351	16887024	Col	Col/Ler
Rowan_etal	ERR3482433	Chr4	657581	660712	Ler	Col/Ler
Rowan_etal	ERR3482433	Chr4	17521983	17523824	Col/Ler	Ler
Rowan_etal	ERR3482434	Chr1	1143379	1143832	Col/Ler	Ler
Rowan_etal	ERR3482434	Chr1	11725766	11726121	Ler	Col/Ler
Rowan_etal	ERR3482434	Chr1	19311397	19311524	Col/Ler	Col
Rowan_etal	ERR3482434	Chr2	9575005	9577647	Ler	Col/Ler
Rowan_etal	ERR3482434	Chr3	10471803	10472044	Col/Ler	Ler
Rowan_etal	ERR3482434	Chr3	19298000	19301717	Ler	Col/Ler
Rowan_etal	ERR3482434	Chr4	59711	60354	Col	Col/Ler
Rowan_etal	ERR3482434	Chr4	416731	416938	Col/Ler	Ler
Rowan_etal	ERR3482434	Chr4	6829973	6830582	Ler	Col/Ler
Rowan_etal	ERR3482434	Chr5	16637960	16642257	Col	Col/Ler
Rowan_etal	ERR3482435	Chr1	23835434	23835440	Col/Ler	Ler
Rowan_etal	ERR3482435	Chr1	29889029	29889439	Ler	Col/Ler
Rowan_etal	ERR3482435	Chr2	6501561	6503165	Col/Ler	Ler
Rowan_etal	ERR3482435	Chr2	8207083	8209349	Ler	Col/Ler
Rowan_etal	ERR3482435	Chr2	18725000	18726076	Col/Ler	Col
Rowan_etal	ERR3482435	Chr3	1551241	1553851	Col/Ler	Col
Rowan_etal	ERR3482435	Chr3	16874806	16876605	Col	Col/Ler
Rowan_etal	ERR3482435	Chr4	12617904	12618375	Ler	Col/Ler
Rowan_etal	ERR3482435	Chr5	10651300	10652978	Ler	Col/Ler
Rowan_etal	ERR3482436	Chr1	2850000	2851109	Col/Ler	Ler
Rowan_etal	ERR3482436	Chr1	6643280	6643312	Ler	Col/Ler
Rowan_etal	ERR3482436	Chr1	23026196	23026380	Col/Ler	Ler
Rowan_etal	ERR3482436	Chr1	26044486	26045915	Ler	Col/Ler
Rowan_etal	ERR3482436	Chr2	15689111	15692233	Ler	Col/Ler
Rowan_etal	ERR3482436	Chr3	7213373	7219253	Col	Col/Ler
Rowan_etal	ERR3482436	Chr3	22950000	22950429	Col/Ler	Ler
Rowan_etal	ERR3482436	Chr4	4855280	4855675	Col/Ler	Ler
Rowan_etal	ERR3482436	Chr4	8312396	8312799	Ler	Col/Ler
Rowan_etal	ERR3482436	Chr5	7720443	7721088	Col	Col/Ler
Rowan_etal	ERR3482436	Chr5	15925000	15929150	Col/Ler	Ler
Rowan_etal	ERR3482436	Chr5	26042571	26043103	Ler	Col/Ler
Rowan_etal	ERR3482437	Chr1	2956187	2956793	Col	Col/Ler
Rowan_etal	ERR3482437	Chr1	11276767	11278581	Col/Ler	Col
Rowan_etal	ERR3482437	Chr2	189739	189981	Col/Ler	Ler
Rowan_etal	ERR3482437	Chr2	11479732	11479910	Ler	Col/Ler
Rowan_etal	ERR3482437	Chr3	15994437	15994796	Col	Col/Ler
Rowan_etal	ERR3482437	Chr4	10817522	10817857	Col/Ler	Col
Rowan_etal	ERR3482437	Chr5	16340835	16341017	Col	Col/Ler
Rowan_etal	ERR3482438	Chr2	1984168	1984328	Col/Ler	Col
Rowan_etal	ERR3482438	Chr3	9490350	9493582	Col	Col/Ler
Rowan_etal	ERR3482438	Chr5	18484511	18485697	Col/Ler	Ler
Rowan_etal	ERR3482439	Chr2	2197787	2198998	Col/Ler	Col
Rowan_etal	ERR3482439	Chr2	6286465	6287891	Col	Col/Ler
Rowan_etal	ERR3482439	Chr2	17818533	17819388	Col/Ler	Col
Rowan_etal	ERR3482439	Chr3	6550000	6567387	Col/Ler	Col
Rowan_etal	ERR3482439	Chr3	14948000	14950555	Col	Col/Ler
Rowan_etal	ERR3482439	Chr3	18504125	18504193	Col/Ler	Ler
Rowan_etal	ERR3482439	Chr4	10033357	10033699	Ler	Col/Ler
Rowan_etal	ERR3482439	Chr4	10403722	10403725	Col/Ler	Col
Rowan_etal	ERR3482439	Chr5	5572045	5572981	Ler	Col/Ler
Rowan_etal	ERR3482439	Chr5	16894326	16895841	Col/Ler	Col
Rowan_etal	ERR3482440	Chr1	22398000	22401841	Col	Col/Ler
Rowan_etal	ERR3482440	Chr2	588262	588342	Ler	Col/Ler
Rowan_etal	ERR3482440	Chr3	18825000	18829310	Col/Ler	Ler
Rowan_etal	ERR3482440	Chr3	23030234	23032117	Ler	Col/Ler
Rowan_etal	ERR3482440	Chr4	1594060	1594363	Ler	Col/Ler
Rowan_etal	ERR3482440	Chr4	12449896	12450369	Col/Ler	Col
Rowan_etal	ERR3482440	Chr4	18205724	18210165	Col	Col/Ler
Rowan_etal	ERR3482440	Chr5	5997335	5997947	Col	Col/Ler
Rowan_etal	ERR3482440	Chr5	25979535	25980050	Col/Ler	Ler
Rowan_etal	ERR3482441	Chr1	13079789	13081025	Col	Col/Ler
Rowan_etal	ERR3482441	Chr1	29211108	29214953	Col/Ler	Ler
Rowan_etal	ERR3482441	Chr2	202548	202549	Col/Ler	Ler
Rowan_etal	ERR3482441	Chr3	3654014	3654088	Col	Col/Ler
Rowan_etal	ERR3482441	Chr4	6267386	6268956	Col	Col/Ler
Rowan_etal	ERR3482441	Chr4	11366834	11371167	Col/Ler	Ler
Rowan_etal	ERR3482442	Chr2	6288955	6289522	Col/Ler	Col
Rowan_etal	ERR3482442	Chr3	3309455	3309571	Col	Col/Ler
Rowan_etal	ERR3482442	Chr3	11887511	11887610	Col/Ler	Ler
Rowan_etal	ERR3482442	Chr3	15590806	15591221	Ler	Col/Ler
Rowan_etal	ERR3482442	Chr4	838092	842906	Col/Ler	Ler
Rowan_etal	ERR3482442	Chr5	4075000	4075044	Col/Ler	Ler
Rowan_etal	ERR3482443	Chr1	200000	210319	Col/Ler	Col
Rowan_etal	ERR3482443	Chr1	11687000	11688813	Col	Col/Ler
Rowan_etal	ERR3482443	Chr1	17985359	17985764	Col/Ler	Ler
Rowan_etal	ERR3482443	Chr2	6802808	6807863	Col	Col/Ler
Rowan_etal	ERR3482443	Chr2	15925000	15927559	Col/Ler	Ler
Rowan_etal	ERR3482443	Chr3	8880181	8881161	Col	Col/Ler
Rowan_etal	ERR3482443	Chr4	7862393	7862925	Ler	Col/Ler
Rowan_etal	ERR3482443	Chr4	13200000	13202444	Col/Ler	Ler
Rowan_etal	ERR3482443	Chr5	2840553	2848835	Col	Col/Ler
Rowan_etal	ERR3482443	Chr5	2959137	2961808	Col/Ler	Col
Rowan_etal	ERR3482443	Chr5	4266894	4268281	Col	Col/Ler
Rowan_etal	ERR3482443	Chr5	5451307	5451593	Col/Ler	Ler
Rowan_etal	ERR3482443	Chr5	14982137	14983333	Ler	Col/Ler
Rowan_etal	ERR3482444	Chr1	502178	562860	Ler	Col/Ler
Rowan_etal	ERR3482444	Chr1	11350775	11350855	Col/Ler	Ler
Rowan_etal	ERR3482444	Chr1	17848000	17850171	Ler	Col/Ler
Rowan_etal	ERR3482444	Chr1	23687850	23688600	Col/Ler	Col
Rowan_etal	ERR3482444	Chr1	29805639	29807577	Col	Col/Ler
Rowan_etal	ERR3482444	Chr2	7497783	7498393	Ler	Col/Ler
Rowan_etal	ERR3482444	Chr2	12505091	12507432	Col/Ler	Col
Rowan_etal	ERR3482444	Chr3	21887341	21888981	Col/Ler	Ler
Rowan_etal	ERR3482444	Chr4	8871234	8873168	Col	Col/Ler
Rowan_etal	ERR3482444	Chr5	15725579	15726868	Col	Col/Ler
Rowan_etal	ERR3482445	Chr1	8600000	8604834	Col/Ler	Col
Rowan_etal	ERR3482445	Chr1	11941693	11944163	Col	Col/Ler
Rowan_etal	ERR3482445	Chr2	7514447	7517317	Col	Col/Ler
Rowan_etal	ERR3482445	Chr2	9957864	9963960	Col/Ler	Ler
Rowan_etal	ERR3482445	Chr3	8914372	8927334	Col	Col/Ler
Rowan_etal	ERR3482445	Chr3	23213157	23221918	Col/Ler	Col
Rowan_etal	ERR3482445	Chr3	23279605	23280934	Col	Col/Ler
Rowan_etal	ERR3482445	Chr4	216538	220486	Ler	Col/Ler
Rowan_etal	ERR3482445	Chr4	5316190	5317737	Col/Ler	Col
Rowan_etal	ERR3482445	Chr4	16540142	16542770	Col	Col/Ler
Rowan_etal	ERR3482445	Chr5	8783732	8789056	Ler	Col/Ler
Rowan_etal	ERR3482445	Chr5	25921384	25922647	Col/Ler	Ler
Rowan_etal	ERR3482446	Chr1	1948337	1949188	Col/Ler	Col
Rowan_etal	ERR3482446	Chr1	19230560	19230609	Col	Col/Ler
Rowan_etal	ERR3482446	Chr2	2377238	2378301	Col/Ler	Ler
Rowan_etal	ERR3482446	Chr2	8367977	8373344	Ler	Col/Ler
Rowan_etal	ERR3482446	Chr2	9723429	9723774	Col/Ler	Col
Rowan_etal	ERR3482446	Chr3	322925	323058	Col/Ler	Col
Rowan_etal	ERR3482446	Chr3	10333028	10347866	Col	Col/Ler
Rowan_etal	ERR3482446	Chr4	17463448	17466893	Ler	Col/Ler
Rowan_etal	ERR3482446	Chr5	9500000	9539489	Col/Ler	Col
Rowan_etal	ERR3482446	Chr5	25266388	25271047	Col	Col/Ler
Rowan_etal	ERR3482447	Chr1	16430542	16430961	Col	Col/Ler
Rowan_etal	ERR3482447	Chr1	17462031	17462732	Col/Ler	Col
Rowan_etal	ERR3482447	Chr1	17550135	17553329	Col	Col/Ler
Rowan_etal	ERR3482447	Chr1	28182172	28182384	Col/Ler	Col
Rowan_etal	ERR3482447	Chr2	12979389	12979539	Col/Ler	Ler
Rowan_etal	ERR3482447	Chr3	8491493	8491804	Col/Ler	Col
Rowan_etal	ERR3482447	Chr3	8927858	8928582	Col	Col/Ler
Rowan_etal	ERR3482447	Chr4	1014040	1016375	Col/Ler	Col
Rowan_etal	ERR3482447	Chr4	7504519	7504647	Col	Col/Ler
Rowan_etal	ERR3482447	Chr5	5769754	5770288	Col/Ler	Ler
Rowan_etal	ERR3482447	Chr5	21452299	21452440	Ler	Col/Ler
Rowan_etal	ERR3482448	Chr1	12148000	12150163	Ler	Col/Ler
Rowan_etal	ERR3482448	Chr1	25407916	25408093	Col/Ler	Ler
Rowan_etal	ERR3482448	Chr2	1314757	1315155	Col/Ler	Col
Rowan_etal	ERR3482448	Chr2	16780243	16782510	Col	Col/Ler
Rowan_etal	ERR3482448	Chr3	7090614	7093315	Col	Col/Ler
Rowan_etal	ERR3482448	Chr3	10980571	10983038	Col/Ler	Ler
Rowan_etal	ERR3482448	Chr3	17883909	17885048	Ler	Col/Ler
Rowan_etal	ERR3482448	Chr4	5630060	5630263	Col	Col/Ler
Rowan_etal	ERR3482448	Chr4	17017997	17023829	Col/Ler	Ler
Rowan_etal	ERR3482448	Chr5	6438952	6441210	Col/Ler	Ler
Rowan_etal	ERR3482448	Chr5	14528402	14529776	Ler	Col/Ler
Rowan_etal	ERR3482448	Chr5	24221719	24227000	Col/Ler	Col
Rowan_etal	ERR3482449	Chr1	8437673	8437973	Col/Ler	Ler
Rowan_etal	ERR3482449	Chr1	21173238	21173520	Ler	Col/Ler
Rowan_etal	ERR3482449	Chr3	7473000	7481948	Col	Col/Ler
Rowan_etal	ERR3482449	Chr4	6681897	6683174	Col/Ler	Col
Rowan_etal	ERR3482449	Chr4	17169734	17172952	Col	Col/Ler
Rowan_etal	ERR3482449	Chr5	1975000	1978152	Col/Ler	Ler
Rowan_etal	ERR3482449	Chr5	16276092	16281279	Ler	Col/Ler
Rowan_etal	ERR3482450	Chr1	11161580	11162155	Col/Ler	Col
Rowan_etal	ERR3482450	Chr2	738839	743046	Col/Ler	Col
Rowan_etal	ERR3482450	Chr2	1147882	1150153	Col	Col/Ler
Rowan_etal	ERR3482450	Chr3	1820644	1825893	Col/Ler	Col
Rowan_etal	ERR3482450	Chr3	16895880	16898378	Col	Col/Ler
Rowan_etal	ERR3482450	Chr4	100591	122773	Ler	Col/Ler
Rowan_etal	ERR3482450	Chr4	13719741	13723230	Col/Ler	Col
Rowan_etal	ERR3482450	Chr4	16572769	16574984	Col	Col/Ler
Rowan_etal	ERR3482450	Chr5	2439774	2441261	Col/Ler	Ler
Rowan_etal	ERR3482450	Chr5	4945797	4947593	Ler	Col/Ler
Rowan_etal	ERR3482450	Chr5	16066925	16067007	Col/Ler	Col
Rowan_etal	ERR3482451	Chr1	11011079	11011243	Col/Ler	Col
Rowan_etal	ERR3482451	Chr2	11903891	11910005	Ler	Col/Ler
Rowan_etal	ERR3482451	Chr3	1848000	1852070	Col	Col/Ler
Rowan_etal	ERR3482451	Chr3	20075000	20076088	Col/Ler	Ler
Rowan_etal	ERR3482451	Chr5	1655069	1655428	Col/Ler	Ler
Rowan_etal	ERR3482452	Chr1	7352395	7365604	Ler	Col/Ler
Rowan_etal	ERR3482452	Chr1	12950000	12963152	Col/Ler	Col
Rowan_etal	ERR3482452	Chr1	20207912	20209795	Col	Col/Ler
Rowan_etal	ERR3482452	Chr2	1934137	1935973	Col/Ler	Ler
Rowan_etal	ERR3482452	Chr2	17998000	18005825	Ler	Col/Ler
Rowan_etal	ERR3482452	Chr3	9037985	9038637	Col/Ler	Col
Rowan_etal	ERR3482452	Chr3	16081696	16081828	Col	Col/Ler
Rowan_etal	ERR3482452	Chr4	9437986	9440647	Col	Col/Ler
Rowan_etal	ERR3482452	Chr5	5500000	5502040	Col/Ler	Col
Rowan_etal	ERR3482452	Chr5	14531573	14534441	Col	Col/Ler
Rowan_etal	ERR3482453	Chr1	4375000	4375320	Col/Ler	Ler
Rowan_etal	ERR3482453	Chr1	12340858	12341879	Ler	Col/Ler
Rowan_etal	ERR3482453	Chr2	835752	840319	Col/Ler	Col
Rowan_etal	ERR3482453	Chr2	5005611	5008746	Col	Col/Ler
Rowan_etal	ERR3482453	Chr3	197102	198224	Col	Col/Ler
Rowan_etal	ERR3482453	Chr3	15800000	15801115	Col/Ler	Ler
Rowan_etal	ERR3482453	Chr3	19910636	19911122	Ler	Col/Ler
Rowan_etal	ERR3482453	Chr4	5246660	5246934	Col/Ler	Ler
Rowan_etal	ERR3482453	Chr4	6862577	6863134	Ler	Col/Ler
Rowan_etal	ERR3482453	Chr5	4587953	4593603	Ler	Col/Ler
Rowan_etal	ERR3482453	Chr5	21073686	21074672	Col/Ler	Col
Rowan_etal	ERR3482454	Chr1	3188094	3188346	Col	Col/Ler
Rowan_etal	ERR3482454	Chr1	9391451	9393940	Col/Ler	Ler
Rowan_etal	ERR3482454	Chr1	16607525	16613120	Ler	Col/Ler
Rowan_etal	ERR3482454	Chr1	24368843	24371872	Col/Ler	Ler
Rowan_etal	ERR3482454	Chr2	10195368	10195388	Ler	Col/Ler
Rowan_etal	ERR3482454	Chr2	11965808	11965900	Col/Ler	Col
Rowan_etal	ERR3482454	Chr2	19575395	19576203	Col	Col/Ler
Rowan_etal	ERR3482454	Chr4	8063371	8066395	Col/Ler	Ler
Rowan_etal	ERR3482455	Chr1	10931976	10932442	Col	Col/Ler
Rowan_etal	ERR3482455	Chr1	16153276	16156026	Col/Ler	Ler
Rowan_etal	ERR3482455	Chr1	26132424	26134960	Ler	Col/Ler
Rowan_etal	ERR3482455	Chr2	6297127	6298029	Col/Ler	Col
Rowan_etal	ERR3482455	Chr2	7862604	7863634	Col	Col/Ler
Rowan_etal	ERR3482455	Chr3	8171286	8173451	Col	Col/Ler
Rowan_etal	ERR3482455	Chr3	9590012	9590057	Col/Ler	Ler
Rowan_etal	ERR3482455	Chr5	152961	153202	Col/Ler	Col
Rowan_etal	ERR3482456	Chr1	2300000	2301293	Col/Ler	Ler
Rowan_etal	ERR3482456	Chr2	15188986	15189469	Col	Col/Ler
Rowan_etal	ERR3482456	Chr2	18597716	18598515	Col/Ler	Ler
Rowan_etal	ERR3482456	Chr3	8953457	8955460	Col	Col/Ler
Rowan_etal	ERR3482456	Chr3	16597378	16597541	Col/Ler	Ler
Rowan_etal	ERR3482456	Chr3	20375766	20375871	Ler	Col/Ler
Rowan_etal	ERR3482456	Chr4	10166735	10168426	Ler	Col/Ler
Rowan_etal	ERR3482456	Chr4	10464058	10464699	Col/Ler	Col
Rowan_etal	ERR3482456	Chr5	6226532	6226593	Col	Col/Ler
Rowan_etal	ERR3482456	Chr5	16540255	16541207	Col/Ler	Col
Rowan_etal	ERR3482456	Chr5	21673000	21675492	Col	Col/Ler
Rowan_etal	ERR3482458	Chr1	29248000	29251394	Ler	Col/Ler
Rowan_etal	ERR3482458	Chr2	9476561	9479632	Col	Col/Ler
Rowan_etal	ERR3482458	Chr2	15465893	15467586	Col/Ler	Ler
Rowan_etal	ERR3482458	Chr3	10735226	10735967	Col	Col/Ler
Rowan_etal	ERR3482458	Chr3	20932645	20932923	Col/Ler	Col
Rowan_etal	ERR3482458	Chr4	1377745	1378592	Ler	Col/Ler
Rowan_etal	ERR3482459	Chr1	3740936	3741314	Ler	Col/Ler
Rowan_etal	ERR3482459	Chr1	19051435	19057351	Col/Ler	Ler
Rowan_etal	ERR3482459	Chr2	1125000	1125048	Col/Ler	Ler
Rowan_etal	ERR3482459	Chr2	9520752	9522856	Ler	Col/Ler
Rowan_etal	ERR3482459	Chr2	9689963	9696068	Col/Ler	Col
Rowan_etal	ERR3482459	Chr3	10334820	10336386	Col	Col/Ler
Rowan_etal	ERR3482459	Chr4	15570198	15576167	Col/Ler	Col
Rowan_etal	ERR3482459	Chr4	17325690	17326580	Col	Col/Ler
Rowan_etal	ERR3482459	Chr4	17592141	17592333	Col/Ler	Col
Rowan_etal	ERR3482459	Chr5	9304091	9304786	Col	Col/Ler
Rowan_etal	ERR3482460	Chr1	12000000	12002270	Col/Ler	Ler
Rowan_etal	ERR3482460	Chr1	26045232	26045325	Ler	Col/Ler
Rowan_etal	ERR3482460	Chr2	6037892	6039471	Ler	Col/Ler
Rowan_etal	ERR3482460	Chr3	9359756	9361764	Col/Ler	Col
Rowan_etal	ERR3482460	Chr3	16576258	16576348	Col	Col/Ler
Rowan_etal	ERR3482460	Chr4	8985998	8986253	Col/Ler	Col
Rowan_etal	ERR3482460	Chr4	11279318	11284102	Col	Col/Ler
Rowan_etal	ERR3482460	Chr5	6039814	6040182	Col	Col/Ler
Rowan_etal	ERR3482461	Chr1	9727567	9728401	Col/Ler	Ler
Rowan_etal	ERR3482461	Chr1	15606731	15609428	Ler	Col
Rowan_etal	ERR3482461	Chr1	29484364	29484965	Col/Ler	Col
Rowan_etal	ERR3482461	Chr2	2202579	2202745	Ler	Col/Ler
Rowan_etal	ERR3482461	Chr3	7925000	7925858	Col/Ler	Ler
Rowan_etal	ERR3482461	Chr3	10332905	10332979	Ler	Col/Ler
Rowan_etal	ERR3482461	Chr4	9478824	9479263	Ler	Col/Ler
Rowan_etal	ERR3482461	Chr5	7641314	7641562	Col/Ler	Col
Rowan_etal	ERR3482461	Chr5	10842083	10842895	Col	Col/Ler
Rowan_etal	ERR3482461	Chr5	17949963	17950274	Col/Ler	Ler
Rowan_etal	ERR3482461	Chr5	24976718	24976977	Ler	Col/Ler
Rowan_etal	ERR3482462	Chr1	28293205	28293356	Col/Ler	Ler
Rowan_etal	ERR3482462	Chr1	28760401	28826609	Ler	Col/Ler
Rowan_etal	ERR3482462	Chr2	5010114	5010393	Col	Col/Ler
Rowan_etal	ERR3482462	Chr2	10916663	10916676	Col/Ler	Ler
Rowan_etal	ERR3482462	Chr3	10311238	10312002	Col	Col/Ler
Rowan_etal	ERR3482462	Chr3	15825533	15826004	Col/Ler	Ler
Rowan_etal	ERR3482462	Chr4	8459429	8459680	Ler	Col/Ler
Rowan_etal	ERR3482462	Chr4	15908543	15908932	Col/Ler	Col
Rowan_etal	ERR3482462	Chr5	13823123	13823242	Col/Ler	Col
Rowan_etal	ERR3482463	Chr1	26815061	26815618	Col/Ler	Col
Rowan_etal	ERR3482463	Chr2	1672746	1675594	Col/Ler	Col
Rowan_etal	ERR3482463	Chr3	3430473	3432928	Col/Ler	Col
Rowan_etal	ERR3482463	Chr3	11139422	11140395	Col	Col/Ler
Rowan_etal	ERR3482463	Chr4	475000	476195	Col/Ler	Ler
Rowan_etal	ERR3482463	Chr4	662353	663179	Ler	Col/Ler
Rowan_etal	ERR3482463	Chr4	6573075	6574099	Col/Ler	Ler
Rowan_etal	ERR3482463	Chr5	314630	317454	Ler	Col/Ler
Rowan_etal	ERR3482463	Chr5	7222844	7223822	Col/Ler	Col
Rowan_etal	ERR3482463	Chr5	22129686	22174106	Col	Col/Ler
Rowan_etal	ERR3482463	Chr5	25900000	25900508	Col/Ler	Col
Rowan_etal	ERR3482464	Chr1	146734	151617	Col/Ler	Ler
Rowan_etal	ERR3482464	Chr1	12509949	12510308	Ler	Col/Ler
Rowan_etal	ERR3482464	Chr1	12693309	12694483	Col/Ler	Col
Rowan_etal	ERR3482464	Chr2	359475	359662	Col/Ler	Col
Rowan_etal	ERR3482464	Chr2	16352606	16360183	Col	Col/Ler
Rowan_etal	ERR3482464	Chr3	9098682	9102000	Col/Ler	Ler
Rowan_etal	ERR3482464	Chr4	10971876	10972091	Col/Ler	Col
Rowan_etal	ERR3482464	Chr5	4898000	4900514	Ler	Col/Ler
Rowan_etal	ERR3482464	Chr5	6613280	6613428	Col/Ler	Col
Rowan_etal	ERR3482464	Chr5	16846778	16847433	Col	Col/Ler
Rowan_etal	ERR3482465	Chr1	20669794	20670022	Col/Ler	Ler
Rowan_etal	ERR3482465	Chr2	2325502	2325724	Col	Col/Ler
Rowan_etal	ERR3482465	Chr2	8978576	8978684	Col/Ler	Ler
Rowan_etal	ERR3482465	Chr3	21713158	21716017	Col/Ler	Ler
Rowan_etal	ERR3482465	Chr4	125455	130278	Ler	Col/Ler
Rowan_etal	ERR3482465	Chr5	2047036	2047492	Col/Ler	Col
Rowan_etal	ERR3482465	Chr5	13932709	13935195	Col	Col/Ler
Rowan_etal	ERR3482465	Chr5	22960774	22961651	Col/Ler	Col
Rowan_etal	ERR3482466	Chr2	1136974	1137220	Col/Ler	Ler
Rowan_etal	ERR3482466	Chr2	7632702	7633171	Ler	Col/Ler
Rowan_etal	ERR3482466	Chr2	16812038	16812350	Col/Ler	Col
Rowan_etal	ERR3482466	Chr3	608682	608684	Col/Ler	Col
Rowan_etal	ERR3482466	Chr3	8930056	8931245	Col	Col/Ler
Rowan_etal	ERR3482466	Chr4	18494269	18494856	Col/Ler	Col
Rowan_etal	ERR3482466	Chr5	4989357	4989732	Ler	Col/Ler
Rowan_etal	ERR3482466	Chr5	17717015	17717268	Col/Ler	Col
Rowan_etal	ERR3482466	Chr5	26373000	26377270	Col	Col/Ler
Rowan_etal	ERR3482467	Chr1	17684184	17684352	Col	Col/Ler
Rowan_etal	ERR3482467	Chr1	27646518	27646759	Col/Ler	Ler
Rowan_etal	ERR3482467	Chr1	30270745	30270974	Ler	Col/Ler
Rowan_etal	ERR3482467	Chr2	545046	546765	Col/Ler	Col
Rowan_etal	ERR3482467	Chr2	8703139	8704050	Col	Col/Ler
Rowan_etal	ERR3482467	Chr3	9211564	9214646	Col	Col/Ler
Rowan_etal	ERR3482467	Chr3	19625000	19625275	Col/Ler	Col
Rowan_etal	ERR3482467	Chr4	5427951	5429010	Col	Col/Ler
Rowan_etal	ERR3482467	Chr4	8169892	8170580	Col/Ler	Ler
Rowan_etal	ERR3482467	Chr4	17814773	17815496	Ler	Col/Ler
Rowan_etal	ERR3482467	Chr5	3480114	3481638	Col/Ler	Ler
Rowan_etal	ERR3482467	Chr5	23010373	23011278	Ler	Col/Ler
Rowan_etal	ERR3482468	Chr1	9923000	9925770	Ler	Col/Ler
Rowan_etal	ERR3482468	Chr1	19219225	19219633	Col/Ler	Ler
Rowan_etal	ERR3482468	Chr1	19556198	19556315	Ler	Col/Ler
Rowan_etal	ERR3482468	Chr2	14940533	14940761	Col	Col/Ler
Rowan_etal	ERR3482468	Chr2	16769779	16770137	Col/Ler	Ler
Rowan_etal	ERR3482468	Chr3	8752196	8752667	Col	Col/Ler
Rowan_etal	ERR3482468	Chr4	198956	199194	Col	Col/Ler
Rowan_etal	ERR3482468	Chr5	7351191	7351879	Ler	Col/Ler
Rowan_etal	ERR3482468	Chr5	15903902	15904249	Col/Ler	Col
Rowan_etal	ERR3482470	Chr1	4082744	4083480	Ler	Col/Ler
Rowan_etal	ERR3482470	Chr1	5887057	5887720	Col/Ler	Ler
Rowan_etal	ERR3482470	Chr1	11026405	11026958	Ler	Col/Ler
Rowan_etal	ERR3482470	Chr1	26707843	26710433	Col/Ler	Ler
Rowan_etal	ERR3482470	Chr2	1679056	1679207	Col/Ler	Ler
Rowan_etal	ERR3482470	Chr2	16605768	16606667	Ler	Col/Ler
Rowan_etal	ERR3482470	Chr3	16407072	16408039	Col	Col/Ler
Rowan_etal	ERR3482470	Chr3	18070573	18070993	Col/Ler	Ler
Rowan_etal	ERR3482470	Chr5	15488255	15489938	Col	Col/Ler
Rowan_etal	ERR3482470	Chr5	17968508	17968807	Col/Ler	Ler
Rowan_etal	ERR3482471	Chr1	926694	986719	Col/Ler	Col
Rowan_etal	ERR3482471	Chr1	22898000	22900916	Col	Col/Ler
Rowan_etal	ERR3482471	Chr2	8125000	8147480	Col/Ler	Col
Rowan_etal	ERR3482471	Chr3	1600000	1601750	Col/Ler	Ler
Rowan_etal	ERR3482471	Chr4	5996107	6015275	Col	Col/Ler
Rowan_etal	ERR3482471	Chr5	16007209	16008427	Col/Ler	Ler
Rowan_etal	ERR3482471	Chr5	26494609	26494714	Ler	Col/Ler
[truncated: 11,209 more rows]
