# Supplementary material for: The megabase-scale crossover landscape is largely independent of sequence divergence
Source: Nat Commun. 2022 Jul 2;13:3828. doi: 10.1038/s41467-022-31509-8 (PMC9250513; doi:10.1038/s41467-022-31509-8)
Supplement: Supplementary file 10 — Source Data [file 41467_2022_31509_MOESM10_ESM.zip]

Archive with 86 entries (83 files):
- Source_Data/
- Source_Data/Figure.2a.co_number.Col.sex.pop.txt
- __MACOSX/
- __MACOSX/Source_Data/
- __MACOSX/Source_Data/._Figure.2a.co_number.Col.sex.pop.txt
- Source_Data/Figure2.co_number.Ler.sex.txt
- __MACOSX/Source_Data/._Figure2.co_number.Ler.sex.txt
- Source_Data/SupplementaryFigure2.marker.inter_distance.Obs_Exp.Ler.txt
- Source_Data/.DS_Store
- __MACOSX/Source_Data/._.DS_Store
- Source_Data/SupplementaryFigure7.COs.genomic_annotation.Hybrid.flt_3k.txt
- Source_Data/Figure4_SupplementaryFigure18-20.profiles.Col_Ler_Hybrid.17features.scaled.txt
- Source_Data/SupplementaryFigure15.Arabidopsis_2029.geo.txt
- Source_Data/SupplementaryFigure10-12.CO_CoC.Col.female.txt
- Source_Data/SupplementaryFigure6.co_interval_length.Col_Ler_Hybrid.txt
- Source_Data/SupplementaryFigure2.marker.inter_distance.Obs_Exp.Col.txt
- Source_Data/Figure3_SupplementaryFigure15-16.pi.Arabidopsis_2029.txt
- Source_Data/Figure2_SupplementaryFigure14.COs_freq_rand.w50s50.Hybrid.male.txt
- __MACOSX/Source_Data/._Figure2_SupplementaryFigure14.COs_freq_rand.w50s50.Hybrid.male.txt
- Source_Data/SupplementaryFigure10-12.CO_CoC.Hybrid.male.txt
- Source_Data/SupplementaryFigure10-12.CO_CoC.Hybrid.female.txt
- Source_Data/SupplementaryFigure2_16.marker_distribution.Col_Ler.scaled.txt
- Source_Data/SupplementaryFigure7.COs_freq_rand.w500s50.Hybrid.male.txt
- Source_Data/Figure4.Col_COs.14markers.arm.rf.IncMSE.var_explain_cumu.txt
- Source_Data/SupplementaryFigure5.co_num.covered_marker.Ler.txt
- __MACOSX/Source_Data/._SupplementaryFigure5.co_num.covered_marker.Ler.txt
- Source_Data/Figure2_SupplementaryFigure14.COs_freq_rand.w50s50.Ler.female.txt
- Source_Data/Figure4.Col_COs.14markers.genome.rf.4chr_1chr.top5.train_test.txt
- Source_Data/Figure3_SupplementaryFigure16.COs_freq.Col_Ler_Hybrid.scaled.txt
- Source_Data/SupplementaryFigure13.co_num.chr.len.Col_Ler_Hybrid.txt
- Source_Data/SupplementaryFigure21.Col_COs.14markers.arm.rf.4chr_1chr.top6.train_test.txt
- Source_Data/Figure4.Col_COs.14markers.genome.rf.IncMSE.var_explain_cumu.txt
- Source_Data/SupplementaryFigure22.Col_COs.14markers.noGene.arm.rf.IncMSE.var_explain_cumu.txt
- Source_Data/SupplementaryFigure5.co_num.covered_marker.Col.txt
- __MACOSX/Source_Data/._SupplementaryFigure5.co_num.covered_marker.Col.txt
- Source_Data/SupplementaryFigure23.ATAC-seq.profiles.scaled.txt
- Source_Data/SupplementaryFigure4.marker.phase.Col.4398_A.txt
- Source_Data/SupplementaryFigure7.COs_freq.fixedWindow.Hyrbid.female.txt
- Source_Data/SupplementaryFigure3.phsed_marker.co_pos.Chr1.Col.txt
- Source_Data/SupplementaryFigure7.COs_freq.fixedWindow.Hyrbid.male.txt
- Source_Data/Figure2.co_number.Hybrid.sex.txt
- __MACOSX/Source_Data/._Figure2.co_number.Hybrid.sex.txt
- Source_Data/SupplementaryFigure4.marker.phase.Col.4398_B.txt
- Source_Data/SupplementaryFigure3.phsed_marker.reads_num.Chr1.Col.txt
- Source_Data/SupplementaryFigure6.co_interval_length.depths.Hybrid_F2.txt
- Source_Data/SupplementaryFigure8.COs_freq_rand.w500s50.Hybrid_F2.txt
- Source_Data/SupplementaryFigure7.COs_freq_rand.w500s50.Hybrid.female.flt_3k.txt
- Source_Data/SupplementaryFigure9.MLH1_foci_counting.txt
- __MACOSX/Source_Data/._SupplementaryFigure9.MLH1_foci_counting.txt
- Source_Data/SupplementaryFigure6.co_interval_length.depths.Ler.txt
- Source_Data/SupplementaryFigure5.co_num.depths.Col.txt
- __MACOSX/Source_Data/._SupplementaryFigure5.co_num.depths.Col.txt
- Source_Data/SupplementaryFigure8.COs_freq_rand.w2000s50.Hybrid.txt
- Source_Data/SupplementaryFigure6.co_interval_length.depths.Hybrid_F1.txt
- Source_Data/SupplementaryFigure7.COs_freq_rand.w500s50.Hybrid.male.flt_3k.txt
- Source_Data/SupplementaryFigure5.co_num.depths.Ler.txt
- __MACOSX/Source_Data/._SupplementaryFigure5.co_num.depths.Ler.txt
- Source_Data/SupplementaryFigure13.co_num.chr.Col_Ler_Hybrid.txt
- Source_Data/SupplementaryFigure6.co_interval_length.depths.Col.txt
- Source_Data/Figure2_SupplementaryFigure14.COs_freq_rand.w50s50.Col.female.txt
- Source_Data/Figure2_SupplementaryFigure14.COs_freq_rand.w50s50.Hybrid.female.txt
- Source_Data/SupplementaryFigure7.Giraut_etal_PlosGenetics_2011_COmap.txt
- Source_Data/SupplementaryFigure7.COs_freq_rand.w500s50.Hybrid.female.txt
- Source_Data/SupplementaryFigure5.co_num.phased_marker.Col.txt
- __MACOSX/Source_Data/._SupplementaryFigure5.co_num.phased_marker.Col.txt
- Source_Data/Figure3_SupplementaryFigure16.COs_freq.Arabidopsis_2029.txt
- Source_Data/SupplementaryFigure8.COs_freq_rand.w500s50.Hybrid.male.txt
- Source_Data/Figure3.COs_freq.Col_Ler_Hybrid.90CI.txt
- Source_Data/SupplementaryFigure10-12.CO_CoC.Ler.female.txt
- Source_Data/SupplementaryFigure8.COs_freq_rand.w500s50.Hybrid.female.txt
- Source_Data/SupplementaryFigure2.marker_number.Col.txt
- __MACOSX/Source_Data/._SupplementaryFigure2.marker_number.Col.txt
- Source_Data/SupplementaryFigure10-12.CO_CoC.Col.male.txt
- Source_Data/SupplementaryFigure2.marker_number.Ler.txt
- __MACOSX/Source_Data/._SupplementaryFigure2.marker_number.Ler.txt
- Source_Data/Figure2_SupplementaryFigure14.COs_freq_rand.w50s50.Ler.male.txt
- Source_Data/Figure.2b.co_number.Ler.sex.pop.txt
- __MACOSX/Source_Data/._Figure.2b.co_number.Ler.sex.pop.txt
- Source_Data/SupplementaryFigure5.co_num.phased_marker.Ler.txt
- __MACOSX/Source_Data/._SupplementaryFigure5.co_num.phased_marker.Ler.txt
- Source_Data/Figure2_SupplementaryFigure14.COs_freq_rand.w50s50.Col.male.txt
- Source_Data/Figure2.co_number.Col.sex.txt
- __MACOSX/Source_Data/._Figure2.co_number.Col.sex.txt
- Source_Data/SupplementaryFigure10-12.CO_CoC.Ler.male.txt
- Source_Data/Figure4.profiles.Col_Ler_Hybrid.17features.scaled.txt
- Source_Data/Figure3_SupplementaryFigure16.COs_freq.Col_Ler_SNPs.scaled.txt
