# Supplementary material for: The megabase-scale crossover landscape is largely independent of sequence divergence
Source: Nat Commun. 2022 Jul 2;13:3828. doi: 10.1038/s41467-022-31509-8 (PMC9250513; doi:10.1038/s41467-022-31509-8)
Supplement: Supplementary file 10 — Source Data [file 41467_2022_31509_MOESM10_ESM.zip › Source_Data/Figure.2a.co_number.Col.sex.pop.txt]

sample	parent	co_num	sex
4398_A_4549_A	A	7	Female
4398_J_4549_J	A	7	Female
4398_K_4549_K	A	4	Female
4398_L_4549_L	A	6	Female
4398_M_4549_M	A	4	Female
4398_N_4549_N	A	3	Female
4398_O_4549_O	A	5	Female
4398_P_4549_P	A	2	Female
4398_Q_4549_Q	A	5	Female
4398_R_4549_R	A	5	Female
4398_S_4549_S	A	2	Female
4398_B_4549_B	A	6	Female
4398_T_4549_T	A	2	Female
4398_U_4549_U	A	6	Female
4398_V_4549_V	A	3	Female
4398_W_4549_W	A	5	Female
4398_X_4549_X	A	3	Female
4398_Y_4549_Y	A	2	Female
4398_Z_4549_Z	A	5	Female
4398_AA_4549_AA	A	6	Female
4398_AB_4549_AB	A	5	Female
4398_AC_4549_AC	A	6	Female
4398_C_4549_C	A	4	Female
4398_AD_4549_AD	A	4	Female
4398_AE_4549_AE	A	2	Female
4398_AF_4549_AF	A	5	Female
4398_D_4549_D	A	2	Female
4398_E_4549_E	A	3	Female
4398_F_4549_F	A	0	Female
4398_H_4549_H	A	2	Female
4398_I_4549_I	A	2	Female
4739_A	A	0	Female
4739_B	A	3	Female
4739_C	A	3	Female
4739_D	A	3	Female
4739_E	A	5	Female
4739_F	A	5	Female
4739_G	A	6	Female
4739_H	A	6	Female
4739_I	A	4	Female
4739_J	A	2	Female
4739_K	A	3	Female
4739_L	A	5	Female
4739_M	A	6	Female
4739_N	A	3	Female
4739_O	A	5	Female
4739_P	A	5	Female
4739_Q	A	5	Female
4739_R	A	4	Female
4739_S	A	6	Female
4739_T	A	6	Female
4739_U	A	3	Female
4739_W	A	4	Female
4739_X	A	4	Female
4739_Y	A	4	Female
4739_Z	A	1	Female
4739_AA	A	2	Female
4739_AB	A	4	Female
4739_AC	A	4	Female
4739_AD	A	5	Female
4739_AE	A	4	Female
4739_AF	A	6	Female
4739_AG	A	5	Female
4739_AH	A	3	Female
4739_AI	A	5	Female
4739_AJ	A	4	Female
4739_AK	A	2	Female
4739_AL	A	2	Female
4739_AM	A	4	Female
4739_AN	A	7	Female
4739_AO	A	2	Female
4739_AP	A	3	Female
4739_AQ	A	2	Female
4739_AR	A	3	Female
4739_AS	A	7	Female
4739_AT	A	4	Female
4739_AU	A	4	Female
4739_AV	A	2	Female
4739_AW	A	3	Female
4739_AX	A	1	Female
4739_AY	A	4	Female
4739_AZ	A	7	Female
4739_BA	A	3	Female
4739_BB	A	3	Female
4739_BC	A	3	Female
4739_BD	A	4	Female
4739_BE	A	6	Female
4739_BF	A	4	Female
4739_BG	A	0	Female
4739_BH	A	2	Female
4739_BI	A	3	Female
4739_BJ	A	2	Female
4739_BK	A	3	Female
4739_BL	A	5	Female
4399_A_4550_A	A	4	Male
4399_J_4550_J	A	4	Male
4399_K_4550_K	A	9	Male
4399_L_4550_L	A	10	Male
4399_M_4550_M	A	6	Male
4399_N_4550_N	A	5	Male
4399_O_4550_O	A	9	Male
4399_P_4550_P	A	3	Male
4399_Q_4550_Q	A	9	Male
4399_R_4550_R	A	9	Male
4399_B_4550_B	A	3	Male
4399_T_4550_T	A	5	Male
4399_U_4550_U	A	3	Male
4399_V_4550_V	A	3	Male
4399_W_4550_W	A	6	Male
4399_X_4550_X	A	5	Male
4399_Y_4550_Y	A	9	Male
4399_Z_4550_Z	A	4	Male
4399_AB_4550_AB	A	7	Male
4399_AC_4550_AC	A	4	Male
4399_C_4550_C	A	9	Male
4399_AD_4550_AD	A	6	Male
4399_AE_4550_AE	A	5	Male
4399_AF_4550_AF	A	9	Male
4399_D_4550_D	A	8	Male
4399_E_4550_E	A	5	Male
4399_F_4550_F	A	5	Male
4399_G_4550_G	A	5	Male
4399_H_4550_H	A	6	Male
4399_I_4550_I	A	3	Male
4739_BM	A	9	Male
4739_BN	A	12	Male
4739_BO	A	7	Male
4739_BP	A	4	Male
4739_BQ	A	6	Male
4739_BR	A	10	Male
4739_BS	A	4	Male
4739_BT	A	7	Male
4739_BU	A	5	Male
4739_BV	A	4	Male
4739_BW	A	5	Male
4739_BX	A	6	Male
4739_BY	A	7	Male
4739_BZ	A	7	Male
4739_CA	A	7	Male
4739_CB	A	11	Male
4739_CC	A	6	Male
4739_CD	A	7	Male
4739_CE	A	8	Male
4739_CF	A	5	Male
4739_CG	A	7	Male
4739_CH	A	3	Male
4739_CI	A	6	Male
4739_CJ	A	5	Male
4739_CK	A	6	Male
4739_CL	A	9	Male
4739_CM	A	8	Male
4739_CN	A	4	Male
4739_CO	A	7	Male
4739_CP	A	8	Male
4739_CQ	A	6	Male
4740_A	A	4	Male
4740_B	A	5	Male
4740_C	A	8	Male
4740_D	A	6	Male
4740_E	A	8	Male
4740_F	A	10	Male
4740_G	A	6	Male
4740_H	A	10	Male
4740_I	A	6	Male
4740_J	A	7	Male
4740_K	A	3	Male
4740_L	A	3	Male
4740_M	A	4	Male
4740_N	A	6	Male
4740_O	A	4	Male
4740_P	A	6	Male
4740_Q	A	7	Male
4740_R	A	5	Male
4740_S	A	4	Male
4740_T	A	5	Male
4740_U	A	7	Male
4740_V	A	1	Male
4740_W	A	8	Male
4740_X	A	8	Male
4740_Y	A	7	Male
4740_Z	A	4	Male
4740_AA	A	4	Male
4740_AB	A	6	Male
4740_AC	A	7	Male
4740_AD	A	5	Male
4740_AE	A	7	Male
4740_AF	A	4	Male
4399_A_4550_A	B	2	Female
4399_J_4550_J	B	3	Female
4399_K_4550_K	B	3	Female
4399_L_4550_L	B	6	Female
4399_M_4550_M	B	6	Female
4399_N_4550_N	B	3	Female
4399_O_4550_O	B	2	Female
4399_P_4550_P	B	5	Female
4399_Q_4550_Q	B	4	Female
4399_R_4550_R	B	4	Female
4399_B_4550_B	B	5	Female
4399_T_4550_T	B	5	Female
4399_U_4550_U	B	3	Female
4399_V_4550_V	B	4	Female
4399_W_4550_W	B	2	Female
4399_X_4550_X	B	7	Female
4399_Y_4550_Y	B	1	Female
4399_Z_4550_Z	B	6	Female
4399_AB_4550_AB	B	2	Female
4399_AC_4550_AC	B	2	Female
4399_C_4550_C	B	8	Female
4399_AD_4550_AD	B	2	Female
4399_AE_4550_AE	B	4	Female
4399_AF_4550_AF	B	3	Female
4399_D_4550_D	B	2	Female
4399_E_4550_E	B	5	Female
4399_F_4550_F	B	5	Female
4399_G_4550_G	B	4	Female
4399_H_4550_H	B	7	Female
4399_I_4550_I	B	2	Female
4739_BM	B	3	Female
4739_BN	B	1	Female
4739_BO	B	3	Female
4739_BP	B	6	Female
4739_BQ	B	4	Female
4739_BR	B	2	Female
4739_BS	B	3	Female
4739_BT	B	6	Female
4739_BU	B	3	Female
4739_BV	B	7	Female
4739_BW	B	5	Female
4739_BX	B	3	Female
4739_BY	B	6	Female
4739_BZ	B	5	Female
4739_CA	B	4	Female
4739_CB	B	2	Female
4739_CC	B	3	Female
4739_CD	B	1	Female
4739_CE	B	3	Female
4739_CF	B	4	Female
4739_CG	B	2	Female
4739_CH	B	8	Female
4739_CI	B	6	Female
4739_CJ	B	5	Female
4739_CK	B	4	Female
4739_CL	B	5	Female
4739_CM	B	7	Female
4739_CN	B	6	Female
4739_CO	B	3	Female
4739_CP	B	4	Female
4739_CQ	B	5	Female
4740_A	B	2	Female
4740_B	B	3	Female
4740_C	B	7	Female
4740_D	B	3	Female
4740_E	B	2	Female
4740_F	B	6	Female
4740_G	B	4	Female
4740_H	B	4	Female
4740_I	B	5	Female
4740_J	B	3	Female
4740_K	B	6	Female
4740_L	B	3	Female
4740_M	B	4	Female
4740_N	B	6	Female
4740_O	B	4	Female
4740_P	B	7	Female
4740_Q	B	8	Female
4740_R	B	6	Female
4740_S	B	4	Female
4740_T	B	5	Female
4740_U	B	3	Female
4740_V	B	4	Female
4740_W	B	5	Female
4740_X	B	2	Female
4740_Y	B	0	Female
4740_Z	B	2	Female
4740_AA	B	3	Female
4740_AB	B	5	Female
4740_AC	B	5	Female
4740_AD	B	4	Female
4740_AE	B	3	Female
4740_AF	B	2	Female
4398_A_4549_A	B	5	Male
4398_J_4549_J	B	7	Male
4398_K_4549_K	B	6	Male
4398_L_4549_L	B	2	Male
4398_M_4549_M	B	6	Male
4398_N_4549_N	B	6	Male
4398_O_4549_O	B	5	Male
4398_P_4549_P	B	6	Male
4398_Q_4549_Q	B	8	Male
4398_R_4549_R	B	5	Male
4398_S_4549_S	B	5	Male
4398_B_4549_B	B	6	Male
4398_T_4549_T	B	5	Male
4398_U_4549_U	B	7	Male
4398_V_4549_V	B	4	Male
4398_W_4549_W	B	5	Male
4398_X_4549_X	B	6	Male
4398_Y_4549_Y	B	6	Male
4398_Z_4549_Z	B	7	Male
4398_AA_4549_AA	B	7	Male
4398_AB_4549_AB	B	6	Male
4398_AC_4549_AC	B	4	Male
4398_C_4549_C	B	8	Male
4398_AD_4549_AD	B	3	Male
4398_AE_4549_AE	B	4	Male
4398_AF_4549_AF	B	5	Male
4398_D_4549_D	B	5	Male
4398_E_4549_E	B	6	Male
4398_F_4549_F	B	6	Male
4398_H_4549_H	B	8	Male
4398_I_4549_I	B	7	Male
4739_A	B	6	Male
4739_B	B	3	Male
4739_C	B	5	Male
4739_D	B	6	Male
4739_E	B	6	Male
4739_F	B	5	Male
4739_G	B	11	Male
4739_H	B	8	Male
4739_I	B	8	Male
4739_J	B	6	Male
4739_K	B	5	Male
4739_L	B	7	Male
4739_M	B	5	Male
4739_N	B	6	Male
4739_O	B	6	Male
4739_P	B	7	Male
4739_Q	B	9	Male
4739_R	B	8	Male
4739_S	B	7	Male
4739_T	B	5	Male
4739_U	B	7	Male
4739_W	B	7	Male
4739_X	B	6	Male
4739_Y	B	4	Male
4739_Z	B	9	Male
4739_AA	B	8	Male
4739_AB	B	7	Male
4739_AC	B	6	Male
4739_AD	B	5	Male
4739_AE	B	8	Male
4739_AF	B	10	Male
4739_AG	B	7	Male
4739_AH	B	9	Male
4739_AI	B	2	Male
4739_AJ	B	7	Male
4739_AK	B	7	Male
4739_AL	B	9	Male
4739_AM	B	7	Male
4739_AN	B	6	Male
4739_AO	B	6	Male
4739_AP	B	4	Male
4739_AQ	B	1	Male
4739_AR	B	11	Male
4739_AS	B	6	Male
4739_AT	B	8	Male
4739_AU	B	9	Male
4739_AV	B	9	Male
4739_AW	B	9	Male
4739_AX	B	6	Male
4739_AY	B	4	Male
4739_AZ	B	7	Male
4739_BA	B	3	Male
4739_BB	B	8	Male
4739_BC	B	6	Male
4739_BD	B	4	Male
4739_BE	B	11	Male
4739_BF	B	4	Male
4739_BG	B	2	Male
4739_BH	B	7	Male
4739_BI	B	5	Male
4739_BJ	B	8	Male
4739_BK	B	7	Male
4739_BL	B	5	Male
4398_BM_4549_BM	E	3	Female
4398_BV_4549_BV	E	2	Female
4398_BW_4549_BW	E	6	Female
4398_BX_4549_BX	E	3	Female
4398_BZ_4549_BZ	E	5	Female
4398_CA_4549_CA	E	7	Female
4398_CB_4549_CB	E	2	Female
4398_CC_4549_CC	E	5	Female
4398_CD_4549_CD	E	5	Female
4398_CE_4549_CE	E	5	Female
4398_BN_4549_BN	E	5	Female
4398_CF_4549_CF	E	2	Female
4398_CG_4549_CG	E	2	Female
4398_CH_4549_CH	E	4	Female
4398_CI_4549_CI	E	6	Female
4398_CJ_4549_CJ	E	2	Female
4398_CK_4549_CK	E	4	Female
4398_CL_4549_CL	E	2	Female
4398_CM_4549_CM	E	6	Female
4398_CN_4549_CN	E	6	Female
4398_CO_4549_CO	E	4	Female
4398_BO_4549_BO	E	3	Female
4398_CP_4549_CP	E	6	Female
4398_CQ_4549_CQ	E	1	Female
4398_BP_4549_BP	E	2	Female
4398_BQ_4549_BQ	E	4	Female
4398_BR_4549_BR	E	3	Female
4398_BS_4549_BS	E	1	Female
4398_BT_4549_BT	E	4	Female
4398_BU_4549_BU	E	6	Female
4399_BM_4550_BM	E	6	Male
4399_BV_4550_BV	E	7	Male
4399_BX_4550_BX	E	7	Male
4399_BY_4550_BY	E	5	Male
4399_BZ_4550_BZ	E	6	Male
4399_CA_4550_CA	E	7	Male
4399_CB_4550_CB	E	8	Male
4399_CD_4550_CD	E	6	Male
4399_CE_4550_CE	E	6	Male
4399_BN_4550_BN	E	2	Male
4399_CF_4550_CF	E	7	Male
4399_CG_4550_CG	E	7	Male
4399_CH_4550_CH	E	9	Male
4399_CI_4550_CI	E	8	Male
4399_CJ_4550_CJ	E	5	Male
4399_CK_4550_CK	E	5	Male
4399_CL_4550_CL	E	7	Male
4399_CM_4550_CM	E	3	Male
4399_CN_4550_CN	E	9	Male
4399_CO_4550_CO	E	8	Male
4399_BO_4550_BO	E	5	Male
4399_CP_4550_CP	E	8	Male
4399_CQ_4550_CQ	E	4	Male
4399_BP_4550_BP	E	4	Male
4399_BQ_4550_BQ	E	4	Male
4399_BR_4550_BR	E	8	Male
4399_BS_4550_BS	E	4	Male
4399_BT_4550_BT	E	4	Male
4399_BU_4550_BU	E	7	Male
4740_AG	E	4	Male
4740_AH	E	8	Male
4740_AI	E	5	Male
4740_AJ	E	5	Male
4740_AK	E	7	Male
4740_AL	E	5	Male
4740_AM	E	8	Male
4740_AN	E	7	Male
4740_AO	E	7	Male
4740_AP	E	3	Male
4740_AQ	E	2	Male
4740_AR	E	7	Male
4740_AS	E	9	Male
4740_AT	E	5	Male
4740_AU	E	5	Male
4740_AV	E	9	Male
4740_AW	E	5	Male
4740_AX	E	6	Male
4740_AY	E	4	Male
4740_AZ	E	10	Male
4740_BA	E	4	Male
4740_BB	E	7	Male
4740_BC	E	3	Male
4740_BD	E	7	Male
4740_BE	E	6	Male
4740_BF	E	4	Male
4740_BG	E	7	Male
4740_BH	E	4	Male
4740_BI	E	7	Male
4740_BJ	E	6	Male
4740_BK	E	5	Male
4740_BL	E	11	Male
4740_BM	E	4	Male
4740_BN	E	7	Male
4740_BO	E	3	Male
4740_BP	E	5	Male
4740_BQ	E	5	Male
4740_BR	E	1	Male
4740_BS	E	7	Male
4740_BT	E	5	Male
4740_BU	E	3	Male
4740_BV	E	7	Male
4740_BW	E	5	Male
4740_BX	E	7	Male
4740_BY	E	7	Male
4740_BZ	E	14	Male
4740_CA	E	4	Male
4740_CB	E	8	Male
4740_CC	E	4	Male
4740_CD	E	4	Male
4740_CE	E	7	Male
4740_CF	E	5	Male
4740_CG	E	4	Male
4740_CH	E	7	Male
4740_CI	E	6	Male
4740_CJ	E	8	Male
4740_CK	E	6	Male
4740_CL	E	8	Male
4740_CM	E	7	Male
4740_CN	E	5	Male
4740_CO	E	4	Male
4740_CP	E	9	Male
4740_CQ	E	6	Male
4399_BM_4550_BM	F	3	Female
4399_BV_4550_BV	F	5	Female
4399_BX_4550_BX	F	4	Female
4399_BY_4550_BY	F	7	Female
4399_BZ_4550_BZ	F	3	Female
4399_CA_4550_CA	F	3	Female
4399_CB_4550_CB	F	4	Female
4399_CD_4550_CD	F	1	Female
4399_CE_4550_CE	F	2	Female
4399_BN_4550_BN	F	6	Female
4399_CF_4550_CF	F	8	Female
4399_CG_4550_CG	F	7	Female
4399_CH_4550_CH	F	5	Female
4399_CI_4550_CI	F	0	Female
4399_CJ_4550_CJ	F	5	Female
4399_CK_4550_CK	F	3	Female
4399_CL_4550_CL	F	3	Female
4399_CM_4550_CM	F	6	Female
4399_CN_4550_CN	F	4	Female
4399_CO_4550_CO	F	6	Female
4399_BO_4550_BO	F	6	Female
4399_CP_4550_CP	F	5	Female
4399_CQ_4550_CQ	F	4	Female
4399_BP_4550_BP	F	6	Female
4399_BQ_4550_BQ	F	6	Female
4399_BR_4550_BR	F	5	Female
4399_BS_4550_BS	F	8	Female
4399_BT_4550_BT	F	4	Female
4399_BU_4550_BU	F	4	Female
4740_AG	F	3	Female
4740_AH	F	4	Female
4740_AI	F	6	Female
4740_AJ	F	6	Female
4740_AK	F	5	Female
4740_AL	F	2	Female
4740_AM	F	4	Female
4740_AN	F	5	Female
4740_AO	F	4	Female
4740_AP	F	4	Female
4740_AQ	F	3	Female
4740_AR	F	6	Female
4740_AS	F	6	Female
4740_AT	F	7	Female
4740_AU	F	3	Female
4740_AV	F	3	Female
4740_AW	F	5	Female
4740_AX	F	7	Female
4740_AY	F	8	Female
4740_AZ	F	3	Female
4740_BA	F	3	Female
4740_BB	F	4	Female
4740_BC	F	3	Female
4740_BD	F	6	Female
4740_BE	F	3	Female
4740_BF	F	3	Female
4740_BG	F	5	Female
4740_BH	F	4	Female
4740_BI	F	5	Female
4740_BJ	F	5	Female
4740_BK	F	8	Female
4740_BL	F	6	Female
4740_BM	F	1	Female
4740_BN	F	6	Female
4740_BO	F	5	Female
4740_BP	F	4	Female
4740_BQ	F	1	Female
4740_BR	F	2	Female
4740_BS	F	4	Female
4740_BT	F	5	Female
4740_BU	F	7	Female
4740_BV	F	4	Female
4740_BW	F	4	Female
4740_BX	F	3	Female
4740_BY	F	5	Female
4740_BZ	F	6	Female
4740_CA	F	7	Female
4740_CB	F	8	Female
4740_CC	F	4	Female
4740_CD	F	2	Female
4740_CE	F	2	Female
4740_CF	F	2	Female
4740_CG	F	6	Female
4740_CH	F	6	Female
4740_CI	F	5	Female
4740_CJ	F	3	Female
4740_CK	F	2	Female
4740_CL	F	3	Female
4740_CM	F	3	Female
4740_CN	F	3	Female
4740_CO	F	7	Female
4740_CP	F	2	Female
4740_CQ	F	4	Female
4398_BM_4549_BM	F	3	Male
4398_BV_4549_BV	F	4	Male
4398_BW_4549_BW	F	7	Male
4398_BX_4549_BX	F	6	Male
4398_BZ_4549_BZ	F	4	Male
4398_CA_4549_CA	F	4	Male
4398_CB_4549_CB	F	6	Male
4398_CC_4549_CC	F	4	Male
4398_CD_4549_CD	F	4	Male
4398_CE_4549_CE	F	6	Male
4398_BN_4549_BN	F	7	Male
4398_CF_4549_CF	F	4	Male
4398_CG_4549_CG	F	2	Male
4398_CH_4549_CH	F	4	Male
4398_CI_4549_CI	F	8	Male
4398_CJ_4549_CJ	F	9	Male
4398_CK_4549_CK	F	5	Male
4398_CL_4549_CL	F	9	Male
4398_CM_4549_CM	F	8	Male
4398_CN_4549_CN	F	13	Male
4398_CO_4549_CO	F	6	Male
4398_BO_4549_BO	F	8	Male
4398_CP_4549_CP	F	4	Male
4398_CQ_4549_CQ	F	7	Male
4398_BP_4549_BP	F	8	Male
4398_BQ_4549_BQ	F	7	Male
4398_BR_4549_BR	F	10	Male
4398_BS_4549_BS	F	9	Male
4398_BT_4549_BT	F	7	Male
4398_BU_4549_BU	F	6	Male
