# Supplementary material for: The megabase-scale crossover landscape is largely independent of sequence divergence
Source: Nat Commun. 2022 Jul 2;13:3828. doi: 10.1038/s41467-022-31509-8 (PMC9250513; doi:10.1038/s41467-022-31509-8)
Supplement: Supplementary file 10 — Source Data [file 41467_2022_31509_MOESM10_ESM.zip › Source_Data/Figure2.co_number.Ler.sex.txt]

sample	parent	co_num	sex
4608_A	D	4	Female
4608_B	D	2	Female
4608_C	D	2	Female
4608_D	D	2	Female
4608_E	D	3	Female
4608_F	D	1	Female
4608_G	D	5	Female
4608_H	D	2	Female
4608_I	D	0	Female
4608_J	D	6	Female
4608_K	D	2	Female
4608_L	D	4	Female
4608_M	D	3	Female
4608_N	D	2	Female
4608_O	D	5	Female
4608_P	D	1	Female
4608_Q	D	1	Female
4608_R	D	7	Female
4608_S	D	6	Female
4608_T	D	2	Female
4608_U	D	2	Female
4608_V	D	2	Female
4608_W	D	4	Female
4608_X	D	2	Female
4608_Y	D	4	Female
4608_Z	D	2	Female
4608_AA	D	4	Female
4608_AB	D	2	Female
4608_AC	D	3	Female
4608_AD	D	2	Female
4608_AE	D	4	Female
4608_AF	D	5	Female
4741_AG	D	3	Female
4741_AH	D	5	Female
4741_AI	D	5	Female
4741_AJ	D	5	Female
4741_AK	D	2	Female
4741_AL	D	5	Female
4741_AM	D	4	Female
4741_AN	D	1	Female
4741_AO	D	3	Female
4741_AP	D	3	Female
4741_AQ	D	6	Female
4741_AR	D	1	Female
4741_AS	D	5	Female
4741_AT	D	4	Female
4741_AU	D	2	Female
4741_AV	D	1	Female
4741_AW	D	3	Female
4741_AX	D	2	Female
4741_AZ	D	4	Female
4741_BA	D	3	Female
4741_BB	D	2	Female
4741_BC	D	2	Female
4741_BD	D	6	Female
4741_BE	D	4	Female
4741_BF	D	4	Female
4741_BG	D	4	Female
4741_BH	D	4	Female
4741_BI	D	4	Female
4741_BJ	D	2	Female
4741_BK	D	4	Female
4741_BL	D	3	Female
4607_A	D	5	Male
4607_B	D	3	Male
4607_C	D	2	Male
4607_D	D	6	Male
4607_E	D	4	Male
4607_F	D	9	Male
4607_G	D	9	Male
4607_H	D	6	Male
4607_I	D	3	Male
4607_J	D	6	Male
4607_K	D	4	Male
4607_L	D	3	Male
4607_M	D	3	Male
4607_N	D	6	Male
4607_O	D	6	Male
4607_P	D	7	Male
4607_Q	D	7	Male
4607_R	D	7	Male
4607_S	D	5	Male
4607_T	D	6	Male
4607_U	D	2	Male
4607_V	D	3	Male
4607_W	D	2	Male
4607_X	D	5	Male
4607_Y	D	6	Male
4607_Z	D	3	Male
4607_AA	D	4	Male
4607_AB	D	5	Male
4607_AC	D	6	Male
4607_AD	D	4	Male
4607_AE	D	9	Male
4607_AF	D	0	Male
4741_A	D	5	Male
4741_B	D	6	Male
4741_C	D	5	Male
4741_D	D	5	Male
4741_E	D	3	Male
4741_F	D	2	Male
4741_G	D	6	Male
4741_H	D	5	Male
4741_I	D	4	Male
4741_J	D	4	Male
4741_K	D	4	Male
4741_L	D	1	Male
4741_M	D	4	Male
4741_N	D	3	Male
4741_O	D	7	Male
4741_P	D	5	Male
4741_Q	D	5	Male
4741_R	D	6	Male
4741_S	D	5	Male
4741_T	D	4	Male
4741_U	D	4	Male
4741_V	D	2	Male
4741_W	D	5	Male
4741_X	D	4	Male
4741_Y	D	3	Male
4741_Z	D	5	Male
4741_AA	D	3	Male
4741_AB	D	5	Male
4741_AC	D	5	Male
4741_AD	D	7	Male
4741_AE	D	6	Male
4741_AF	D	5	Male
4607_AG	E	4	Female
4607_AH	E	3	Female
4607_AI	E	4	Female
4607_AJ	E	2	Female
4607_AK	E	2	Female
4607_AL	E	2	Female
4607_AM	E	1	Female
4607_AN	E	4	Female
4607_AO	E	2	Female
4607_AP	E	6	Female
4607_AQ	E	3	Female
4607_AR	E	4	Female
4607_AS	E	3	Female
4607_AT	E	1	Female
4607_AU	E	4	Female
4607_AV	E	6	Female
4607_AW	E	0	Female
4607_AX	E	2	Female
4607_AY	E	2	Female
4607_AZ	E	4	Female
4607_BA	E	4	Female
4607_BB	E	2	Female
4607_BC	E	1	Female
4607_BD	E	1	Female
4607_BE	E	2	Female
4607_BF	E	4	Female
4607_BG	E	3	Female
4607_BH	E	0	Female
4607_BI	E	2	Female
4607_BJ	E	5	Female
4607_BK	E	3	Female
4607_BL	E	3	Female
4741_BM	E	4	Female
4741_BN	E	2	Female
4741_BO	E	3	Female
4741_BP	E	1	Female
4741_BQ	E	5	Female
4741_BR	E	6	Female
4741_BS	E	3	Female
4741_BT	E	3	Female
4741_BU	E	11	Female
4741_BV	E	3	Female
4741_BW	E	4	Female
4741_BX	E	2	Female
4741_BY	E	4	Female
4741_BZ	E	5	Female
4741_CA	E	4	Female
4741_CB	E	2	Female
4741_CC	E	6	Female
4741_CD	E	6	Female
4741_CE	E	2	Female
4741_CF	E	2	Female
4741_CG	E	4	Female
4741_CH	E	2	Female
4741_CI	E	3	Female
4741_CJ	E	3	Female
4741_CK	E	3	Female
4741_CL	E	6	Female
4741_CM	E	2	Female
4741_CN	E	3	Female
4741_CO	E	5	Female
4741_CP	E	2	Female
4741_CQ	E	3	Female
4608_AG	E	4	Male
4608_AH	E	3	Male
4608_AI	E	5	Male
4608_AJ	E	3	Male
4608_AK	E	3	Male
4608_AL	E	3	Male
4608_AM	E	5	Male
4608_AN	E	7	Male
4608_AO	E	5	Male
4608_AP	E	7	Male
4608_AQ	E	7	Male
4608_AR	E	7	Male
4608_AS	E	6	Male
4608_AT	E	9	Male
4608_AU	E	3	Male
4608_AV	E	1	Male
4608_AW	E	3	Male
4608_AX	E	4	Male
4608_AY	E	4	Male
4608_AZ	E	5	Male
4608_BA	E	7	Male
4608_BB	E	3	Male
4608_BC	E	8	Male
4608_BD	E	1	Male
4608_BE	E	2	Male
4608_BF	E	7	Male
4608_BG	E	3	Male
4608_BH	E	5	Male
4608_BI	E	3	Male
4608_BJ	E	3	Male
4608_BK	E	3	Male
4608_BL	E	2	Male
4742_A	E	8	Male
4742_B	E	5	Male
4742_C	E	8	Male
4742_D	E	4	Male
4742_E	E	4	Male
4742_F	E	3	Male
4742_G	E	4	Male
4742_H	E	4	Male
4742_I	E	6	Male
4742_J	E	5	Male
4742_K	E	3	Male
4742_L	E	0	Male
4742_M	E	4	Male
4742_N	E	4	Male
4742_O	E	6	Male
4742_P	E	5	Male
4742_Q	E	5	Male
4742_R	E	4	Male
4742_S	E	3	Male
4742_T	E	3	Male
4742_U	E	7	Male
4742_V	E	3	Male
4742_W	E	5	Male
4742_X	E	7	Male
4742_Y	E	5	Male
4742_Z	E	3	Male
4742_AA	E	5	Male
4742_AB	E	1	Male
4742_AC	E	6	Male
4742_AD	E	5	Male
4742_AE	E	6	Male
4742_AF	E	5	Male
4608_AG	F	3	Female
4608_AH	F	2	Female
4608_AI	F	4	Female
4608_AJ	F	2	Female
4608_AK	F	4	Female
4608_AL	F	1	Female
4608_AM	F	4	Female
4608_AN	F	5	Female
4608_AO	F	2	Female
4608_AP	F	4	Female
4608_AQ	F	3	Female
4608_AR	F	1	Female
4608_AS	F	4	Female
4608_AT	F	3	Female
4608_AU	F	5	Female
4608_AV	F	2	Female
4608_AW	F	4	Female
4608_AX	F	6	Female
4608_AY	F	6	Female
4608_AZ	F	5	Female
4608_BA	F	3	Female
4608_BB	F	7	Female
4608_BC	F	1	Female
4608_BD	F	1	Female
4608_BE	F	2	Female
4608_BF	F	2	Female
4608_BG	F	6	Female
4608_BH	F	3	Female
4608_BI	F	4	Female
4608_BJ	F	8	Female
4608_BK	F	4	Female
4608_BL	F	1	Female
4742_A	F	5	Female
4742_B	F	2	Female
4742_C	F	2	Female
4742_D	F	3	Female
4742_E	F	6	Female
4742_F	F	4	Female
4742_G	F	4	Female
4742_H	F	4	Female
4742_I	F	2	Female
4742_J	F	1	Female
4742_K	F	3	Female
4742_L	F	2	Female
4742_M	F	3	Female
4742_N	F	2	Female
4742_O	F	3	Female
4742_P	F	4	Female
4742_Q	F	4	Female
4742_R	F	2	Female
4742_S	F	6	Female
4742_T	F	4	Female
4742_U	F	6	Female
4742_V	F	3	Female
4742_W	F	2	Female
4742_X	F	3	Female
4742_Y	F	4	Female
4742_Z	F	5	Female
4742_AA	F	4	Female
4742_AB	F	4	Female
4742_AC	F	2	Female
4742_AD	F	3	Female
4742_AE	F	4	Female
4742_AF	F	6	Female
4607_AG	F	5	Male
4607_AH	F	4	Male
4607_AI	F	5	Male
4607_AJ	F	4	Male
4607_AK	F	4	Male
4607_AL	F	1	Male
4607_AM	F	5	Male
4607_AO	F	6	Male
4607_AP	F	5	Male
4607_AQ	F	2	Male
4607_AR	F	7	Male
4607_AS	F	7	Male
4607_AT	F	3	Male
4607_AU	F	5	Male
4607_AV	F	10	Male
4607_AW	F	6	Male
4607_AX	F	3	Male
4607_AY	F	7	Male
4607_AZ	F	6	Male
4607_BA	F	4	Male
4607_BB	F	4	Male
4607_BC	F	5	Male
4607_BD	F	7	Male
4607_BE	F	8	Male
4607_BF	F	4	Male
4607_BG	F	7	Male
4607_BH	F	5	Male
4607_BI	F	5	Male
4607_BJ	F	6	Male
4607_BK	F	3	Male
4607_BL	F	7	Male
4741_BM	F	4	Male
4741_BN	F	4	Male
4741_BO	F	3	Male
4741_BP	F	3	Male
4741_BQ	F	4	Male
4741_BR	F	5	Male
4741_BS	F	5	Male
4741_BT	F	5	Male
4741_BV	F	2	Male
4741_BW	F	3	Male
4741_BX	F	6	Male
4741_BY	F	4	Male
4741_BZ	F	1	Male
4741_CA	F	2	Male
4741_CB	F	5	Male
4741_CC	F	3	Male
4741_CD	F	7	Male
4741_CE	F	3	Male
4741_CF	F	6	Male
4741_CG	F	5	Male
4741_CH	F	10	Male
4741_CI	F	4	Male
4741_CJ	F	5	Male
4741_CK	F	3	Male
4741_CL	F	11	Male
4741_CM	F	6	Male
4741_CN	F	2	Male
4741_CO	F	5	Male
4741_CP	F	5	Male
4741_CQ	F	7	Male
4607_BM	G	5	Female
4607_BN	G	3	Female
4607_BO	G	2	Female
4607_BP	G	2	Female
4607_BQ	G	5	Female
4607_BR	G	4	Female
4607_BS	G	2	Female
4607_BT	G	6	Female
4607_BU	G	3	Female
4607_BV	G	4	Female
4607_BW	G	2	Female
4607_BX	G	1	Female
4607_BY	G	4	Female
4607_BZ	G	3	Female
4607_CA	G	7	Female
4607_CB	G	4	Female
4607_CC	G	3	Female
4607_CD	G	4	Female
4607_CE	G	2	Female
4607_CF	G	4	Female
4607_CG	G	5	Female
4607_CH	G	3	Female
4607_CI	G	3	Female
4607_CJ	G	5	Female
4607_CK	G	12	Female
4607_CL	G	4	Female
4607_CM	G	3	Female
4607_CN	G	2	Female
4607_CO	G	4	Female
4607_CP	G	4	Female
4607_CQ	G	2	Female
4742_AG	G	6	Female
4742_AH	G	4	Female
4742_AI	G	2	Female
4742_AJ	G	2	Female
4742_AK	G	3	Female
4742_AL	G	3	Female
4742_AM	G	1	Female
4742_AN	G	2	Female
4742_AO	G	7	Female
4742_AP	G	3	Female
4742_AQ	G	3	Female
4742_AR	G	3	Female
4742_AS	G	3	Female
4742_AT	G	2	Female
4742_AU	G	2	Female
4742_AV	G	1	Female
4742_AW	G	4	Female
4742_AX	G	2	Female
4742_AY	G	2	Female
4742_AZ	G	2	Female
4742_BA	G	1	Female
4742_BB	G	3	Female
4742_BC	G	4	Female
4742_BD	G	4	Female
4742_BE	G	2	Female
4742_BF	G	7	Female
4742_BG	G	1	Female
4742_BH	G	2	Female
4742_BI	G	4	Female
4742_BJ	G	5	Female
4742_BK	G	4	Female
4742_BL	G	5	Female
4608_BM	G	4	Male
4608_BN	G	1	Male
4608_BO	G	4	Male
4608_BP	G	6	Male
4608_BQ	G	5	Male
4608_BR	G	5	Male
4608_BS	G	4	Male
4608_BT	G	6	Male
4608_BU	G	2	Male
4608_BV	G	2	Male
4608_BW	G	2	Male
4608_BX	G	5	Male
4608_BY	G	5	Male
4608_BZ	G	4	Male
4608_CA	G	4	Male
4608_CB	G	5	Male
4608_CC	G	6	Male
4608_CD	G	6	Male
4608_CE	G	3	Male
4608_CF	G	4	Male
4608_CG	G	4	Male
4608_CH	G	6	Male
4608_CI	G	5	Male
4608_CJ	G	5	Male
4608_CK	G	5	Male
4608_CL	G	6	Male
4608_CM	G	2	Male
4608_CN	G	3	Male
4608_CO	G	5	Male
4608_CP	G	5	Male
4608_CQ	G	7	Male
4742_BM	G	4	Male
4742_BN	G	4	Male
4742_BO	G	4	Male
4742_BP	G	5	Male
4742_BQ	G	6	Male
4742_BR	G	4	Male
4742_BS	G	6	Male
4742_BT	G	3	Male
4742_BU	G	4	Male
4742_BV	G	4	Male
4742_BW	G	5	Male
4742_BX	G	6	Male
4742_BY	G	5	Male
4742_BZ	G	3	Male
4742_CA	G	6	Male
4742_CB	G	5	Male
4742_CC	G	3	Male
4742_CD	G	5	Male
4742_CE	G	6	Male
4742_CF	G	4	Male
4742_CG	G	4	Male
4742_CH	G	5	Male
4742_CI	G	5	Male
4742_CJ	G	4	Male
4742_CK	G	3	Male
4742_CL	G	5	Male
4742_CM	G	4	Male
4742_CN	G	3	Male
4742_CO	G	8	Male
4742_CP	G	3	Male
4742_CQ	G	3	Male
