# Supplementary material for: The megabase-scale crossover landscape is largely independent of sequence divergence
Source: Nat Commun. 2022 Jul 2;13:3828. doi: 10.1038/s41467-022-31509-8 (PMC9250513; doi:10.1038/s41467-022-31509-8)
Supplement: Supplementary file 10 — Source Data [file 41467_2022_31509_MOESM10_ESM.zip › Source_Data/SupplementaryFigure2.marker.inter_distance.Obs_Exp.Ler.txt]

chr	pop	inter_dist	class
Chr1	Ler_D	535300	Observed
Chr1	Ler_D	309224	Observed
Chr1	Ler_D	3547	Observed
Chr1	Ler_D	48720	Observed
Chr1	Ler_D	4190	Observed
Chr1	Ler_D	289468	Observed
Chr1	Ler_D	116209	Observed
Chr1	Ler_D	8649	Observed
Chr1	Ler_D	190099	Observed
Chr1	Ler_D	117255	Observed
Chr1	Ler_D	168192	Observed
Chr1	Ler_D	300779	Observed
Chr1	Ler_D	14810	Observed
Chr1	Ler_D	207392	Observed
Chr1	Ler_D	367331	Observed
Chr1	Ler_D	262942	Observed
Chr1	Ler_D	116868	Observed
Chr1	Ler_D	71264	Observed
Chr1	Ler_D	59906	Observed
Chr1	Ler_D	118401	Observed
Chr1	Ler_D	285041	Observed
Chr1	Ler_D	249271	Observed
Chr1	Ler_D	21714	Observed
Chr1	Ler_D	45320	Observed
Chr1	Ler_D	276063	Observed
Chr1	Ler_D	505358	Observed
Chr1	Ler_D	95848	Observed
Chr1	Ler_D	197055	Observed
Chr1	Ler_D	285218	Observed
Chr1	Ler_D	157201	Observed
Chr1	Ler_D	141752	Observed
Chr1	Ler_D	6069	Observed
Chr1	Ler_D	42080	Observed
Chr1	Ler_D	177197	Observed
Chr1	Ler_D	27378	Observed
Chr1	Ler_D	82908	Observed
Chr1	Ler_D	154638	Observed
Chr1	Ler_D	661215	Observed
Chr1	Ler_D	309496	Observed
Chr1	Ler_D	128841	Observed
Chr1	Ler_D	43265	Observed
Chr1	Ler_D	28200	Observed
Chr1	Ler_D	63945	Observed
Chr1	Ler_D	9805	Observed
Chr1	Ler_D	95698	Observed
Chr1	Ler_D	131785	Observed
Chr1	Ler_D	546960	Observed
Chr1	Ler_D	176274	Observed
Chr1	Ler_D	357814	Observed
Chr1	Ler_D	467239	Observed
Chr1	Ler_D	127096	Observed
Chr1	Ler_D	176342	Observed
Chr1	Ler_D	104626	Observed
Chr1	Ler_D	1034595	Observed
Chr1	Ler_D	9667	Observed
Chr1	Ler_D	361932	Observed
Chr1	Ler_D	305779	Observed
Chr1	Ler_D	139994	Observed
Chr1	Ler_D	114087	Observed
Chr1	Ler_D	65845	Observed
Chr1	Ler_D	87634	Observed
Chr1	Ler_D	763074	Observed
Chr1	Ler_D	695247	Observed
Chr1	Ler_D	217477	Observed
Chr1	Ler_D	537977	Observed
Chr1	Ler_D	6196	Observed
Chr1	Ler_D	57736	Observed
Chr1	Ler_D	384044	Observed
Chr1	Ler_D	78269	Observed
Chr1	Ler_D	437692	Observed
Chr1	Ler_D	26099	Observed
Chr1	Ler_D	962468	Observed
Chr1	Ler_D	27666	Observed
Chr1	Ler_D	405463	Observed
Chr1	Ler_D	162589	Observed
Chr1	Ler_D	583799	Observed
Chr1	Ler_D	296963	Observed
Chr1	Ler_D	997487	Observed
Chr1	Ler_D	692372	Observed
Chr1	Ler_D	650037	Observed
Chr1	Ler_D	326985	Observed
Chr1	Ler_D	17813	Observed
Chr1	Ler_D	414777	Observed
Chr1	Ler_D	29610	Observed
Chr1	Ler_D	160662	Observed
Chr1	Ler_D	1633907	Observed
Chr1	Ler_D	136466	Observed
Chr1	Ler_D	147709	Observed
Chr1	Ler_D	4763	Observed
Chr1	Ler_D	1209598	Observed
Chr1	Ler_D	404865	Observed
Chr1	Ler_D	89794	Observed
Chr1	Ler_D	186424	Observed
Chr1	Ler_D	550235	Observed
Chr1	Ler_D	244262	Observed
Chr1	Ler_D	479110	Observed
Chr1	Ler_D	397809	Observed
Chr1	Ler_D	257909	Observed
Chr1	Ler_D	488287	Observed
Chr1	Ler_D	294695	Observed
Chr1	Ler_D	327646	Observed
Chr1	Ler_D	166088	Observed
Chr1	Ler_D	455	Observed
Chr1	Ler_D	1389698	Observed
Chr1	Ler_D	620722	Observed
Chr1	Ler_D	301520	Observed
Chr1	Ler_E	132605	Observed
Chr1	Ler_E	249216	Observed
Chr1	Ler_E	190932	Observed
Chr1	Ler_E	143611	Observed
Chr1	Ler_E	87298	Observed
Chr1	Ler_E	102307	Observed
Chr1	Ler_E	246353	Observed
Chr1	Ler_E	590616	Observed
Chr1	Ler_E	44059	Observed
Chr1	Ler_E	337274	Observed
Chr1	Ler_E	119900	Observed
Chr1	Ler_E	35356	Observed
Chr1	Ler_E	343959	Observed
Chr1	Ler_E	48391	Observed
Chr1	Ler_E	343441	Observed
Chr1	Ler_E	437754	Observed
Chr1	Ler_E	230659	Observed
Chr1	Ler_E	31345	Observed
Chr1	Ler_E	293951	Observed
Chr1	Ler_E	320723	Observed
Chr1	Ler_E	75782	Observed
Chr1	Ler_E	26050	Observed
Chr1	Ler_E	60979	Observed
Chr1	Ler_E	66363	Observed
Chr1	Ler_E	4824	Observed
Chr1	Ler_E	195380	Observed
Chr1	Ler_E	32239	Observed
Chr1	Ler_E	44240	Observed
Chr1	Ler_E	22066	Observed
Chr1	Ler_E	138387	Observed
Chr1	Ler_E	250709	Observed
Chr1	Ler_E	72524	Observed
Chr1	Ler_E	349087	Observed
Chr1	Ler_E	656787	Observed
Chr1	Ler_E	1817	Observed
Chr1	Ler_E	56634	Observed
Chr1	Ler_E	14137	Observed
Chr1	Ler_E	213593	Observed
Chr1	Ler_E	87635	Observed
Chr1	Ler_E	29341	Observed
Chr1	Ler_E	69622	Observed
Chr1	Ler_E	126915	Observed
Chr1	Ler_E	327624	Observed
Chr1	Ler_E	90454	Observed
Chr1	Ler_E	9773	Observed
Chr1	Ler_E	16157	Observed
Chr1	Ler_E	57437	Observed
Chr1	Ler_E	1171	Observed
Chr1	Ler_E	595331	Observed
Chr1	Ler_E	491139	Observed
Chr1	Ler_E	155130	Observed
Chr1	Ler_E	243801	Observed
Chr1	Ler_E	98354	Observed
Chr1	Ler_E	130289	Observed
Chr1	Ler_E	226162	Observed
Chr1	Ler_E	16013	Observed
Chr1	Ler_E	306620	Observed
Chr1	Ler_E	429958	Observed
Chr1	Ler_E	31645	Observed
Chr1	Ler_E	524106	Observed
Chr1	Ler_E	195033	Observed
Chr1	Ler_E	864332	Observed
Chr1	Ler_E	331192	Observed
Chr1	Ler_E	339824	Observed
Chr1	Ler_E	93646	Observed
Chr1	Ler_E	25253	Observed
Chr1	Ler_E	178898	Observed
Chr1	Ler_E	113313	Observed
Chr1	Ler_E	153043	Observed
Chr1	Ler_E	139188	Observed
Chr1	Ler_E	71133	Observed
Chr1	Ler_E	163150	Observed
Chr1	Ler_E	629757	Observed
Chr1	Ler_E	95595	Observed
Chr1	Ler_E	63141	Observed
Chr1	Ler_E	15984	Observed
Chr1	Ler_E	257351	Observed
Chr1	Ler_E	661776	Observed
Chr1	Ler_E	15895	Observed
Chr1	Ler_E	427733	Observed
Chr1	Ler_E	183335	Observed
Chr1	Ler_E	219531	Observed
Chr1	Ler_E	35655	Observed
Chr1	Ler_E	228256	Observed
Chr1	Ler_E	18313	Observed
Chr1	Ler_E	155861	Observed
Chr1	Ler_E	102726	Observed
Chr1	Ler_E	20071	Observed
Chr1	Ler_E	24402	Observed
Chr1	Ler_E	144091	Observed
Chr1	Ler_E	548888	Observed
Chr1	Ler_E	396161	Observed
Chr1	Ler_E	114868	Observed
Chr1	Ler_E	209376	Observed
Chr1	Ler_E	754287	Observed
Chr1	Ler_E	205511	Observed
Chr1	Ler_E	19902	Observed
Chr1	Ler_E	722607	Observed
Chr1	Ler_E	723086	Observed
Chr1	Ler_E	12684	Observed
Chr1	Ler_E	959284	Observed
Chr1	Ler_E	570324	Observed
Chr1	Ler_E	140618	Observed
Chr1	Ler_E	310816	Observed
Chr1	Ler_E	341741	Observed
Chr1	Ler_E	457610	Observed
Chr1	Ler_E	200040	Observed
Chr1	Ler_E	376413	Observed
Chr1	Ler_E	53065	Observed
Chr1	Ler_E	62841	Observed
Chr1	Ler_E	130314	Observed
Chr1	Ler_E	651918	Observed
Chr1	Ler_E	148290	Observed
Chr1	Ler_E	397148	Observed
Chr1	Ler_E	462126	Observed
Chr1	Ler_E	585609	Observed
Chr1	Ler_E	1856164	Observed
Chr1	Ler_E	175472	Observed
Chr1	Ler_E	84389	Observed
Chr1	Ler_E	374892	Observed
Chr1	Ler_E	657519	Observed
Chr1	Ler_E	376284	Observed
Chr1	Ler_F	120068	Observed
Chr1	Ler_F	161874	Observed
Chr1	Ler_F	86856	Observed
Chr1	Ler_F	116470	Observed
Chr1	Ler_F	47983	Observed
Chr1	Ler_F	69810	Observed
Chr1	Ler_F	95109	Observed
Chr1	Ler_F	50248	Observed
Chr1	Ler_F	436061	Observed
Chr1	Ler_F	112395	Observed
Chr1	Ler_F	85759	Observed
Chr1	Ler_F	118459	Observed
Chr1	Ler_F	43153	Observed
Chr1	Ler_F	49364	Observed
Chr1	Ler_F	338455	Observed
Chr1	Ler_F	204830	Observed
Chr1	Ler_F	133436	Observed
Chr1	Ler_F	239238	Observed
Chr1	Ler_F	67487	Observed
Chr1	Ler_F	125752	Observed
Chr1	Ler_F	29995	Observed
Chr1	Ler_F	1234720	Observed
Chr1	Ler_F	394881	Observed
Chr1	Ler_F	124837	Observed
Chr1	Ler_F	116463	Observed
Chr1	Ler_F	46358	Observed
Chr1	Ler_F	282439	Observed
Chr1	Ler_F	31551	Observed
Chr1	Ler_F	220141	Observed
Chr1	Ler_F	135768	Observed
Chr1	Ler_F	122914	Observed
Chr1	Ler_F	38585	Observed
Chr1	Ler_F	361927	Observed
Chr1	Ler_F	41353	Observed
Chr1	Ler_F	221987	Observed
Chr1	Ler_F	582199	Observed
Chr1	Ler_F	108836	Observed
Chr1	Ler_F	33693	Observed
Chr1	Ler_F	62380	Observed
Chr1	Ler_F	51286	Observed
Chr1	Ler_F	11110	Observed
Chr1	Ler_F	26696	Observed
Chr1	Ler_F	208544	Observed
Chr1	Ler_F	296090	Observed
Chr1	Ler_F	86988	Observed
Chr1	Ler_F	233451	Observed
Chr1	Ler_F	111650	Observed
Chr1	Ler_F	115270	Observed
Chr1	Ler_F	271547	Observed
Chr1	Ler_F	14747	Observed
Chr1	Ler_F	25703	Observed
Chr1	Ler_F	141853	Observed
Chr1	Ler_F	367046	Observed
Chr1	Ler_F	32401	Observed
Chr1	Ler_F	133662	Observed
Chr1	Ler_F	9313	Observed
Chr1	Ler_F	100045	Observed
Chr1	Ler_F	33607	Observed
Chr1	Ler_F	462412	Observed
Chr1	Ler_F	89537	Observed
Chr1	Ler_F	239326	Observed
Chr1	Ler_F	677041	Observed
Chr1	Ler_F	85218	Observed
Chr1	Ler_F	937472	Observed
Chr1	Ler_F	1095638	Observed
Chr1	Ler_F	14289	Observed
Chr1	Ler_F	68205	Observed
Chr1	Ler_F	834	Observed
Chr1	Ler_F	471210	Observed
Chr1	Ler_F	8933	Observed
Chr1	Ler_F	405765	Observed
Chr1	Ler_F	32696	Observed
Chr1	Ler_F	24807	Observed
Chr1	Ler_F	309546	Observed
Chr1	Ler_F	938973	Observed
Chr1	Ler_F	206226	Observed
Chr1	Ler_F	259377	Observed
Chr1	Ler_F	721745	Observed
Chr1	Ler_F	191767	Observed
Chr1	Ler_F	251215	Observed
Chr1	Ler_F	276929	Observed
Chr1	Ler_F	297714	Observed
Chr1	Ler_F	231342	Observed
Chr1	Ler_F	549019	Observed
Chr1	Ler_F	6077	Observed
Chr1	Ler_F	444080	Observed
Chr1	Ler_F	156339	Observed
Chr1	Ler_F	172782	Observed
Chr1	Ler_F	30870	Observed
Chr1	Ler_F	41115	Observed
Chr1	Ler_F	25471	Observed
Chr1	Ler_F	380630	Observed
Chr1	Ler_F	528483	Observed
Chr1	Ler_F	179343	Observed
Chr1	Ler_F	155013	Observed
Chr1	Ler_F	561460	Observed
Chr1	Ler_F	985058	Observed
Chr1	Ler_F	775593	Observed
Chr1	Ler_F	603773	Observed
Chr1	Ler_F	2723	Observed
Chr1	Ler_F	100403	Observed
Chr1	Ler_F	48209	Observed
Chr1	Ler_F	55195	Observed
Chr1	Ler_F	177336	Observed
Chr1	Ler_F	772142	Observed
Chr1	Ler_F	137094	Observed
Chr1	Ler_F	781776	Observed
Chr1	Ler_F	243763	Observed
Chr1	Ler_F	211395	Observed
Chr1	Ler_F	444882	Observed
Chr1	Ler_F	1015023	Observed
Chr1	Ler_F	38544	Observed
Chr1	Ler_F	34758	Observed
Chr1	Ler_F	254788	Observed
Chr1	Ler_F	260537	Observed
Chr1	Ler_F	719540	Observed
Chr1	Ler_F	170839	Observed
Chr1	Ler_F	97549	Observed
Chr1	Ler_F	222041	Observed
Chr1	Ler_F	53969	Observed
Chr1	Ler_F	451340	Observed
Chr1	Ler_F	216114	Observed
Chr1	Ler_F	185919	Observed
Chr1	Ler_F	20172	Observed
Chr1	Ler_F	111300	Observed
Chr1	Ler_G	70844	Observed
Chr1	Ler_G	179001	Observed
Chr1	Ler_G	204228	Observed
Chr1	Ler_G	63047	Observed
Chr1	Ler_G	75269	Observed
Chr1	Ler_G	239648	Observed
Chr1	Ler_G	374181	Observed
Chr1	Ler_G	1295638	Observed
Chr1	Ler_G	177977	Observed
Chr1	Ler_G	40186	Observed
Chr1	Ler_G	252829	Observed
Chr1	Ler_G	201887	Observed
Chr1	Ler_G	183966	Observed
Chr1	Ler_G	479341	Observed
Chr1	Ler_G	189210	Observed
Chr1	Ler_G	520969	Observed
Chr1	Ler_G	1059134	Observed
Chr1	Ler_G	133412	Observed
Chr1	Ler_G	42883	Observed
Chr1	Ler_G	1065267	Observed
Chr1	Ler_G	322976	Observed
Chr1	Ler_G	173500	Observed
Chr1	Ler_G	22303	Observed
Chr1	Ler_G	34378	Observed
Chr1	Ler_G	50303	Observed
Chr1	Ler_G	94040	Observed
Chr1	Ler_G	232014	Observed
Chr1	Ler_G	50411	Observed
Chr1	Ler_G	213184	Observed
Chr1	Ler_G	221086	Observed
Chr1	Ler_G	176890	Observed
Chr1	Ler_G	393602	Observed
Chr1	Ler_G	771301	Observed
Chr1	Ler_G	220367	Observed
Chr1	Ler_G	91291	Observed
Chr1	Ler_G	39477	Observed
Chr1	Ler_G	43375	Observed
Chr1	Ler_G	314877	Observed
Chr1	Ler_G	47745	Observed
Chr1	Ler_G	823	Observed
Chr1	Ler_G	26724	Observed
Chr1	Ler_G	97603	Observed
Chr1	Ler_G	111337	Observed
Chr1	Ler_G	528735	Observed
Chr1	Ler_G	58878	Observed
Chr1	Ler_G	291833	Observed
Chr1	Ler_G	242462	Observed
Chr1	Ler_G	91004	Observed
Chr1	Ler_G	494452	Observed
Chr1	Ler_G	30914	Observed
Chr1	Ler_G	1456466	Observed
Chr1	Ler_G	188791	Observed
Chr1	Ler_G	29728	Observed
Chr1	Ler_G	159960	Observed
Chr1	Ler_G	18058	Observed
Chr1	Ler_G	404416	Observed
Chr1	Ler_G	119317	Observed
Chr1	Ler_G	7857	Observed
Chr1	Ler_G	30383	Observed
Chr1	Ler_G	383402	Observed
Chr1	Ler_G	222454	Observed
Chr1	Ler_G	55448	Observed
Chr1	Ler_G	457883	Observed
Chr1	Ler_G	1728106	Observed
Chr1	Ler_G	67074	Observed
Chr1	Ler_G	476731	Observed
Chr1	Ler_G	134439	Observed
Chr1	Ler_G	99214	Observed
Chr1	Ler_G	117002	Observed
Chr1	Ler_G	339835	Observed
Chr1	Ler_G	30248	Observed
Chr1	Ler_G	36044	Observed
Chr1	Ler_G	504794	Observed
Chr1	Ler_G	55080	Observed
Chr1	Ler_G	545805	Observed
Chr1	Ler_G	354	Observed
Chr1	Ler_G	70486	Observed
Chr1	Ler_G	82097	Observed
Chr1	Ler_G	212323	Observed
Chr1	Ler_G	33985	Observed
Chr1	Ler_G	539052	Observed
Chr1	Ler_G	78416	Observed
Chr1	Ler_G	115564	Observed
Chr1	Ler_G	283455	Observed
Chr1	Ler_G	281690	Observed
Chr1	Ler_G	223123	Observed
Chr1	Ler_G	59056	Observed
Chr1	Ler_G	23212	Observed
Chr1	Ler_G	67568	Observed
Chr1	Ler_G	474503	Observed
Chr1	Ler_G	174710	Observed
Chr1	Ler_G	507976	Observed
Chr1	Ler_G	62848	Observed
Chr1	Ler_G	81751	Observed
Chr1	Ler_G	64330	Observed
Chr1	Ler_G	261471	Observed
Chr1	Ler_G	314898	Observed
Chr1	Ler_G	707756	Observed
Chr1	Ler_G	276358	Observed
Chr1	Ler_G	483673	Observed
Chr1	Ler_G	23825	Observed
Chr1	Ler_G	561345	Observed
Chr1	Ler_G	477093	Observed
Chr1	Ler_G	50764	Observed
Chr1	Ler_G	231354	Observed
Chr1	Ler_G	188976	Observed
Chr1	Ler_G	282956	Observed
Chr1	Ler_G	503879	Observed
Chr1	Ler_G	15331	Observed
Chr1	Ler_G	250489	Observed
Chr1	Ler_G	1061657	Observed
Chr2	Ler_D	9489	Observed
Chr2	Ler_D	435020	Observed
Chr2	Ler_D	206622	Observed
Chr2	Ler_D	321506	Observed
Chr2	Ler_D	275231	Observed
Chr2	Ler_D	209611	Observed
Chr2	Ler_D	430184	Observed
Chr2	Ler_D	101132	Observed
Chr2	Ler_D	293049	Observed
Chr2	Ler_D	129671	Observed
Chr2	Ler_D	593558	Observed
Chr2	Ler_D	9569	Observed
Chr2	Ler_D	337762	Observed
Chr2	Ler_D	80210	Observed
Chr2	Ler_D	13213	Observed
Chr2	Ler_D	249763	Observed
Chr2	Ler_D	528671	Observed
Chr2	Ler_D	205075	Observed
Chr2	Ler_D	1335	Observed
Chr2	Ler_D	98603	Observed
Chr2	Ler_D	230819	Observed
Chr2	Ler_D	302451	Observed
Chr2	Ler_D	73026	Observed
Chr2	Ler_D	32110	Observed
Chr2	Ler_D	140877	Observed
Chr2	Ler_D	65381	Observed
Chr2	Ler_D	35215	Observed
Chr2	Ler_D	469953	Observed
Chr2	Ler_D	68484	Observed
Chr2	Ler_D	13898	Observed
Chr2	Ler_D	148514	Observed
Chr2	Ler_D	223129	Observed
Chr2	Ler_D	64722	Observed
Chr2	Ler_D	207206	Observed
Chr2	Ler_D	954877	Observed
Chr2	Ler_D	232980	Observed
Chr2	Ler_D	419075	Observed
Chr2	Ler_D	244739	Observed
Chr2	Ler_D	151454	Observed
Chr2	Ler_D	133150	Observed
Chr2	Ler_D	733264	Observed
Chr2	Ler_D	304073	Observed
Chr2	Ler_D	81295	Observed
Chr2	Ler_D	124168	Observed
Chr2	Ler_D	6523	Observed
Chr2	Ler_D	102194	Observed
Chr2	Ler_D	56232	Observed
Chr2	Ler_D	264439	Observed
Chr2	Ler_D	80631	Observed
Chr2	Ler_D	96933	Observed
Chr2	Ler_D	769494	Observed
Chr2	Ler_D	281880	Observed
Chr2	Ler_D	487015	Observed
Chr2	Ler_D	447636	Observed
Chr2	Ler_D	24576	Observed
Chr2	Ler_D	271224	Observed
Chr2	Ler_D	218232	Observed
Chr2	Ler_D	72302	Observed
Chr2	Ler_D	41317	Observed
Chr2	Ler_D	25179	Observed
Chr2	Ler_D	83501	Observed
Chr2	Ler_D	375077	Observed
Chr2	Ler_D	622094	Observed
Chr2	Ler_D	1106797	Observed
Chr2	Ler_D	141003	Observed
Chr2	Ler_D	66110	Observed
Chr2	Ler_D	6530	Observed
Chr2	Ler_D	184334	Observed
Chr2	Ler_D	6857	Observed
Chr2	Ler_D	69547	Observed
Chr2	Ler_D	16321	Observed
Chr2	Ler_D	59307	Observed
Chr2	Ler_D	12366	Observed
Chr2	Ler_D	65508	Observed
Chr2	Ler_D	120375	Observed
Chr2	Ler_D	41927	Observed
Chr2	Ler_D	163715	Observed
Chr2	Ler_D	252490	Observed
Chr2	Ler_D	499862	Observed
Chr2	Ler_D	289496	Observed
Chr2	Ler_D	327632	Observed
Chr2	Ler_D	500190	Observed
Chr2	Ler_D	70135	Observed
Chr2	Ler_D	469179	Observed
Chr2	Ler_D	381185	Observed
Chr2	Ler_E	442311	Observed
Chr2	Ler_E	268715	Observed
Chr2	Ler_E	86611	Observed
Chr2	Ler_E	203360	Observed
Chr2	Ler_E	162713	Observed
Chr2	Ler_E	67273	Observed
Chr2	Ler_E	133780	Observed
Chr2	Ler_E	21515	Observed
Chr2	Ler_E	219805	Observed
Chr2	Ler_E	45682	Observed
Chr2	Ler_E	250207	Observed
Chr2	Ler_E	36095	Observed
Chr2	Ler_E	178126	Observed
Chr2	Ler_E	269040	Observed
Chr2	Ler_E	470246	Observed
Chr2	Ler_E	303753	Observed
Chr2	Ler_E	77682	Observed
Chr2	Ler_E	228380	Observed
Chr2	Ler_E	53488	Observed
Chr2	Ler_E	291197	Observed
Chr2	Ler_E	201469	Observed
Chr2	Ler_E	153850	Observed
Chr2	Ler_E	130129	Observed
Chr2	Ler_E	108224	Observed
Chr2	Ler_E	31058	Observed
Chr2	Ler_E	24000	Observed
Chr2	Ler_E	103333	Observed
Chr2	Ler_E	112486	Observed
Chr2	Ler_E	102618	Observed
Chr2	Ler_E	219691	Observed
Chr2	Ler_E	111666	Observed
Chr2	Ler_E	1072429	Observed
Chr2	Ler_E	9242	Observed
Chr2	Ler_E	132566	Observed
Chr2	Ler_E	183179	Observed
Chr2	Ler_E	17205	Observed
Chr2	Ler_E	32738	Observed
Chr2	Ler_E	176038	Observed
Chr2	Ler_E	210452	Observed
Chr2	Ler_E	401435	Observed
Chr2	Ler_E	80296	Observed
Chr2	Ler_E	88743	Observed
Chr2	Ler_E	142310	Observed
Chr2	Ler_E	271171	Observed
Chr2	Ler_E	156849	Observed
Chr2	Ler_E	86251	Observed
Chr2	Ler_E	72228	Observed
Chr2	Ler_E	94144	Observed
Chr2	Ler_E	89668	Observed
Chr2	Ler_E	254228	Observed
Chr2	Ler_E	192088	Observed
Chr2	Ler_E	46948	Observed
Chr2	Ler_E	200787	Observed
Chr2	Ler_E	2235	Observed
Chr2	Ler_E	181003	Observed
Chr2	Ler_E	32359	Observed
Chr2	Ler_E	169895	Observed
Chr2	Ler_E	178487	Observed
Chr2	Ler_E	204174	Observed
Chr2	Ler_E	739596	Observed
Chr2	Ler_E	243560	Observed
Chr2	Ler_E	119491	Observed
Chr2	Ler_E	507818	Observed
Chr2	Ler_E	212882	Observed
Chr2	Ler_E	551934	Observed
Chr2	Ler_E	243325	Observed
Chr2	Ler_E	479947	Observed
Chr2	Ler_E	110040	Observed
Chr2	Ler_E	219182	Observed
Chr2	Ler_E	280580	Observed
Chr2	Ler_E	13577	Observed
Chr2	Ler_E	2415	Observed
Chr2	Ler_E	191568	Observed
Chr2	Ler_E	188965	Observed
Chr2	Ler_E	86124	Observed
Chr2	Ler_E	43315	Observed
Chr2	Ler_E	150193	Observed
Chr2	Ler_E	245588	Observed
Chr2	Ler_E	669924	Observed
Chr2	Ler_E	819599	Observed
Chr2	Ler_E	388060	Observed
Chr2	Ler_E	30721	Observed
Chr2	Ler_E	156910	Observed
Chr2	Ler_E	613230	Observed
Chr2	Ler_E	28752	Observed
Chr2	Ler_E	131857	Observed
Chr2	Ler_E	174059	Observed
Chr2	Ler_E	46105	Observed
Chr2	Ler_E	811187	Observed
Chr2	Ler_E	108530	Observed
Chr2	Ler_E	153734	Observed
Chr2	Ler_E	93413	Observed
Chr2	Ler_E	204848	Observed
Chr2	Ler_F	3534	Observed
Chr2	Ler_F	596	Observed
Chr2	Ler_F	104353	Observed
Chr2	Ler_F	174002	Observed
Chr2	Ler_F	113905	Observed
Chr2	Ler_F	525701	Observed
Chr2	Ler_F	527409	Observed
Chr2	Ler_F	32443	Observed
Chr2	Ler_F	14633	Observed
Chr2	Ler_F	166401	Observed
Chr2	Ler_F	44654	Observed
Chr2	Ler_F	51120	Observed
Chr2	Ler_F	231230	Observed
Chr2	Ler_F	66135	Observed
Chr2	Ler_F	403800	Observed
Chr2	Ler_F	129421	Observed
Chr2	Ler_F	30902	Observed
Chr2	Ler_F	76188	Observed
Chr2	Ler_F	123634	Observed
Chr2	Ler_F	33117	Observed
Chr2	Ler_F	220613	Observed
Chr2	Ler_F	53414	Observed
Chr2	Ler_F	60380	Observed
Chr2	Ler_F	18430	Observed
Chr2	Ler_F	53886	Observed
Chr2	Ler_F	12131	Observed
Chr2	Ler_F	19105	Observed
Chr2	Ler_F	107740	Observed
Chr2	Ler_F	674218	Observed
Chr2	Ler_F	83628	Observed
Chr2	Ler_F	43936	Observed
Chr2	Ler_F	95092	Observed
Chr2	Ler_F	80913	Observed
Chr2	Ler_F	47798	Observed
Chr2	Ler_F	256510	Observed
Chr2	Ler_F	251872	Observed
Chr2	Ler_F	229321	Observed
Chr2	Ler_F	109718	Observed
Chr2	Ler_F	105503	Observed
Chr2	Ler_F	12823	Observed
Chr2	Ler_F	556334	Observed
Chr2	Ler_F	224682	Observed
Chr2	Ler_F	201274	Observed
Chr2	Ler_F	350767	Observed
Chr2	Ler_F	22910	Observed
Chr2	Ler_F	462312	Observed
Chr2	Ler_F	52216	Observed
Chr2	Ler_F	575969	Observed
Chr2	Ler_F	104	Observed
Chr2	Ler_F	79043	Observed
Chr2	Ler_F	521617	Observed
Chr2	Ler_F	95689	Observed
Chr2	Ler_F	186129	Observed
Chr2	Ler_F	39518	Observed
Chr2	Ler_F	27170	Observed
Chr2	Ler_F	18654	Observed
Chr2	Ler_F	364761	Observed
Chr2	Ler_F	87163	Observed
Chr2	Ler_F	330044	Observed
Chr2	Ler_F	26819	Observed
Chr2	Ler_F	255962	Observed
Chr2	Ler_F	204914	Observed
Chr2	Ler_F	83062	Observed
Chr2	Ler_F	34378	Observed
Chr2	Ler_F	26116	Observed
Chr2	Ler_F	579427	Observed
Chr2	Ler_F	47459	Observed
Chr2	Ler_F	811872	Observed
Chr2	Ler_F	117424	Observed
Chr2	Ler_F	417905	Observed
Chr2	Ler_F	334206	Observed
Chr2	Ler_F	147705	Observed
Chr2	Ler_F	632894	Observed
Chr2	Ler_F	128499	Observed
Chr2	Ler_F	174849	Observed
Chr2	Ler_F	10202	Observed
Chr2	Ler_F	251670	Observed
Chr2	Ler_F	49992	Observed
Chr2	Ler_F	73542	Observed
Chr2	Ler_F	360904	Observed
Chr2	Ler_F	22018	Observed
Chr2	Ler_F	1012012	Observed
Chr2	Ler_F	29606	Observed
Chr2	Ler_F	215083	Observed
Chr2	Ler_F	94834	Observed
Chr2	Ler_F	620306	Observed
Chr2	Ler_F	268160	Observed
Chr2	Ler_F	164300	Observed
Chr2	Ler_F	84187	Observed
Chr2	Ler_F	1206878	Observed
Chr2	Ler_F	65945	Observed
Chr2	Ler_F	219680	Observed
Chr2	Ler_F	157876	Observed
Chr2	Ler_F	368738	Observed
Chr2	Ler_G	233660	Observed
Chr2	Ler_G	258532	Observed
Chr2	Ler_G	1572057	Observed
Chr2	Ler_G	46848	Observed
Chr2	Ler_G	395630	Observed
Chr2	Ler_G	275152	Observed
Chr2	Ler_G	165883	Observed
Chr2	Ler_G	20068	Observed
Chr2	Ler_G	412096	Observed
Chr2	Ler_G	505	Observed
Chr2	Ler_G	30384	Observed
Chr2	Ler_G	96788	Observed
Chr2	Ler_G	148736	Observed
Chr2	Ler_G	111997	Observed
Chr2	Ler_G	62357	Observed
Chr2	Ler_G	340242	Observed
Chr2	Ler_G	175121	Observed
Chr2	Ler_G	51132	Observed
Chr2	Ler_G	61904	Observed
Chr2	Ler_G	7162	Observed
Chr2	Ler_G	242564	Observed
Chr2	Ler_G	199873	Observed
Chr2	Ler_G	394444	Observed
Chr2	Ler_G	633952	Observed
Chr2	Ler_G	378852	Observed
Chr2	Ler_G	150444	Observed
Chr2	Ler_G	268446	Observed
Chr2	Ler_G	81127	Observed
Chr2	Ler_G	11419	Observed
Chr2	Ler_G	434190	Observed
Chr2	Ler_G	54721	Observed
Chr2	Ler_G	289232	Observed
Chr2	Ler_G	30358	Observed
Chr2	Ler_G	53170	Observed
Chr2	Ler_G	612048	Observed
Chr2	Ler_G	431278	Observed
Chr2	Ler_G	99952	Observed
Chr2	Ler_G	328184	Observed
Chr2	Ler_G	71770	Observed
Chr2	Ler_G	173922	Observed
Chr2	Ler_G	13174	Observed
Chr2	Ler_G	28715	Observed
Chr2	Ler_G	195	Observed
Chr2	Ler_G	3965	Observed
Chr2	Ler_G	109554	Observed
Chr2	Ler_G	130719	Observed
Chr2	Ler_G	35707	Observed
Chr2	Ler_G	284103	Observed
Chr2	Ler_G	416090	Observed
Chr2	Ler_G	341666	Observed
Chr2	Ler_G	59679	Observed
Chr2	Ler_G	33702	Observed
Chr2	Ler_G	31152	Observed
Chr2	Ler_G	8667	Observed
Chr2	Ler_G	293015	Observed
Chr2	Ler_G	23496	Observed
Chr2	Ler_G	797029	Observed
Chr2	Ler_G	276401	Observed
Chr2	Ler_G	32925	Observed
Chr2	Ler_G	569733	Observed
Chr2	Ler_G	161093	Observed
Chr2	Ler_G	290781	Observed
Chr2	Ler_G	172527	Observed
Chr2	Ler_G	110306	Observed
Chr2	Ler_G	125727	Observed
Chr2	Ler_G	182470	Observed
Chr2	Ler_G	104548	Observed
Chr2	Ler_G	367330	Observed
Chr2	Ler_G	7173	Observed
Chr2	Ler_G	197316	Observed
Chr2	Ler_G	881589	Observed
Chr2	Ler_G	987705	Observed
Chr2	Ler_G	446955	Observed
Chr2	Ler_G	151604	Observed
Chr2	Ler_G	25706	Observed
Chr2	Ler_G	12931	Observed
Chr2	Ler_G	104765	Observed
Chr2	Ler_G	331614	Observed
Chr2	Ler_G	39121	Observed
Chr2	Ler_G	726208	Observed
Chr3	Ler_D	250452	Observed
Chr3	Ler_D	94008	Observed
Chr3	Ler_D	7525	Observed
Chr3	Ler_D	8267	Observed
Chr3	Ler_D	261365	Observed
Chr3	Ler_D	443762	Observed
Chr3	Ler_D	357227	Observed
Chr3	Ler_D	58580	Observed
Chr3	Ler_D	199625	Observed
Chr3	Ler_D	120681	Observed
Chr3	Ler_D	38510	Observed
Chr3	Ler_D	12504	Observed
Chr3	Ler_D	524	Observed
Chr3	Ler_D	8465	Observed
Chr3	Ler_D	174051	Observed
Chr3	Ler_D	143578	Observed
Chr3	Ler_D	510989	Observed
Chr3	Ler_D	249498	Observed
Chr3	Ler_D	21251	Observed
Chr3	Ler_D	33952	Observed
Chr3	Ler_D	329027	Observed
Chr3	Ler_D	117173	Observed
Chr3	Ler_D	6750	Observed
Chr3	Ler_D	62270	Observed
Chr3	Ler_D	94692	Observed
Chr3	Ler_D	1493	Observed
Chr3	Ler_D	307065	Observed
Chr3	Ler_D	261199	Observed
Chr3	Ler_D	36020	Observed
Chr3	Ler_D	1402	Observed
Chr3	Ler_D	265589	Observed
Chr3	Ler_D	89529	Observed
Chr3	Ler_D	65859	Observed
Chr3	Ler_D	145330	Observed
Chr3	Ler_D	35230	Observed
Chr3	Ler_D	537631	Observed
Chr3	Ler_D	73223	Observed
Chr3	Ler_D	57181	Observed
Chr3	Ler_D	410403	Observed
Chr3	Ler_D	127056	Observed
Chr3	Ler_D	136811	Observed
Chr3	Ler_D	233176	Observed
Chr3	Ler_D	169212	Observed
Chr3	Ler_D	83254	Observed
Chr3	Ler_D	534829	Observed
Chr3	Ler_D	140863	Observed
Chr3	Ler_D	204276	Observed
Chr3	Ler_D	58611	Observed
Chr3	Ler_D	357403	Observed
Chr3	Ler_D	64370	Observed
Chr3	Ler_D	53231	Observed
Chr3	Ler_D	194574	Observed
Chr3	Ler_D	541158	Observed
Chr3	Ler_D	156004	Observed
Chr3	Ler_D	397913	Observed
Chr3	Ler_D	315486	Observed
Chr3	Ler_D	429130	Observed
Chr3	Ler_D	181377	Observed
Chr3	Ler_D	20798	Observed
Chr3	Ler_D	4245	Observed
Chr3	Ler_D	612949	Observed
Chr3	Ler_D	119277	Observed
Chr3	Ler_D	21741	Observed
Chr3	Ler_D	189725	Observed
Chr3	Ler_D	49221	Observed
Chr3	Ler_D	335372	Observed
Chr3	Ler_D	432647	Observed
Chr3	Ler_D	63958	Observed
Chr3	Ler_D	54346	Observed
Chr3	Ler_D	190716	Observed
Chr3	Ler_D	8992	Observed
Chr3	Ler_D	294968	Observed
Chr3	Ler_D	70008	Observed
Chr3	Ler_D	35675	Observed
Chr3	Ler_D	175091	Observed
Chr3	Ler_D	14734	Observed
Chr3	Ler_D	161630	Observed
Chr3	Ler_D	239540	Observed
Chr3	Ler_D	190641	Observed
Chr3	Ler_D	83097	Observed
Chr3	Ler_D	135058	Observed
Chr3	Ler_D	8247	Observed
Chr3	Ler_D	12660	Observed
Chr3	Ler_D	436471	Observed
Chr3	Ler_D	129032	Observed
Chr3	Ler_D	43802	Observed
Chr3	Ler_D	93545	Observed
Chr3	Ler_D	5211	Observed
Chr3	Ler_D	224766	Observed
Chr3	Ler_D	22266	Observed
Chr3	Ler_D	5099	Observed
Chr3	Ler_D	135487	Observed
Chr3	Ler_D	25203	Observed
Chr3	Ler_D	47781	Observed
Chr3	Ler_D	108729	Observed
Chr3	Ler_D	323570	Observed
Chr3	Ler_D	705792	Observed
Chr3	Ler_D	308306	Observed
Chr3	Ler_D	337426	Observed
Chr3	Ler_D	234581	Observed
Chr3	Ler_D	741587	Observed
Chr3	Ler_D	82945	Observed
Chr3	Ler_D	47132	Observed
Chr3	Ler_D	400359	Observed
Chr3	Ler_D	372471	Observed
Chr3	Ler_D	207120	Observed
Chr3	Ler_D	556116	Observed
Chr3	Ler_D	632704	Observed
Chr3	Ler_D	305895	Observed
Chr3	Ler_D	52841	Observed
Chr3	Ler_D	338693	Observed
Chr3	Ler_D	241159	Observed
Chr3	Ler_D	432495	Observed
Chr3	Ler_D	103894	Observed
Chr3	Ler_D	41731	Observed
Chr3	Ler_D	15891	Observed
Chr3	Ler_D	1200482	Observed
Chr3	Ler_D	209825	Observed
Chr3	Ler_D	89917	Observed
Chr3	Ler_D	53845	Observed
Chr3	Ler_E	30766	Observed
Chr3	Ler_E	259992	Observed
Chr3	Ler_E	19207	Observed
Chr3	Ler_E	34353	Observed
Chr3	Ler_E	261355	Observed
Chr3	Ler_E	149144	Observed
Chr3	Ler_E	688201	Observed
Chr3	Ler_E	753620	Observed
Chr3	Ler_E	58699	Observed
Chr3	Ler_E	63057	Observed
Chr3	Ler_E	17764	Observed
Chr3	Ler_E	362215	Observed
Chr3	Ler_E	389501	Observed
Chr3	Ler_E	170328	Observed
Chr3	Ler_E	188264	Observed
Chr3	Ler_E	8847	Observed
Chr3	Ler_E	1266757	Observed
Chr3	Ler_E	176030	Observed
Chr3	Ler_E	142793	Observed
Chr3	Ler_E	41416	Observed
Chr3	Ler_E	298571	Observed
Chr3	Ler_E	643849	Observed
Chr3	Ler_E	950345	Observed
Chr3	Ler_E	65831	Observed
Chr3	Ler_E	46749	Observed
Chr3	Ler_E	486106	Observed
Chr3	Ler_E	982391	Observed
Chr3	Ler_E	51360	Observed
Chr3	Ler_E	70336	Observed
Chr3	Ler_E	580917	Observed
Chr3	Ler_E	53280	Observed
Chr3	Ler_E	380586	Observed
Chr3	Ler_E	109490	Observed
Chr3	Ler_E	566153	Observed
Chr3	Ler_E	230624	Observed
Chr3	Ler_E	1575	Observed
Chr3	Ler_E	305579	Observed
Chr3	Ler_E	367517	Observed
Chr3	Ler_E	65285	Observed
Chr3	Ler_E	783	Observed
Chr3	Ler_E	918645	Observed
Chr3	Ler_E	45365	Observed
Chr3	Ler_E	49660	Observed
Chr3	Ler_E	136436	Observed
Chr3	Ler_E	251951	Observed
Chr3	Ler_E	31914	Observed
Chr3	Ler_E	27936	Observed
Chr3	Ler_E	31802	Observed
Chr3	Ler_E	123839	Observed
Chr3	Ler_E	11258	Observed
Chr3	Ler_E	253932	Observed
Chr3	Ler_E	45	Observed
Chr3	Ler_E	1	Observed
Chr3	Ler_E	151788	Observed
Chr3	Ler_E	106704	Observed
Chr3	Ler_E	62457	Observed
Chr3	Ler_E	16206	Observed
Chr3	Ler_E	632653	Observed
Chr3	Ler_E	205580	Observed
Chr3	Ler_E	7572	Observed
Chr3	Ler_E	499829	Observed
Chr3	Ler_E	1212135	Observed
Chr3	Ler_E	840981	Observed
Chr3	Ler_E	127469	Observed
Chr3	Ler_E	809589	Observed
Chr3	Ler_E	183736	Observed
Chr3	Ler_E	1139468	Observed
Chr3	Ler_E	173422	Observed
Chr3	Ler_E	105581	Observed
Chr3	Ler_E	51365	Observed
Chr3	Ler_E	142885	Observed
Chr3	Ler_E	224356	Observed
Chr3	Ler_E	20818	Observed
Chr3	Ler_E	403218	Observed
Chr3	Ler_E	342307	Observed
Chr3	Ler_E	819808	Observed
Chr3	Ler_E	976441	Observed
Chr3	Ler_E	289131	Observed
Chr3	Ler_F	44037	Observed
Chr3	Ler_F	89943	Observed
Chr3	Ler_F	137836	Observed
Chr3	Ler_F	675151	Observed
Chr3	Ler_F	28952	Observed
Chr3	Ler_F	126846	Observed
Chr3	Ler_F	440732	Observed
Chr3	Ler_F	208514	Observed
Chr3	Ler_F	136310	Observed
Chr3	Ler_F	85891	Observed
Chr3	Ler_F	134230	Observed
Chr3	Ler_F	161030	Observed
Chr3	Ler_F	4582	Observed
Chr3	Ler_F	213004	Observed
Chr3	Ler_F	20299	Observed
Chr3	Ler_F	14983	Observed
Chr3	Ler_F	808886	Observed
Chr3	Ler_F	633098	Observed
Chr3	Ler_F	629235	Observed
Chr3	Ler_F	5478	Observed
Chr3	Ler_F	40520	Observed
Chr3	Ler_F	202377	Observed
Chr3	Ler_F	82911	Observed
Chr3	Ler_F	492189	Observed
Chr3	Ler_F	21296	Observed
Chr3	Ler_F	81759	Observed
Chr3	Ler_F	238688	Observed
Chr3	Ler_F	80947	Observed
Chr3	Ler_F	55905	Observed
Chr3	Ler_F	64721	Observed
Chr3	Ler_F	211899	Observed
Chr3	Ler_F	128370	Observed
Chr3	Ler_F	751657	Observed
Chr3	Ler_F	232215	Observed
Chr3	Ler_F	97916	Observed
Chr3	Ler_F	242004	Observed
Chr3	Ler_F	323775	Observed
Chr3	Ler_F	455598	Observed
Chr3	Ler_F	115479	Observed
Chr3	Ler_F	344166	Observed
Chr3	Ler_F	369524	Observed
Chr3	Ler_F	158979	Observed
Chr3	Ler_F	147857	Observed
Chr3	Ler_F	250250	Observed
Chr3	Ler_F	4385	Observed
Chr3	Ler_F	60674	Observed
Chr3	Ler_F	219768	Observed
Chr3	Ler_F	176898	Observed
Chr3	Ler_F	368812	Observed
Chr3	Ler_F	58225	Observed
Chr3	Ler_F	8948	Observed
Chr3	Ler_F	258858	Observed
Chr3	Ler_F	268309	Observed
Chr3	Ler_F	873686	Observed
Chr3	Ler_F	265136	Observed
Chr3	Ler_F	310683	Observed
Chr3	Ler_F	383387	Observed
Chr3	Ler_F	409848	Observed
Chr3	Ler_F	213015	Observed
Chr3	Ler_F	435223	Observed
Chr3	Ler_F	28971	Observed
Chr3	Ler_F	251546	Observed
Chr3	Ler_F	286838	Observed
Chr3	Ler_F	105354	Observed
Chr3	Ler_F	457999	Observed
Chr3	Ler_F	170412	Observed
Chr3	Ler_F	727389	Observed
Chr3	Ler_F	264358	Observed
Chr3	Ler_F	89420	Observed
Chr3	Ler_F	21456	Observed
Chr3	Ler_F	250979	Observed
Chr3	Ler_F	438611	Observed
Chr3	Ler_F	710356	Observed
Chr3	Ler_F	74629	Observed
Chr3	Ler_F	295967	Observed
Chr3	Ler_F	66812	Observed
Chr3	Ler_F	40047	Observed
Chr3	Ler_F	183158	Observed
Chr3	Ler_F	82339	Observed
Chr3	Ler_F	292790	Observed
Chr3	Ler_F	141137	Observed
Chr3	Ler_F	63191	Observed
Chr3	Ler_F	223987	Observed
Chr3	Ler_F	306627	Observed
Chr3	Ler_F	210025	Observed
Chr3	Ler_F	50953	Observed
Chr3	Ler_F	98153	Observed
Chr3	Ler_F	46119	Observed
Chr3	Ler_F	607439	Observed
Chr3	Ler_F	34614	Observed
Chr3	Ler_F	336688	Observed
Chr3	Ler_F	11323	Observed
Chr3	Ler_F	10161	Observed
Chr3	Ler_F	19544	Observed
Chr3	Ler_F	17917	Observed
Chr3	Ler_F	252969	Observed
Chr3	Ler_F	113630	Observed
Chr3	Ler_F	133948	Observed
Chr3	Ler_F	156678	Observed
Chr3	Ler_F	141672	Observed
Chr3	Ler_F	181882	Observed
Chr3	Ler_F	359727	Observed
Chr3	Ler_F	27216	Observed
Chr3	Ler_G	141405	Observed
Chr3	Ler_G	2027	Observed
Chr3	Ler_G	98259	Observed
Chr3	Ler_G	197345	Observed
Chr3	Ler_G	282003	Observed
Chr3	Ler_G	264475	Observed
Chr3	Ler_G	249336	Observed
Chr3	Ler_G	108759	Observed
Chr3	Ler_G	12884	Observed
Chr3	Ler_G	162633	Observed
Chr3	Ler_G	99850	Observed
Chr3	Ler_G	97425	Observed
Chr3	Ler_G	366732	Observed
Chr3	Ler_G	205336	Observed
Chr3	Ler_G	69911	Observed
Chr3	Ler_G	11139	Observed
Chr3	Ler_G	232287	Observed
Chr3	Ler_G	65106	Observed
Chr3	Ler_G	342737	Observed
Chr3	Ler_G	218128	Observed
Chr3	Ler_G	210104	Observed
Chr3	Ler_G	241979	Observed
Chr3	Ler_G	114972	Observed
Chr3	Ler_G	270534	Observed
Chr3	Ler_G	82738	Observed
Chr3	Ler_G	89106	Observed
Chr3	Ler_G	297636	Observed
Chr3	Ler_G	814617	Observed
Chr3	Ler_G	643285	Observed
Chr3	Ler_G	241498	Observed
Chr3	Ler_G	282261	Observed
Chr3	Ler_G	87411	Observed
Chr3	Ler_G	229154	Observed
Chr3	Ler_G	23975	Observed
Chr3	Ler_G	7074	Observed
Chr3	Ler_G	19715	Observed
Chr3	Ler_G	3018	Observed
Chr3	Ler_G	22834	Observed
Chr3	Ler_G	131638	Observed
Chr3	Ler_G	71547	Observed
Chr3	Ler_G	25595	Observed
Chr3	Ler_G	254253	Observed
Chr3	Ler_G	120324	Observed
Chr3	Ler_G	2	Observed
Chr3	Ler_G	10022	Observed
Chr3	Ler_G	1794	Observed
Chr3	Ler_G	55331	Observed
Chr3	Ler_G	393622	Observed
Chr3	Ler_G	43569	Observed
Chr3	Ler_G	70427	Observed
Chr3	Ler_G	430456	Observed
Chr3	Ler_G	63775	Observed
Chr3	Ler_G	78252	Observed
Chr3	Ler_G	14010	Observed
Chr3	Ler_G	81884	Observed
Chr3	Ler_G	85066	Observed
Chr3	Ler_G	47526	Observed
Chr3	Ler_G	79869	Observed
Chr3	Ler_G	411353	Observed
Chr3	Ler_G	242691	Observed
Chr3	Ler_G	7988	Observed
Chr3	Ler_G	362764	Observed
Chr3	Ler_G	924046	Observed
Chr3	Ler_G	60813	Observed
Chr3	Ler_G	126410	Observed
Chr3	Ler_G	7035	Observed
Chr3	Ler_G	45197	Observed
Chr3	Ler_G	2950	Observed
Chr3	Ler_G	417007	Observed
Chr3	Ler_G	379918	Observed
Chr3	Ler_G	54772	Observed
Chr3	Ler_G	151010	Observed
Chr3	Ler_G	299490	Observed
Chr3	Ler_G	499213	Observed
Chr3	Ler_G	109896	Observed
Chr3	Ler_G	237611	Observed
Chr3	Ler_G	244576	Observed
Chr3	Ler_G	41241	Observed
Chr3	Ler_G	278114	Observed
Chr3	Ler_G	19975	Observed
Chr3	Ler_G	2254	Observed
Chr3	Ler_G	20837	Observed
Chr3	Ler_G	124867	Observed
Chr3	Ler_G	10325	Observed
Chr3	Ler_G	262782	Observed
Chr3	Ler_G	11360	Observed
Chr3	Ler_G	229824	Observed
Chr3	Ler_G	230570	Observed
Chr3	Ler_G	161800	Observed
Chr3	Ler_G	142668	Observed
Chr3	Ler_G	26933	Observed
Chr3	Ler_G	23825	Observed
Chr3	Ler_G	100893	Observed
Chr3	Ler_G	63363	Observed
Chr3	Ler_G	269923	Observed
Chr3	Ler_G	121218	Observed
Chr3	Ler_G	123464	Observed
Chr3	Ler_G	523134	Observed
Chr3	Ler_G	203632	Observed
Chr3	Ler_G	146373	Observed
Chr3	Ler_G	207449	Observed
Chr3	Ler_G	219421	Observed
Chr3	Ler_G	430367	Observed
Chr3	Ler_G	437146	Observed
Chr3	Ler_G	255020	Observed
Chr3	Ler_G	207397	Observed
Chr3	Ler_G	177619	Observed
Chr3	Ler_G	332267	Observed
Chr3	Ler_G	217861	Observed
Chr3	Ler_G	694877	Observed
Chr3	Ler_G	80096	Observed
Chr3	Ler_G	352143	Observed
Chr3	Ler_G	120302	Observed
Chr3	Ler_G	154347	Observed
Chr3	Ler_G	20019	Observed
Chr3	Ler_G	252881	Observed
Chr3	Ler_G	177462	Observed
Chr3	Ler_G	138961	Observed
Chr3	Ler_G	454183	Observed
Chr3	Ler_G	352649	Observed
Chr3	Ler_G	156569	Observed
Chr3	Ler_G	154745	Observed
Chr3	Ler_G	40146	Observed
Chr3	Ler_G	76314	Observed
Chr3	Ler_G	90771	Observed
Chr3	Ler_G	150609	Observed
Chr3	Ler_G	2569	Observed
Chr3	Ler_G	135304	Observed
Chr4	Ler_D	84848	Observed
Chr4	Ler_D	349042	Observed
Chr4	Ler_D	665055	Observed
Chr4	Ler_D	300448	Observed
Chr4	Ler_D	169704	Observed
Chr4	Ler_D	206616	Observed
Chr4	Ler_D	96762	Observed
Chr4	Ler_D	98254	Observed
Chr4	Ler_D	14619	Observed
Chr4	Ler_D	100004	Observed
Chr4	Ler_D	257810	Observed
Chr4	Ler_D	64982	Observed
Chr4	Ler_D	66638	Observed
Chr4	Ler_D	112064	Observed
Chr4	Ler_D	236397	Observed
Chr4	Ler_D	79449	Observed
Chr4	Ler_D	51175	Observed
Chr4	Ler_D	51187	Observed
Chr4	Ler_D	101406	Observed
Chr4	Ler_D	75264	Observed
Chr4	Ler_D	20702	Observed
Chr4	Ler_D	199574	Observed
Chr4	Ler_D	193973	Observed
Chr4	Ler_D	204478	Observed
Chr4	Ler_D	91929	Observed
Chr4	Ler_D	276313	Observed
Chr4	Ler_D	152985	Observed
Chr4	Ler_D	415108	Observed
Chr4	Ler_D	112527	Observed
Chr4	Ler_D	127113	Observed
Chr4	Ler_D	120548	Observed
Chr4	Ler_D	129343	Observed
Chr4	Ler_D	281307	Observed
Chr4	Ler_D	34250	Observed
Chr4	Ler_D	90065	Observed
Chr4	Ler_D	1582912	Observed
Chr4	Ler_D	233011	Observed
Chr4	Ler_D	153354	Observed
Chr4	Ler_D	113692	Observed
Chr4	Ler_D	127186	Observed
Chr4	Ler_D	116736	Observed
Chr4	Ler_D	59237	Observed
Chr4	Ler_D	4001	Observed
Chr4	Ler_D	798757	Observed
Chr4	Ler_D	68977	Observed
Chr4	Ler_D	169651	Observed
Chr4	Ler_D	56825	Observed
Chr4	Ler_D	653625	Observed
Chr4	Ler_D	614867	Observed
Chr4	Ler_D	75409	Observed
Chr4	Ler_D	118611	Observed
Chr4	Ler_D	6126	Observed
Chr4	Ler_D	28927	Observed
Chr4	Ler_D	359317	Observed
Chr4	Ler_D	404551	Observed
Chr4	Ler_D	452938	Observed
Chr4	Ler_D	132314	Observed
Chr4	Ler_D	43415	Observed
Chr4	Ler_D	111160	Observed
Chr4	Ler_D	122178	Observed
Chr4	Ler_D	115519	Observed
Chr4	Ler_D	146998	Observed
Chr4	Ler_D	558630	Observed
Chr4	Ler_D	94445	Observed
Chr4	Ler_D	348632	Observed
Chr4	Ler_D	229932	Observed
Chr4	Ler_D	134634	Observed
Chr4	Ler_D	1301395	Observed
Chr4	Ler_D	145061	Observed
Chr4	Ler_D	392972	Observed
Chr4	Ler_D	303728	Observed
Chr4	Ler_D	408691	Observed
Chr4	Ler_D	1415203	Observed
Chr4	Ler_D	37057	Observed
Chr4	Ler_D	29487	Observed
Chr4	Ler_D	439534	Observed
Chr4	Ler_E	52435	Observed
Chr4	Ler_E	115199	Observed
Chr4	Ler_E	33437	Observed
Chr4	Ler_E	251206	Observed
Chr4	Ler_E	5839	Observed
Chr4	Ler_E	409020	Observed
Chr4	Ler_E	70580	Observed
Chr4	Ler_E	84475	Observed
Chr4	Ler_E	537046	Observed
Chr4	Ler_E	396539	Observed
Chr4	Ler_E	112074	Observed
Chr4	Ler_E	151060	Observed
Chr4	Ler_E	497172	Observed
Chr4	Ler_E	112019	Observed
Chr4	Ler_E	191974	Observed
Chr4	Ler_E	223637	Observed
Chr4	Ler_E	46258	Observed
Chr4	Ler_E	678391	Observed
Chr4	Ler_E	569222	Observed
Chr4	Ler_E	41802	Observed
Chr4	Ler_E	232697	Observed
Chr4	Ler_E	253449	Observed
Chr4	Ler_E	77311	Observed
Chr4	Ler_E	66775	Observed
Chr4	Ler_E	69250	Observed
Chr4	Ler_E	88528	Observed
Chr4	Ler_E	289421	Observed
Chr4	Ler_E	63519	Observed
Chr4	Ler_E	221679	Observed
Chr4	Ler_E	23416	Observed
Chr4	Ler_E	14920	Observed
Chr4	Ler_E	23285	Observed
Chr4	Ler_E	748282	Observed
Chr4	Ler_E	406252	Observed
Chr4	Ler_E	246334	Observed
Chr4	Ler_E	89999	Observed
Chr4	Ler_E	31395	Observed
Chr4	Ler_E	281659	Observed
Chr4	Ler_E	385874	Observed
Chr4	Ler_E	158419	Observed
Chr4	Ler_E	23555	Observed
Chr4	Ler_E	305216	Observed
Chr4	Ler_E	177093	Observed
Chr4	Ler_E	38048	Observed
Chr4	Ler_E	42197	Observed
Chr4	Ler_E	227828	Observed
Chr4	Ler_E	745320	Observed
Chr4	Ler_E	79379	Observed
Chr4	Ler_E	28179	Observed
Chr4	Ler_E	235381	Observed
Chr4	Ler_E	243853	Observed
Chr4	Ler_E	293798	Observed
Chr4	Ler_E	178658	Observed
Chr4	Ler_E	43698	Observed
Chr4	Ler_E	59003	Observed
Chr4	Ler_E	93893	Observed
Chr4	Ler_E	1852534	Observed
Chr4	Ler_E	191131	Observed
Chr4	Ler_E	148141	Observed
Chr4	Ler_E	492269	Observed
Chr4	Ler_E	746617	Observed
Chr4	Ler_E	355032	Observed
Chr4	Ler_E	349337	Observed
Chr4	Ler_E	124507	Observed
Chr4	Ler_E	409518	Observed
Chr4	Ler_E	236020	Observed
Chr4	Ler_E	47105	Observed
Chr4	Ler_E	163879	Observed
Chr4	Ler_E	654328	Observed
Chr4	Ler_E	8478	Observed
Chr4	Ler_E	605744	Observed
Chr4	Ler_E	12943	Observed
Chr4	Ler_E	99618	Observed
Chr4	Ler_E	474786	Observed
Chr4	Ler_E	17167	Observed
Chr4	Ler_E	172725	Observed
Chr4	Ler_E	130006	Observed
Chr4	Ler_E	30359	Observed
Chr4	Ler_E	4681	Observed
Chr4	Ler_E	17273	Observed
Chr4	Ler_E	137206	Observed
Chr4	Ler_E	147778	Observed
Chr4	Ler_F	451339	Observed
Chr4	Ler_F	29924	Observed
Chr4	Ler_F	13818	Observed
Chr4	Ler_F	599423	Observed
Chr4	Ler_F	19167	Observed
Chr4	Ler_F	79190	Observed
Chr4	Ler_F	158258	Observed
Chr4	Ler_F	6921	Observed
Chr4	Ler_F	72022	Observed
Chr4	Ler_F	149668	Observed
Chr4	Ler_F	394374	Observed
Chr4	Ler_F	16511	Observed
Chr4	Ler_F	95114	Observed
Chr4	Ler_F	116348	Observed
Chr4	Ler_F	129287	Observed
Chr4	Ler_F	1723	Observed
Chr4	Ler_F	213895	Observed
Chr4	Ler_F	91088	Observed
Chr4	Ler_F	120101	Observed
Chr4	Ler_F	75771	Observed
Chr4	Ler_F	240098	Observed
Chr4	Ler_F	727287	Observed
Chr4	Ler_F	223742	Observed
Chr4	Ler_F	182205	Observed
Chr4	Ler_F	300769	Observed
Chr4	Ler_F	226538	Observed
Chr4	Ler_F	213835	Observed
Chr4	Ler_F	8469	Observed
Chr4	Ler_F	25593	Observed
Chr4	Ler_F	19831	Observed
Chr4	Ler_F	24915	Observed
Chr4	Ler_F	132109	Observed
Chr4	Ler_F	223859	Observed
Chr4	Ler_F	134281	Observed
Chr4	Ler_F	219817	Observed
Chr4	Ler_F	312184	Observed
Chr4	Ler_F	574195	Observed
Chr4	Ler_F	481990	Observed
Chr4	Ler_F	636395	Observed
Chr4	Ler_F	121584	Observed
Chr4	Ler_F	365550	Observed
Chr4	Ler_F	135845	Observed
Chr4	Ler_F	220797	Observed
Chr4	Ler_F	655317	Observed
Chr4	Ler_F	48417	Observed
Chr4	Ler_F	41738	Observed
Chr4	Ler_F	252645	Observed
Chr4	Ler_F	236744	Observed
Chr4	Ler_F	51921	Observed
Chr4	Ler_F	703911	Observed
Chr4	Ler_F	429301	Observed
Chr4	Ler_F	128212	Observed
Chr4	Ler_F	172891	Observed
Chr4	Ler_F	36807	Observed
Chr4	Ler_F	110150	Observed
Chr4	Ler_F	157921	Observed
Chr4	Ler_F	677074	Observed
Chr4	Ler_F	72101	Observed
Chr4	Ler_F	88238	Observed
Chr4	Ler_F	75699	Observed
Chr4	Ler_F	555665	Observed
Chr4	Ler_F	483904	Observed
Chr4	Ler_F	97567	Observed
Chr4	Ler_F	13039	Observed
Chr4	Ler_F	98634	Observed
Chr4	Ler_F	267737	Observed
Chr4	Ler_F	349232	Observed
Chr4	Ler_F	184629	Observed
Chr4	Ler_F	2124	Observed
Chr4	Ler_F	48062	Observed
Chr4	Ler_F	122686	Observed
Chr4	Ler_F	269852	Observed
Chr4	Ler_F	199693	Observed
Chr4	Ler_F	149283	Observed
Chr4	Ler_F	24008	Observed
Chr4	Ler_F	508109	Observed
Chr4	Ler_F	359187	Observed
Chr4	Ler_F	61163	Observed
Chr4	Ler_F	334620	Observed
Chr4	Ler_F	32018	Observed
Chr4	Ler_F	187347	Observed
Chr4	Ler_F	102211	Observed
Chr4	Ler_F	47335	Observed
Chr4	Ler_F	205969	Observed
Chr4	Ler_F	67777	Observed
Chr4	Ler_F	204805	Observed
Chr4	Ler_F	104732	Observed
Chr4	Ler_F	167513	Observed
Chr4	Ler_F	565	Observed
Chr4	Ler_F	238180	Observed
Chr4	Ler_F	739343	Observed
Chr4	Ler_F	254556	Observed
Chr4	Ler_G	122392	Observed
Chr4	Ler_G	227576	Observed
Chr4	Ler_G	23752	Observed
Chr4	Ler_G	473769	Observed
Chr4	Ler_G	117637	Observed
Chr4	Ler_G	326738	Observed
Chr4	Ler_G	575443	Observed
Chr4	Ler_G	174290	Observed
Chr4	Ler_G	43026	Observed
Chr4	Ler_G	114355	Observed
Chr4	Ler_G	155030	Observed
Chr4	Ler_G	357096	Observed
Chr4	Ler_G	86383	Observed
Chr4	Ler_G	5190	Observed
Chr4	Ler_G	14981	Observed
Chr4	Ler_G	65975	Observed
Chr4	Ler_G	26792	Observed
Chr4	Ler_G	488137	Observed
Chr4	Ler_G	52202	Observed
Chr4	Ler_G	257553	Observed
Chr4	Ler_G	100032	Observed
Chr4	Ler_G	67175	Observed
Chr4	Ler_G	16519	Observed
Chr4	Ler_G	56552	Observed
Chr4	Ler_G	280388	Observed
Chr4	Ler_G	41371	Observed
Chr4	Ler_G	70620	Observed
Chr4	Ler_G	2698	Observed
Chr4	Ler_G	17953	Observed
Chr4	Ler_G	57571	Observed
Chr4	Ler_G	199654	Observed
Chr4	Ler_G	36982	Observed
Chr4	Ler_G	460738	Observed
Chr4	Ler_G	150606	Observed
Chr4	Ler_G	68898	Observed
Chr4	Ler_G	429118	Observed
Chr4	Ler_G	45206	Observed
Chr4	Ler_G	92590	Observed
Chr4	Ler_G	110591	Observed
Chr4	Ler_G	195086	Observed
Chr4	Ler_G	159233	Observed
Chr4	Ler_G	152220	Observed
Chr4	Ler_G	180703	Observed
Chr4	Ler_G	36268	Observed
Chr4	Ler_G	283843	Observed
Chr4	Ler_G	9670	Observed
Chr4	Ler_G	231120	Observed
Chr4	Ler_G	179147	Observed
Chr4	Ler_G	85325	Observed
Chr4	Ler_G	32590	Observed
Chr4	Ler_G	81475	Observed
Chr4	Ler_G	200916	Observed
Chr4	Ler_G	165940	Observed
Chr4	Ler_G	190130	Observed
Chr4	Ler_G	73167	Observed
Chr4	Ler_G	472026	Observed
Chr4	Ler_G	3265	Observed
Chr4	Ler_G	759139	Observed
Chr4	Ler_G	480481	Observed
Chr4	Ler_G	398883	Observed
Chr4	Ler_G	255450	Observed
Chr4	Ler_G	384728	Observed
Chr4	Ler_G	128824	Observed
Chr4	Ler_G	454171	Observed
Chr4	Ler_G	56984	Observed
Chr4	Ler_G	26374	Observed
Chr4	Ler_G	410911	Observed
Chr4	Ler_G	120171	Observed
Chr4	Ler_G	230817	Observed
Chr4	Ler_G	793726	Observed
Chr4	Ler_G	235556	Observed
Chr4	Ler_G	10914	Observed
Chr4	Ler_G	139196	Observed
Chr4	Ler_G	567066	Observed
Chr4	Ler_G	210639	Observed
Chr4	Ler_G	94859	Observed
Chr4	Ler_G	260566	Observed
Chr4	Ler_G	232946	Observed
Chr4	Ler_G	116969	Observed
Chr4	Ler_G	194032	Observed
Chr4	Ler_G	111630	Observed
Chr4	Ler_G	12266	Observed
Chr4	Ler_G	84176	Observed
Chr4	Ler_G	52796	Observed
Chr4	Ler_G	165025	Observed
Chr4	Ler_G	77451	Observed
Chr4	Ler_G	57583	Observed
Chr4	Ler_G	365088	Observed
Chr4	Ler_G	80900	Observed
Chr4	Ler_G	325005	Observed
Chr4	Ler_G	50043	Observed
Chr4	Ler_G	52919	Observed
Chr4	Ler_G	75879	Observed
Chr4	Ler_G	109033	Observed
Chr4	Ler_G	111827	Observed
Chr4	Ler_G	509769	Observed
Chr4	Ler_G	357902	Observed
Chr4	Ler_G	124494	Observed
Chr4	Ler_G	139253	Observed
Chr4	Ler_G	43296	Observed
Chr4	Ler_G	127362	Observed
Chr5	Ler_D	17370	Observed
Chr5	Ler_D	721595	Observed
Chr5	Ler_D	24054	Observed
Chr5	Ler_D	59601	Observed
Chr5	Ler_D	441423	Observed
Chr5	Ler_D	452277	Observed
Chr5	Ler_D	13397	Observed
Chr5	Ler_D	4573	Observed
Chr5	Ler_D	267268	Observed
Chr5	Ler_D	347353	Observed
Chr5	Ler_D	221932	Observed
Chr5	Ler_D	55049	Observed
Chr5	Ler_D	156590	Observed
Chr5	Ler_D	304558	Observed
Chr5	Ler_D	304970	Observed
Chr5	Ler_D	20804	Observed
Chr5	Ler_D	430428	Observed
Chr5	Ler_D	362567	Observed
Chr5	Ler_D	418336	Observed
Chr5	Ler_D	24525	Observed
Chr5	Ler_D	51506	Observed
Chr5	Ler_D	255402	Observed
Chr5	Ler_D	44749	Observed
Chr5	Ler_D	96224	Observed
Chr5	Ler_D	265557	Observed
Chr5	Ler_D	21403	Observed
Chr5	Ler_D	101489	Observed
Chr5	Ler_D	245828	Observed
Chr5	Ler_D	163519	Observed
Chr5	Ler_D	81933	Observed
Chr5	Ler_D	650758	Observed
Chr5	Ler_D	281218	Observed
Chr5	Ler_D	188031	Observed
Chr5	Ler_D	53330	Observed
Chr5	Ler_D	1098501	Observed
Chr5	Ler_D	69930	Observed
Chr5	Ler_D	8870	Observed
Chr5	Ler_D	143852	Observed
Chr5	Ler_D	3406	Observed
Chr5	Ler_D	594668	Observed
Chr5	Ler_D	218208	Observed
Chr5	Ler_D	70618	Observed
Chr5	Ler_D	19018	Observed
Chr5	Ler_D	234160	Observed
Chr5	Ler_D	182065	Observed
Chr5	Ler_D	130275	Observed
Chr5	Ler_D	597068	Observed
Chr5	Ler_D	54648	Observed
Chr5	Ler_D	390928	Observed
Chr5	Ler_D	48916	Observed
Chr5	Ler_D	411270	Observed
Chr5	Ler_D	95826	Observed
Chr5	Ler_D	78494	Observed
Chr5	Ler_D	233471	Observed
Chr5	Ler_D	5682	Observed
Chr5	Ler_D	154782	Observed
Chr5	Ler_D	208523	Observed
Chr5	Ler_D	668090	Observed
Chr5	Ler_D	218444	Observed
Chr5	Ler_D	82112	Observed
Chr5	Ler_D	173803	Observed
Chr5	Ler_D	134981	Observed
Chr5	Ler_D	711439	Observed
Chr5	Ler_D	188551	Observed
Chr5	Ler_D	391770	Observed
Chr5	Ler_D	82716	Observed
Chr5	Ler_D	222005	Observed
Chr5	Ler_D	64012	Observed
Chr5	Ler_D	397364	Observed
Chr5	Ler_D	111608	Observed
Chr5	Ler_D	8711	Observed
Chr5	Ler_D	586805	Observed
Chr5	Ler_D	724426	Observed
Chr5	Ler_D	157740	Observed
Chr5	Ler_D	141883	Observed
Chr5	Ler_D	34246	Observed
Chr5	Ler_D	945396	Observed
Chr5	Ler_D	242940	Observed
Chr5	Ler_D	334904	Observed
Chr5	Ler_D	354260	Observed
Chr5	Ler_D	41608	Observed
Chr5	Ler_D	48990	Observed
Chr5	Ler_D	45372	Observed
Chr5	Ler_D	92499	Observed
Chr5	Ler_D	51134	Observed
Chr5	Ler_D	106896	Observed
Chr5	Ler_D	9710	Observed
Chr5	Ler_D	190421	Observed
Chr5	Ler_D	300270	Observed
Chr5	Ler_D	80554	Observed
Chr5	Ler_D	288124	Observed
Chr5	Ler_D	651764	Observed
Chr5	Ler_D	102228	Observed
Chr5	Ler_D	285846	Observed
Chr5	Ler_D	388614	Observed
Chr5	Ler_D	379890	Observed
Chr5	Ler_D	422242	Observed
Chr5	Ler_D	223494	Observed
Chr5	Ler_D	85172	Observed
Chr5	Ler_D	14282	Observed
Chr5	Ler_D	95637	Observed
Chr5	Ler_D	102804	Observed
Chr5	Ler_D	3534	Observed
Chr5	Ler_D	387412	Observed
Chr5	Ler_D	20485	Observed
Chr5	Ler_D	540465	Observed
Chr5	Ler_D	66062	Observed
Chr5	Ler_D	26427	Observed
Chr5	Ler_D	179545	Observed
Chr5	Ler_D	31159	Observed
Chr5	Ler_D	1113436	Observed
Chr5	Ler_D	271286	Observed
Chr5	Ler_D	57792	Observed
Chr5	Ler_D	338230	Observed
Chr5	Ler_D	148359	Observed
Chr5	Ler_D	55657	Observed
Chr5	Ler_D	54098	Observed
Chr5	Ler_E	369838	Observed
Chr5	Ler_E	83392	Observed
Chr5	Ler_E	276697	Observed
Chr5	Ler_E	154493	Observed
Chr5	Ler_E	21050	Observed
Chr5	Ler_E	916468	Observed
Chr5	Ler_E	14023	Observed
Chr5	Ler_E	620903	Observed
Chr5	Ler_E	300690	Observed
Chr5	Ler_E	645169	Observed
Chr5	Ler_E	335643	Observed
Chr5	Ler_E	153705	Observed
Chr5	Ler_E	47806	Observed
Chr5	Ler_E	329608	Observed
Chr5	Ler_E	708363	Observed
Chr5	Ler_E	121816	Observed
Chr5	Ler_E	127666	Observed
Chr5	Ler_E	338316	Observed
Chr5	Ler_E	316416	Observed
Chr5	Ler_E	531836	Observed
Chr5	Ler_E	180676	Observed
Chr5	Ler_E	11024	Observed
Chr5	Ler_E	336680	Observed
Chr5	Ler_E	18063	Observed
Chr5	Ler_E	166565	Observed
Chr5	Ler_E	1179162	Observed
Chr5	Ler_E	305187	Observed
Chr5	Ler_E	320464	Observed
Chr5	Ler_E	1042091	Observed
Chr5	Ler_E	501952	Observed
Chr5	Ler_E	145335	Observed
Chr5	Ler_E	188648	Observed
Chr5	Ler_E	7368	Observed
Chr5	Ler_E	243358	Observed
Chr5	Ler_E	247855	Observed
Chr5	Ler_E	234569	Observed
Chr5	Ler_E	182012	Observed
Chr5	Ler_E	78086	Observed
Chr5	Ler_E	32388	Observed
Chr5	Ler_E	482900	Observed
Chr5	Ler_E	455966	Observed
Chr5	Ler_E	472936	Observed
Chr5	Ler_E	96858	Observed
Chr5	Ler_E	71303	Observed
Chr5	Ler_E	88575	Observed
Chr5	Ler_E	226591	Observed
Chr5	Ler_E	1238963	Observed
Chr5	Ler_E	224450	Observed
Chr5	Ler_E	406837	Observed
Chr5	Ler_E	17075	Observed
Chr5	Ler_E	399138	Observed
Chr5	Ler_E	1144680	Observed
Chr5	Ler_E	296867	Observed
Chr5	Ler_E	237348	Observed
Chr5	Ler_E	37380	Observed
Chr5	Ler_E	27199	Observed
Chr5	Ler_E	402282	Observed
Chr5	Ler_E	170335	Observed
Chr5	Ler_E	89410	Observed
Chr5	Ler_E	96005	Observed
Chr5	Ler_E	501124	Observed
Chr5	Ler_E	151514	Observed
Chr5	Ler_E	133106	Observed
Chr5	Ler_E	212140	Observed
Chr5	Ler_E	405176	Observed
Chr5	Ler_E	566215	Observed
Chr5	Ler_E	57803	Observed
Chr5	Ler_E	824807	Observed
Chr5	Ler_E	492977	Observed
Chr5	Ler_E	252743	Observed
Chr5	Ler_E	12221	Observed
Chr5	Ler_E	86823	Observed
Chr5	Ler_E	34807	Observed
Chr5	Ler_E	30526	Observed
Chr5	Ler_E	66576	Observed
Chr5	Ler_E	443880	Observed
Chr5	Ler_E	227383	Observed
Chr5	Ler_E	189070	Observed
Chr5	Ler_E	121267	Observed
Chr5	Ler_E	453205	Observed
Chr5	Ler_E	34806	Observed
Chr5	Ler_E	50679	Observed
Chr5	Ler_E	5066	Observed
Chr5	Ler_E	82517	Observed
Chr5	Ler_E	62084	Observed
Chr5	Ler_E	284196	Observed
Chr5	Ler_E	120307	Observed
Chr5	Ler_E	121217	Observed
Chr5	Ler_E	127944	Observed
Chr5	Ler_E	43747	Observed
Chr5	Ler_F	192493	Observed
Chr5	Ler_F	217908	Observed
Chr5	Ler_F	223973	Observed
Chr5	Ler_F	256122	Observed
Chr5	Ler_F	101626	Observed
Chr5	Ler_F	364236	Observed
Chr5	Ler_F	390	Observed
Chr5	Ler_F	1000756	Observed
Chr5	Ler_F	148806	Observed
Chr5	Ler_F	64496	Observed
Chr5	Ler_F	152343	Observed
Chr5	Ler_F	138925	Observed
Chr5	Ler_F	447610	Observed
Chr5	Ler_F	199567	Observed
Chr5	Ler_F	78273	Observed
Chr5	Ler_F	74188	Observed
Chr5	Ler_F	223657	Observed
Chr5	Ler_F	319959	Observed
Chr5	Ler_F	17180	Observed
Chr5	Ler_F	168831	Observed
Chr5	Ler_F	237040	Observed
Chr5	Ler_F	443649	Observed
Chr5	Ler_F	906136	Observed
Chr5	Ler_F	181967	Observed
Chr5	Ler_F	210327	Observed
Chr5	Ler_F	200224	Observed
Chr5	Ler_F	759398	Observed
Chr5	Ler_F	8285	Observed
Chr5	Ler_F	163101	Observed
Chr5	Ler_F	96488	Observed
Chr5	Ler_F	170908	Observed
Chr5	Ler_F	174868	Observed
Chr5	Ler_F	1828	Observed
Chr5	Ler_F	280231	Observed
Chr5	Ler_F	213332	Observed
Chr5	Ler_F	243107	Observed
Chr5	Ler_F	477358	Observed
Chr5	Ler_F	571005	Observed
Chr5	Ler_F	1566566	Observed
Chr5	Ler_F	104999	Observed
Chr5	Ler_F	557428	Observed
Chr5	Ler_F	48614	Observed
Chr5	Ler_F	234418	Observed
Chr5	Ler_F	129057	Observed
Chr5	Ler_F	190893	Observed
Chr5	Ler_F	53667	Observed
Chr5	Ler_F	171051	Observed
Chr5	Ler_F	886	Observed
Chr5	Ler_F	27371	Observed
Chr5	Ler_F	78184	Observed
Chr5	Ler_F	174044	Observed
Chr5	Ler_F	32823	Observed
Chr5	Ler_F	123042	Observed
Chr5	Ler_F	291981	Observed
Chr5	Ler_F	215592	Observed
Chr5	Ler_F	151937	Observed
Chr5	Ler_F	93021	Observed
Chr5	Ler_F	47452	Observed
Chr5	Ler_F	44817	Observed
Chr5	Ler_F	226500	Observed
Chr5	Ler_F	38576	Observed
Chr5	Ler_F	1903	Observed
Chr5	Ler_F	84957	Observed
Chr5	Ler_F	58706	Observed
Chr5	Ler_F	82627	Observed
Chr5	Ler_F	11361	Observed
Chr5	Ler_F	94634	Observed
Chr5	Ler_F	21465	Observed
Chr5	Ler_F	17870	Observed
Chr5	Ler_F	41199	Observed
Chr5	Ler_F	406602	Observed
Chr5	Ler_F	82229	Observed
Chr5	Ler_F	113842	Observed
Chr5	Ler_F	38752	Observed
Chr5	Ler_F	379308	Observed
Chr5	Ler_F	196325	Observed
Chr5	Ler_F	94845	Observed
Chr5	Ler_F	75238	Observed
Chr5	Ler_F	89647	Observed
Chr5	Ler_F	43014	Observed
Chr5	Ler_F	1992	Observed
Chr5	Ler_F	247458	Observed
Chr5	Ler_F	256024	Observed
Chr5	Ler_F	119430	Observed
Chr5	Ler_F	404830	Observed
Chr5	Ler_F	264852	Observed
Chr5	Ler_F	612408	Observed
Chr5	Ler_F	1149881	Observed
Chr5	Ler_F	174448	Observed
Chr5	Ler_F	367888	Observed
Chr5	Ler_F	78392	Observed
Chr5	Ler_F	345896	Observed
Chr5	Ler_F	164123	Observed
Chr5	Ler_F	165456	Observed
Chr5	Ler_F	313474	Observed
Chr5	Ler_F	147230	Observed
Chr5	Ler_F	83495	Observed
Chr5	Ler_F	140151	Observed
Chr5	Ler_F	618032	Observed
Chr5	Ler_F	16163	Observed
Chr5	Ler_F	818528	Observed
Chr5	Ler_F	140802	Observed
Chr5	Ler_F	1933	Observed
Chr5	Ler_F	81727	Observed
Chr5	Ler_F	309268	Observed
Chr5	Ler_F	429665	Observed
Chr5	Ler_F	59413	Observed
Chr5	Ler_F	77616	Observed
Chr5	Ler_F	423777	Observed
Chr5	Ler_F	306306	Observed
Chr5	Ler_F	477020	Observed
Chr5	Ler_F	427151	Observed
Chr5	Ler_F	539752	Observed
Chr5	Ler_F	4709	Observed
Chr5	Ler_F	132011	Observed
Chr5	Ler_F	18474	Observed
Chr5	Ler_F	884	Observed
Chr5	Ler_G	7036	Observed
Chr5	Ler_G	361331	Observed
Chr5	Ler_G	331187	Observed
Chr5	Ler_G	29098	Observed
Chr5	Ler_G	275545	Observed
Chr5	Ler_G	184074	Observed
Chr5	Ler_G	165241	Observed
Chr5	Ler_G	22775	Observed
Chr5	Ler_G	19204	Observed
Chr5	Ler_G	37955	Observed
Chr5	Ler_G	358172	Observed
Chr5	Ler_G	248268	Observed
Chr5	Ler_G	372906	Observed
Chr5	Ler_G	1935351	Observed
Chr5	Ler_G	58124	Observed
Chr5	Ler_G	370050	Observed
Chr5	Ler_G	168924	Observed
Chr5	Ler_G	467325	Observed
Chr5	Ler_G	1175114	Observed
Chr5	Ler_G	52741	Observed
Chr5	Ler_G	114601	Observed
Chr5	Ler_G	438973	Observed
Chr5	Ler_G	386542	Observed
Chr5	Ler_G	165231	Observed
Chr5	Ler_G	817174	Observed
Chr5	Ler_G	948516	Observed
Chr5	Ler_G	284586	Observed
Chr5	Ler_G	366384	Observed
Chr5	Ler_G	327936	Observed
Chr5	Ler_G	110288	Observed
Chr5	Ler_G	321657	Observed
Chr5	Ler_G	392222	Observed
Chr5	Ler_G	16598	Observed
Chr5	Ler_G	621291	Observed
Chr5	Ler_G	32623	Observed
Chr5	Ler_G	76138	Observed
Chr5	Ler_G	99602	Observed
Chr5	Ler_G	72003	Observed
Chr5	Ler_G	70463	Observed
Chr5	Ler_G	94540	Observed
Chr5	Ler_G	372434	Observed
Chr5	Ler_G	480876	Observed
Chr5	Ler_G	161671	Observed
Chr5	Ler_G	413300	Observed
Chr5	Ler_G	104061	Observed
Chr5	Ler_G	89720	Observed
Chr5	Ler_G	77017	Observed
Chr5	Ler_G	58470	Observed
Chr5	Ler_G	245221	Observed
Chr5	Ler_G	1505758	Observed
Chr5	Ler_G	88030	Observed
Chr5	Ler_G	39255	Observed
Chr5	Ler_G	639928	Observed
Chr5	Ler_G	582830	Observed
Chr5	Ler_G	144181	Observed
Chr5	Ler_G	44841	Observed
Chr5	Ler_G	39891	Observed
Chr5	Ler_G	297818	Observed
Chr5	Ler_G	44813	Observed
Chr5	Ler_G	62357	Observed
Chr5	Ler_G	184060	Observed
Chr5	Ler_G	473172	Observed
Chr5	Ler_G	373576	Observed
Chr5	Ler_G	550126	Observed
Chr5	Ler_G	611869	Observed
Chr5	Ler_G	273964	Observed
Chr5	Ler_G	60019	Observed
Chr5	Ler_G	557954	Observed
Chr5	Ler_G	823567	Observed
Chr5	Ler_G	5084	Observed
Chr5	Ler_G	3812	Observed
Chr5	Ler_G	339679	Observed
Chr5	Ler_G	373699	Observed
Chr5	Ler_G	13817	Observed
Chr5	Ler_G	507840	Observed
Chr5	Ler_G	225291	Observed
Chr5	Ler_G	184621	Observed
Chr5	Ler_G	262275	Observed
Chr5	Ler_G	10666	Observed
[truncated: 2,029 more rows]
