# Supplementary material for: The megabase-scale crossover landscape is largely independent of sequence divergence
Source: Nat Commun. 2022 Jul 2;13:3828. doi: 10.1038/s41467-022-31509-8 (PMC9250513; doi:10.1038/s41467-022-31509-8)
Supplement: Supplementary file 10 — Source Data [file 41467_2022_31509_MOESM10_ESM.zip › Source_Data/SupplementaryFigure7.COs.genomic_annotation.Hybrid.flt_3k.txt]

CLUSTER	seqnames	start	end	width	strand	V4	annotation	geneChr	geneStart	geneEnd	geneLength	geneStrand	geneId	transcriptId	distanceToTSS	peak
Hybrid_female	Chr1	467140	468498	1358	*	Plate5_G7	Promoter (<=1kb)	1	465718	467844	2127	2	AT1G02340	AT1G02340.1	0	Chr1_467140_468498
Hybrid_female	Chr1	569578	569668	90	*	Plate1_E7	Promoter (<=1kb)	1	568704	570418	1715	1	AT1G02650	AT1G02650.1	875	Chr1_569578_569668
Hybrid_female	Chr1	1886956	1888401	1445	*	Plate1_C3	Promoter (<=1kb)	1	1884991	1886897	1907	2	AT1G06170	AT1G06170.1	-60	Chr1_1886956_1888401
Hybrid_female	Chr1	2364436	2366268	1832	*	Plate6_D4	Promoter (<=1kb)	1	2359673	2366447	6775	2	AT1G07650	AT1G07650.2	179	Chr1_2364436_2366268
Hybrid_female	Chr1	2985586	2987370	1784	*	Plate2_A8	Promoter (<=1kb)	1	2986939	2987393	455	2	AT1G09245	AT1G09245.1	23	Chr1_2985586_2987370
Hybrid_female	Chr1	3041006	3041353	347	*	Plate6_E1	Promoter (<=1kb)	1	3038462	3041819	3358	2	AT1G09420	AT1G09420.1	466	Chr1_3041006_3041353
Hybrid_female	Chr1	4061550	4062145	595	*	Plate3_G4	Promoter (1-2kb)	1	4062462	4063337	876	2	AT1G12020	AT1G12020.1	1192	Chr1_4061550_4062145
Hybrid_female	Chr1	4204793	4206064	1271	*	Plate1_F4	Exon (AT1G12360.1/AT1G12360, exon 15 of 21)	1	4206374	4208951	2578	2	AT1G12370	AT1G12370.2	2887	Chr1_4204793_4206064
Hybrid_female	Chr1	4299129	4299352	223	*	Plate5_H8	Promoter (<=1kb)	1	4298889	4299475	587	1	AT1G12630	AT1G12630.1	241	Chr1_4299129_4299352
Hybrid_female	Chr1	4339052	4339842	790	*	Plate1_D8	Distal Intergenic	1	4342282	4344857	2576	1	AT1G12740	AT1G12740.1	-2440	Chr1_4339052_4339842
Hybrid_female	Chr1	5356974	5357190	216	*	Plate6_F10	Distal Intergenic	1	5352655	5354314	1660	2	AT1G15560	AT1G15560.1	-2661	Chr1_5356974_5357190
Hybrid_female	Chr1	5359006	5360530	1524	*	Plate6_D3	Promoter (1-2kb)	1	5362009	5365549	3541	1	AT1G15570	AT1G15570.1	-1479	Chr1_5359006_5360530
Hybrid_female	Chr1	6635874	6636247	373	*	Plate5_B10	Distal Intergenic	1	6628068	6633087	5020	2	AT1G19220	AT1G19220.1	-2788	Chr1_6635874_6636247
Hybrid_female	Chr1	6673244	6673901	657	*	Plate2_C5	Promoter (<=1kb)	1	6671137	6672653	1517	2	AT1G19300	AT1G19300.1	-592	Chr1_6673244_6673901
Hybrid_female	Chr1	6838075	6838649	574	*	Plate7_A3	Promoter (1-2kb)	1	6833885	6836578	2694	2	AT1G19780	AT1G19780.1	-1498	Chr1_6838075_6838649
Hybrid_female	Chr1	6865845	6867502	1657	*	Plate6_B1	Distal Intergenic	1	6855952	6860443	4492	2	AT1G19835	AT1G19835.2	-5403	Chr1_6865845_6867502
Hybrid_female	Chr1	7004559	7004625	66	*	Plate1_E10	Promoter (<=1kb)	1	7004514	7004585	72	1	AT1G20210	AT1G20210.1	46	Chr1_7004559_7004625
Hybrid_female	Chr1	7366284	7368259	1975	*	Plate2_F6	Promoter (<=1kb)	1	7366775	7367678	904	1	AT1G21050	AT1G21050.1	0	Chr1_7366284_7368259
Hybrid_female	Chr1	7372064	7372185	121	*	Plate1_C1	Promoter (<=1kb)	1	7371799	7374104	2306	1	AT1G21060	AT1G21060.1	266	Chr1_7372064_7372185
Hybrid_female	Chr1	7452732	7452776	44	*	Plate1_F8	Promoter (1-2kb)	1	7451150	7451707	558	2	AT1G21300	AT1G21300.1	-1026	Chr1_7452732_7452776
Hybrid_female	Chr1	7481295	7482151	856	*	Plate1_E6	Promoter (<=1kb)	1	7481252	7483507	2256	1	AT1G21360	AT1G21360.1	44	Chr1_7481295_7482151
Hybrid_female	Chr1	7550000	7550110	110	*	Plate5_F2	Promoter (<=1kb)	1	7548614	7550565	1952	2	AT1G21540	AT1G21540.1	455	Chr1_7550000_7550110
Hybrid_female	Chr1	7712271	7714319	2048	*	Plate6_E12	Promoter (<=1kb)	1	7712211	7712513	303	2	AT1G21928	AT1G21928.1	0	Chr1_7712271_7714319
Hybrid_female	Chr1	7904088	7904383	295	*	Plate5_H9	Promoter (1-2kb)	1	7900387	7902332	1946	2	AT1G22380	AT1G22380.1	-1757	Chr1_7904088_7904383
Hybrid_female	Chr1	8024745	8025591	846	*	Plate2_F9	Promoter (<=1kb)	1	8024967	8026356	1390	2	AT1G22680	AT1G22680.1	765	Chr1_8024745_8025591
Hybrid_female	Chr1	8045449	8046238	789	*	Plate2_E9	Promoter (<=1kb)	1	8044232	8045665	1434	2	AT1G22720	AT1G22720.1	0	Chr1_8045449_8046238
Hybrid_female	Chr1	8075699	8078601	2902	*	Plate5_A7	Promoter (<=1kb)	1	8076573	8079091	2519	1	AT1G22830	AT1G22830.1	0	Chr1_8075699_8078601
Hybrid_female	Chr1	8325810	8325813	3	*	Plate5_A12	Promoter (1-2kb)	1	8324698	8326697	2000	1	AT1G23450	AT1G23450.1	1113	Chr1_8325810_8325813
Hybrid_female	Chr1	8325810	8325813	3	*	Plate5_B4	Promoter (1-2kb)	1	8324698	8326697	2000	1	AT1G23450	AT1G23450.1	1113	Chr1_8325810_8325813
Hybrid_female	Chr1	8325810	8325813	3	*	Plate6_D2	Promoter (1-2kb)	1	8324698	8326697	2000	1	AT1G23450	AT1G23450.1	1113	Chr1_8325810_8325813
Hybrid_female	Chr1	8404195	8404384	189	*	Plate5_H8	Promoter (1-2kb)	1	8405214	8406266	1053	2	AT1G23770	AT1G23770.1	1882	Chr1_8404195_8404384
Hybrid_female	Chr1	8441150	8441265	115	*	Plate7_E4	Promoter (<=1kb)	1	8441171	8447519	6349	1	AT1G23900	AT1G23900.1	0	Chr1_8441150_8441265
Hybrid_female	Chr1	8865360	8865772	412	*	Plate6_F2	Promoter (1-2kb)	1	8867108	8869092	1985	1	AT1G25290	AT1G25290.1	-1336	Chr1_8865360_8865772
Hybrid_female	Chr1	9004109	9004407	298	*	Plate1_C12	Promoter (<=1kb)	1	9002285	9004646	2362	2	AT1G25682	AT1G25682.1	239	Chr1_9004109_9004407
Hybrid_female	Chr1	9080607	9082642	2035	*	Plate5_B6	Promoter (1-2kb)	1	9078140	9079576	1437	2	AT1G26240	AT1G26240.1	-1032	Chr1_9080607_9082642
Hybrid_female	Chr1	9319882	9321014	1132	*	Plate1_E12	Promoter (<=1kb)	1	9319756	9321474	1719	2	AT1G26900	AT1G26900.1	460	Chr1_9319882_9321014
Hybrid_female	Chr1	9329286	9330734	1448	*	Plate5_D9	Promoter (<=1kb)	1	9329512	9330398	887	1	AT1G26920	AT1G26920.1	0	Chr1_9329286_9330734
Hybrid_female	Chr1	9330869	9331592	723	*	Plate5_E9	Promoter (<=1kb)	1	9330956	9331105	150	2	AT1G26921	AT1G26921.1	0	Chr1_9330869_9331592
Hybrid_female	Chr1	9339323	9341235	1912	*	Plate5_H10	Promoter (1-2kb)	1	9336057	9337786	1730	2	AT1G26930	AT1G26930.1	-1538	Chr1_9339323_9341235
Hybrid_female	Chr1	9618694	9620361	1667	*	Plate3_F5	Promoter (1-2kb)	1	9621570	9626004	4435	1	AT1G27660	AT1G27660.1	-1209	Chr1_9618694_9620361
Hybrid_female	Chr1	9815621	9815626	5	*	Plate3_C3	Promoter (<=1kb)	1	9812959	9815544	2586	2	AT1G28120	AT1G28120.1	-78	Chr1_9815621_9815626
Hybrid_female	Chr1	9832004	9834339	2335	*	Plate7_F1	Promoter (<=1kb)	1	9832816	9834427	1612	2	AT1G28140	AT1G28140.1	88	Chr1_9832004_9834339
Hybrid_female	Chr1	9902473	9902570	97	*	Plate6_B6	Promoter (<=1kb)	1	9903567	9904010	444	1	AT1G28304	AT1G28304.1	-997	Chr1_9902473_9902570
Hybrid_female	Chr1	9929516	9930888	1372	*	Plate6_D11	Promoter (1-2kb)	1	9931934	9933451	1518	1	AT1G28327	AT1G28327.1	-1046	Chr1_9929516_9930888
Hybrid_female	Chr1	9955536	9955539	3	*	Plate7_H2	Promoter (1-2kb)	1	9955969	9956940	972	2	AT1G28370	AT1G28370.1	1401	Chr1_9955536_9955539
Hybrid_female	Chr1	9994331	9996162	1831	*	Plate7_G5	Promoter (<=1kb)	1	9992986	9994642	1657	2	AT1G28430	AT1G28430.1	0	Chr1_9994331_9996162
Hybrid_female	Chr1	10009511	10009767	256	*	Plate2_H4	Promoter (<=1kb)	1	10010181	10012198	2018	1	AT1G28470	AT1G28470.1	-414	Chr1_10009511_10009767
Hybrid_female	Chr1	10088672	10091198	2526	*	Plate1_G2	Promoter (<=1kb)	1	10086600	10089772	3173	2	AT1G28710	AT1G28710.3	0	Chr1_10088672_10091198
Hybrid_female	Chr1	10150505	10150969	464	*	Plate1_F3	Promoter (<=1kb)	1	10149791	10151360	1570	1	AT1G29070	AT1G29070.1	715	Chr1_10150505_10150969
Hybrid_female	Chr1	10295197	10296294	1097	*	Plate7_E1	Promoter (<=1kb)	1	10290040	10294630	4591	2	AT1G29400	AT1G29400.2	-568	Chr1_10295197_10296294
Hybrid_female	Chr1	10312125	10314362	2237	*	Plate3_C5	Promoter (<=1kb)	1	10310245	10313755	3511	2	AT1G29470	AT1G29470.2	0	Chr1_10312125_10314362
Hybrid_female	Chr1	10417334	10417664	330	*	Plate5_F7	Exon (AT1G29750.1/AT1G29750, exon 11 of 23)	1	10413881	10420251	6371	2	AT1G29750	AT1G29750.1	2587	Chr1_10417334_10417664
Hybrid_female	Chr1	10417334	10417664	330	*	Plate7_A4	Exon (AT1G29750.1/AT1G29750, exon 11 of 23)	1	10413881	10420251	6371	2	AT1G29750	AT1G29750.1	2587	Chr1_10417334_10417664
Hybrid_female	Chr1	10500000	10500005	5	*	Plate1_A9	Promoter (<=1kb)	1	10498310	10499462	1153	2	AT1G29965	AT1G29965.1	-539	Chr1_10500000_10500005
Hybrid_female	Chr1	10652954	10654441	1487	*	Plate5_D7	Promoter (<=1kb)	1	10654857	10658897	4041	1	AT1G30270	AT1G30270.1	-416	Chr1_10652954_10654441
Hybrid_female	Chr1	10704996	10705546	550	*	Plate2_G7	Distal Intergenic	1	10710079	10711664	1586	2	AT1G30350	AT1G30350.1	6118	Chr1_10704996_10705546
Hybrid_female	Chr1	10874519	10874656	137	*	Plate5_C8	Distal Intergenic	1	10876853	10879017	2165	1	AT1G30660	AT1G30660.1	-2197	Chr1_10874519_10874656
Hybrid_female	Chr1	10902868	10903412	544	*	Plate2_A1	Promoter (<=1kb)	1	10903029	10904630	1602	1	AT1G30740	AT1G30740.1	0	Chr1_10902868_10903412
Hybrid_female	Chr1	11116278	11117527	1249	*	Plate2_C7	Promoter (<=1kb)	1	11114701	11116195	1495	2	AT1G31130	AT1G31130.1	-84	Chr1_11116278_11117527
Hybrid_female	Chr1	11320978	11320980	2	*	Plate3_G5	Promoter (1-2kb)	1	11318528	11319547	1020	2	AT1G31630	AT1G31630.1	-1432	Chr1_11320978_11320980
Hybrid_female	Chr1	11333829	11334523	694	*	Plate3_H2	Promoter (<=1kb)	1	11330956	11333540	2585	2	AT1G31660	AT1G31660.1	-290	Chr1_11333829_11334523
Hybrid_female	Chr1	11700000	11701939	1939	*	Plate5_D2	Promoter (<=1kb)	1	11701995	11702903	909	1	AT1G32420	AT1G32420.1	-56	Chr1_11700000_11701939
Hybrid_female	Chr1	11718187	11718752	565	*	Plate6_A3	Promoter (1-2kb)	1	11715150	11719970	4821	2	AT1G32450	AT1G32450.1	1218	Chr1_11718187_11718752
Hybrid_female	Chr1	11802922	11803012	90	*	Plate5_F1	Promoter (1-2kb)	1	11798810	11800988	2179	2	AT1G32640	AT1G32640.1	-1935	Chr1_11802922_11803012
Hybrid_female	Chr1	11824455	11825333	878	*	Plate2_H10	Distal Intergenic	1	11827433	11829759	2327	1	AT1G32700	AT1G32700.1	-2100	Chr1_11824455_11825333
Hybrid_female	Chr1	11857344	11857542	198	*	Plate5_G4	Promoter (<=1kb)	1	11846247	11856765	10519	2	AT1G32750	AT1G32750.1	-580	Chr1_11857344_11857542
Hybrid_female	Chr1	11857673	11859371	1698	*	Plate6_H7	Promoter (<=1kb)	1	11858211	11859292	1082	1	AT1G32760	AT1G32760.1	0	Chr1_11857673_11859371
Hybrid_female	Chr1	12095838	12096073	235	*	Plate2_G8	Promoter (1-2kb)	1	12097279	12097347	69	2	AT1G33370	AT1G33370.1	1274	Chr1_12095838_12096073
Hybrid_female	Chr1	12477806	12477989	183	*	Plate5_D12	Distal Intergenic	1	12472868	12473754	887	1	AT1G34245	AT1G34245.1	4939	Chr1_12477806_12477989
Hybrid_female	Chr1	12502040	12502254	214	*	Plate3_G2	Promoter (1-2kb)	1	12503406	12506048	2643	1	AT1G34300	AT1G34300.1	-1152	Chr1_12502040_12502254
Hybrid_female	Chr1	12508396	12509201	805	*	Plate3_E5	Exon (AT1G34310.1/AT1G34310, exon 12 of 14)	1	12508548	12511520	2973	2	AT1G34310	AT1G34310.1	2319	Chr1_12508396_12509201
Hybrid_female	Chr1	12518698	12519561	863	*	Plate2_B9	Promoter (<=1kb)	1	12520179	12524370	4192	1	AT1G34320	AT1G34320.1	-618	Chr1_12518698_12519561
Hybrid_female	Chr1	12526649	12527255	606	*	Plate2_G11	Promoter (<=1kb)	1	12528095	12529132	1038	1	AT1G34330	AT1G34330.1	-840	Chr1_12526649_12527255
Hybrid_female	Chr1	12650000	12651583	1583	*	Plate2_E1	Promoter (1-2kb)	1	12646696	12652646	5951	2	AT1G34550	AT1G34550.1	1063	Chr1_12650000_12651583
Hybrid_female	Chr1	12655733	12655849	116	*	Plate2_H7	Promoter (<=1kb)	1	12654940	12656486	1547	2	AT1G34570	AT1G34570.1	637	Chr1_12655733_12655849
Hybrid_female	Chr1	12847237	12847270	33	*	Plate5_G2	Promoter (<=1kb)	1	12846097	12846425	329	2	AT1G35120	AT1G35120.1	-813	Chr1_12847237_12847270
Hybrid_female	Chr1	12869040	12869391	351	*	Plate6_C3	Promoter (1-2kb)	1	12867181	12868793	1613	1	AT1G35160	AT1G35160.1	1860	Chr1_12869040_12869391
Hybrid_female	Chr1	12881989	12883037	1048	*	Plate5_F8	Promoter (1-2kb)	1	12884438	12884590	153	1	AT1G35183	AT1G35183.1	-1401	Chr1_12881989_12883037
Hybrid_female	Chr1	12964735	12964858	123	*	Plate7_D1	Promoter (<=1kb)	1	12965046	12966113	1068	1	AT1G35330	AT1G35330.1	-188	Chr1_12964735_12964858
Hybrid_female	Chr1	13046679	13048913	2234	*	Plate5_E10	Promoter (<=1kb)	1	13046927	13047661	735	1	AT1G35465	AT1G35465.1	0	Chr1_13046679_13048913
Hybrid_female	Chr1	13050649	13051029	380	*	Plate6_G11	Promoter (1-2kb)	1	13049164	13049433	270	1	AT1G35467	AT1G35467.1	1486	Chr1_13050649_13051029
Hybrid_female	Chr1	13054815	13055194	379	*	Plate2_E8	Promoter (<=1kb)	1	13051410	13054988	3579	2	AT1G35470	AT1G35470.2	0	Chr1_13054815_13055194
Hybrid_female	Chr1	13078838	13078968	130	*	Plate2_H11	Promoter (<=1kb)	1	13078618	13079773	1156	1	AT1G35516	AT1G35516.1	221	Chr1_13078838_13078968
Hybrid_female	Chr1	13078968	13079117	149	*	Plate6_A2	Promoter (<=1kb)	1	13078618	13079773	1156	1	AT1G35516	AT1G35516.1	351	Chr1_13078968_13079117
Hybrid_female	Chr1	13079637	13080073	436	*	Plate6_D6	Promoter (1-2kb)	1	13078618	13079773	1156	1	AT1G35516	AT1G35516.1	1020	Chr1_13079637_13080073
Hybrid_female	Chr1	13150241	13150593	352	*	Plate6_F6	Promoter (1-2kb)	1	13148592	13149559	968	1	AT1G35614	AT1G35614.1	1650	Chr1_13150241_13150593
Hybrid_female	Chr1	13150593	13150646	53	*	Plate6_H10	Distal Intergenic	1	13148592	13149559	968	1	AT1G35614	AT1G35614.1	2002	Chr1_13150593_13150646
Hybrid_female	Chr1	13296246	13296702	456	*	Plate5_B1	Exon (AT1G35790.1/AT1G35790, exon 1 of 1)	1	13295190	13300109	4920	2	AT1G35790	AT1G35790.1	3407	Chr1_13296246_13296702
Hybrid_female	Chr1	13308159	13308191	32	*	Plate2_F7	Promoter (1-2kb)	1	13308119	13309257	1139	2	AT1G35820	AT1G35820.1	1066	Chr1_13308159_13308191
Hybrid_female	Chr1	13308159	13308191	32	*	Plate3_B2	Promoter (1-2kb)	1	13308119	13309257	1139	2	AT1G35820	AT1G35820.1	1066	Chr1_13308159_13308191
Hybrid_female	Chr1	13439542	13439863	321	*	Plate1_D4	Promoter (<=1kb)	1	13440076	13445130	5055	1	AT1G36035	AT1G36035.1	-213	Chr1_13439542_13439863
Hybrid_female	Chr1	13458621	13459259	638	*	Plate5_B5	Distal Intergenic	1	13454496	13456331	1836	2	AT1G36060	AT1G36060.1	-2291	Chr1_13458621_13459259
Hybrid_female	Chr1	13550000	13550061	61	*	Plate5_G1	Intron (AT1G36180.1/AT1G36180, intron 6 of 31)	1	13545972	13558492	12521	1	AT1G36180	AT1G36180.1	4029	Chr1_13550000_13550061
Hybrid_female	Chr1	13697302	13699028	1726	*	Plate1_E7	Promoter (<=1kb)	1	13696042	13698639	2598	2	AT1G36370	AT1G36370.1	0	Chr1_13697302_13699028
Hybrid_female	Chr1	13703697	13704066	369	*	Plate2_A11	Promoter (<=1kb)	1	13701668	13703572	1905	2	AT1G36390	AT1G36390.1	-126	Chr1_13703697_13704066
Hybrid_female	Chr1	14151329	14152576	1247	*	Plate2_F11	Distal Intergenic	1	14143806	14146001	2196	2	AT1G37120	AT1G37120.1	-5329	Chr1_14151329_14152576
Hybrid_female	Chr1	15607722	15609428	1706	*	Plate6_B7	Promoter (<=1kb)	1	15603617	15607966	4350	2	AT1G41830	AT1G41830.1	0	Chr1_15607722_15609428
Hybrid_female	Chr1	15930589	15931282	693	*	Plate5_G6	Exon (AT1G42470.1/AT1G42470, exon 18 of 37)	1	15926987	15935208	8222	1	AT1G42470	AT1G42470.1	3603	Chr1_15930589_15931282
Hybrid_female	Chr1	16117753	16117775	22	*	Plate3_E4	Promoter (<=1kb)	1	16118446	16121623	3178	1	AT1G42924	AT1G42924.1	-671	Chr1_16117753_16117775
Hybrid_female	Chr1	16130037	16130214	177	*	Plate1_G9	Distal Intergenic	1	16127381	16129843	2463	1	AT1G42970	AT1G42970.1	2657	Chr1_16130037_16130214
Hybrid_female	Chr1	16136966	16137034	68	*	Plate6_A4	Promoter (<=1kb)	1	16135852	16137463	1612	2	AT1G42990	AT1G42990.1	429	Chr1_16136966_16137034
Hybrid_female	Chr1	16150719	16151902	1183	*	Plate3_D4	Promoter (<=1kb)	1	16151095	16152240	1146	1	AT1G43005	AT1G43005.1	0	Chr1_16150719_16151902
Hybrid_female	Chr1	16451985	16452500	515	*	Plate6_E5	Promoter (1-2kb)	1	16452981	16453804	824	2	AT1G43665	AT1G43665.1	1304	Chr1_16451985_16452500
Hybrid_female	Chr1	16480850	16482974	2124	*	Plate6_C4	Promoter (1-2kb)	1	16484231	16486241	2011	1	AT1G43700	AT1G43700.1	-1257	Chr1_16480850_16482974
Hybrid_female	Chr1	16549624	16549736	112	*	Plate5_D5	Promoter (1-2kb)	1	16548441	16551909	3469	1	AT1G43770	AT1G43770.2	1184	Chr1_16549624_16549736
Hybrid_female	Chr1	16594818	16594936	118	*	Plate2_H5	Distal Intergenic	1	16585705	16585776	72	2	AT1G43820	AT1G43820.1	-9043	Chr1_16594818_16594936
Hybrid_female	Chr1	16616825	16616851	26	*	Plate6_G5	Promoter (<=1kb)	1	16617129	16622049	4921	1	AT1G43850	AT1G43850.2	-278	Chr1_16616825_16616851
Hybrid_female	Chr1	16772151	16773419	1268	*	Plate2_F4	Downstream (1-2kb)	1	16774865	16777247	2383	2	AT1G44110	AT1G44110.1	3828	Chr1_16772151_16773419
Hybrid_female	Chr1	16818654	16819578	924	*	Plate1_E11	Downstream (1-2kb)	1	16820946	16821808	863	2	AT1G44224	AT1G44224.1	2230	Chr1_16818654_16819578
Hybrid_female	Chr1	16869603	16869695	92	*	Plate1_G7	Distal Intergenic	1	16871696	16873378	1683	1	AT1G44575	AT1G44575.2	-2001	Chr1_16869603_16869695
Hybrid_female	Chr1	16872901	16874181	1280	*	Plate5_G8	Promoter (1-2kb)	1	16871696	16873383	1688	1	AT1G44575	AT1G44575.1	1206	Chr1_16872901_16874181
Hybrid_female	Chr1	16872901	16875733	2832	*	Plate5_D4	Promoter (<=1kb)	1	16875119	16876258	1140	2	AT1G44608	AT1G44608.1	525	Chr1_16872901_16875733
Hybrid_female	Chr1	16915833	16916104	271	*	Plate2_D2	Promoter (<=1kb)	1	16914009	16916997	2989	2	AT1G44800	AT1G44800.1	893	Chr1_16915833_16916104
Hybrid_female	Chr1	16915859	16917583	1724	*	Plate7_G4	Promoter (<=1kb)	1	16914009	16916997	2989	2	AT1G44800	AT1G44800.1	0	Chr1_16915859_16917583
Hybrid_female	Chr1	16922198	16923026	828	*	Plate5_C10	Promoter (<=1kb)	1	16923543	16924821	1279	1	AT1G44810	AT1G44810.1	-517	Chr1_16922198_16923026
Hybrid_female	Chr1	16936934	16936997	63	*	Plate6_F1	Distal Intergenic	1	16939797	16942524	2728	1	AT1G44835	AT1G44835.1	-2800	Chr1_16936934_16936997
Hybrid_female	Chr1	16965132	16965876	744	*	Plate1_A10	Promoter (1-2kb)	1	16963144	16964966	1823	1	AT1G44890	AT1G44890.1	1989	Chr1_16965132_16965876
Hybrid_female	Chr1	17082912	17082925	13	*	Plate6_G12	Promoter (<=1kb)	1	17077448	17082503	5056	2	AT1G45150	AT1G45150.1	-410	Chr1_17082912_17082925
Hybrid_female	Chr1	17100000	17101550	1550	*	Plate5_A3	Promoter (1-2kb)	1	17098491	17101896	3406	1	AT1G45180	AT1G45180.1	1510	Chr1_17100000_17101550
Hybrid_female	Chr1	17104365	17104445	80	*	Plate5_B12	Promoter (<=1kb)	1	17104351	17105004	654	1	AT1G45190	AT1G45190.1	15	Chr1_17104365_17104445
Hybrid_female	Chr1	17134423	17135681	1258	*	Plate7_E5	Promoter (<=1kb)	1	17136065	17136392	328	1	AT1G45211	AT1G45211.1	-384	Chr1_17134423_17135681
Hybrid_female	Chr1	17184876	17186793	1917	*	Plate2_F1	Promoter (<=1kb)	1	17183550	17186534	2985	2	AT1G45616	AT1G45616.1	0	Chr1_17184876_17186793
Hybrid_female	Chr1	17188739	17189898	1159	*	Plate1_E1	Promoter (1-2kb)	1	17191390	17193158	1769	1	AT1G45688	AT1G45688.1	-1492	Chr1_17188739_17189898
Hybrid_female	Chr1	17190540	17191108	568	*	Plate3_D1	Promoter (<=1kb)	1	17191390	17193158	1769	1	AT1G45688	AT1G45688.1	-282	Chr1_17190540_17191108
Hybrid_female	Chr1	17190893	17191108	215	*	Plate5_C5	Promoter (<=1kb)	1	17191390	17193158	1769	1	AT1G45688	AT1G45688.1	-282	Chr1_17190893_17191108
Hybrid_female	Chr1	17197735	17199190	1455	*	Plate3_A3	Promoter (<=1kb)	1	17198262	17198818	557	2	AT1G45904	AT1G45904.1	0	Chr1_17197735_17199190
Hybrid_female	Chr1	17208720	17209796	1076	*	Plate1_B2	Distal Intergenic	1	17212570	17217336	4767	1	AT1G46192	AT1G46192.1	-2774	Chr1_17208720_17209796
Hybrid_female	Chr1	17223512	17224110	598	*	Plate2_G9	Promoter (<=1kb)	1	17224842	17226280	1439	1	AT1G46264	AT1G46264.1	-732	Chr1_17223512_17224110
Hybrid_female	Chr1	17223512	17224110	598	*	Plate3_A2	Promoter (<=1kb)	1	17224842	17226280	1439	1	AT1G46264	AT1G46264.1	-732	Chr1_17223512_17224110
Hybrid_female	Chr1	17269643	17272083	2440	*	Plate6_B8	Promoter (<=1kb)	1	17270185	17271706	1522	1	AT1G46840	AT1G46840.1	0	Chr1_17269643_17272083
Hybrid_female	Chr1	17282691	17282798	107	*	Plate5_G11	Downstream (<1kb)	1	17282825	17285670	2846	2	AT1G47128	AT1G47128.1	2872	Chr1_17282691_17282798
Hybrid_female	Chr1	17287216	17287683	467	*	Plate2_C8	Promoter (1-2kb)	1	17282825	17285670	2846	2	AT1G47128	AT1G47128.1	-1547	Chr1_17287216_17287683
Hybrid_female	Chr1	17306261	17306297	36	*	Plate1_D11	Promoter (<=1kb)	1	17306574	17308848	2275	1	AT1G47230	AT1G47230.1	-277	Chr1_17306261_17306297
Hybrid_female	Chr1	17319003	17320330	1327	*	Plate7_B5	Promoter (<=1kb)	1	17319177	17321074	1898	1	AT1G47250	AT1G47250.1	0	Chr1_17319003_17320330
Hybrid_female	Chr1	17333893	17334587	694	*	Plate6_F11	Promoter (<=1kb)	1	17332056	17334406	2351	2	AT1G47280	AT1G47280.1	0	Chr1_17333893_17334587
Hybrid_female	Chr1	17346612	17346631	19	*	Plate6_G9	Promoter (<=1kb)	1	17347094	17347515	422	1	AT1G47317	AT1G47317.1	-463	Chr1_17346612_17346631
Hybrid_female	Chr1	17350825	17351406	581	*	Plate1_G1	Promoter (<=1kb)	1	17351050	17353875	2826	1	AT1G47330	AT1G47330.1	0	Chr1_17350825_17351406
Hybrid_female	Chr1	17378671	17380083	1412	*	Plate5_F12	Promoter (<=1kb)	1	17379544	17380656	1113	1	AT1G47390	AT1G47390.1	0	Chr1_17378671_17380083
Hybrid_female	Chr1	17403733	17403780	47	*	Plate3_B5	Promoter (<=1kb)	1	17403894	17404298	405	1	AT1G47460	AT1G47460.1	-114	Chr1_17403733_17403780
Hybrid_female	Chr1	17600000	17600396	396	*	Plate6_H4	Promoter (<=1kb)	1	17600004	17601173	1170	2	AT1G47790	AT1G47790.1	777	Chr1_17600000_17600396
Hybrid_female	Chr1	17650671	17652085	1414	*	Plate2_D9	Promoter (<=1kb)	1	17647144	17651425	4282	2	AT1G47900	AT1G47900.1	0	Chr1_17650671_17652085
Hybrid_female	Chr1	17709644	17709809	165	*	Plate5_G8	Downstream (1-2kb)	1	17711491	17712660	1170	2	AT1G48010	AT1G48010.1	2851	Chr1_17709644_17709809
Hybrid_female	Chr1	17712205	17712239	34	*	Plate6_H1	Promoter (<=1kb)	1	17711491	17712660	1170	2	AT1G48010	AT1G48010.1	421	Chr1_17712205_17712239
Hybrid_female	Chr1	18063987	18064656	669	*	Plate6_A5	Exon (AT1G48840.1/AT1G48840, exon 9 of 11)	1	18061521	18065031	3511	1	AT1G48840	AT1G48840.1	2467	Chr1_18063987_18064656
Hybrid_female	Chr1	18213342	18214085	743	*	Plate1_D3	Promoter (1-2kb)	1	18215872	18218313	2442	1	AT1G49240	AT1G49240.1	-1787	Chr1_18213342_18214085
Hybrid_female	Chr1	18362466	18363328	862	*	Plate5_A6	Promoter (<=1kb)	1	18361679	18363192	1514	2	AT1G49610	AT1G49610.1	0	Chr1_18362466_18363328
Hybrid_female	Chr1	18487810	18487997	187	*	Plate5_C2	Promoter (<=1kb)	1	18487545	18488107	563	2	AT1G49938	AT1G49938.1	110	Chr1_18487810_18487997
Hybrid_female	Chr1	19579128	19579216	88	*	Plate6_A9	Promoter (1-2kb)	1	19579886	19580686	801	2	AT1G52565	AT1G52565.1	1470	Chr1_19579128_19579216
Hybrid_female	Chr1	19698000	19700186	2186	*	Plate6_E4	Promoter (<=1kb)	1	19697004	19698482	1479	2	AT1G52890	AT1G52890.1	0	Chr1_19698000_19700186
Hybrid_female	Chr1	19805021	19805034	13	*	Plate7_C1	Promoter (1-2kb)	1	19806419	19807608	1190	1	AT1G53160	AT1G53160.2	-1385	Chr1_19805021_19805034
Hybrid_female	Chr1	19964001	19964061	60	*	Plate2_B1	Promoter (<=1kb)	1	19963047	19964188	1142	2	AT1G53480	AT1G53480.2	127	Chr1_19964001_19964061
Hybrid_female	Chr1	19974643	19975411	768	*	Plate5_H7	Promoter (<=1kb)	1	19970664	19974393	3730	2	AT1G53510	AT1G53510.1	-251	Chr1_19974643_19975411
Hybrid_female	Chr1	20021855	20021856	1	*	Plate1_F2	Intron (AT1G53640.1/AT1G53640, intron 4 of 4)	1	20019293	20019799	507	2	AT1G53635	AT1G53635.1	-2057	Chr1_20021855_20021856
Hybrid_female	Chr1	20161253	20161331	78	*	Plate1_A11	Promoter (<=1kb)	1	20158664	20160815	2152	2	AT1G54010	AT1G54010.1	-439	Chr1_20161253_20161331
Hybrid_female	Chr1	20176414	20177815	1401	*	Plate5_A1	Downstream (1-2kb)	1	20170715	20173949	3235	2	AT1G54040	AT1G54040.2	-2466	Chr1_20176414_20177815
Hybrid_female	Chr1	20205818	20205962	144	*	Plate3_D3	Promoter (1-2kb)	1	20207020	20207540	521	1	AT1G54120	AT1G54120.1	-1058	Chr1_20205818_20205962
Hybrid_female	Chr1	20445369	20446829	1460	*	Plate2_C10	Promoter (<=1kb)	1	20447316	20450861	3546	1	AT1G54820	AT1G54820.1	-487	Chr1_20445369_20446829
Hybrid_female	Chr1	20550000	20551447	1447	*	Plate3_F3	Promoter (<=1kb)	1	20551452	20552633	1182	1	AT1G55070	AT1G55070.1	-5	Chr1_20550000_20551447
Hybrid_female	Chr1	20622479	20622499	20	*	Plate1_C2	Downstream (<1kb)	1	20622960	20624630	1671	2	AT1G55280	AT1G55280.1	2131	Chr1_20622479_20622499
Hybrid_female	Chr1	20669794	20670022	228	*	Plate2_C9	Promoter (1-2kb)	1	20666222	20668726	2505	2	AT1G55360	AT1G55360.1	-1069	Chr1_20669794_20670022
Hybrid_female	Chr1	20911878	20912749	871	*	Plate1_B1	Promoter (<=1kb)	1	20912116	20913447	1332	1	AT1G55920	AT1G55920.1	0	Chr1_20911878_20912749
Hybrid_female	Chr1	21250000	21250036	36	*	Plate2_A5	Promoter (1-2kb)	1	21244466	21248926	4461	2	AT1G56675	AT1G56675.1	-1075	Chr1_21250000_21250036
Hybrid_female	Chr1	21507695	21507747	52	*	Plate6_A12	Promoter (<=1kb)	1	21504314	21507540	3227	2	AT1G58080	AT1G58080.1	-156	Chr1_21507695_21507747
Hybrid_female	Chr1	21866236	21867739	1503	*	Plate5_D1	Promoter (<=1kb)	1	21868262	21868708	447	1	AT1G59530	AT1G59530.1	-523	Chr1_21866236_21867739
Hybrid_female	Chr1	22250725	22252309	1584	*	Plate5_A12	Promoter (1-2kb)	1	22247474	22249636	2163	2	AT1G60390	AT1G60390.1	-1090	Chr1_22250725_22252309
Hybrid_female	Chr1	22677806	22678155	349	*	Plate6_A10	Promoter (<=1kb)	1	22678185	22679021	837	1	AT1G61470	AT1G61470.1	-30	Chr1_22677806_22678155
Hybrid_female	Chr1	22838462	22838466	4	*	Plate5_A8	Promoter (1-2kb)	1	22839992	22841860	1869	1	AT1G61830	AT1G61830.1	-1526	Chr1_22838462_22838466
Hybrid_female	Chr1	22874535	22875891	1356	*	Plate7_E3	Distal Intergenic	1	22867770	22871280	3511	2	AT1G61890	AT1G61890.1	-3256	Chr1_22874535_22875891
Hybrid_female	Chr1	22900000	22900916	916	*	Plate2_A3	Promoter (<=1kb)	1	22899417	22901946	2530	1	AT1G61950	AT1G61950.1	584	Chr1_22900000_22900916
Hybrid_female	Chr1	22903757	22904801	1044	*	Plate6_B10	Promoter (<=1kb)	1	22904486	22907630	3145	1	AT1G61970	AT1G61970.1	0	Chr1_22903757_22904801
Hybrid_female	Chr1	22991358	22991911	553	*	Plate6_B5	Promoter (<=1kb)	1	22990975	22991679	705	2	AT1G62230	AT1G62230.1	0	Chr1_22991358_22991911
Hybrid_female	Chr1	23219953	23220544	591	*	Plate2_C1	Distal Intergenic	1	23216218	23217916	1699	2	AT1G62700	AT1G62700.1	-2038	Chr1_23219953_23220544
Hybrid_female	Chr1	23259341	23259960	619	*	Plate6_D10	Promoter (1-2kb)	1	23253703	23257463	3761	2	AT1G62800	AT1G62800.2	-1879	Chr1_23259341_23259960
Hybrid_female	Chr1	23288470	23289340	870	*	Plate3_A4	Promoter (1-2kb)	1	23284012	23286760	2749	2	AT1G62870	AT1G62870.1	-1711	Chr1_23288470_23289340
Hybrid_female	Chr1	23320292	23320393	101	*	Plate2_D5	Promoter (<=1kb)	1	23318187	23320316	2130	2	AT1G62960	AT1G62960.1	0	Chr1_23320292_23320393
Hybrid_female	Chr1	23402875	23403142	267	*	Plate6_H6	Promoter (<=1kb)	1	23404141	23404509	369	1	AT1G63105	AT1G63105.1	-999	Chr1_23402875_23403142
Hybrid_female	Chr1	23436053	23436110	57	*	Plate6_A12	Promoter (1-2kb)	1	23433630	23434600	971	2	AT1G63200	AT1G63200.1	-1454	Chr1_23436053_23436110
Hybrid_female	Chr1	23596704	23596739	35	*	Plate1_B9	Promoter (<=1kb)	1	23589043	23595821	6779	2	AT1G63640	AT1G63640.1	-884	Chr1_23596704_23596739
Hybrid_female	Chr1	23611161	23611384	223	*	Plate6_C10	Promoter (<=1kb)	1	23607422	23610653	3232	2	AT1G63670	AT1G63670.2	-509	Chr1_23611161_23611384
Hybrid_female	Chr1	23784309	23785099	790	*	Plate3_A1	Promoter (1-2kb)	1	23785021	23786800	1780	2	AT1G64080	AT1G64080.1	1701	Chr1_23784309_23785099
Hybrid_female	Chr1	23789319	23789440	121	*	Plate6_G10	Promoter (<=1kb)	1	23789309	23790922	1614	1	AT1G64090	AT1G64090.1	11	Chr1_23789319_23789440
Hybrid_female	Chr1	24537444	24537920	476	*	Plate3_C2	Promoter (<=1kb)	1	24538886	24542129	3244	1	AT1G65930	AT1G65930.1	-966	Chr1_24537444_24537920
Hybrid_female	Chr1	24637769	24639219	1450	*	Plate5_B10	Promoter (<=1kb)	1	24637196	24638608	1413	1	AT1G66160	AT1G66160.2	574	Chr1_24637769_24639219
Hybrid_female	Chr1	24683382	24683391	9	*	Plate1_D6	Promoter (<=1kb)	1	24683006	24683874	869	2	AT1G66235	AT1G66235.1	483	Chr1_24683382_24683391
Hybrid_female	Chr1	24850085	24850093	8	*	Plate2_C5	Promoter (1-2kb)	1	24849716	24851450	1735	2	AT1G66610	AT1G66610.1	1357	Chr1_24850085_24850093
Hybrid_female	Chr1	24852952	24853376	424	*	Plate2_H8	Promoter (<=1kb)	1	24852806	24854153	1348	2	AT1G66620	AT1G66620.1	777	Chr1_24852952_24853376
Hybrid_female	Chr1	24900000	24900387	387	*	Plate1_C8	Promoter (1-2kb)	1	24901978	24904356	2379	1	AT1G66760	AT1G66760.1	-1591	Chr1_24900000_24900387
Hybrid_female	Chr1	24947124	24948509	1385	*	Plate5_G1	Promoter (<=1kb)	1	24945484	24946968	1485	2	AT1G66870	AT1G66870.1	-157	Chr1_24947124_24948509
Hybrid_female	Chr1	25017675	25017792	117	*	Plate6_E6	Promoter (<=1kb)	1	25018077	25019057	981	1	AT1G67035	AT1G67035.2	-285	Chr1_25017675_25017792
Hybrid_female	Chr1	25231889	25232027	138	*	Plate3_C1	Promoter (1-2kb)	1	25230265	25231840	1576	1	AT1G67340	AT1G67340.1	1625	Chr1_25231889_25232027
Hybrid_female	Chr1	25232429	25233302	873	*	Plate5_B3	Promoter (1-2kb)	1	25235271	25236878	1608	1	AT1G67350	AT1G67350.1	-1969	Chr1_25232429_25233302
Hybrid_female	Chr1	25450447	25451586	1139	*	Plate2_G4	Promoter (<=1kb)	1	25449367	25451012	1646	2	AT1G67870	AT1G67870.1	0	Chr1_25450447_25451586
Hybrid_female	Chr1	25580453	25580461	8	*	Plate5_H2	Promoter (<=1kb)	1	25579373	25580194	822	2	AT1G68250	AT1G68250.2	-260	Chr1_25580453_25580461
Hybrid_female	Chr1	25732451	25734816	2365	*	Plate3_G1	3' UTR	1	25734182	25738002	3821	2	AT1G68560	AT1G68560.1	3186	Chr1_25732451_25734816
Hybrid_female	Chr1	25954469	25954615	146	*	Plate6_G5	Distal Intergenic	1	25957819	25960307	2489	1	AT1G69040	AT1G69040.2	-3204	Chr1_25954469_25954615
Hybrid_female	Chr1	26097895	26100172	2277	*	Plate6_B3	Promoter (<=1kb)	1	26097787	26099388	1602	1	AT1G69430	AT1G69430.1	109	Chr1_26097895_26100172
Hybrid_female	Chr1	26100828	26101431	603	*	Plate5_G2	Downstream (<1kb)	1	26097787	26099388	1602	1	AT1G69430	AT1G69430.1	3042	Chr1_26100828_26101431
Hybrid_female	Chr1	26250822	26251758	936	*	Plate5_H2	Promoter (1-2kb)	1	26248318	26253585	5268	2	AT1G69770	AT1G69770.1	1827	Chr1_26250822_26251758
Hybrid_female	Chr1	26286497	26288113	1616	*	Plate6_D9	Promoter (<=1kb)	1	26287522	26287948	427	1	AT1G69828	AT1G69828.1	0	Chr1_26286497_26288113
Hybrid_female	Chr1	26439849	26442733	2884	*	Plate2_B12	Promoter (<=1kb)	1	26439864	26442829	2966	1	AT1G70210	AT1G70210.1	0	Chr1_26439849_26442733
Hybrid_female	Chr1	26604021	26604929	908	*	Plate2_E12	Promoter (<=1kb)	1	26604855	26607503	2649	1	AT1G70560	AT1G70560.1	0	Chr1_26604021_26604929
Hybrid_female	Chr1	26621549	26623727	2178	*	Plate2_E5	Promoter (<=1kb)	1	26620923	26621659	737	2	AT1G70600	AT1G70600.1	0	Chr1_26621549_26623727
Hybrid_female	Chr1	26621549	26623727	2178	*	Plate5_E1	Promoter (<=1kb)	1	26620923	26621659	737	2	AT1G70600	AT1G70600.1	0	Chr1_26621549_26623727
Hybrid_female	Chr1	26621549	26623727	2178	*	Plate6_C8	Promoter (<=1kb)	1	26620923	26621659	737	2	AT1G70600	AT1G70600.1	0	Chr1_26621549_26623727
Hybrid_female	Chr1	27082420	27084876	2456	*	Plate2_D4	Promoter (<=1kb)	1	27080184	27081613	1430	2	AT1G71950	AT1G71950.1	-808	Chr1_27082420_27084876
Hybrid_female	Chr1	28068745	28070080	1335	*	Plate1_H3	Promoter (<=1kb)	1	28070295	28074148	3854	1	AT1G74710	AT1G74710.1	-215	Chr1_28068745_28070080
Hybrid_female	Chr1	28112407	28112686	279	*	Plate1_E10	Promoter (<=1kb)	1	28111882	28112565	684	2	AT1G74820	AT1G74820.1	0	Chr1_28112407_28112686
Hybrid_female	Chr1	29358661	29359146	485	*	Plate2_B8	3' UTR	1	29355022	29358993	3972	1	AT1G78070	AT1G78070.1	3640	Chr1_29358661_29359146
Hybrid_female	Chr1	29460814	29461039	225	*	Plate6_G4	Promoter (<=1kb)	1	29461671	29463385	1715	1	AT1G78300	AT1G78300.1	-632	Chr1_29460814_29461039
Hybrid_female	Chr1	29761571	29763145	1574	*	Plate5_D6	Downstream (<1kb)	1	29759158	29760691	1534	1	AT1G79110	AT1G79110.1	2414	Chr1_29761571_29763145
Hybrid_female	Chr1	29800000	29801342	1342	*	Plate6_B1	Promoter (<=1kb)	1	29800693	29803939	3247	1	AT1G79230	AT1G79230.1	0	Chr1_29800000_29801342
Hybrid_female	Chr1	30269554	30270428	874	*	Plate2_C7	Promoter (<=1kb)	1	30270529	30272668	2140	1	AT1G80500	AT1G80500.1	-101	Chr1_30269554_30270428
Hybrid_female	Chr2	100674	101442	768	*	Plate1_A6	Promoter (<=1kb)	2	100649	101495	847	1	AT2G01150	AT2G01150.1	26	Chr2_100674_101442
Hybrid_female	Chr2	111558	111561	3	*	Plate6_E8	Distal Intergenic	2	106900	108803	1904	2	AT2G01180	AT2G01180.1	-2756	Chr2_111558_111561
Hybrid_female	Chr2	258945	259399	454	*	Plate6_C5	Promoter (1-2kb)	2	255249	257550	2302	2	AT2G01570	AT2G01570.1	-1396	Chr2_258945_259399
Hybrid_female	Chr2	342839	343565	726	*	Plate2_D5	Promoter (<=1kb)	2	341322	342480	1159	2	AT2G01790	AT2G01790.1	-360	Chr2_342839_343565
Hybrid_female	Chr2	352464	354285	1821	*	Plate6_F2	Promoter (1-2kb)	2	353457	355522	2066	2	AT2G01818	AT2G01818.1	1237	Chr2_352464_354285
Hybrid_female	Chr2	376090	377521	1431	*	Plate3_A3	Promoter (<=1kb)	2	373125	378447	5323	2	AT2G01840	AT2G01840.1	926	Chr2_376090_377521
Hybrid_female	Chr2	383800	384599	799	*	Plate7_C5	Promoter (<=1kb)	2	385199	387344	2146	1	AT2G01850	AT2G01850.1	-600	Chr2_383800_384599
Hybrid_female	Chr2	385814	386886	1072	*	Plate1_E2	Promoter (<=1kb)	2	385199	387344	2146	1	AT2G01850	AT2G01850.1	616	Chr2_385814_386886
Hybrid_female	Chr2	393300	393665	365	*	Plate5_A7	Promoter (<=1kb)	2	391423	394032	2610	2	AT2G01880	AT2G01880.1	367	Chr2_393300_393665
Hybrid_female	Chr2	394395	394402	7	*	Plate5_C10	Promoter (<=1kb)	2	391423	394032	2610	2	AT2G01880	AT2G01880.1	-364	Chr2_394395_394402
Hybrid_female	Chr2	399346	400008	662	*	Plate5_C6	Promoter (<=1kb)	2	396768	399208	2441	2	AT2G01890	AT2G01890.2	-139	Chr2_399346_400008
Hybrid_female	Chr2	4e+05	400008	8	*	Plate1_C2	Promoter (<=1kb)	2	396768	399208	2441	2	AT2G01890	AT2G01890.2	-793	Chr2_4e+05_400008
Hybrid_female	Chr2	409211	409389	178	*	Plate2_F3	Promoter (<=1kb)	2	410327	415330	5004	1	AT2G01905	AT2G01905.1	-938	Chr2_409211_409389
Hybrid_female	Chr2	448000	450030	2030	*	Plate3_F1	Promoter (<=1kb)	2	450379	451910	1532	1	AT2G01960	AT2G01960.1	-349	Chr2_448000_450030
Hybrid_female	Chr2	450030	450220	190	*	Plate6_E7	Promoter (<=1kb)	2	450379	451910	1532	1	AT2G01960	AT2G01960.1	-159	Chr2_450030_450220
Hybrid_female	Chr2	503986	504635	649	*	Plate6_B3	Promoter (<=1kb)	2	505487	509425	3939	1	AT2G02070	AT2G02070.1	-852	Chr2_503986_504635
Hybrid_female	Chr2	506587	506644	57	*	Plate5_G11	Promoter (1-2kb)	2	505487	509425	3939	1	AT2G02070	AT2G02070.1	1101	Chr2_506587_506644
Hybrid_female	Chr2	507652	510208	2556	*	Plate5_D6	3' UTR	2	505487	509425	3939	1	AT2G02070	AT2G02070.1	2166	Chr2_507652_510208
Hybrid_female	Chr2	539149	539194	45	*	Plate5_F1	Promoter (<=1kb)	2	539999	540634	636	1	AT2G02130	AT2G02130.1	-805	Chr2_539149_539194
Hybrid_female	Chr2	560891	561159	268	*	Plate1_D8	Promoter (<=1kb)	2	560864	563233	2370	1	AT2G02180	AT2G02180.1	28	Chr2_560891_561159
Hybrid_female	Chr2	587627	588088	461	*	Plate6_E1	Promoter (<=1kb)	2	583978	587124	3147	2	AT2G02220	AT2G02220.1	-504	Chr2_587627_588088
Hybrid_female	Chr2	611302	611833	531	*	Plate5_C2	Promoter (<=1kb)	2	610428	611843	1416	2	AT2G02320	AT2G02320.1	10	Chr2_611302_611833
Hybrid_female	Chr2	613739	614232	493	*	Plate3_A4	Promoter (<=1kb)	2	613725	614592	868	2	AT2G02330	AT2G02330.1	360	Chr2_613739_614232
Hybrid_female	Chr2	639060	639160	100	*	Plate2_F1	Promoter (1-2kb)	2	638012	639305	1294	1	AT2G02440	AT2G02440.1	1049	Chr2_639060_639160
Hybrid_female	Chr2	647528	647535	7	*	Plate7_D3	Promoter (<=1kb)	2	648044	650814	2771	1	AT2G02450	AT2G02450.1	-509	Chr2_647528_647535
Hybrid_female	Chr2	648000	650651	2651	*	Plate7_H5	Promoter (<=1kb)	2	648044	650814	2771	1	AT2G02450	AT2G02450.1	0	Chr2_648000_650651
Hybrid_female	Chr2	673037	674834	1797	*	Plate6_E6	Promoter (<=1kb)	2	670878	673155	2278	2	AT2G02500	AT2G02500.1	0	Chr2_673037_674834
Hybrid_female	Chr2	746705	748208	1503	*	Plate5_A4	Promoter (<=1kb)	2	745775	748573	2799	1	AT2G02680	AT2G02680.1	931	Chr2_746705_748208
Hybrid_female	Chr2	799485	799816	331	*	Plate6_B7	Promoter (<=1kb)	2	796680	799443	2764	2	AT2G02800	AT2G02800.1	-43	Chr2_799485_799816
Hybrid_female	Chr2	809661	810356	695	*	Plate1_A12	Promoter (1-2kb)	2	808372	808872	501	1	AT2G02830	AT2G02830.1	1290	Chr2_809661_810356
Hybrid_female	Chr2	935357	935576	219	*	Plate1_E11	Promoter (<=1kb)	2	935336	936639	1304	1	AT2G03110	AT2G03110.1	22	Chr2_935357_935576
Hybrid_female	Chr2	979304	979518	214	*	Plate1_G9	Promoter (1-2kb)	2	973413	977337	3925	2	AT2G03240	AT2G03240.1	-1968	Chr2_979304_979518
Hybrid_female	Chr2	979842	981688	1846	*	Plate6_D7	Downstream (<1kb)	2	973413	977337	3925	2	AT2G03240	AT2G03240.1	-2506	Chr2_979842_981688
Hybrid_female	Chr2	1002317	1002704	387	*	Plate6_D8	Promoter (<=1kb)	2	1000729	1001741	1013	2	AT2G03291	AT2G03291.1	-577	Chr2_1002317_1002704
Hybrid_female	Chr2	1028070	1028303	233	*	Plate6_G3	Promoter (<=1kb)	2	1028292	1030361	2070	1	AT2G03380	AT2G03380.1	0	Chr2_1028070_1028303
Hybrid_female	Chr2	1033317	1033624	307	*	Plate2_C3	Promoter (<=1kb)	2	1033598	1036009	2412	1	AT2G03410	AT2G03410.1	0	Chr2_1033317_1033624
Hybrid_female	Chr2	1050000	1050544	544	*	Plate5_F5	Promoter (<=1kb)	2	1050842	1054613	3772	1	AT2G03480	AT2G03480.2	-298	Chr2_1050000_1050544
Hybrid_female	Chr2	1060150	1061093	943	*	Plate5_D10	Promoter (<=1kb)	2	1059710	1062410	2701	1	AT2G03500	AT2G03500.1	441	Chr2_1060150_1061093
Hybrid_female	Chr2	1134112	1134935	823	*	Plate6_G6	Promoter (1-2kb)	2	1132170	1133379	1210	1	AT2G03720	AT2G03720.1	1943	Chr2_1134112_1134935
Hybrid_female	Chr2	1135400	1136376	976	*	Plate2_H9	Downstream (1-2kb)	2	1132170	1133379	1210	1	AT2G03720	AT2G03720.1	3231	Chr2_1135400_1136376
Hybrid_female	Chr2	1142392	1145001	2609	*	Plate5_C3	Promoter (<=1kb)	2	1142725	1143988	1264	2	AT2G03740	AT2G03740.1	0	Chr2_1142392_1145001
Hybrid_female	Chr2	1181633	1181773	140	*	Plate6_E4	Promoter (<=1kb)	2	1181537	1183703	2167	1	AT2G03880	AT2G03880.1	97	Chr2_1181633_1181773
Hybrid_female	Chr2	1219356	1219407	51	*	Plate1_G4	Promoter (<=1kb)	2	1219720	1220265	546	1	AT2G03934	AT2G03934.1	-313	Chr2_1219356_1219407
Hybrid_female	Chr2	1440785	1441064	279	*	Plate3_D4	Distal Intergenic	2	1445401	1446507	1107	1	AT2G04220	AT2G04220.1	-4337	Chr2_1440785_1441064
Hybrid_female	Chr2	1500000	1500375	375	*	Plate2_A6	Downstream (1-2kb)	2	1501408	1503785	2378	2	AT2G04305	AT2G04305.1	3410	Chr2_1500000_1500375
Hybrid_female	Chr2	1553936	1554109	173	*	Plate5_C9	Promoter (<=1kb)	2	1550133	1553029	2897	2	AT2G04470	AT2G04470.1	-908	Chr2_1553936_1554109
Hybrid_female	Chr2	1555130	1555233	103	*	Plate6_C6	Promoter (<=1kb)	2	1554282	1555514	1233	2	AT2G04480	AT2G04480.1	281	Chr2_1555130_1555233
Hybrid_female	Chr2	1602379	1602400	21	*	Plate5_G7	Promoter (1-2kb)	2	1599682	1600833	1152	2	AT2G04580	AT2G04580.1	-1547	Chr2_1602379_1602400
Hybrid_female	Chr2	1604024	1604293	269	*	Plate5_A2	Downstream (2-3kb)	2	1599682	1600833	1152	2	AT2G04580	AT2G04580.1	-3192	Chr2_1604024_1604293
Hybrid_female	Chr2	1650000	1650389	389	*	Plate6_A6	Promoter (1-2kb)	2	1650512	1651756	1245	2	AT2G04710	AT2G04710.1	1367	Chr2_1650000_1650389
Hybrid_female	Chr2	1839614	1839835	221	*	Plate6_C12	Promoter (<=1kb)	2	1838592	1839014	423	2	AT2G05117	AT2G05117.1	-601	Chr2_1839614_1839835
Hybrid_female	Chr2	1865270	1866325	1055	*	Plate2_C2	Distal Intergenic	2	1858543	1861895	3353	2	AT2G05160	AT2G05160.1	-3376	Chr2_1865270_1866325
Hybrid_female	Chr2	1934904	1935735	831	*	Plate7_C2	Promoter (<=1kb)	2	1936016	1937464	1449	1	AT2G05320	AT2G05320.1	-281	Chr2_1934904_1935735
Hybrid_female	Chr2	2182775	2184337	1562	*	Plate1_D3	Promoter (<=1kb)	2	2184567	2184645	79	2	AT2G05765	AT2G05765.1	308	Chr2_2182775_2184337
Hybrid_female	Chr2	2185445	2187193	1748	*	Plate7_F5	Promoter (<=1kb)	2	2184567	2184645	79	2	AT2G05765	AT2G05765.1	-801	Chr2_2185445_2187193
Hybrid_female	Chr2	2292277	2292398	121	*	Plate1_A1	Distal Intergenic	2	2287238	2289307	2070	2	AT2G05940	AT2G05940.1	-2971	Chr2_2292277_2292398
Hybrid_female	Chr2	2296605	2296621	16	*	Plate1_B11	Promoter (1-2kb)	2	2297816	2298721	906	1	AT2G05950	AT2G05950.1	-1195	Chr2_2296605_2296621
Hybrid_female	Chr2	2296605	2296621	16	*	Plate1_C1	Promoter (1-2kb)	2	2297816	2298721	906	1	AT2G05950	AT2G05950.1	-1195	Chr2_2296605_2296621
Hybrid_female	Chr2	2296621	2296653	32	*	Plate3_A1	Promoter (1-2kb)	2	2297816	2298721	906	1	AT2G05950	AT2G05950.1	-1163	Chr2_2296621_2296653
Hybrid_female	Chr2	2296621	2296653	32	*	Plate3_F3	Promoter (1-2kb)	2	2297816	2298721	906	1	AT2G05950	AT2G05950.1	-1163	Chr2_2296621_2296653
Hybrid_female	Chr2	2296621	2296653	32	*	Plate5_A12	Promoter (1-2kb)	2	2297816	2298721	906	1	AT2G05950	AT2G05950.1	-1163	Chr2_2296621_2296653
Hybrid_female	Chr2	2296621	2296653	32	*	Plate7_H4	Promoter (1-2kb)	2	2297816	2298721	906	1	AT2G05950	AT2G05950.1	-1163	Chr2_2296621_2296653
Hybrid_female	Chr2	2321424	2321786	362	*	Plate5_F7	Promoter (<=1kb)	2	2322222	2325146	2925	1	AT2G05990	AT2G05990.2	-436	Chr2_2321424_2321786
Hybrid_female	Chr2	2332699	2333007	308	*	Plate5_E11	Promoter (<=1kb)	2	2332578	2336151	3574	1	AT2G06005	AT2G06005.2	122	Chr2_2332699_2333007
Hybrid_female	Chr2	2579604	2579665	61	*	Plate2_E8	Downstream (1-2kb)	2	2580718	2583223	2506	2	AT2G06500	AT2G06500.1	3558	Chr2_2579604_2579665
Hybrid_female	Chr2	2610780	2610917	137	*	Plate2_C4	Promoter (<=1kb)	2	2611034	2616254	5221	1	AT2G06560	AT2G06560.1	-117	Chr2_2610780_2610917
Hybrid_female	Chr2	2735260	2735500	240	*	Plate2_C4	Distal Intergenic	2	2728708	2729075	368	2	AT2G06822	AT2G06822.1	-6186	Chr2_2735260_2735500
Hybrid_female	Chr2	2881811	2881909	98	*	Plate5_E2	Promoter (<=1kb)	2	2882424	2882717	294	2	AT2G06973	AT2G06973.1	808	Chr2_2881811_2881909
Hybrid_female	Chr2	2892194	2892300	106	*	Plate2_C4	Promoter (<=1kb)	2	2893061	2893306	246	1	AT2G06985	AT2G06985.1	-761	Chr2_2892194_2892300
Hybrid_female	Chr2	2965940	2966925	985	*	Plate3_C3	Promoter (1-2kb)	2	2968105	2968617	513	1	AT2G07155	AT2G07155.1	-1180	Chr2_2965940_2966925
Hybrid_female	Chr2	2983678	2984193	515	*	Plate3_H4	Promoter (<=1kb)	2	2980899	2983602	2704	2	AT2G07180	AT2G07180.2	-77	Chr2_2983678_2984193
Hybrid_female	Chr2	4849247	4849279	32	*	Plate6_H3	Downstream (<1kb)	2	4849946	4852150	2205	2	AT2G12025	AT2G12025.1	2871	Chr2_4849247_4849279
Hybrid_female	Chr2	5105646	5105651	5	*	Plate1_B12	Promoter (<=1kb)	2	5104418	5105816	1399	2	AT2G12520	AT2G12520.1	165	Chr2_5105646_5105651
Hybrid_female	Chr2	5529863	5529950	87	*	Plate1_H5	Promoter (1-2kb)	2	5528301	5531548	3248	2	AT2G13330	AT2G13330.1	1598	Chr2_5529863_5529950
Hybrid_female	Chr2	5535054	5535856	802	*	Plate7_E4	Promoter (1-2kb)	2	5532043	5533468	1426	2	AT2G13335	AT2G13335.1	-1587	Chr2_5535054_5535856
Hybrid_female	Chr2	5612032	5612699	667	*	Plate6_G7	Promoter (1-2kb)	2	5609987	5610172	186	2	AT2G13463	AT2G13463.1	-1861	Chr2_5612032_5612699
Hybrid_female	Chr2	5676455	5677056	601	*	Plate2_G4	Promoter (<=1kb)	2	5673688	5675831	2144	2	AT2G13610	AT2G13610.1	-625	Chr2_5676455_5677056
Hybrid_female	Chr2	6023359	6023891	532	*	Plate5_A5	3' UTR	2	6024060	6027028	2969	2	AT2G14220	AT2G14220.1	3137	Chr2_6023359_6023891
Hybrid_female	Chr2	6032422	6032625	203	*	Plate2_F9	Promoter (<=1kb)	2	6031151	6032502	1352	2	AT2G14245	AT2G14245.1	0	Chr2_6032422_6032625
Hybrid_female	Chr2	6033611	6033921	310	*	Plate6_F11	Promoter (<=1kb)	2	6034348	6034835	488	1	AT2G14247	AT2G14247.1	-427	Chr2_6033611_6033921
Hybrid_female	Chr2	6086974	6087781	807	*	Plate2_D1	Promoter (<=1kb)	2	6088339	6088813	475	1	AT2G14365	AT2G14365.1	-558	Chr2_6086974_6087781
Hybrid_female	Chr2	6110324	6110496	172	*	Plate1_G3	Promoter (<=1kb)	2	6110912	6111918	1007	1	AT2G14390	AT2G14390.1	-416	Chr2_6110324_6110496
Hybrid_female	Chr2	6125453	6125894	441	*	Plate2_E10	Promoter (1-2kb)	2	6121372	6124329	2958	2	AT2G14410	AT2G14410.1	-1125	Chr2_6125453_6125894
Hybrid_female	Chr2	6125453	6125894	441	*	Plate3_H5	Promoter (1-2kb)	2	6121372	6124329	2958	2	AT2G14410	AT2G14410.1	-1125	Chr2_6125453_6125894
Hybrid_female	Chr2	6125453	6125894	441	*	Plate6_D12	Promoter (1-2kb)	2	6121372	6124329	2958	2	AT2G14410	AT2G14410.1	-1125	Chr2_6125453_6125894
Hybrid_female	Chr2	6125453	6125894	441	*	Plate6_D4	Promoter (1-2kb)	2	6121372	6124329	2958	2	AT2G14410	AT2G14410.1	-1125	Chr2_6125453_6125894
Hybrid_female	Chr2	6125453	6125894	441	*	Plate7_C3	Promoter (1-2kb)	2	6121372	6124329	2958	2	AT2G14410	AT2G14410.1	-1125	Chr2_6125453_6125894
Hybrid_female	Chr2	6214560	6214904	344	*	Plate5_E9	Promoter (<=1kb)	2	6213972	6215901	1930	1	AT2G14560	AT2G14560.1	589	Chr2_6214560_6214904
Hybrid_female	Chr2	6238544	6240234	1690	*	Plate2_G3	Promoter (<=1kb)	2	6237864	6238511	648	1	AT2G14605	AT2G14605.1	681	Chr2_6238544_6240234
Hybrid_female	Chr2	6240234	6241261	1027	*	Plate2_B9	Promoter (1-2kb)	2	6241704	6242463	760	2	AT2G14610	AT2G14610.1	1202	Chr2_6240234_6241261
Hybrid_female	Chr2	6288955	6290528	1573	*	Plate1_G7	Promoter (1-2kb)	2	6287640	6287771	132	1	AT2G14692	AT2G14692.1	1316	Chr2_6288955_6290528
Hybrid_female	Chr2	6298739	6299986	1247	*	Plate2_A1	Promoter (<=1kb)	2	6298679	6300150	1472	1	AT2G14710	AT2G14710.1	61	Chr2_6298739_6299986
Hybrid_female	Chr2	6382404	6382669	265	*	Plate6_A8	Promoter (<=1kb)	2	6382368	6382747	380	1	AT2G14846	AT2G14846.1	37	Chr2_6382404_6382669
Hybrid_female	Chr2	6399236	6399407	171	*	Plate5_E5	Promoter (<=1kb)	2	6399621	6400982	1362	1	AT2G14890	AT2G14890.2	-214	Chr2_6399236_6399407
Hybrid_female	Chr2	6430948	6431030	82	*	Plate2_F10	Promoter (<=1kb)	2	6431471	6431826	356	1	AT2G14935	AT2G14935.1	-441	Chr2_6430948_6431030
Hybrid_female	Chr2	6608658	6609006	348	*	Plate5_H3	Promoter (<=1kb)	2	6608659	6609506	848	1	AT2G15220	AT2G15220.1	0	Chr2_6608658_6609006
Hybrid_female	Chr2	6690109	6690299	190	*	Plate7_F2	Promoter (<=1kb)	2	6688140	6689462	1323	2	AT2G15350	AT2G15350.1	-648	Chr2_6690109_6690299
Hybrid_female	Chr2	6700905	6701264	359	*	Plate1_F4	Promoter (<=1kb)	2	6700881	6706706	5826	1	AT2G15380	AT2G15380.1	25	Chr2_6700905_6701264
Hybrid_female	Chr2	6712083	6712144	61	*	Plate6_A3	Promoter (<=1kb)	2	6712936	6714052	1117	1	AT2G15400	AT2G15400.2	-792	Chr2_6712083_6712144
Hybrid_female	Chr2	6778266	6778527	261	*	Plate2_D7	Promoter (<=1kb)	2	6778195	6778853	659	1	AT2G15535	AT2G15535.1	72	Chr2_6778266_6778527
Hybrid_female	Chr2	6793074	6795431	2357	*	Plate2_C1	Promoter (<=1kb)	2	6791290	6792933	1644	2	AT2G15570	AT2G15570.2	-142	Chr2_6793074_6795431
Hybrid_female	Chr2	6793074	6795431	2357	*	Plate3_F5	Promoter (<=1kb)	2	6791290	6792933	1644	2	AT2G15570	AT2G15570.2	-142	Chr2_6793074_6795431
Hybrid_female	Chr2	6795311	6795431	120	*	Plate1_B9	Distal Intergenic	2	6797560	6798925	1366	1	AT2G15580	AT2G15580.2	-2129	Chr2_6795311_6795431
Hybrid_female	Chr2	6807863	6809178	1315	*	Plate5_A10	Promoter (1-2kb)	2	6810476	6812939	2464	1	AT2G15620	AT2G15620.1	-1298	Chr2_6807863_6809178
Hybrid_female	Chr2	6809663	6810038	375	*	Plate5_E8	Promoter (<=1kb)	2	6810476	6812939	2464	1	AT2G15620	AT2G15620.1	-438	Chr2_6809663_6810038
Hybrid_female	Chr2	6809809	6810038	229	*	Plate3_E2	Promoter (<=1kb)	2	6810476	6812939	2464	1	AT2G15620	AT2G15620.1	-438	Chr2_6809809_6810038
Hybrid_female	Chr2	6897891	6897914	23	*	Plate1_E1	Exon (AT2G15840.1/AT2G15840, exon 1 of 1)	2	6897746	6900002	2257	2	AT2G15840	AT2G15840.1	2088	Chr2_6897891_6897914
Hybrid_female	Chr2	6969319	6969704	385	*	Plate6_C8	Promoter (<=1kb)	2	6970352	6970851	500	1	AT2G16015	AT2G16015.1	-648	Chr2_6969319_6969704
Hybrid_female	Chr2	6985716	6985719	3	*	Plate5_F8	Promoter (<=1kb)	2	6983892	6985462	1571	2	AT2G16070	AT2G16070.2	-255	Chr2_6985716_6985719
Hybrid_female	Chr2	7059434	7059441	7	*	Plate5_G9	Promoter (1-2kb)	2	7058930	7060573	1644	2	AT2G16290	AT2G16290.1	1132	Chr2_7059434_7059441
Hybrid_female	Chr2	7059434	7059441	7	*	Plate6_H9	Promoter (1-2kb)	2	7058930	7060573	1644	2	AT2G16290	AT2G16290.1	1132	Chr2_7059434_7059441
Hybrid_female	Chr2	7110823	7111525	702	*	Plate2_A12	Promoter (1-2kb)	2	7105752	7108972	3221	2	AT2G16405	AT2G16405.1	-1852	Chr2_7110823_7111525
Hybrid_female	Chr2	7122829	7122964	135	*	Plate3_H2	Promoter (<=1kb)	2	7120419	7122832	2414	2	AT2G16430	AT2G16430.2	0	Chr2_7122829_7122964
Hybrid_female	Chr2	7184129	7185656	1527	*	Plate7_C1	Promoter (<=1kb)	2	7184652	7185245	594	1	AT2G16575	AT2G16575.1	0	Chr2_7184129_7185656
Hybrid_female	Chr2	7219792	7219817	25	*	Plate1_F11	Promoter (1-2kb)	2	7215819	7218395	2577	2	AT2G16650	AT2G16650.1	-1398	Chr2_7219792_7219817
Hybrid_female	Chr2	7223241	7224951	1710	*	Plate7_A5	Promoter (<=1kb)	2	7223896	7224048	153	2	AT2G16668	AT2G16668.1	0	Chr2_7223241_7224951
Hybrid_female	Chr2	7252496	7252882	386	*	Plate5_G8	Downstream (2-3kb)	2	7255529	7256580	1052	2	AT2G16720	AT2G16720.1	3698	Chr2_7252496_7252882
Hybrid_female	Chr2	7257860	7258380	520	*	Plate6_B6	Promoter (1-2kb)	2	7255529	7256580	1052	2	AT2G16720	AT2G16720.1	-1281	Chr2_7257860_7258380
Hybrid_female	Chr2	7371007	7371096	89	*	Plate2_F2	Promoter (1-2kb)	2	7369549	7375528	5980	1	AT2G16970	AT2G16970.1	1459	Chr2_7371007_7371096
Hybrid_female	Chr2	7406000	7407096	1096	*	Plate3_G4	Promoter (<=1kb)	2	7407123	7408270	1148	1	AT2G17040	AT2G17040.1	-27	Chr2_7406000_7407096
Hybrid_female	Chr2	7491377	7491550	173	*	Plate5_B9	Promoter (1-2kb)	2	7487675	7490176	2502	2	AT2G17220	AT2G17220.2	-1202	Chr2_7491377_7491550
Hybrid_female	Chr2	7736630	7736744	114	*	Plate5_G6	Intron (AT2G17790.1/AT2G17790, intron 10 of 20)	2	7733635	7739673	6039	1	AT2G17790	AT2G17790.1	2996	Chr2_7736630_7736744
Hybrid_female	Chr2	7765833	7765843	10	*	Plate7_D5	Promoter (<=1kb)	2	7763975	7765230	1256	2	AT2G17870	AT2G17870.1	-604	Chr2_7765833_7765843
Hybrid_female	Chr2	7846875	7848329	1454	*	Plate5_D4	Promoter (<=1kb)	2	7846050	7846884	835	1	AT2G18050	AT2G18050.1	826	Chr2_7846875_7848329
Hybrid_female	Chr2	7900553	7900748	195	*	Plate3_C2	Promoter (1-2kb)	2	7898012	7899242	1231	2	AT2G18162	AT2G18162.1	-1312	Chr2_7900553_7900748
Hybrid_female	Chr2	8172643	8173947	1304	*	Plate3_E1	Promoter (<=1kb)	2	8172189	8178995	6807	1	AT2G18880	AT2G18880.1	455	Chr2_8172643_8173947
Hybrid_female	Chr2	8200000	8201159	1159	*	Plate7_H3	Promoter (1-2kb)	2	8202216	8202690	475	1	AT2G18938	AT2G18938.1	-1057	Chr2_8200000_8201159
Hybrid_female	Chr2	8292455	8294805	2350	*	Plate7_B1	Promoter (<=1kb)	2	8287036	8292498	5463	2	AT2G19120	AT2G19120.1	0	Chr2_8292455_8294805
Hybrid_female	Chr2	8372736	8373440	704	*	Plate1_G2	Promoter (<=1kb)	2	8372947	8374453	1507	1	AT2G19330	AT2G19330.1	0	Chr2_8372736_8373440
Hybrid_female	Chr2	8939864	8939924	60	*	Plate5_C7	Promoter (1-2kb)	2	8941119	8942689	1571	1	AT2G20750	AT2G20750.1	-1195	Chr2_8939864_8939924
Hybrid_female	Chr2	9276467	9277715	1248	*	Plate6_E5	Promoter (<=1kb)	2	9277659	9278072	414	1	AT2G21725	AT2G21725.1	0	Chr2_9276467_9277715
Hybrid_female	Chr2	9278274	9278561	287	*	Plate7_H2	Promoter (<=1kb)	2	9278597	9279052	456	2	AT2G21727	AT2G21727.1	491	Chr2_9278274_9278561
Hybrid_female	Chr2	9500000	9501100	1100	*	Plate7_A3	Promoter (1-2kb)	2	9500815	9502190	1376	2	AT2G22370	AT2G22370.1	1090	Chr2_9500000_9501100
Hybrid_female	Chr2	9552489	9552582	93	*	Plate2_H7	Downstream (1-2kb)	2	9549649	9550084	436	2	AT2G22482	AT2G22482.1	-2406	Chr2_9552489_9552582
Hybrid_female	Chr2	9750017	9750036	19	*	Plate5_H9	Promoter (<=1kb)	2	9749869	9752863	2995	1	AT2G22910	AT2G22910.1	149	Chr2_9750017_9750036
Hybrid_female	Chr2	9843227	9844079	852	*	Plate2_D11	Promoter (<=1kb)	2	9844299	9845089	791	1	AT2G23130	AT2G23130.2	-220	Chr2_9843227_9844079
Hybrid_female	Chr2	9905405	9905997	592	*	Plate1_D11	Promoter (<=1kb)	2	9904787	9905920	1134	2	AT2G23290	AT2G23290.1	0	Chr2_9905405_9905997
Hybrid_female	Chr2	1e+07	10000315	315	*	Plate2_F6	Promoter (1-2kb)	2	9998982	10001509	2528	2	AT2G23470	AT2G23470.1	1194	Chr2_1e+07_10000315
Hybrid_female	Chr2	1e+07	10000315	315	*	Plate6_C3	Promoter (1-2kb)	2	9998982	10001509	2528	2	AT2G23470	AT2G23470.1	1194	Chr2_1e+07_10000315
Hybrid_female	Chr2	10000697	10001198	501	*	Plate6_E9	Promoter (<=1kb)	2	9998982	10001509	2528	2	AT2G23470	AT2G23470.1	311	Chr2_10000697_10001198
Hybrid_female	Chr2	10040631	10040764	133	*	Plate6_F10	Downstream (1-2kb)	2	10042199	10043673	1475	2	AT2G23600	AT2G23600.1	2909	Chr2_10040631_10040764
Hybrid_female	Chr2	10049332	10049546	214	*	Plate1_B6	Promoter (<=1kb)	2	10047379	10049291	1913	2	AT2G23620	AT2G23620.1	-42	Chr2_10049332_10049546
Hybrid_female	Chr2	10118889	10119052	163	*	Plate5_A9	Downstream (1-2kb)	2	10120242	10122080	1839	2	AT2G23770	AT2G23770.1	3028	Chr2_10118889_10119052
Hybrid_female	Chr2	10132981	10133632	651	*	Plate2_D8	Promoter (<=1kb)	2	10131489	10132779	1291	2	AT2G23800	AT2G23800.1	-203	Chr2_10132981_10133632
Hybrid_female	Chr2	10357171	10358809	1638	*	Plate6_B2	Promoter (<=1kb)	2	10355430	10359546	4117	2	AT2G24340	AT2G24340.1	737	Chr2_10357171_10358809
Hybrid_female	Chr2	10439805	10440049	244	*	Plate6_H8	Promoter (<=1kb)	2	10437398	10439298	1901	2	AT2G24570	AT2G24570.1	-508	Chr2_10439805_10440049
Hybrid_female	Chr2	10502537	10503984	1447	*	Plate6_H6	Promoter (<=1kb)	2	10499551	10503140	3590	2	AT2G24690	AT2G24690.1	0	Chr2_10502537_10503984
Hybrid_female	Chr2	10580354	10581052	698	*	Plate1_C8	Promoter (<=1kb)	2	10581082	10582015	934	1	AT2G24840	AT2G24840.1	-30	Chr2_10580354_10581052
Hybrid_female	Chr2	10711581	10712073	492	*	Plate2_D9	Promoter (<=1kb)	2	10709064	10711240	2177	2	AT2G25160	AT2G25160.1	-342	Chr2_10711581_10712073
Hybrid_female	Chr2	10742568	10744226	1658	*	Plate5_E4	Promoter (1-2kb)	2	10742713	10745594	2882	2	AT2G25220	AT2G25220.2	1368	Chr2_10742568_10744226
Hybrid_female	Chr2	10774506	10774703	197	*	Plate1_B8	Promoter (<=1kb)	2	10771694	10774294	2601	2	AT2G25300	AT2G25300.1	-213	Chr2_10774506_10774703
Hybrid_female	Chr2	10857466	10857798	332	*	Plate6_C9	Promoter (1-2kb)	2	10856399	10857156	758	1	AT2G25510	AT2G25510.1	1068	Chr2_10857466_10857798
Hybrid_female	Chr2	11338577	11340906	2329	*	Plate6_G9	Promoter (<=1kb)	2	11338932	11340950	2019	1	AT2G26660	AT2G26660.1	0	Chr2_11338577_11340906
Hybrid_female	Chr2	11350000	11350583	583	*	Plate2_E9	Promoter (<=1kb)	2	11350719	11351293	575	1	AT2G26692	AT2G26692.1	-136	Chr2_11350000_11350583
Hybrid_female	Chr2	11564017	11564845	828	*	Plate6_G2	Promoter (<=1kb)	2	11563933	11567504	3572	1	AT2G27080	AT2G27080.2	85	Chr2_11564017_11564845
Hybrid_female	Chr2	11565998	11567150	1152	*	Plate2_A10	Promoter (<=1kb)	2	11566288	11567504	1217	1	AT2G27080	AT2G27080.1	0	Chr2_11565998_11567150
Hybrid_female	Chr2	11719543	11719836	293	*	Plate5_C11	Promoter (<=1kb)	2	11720294	11721081	788	1	AT2G27389	AT2G27389.1	-458	Chr2_11719543_11719836
Hybrid_female	Chr2	11728628	11728955	327	*	Plate1_C9	Promoter (1-2kb)	2	11726144	11727614	1471	2	AT2G27420	AT2G27420.1	-1015	Chr2_11728628_11728955
Hybrid_female	Chr2	11728791	11729573	782	*	Plate5_F9	Promoter (1-2kb)	2	11726144	11727614	1471	2	AT2G27420	AT2G27420.1	-1178	Chr2_11728791_11729573
Hybrid_female	Chr2	12155524	12157168	1644	*	Plate6_B5	Promoter (<=1kb)	2	12156130	12156934	805	1	AT2G28410	AT2G28410.1	0	Chr2_12155524_12157168
Hybrid_female	Chr2	12209302	12209501	199	*	Plate2_H4	Promoter (<=1kb)	2	12209896	12215895	6000	1	AT2G28520	AT2G28520.1	-395	Chr2_12209302_12209501
Hybrid_female	Chr2	12370995	12371071	76	*	Plate7_E2	Promoter (<=1kb)	2	12366748	12370684	3937	2	AT2G28830	AT2G28830.1	-312	Chr2_12370995_12371071
Hybrid_female	Chr2	12374475	12374777	302	*	Plate6_F9	Distal Intergenic	2	12378337	12380742	2406	1	AT2G28840	AT2G28840.1	-3560	Chr2_12374475_12374777
Hybrid_female	Chr2	12403860	12404015	155	*	Plate2_H8	Promoter (<=1kb)	2	12398745	12403528	4784	2	AT2G28880	AT2G28880.1	-333	Chr2_12403860_12404015
Hybrid_female	Chr2	12418705	12419551	846	*	Plate3_B3	Promoter (<=1kb)	2	12418017	12418454	438	1	AT2G28920	AT2G28920.1	689	Chr2_12418705_12419551
Hybrid_female	Chr2	12500250	12500629	379	*	Plate5_D12	Promoter (<=1kb)	2	12494851	12499723	4873	2	AT2G29090	AT2G29090.2	-528	Chr2_12500250_12500629
Hybrid_female	Chr2	12605864	12607619	1755	*	Plate3_C5	Promoter (<=1kb)	2	12606059	12607618	1560	1	AT2G29370	AT2G29370.1	0	Chr2_12605864_12607619
Hybrid_female	Chr2	12613442	12615817	2375	*	Plate1_C3	Promoter (<=1kb)	2	12613081	12615399	2319	2	AT2G29400	AT2G29400.1	0	Chr2_12613442_12615817
Hybrid_female	Chr2	12773625	12774606	981	*	Plate5_A4	Promoter (1-2kb)	2	12776386	12779938	3553	1	AT2G29970	AT2G29970.1	-1780	Chr2_12773625_12774606
Hybrid_female	Chr2	12798765	12799194	429	*	Plate1_D9	Promoter (<=1kb)	2	12796907	12799419	2513	2	AT2G29995	AT2G29995.1	225	Chr2_12798765_12799194
Hybrid_female	Chr2	12828725	12830934	2209	*	Plate3_G2	Promoter (1-2kb)	2	12826915	12828919	2005	1	AT2G30060	AT2G30060.1	1811	Chr2_12828725_12830934
Hybrid_female	Chr2	12936779	12937173	394	*	Plate3_G5	Promoter (<=1kb)	2	12937351	12939638	2288	1	AT2G30362	AT2G30362.1	-178	Chr2_12936779_12937173
Hybrid_female	Chr2	13393017	13395792	2775	*	Plate7_G4	Promoter (<=1kb)	2	13393364	13394001	638	2	AT2G31420	AT2G31420.1	0	Chr2_13393017_13395792
Hybrid_female	Chr2	13559490	13560016	526	*	Plate2_B6	Promoter (<=1kb)	2	13556500	13559767	3268	2	AT2G31890	AT2G31890.1	0	Chr2_13559490_13560016
Hybrid_female	Chr2	14065516	14067484	1968	*	Plate6_E2	Promoter (<=1kb)	2	14066463	14067467	1005	1	AT2G33180	AT2G33180.1	0	Chr2_14065516_14067484
Hybrid_female	Chr2	14177642	14178619	977	*	Plate6_A1	Promoter (<=1kb)	2	14176363	14178651	2289	2	AT2G33470	AT2G33470.1	32	Chr2_14177642_14178619
Hybrid_female	Chr2	14300000	14300068	68	*	Plate1_H2	Promoter (<=1kb)	2	14299709	14300252	544	2	AT2G33796	AT2G33796.1	184	Chr2_14300000_14300068
Hybrid_female	Chr2	14555650	14555839	189	*	Plate7_A4	Promoter (1-2kb)	2	14556988	14558697	1710	1	AT2G34555	AT2G34555.1	-1149	Chr2_14555650_14555839
Hybrid_female	Chr2	14703903	14704408	505	*	Plate1_D6	Promoter (1-2kb)	2	14702488	14704353	1866	1	AT2G34840	AT2G34840.2	1416	Chr2_14703903_14704408
Hybrid_female	Chr2	14750000	14752080	2080	*	Plate3_D5	Promoter (<=1kb)	2	14750064	14750134	71	1	AT2G34985	AT2G34985.1	0	Chr2_14750000_14752080
Hybrid_female	Chr2	14850517	14851225	708	*	Plate1_F9	Promoter (<=1kb)	2	14849536	14851969	2434	1	AT2G35260	AT2G35260.1	982	Chr2_14850517_14851225
Hybrid_female	Chr2	15112941	15115828	2887	*	Plate6_A11	Promoter (<=1kb)	2	15113955	15116776	2822	1	AT2G35990	AT2G35990.1	0	Chr2_15112941_15115828
Hybrid_female	Chr2	15495165	15496039	874	*	Plate3_B4	Distal Intergenic	2	15491435	15492822	1388	2	AT2G36900	AT2G36900.1	-2344	Chr2_15495165_15496039
Hybrid_female	Chr2	15589759	15590399	640	*	Plate1_C12	Promoter (<=1kb)	2	15587394	15589257	1864	2	AT2G37090	AT2G37090.1	-503	Chr2_15589759_15590399
Hybrid_female	Chr2	16253596	16254433	837	*	Plate5_H5	Distal Intergenic	2	16248146	16251002	2857	2	AT2G38920	AT2G38920.3	-2595	Chr2_16253596_16254433
Hybrid_female	Chr2	16486094	16486126	32	*	Plate2_H10	Promoter (1-2kb)	2	16477792	16485039	7248	2	AT2G39480	AT2G39480.1	-1056	Chr2_16486094_16486126
Hybrid_female	Chr2	16559339	16560201	862	*	Plate1_F8	Downstream (1-2kb)	2	16556856	16557577	722	1	AT2G39705	AT2G39705.1	2484	Chr2_16559339_16560201
Hybrid_female	Chr2	16585679	16586567	888	*	Plate6_A2	3' UTR	2	16588696	16591032	2337	1	AT2G39770	AT2G39770.2	-2129	Chr2_16585679_16586567
Hybrid_female	Chr2	16651066	16651284	218	*	Plate1_E8	Promoter (<=1kb)	2	16652101	16652233	133	1	AT2G39885	AT2G39885.1	-817	Chr2_16651066_16651284
Hybrid_female	Chr2	16655319	16655476	157	*	Plate1_E7	Promoter (<=1kb)	2	16655628	16658328	2701	1	AT2G39890	AT2G39890.2	-152	Chr2_16655319_16655476
Hybrid_female	Chr2	16764734	16765774	1040	*	Plate2_A3	Promoter (<=1kb)	2	16765920	16769268	3349	1	AT2G40130	AT2G40130.1	-146	Chr2_16764734_16765774
Hybrid_female	Chr2	17557042	17559755	2713	*	Plate6_D11	Promoter (<=1kb)	2	17556744	17558369	1626	1	AT2G42090	AT2G42090.1	299	Chr2_17557042_17559755
Hybrid_female	Chr2	17626834	17629497	2663	*	Plate2_E4	Promoter (<=1kb)	2	17627342	17630797	3456	1	AT2G42320	AT2G42320.2	0	Chr2_17626834_17629497
Hybrid_female	Chr2	18576829	18579575	2746	*	Plate5_A3	Promoter (<=1kb)	2	18577650	18578914	1265	1	AT2G45040	AT2G45040.1	0	Chr2_18576829_18579575
Hybrid_female	Chr2	19048717	19050712	1995	*	Plate1_F1	Promoter (<=1kb)	2	19049172	19050341	1170	2	AT2G46410	AT2G46410.1	0	Chr2_19048717_19050712
Hybrid_female	Chr3	122760	123114	354	*	Plate2_E8	Promoter (<=1kb)	3	122140	122448	309	2	AT3G01324	AT3G01324.1	-313	Chr3_122760_123114
Hybrid_female	Chr3	1061324	1062570	1246	*	Plate6_H8	Promoter (<=1kb)	3	1061526	1063103	1578	2	AT3G04070	AT3G04070.1	533	Chr3_1061324_1062570
Hybrid_female	Chr3	1064807	1066827	2020	*	Plate5_E5	Promoter (1-2kb)	3	1061526	1063103	1578	2	AT3G04070	AT3G04070.2	-1705	Chr3_1064807_1066827
Hybrid_female	Chr3	1452423	1453840	1417	*	Plate1_C9	3' UTR	3	1453106	1457150	4045	2	AT3G05160	AT3G05160.1	3310	Chr3_1452423_1453840
Hybrid_female	Chr3	1500000	1501115	1115	*	Plate1_G12	Promoter (<=1kb)	3	1497483	1499004	1522	2	AT3G05260	AT3G05260.1	-997	Chr3_1500000_1501115
Hybrid_female	Chr3	1776490	1776892	402	*	Plate5_H5	Promoter (<=1kb)	3	1775902	1776775	874	2	AT3G05937	AT3G05937.1	0	Chr3_1776490_1776892
Hybrid_female	Chr3	1933012	1934980	1968	*	Plate5_B3	Promoter (<=1kb)	3	1930396	1934073	3678	2	AT3G06370	AT3G06370.1	0	Chr3_1933012_1934980
Hybrid_female	Chr3	2944712	2945572	860	*	Plate5_B1	Promoter (<=1kb)	3	2944953	2945513	561	1	AT3G09590	AT3G09590.1	0	Chr3_2944712_2945572
Hybrid_female	Chr3	3044657	3045752	1095	*	Plate7_E2	Promoter (<=1kb)	3	3038780	3044919	6140	2	AT3G09920	AT3G09920.3	0	Chr3_3044657_3045752
Hybrid_female	Chr3	3155821	3157205	1384	*	Plate3_C2	Promoter (<=1kb)	3	3156551	3157011	461	2	AT3G10195	AT3G10195.1	0	Chr3_3155821_3157205
Hybrid_female	Chr3	3421283	3422831	1548	*	Plate6_G6	Promoter (<=1kb)	3	3420130	3420832	703	2	AT3G10930	AT3G10930.1	-452	Chr3_3421283_3422831
Hybrid_female	Chr3	3600000	3600315	315	*	Plate7_B1	Promoter (<=1kb)	3	3599776	3599908	133	2	AT3G11435	AT3G11435.1	-93	Chr3_3600000_3600315
Hybrid_female	Chr3	3773924	3774330	406	*	Plate2_E12	Promoter (1-2kb)	3	3772311	3774887	2577	1	AT3G11920	AT3G11920.1	1614	Chr3_3773924_3774330
Hybrid_female	Chr3	3900000	3900499	499	*	Plate5_H9	Promoter (<=1kb)	3	3896531	3899019	2489	2	AT3G12220	AT3G12220.1	-982	Chr3_3900000_3900499
Hybrid_female	Chr3	3933527	3934162	635	*	Plate5_C5	Promoter (<=1kb)	3	3934078	3936694	2617	1	AT3G12360	AT3G12360.1	0	Chr3_3933527_3934162
Hybrid_female	Chr3	4110466	4112174	1708	*	Plate6_G4	Promoter (<=1kb)	3	4112629	4115951	3323	1	AT3G12915	AT3G12915.2	-455	Chr3_4110466_4112174
Hybrid_female	Chr3	4124149	4124494	345	*	Plate3_F1	Promoter (<=1kb)	3	4121883	4123508	1626	2	AT3G12920	AT3G12920.1	-642	Chr3_4124149_4124494
Hybrid_female	Chr3	4525130	4525385	255	*	Plate6_D3	Promoter (<=1kb)	3	4525072	4526214	1143	1	AT3G13780	AT3G13780.1	59	Chr3_4525130_4525385
Hybrid_female	Chr3	4862708	4862720	12	*	Plate2_E1	Promoter (<=1kb)	3	4862153	4862680	528	1	AT3G14480	AT3G14480.1	556	Chr3_4862708_4862720
Hybrid_female	Chr3	4943404	4943573	169	*	Plate5_A8	Promoter (1-2kb)	3	4941545	4943055	1511	1	AT3G14710	AT3G14710.1	1860	Chr3_4943404_4943573
Hybrid_female	Chr3	4988415	4989526	1111	*	Plate2_A8	Promoter (<=1kb)	3	4988107	4994058	5952	1	AT3G14840	AT3G14840.2	309	Chr3_4988415_4989526
Hybrid_female	Chr3	5264951	5265738	787	*	Plate5_D6	Promoter (<=1kb)	3	5264024	5265678	1655	1	AT3G15540	AT3G15540.1	928	Chr3_5264951_5265738
Hybrid_female	Chr3	5264994	5265036	42	*	Plate6_A11	Promoter (<=1kb)	3	5264024	5265678	1655	1	AT3G15540	AT3G15540.1	971	Chr3_5264994_5265036
Hybrid_female	Chr3	5265687	5265738	51	*	Plate6_D9	Promoter (1-2kb)	3	5267063	5267164	102	1	AT3G15548	AT3G15548.1	-1325	Chr3_5265687_5265738
Hybrid_female	Chr3	5467092	5468522	1430	*	Plate5_E11	Promoter (<=1kb)	3	5466246	5468774	2529	1	AT3G16130	AT3G16130.1	847	Chr3_5467092_5468522
Hybrid_female	Chr3	5700000	5700045	45	*	Plate2_F1	Promoter (<=1kb)	3	5699333	5700826	1494	1	AT3G16740	AT3G16740.1	668	Chr3_5700000_5700045
Hybrid_female	Chr3	5815558	5815650	92	*	Plate6_B2	Promoter (<=1kb)	3	5814748	5816592	1845	1	AT3G17050	AT3G17050.1	811	Chr3_5815558_5815650
Hybrid_female	Chr3	6248000	6250651	2651	*	Plate6_B4	Promoter (<=1kb)	3	6247914	6249960	2047	1	AT3G18220	AT3G18220.1	87	Chr3_6248000_6250651
Hybrid_female	Chr3	6250000	6250651	651	*	Plate6_F1	Promoter (<=1kb)	3	6251483	6254221	2739	1	AT3G18230	AT3G18230.1	-832	Chr3_6250000_6250651
Hybrid_female	Chr3	6431363	6432203	840	*	Plate5_B7	Promoter (<=1kb)	3	6431722	6432905	1184	2	AT3G18700	AT3G18700.1	702	Chr3_6431363_6432203
Hybrid_female	Chr3	6850000	6850381	381	*	Plate1_E9	Promoter (<=1kb)	3	6846969	6849497	2529	2	AT3G19710	AT3G19710.1	-504	Chr3_6850000_6850381
Hybrid_female	Chr3	7049755	7051506	1751	*	Plate1_F10	Promoter (<=1kb)	3	7052382	7055452	3071	1	AT3G20210	AT3G20210.2	-876	Chr3_7049755_7051506
Hybrid_female	Chr3	7500000	7502062	2062	*	Plate6_E2	Promoter (<=1kb)	3	7499053	7501841	2789	2	AT3G21320	AT3G21320.1	0	Chr3_7500000_7502062
Hybrid_female	Chr3	7639239	7640133	894	*	Plate3_A5	Promoter (<=1kb)	3	7638663	7642205	3543	1	AT3G21690	AT3G21690.1	577	Chr3_7639239_7640133
Hybrid_female	Chr3	7659606	7661268	1662	*	Plate5_A7	Promoter (<=1kb)	3	7659556	7661232	1677	2	AT3G21730	AT3G21730.1	0	Chr3_7659606_7661268
Hybrid_female	Chr3	7693217	7693257	40	*	Plate6_A5	Promoter (<=1kb)	3	7693481	7693939	459	2	AT3G21830	AT3G21830.1	682	Chr3_7693217_7693257
Hybrid_female	Chr3	7698000	7700714	2714	*	Plate1_D10	Promoter (<=1kb)	3	7699777	7700235	459	2	AT3G21860	AT3G21860.1	0	Chr3_7698000_7700714
Hybrid_female	Chr3	7775802	7775998	196	*	Plate5_H10	Promoter (<=1kb)	3	7775329	7776109	781	2	AT3G22070	AT3G22070.1	111	Chr3_7775802_7775998
Hybrid_female	Chr3	7896480	7898422	1942	*	Plate2_G7	Promoter (<=1kb)	3	7897484	7898398	915	1	AT3G22340	AT3G22340.1	0	Chr3_7896480_7898422
Hybrid_female	Chr3	7896480	7898422	1942	*	Plate5_G12	Promoter (<=1kb)	3	7897484	7898398	915	1	AT3G22340	AT3G22340.1	0	Chr3_7896480_7898422
Hybrid_female	Chr3	7906349	7908675	2326	*	Plate3_E5	Promoter (<=1kb)	3	7906791	7908740	1950	1	AT3G22370	AT3G22370.1	0	Chr3_7906349_7908675
Hybrid_female	Chr3	8110326	8111500	1174	*	Plate2_A4	Promoter (1-2kb)	3	8112723	8114992	2270	1	AT3G22890	AT3G22890.1	-1223	Chr3_8110326_8111500
Hybrid_female	Chr3	8112461	8112657	196	*	Plate2_G11	Promoter (<=1kb)	3	8112723	8114992	2270	1	AT3G22890	AT3G22890.1	-66	Chr3_8112461_8112657
Hybrid_female	Chr3	8169451	8170219	768	*	Plate2_C5	Distal Intergenic	3	8172597	8174131	1535	1	AT3G23000	AT3G23000.1	-2378	Chr3_8169451_8170219
Hybrid_female	Chr3	8493651	8493720	69	*	Plate2_A7	Downstream (2-3kb)	3	8496440	8497281	842	2	AT3G23633	AT3G23633.1	3561	Chr3_8493651_8493720
Hybrid_female	Chr3	8550000	8550777	777	*	Plate5_C6	Promoter (<=1kb)	3	8550110	8551335	1226	1	AT3G23730	AT3G23730.1	0	Chr3_8550000_8550777
Hybrid_female	Chr3	8588868	8589874	1006	*	Plate6_A4	Promoter (<=1kb)	3	8587664	8589713	2050	2	AT3G23810	AT3G23810.1	0	Chr3_8588868_8589874
Hybrid_female	Chr3	8694922	8695173	251	*	Plate2_B12	Promoter (1-2kb)	3	8693085	8694709	1625	1	AT3G24070	AT3G24070.1	1838	Chr3_8694922_8695173
Hybrid_female	Chr3	8751676	8752196	520	*	Plate6_F9	Promoter (<=1kb)	3	8747831	8751634	3804	2	AT3G24200	AT3G24200.1	-43	Chr3_8751676_8752196
Hybrid_female	Chr3	8772577	8773502	925	*	Plate5_G7	Promoter (1-2kb)	3	8774616	8777407	2792	1	AT3G24230	AT3G24230.1	-1114	Chr3_8772577_8773502
Hybrid_female	Chr3	8781165	8781477	312	*	Plate2_B9	Promoter (<=1kb)	3	8780424	8784368	3945	1	AT3G24240	AT3G24240.1	742	Chr3_8781165_8781477
Hybrid_female	Chr3	8896952	8899092	2140	*	Plate5_A9	Promoter (1-2kb)	3	8894877	8895140	264	2	AT3G24465	AT3G24465.1	-1813	Chr3_8896952_8899092
Hybrid_female	Chr3	8927697	8927858	161	*	Plate2_D12	Promoter (1-2kb)	3	8928169	8929329	1161	2	AT3G24506	AT3G24506.1	1471	Chr3_8927697_8927858
Hybrid_female	Chr3	8953113	8955694	2581	*	Plate6_C10	Promoter (<=1kb)	3	8952903	8955621	2719	1	AT3G24540	AT3G24540.1	211	Chr3_8953113_8955694
Hybrid_female	Chr3	9038311	9041172	2861	*	Plate1_C11	Promoter (<=1kb)	3	9040088	9041834	1747	1	AT3G24760	AT3G24760.1	0	Chr3_9038311_9041172
Hybrid_female	Chr3	9043613	9043888	275	*	Plate5_E10	Distal Intergenic	3	9046533	9047463	931	1	AT3G24770	AT3G24770.1	-2645	Chr3_9043613_9043888
Hybrid_female	Chr3	9198857	9199167	310	*	Plate2_F9	Promoter (<=1kb)	3	9199438	9202000	2563	1	AT3G25260	AT3G25260.1	-271	Chr3_9198857_9199167
Hybrid_female	Chr3	9212151	9212332	181	*	Plate1_A11	Promoter (<=1kb)	3	9213156	9214281	1126	1	AT3G25400	AT3G25400.1	-824	Chr3_9212151_9212332
Hybrid_female	Chr3	9300341	9301038	697	*	Plate6_G5	Promoter (<=1kb)	3	9302010	9303615	1606	1	AT3G25590	AT3G25590.1	-972	Chr3_9300341_9301038
Hybrid_female	Chr3	9356877	9359756	2879	*	Plate5_D4	Promoter (<=1kb)	3	9358719	9360463	1745	1	AT3G25700	AT3G25700.1	0	Chr3_9356877_9359756
Hybrid_female	Chr3	9365593	9367772	2179	*	Plate5_D11	Promoter (1-2kb)	3	9369519	9371394	1876	1	AT3G25710	AT3G25710.1	-1747	Chr3_9365593_9367772
Hybrid_female	Chr3	9400000	9400108	108	*	Plate6_H2	Promoter (<=1kb)	3	9400955	9402088	1134	1	AT3G25750	AT3G25750.1	-847	Chr3_9400000_9400108
Hybrid_female	Chr3	9466225	9466711	486	*	Plate3_F1	Promoter (1-2kb)	3	9463316	9464283	968	2	AT3G25870	AT3G25870.1	-1943	Chr3_9466225_9466711
Hybrid_female	Chr3	9472642	9473663	1021	*	Plate6_D11	Promoter (1-2kb)	3	9475350	9477460	2111	1	AT3G25890	AT3G25890.2	-1687	Chr3_9472642_9473663
Hybrid_female	Chr3	9487603	9488603	1000	*	Plate2_B4	Promoter (<=1kb)	3	9489221	9491130	1910	1	AT3G25910	AT3G25910.1	-618	Chr3_9487603_9488603
Hybrid_female	Chr3	9582160	9582927	767	*	Plate5_E2	Downstream (<1kb)	3	9578217	9580086	1870	2	AT3G26180	AT3G26180.2	-2075	Chr3_9582160_9582927
Hybrid_female	Chr3	9591947	9592028	81	*	Plate2_E5	Downstream (1-2kb)	3	9589282	9591179	1898	1	AT3G26200	AT3G26200.1	2666	Chr3_9591947_9592028
Hybrid_female	Chr3	9702177	9702252	75	*	Plate2_D10	Promoter (1-2kb)	3	9704142	9706161	2020	1	AT3G26490	AT3G26490.1	-1890	Chr3_9702177_9702252
Hybrid_female	Chr3	9736658	9737039	381	*	Plate1_D12	Promoter (1-2kb)	3	9731100	9735541	4442	2	AT3G26530	AT3G26530.1	-1118	Chr3_9736658_9737039
Hybrid_female	Chr3	9783855	9784038	183	*	Plate6_G7	Promoter (1-2kb)	3	9781983	9783412	1430	1	AT3G26612	AT3G26612.1	1873	Chr3_9783855_9784038
Hybrid_female	Chr3	9830841	9831468	627	*	Plate6_G8	Promoter (<=1kb)	3	9831036	9831858	823	1	AT3G26742	AT3G26742.1	0	Chr3_9830841_9831468
Hybrid_female	Chr3	9901568	9902593	1025	*	Plate1_F7	Promoter (<=1kb)	3	9901516	9901884	369	2	AT3G26860	AT3G26860.1	0	Chr3_9901568_9902593
Hybrid_female	Chr3	9914644	9915299	655	*	Plate3_H2	Promoter (<=1kb)	3	9912209	9914514	2306	2	AT3G26900	AT3G26900.1	-131	Chr3_9914644_9915299
Hybrid_female	Chr3	9987309	9987310	1	*	Plate2_C1	Promoter (<=1kb)	3	9985079	9986629	1551	2	AT3G27080	AT3G27080.1	-681	Chr3_9987309_9987310
Hybrid_female	Chr3	10012330	10013339	1009	*	Plate6_F7	Promoter (<=1kb)	3	10009442	10011641	2200	2	AT3G27150	AT3G27150.1	-690	Chr3_10012330_10013339
Hybrid_female	Chr3	10047717	10048702	985	*	Plate5_F7	Promoter (<=1kb)	3	10045186	10047343	2158	2	AT3G27210	AT3G27210.1	-375	Chr3_10047717_10048702
Hybrid_female	Chr3	10065217	10067675	2458	*	Plate6_B10	Promoter (<=1kb)	3	10067529	10072672	5144	1	AT3G27260	AT3G27260.2	0	Chr3_10065217_10067675
Hybrid_female	Chr3	10129043	10130563	1520	*	Plate6_B8	Promoter (<=1kb)	3	10129105	10129937	833	2	AT3G27360	AT3G27360.1	0	Chr3_10129043_10130563
Hybrid_female	Chr3	10281907	10284161	2254	*	Plate5_A8	Promoter (<=1kb)	3	10281261	10283866	2606	2	AT3G27740	AT3G27740.1	0	Chr3_10281907_10284161
Hybrid_female	Chr3	10338088	10338489	401	*	Plate2_E2	Promoter (<=1kb)	3	10338212	10339436	1225	1	AT3G27880	AT3G27880.1	0	Chr3_10338088_10338489
Hybrid_female	Chr3	10414676	10414767	91	*	Plate5_D10	Promoter (<=1kb)	3	10414328	10415113	786	2	AT3G28010	AT3G28010.1	346	Chr3_10414676_10414767
Hybrid_female	Chr3	10486572	10486595	23	*	Plate6_A3	Promoter (<=1kb)	3	10485301	10485991	691	2	AT3G28155	AT3G28155.1	-582	Chr3_10486572_10486595
Hybrid_female	Chr3	10687229	10688034	805	*	Plate1_C2	Promoter (<=1kb)	3	10688323	10689759	1437	1	AT3G28520	AT3G28520.1	-289	Chr3_10687229_10688034
Hybrid_female	Chr3	10705709	10706308	599	*	Plate5_D12	Promoter (<=1kb)	3	10707096	10708479	1384	1	AT3G28560	AT3G28560.1	-788	Chr3_10705709_10706308
Hybrid_female	Chr3	10710122	10710248	126	*	Plate6_D4	Promoter (<=1kb)	3	10710534	10711889	1356	1	AT3G28570	AT3G28570.1	-286	Chr3_10710122_10710248
Hybrid_female	Chr3	10818585	10821518	2933	*	Plate5_F9	Promoter (<=1kb)	3	10817053	10818113	1061	2	AT3G28800	AT3G28800.1	-473	Chr3_10818585_10821518
Hybrid_female	Chr3	10879149	10880171	1022	*	Plate7_E3	Promoter (1-2kb)	3	10870038	10877506	7469	2	AT3G28860	AT3G28860.1	-1644	Chr3_10879149_10880171
Hybrid_female	Chr3	10903006	10903141	135	*	Plate3_A1	Promoter (<=1kb)	3	10902327	10902515	189	1	AT3G28899	AT3G28899.1	680	Chr3_10903006_10903141
Hybrid_female	Chr3	10951558	10951884	326	*	Plate6_H5	Distal Intergenic	3	10954202	10954708	507	1	AT3G28923	AT3G28923.1	-2318	Chr3_10951558_10951884
Hybrid_female	Chr3	11048000	11050685	2685	*	Plate7_D4	Promoter (<=1kb)	3	11044990	11048465	3476	2	AT3G29060	AT3G29060.1	0	Chr3_11048000_11050685
Hybrid_female	Chr3	11052258	11053608	1350	*	Plate2_C2	Promoter (<=1kb)	3	11051489	11052694	1206	2	AT3G29075	AT3G29075.1	0	Chr3_11052258_11053608
Hybrid_female	Chr3	11072553	11072644	91	*	Plate6_F8	Promoter (1-2kb)	3	11073703	11075478	1776	1	AT3G29090	AT3G29090.1	-1059	Chr3_11072553_11072644
Hybrid_female	Chr3	11104046	11104189	143	*	Plate2_H8	Promoter (<=1kb)	3	11102272	11103906	1635	2	AT3G29130	AT3G29130.2	-141	Chr3_11104046_11104189
Hybrid_female	Chr3	11105605	11105718	113	*	Plate6_B3	Promoter (<=1kb)	3	11105805	11106144	340	1	AT3G29140	AT3G29140.1	-87	Chr3_11105605_11105718
Hybrid_female	Chr3	11105718	11106273	555	*	Plate3_D5	Promoter (<=1kb)	3	11105805	11106144	340	1	AT3G29140	AT3G29140.1	0	Chr3_11105718_11106273
Hybrid_female	Chr3	11106394	11106563	169	*	Plate5_B3	Promoter (<=1kb)	3	11105805	11106144	340	1	AT3G29140	AT3G29140.1	590	Chr3_11106394_11106563
Hybrid_female	Chr3	11107805	11108286	481	*	Plate5_B11	Promoter (<=1kb)	3	11108313	11109194	882	2	AT3G29150	AT3G29150.1	908	Chr3_11107805_11108286
Hybrid_female	Chr3	11120981	11121009	28	*	Plate6_F5	Promoter (<=1kb)	3	11116077	11120577	4501	2	AT3G29153	AT3G29153.1	-405	Chr3_11120981_11121009
Hybrid_female	Chr3	11208492	11210360	1868	*	Plate2_H4	Promoter (<=1kb)	3	11209586	11213909	4324	1	AT3G29255	AT3G29255.1	0	Chr3_11208492_11210360
Hybrid_female	Chr3	11209156	11210960	1804	*	Plate5_B10	Promoter (<=1kb)	3	11209586	11213909	4324	1	AT3G29255	AT3G29255.1	0	Chr3_11209156_11210960
Hybrid_female	Chr3	11264049	11265267	1218	*	Plate3_G5	Promoter (<=1kb)	3	11264147	11265532	1386	2	AT3G29350	AT3G29350.1	265	Chr3_11264049_11265267
Hybrid_female	Chr3	11265267	11265457	190	*	Plate1_E12	Promoter (<=1kb)	3	11264147	11265532	1386	2	AT3G29350	AT3G29350.1	75	Chr3_11265267_11265457
Hybrid_female	Chr3	11273266	11273605	339	*	Plate2_B6	Promoter (<=1kb)	3	11274127	11274967	841	1	AT3G29365	AT3G29365.1	-522	Chr3_11273266_11273605
Hybrid_female	Chr3	11279826	11279974	148	*	Plate6_A12	Promoter (<=1kb)	3	11280151	11281894	1744	1	AT3G29375	AT3G29375.1	-177	Chr3_11279826_11279974
Hybrid_female	Chr3	11300763	11300899	136	*	Plate2_H5	Promoter (1-2kb)	3	11297283	11299620	2338	2	AT3G29400	AT3G29400.1	-1144	Chr3_11300763_11300899
Hybrid_female	Chr3	11356026	11356086	60	*	Plate1_B6	Promoter (<=1kb)	3	11355655	11356974	1320	1	AT3G29550	AT3G29550.1	372	Chr3_11356026_11356086
Hybrid_female	Chr3	11396925	11397164	239	*	Plate2_E7	Promoter (1-2kb)	3	11394675	11395871	1197	2	AT3G29580	AT3G29580.1	-1055	Chr3_11396925_11397164
Hybrid_female	Chr3	11403732	11403861	129	*	Plate5_F8	Promoter (1-2kb)	3	11405081	11406287	1207	1	AT3G29595	AT3G29595.1	-1220	Chr3_11403732_11403861
Hybrid_female	Chr3	11478317	11479140	823	*	Plate6_A10	Promoter (<=1kb)	3	11478732	11479749	1018	2	AT3G29639	AT3G29639.1	609	Chr3_11478317_11479140
Hybrid_female	Chr3	11500000	11500199	199	*	Plate1_E11	Promoter (<=1kb)	3	11499500	11500873	1374	2	AT3G29644	AT3G29644.2	674	Chr3_11500000_11500199
Hybrid_female	Chr3	11750000	11750129	129	*	Plate1_A12	Promoter (1-2kb)	3	11746725	11748496	1772	2	AT3G30110	AT3G30110.1	-1505	Chr3_11750000_11750129
Hybrid_female	Chr3	11762144	11762555	411	*	Plate7_C2	Promoter (1-2kb)	3	11758491	11760858	2368	2	AT3G30122	AT3G30122.1	-1287	Chr3_11762144_11762555
Hybrid_female	Chr3	11792801	11793266	465	*	Plate2_E4	Promoter (<=1kb)	3	11793902	11797216	3315	1	AT3G30170	AT3G30170.1	-636	Chr3_11792801_11793266
Hybrid_female	Chr3	11805484	11805979	495	*	Plate2_E3	Distal Intergenic	3	11810737	11813765	3029	1	AT3G30180	AT3G30180.1	-4758	Chr3_11805484_11805979
Hybrid_female	Chr3	11812420	11812593	173	*	Plate5_G8	Promoter (1-2kb)	3	11810737	11813765	3029	1	AT3G30180	AT3G30180.1	1684	Chr3_11812420_11812593
Hybrid_female	Chr3	11862133	11862135	2	*	Plate7_D5	Promoter (<=1kb)	3	11860800	11861666	867	2	AT3G30214	AT3G30214.1	-468	Chr3_11862133_11862135
Hybrid_female	Chr3	12453629	12454084	455	*	Plate1_A6	Distal Intergenic	3	12448636	12451248	2613	2	AT3G30775	AT3G30775.1	-2382	Chr3_12453629_12454084
Hybrid_female	Chr3	12453629	12454084	455	*	Plate5_G9	Distal Intergenic	3	12448636	12451248	2613	2	AT3G30775	AT3G30775.1	-2382	Chr3_12453629_12454084
Hybrid_female	Chr3	12454084	12454475	391	*	Plate7_G3	Distal Intergenic	3	12448636	12451248	2613	2	AT3G30775	AT3G30775.1	-2837	Chr3_12454084_12454475
Hybrid_female	Chr3	12656293	12657073	780	*	Plate7_E1	Promoter (<=1kb)	3	12656980	12657779	800	1	AT3G30885	AT3G30885.1	0	Chr3_12656293_12657073
Hybrid_female	Chr3	13414862	13415160	298	*	Plate7_G3	Promoter (<=1kb)	3	13414236	13415897	1662	2	AT3G32893	AT3G32893.1	737	Chr3_13414862_13415160
Hybrid_female	Chr3	14950660	14951424	764	*	Plate5_H11	Promoter (<=1kb)	3	14951431	14952669	1239	1	AT3G42875	AT3G42875.1	-7	Chr3_14950660_14951424
Hybrid_female	Chr3	14953098	14953293	195	*	Plate6_A7	Promoter (1-2kb)	3	14954587	14956577	1991	1	AT3G42880	AT3G42880.1	-1294	Chr3_14953098_14953293
Hybrid_female	Chr3	15197614	15199829	2215	*	Plate1_G11	Exon (AT3G43220.1/AT3G43220, exon 10 of 16)	3	15196863	15203062	6200	2	AT3G43220	AT3G43220.1	3233	Chr3_15197614_15199829
Hybrid_female	Chr3	15659271	15659361	90	*	Plate1_F6	Promoter (1-2kb)	3	15660859	15661925	1067	1	AT3G43800	AT3G43800.1	-1498	Chr3_15659271_15659361
Hybrid_female	Chr3	15699443	15699523	80	*	Plate2_H6	Promoter (<=1kb)	3	15700352	15700855	504	1	AT3G43840	AT3G43840.1	-829	Chr3_15699443_15699523
Hybrid_female	Chr3	15743229	15743689	460	*	Plate3_E2	Promoter (<=1kb)	3	15741468	15743453	1986	2	AT3G43890	AT3G43890.1	0	Chr3_15743229_15743689
Hybrid_female	Chr3	15746278	15746355	77	*	Plate5_B6	Promoter (<=1kb)	3	15746840	15747094	255	1	AT3G43900	AT3G43900.1	-485	Chr3_15746278_15746355
Hybrid_female	Chr3	15752881	15752939	58	*	Plate3_G4	Promoter (<=1kb)	3	15753548	15760830	7283	1	AT3G43920	AT3G43920.1	-609	Chr3_15752881_15752939
Hybrid_female	Chr3	15910661	15912182	1521	*	Plate2_G3	3' UTR	3	15913021	15915321	2301	2	AT3G44205	AT3G44205.1	3139	Chr3_15910661_15912182
Hybrid_female	Chr3	15963966	15964015	49	*	Plate6_H10	Promoter (1-2kb)	3	15962693	15963828	1136	1	AT3G44270	AT3G44270.1	1274	Chr3_15963966_15964015
Hybrid_female	Chr3	15971441	15972341	900	*	Plate2_E1	Promoter (<=1kb)	3	15968593	15971167	2575	2	AT3G44280	AT3G44280.1	-275	Chr3_15971441_15972341
Hybrid_female	Chr3	15972676	15974422	1746	*	Plate2_F11	Promoter (<=1kb)	3	15972909	15975183	2275	2	AT3G44290	AT3G44290.1	761	Chr3_15972676_15974422
Hybrid_female	Chr3	15992234	15992687	453	*	Plate6_G10	Promoter (<=1kb)	3	15993379	15995811	2433	1	AT3G44320	AT3G44320.1	-692	Chr3_15992234_15992687
Hybrid_female	Chr3	16000181	16001791	1610	*	Plate7_G5	Promoter (<=1kb)	3	15996572	15999922	3351	2	AT3G44325	AT3G44325.1	-260	Chr3_16000181_16001791
Hybrid_female	Chr3	16002064	16003226	1162	*	Plate7_H4	Promoter (<=1kb)	3	16000879	16002118	1240	2	AT3G44326	AT3G44326.1	0	Chr3_16002064_16003226
Hybrid_female	Chr3	16007507	16008977	1470	*	Plate7_H1	Promoter (<=1kb)	3	16006675	16010965	4291	1	AT3G44330	AT3G44330.1	833	Chr3_16007507_16008977
Hybrid_female	Chr3	16074035	16074603	568	*	Plate6_G9	Promoter (<=1kb)	3	16074096	16074678	583	2	AT3G44450	AT3G44450.1	75	Chr3_16074035_16074603
Hybrid_female	Chr3	16150742	16150833	91	*	Plate1_G9	Promoter (<=1kb)	3	16151136	16154397	3262	1	AT3G44560	AT3G44560.1	-303	Chr3_16150742_16150833
Hybrid_female	Chr3	16366448	16367863	1415	*	Plate5_E3	Promoter (1-2kb)	3	16368890	16372356	3467	1	AT3G44830	AT3G44830.1	-1027	Chr3_16366448_16367863
Hybrid_female	Chr3	16500000	16500214	214	*	Plate2_F2	Exon (AT3G45095.1/AT3G45095, exon 1 of 1)	3	16496811	16497290	480	1	AT3G45093	AT3G45093.1	3190	Chr3_16500000_16500214
Hybrid_female	Chr3	16531718	16532052	334	*	Plate6_E4	Promoter (<=1kb)	3	16531179	16531676	498	1	AT3G45150	AT3G45150.1	540	Chr3_16531718_16532052
Hybrid_female	Chr3	16560925	16561371	446	*	Plate3_B1	Distal Intergenic	3	16557273	16557970	698	2	AT3G45210	AT3G45210.1	-2956	Chr3_16560925_16561371
Hybrid_female	Chr3	16673349	16673431	82	*	Plate3_D4	Promoter (<=1kb)	3	16673146	16674880	1735	1	AT3G45450	AT3G45450.1	204	Chr3_16673349_16673431
Hybrid_female	Chr3	16725387	16726629	1242	*	Plate2_H9	Promoter (<=1kb)	3	16725094	16726116	1023	2	AT3G45570	AT3G45570.1	0	Chr3_16725387_16726629
Hybrid_female	Chr3	16754323	16755472	1149	*	Plate3_B5	Promoter (<=1kb)	3	16748174	16753833	5660	2	AT3G45630	AT3G45630.1	-491	Chr3_16754323_16755472
Hybrid_female	Chr3	16767067	16767068	1	*	Plate6_E6	Promoter (1-2kb)	3	16768075	16768257	183	2	AT3G45673	AT3G45673.1	1189	Chr3_16767067_16767068
Hybrid_female	Chr3	16948000	16950584	2584	*	Plate6_E11	Promoter (<=1kb)	3	16948090	16949220	1131	1	AT3G46140	AT3G46140.1	0	Chr3_16948000_16950584
Hybrid_female	Chr3	16950000	16950531	531	*	Plate1_D4	Promoter (<=1kb)	3	16949531	16950145	615	2	AT3G46150	AT3G46150.1	0	Chr3_16950000_16950531
Hybrid_female	Chr3	16986651	16986726	75	*	Plate5_B12	Promoter (1-2kb)	3	16985843	16988064	2222	2	AT3G46240	AT3G46240.1	1338	Chr3_16986651_16986726
Hybrid_female	Chr3	17326389	17326415	26	*	Plate5_A1	Promoter (<=1kb)	3	17324231	17327105	2875	2	AT3G47040	AT3G47040.1	690	Chr3_17326389_17326415
Hybrid_female	Chr3	17441872	17441887	15	*	Plate2_F6	Promoter (<=1kb)	3	17441421	17441567	147	1	AT3G47341	AT3G47341.1	452	Chr3_17441872_17441887
Hybrid_female	Chr3	17511511	17512839	1328	*	Plate2_H1	Promoter (<=1kb)	3	17511079	17511858	780	1	AT3G47510	AT3G47510.1	433	Chr3_17511511_17512839
Hybrid_female	Chr3	17556391	17556913	522	*	Plate5_F4	Promoter (1-2kb)	3	17558849	17560767	1919	1	AT3G47620	AT3G47620.1	-1936	Chr3_17556391_17556913
Hybrid_female	Chr3	17623193	17623229	36	*	Plate7_A4	Promoter (1-2kb)	3	17624479	17629013	4535	1	AT3G47780	AT3G47780.1	-1250	Chr3_17623193_17623229
Hybrid_female	Chr3	17663177	17663480	303	*	Plate2_B2	Exon (AT3G47875.1/AT3G47875, exon 1 of 1)	3	17659680	17661008	1329	2	AT3G47870	AT3G47870.1	-2170	Chr3_17663177_17663480
Hybrid_female	Chr3	17691385	17692123	738	*	Plate1_E7	Promoter (<=1kb)	3	17692702	17697999	5298	1	AT3G47950	AT3G47950.1	-579	Chr3_17691385_17692123
Hybrid_female	Chr3	17700000	17700043	43	*	Plate1_A9	Promoter (<=1kb)	3	17697942	17700833	2892	2	AT3G47960	AT3G47960.1	790	Chr3_17700000_17700043
Hybrid_female	Chr3	17740654	17741212	558	*	Plate5_H4	Promoter (<=1kb)	3	17742109	17742291	183	1	AT3G48057	AT3G48057.1	-897	Chr3_17740654_17741212
Hybrid_female	Chr3	17761459	17761644	185	*	Plate2_D9	Promoter (<=1kb)	3	17758427	17760874	2448	2	AT3G48100	AT3G48100.1	-586	Chr3_17761459_17761644
Hybrid_female	Chr3	17845788	17846772	984	*	Plate6_G1	Promoter (<=1kb)	3	17846073	17846342	270	1	AT3G48208	AT3G48208.1	0	Chr3_17845788_17846772
Hybrid_female	Chr3	17950000	17950244	244	*	Plate2_D7	Promoter (<=1kb)	3	17949445	17951195	1751	1	AT3G48460	AT3G48460.1	556	Chr3_17950000_17950244
Hybrid_female	Chr3	18707476	18707908	432	*	Plate1_C8	Promoter (1-2kb)	3	18709748	18710760	1013	1	AT3G50410	AT3G50410.1	-1840	Chr3_18707476_18707908
Hybrid_female	Chr3	18710147	18710348	201	*	Plate5_F10	Promoter (<=1kb)	3	18709748	18710760	1013	1	AT3G50410	AT3G50410.1	400	Chr3_18710147_18710348
Hybrid_female	Chr3	18810296	18811247	951	*	Plate1_A10	Promoter (1-2kb)	3	18808691	18808882	192	1	AT3G50651	AT3G50651.1	1606	Chr3_18810296_18811247
Hybrid_female	Chr3	18959124	18959312	188	*	Plate1_G1	Distal Intergenic	3	18962793	18962897	105	2	AT3G51057	AT3G51057.1	3585	Chr3_18959124_18959312
Hybrid_female	Chr3	18959124	18959312	188	*	Plate6_G12	Distal Intergenic	3	18962793	18962897	105	2	AT3G51057	AT3G51057.1	3585	Chr3_18959124_18959312
Hybrid_female	Chr3	19007756	19008036	280	*	Plate3_C5	Promoter (<=1kb)	3	19007010	19008427	1418	2	AT3G51160	AT3G51160.1	391	Chr3_19007756_19008036
Hybrid_female	Chr3	19023078	19025115	2037	*	Plate3_C3	Promoter (<=1kb)	3	19023221	19024351	1131	2	AT3G51230	AT3G51230.1	0	Chr3_19023078_19025115
Hybrid_female	Chr3	19300000	19301717	1717	*	Plate1_G7	Promoter (<=1kb)	3	19301778	19304253	2476	1	AT3G52030	AT3G52030.2	-61	Chr3_19300000_19301717
Hybrid_female	Chr3	19568320	19568604	284	*	Plate7_D3	Promoter (<=1kb)	3	19569311	19570682	1372	1	AT3G52800	AT3G52800.1	-707	Chr3_19568320_19568604
Hybrid_female	Chr3	19700849	19701717	868	*	Plate5_H9	Promoter (1-2kb)	3	19697736	19699259	1524	2	AT3G53150	AT3G53150.1	-1591	Chr3_19700849_19701717
Hybrid_female	Chr3	19834158	19834364	206	*	Plate2_C10	Promoter (1-2kb)	3	19832472	19834073	1602	1	AT3G53490	AT3G53490.1	1687	Chr3_19834158_19834364
Hybrid_female	Chr3	20009097	20010079	982	*	Plate1_B8	Promoter (<=1kb)	3	20010927	20013693	2767	1	AT3G54030	AT3G54030.1	-848	Chr3_20009097_20010079
Hybrid_female	Chr3	20014256	20014746	490	*	Plate3_C2	Promoter (<=1kb)	3	20013761	20015437	1677	2	AT3G54040	AT3G54040.1	691	Chr3_20014256_20014746
Hybrid_female	Chr3	20064520	20066600	2080	*	Plate1_C12	Promoter (<=1kb)	3	20065665	20066560	896	1	AT3G54200	AT3G54200.1	0	Chr3_20064520_20066600
Hybrid_female	Chr3	20303100	20304771	1671	*	Plate5_E2	Promoter (1-2kb)	3	20302021	20304010	1990	1	AT3G54820	AT3G54820.1	1080	Chr3_20303100_20304771
Hybrid_female	Chr3	20393734	20395014	1280	*	Plate3_B4	Promoter (<=1kb)	3	20388869	20394911	6043	2	AT3G55020	AT3G55020.1	0	Chr3_20393734_20395014
Hybrid_female	Chr3	20750787	20751365	578	*	Plate6_H1	Downstream (2-3kb)	3	20747787	20750184	2398	1	AT3G55940	AT3G55940.1	3001	Chr3_20750787_20751365
Hybrid_female	Chr3	20795012	20796280	1268	*	Plate5_B1	Promoter (1-2kb)	3	20792477	20797572	5096	2	AT3G56040	AT3G56040.1	1292	Chr3_20795012_20796280
Hybrid_female	Chr3	20795012	20796280	1268	*	Plate7_E5	Promoter (1-2kb)	3	20792477	20797572	5096	2	AT3G56040	AT3G56040.1	1292	Chr3_20795012_20796280
Hybrid_female	Chr3	21024713	21025419	706	*	Plate3_E1	Promoter (<=1kb)	3	21020558	21023756	3199	2	AT3G56760	AT3G56760.1	-958	Chr3_21024713_21025419
Hybrid_female	Chr3	21026923	21027095	172	*	Plate5_C11	Downstream (2-3kb)	3	21020558	21023756	3199	2	AT3G56760	AT3G56760.1	-3168	Chr3_21026923_21027095
Hybrid_female	Chr3	21056296	21056599	303	*	Plate6_D12	Distal Intergenic	3	21059915	21060965	1051	1	AT3G56880	AT3G56880.1	-3316	Chr3_21056296_21056599
Hybrid_female	Chr3	21195296	21195865	569	*	Plate5_C10	Promoter (1-2kb)	3	21193780	21195716	1937	1	AT3G57280	AT3G57280.1	1517	Chr3_21195296_21195865
Hybrid_female	Chr3	21250974	21251948	974	*	Plate1_C1	Promoter (<=1kb)	3	21243136	21251100	7965	2	AT3G57410	AT3G57410.1	0	Chr3_21250974_21251948
Hybrid_female	Chr3	21319321	21321232	1911	*	Plate2_G10	Promoter (1-2kb)	3	21320491	21322379	1889	2	AT3G57580	AT3G57580.1	1147	Chr3_21319321_21321232
Hybrid_female	Chr3	22279058	22280209	1151	*	Plate2_E7	Promoter (<=1kb)	3	22278029	22278762	734	2	AT3G60270	AT3G60270.1	-297	Chr3_22279058_22280209
Hybrid_female	Chr3	22316316	22318344	2028	*	Plate1_E10	Promoter (<=1kb)	3	22314732	22316550	1819	2	AT3G60370	AT3G60370.1	0	Chr3_22316316_22318344
Hybrid_female	Chr3	22411219	22411455	236	*	Plate2_A1	Promoter (1-2kb)	3	22410365	22412608	2244	2	AT3G60630	AT3G60630.1	1153	Chr3_22411219_22411455
Hybrid_female	Chr3	22650456	22650834	378	*	Plate2_F7	Promoter (<=1kb)	3	22650527	22651449	923	2	AT3G61190	AT3G61190.1	615	Chr3_22650456_22650834
Hybrid_female	Chr4	367468	368769	1301	*	Plate1_E1	Promoter (<=1kb)	4	366373	367274	902	2	AT4G00880	AT4G00880.1	-195	Chr4_367468_368769
Hybrid_female	Chr4	392764	393016	252	*	Plate5_D8	Promoter (<=1kb)	4	393767	395382	1616	1	AT4G00920	AT4G00920.1	-751	Chr4_392764_393016
Hybrid_female	Chr4	398000	400680	2680	*	Plate7_C2	Promoter (1-2kb)	4	396558	400734	4177	1	AT4G00930	AT4G00930.1	1443	Chr4_398000_400680
Hybrid_female	Chr4	407762	410424	2662	*	Plate5_B9	Promoter (<=1kb)	4	405673	407142	1470	2	AT4G00950	AT4G00950.1	-621	Chr4_407762_410424
Hybrid_female	Chr4	410561	412637	2076	*	Plate6_D10	Promoter (<=1kb)	4	412118	413327	1210	1	AT4G00955	AT4G00955.1	0	Chr4_410561_412637
Hybrid_female	Chr4	496589	498448	1859	*	Plate6_B9	Promoter (<=1kb)	4	494976	497006	2031	2	AT4G01160	AT4G01160.1	0	Chr4_496589_498448
Hybrid_female	Chr4	503151	503906	755	*	Plate1_A8	Promoter (<=1kb)	4	501287	503394	2108	2	AT4G01180	AT4G01180.1	0	Chr4_503151_503906
Hybrid_female	Chr4	523917	524252	335	*	Plate1_G2	Promoter (<=1kb)	4	522604	524216	1613	2	AT4G01250	AT4G01250.1	0	Chr4_523917_524252
Hybrid_female	Chr4	526874	527220	346	*	Plate6_B10	Promoter (<=1kb)	4	527591	528144	554	1	AT4G01245	AT4G01245.1	-371	Chr4_526874_527220
Hybrid_female	Chr4	616311	617084	773	*	Plate2_A11	Distal Intergenic	4	620759	622945	2187	1	AT4G01460	AT4G01460.1	-3675	Chr4_616311_617084
Hybrid_female	Chr4	623181	624095	914	*	Plate1_B4	Promoter (1-2kb)	4	625092	625850	759	2	AT4G01470	AT4G01470.1	1755	Chr4_623181_624095
Hybrid_female	Chr4	623181	624095	914	*	Plate5_D4	Promoter (1-2kb)	4	625092	625850	759	2	AT4G01470	AT4G01470.1	1755	Chr4_623181_624095
Hybrid_female	Chr4	648000	650792	2792	*	Plate1_D7	Promoter (<=1kb)	4	647692	649794	2103	2	AT4G01515	AT4G01515.1	0	Chr4_648000_650792
Hybrid_female	Chr4	664825	665544	719	*	Plate3_F1	Promoter (1-2kb)	4	663408	665102	1695	1	AT4G01530	AT4G01530.1	1418	Chr4_664825_665544
Hybrid_female	Chr4	672996	673226	230	*	Plate3_C2	Promoter (<=1kb)	4	670483	672789	2307	2	AT4G01540	AT4G01540.2	-208	Chr4_672996_673226
Hybrid_female	Chr4	712290	712350	60	*	Plate6_D11	Promoter (<=1kb)	4	711192	712643	1452	2	AT4G01670	AT4G01670.1	293	Chr4_712290_712350
Hybrid_female	Chr4	712350	712492	142	*	Plate1_D3	Promoter (<=1kb)	4	711192	712643	1452	2	AT4G01670	AT4G01670.1	151	Chr4_712350_712492
Hybrid_female	Chr4	712350	712492	142	*	Plate1_H3	Promoter (<=1kb)	4	711192	712643	1452	2	AT4G01670	AT4G01670.1	151	Chr4_712350_712492
Hybrid_female	Chr4	712350	712492	142	*	Plate6_A3	Promoter (<=1kb)	4	711192	712643	1452	2	AT4G01670	AT4G01670.1	151	Chr4_712350_712492
Hybrid_female	Chr4	712350	712704	354	*	Plate6_F7	Promoter (<=1kb)	4	711192	712643	1452	2	AT4G01670	AT4G01670.1	0	Chr4_712350_712704
Hybrid_female	Chr4	719673	720369	696	*	Plate1_D6	Distal Intergenic	4	716004	717579	1576	2	AT4G01680	AT4G01680.3	-2095	Chr4_719673_720369
Hybrid_female	Chr4	741297	741420	123	*	Plate6_E10	Distal Intergenic	4	744921	748554	3634	1	AT4G01720	AT4G01720.1	-3501	Chr4_741297_741420
Hybrid_female	Chr4	801634	802048	414	*	Plate2_G9	3' UTR	4	796097	798286	2190	2	AT4G01850	AT4G01850.1	-3349	Chr4_801634_802048
Hybrid_female	Chr4	802018	802060	42	*	Plate6_B5	Exon (AT4G01860.2/AT4G01860, exon 19 of 21)	4	796097	798286	2190	2	AT4G01850	AT4G01850.1	-3733	Chr4_802018_802060
Hybrid_female	Chr4	916120	916228	108	*	Plate2_G2	Promoter (<=1kb)	4	913419	916476	3058	2	AT4G02075	AT4G02075.1	248	Chr4_916120_916228
Hybrid_female	Chr4	954233	954416	183	*	Plate6_F8	Promoter (<=1kb)	4	950611	953690	3080	2	AT4G02150	AT4G02150.1	-544	Chr4_954233_954416
Hybrid_female	Chr4	955065	956389	1324	*	Plate1_E10	Promoter (<=1kb)	4	955101	955652	552	2	AT4G02160	AT4G02160.1	0	Chr4_955065_956389
Hybrid_female	Chr4	1014040	1016375	2335	*	Plate6_C1	Promoter (<=1kb)	4	1014680	1015729	1050	2	AT4G02310	AT4G02310.1	0	Chr4_1014040_1016375
Hybrid_female	Chr4	1014040	1016375	2335	*	Plate6_D12	Promoter (<=1kb)	4	1014680	1015729	1050	2	AT4G02310	AT4G02310.1	0	Chr4_1014040_1016375
Hybrid_female	Chr4	1014040	1016375	2335	*	Plate6_F1	Promoter (<=1kb)	4	1014680	1015729	1050	2	AT4G02310	AT4G02310.1	0	Chr4_1014040_1016375
Hybrid_female	Chr4	1014040	1016375	2335	*	Plate7_D2	Promoter (<=1kb)	4	1014680	1015729	1050	2	AT4G02310	AT4G02310.1	0	Chr4_1014040_1016375
Hybrid_female	Chr4	1178262	1178268	6	*	Plate2_F9	Promoter (<=1kb)	4	1176190	1178489	2300	2	AT4G02670	AT4G02670.1	221	Chr4_1178262_1178268
Hybrid_female	Chr4	1178262	1178268	6	*	Plate3_G1	Promoter (<=1kb)	4	1176190	1178489	2300	2	AT4G02670	AT4G02670.1	221	Chr4_1178262_1178268
Hybrid_female	Chr4	1178262	1178268	6	*	Plate5_H9	Promoter (<=1kb)	4	1176190	1178489	2300	2	AT4G02670	AT4G02670.1	221	Chr4_1178262_1178268
Hybrid_female	Chr4	1178262	1178291	29	*	Plate7_C3	Promoter (<=1kb)	4	1176190	1178489	2300	2	AT4G02670	AT4G02670.1	198	Chr4_1178262_1178291
Hybrid_female	Chr4	1203260	1204875	1615	*	Plate5_D11	Promoter (<=1kb)	4	1202170	1203380	1211	2	AT4G02715	AT4G02715.1	0	Chr4_1203260_1204875
Hybrid_female	Chr4	1235923	1236151	228	*	Plate7_E2	Downstream (1-2kb)	4	1229111	1229945	835	2	AT4G02770	AT4G02770.1	-5979	Chr4_1235923_1236151
Hybrid_female	Chr4	1250289	1250550	261	*	Plate1_B6	Promoter (<=1kb)	4	1250015	1251681	1667	1	AT4G02800	AT4G02800.1	275	Chr4_1250289_1250550
Hybrid_female	Chr4	1250755	1250786	31	*	Plate1_E5	Promoter (<=1kb)	4	1250015	1251681	1667	1	AT4G02800	AT4G02800.1	741	Chr4_1250755_1250786
Hybrid_female	Chr4	1300000	1301657	1657	*	Plate1_C8	Promoter (1-2kb)	4	1295409	1298404	2996	2	AT4G02930	AT4G02930.1	-1597	Chr4_1300000_1301657
Hybrid_female	Chr4	1433622	1435093	1471	*	Plate5_H6	Promoter (<=1kb)	4	1432375	1433691	1317	2	AT4G03270	AT4G03270.1	0	Chr4_1433622_1435093
Hybrid_female	Chr4	1434068	1434697	629	*	Plate3_G2	Promoter (<=1kb)	4	1432375	1433691	1317	2	AT4G03270	AT4G03270.1	-378	Chr4_1434068_1434697
Hybrid_female	Chr4	1520536	1521164	628	*	Plate1_D4	Promoter (<=1kb)	4	1517134	1520563	3430	2	AT4G03430	AT4G03430.1	0	Chr4_1520536_1521164
Hybrid_female	Chr4	1567104	1568053	949	*	Plate1_A11	Promoter (1-2kb)	4	1566068	1567192	1125	1	AT4G03530	AT4G03530.1	1037	Chr4_1567104_1568053
Hybrid_female	Chr4	4069779	4069977	198	*	Plate5_E11	Downstream (<1kb)	4	4070813	4072305	1493	2	AT4G06744	AT4G06744.1	2328	Chr4_4069779_4069977
Hybrid_female	Chr4	4645174	4645213	39	*	Plate3_E2	Promoter (1-2kb)	4	4643840	4645338	1499	1	AT4G07825	AT4G07825.1	1335	Chr4_4645174_4645213
Hybrid_female	Chr4	5142905	5143185	280	*	Plate3_C5	Distal Intergenic	4	5138485	5139725	1241	1	AT4G08145	AT4G08145.1	4421	Chr4_5142905_5143185
Hybrid_female	Chr4	5157097	5158830	1733	*	Plate6_G10	Downstream (<1kb)	4	5159034	5162774	3741	2	AT4G08160	AT4G08160.1	3944	Chr4_5157097_5158830
Hybrid_female	Chr4	5166637	5167431	794	*	Plate2_D12	Promoter (<=1kb)	4	5163399	5167179	3781	2	AT4G08170	AT4G08170.2	0	Chr4_5166637_5167431
Hybrid_female	Chr4	5167058	5167093	35	*	Plate6_G4	Promoter (<=1kb)	4	5163399	5167179	3781	2	AT4G08170	AT4G08170.2	86	Chr4_5167058_5167093
Hybrid_female	Chr4	5189430	5190646	1216	*	Plate1_G8	Promoter (<=1kb)	4	5187785	5189641	1857	2	AT4G08230	AT4G08230.1	0	Chr4_5189430_5190646
Hybrid_female	Chr4	5191281	5192882	1601	*	Plate2_H9	Promoter (1-2kb)	4	5187881	5189644	1764	2	AT4G08230	AT4G08230.2	-1638	Chr4_5191281_5192882
Hybrid_female	Chr4	5252645	5254006	1361	*	Plate5_F4	Promoter (<=1kb)	4	5252811	5255200	2390	1	AT4G08320	AT4G08320.1	0	Chr4_5252645_5254006
Hybrid_female	Chr4	5300356	5300853	497	*	Plate5_F11	Downstream (1-2kb)	4	5301962	5303314	1353	2	AT4G08370	AT4G08370.1	2461	Chr4_5300356_5300853
Hybrid_female	Chr4	5300853	5300983	130	*	Plate5_C12	Downstream (<1kb)	4	5301962	5303314	1353	2	AT4G08370	AT4G08370.1	2331	Chr4_5300853_5300983
Hybrid_female	Chr4	5301202	5301387	185	*	Plate5_C3	Promoter (1-2kb)	4	5301962	5303314	1353	2	AT4G08370	AT4G08370.1	1927	Chr4_5301202_5301387
Hybrid_female	Chr4	5314654	5315273	619	*	Plate7_E1	Promoter (<=1kb)	4	5314905	5317432	2528	1	AT4G08390	AT4G08390.2	0	Chr4_5314654_5315273
Hybrid_female	Chr4	5367927	5368698	771	*	Plate5_F3	Exon (AT4G08450.1/AT4G08450, exon 4 of 5)	4	5365610	5371101	5492	1	AT4G08450	AT4G08450.1	2318	Chr4_5367927_5368698
Hybrid_female	Chr4	5380625	5382031	1406	*	Plate5_C1	Promoter (<=1kb)	4	5377064	5380645	3582	2	AT4G08460	AT4G08460.3	0	Chr4_5380625_5382031
Hybrid_female	Chr4	5459323	5459668	345	*	Plate7_G2	Promoter (1-2kb)	4	5461483	5463907	2425	1	AT4G08580	AT4G08580.1	-1815	Chr4_5459323_5459668
Hybrid_female	Chr4	5495463	5498104	2641	*	Plate6_E11	Promoter (1-2kb)	4	5491697	5494054	2358	2	AT4G08610	AT4G08610.1	-1410	Chr4_5495463_5498104
Hybrid_female	Chr4	5498104	5498647	543	*	Plate1_A10	Promoter (1-2kb)	4	5500313	5506265	5953	1	AT4G08620	AT4G08620.1	-1666	Chr4_5498104_5498647
Hybrid_female	Chr4	5498104	5498647	543	*	Plate2_B6	Promoter (1-2kb)	4	5500313	5506265	5953	1	AT4G08620	AT4G08620.1	-1666	Chr4_5498104_5498647
Hybrid_female	Chr4	5498104	5498647	543	*	Plate2_F4	Promoter (1-2kb)	4	5500313	5506265	5953	1	AT4G08620	AT4G08620.1	-1666	Chr4_5498104_5498647
Hybrid_female	Chr4	5498104	5498647	543	*	Plate5_A9	Promoter (1-2kb)	4	5500313	5506265	5953	1	AT4G08620	AT4G08620.1	-1666	Chr4_5498104_5498647
Hybrid_female	Chr4	5498104	5498647	543	*	Plate6_E8	Promoter (1-2kb)	4	5500313	5506265	5953	1	AT4G08620	AT4G08620.1	-1666	Chr4_5498104_5498647
Hybrid_female	Chr4	5498104	5498647	543	*	Plate7_G1	Promoter (1-2kb)	4	5500313	5506265	5953	1	AT4G08620	AT4G08620.1	-1666	Chr4_5498104_5498647
Hybrid_female	Chr4	5520672	5521037	365	*	Plate1_E9	Promoter (<=1kb)	4	5521748	5525857	4110	1	AT4G08650	AT4G08650.1	-711	Chr4_5520672_5521037
Hybrid_female	Chr4	5562910	5563336	426	*	Plate1_D11	Downstream (1-2kb)	4	5565094	5565606	513	2	AT4G08695	AT4G08695.1	2270	Chr4_5562910_5563336
Hybrid_female	Chr4	5620883	5620957	74	*	Plate6_H4	Promoter (<=1kb)	4	5621764	5623209	1446	1	AT4G08820	AT4G08820.1	-807	Chr4_5620883_5620957
Hybrid_female	Chr4	5635296	5635414	118	*	Plate5_G9	Downstream (1-2kb)	4	5631298	5633779	2482	1	AT4G08840	AT4G08840.1	3999	Chr4_5635296_5635414
Hybrid_female	Chr4	5640254	5640520	266	*	Plate3_E3	Promoter (<=1kb)	4	5636489	5640636	4148	2	AT4G08850	AT4G08850.1	116	Chr4_5640254_5640520
Hybrid_female	Chr4	5707492	5708678	1186	*	Plate3_C3	Distal Intergenic	4	5712346	5713384	1039	1	AT4G08910	AT4G08910.1	-3668	Chr4_5707492_5708678
Hybrid_female	Chr4	5728522	5729152	630	*	Plate3_D4	Promoter (<=1kb)	4	5729192	5730850	1659	1	AT4G08930	AT4G08930.1	-40	Chr4_5728522_5729152
Hybrid_female	Chr4	5732533	5733769	1236	*	Plate6_A7	Promoter (<=1kb)	4	5732668	5733069	402	1	AT4G08945	AT4G08945.1	0	Chr4_5732533_5733769
Hybrid_female	Chr4	5738352	5739776	1424	*	Plate6_A4	Promoter (<=1kb)	4	5739008	5739151	144	2	AT4G08949	AT4G08949.1	0	Chr4_5738352_5739776
Hybrid_female	Chr4	5739255	5739933	678	*	Plate1_A4	Promoter (<=1kb)	4	5739008	5739151	144	2	AT4G08949	AT4G08949.1	-105	Chr4_5739255_5739933
Hybrid_female	Chr4	5750500	5750595	95	*	Plate3_A2	Promoter (1-2kb)	4	5752018	5752128	111	2	AT4G08967	AT4G08967.1	1533	Chr4_5750500_5750595
Hybrid_female	Chr4	5757558	5758023	465	*	Plate2_E8	Promoter (<=1kb)	4	5758105	5760215	2111	1	AT4G08980	AT4G08980.4	-82	Chr4_5757558_5758023
Hybrid_female	Chr4	5854869	5855179	310	*	Plate1_D2	Promoter (<=1kb)	4	5855176	5856327	1152	1	AT4G09190	AT4G09190.1	0	Chr4_5854869_5855179
Hybrid_female	Chr4	5929449	5929970	521	*	Plate7_C1	Promoter (1-2kb)	4	5924602	5927635	3034	2	AT4G09340	AT4G09340.1	-1815	Chr4_5929449_5929970
Hybrid_female	Chr4	6025041	6025094	53	*	Plate3_C4	Promoter (1-2kb)	4	6021164	6023873	2710	2	AT4G09510	AT4G09510.1	-1169	Chr4_6025041_6025094
Hybrid_female	Chr4	6025041	6025094	53	*	Plate3_F5	Promoter (1-2kb)	4	6021164	6023873	2710	2	AT4G09510	AT4G09510.1	-1169	Chr4_6025041_6025094
Hybrid_female	Chr4	6025041	6025094	53	*	Plate7_C4	Promoter (1-2kb)	4	6021164	6023873	2710	2	AT4G09510	AT4G09510.1	-1169	Chr4_6025041_6025094
Hybrid_female	Chr4	6054504	6054512	8	*	Plate2_F3	Promoter (<=1kb)	4	6052352	6054397	2046	2	AT4G09580	AT4G09580.1	-108	Chr4_6054504_6054512
Hybrid_female	Chr4	6094333	6094347	14	*	Plate7_A4	Promoter (<=1kb)	4	6093610	6094887	1278	2	AT4G09644	AT4G09644.1	540	Chr4_6094333_6094347
Hybrid_female	Chr4	6185676	6185907	231	*	Plate5_F1	Exon (AT4G09820.1/AT4G09820, exon 7 of 7)	4	6188767	6190853	2087	1	AT4G09830	AT4G09830.1	-2860	Chr4_6185676_6185907
Hybrid_female	Chr4	6203453	6203454	1	*	Plate2_H4	Distal Intergenic	4	6200089	6201215	1127	1	AT4G09870	AT4G09870.1	3365	Chr4_6203453_6203454
Hybrid_female	Chr4	6291685	6291862	177	*	Plate5_E2	Exon (AT4G10060.1/AT4G10060, exon 7 of 20)	4	6288827	6295402	6576	1	AT4G10060	AT4G10060.1	2859	Chr4_6291685_6291862
Hybrid_female	Chr4	6322166	6323461	1295	*	Plate2_G3	Promoter (<=1kb)	4	6322457	6324664	2208	1	AT4G10140	AT4G10140.1	0	Chr4_6322166_6323461
Hybrid_female	Chr4	6334352	6336574	2222	*	Plate3_H1	Promoter (<=1kb)	4	6336023	6337332	1310	1	AT4G10160	AT4G10160.1	0	Chr4_6334352_6336574
Hybrid_female	Chr4	6388674	6390760	2086	*	Plate1_B8	Promoter (1-2kb)	4	6391984	6395877	3894	1	AT4G10310	AT4G10310.1	-1224	Chr4_6388674_6390760
Hybrid_female	Chr4	6392079	6394329	2250	*	Plate6_E6	Promoter (<=1kb)	4	6391984	6395877	3894	1	AT4G10310	AT4G10310.1	96	Chr4_6392079_6394329
Hybrid_female	Chr4	6548000	6550053	2053	*	Plate2_D5	Promoter (<=1kb)	4	6547786	6548864	1079	2	AT4G10600	AT4G10600.1	0	Chr4_6548000_6550053
Hybrid_female	Chr4	6556098	6556482	384	*	Plate7_A5	Promoter (<=1kb)	4	6557177	6559595	2419	1	AT4G10610	AT4G10610.2	-695	Chr4_6556098_6556482
Hybrid_female	Chr4	6748000	6750363	2363	*	Plate6_F6	Promoter (<=1kb)	4	6747467	6751311	3845	2	AT4G11050	AT4G11050.1	948	Chr4_6748000_6750363
Hybrid_female	Chr4	6796827	6797695	868	*	Plate3_H4	Promoter (1-2kb)	4	6794776	6795793	1018	2	AT4G11140	AT4G11140.1	-1035	Chr4_6796827_6797695
Hybrid_female	Chr4	6800000	6800025	25	*	Plate1_C3	Promoter (<=1kb)	4	6799935	6801932	1998	1	AT4G11150	AT4G11150.1	66	Chr4_6800000_6800025
Hybrid_female	Chr4	7063850	7063943	93	*	Plate2_D7	Promoter (<=1kb)	4	7063255	7066878	3624	1	AT4G11720	AT4G11720.1	596	Chr4_7063850_7063943
Hybrid_female	Chr4	7063850	7063943	93	*	Plate2_F7	Promoter (<=1kb)	4	7063255	7066878	3624	1	AT4G11720	AT4G11720.1	596	Chr4_7063850_7063943
Hybrid_female	Chr4	7069534	7070081	547	*	Plate3_A4	Promoter (1-2kb)	4	7071860	7075501	3642	1	AT4G11740	AT4G11740.1	-1779	Chr4_7069534_7070081
Hybrid_female	Chr4	7115158	7115227	69	*	Plate1_C7	Downstream (<1kb)	4	7108915	7112480	3566	2	AT4G11820	AT4G11820.1	-2679	Chr4_7115158_7115227
Hybrid_female	Chr4	7274341	7274862	521	*	Plate3_F4	Promoter (<=1kb)	4	7273967	7274727	761	2	AT4G12170	AT4G12170.1	0	Chr4_7274341_7274862
Hybrid_female	Chr4	7364616	7364793	177	*	Plate1_H5	Downstream (<1kb)	4	7361587	7364457	2871	1	AT4G12426	AT4G12426.1	3030	Chr4_7364616_7364793
Hybrid_female	Chr4	7375202	7375379	177	*	Plate3_A3	Promoter (<=1kb)	4	7376268	7380151	3884	1	AT4G12440	AT4G12440.1	-889	Chr4_7375202_7375379
Hybrid_female	Chr4	7375202	7375379	177	*	Plate5_D6	Promoter (<=1kb)	4	7376268	7380151	3884	1	AT4G12440	AT4G12440.1	-889	Chr4_7375202_7375379
Hybrid_female	Chr4	7375202	7375379	177	*	Plate5_D7	Promoter (<=1kb)	4	7376268	7380151	3884	1	AT4G12440	AT4G12440.1	-889	Chr4_7375202_7375379
Hybrid_female	Chr4	7375202	7375379	177	*	Plate6_F3	Promoter (<=1kb)	4	7376268	7380151	3884	1	AT4G12440	AT4G12440.1	-889	Chr4_7375202_7375379
Hybrid_female	Chr4	7375202	7375379	177	*	Plate7_B5	Promoter (<=1kb)	4	7376268	7380151	3884	1	AT4G12440	AT4G12440.1	-889	Chr4_7375202_7375379
Hybrid_female	Chr4	7400000	7400953	953	*	Plate7_C5	Promoter (<=1kb)	4	7401109	7401907	799	2	AT4G12470	AT4G12470.1	954	Chr4_7400000_7400953
Hybrid_female	Chr4	7456325	7459057	2732	*	Plate5_H4	Promoter (<=1kb)	4	7459180	7459563	384	1	AT4G12617	AT4G12617.1	-123	Chr4_7456325_7459057
Hybrid_female	Chr4	7486939	7487526	587	*	Plate1_E8	Promoter (<=1kb)	4	7487301	7489655	2355	1	AT4G12720	AT4G12720.4	0	Chr4_7486939_7487526
Hybrid_female	Chr4	7541848	7541873	25	*	Plate5_D10	Promoter (<=1kb)	4	7542233	7543474	1242	1	AT4G12870	AT4G12870.1	-360	Chr4_7541848_7541873
Hybrid_female	Chr4	7592093	7592437	344	*	Plate6_H3	Promoter (<=1kb)	4	7589395	7591102	1708	2	AT4G12980	AT4G12980.1	-992	Chr4_7592093_7592437
Hybrid_female	Chr4	7656077	7657355	1278	*	Plate1_D8	Promoter (<=1kb)	4	7654944	7656594	1651	2	AT4G13170	AT4G13170.1	0	Chr4_7656077_7657355
Hybrid_female	Chr4	7661477	7664045	2568	*	Plate5_B7	Promoter (<=1kb)	4	7662371	7663177	807	2	AT4G13195	AT4G13195.1	0	Chr4_7661477_7664045
Hybrid_female	Chr4	7664837	7665068	231	*	Plate1_B1	Promoter (1-2kb)	4	7662371	7663177	807	2	AT4G13195	AT4G13195.1	-1661	Chr4_7664837_7665068
Hybrid_female	Chr4	7664837	7665068	231	*	Plate1_C2	Promoter (1-2kb)	4	7662371	7663177	807	2	AT4G13195	AT4G13195.1	-1661	Chr4_7664837_7665068
Hybrid_female	Chr4	7664837	7665068	231	*	Plate1_G4	Promoter (1-2kb)	4	7662371	7663177	807	2	AT4G13195	AT4G13195.1	-1661	Chr4_7664837_7665068
Hybrid_female	Chr4	7664837	7665068	231	*	Plate7_A3	Promoter (1-2kb)	4	7662371	7663177	807	2	AT4G13195	AT4G13195.1	-1661	Chr4_7664837_7665068
Hybrid_female	Chr4	7705806	7707833	2027	*	Plate6_G7	Promoter (<=1kb)	4	7705761	7706862	1102	2	AT4G13266	AT4G13266.1	0	Chr4_7705806_7707833
Hybrid_female	Chr4	7795854	7798516	2662	*	Plate2_C3	Promoter (<=1kb)	4	7792219	7795824	3606	2	AT4G13410	AT4G13410.1	-31	Chr4_7795854_7798516
Hybrid_female	Chr4	7960757	7961165	408	*	Plate5_A11	Promoter (1-2kb)	4	7962430	7966518	4089	1	AT4G13710	AT4G13710.2	-1265	Chr4_7960757_7961165
Hybrid_female	Chr4	8413150	8413310	160	*	Plate1_C11	3' UTR	4	8413288	8415391	2104	2	AT4G14680	AT4G14680.1	2081	Chr4_8413150_8413310
Hybrid_female	Chr4	8413150	8413310	160	*	Plate2_A3	3' UTR	4	8413288	8415391	2104	2	AT4G14680	AT4G14680.1	2081	Chr4_8413150_8413310
Hybrid_female	Chr4	8579403	8579664	261	*	Plate5_A4	Promoter (<=1kb)	4	8578978	8581331	2354	1	AT4G15030	AT4G15030.2	426	Chr4_8579403_8579664
Hybrid_female	Chr4	8749979	8752000	2021	*	Plate6_F9	Promoter (1-2kb)	4	8751387	8753157	1771	2	AT4G15330	AT4G15330.1	1157	Chr4_8749979_8752000
Hybrid_female	Chr4	8879513	8880252	739	*	Plate6_D7	Promoter (<=1kb)	4	8877590	8879327	1738	2	AT4G15550	AT4G15550.1	-187	Chr4_8879513_8880252
Hybrid_female	Chr4	8979634	8980228	594	*	Plate5_C5	Promoter (<=1kb)	4	8979656	8979728	73	1	AT4G15775	AT4G15775.1	0	Chr4_8979634_8980228
Hybrid_female	Chr4	9053609	9053690	81	*	Plate2_B2	Promoter (1-2kb)	4	9052175	9053152	978	1	AT4G15975	AT4G15975.1	1435	Chr4_9053609_9053690
Hybrid_female	Chr4	9254327	9254719	392	*	Plate5_E5	Promoter (<=1kb)	4	9254555	9256217	1663	1	AT4G16380	AT4G16380.2	0	Chr4_9254327_9254719
Hybrid_female	Chr4	9254327	9254719	392	*	Plate6_G11	Promoter (<=1kb)	4	9254555	9256217	1663	1	AT4G16380	AT4G16380.2	0	Chr4_9254327_9254719
Hybrid_female	Chr4	9259187	9261360	2173	*	Plate6_G12	Promoter (<=1kb)	4	9260564	9262670	2107	1	AT4G16400	AT4G16400.1	0	Chr4_9259187_9261360
Hybrid_female	Chr4	9346564	9348191	1627	*	Plate6_F12	Promoter (1-2kb)	4	9345150	9349221	4072	1	AT4G16590	AT4G16590.1	1415	Chr4_9346564_9348191
Hybrid_female	Chr4	9440647	9440737	90	*	Plate1_F8	Distal Intergenic	4	9434393	9437172	2780	2	AT4G16770	AT4G16770.1	-3476	Chr4_9440647_9440737
Hybrid_female	Chr4	9800846	9801576	730	*	Plate6_G5	Promoter (1-2kb)	4	9800843	9802591	1749	2	AT4G17590	AT4G17590.1	1015	Chr4_9800846_9801576
Hybrid_female	Chr4	9944029	9945128	1099	*	Plate2_D3	Promoter (<=1kb)	4	9945870	9948078	2209	1	AT4G17900	AT4G17900.1	-742	Chr4_9944029_9945128
Hybrid_female	Chr4	9991142	9991520	378	*	Plate7_D4	Promoter (1-2kb)	4	9989753	9990136	384	2	AT4G18000	AT4G18000.1	-1007	Chr4_9991142_9991520
Hybrid_female	Chr4	10044454	10045142	688	*	Plate5_C11	Promoter (<=1kb)	4	10042137	10046082	3946	2	AT4G18130	AT4G18130.1	940	Chr4_10044454_10045142
Hybrid_female	Chr4	10044454	10045142	688	*	Plate5_G11	Promoter (<=1kb)	4	10042137	10046082	3946	2	AT4G18130	AT4G18130.1	940	Chr4_10044454_10045142
Hybrid_female	Chr4	10090269	10090687	418	*	Plate5_C8	Promoter (1-2kb)	4	10087343	10091963	4621	2	AT4G18250	AT4G18250.1	1276	Chr4_10090269_10090687
Hybrid_female	Chr4	10138357	10138986	629	*	Plate3_B3	Distal Intergenic	4	10142650	10144445	1796	1	AT4G18350	AT4G18350.1	-3664	Chr4_10138357_10138986
Hybrid_female	Chr4	10169024	10169159	135	*	Plate7_E4	Promoter (<=1kb)	4	10169444	10169930	487	1	AT4G18395	AT4G18395.1	-285	Chr4_10169024_10169159
Hybrid_female	Chr4	10232590	10233246	656	*	Plate1_D12	Promoter (1-2kb)	4	10231218	10234693	3476	1	AT4G18570	AT4G18570.1	1373	Chr4_10232590_10233246
Hybrid_female	Chr4	10236673	10236739	66	*	Plate1_A7	Promoter (<=1kb)	4	10236225	10237185	961	1	AT4G18590	AT4G18590.1	449	Chr4_10236673_10236739
Hybrid_female	Chr4	10363807	10365823	2016	*	Plate2_A12	Promoter (<=1kb)	4	10366059	10368381	2323	1	AT4G18910	AT4G18910.1	-236	Chr4_10363807_10365823
Hybrid_female	Chr4	10400371	10400586	215	*	Plate2_C7	Promoter (1-2kb)	4	10398918	10399512	595	1	AT4G18980	AT4G18980.1	1454	Chr4_10400371_10400586
Hybrid_female	Chr4	10400586	10400882	296	*	Plate2_B12	Promoter (1-2kb)	4	10398918	10399512	595	1	AT4G18980	AT4G18980.1	1669	Chr4_10400586_10400882
Hybrid_female	Chr4	10400586	10400882	296	*	Plate2_F2	Promoter (1-2kb)	4	10398918	10399512	595	1	AT4G18980	AT4G18980.1	1669	Chr4_10400586_10400882
Hybrid_female	Chr4	10529630	10529689	59	*	Plate6_D1	Promoter (<=1kb)	4	10527800	10529092	1293	2	AT4G19240	AT4G19240.1	-539	Chr4_10529630_10529689
Hybrid_female	Chr4	10529630	10529689	59	*	Plate6_H8	Promoter (<=1kb)	4	10527800	10529092	1293	2	AT4G19240	AT4G19240.1	-539	Chr4_10529630_10529689
Hybrid_female	Chr4	10590114	10591341	1227	*	Plate1_F7	Promoter (<=1kb)	4	10587166	10590588	3423	2	AT4G19420	AT4G19420.1	0	Chr4_10590114_10591341
Hybrid_female	Chr4	10649135	10649136	1	*	Plate6_B4	Distal Intergenic	4	10639269	10647079	7811	2	AT4G19520	AT4G19520.1	-2057	Chr4_10649135_10649136
Hybrid_female	Chr4	10808207	10810478	2271	*	Plate2_A2	Promoter (<=1kb)	4	10809877	10811084	1208	1	AT4G19950	AT4G19950.1	0	Chr4_10808207_10810478
Hybrid_female	Chr4	10821815	10822305	490	*	Plate1_F3	Intron (AT4G19970.1/AT4G19970, intron 3 of 5)	4	10818242	10825381	7140	1	AT4G19970	AT4G19970.1	3574	Chr4_10821815_10822305
Hybrid_female	Chr4	10875100	10876817	1717	*	Plate7_H4	Promoter (<=1kb)	4	10875233	10878729	3497	1	AT4G20110	AT4G20110.2	0	Chr4_10875100_10876817
Hybrid_female	Chr4	11002595	11003829	1234	*	Plate6_C12	Promoter (<=1kb)	4	11000771	11002996	2226	2	AT4G20370	AT4G20370.1	0	Chr4_11002595_11003829
Hybrid_female	Chr4	11240339	11240712	373	*	Plate1_G12	Promoter (<=1kb)	4	11240730	11244860	4131	1	AT4G21060	AT4G21060.1	-18	Chr4_11240339_11240712
Hybrid_female	Chr4	11402364	11402377	13	*	Plate5_B4	Promoter (<=1kb)	4	11399131	11401709	2579	2	AT4G21400	AT4G21400.1	-656	Chr4_11402364_11402377
Hybrid_female	Chr4	11458326	11459444	1118	*	Plate2_B11	Promoter (<=1kb)	4	11459553	11462606	3054	1	AT4G21540	AT4G21540.1	-109	Chr4_11458326_11459444
Hybrid_female	Chr4	11500000	11500604	604	*	Plate3_D2	Promoter (<=1kb)	4	11496834	11500618	3785	2	AT4G21640	AT4G21640.1	14	Chr4_11500000_11500604
Hybrid_female	Chr4	11652508	11652854	346	*	Plate2_B8	Promoter (<=1kb)	4	11653380	11654136	757	1	AT4G21970	AT4G21970.1	-526	Chr4_11652508_11652854
Hybrid_female	Chr4	11652981	11652991	10	*	Plate6_A2	Promoter (<=1kb)	4	11653380	11654136	757	1	AT4G21970	AT4G21970.1	-389	Chr4_11652981_11652991
Hybrid_female	Chr4	11825257	11825851	594	*	Plate5_A12	Promoter (<=1kb)	4	11820325	11825184	4860	2	AT4G22415	AT4G22415.1	-74	Chr4_11825257_11825851
Hybrid_female	Chr4	11925621	11926086	465	*	Plate6_H10	Promoter (1-2kb)	4	11922340	11924216	1877	2	AT4G22680	AT4G22680.1	-1406	Chr4_11925621_11926086
Hybrid_female	Chr4	11931963	11931987	24	*	Plate2_F11	Promoter (1-2kb)	4	11933297	11933886	590	1	AT4G22700	AT4G22700.1	-1310	Chr4_11931963_11931987
Hybrid_female	Chr4	11997972	11998425	453	*	Plate6_C3	Promoter (<=1kb)	4	11997393	12001631	4239	1	AT4G22860	AT4G22860.1	580	Chr4_11997972_11998425
Hybrid_female	Chr4	12087073	12087267	194	*	Plate2_E6	Promoter (<=1kb)	4	12087203	12090575	3373	1	AT4G23060	AT4G23060.1	0	Chr4_12087073_12087267
Hybrid_female	Chr4	12087294	12087392	98	*	Plate6_G2	Promoter (<=1kb)	4	12087203	12090575	3373	1	AT4G23060	AT4G23060.1	92	Chr4_12087294_12087392
Hybrid_female	Chr4	12199219	12202000	2781	*	Plate6_F6	Promoter (<=1kb)	4	12197313	12199200	1888	2	AT4G23350	AT4G23350.1	-20	Chr4_12199219_12202000
Hybrid_female	Chr4	12259524	12260968	1444	*	Plate2_D8	Promoter (1-2kb)	4	12257676	12258411	736	2	AT4G23496	AT4G23496.1	-1114	Chr4_12259524_12260968
Hybrid_female	Chr4	12398000	12400462	2462	*	Plate2_D1	Promoter (<=1kb)	4	12397038	12400091	3054	2	AT4G23820	AT4G23820.1	0	Chr4_12398000_12400462
Hybrid_female	Chr4	12422200	12422653	453	*	Plate7_E3	Promoter (<=1kb)	4	12422105	12424363	2259	1	AT4G23895	AT4G23895.2	96	Chr4_12422200_12422653
Hybrid_female	Chr4	13106843	13107126	283	*	Plate7_B1	Promoter (<=1kb)	4	13102679	13106780	4102	2	AT4G25730	AT4G25730.1	-64	Chr4_13106843_13107126
Hybrid_female	Chr4	13267913	13269377	1464	*	Plate3_G3	Promoter (<=1kb)	4	13262236	13266966	4731	2	AT4G26190	AT4G26190.1	-948	Chr4_13267913_13269377
Hybrid_female	Chr4	13352154	13352393	239	*	Plate6_C6	Promoter (<=1kb)	4	13350838	13352463	1626	2	AT4G26420	AT4G26420.2	70	Chr4_13352154_13352393
Hybrid_female	Chr4	14214462	14217452	2990	*	Plate6_A10	Promoter (<=1kb)	4	14214778	14215381	604	1	AT4G28775	AT4G28775.1	0	Chr4_14214462_14217452
Hybrid_female	Chr4	14259164	14259258	94	*	Plate2_A4	Promoter (<=1kb)	4	14259141	14263704	4564	1	AT4G28900	AT4G28900.1	24	Chr4_14259164_14259258
Hybrid_female	Chr4	14327333	14327896	563	*	Plate3_G4	Distal Intergenic	4	14323361	14325328	1968	2	AT4G29080	AT4G29080.1	-2006	Chr4_14327333_14327896
Hybrid_female	Chr4	14360933	14361934	1001	*	Plate6_B7	Distal Intergenic	4	14352037	14355103	3067	2	AT4G29130	AT4G29130.1	-5831	Chr4_14360933_14361934
Hybrid_female	Chr4	14433915	14434540	625	*	Plate6_C5	Promoter (<=1kb)	4	14433991	14434524	534	2	AT4G29300	AT4G29300.1	0	Chr4_14433915_14434540
Hybrid_female	Chr4	14724073	14724970	897	*	Plate6_H1	Promoter (<=1kb)	4	14720241	14724584	4344	2	AT4G30110	AT4G30110.1	0	Chr4_14724073_14724970
Hybrid_female	Chr4	14915161	14916394	1233	*	Plate2_D5	Distal Intergenic	4	14908000	14911307	3308	2	AT4G30520	AT4G30520.1	-3855	Chr4_14915161_14916394
Hybrid_female	Chr4	15099842	15100016	174	*	Plate2_A5	Promoter (1-2kb)	4	15101295	15102684	1390	1	AT4G30996	AT4G30996.1	-1279	Chr4_15099842_15100016
Hybrid_female	Chr4	15491978	15493208	1230	*	Plate2_B9	Promoter (<=1kb)	4	15494065	15496356	2292	1	AT4G32040	AT4G32040.1	-857	Chr4_15491978_15493208
Hybrid_female	Chr4	16428223	16428236	13	*	Plate5_C5	Promoter (<=1kb)	4	16426639	16428010	1372	2	AT4G34340	AT4G34340.1	-214	Chr4_16428223_16428236
Hybrid_female	Chr4	16536595	16537609	1014	*	Plate5_G6	Promoter (<=1kb)	4	16536865	16537746	882	2	AT4G34630	AT4G34630.1	137	Chr4_16536595_16537609
Hybrid_female	Chr4	16701481	16702025	544	*	Plate5_F9	Promoter (1-2kb)	4	16700342	16703286	2945	2	AT4G35090	AT4G35090.2	1261	Chr4_16701481_16702025
Hybrid_female	Chr4	16705055	16705884	829	*	Plate3_F3	Promoter (1-2kb)	4	16700596	16703325	2730	2	AT4G35090	AT4G35090.1	-1731	Chr4_16705055_16705884
Hybrid_female	Chr4	16851943	16854360	2417	*	Plate5_A8	Promoter (<=1kb)	4	16852074	16852947	874	2	AT4G35480	AT4G35480.1	0	Chr4_16851943_16854360
Hybrid_female	Chr4	17245052	17247026	1974	*	Plate6_E3	Promoter (1-2kb)	4	17245400	17248461	3062	2	AT4G36550	AT4G36550.1	1435	Chr4_17245052_17247026
Hybrid_female	Chr4	17867419	17868392	973	*	Plate2_D3	Promoter (<=1kb)	4	17867438	17869302	1865	1	AT4G38040	AT4G38040.1	0	Chr4_17867419_17868392
Hybrid_female	Chr4	18152452	18152600	148	*	Plate6_H2	Promoter (<=1kb)	4	18151687	18152569	883	2	AT4G38932	AT4G38932.1	0	Chr4_18152452_18152600
Hybrid_female	Chr5	158608	160914	2306	*	Plate6_C1	Promoter (1-2kb)	5	155639	157601	1963	2	AT5G01380	AT5G01380.1	-1008	Chr5_158608_160914
Hybrid_female	Chr5	778180	781146	2966	*	Plate5_E7	Promoter (<=1kb)	5	777021	779424	2404	2	AT5G03260	AT5G03260.1	0	Chr5_778180_781146
Hybrid_female	Chr5	903446	905665	2219	*	Plate5_A10	Promoter (<=1kb)	5	903756	906664	2909	1	AT5G03570	AT5G03570.1	0	Chr5_903446_905665
Hybrid_female	Chr5	1097884	1098103	219	*	Plate5_E3	Promoter (1-2kb)	5	1099118	1102058	2941	1	AT5G04060	AT5G04060.1	-1015	Chr5_1097884_1098103
Hybrid_female	Chr5	1097884	1098103	219	*	Plate5_F2	Promoter (1-2kb)	5	1099118	1102058	2941	1	AT5G04060	AT5G04060.1	-1015	Chr5_1097884_1098103
Hybrid_female	Chr5	1097884	1098103	219	*	Plate6_E7	Promoter (1-2kb)	5	1099118	1102058	2941	1	AT5G04060	AT5G04060.1	-1015	Chr5_1097884_1098103
Hybrid_female	Chr5	2311884	2312867	983	*	Plate2_B6	Promoter (<=1kb)	5	2313119	2313563	445	2	AT5G07322	AT5G07322.1	696	Chr5_2311884_2312867
Hybrid_female	Chr5	3209716	3209723	7	*	Plate1_E1	Promoter (<=1kb)	5	3206868	3208825	1958	2	AT5G10220	AT5G10220.1	-892	Chr5_3209716_3209723
Hybrid_female	Chr5	3476215	3476740	525	*	Plate3_G3	Promoter (<=1kb)	5	3476839	3477704	866	1	AT5G10990	AT5G10990.1	-99	Chr5_3476215_3476740
Hybrid_female	Chr5	4460319	4461399	1080	*	Plate2_C10	Promoter (<=1kb)	5	4460894	4464666	3773	1	AT5G13820	AT5G13820.1	0	Chr5_4460319_4461399
Hybrid_female	Chr5	4734611	4736938	2327	*	Plate1_A4	Promoter (<=1kb)	5	4733762	4734547	786	2	AT5G14690	AT5G14690.1	-65	Chr5_4734611_4736938
Hybrid_female	Chr5	4896800	4898121	1321	*	Plate6_E10	Promoter (<=1kb)	5	4898737	4900581	1845	1	AT5G15120	AT5G15120.1	-616	Chr5_4896800_4898121
Hybrid_female	Chr5	5263248	5264204	956	*	Plate6_D2	Promoter (<=1kb)	5	5260604	5262840	2237	2	AT5G16110	AT5G16110.1	-409	Chr5_5263248_5264204
Hybrid_female	Chr5	5389318	5389941	623	*	Plate3_C2	Promoter (<=1kb)	5	5390006	5392383	2378	1	AT5G16505	AT5G16505.2	-65	Chr5_5389318_5389941
Hybrid_female	Chr5	5400000	5400356	356	*	Plate2_F3	Promoter (<=1kb)	5	5400735	5402626	1892	1	AT5G16530	AT5G16530.1	-379	Chr5_5400000_5400356
Hybrid_female	Chr5	5450000	5450224	224	*	Plate2_F7	Promoter (<=1kb)	5	5450696	5454535	3840	1	AT5G16620	AT5G16620.1	-472	Chr5_5450000_5450224
Hybrid_female	Chr5	5763375	5764576	1201	*	Plate6_A10	Promoter (<=1kb)	5	5762689	5762940	252	1	AT5G17480	AT5G17480.1	687	Chr5_5763375_5764576
Hybrid_female	Chr5	5900000	5900369	369	*	Plate6_B7	Promoter (<=1kb)	5	5899253	5900932	1680	1	AT5G17850	AT5G17850.1	748	Chr5_5900000_5900369
Hybrid_female	Chr5	5939971	5940359	388	*	Plate1_F4	3' UTR	5	5939998	5944430	4433	2	AT5G17930	AT5G17930.1	4071	Chr5_5939971_5940359
Hybrid_female	Chr5	5998000	6000687	2687	*	Plate7_D1	Promoter (<=1kb)	5	5998175	5999888	1714	1	AT5G18140	AT5G18140.1	0	Chr5_5998000_6000687
Hybrid_female	Chr5	6021930	6022917	987	*	Plate2_A10	Promoter (1-2kb)	5	6018914	6020453	1540	2	AT5G18220	AT5G18220.1	-1478	Chr5_6021930_6022917
Hybrid_female	Chr5	6094407	6094604	197	*	Plate1_B8	Promoter (<=1kb)	5	6092682	6094987	2306	2	AT5G18400	AT5G18400.1	383	Chr5_6094407_6094604
Hybrid_female	Chr5	6160520	6162486	1966	*	Plate3_B5	Promoter (<=1kb)	5	6160178	6163130	2953	1	AT5G18550	AT5G18550.1	343	Chr5_6160520_6162486
Hybrid_female	Chr5	6274744	6275301	557	*	Plate1_F11	Promoter (<=1kb)	5	6275990	6280567	4578	1	AT5G18830	AT5G18830.3	-689	Chr5_6274744_6275301
Hybrid_female	Chr5	6318422	6319282	860	*	Plate5_E5	Distal Intergenic	5	6311725	6313323	1599	2	AT5G18930	AT5G18930.1	-5100	Chr5_6318422_6319282
Hybrid_female	Chr5	6341330	6341647	317	*	Plate5_E1	Promoter (<=1kb)	5	6342220	6344674	2455	1	AT5G19000	AT5G19000.2	-573	Chr5_6341330_6341647
Hybrid_female	Chr5	6449986	6451444	1458	*	Plate5_D12	Promoter (<=1kb)	5	6449803	6450245	443	2	AT5G19175	AT5G19175.1	0	Chr5_6449986_6451444
Hybrid_female	Chr5	6569479	6569642	163	*	Plate3_G4	Promoter (<=1kb)	5	6569194	6570873	1680	1	AT5G19473	AT5G19473.1	286	Chr5_6569479_6569642
Hybrid_female	Chr5	6589810	6589987	177	*	Plate5_F6	Promoter (1-2kb)	5	6588958	6591211	2254	2	AT5G19530	AT5G19530.1	1224	Chr5_6589810_6589987
Hybrid_female	Chr5	7113177	7114113	936	*	Plate6_C6	Promoter (1-2kb)	5	7107376	7111349	3974	2	AT5G20950	AT5G20950.1	-1829	Chr5_7113177_7114113
Hybrid_female	Chr5	7200000	7200438	438	*	Plate1_C3	Exon (AT5G21160.1/AT5G21160, exon 11 of 15)	5	7198741	7204090	5350	2	AT5G21160	AT5G21160.1	3652	Chr5_7200000_7200438
Hybrid_female	Chr5	7224006	7225406	1400	*	Plate1_C9	Promoter (1-2kb)	5	7226727	7230210	3484	1	AT5G21482	AT5G21482.1	-1321	Chr5_7224006_7225406
Hybrid_female	Chr5	7316919	7319582	2663	*	Plate6_H8	Promoter (<=1kb)	5	7314583	7316651	2069	2	AT5G22090	AT5G22090.1	-269	Chr5_7316919_7319582
Hybrid_female	Chr5	7352938	7355778	2840	*	Plate2_D11	Promoter (<=1kb)	5	7353070	7353706	637	2	AT5G22180	AT5G22180.1	0	Chr5_7352938_7355778
Hybrid_female	Chr5	7365553	7367105	1552	*	Plate3_G2	Promoter (<=1kb)	5	7365532	7366778	1247	2	AT5G22250	AT5G22250.1	0	Chr5_7365553_7367105
Hybrid_female	Chr5	7443633	7443958	325	*	Plate5_G9	Promoter (<=1kb)	5	7437145	7443347	6203	2	AT5G22450	AT5G22450.1	-287	Chr5_7443633_7443958
Hybrid_female	Chr5	7639025	7641149	2124	*	Plate6_B4	Promoter (1-2kb)	5	7639318	7642984	3667	2	AT5G22860	AT5G22860.1	1835	Chr5_7639025_7641149
Hybrid_female	Chr5	7700000	7700465	465	*	Plate2_E6	Distal Intergenic	5	7703092	7706896	3805	1	AT5G23010	AT5G23010.1	-2627	Chr5_7700000_7700465
Hybrid_female	Chr5	7910750	7912423	1673	*	Plate5_E6	Promoter (<=1kb)	5	7912769	7913505	737	1	AT5G23460	AT5G23460.1	-346	Chr5_7910750_7912423
Hybrid_female	Chr5	7971456	7971626	170	*	Plate6_C12	Promoter (1-2kb)	5	7969812	7971019	1208	1	AT5G23650	AT5G23650.1	1645	Chr5_7971456_7971626
Hybrid_female	Chr5	7977789	7978365	576	*	Plate7_A2	Distal Intergenic	5	7981398	7981469	72	1	AT5G23665	AT5G23665.1	-3033	Chr5_7977789_7978365
Hybrid_female	Chr5	8010803	8012218	1415	*	Plate7_C3	Promoter (<=1kb)	5	8009806	8011611	1806	2	AT5G23750	AT5G23750.2	0	Chr5_8010803_8012218
Hybrid_female	Chr5	8011744	8013476	1732	*	Plate6_G7	Promoter (<=1kb)	5	8009806	8011619	1814	2	AT5G23750	AT5G23750.1	-126	Chr5_8011744_8013476
Hybrid_female	Chr5	8014038	8015536	1498	*	Plate6_E4	Promoter (<=1kb)	5	8013085	8014228	1144	2	AT5G23760	AT5G23760.1	0	Chr5_8014038_8015536
Hybrid_female	Chr5	8033172	8033227	55	*	Plate2_C7	Promoter (<=1kb)	5	8033738	8034930	1193	1	AT5G23830	AT5G23830.1	-511	Chr5_8033172_8033227
Hybrid_female	Chr5	8050000	8050344	344	*	Plate2_H7	Promoter (<=1kb)	5	8045844	8050175	4332	2	AT5G23870	AT5G23870.2	0	Chr5_8050000_8050344
Hybrid_female	Chr5	8232602	8233715	1113	*	Plate7_E2	Promoter (<=1kb)	5	8230942	8234150	3209	2	AT5G24240	AT5G24240.1	435	Chr5_8232602_8233715
Hybrid_female	Chr5	8238112	8239710	1598	*	Plate6_G4	Promoter (<=1kb)	5	8234723	8238244	3522	2	AT5G24260	AT5G24260.1	0	Chr5_8238112_8239710
Hybrid_female	Chr5	8294663	8295020	357	*	Plate6_A3	Downstream (<1kb)	5	8295147	8297068	1922	2	AT5G24330	AT5G24330.1	2048	Chr5_8294663_8295020
Hybrid_female	Chr5	8306468	8306810	342	*	Plate5_C6	Exon (AT5G24350.1/AT5G24350, exon 11 of 13)	5	8310940	8311980	1041	1	AT5G24352	AT5G24352.2	-4130	Chr5_8306468_8306810
Hybrid_female	Chr5	8508432	8509310	878	*	Plate1_F3	Promoter (<=1kb)	5	8507590	8508957	1368	2	AT5G24780	AT5G24780.1	0	Chr5_8508432_8509310
Hybrid_female	Chr5	8584131	8584135	4	*	Plate5_A8	Promoter (<=1kb)	5	8584665	8585275	611	1	AT5G24920	AT5G24920.1	-530	Chr5_8584131_8584135
Hybrid_female	Chr5	8656283	8656665	382	*	Plate1_A2	Downstream (<1kb)	5	8657626	8659322	1697	2	AT5G25110	AT5G25110.1	2657	Chr5_8656283_8656665
Hybrid_female	Chr5	8661770	8662377	607	*	Plate1_D11	Promoter (<=1kb)	5	8662099	8664533	2435	1	AT5G25120	AT5G25120.1	0	Chr5_8661770_8662377
Hybrid_female	Chr5	8690793	8690874	81	*	Plate5_H7	Distal Intergenic	5	8693137	8695095	1959	1	AT5G25170	AT5G25170.1	-2263	Chr5_8690793_8690874
Hybrid_female	Chr5	8700107	8700147	40	*	Plate6_A2	Distal Intergenic	5	8694630	8697108	2479	2	AT5G25180	AT5G25180.1	-3000	Chr5_8700107_8700147
Hybrid_female	Chr5	8748060	8748166	106	*	Plate6_G8	Promoter (<=1kb)	5	8746605	8747197	593	2	AT5G25240	AT5G25240.1	-864	Chr5_8748060_8748166
Hybrid_female	Chr5	8768922	8769050	128	*	Plate2_E9	Distal Intergenic	5	8773789	8775487	1699	1	AT5G25280	AT5G25280.1	-4739	Chr5_8768922_8769050
Hybrid_female	Chr5	8772699	8772742	43	*	Plate6_H6	Promoter (1-2kb)	5	8773789	8775487	1699	1	AT5G25280	AT5G25280.1	-1047	Chr5_8772699_8772742
Hybrid_female	Chr5	8848000	8850257	2257	*	Plate6_H5	Promoter (<=1kb)	5	8848549	8848986	438	1	AT5G25425	AT5G25425.1	0	Chr5_8848000_8850257
Hybrid_female	Chr5	8996118	8996860	742	*	Plate1_G8	Downstream (<1kb)	5	8997183	9000329	3147	2	AT5G25820	AT5G25820.1	3469	Chr5_8996118_8996860
Hybrid_female	Chr5	9044516	9046830	2314	*	Plate1_D12	Promoter (<=1kb)	5	9044206	9046528	2323	2	AT5G25920	AT5G25920.1	0	Chr5_9044516_9046830
Hybrid_female	Chr5	9055143	9056617	1474	*	Plate1_D3	Promoter (<=1kb)	5	9054122	9055251	1130	2	AT5G25940	AT5G25940.1	0	Chr5_9055143_9056617
Hybrid_female	Chr5	9076436	9077900	1464	*	Plate7_D2	Promoter (<=1kb)	5	9076107	9077379	1273	2	AT5G25990	AT5G25990.1	0	Chr5_9076436_9077900
Hybrid_female	Chr5	9088907	9089661	754	*	Plate5_A12	Promoter (<=1kb)	5	9088340	9088809	470	1	AT5G26015	AT5G26015.1	568	Chr5_9088907_9089661
Hybrid_female	Chr5	9159700	9159739	39	*	Plate2_E2	Promoter (<=1kb)	5	9158318	9160383	2066	2	AT5G26210	AT5G26210.1	644	Chr5_9159700_9159739
Hybrid_female	Chr5	9159739	9160336	597	*	Plate6_A11	Promoter (<=1kb)	5	9158318	9160383	2066	2	AT5G26210	AT5G26210.1	47	Chr5_9159739_9160336
Hybrid_female	Chr5	9302327	9302523	196	*	Plate3_C4	Promoter (1-2kb)	5	9304025	9304743	719	1	AT5G26720	AT5G26720.1	-1502	Chr5_9302327_9302523
Hybrid_female	Chr5	9317669	9318985	1316	*	Plate1_C8	Promoter (<=1kb)	5	9318280	9320991	2712	1	AT5G26670	AT5G26670.2	0	Chr5_9317669_9318985
Hybrid_female	Chr5	9425167	9425648	481	*	Plate6_C2	Promoter (<=1kb)	5	9425151	9426711	1561	1	AT5G26800	AT5G26800.1	17	Chr5_9425167_9425648
Hybrid_female	Chr5	9627713	9628025	312	*	Plate1_G1	Promoter (1-2kb)	5	9629087	9631210	2124	1	AT5G27320	AT5G27320.1	-1062	Chr5_9627713_9628025
Hybrid_female	Chr5	9650213	9651098	885	*	Plate2_F11	Promoter (1-2kb)	5	9648667	9654426	5760	1	AT5G27350	AT5G27350.1	1547	Chr5_9650213_9651098
Hybrid_female	Chr5	9662433	9662881	448	*	Plate5_F12	3' UTR	5	9667311	9667886	576	1	AT5G27370	AT5G27370.1	-4430	Chr5_9662433_9662881
Hybrid_female	Chr5	9668674	9670189	1515	*	Plate3_H3	Promoter (<=1kb)	5	9667971	9670962	2992	2	AT5G27380	AT5G27380.1	773	Chr5_9668674_9670189
Hybrid_female	Chr5	9705065	9705425	360	*	Plate5_C7	Promoter (<=1kb)	5	9702835	9704719	1885	2	AT5G27490	AT5G27490.1	-347	Chr5_9705065_9705425
Hybrid_female	Chr5	9712842	9713163	321	*	Plate3_A2	Promoter (<=1kb)	5	9713173	9714078	906	1	AT5G27510	AT5G27510.1	-10	Chr5_9712842_9713163
Hybrid_female	Chr5	9829771	9831922	2151	*	Plate6_D10	Promoter (<=1kb)	5	9830343	9831790	1448	1	AT5G27760	AT5G27760.1	0	Chr5_9829771_9831922
Hybrid_female	Chr5	9835079	9835434	355	*	Plate6_E6	Promoter (<=1kb)	5	9835885	9837341	1457	1	AT5G27770	AT5G27770.1	-451	Chr5_9835079_9835434
Hybrid_female	Chr5	9912506	9912543	37	*	Plate7_A1	Promoter (<=1kb)	5	9913203	9918023	4821	1	AT5G27900	AT5G27900.1	-660	Chr5_9912506_9912543
Hybrid_female	Chr5	10002546	10002916	370	*	Plate7_F3	Promoter (<=1kb)	5	10001590	10001736	147	1	AT5G27967	AT5G27967.1	957	Chr5_10002546_10002916
Hybrid_female	Chr5	10015814	10016454	640	*	Plate7_E3	Promoter (<=1kb)	5	10015774	10016726	953	2	AT5G27980	AT5G27980.1	272	Chr5_10015814_10016454
Hybrid_female	Chr5	10148000	10150212	2212	*	Plate6_H1	Promoter (1-2kb)	5	10152147	10154734	2588	1	AT5G28170	AT5G28170.1	-1935	Chr5_10148000_10150212
Hybrid_female	Chr5	10184823	10185520	697	*	Plate5_A2	Promoter (1-2kb)	5	10180092	10182915	2824	2	AT5G28200	AT5G28200.1	-1909	Chr5_10184823_10185520
Hybrid_female	Chr5	10262596	10263726	1130	*	Plate7_B2	Promoter (1-2kb)	5	10261017	10263283	2267	1	AT5G28280	AT5G28280.1	1580	Chr5_10262596_10263726
Hybrid_female	Chr5	10300000	10300913	913	*	Plate5_B6	Promoter (<=1kb)	5	10300117	10301844	1728	2	AT5G28310	AT5G28310.1	931	Chr5_10300000_10300913
Hybrid_female	Chr5	10300913	10301667	754	*	Plate5_C8	Promoter (<=1kb)	5	10300117	10301844	1728	2	AT5G28310	AT5G28310.1	177	Chr5_10300913_10301667
Hybrid_female	Chr5	10379765	10379929	164	*	Plate6_G11	Promoter (<=1kb)	5	10379446	10380973	1528	1	AT5G28463	AT5G28463.1	320	Chr5_10379765_10379929
Hybrid_female	Chr5	10451739	10451916	177	*	Plate3_B2	Downstream (2-3kb)	5	10454393	10455196	804	2	AT5G28490	AT5G28490.1	3280	Chr5_10451739_10451916
Hybrid_female	Chr5	10461329	10461383	54	*	Plate2_D2	Distal Intergenic	5	10463556	10467339	3784	1	AT5G28495	AT5G28495.1	-2173	Chr5_10461329_10461383
Hybrid_female	Chr5	10484502	10486315	1813	*	Plate3_A5	Promoter (<=1kb)	5	10481041	10484022	2982	2	AT5G28510	AT5G28510.1	-481	Chr5_10484502_10486315
Hybrid_female	Chr5	10536041	10536109	68	*	Plate6_A1	Promoter (1-2kb)	5	10534818	10536025	1208	1	AT5G28535	AT5G28535.1	1224	Chr5_10536041_10536109
Hybrid_female	Chr5	10552146	10552195	49	*	Plate5_C1	Promoter (1-2kb)	5	10547746	10553612	5867	2	AT5G28545	AT5G28545.1	1417	Chr5_10552146_10552195
Hybrid_female	Chr5	10637289	10637615	326	*	Plate2_B4	Promoter (<=1kb)	5	10637834	10643194	5361	1	AT5G28635	AT5G28635.1	-219	Chr5_10637289_10637615
Hybrid_female	Chr5	10638529	10640894	2365	*	Plate1_C11	Promoter (<=1kb)	5	10637834	10643194	5361	1	AT5G28635	AT5G28635.1	696	Chr5_10638529_10640894
Hybrid_female	Chr5	10641632	10642238	606	*	Plate2_F2	Exon (AT5G28635.1/AT5G28635, exon 1 of 1)	5	10637834	10643194	5361	1	AT5G28635	AT5G28635.1	3799	Chr5_10641632_10642238
Hybrid_female	Chr5	10651962	10653120	1158	*	Plate2_A8	Promoter (1-2kb)	5	10654592	10654741	150	2	AT5G28642	AT5G28642.1	1621	Chr5_10651962_10653120
Hybrid_female	Chr5	10798163	10798623	460	*	Plate6_C3	Promoter (<=1kb)	5	10796459	10798207	1749	2	AT5G28770	AT5G28770.1	0	Chr5_10798163_10798623
Hybrid_female	Chr5	10804441	10804802	361	*	Plate3_F4	Promoter (1-2kb)	5	10802036	10802887	852	2	AT5G28773	AT5G28773.1	-1555	Chr5_10804441_10804802
Hybrid_female	Chr5	13331540	13331616	76	*	Plate6_G10	Promoter (<=1kb)	5	13328413	13330548	2136	2	AT5G35065	AT5G35065.1	-993	Chr5_13331540_13331616
Hybrid_female	Chr5	13877742	13878397	655	*	Plate5_A11	Promoter (<=1kb)	5	13877523	13878400	878	1	AT5G35710	AT5G35710.1	220	Chr5_13877742_13878397
Hybrid_female	Chr5	13879780	13879924	144	*	Plate5_E4	Promoter (1-2kb)	5	13881222	13882937	1716	1	AT5G35715	AT5G35715.1	-1298	Chr5_13879780_13879924
Hybrid_female	Chr5	13880021	13880186	165	*	Plate6_A7	Promoter (1-2kb)	5	13881222	13882937	1716	1	AT5G35715	AT5G35715.1	-1036	Chr5_13880021_13880186
Hybrid_female	Chr5	13901620	13901668	48	*	Plate5_G4	Promoter (1-2kb)	5	13900752	13902997	2246	2	AT5G35735	AT5G35735.1	1329	Chr5_13901620_13901668
Hybrid_female	Chr5	13954372	13955158	786	*	Plate2_H10	Promoter (<=1kb)	5	13955413	13956421	1009	1	AT5G35780	AT5G35780.1	-255	Chr5_13954372_13955158
Hybrid_female	Chr5	14065685	14067592	1907	*	Plate1_F1	3' UTR	5	14062676	14065706	3031	1	AT5G35926	AT5G35926.1	3010	Chr5_14065685_14067592
Hybrid_female	Chr5	14075424	14076141	717	*	Plate5_D10	Promoter (<=1kb)	5	14076250	14078050	1801	1	AT5G35932	AT5G35932.1	-109	Chr5_14075424_14076141
Hybrid_female	Chr5	14084646	14085839	1193	*	Plate2_D10	Exon (AT5G35935.1/AT5G35935, exon 1 of 1)	5	14083388	14089891	6504	2	AT5G35935	AT5G35935.1	4052	Chr5_14084646_14085839
Hybrid_female	Chr5	14090818	14091663	845	*	Plate1_C2	Promoter (<=1kb)	5	14090825	14092977	2153	1	AT5G35940	AT5G35940.1	0	Chr5_14090818_14091663
Hybrid_female	Chr5	14099345	14099431	86	*	Plate5_C9	Distal Intergenic	5	14104943	14106764	1822	1	AT5G35950	AT5G35950.1	-5512	Chr5_14099345_14099431
Hybrid_female	Chr5	14113236	14113451	215	*	Plate6_F10	Exon (AT5G35965.1/AT5G35965, exon 1 of 1)	5	14108524	14110536	2013	2	AT5G35960	AT5G35960.1	-2701	Chr5_14113236_14113451
Hybrid_female	Chr5	14150000	14151721	1721	*	Plate2_F10	Promoter (1-2kb)	5	14153202	14154092	891	1	AT5G36010	AT5G36010.1	-1481	Chr5_14150000_14151721
Hybrid_female	Chr5	14221596	14223268	1672	*	Plate5_D3	Exon (AT5G36150.1/AT5G36150, exon 6 of 13)	5	14220737	14225422	4686	2	AT5G36150	AT5G36150.1	2154	Chr5_14221596_14223268
Hybrid_female	Chr5	14518634	14519685	1051	*	Plate5_F8	Promoter (<=1kb)	5	14518316	14533930	15615	1	AT5G36870	AT5G36870.1	319	Chr5_14518634_14519685
Hybrid_female	Chr5	14564208	14564264	56	*	Plate6_H7	Promoter (<=1kb)	5	14564392	14564971	580	2	AT5G36920	AT5G36920.1	707	Chr5_14564208_14564264
Hybrid_female	Chr5	14598000	14600606	2606	*	Plate3_F1	Promoter (<=1kb)	5	14598693	14599988	1296	1	AT5G36960	AT5G36960.1	0	Chr5_14598000_14600606
Hybrid_female	Chr5	14600951	14601603	652	*	Plate7_H5	Downstream (2-3kb)	5	14598693	14599988	1296	1	AT5G36960	AT5G36960.1	2259	Chr5_14600951_14601603
Hybrid_female	Chr5	14704081	14704200	119	*	Plate3_E4	Promoter (1-2kb)	5	14705426	14708376	2951	1	AT5G37160	AT5G37160.1	-1226	Chr5_14704081_14704200
Hybrid_female	Chr5	14938804	14939038	234	*	Plate5_H6	Promoter (<=1kb)	5	14938121	14938612	492	1	AT5G37610	AT5G37610.1	684	Chr5_14938804_14939038
Hybrid_female	Chr5	15100502	15100973	471	*	Plate5_E11	Promoter (<=1kb)	5	15099341	15101170	1830	2	AT5G37920	AT5G37920.1	197	Chr5_15100502_15100973
Hybrid_female	Chr5	15251079	15251244	165	*	Plate1_A4	Promoter (<=1kb)	5	15251024	15251314	291	1	AT5G38197	AT5G38197.1	56	Chr5_15251079_15251244
Hybrid_female	Chr5	15412726	15413068	342	*	Plate2_A11	Promoter (<=1kb)	5	15411672	15413132	1461	2	AT5G38490	AT5G38490.1	64	Chr5_15412726_15413068
Hybrid_female	Chr5	15464305	15464352	47	*	Plate5_C2	Promoter (<=1kb)	5	15463858	15464907	1050	2	AT5G38620	AT5G38620.1	555	Chr5_15464305_15464352
Hybrid_female	Chr5	15850000	15850304	304	*	Plate3_D3	Promoter (<=1kb)	5	15849155	15849301	147	2	AT5G39581	AT5G39581.1	-700	Chr5_15850000_15850304
Hybrid_female	Chr5	15850841	15851060	219	*	Plate7_A2	Promoter (<=1kb)	5	15851392	15853990	2599	1	AT5G39590	AT5G39590.1	-332	Chr5_15850841_15851060
Hybrid_female	Chr5	15953970	15954924	954	*	Plate7_D5	Distal Intergenic	5	15957417	15958455	1039	1	AT5G39860	AT5G39860.1	-2493	Chr5_15953970_15954924
Hybrid_female	Chr5	16068302	16068444	142	*	Plate1_F8	Promoter (<=1kb)	5	16067923	16068206	284	1	AT5G40180	AT5G40180.1	380	Chr5_16068302_16068444
Hybrid_female	Chr5	16083339	16085743	2404	*	Plate6_C8	Promoter (<=1kb)	5	16082125	16084581	2457	2	AT5G40240	AT5G40240.1	0	Chr5_16083339_16085743
Hybrid_female	Chr5	16204756	16207115	2359	*	Plate6_C9	Downstream (<1kb)	5	16202247	16202932	686	1	AT5G40460	AT5G40460.1	2510	Chr5_16204756_16207115
Hybrid_female	Chr5	16285605	16285810	205	*	Plate6_H2	Promoter (<=1kb)	5	16285711	16287793	2083	1	AT5G40670	AT5G40670.1	0	Chr5_16285605_16285810
Hybrid_female	Chr5	16384455	16387206	2751	*	Plate3_F5	Promoter (<=1kb)	5	16381346	16385319	3974	2	AT5G40890	AT5G40890.1	0	Chr5_16384455_16387206
Hybrid_female	Chr5	16464742	16467436	2694	*	Plate3_G5	Promoter (<=1kb)	5	16468434	16472810	4377	1	AT5G41140	AT5G41140.2	-998	Chr5_16464742_16467436
Hybrid_female	Chr5	16467467	16468770	1303	*	Plate3_H2	Promoter (<=1kb)	5	16468434	16472810	4377	1	AT5G41140	AT5G41140.2	0	Chr5_16467467_16468770
Hybrid_female	Chr5	16642451	16643015	564	*	Plate2_C6	Promoter (<=1kb)	5	16638370	16641728	3359	2	AT5G41610	AT5G41610.1	-724	Chr5_16642451_16643015
Hybrid_female	Chr5	16648000	16650057	2057	*	Plate6_F6	Promoter (<=1kb)	5	16650282	16651835	1554	1	AT5G41630	AT5G41630.1	-225	Chr5_16648000_16650057
Hybrid_female	Chr5	16653528	16654479	951	*	Plate5_B8	Promoter (<=1kb)	5	16653337	16654635	1299	2	AT5G41640	AT5G41640.1	156	Chr5_16653528_16654479
Hybrid_female	Chr5	17022479	17022580	101	*	Plate3_G1	Promoter (<=1kb)	5	17021310	17022583	1274	2	AT5G42570	AT5G42570.1	3	Chr5_17022479_17022580
Hybrid_female	Chr5	17044193	17044952	759	*	Plate3_C3	Distal Intergenic	5	17036673	17036780	108	1	AT5G42591	AT5G42591.1	7521	Chr5_17044193_17044952
Hybrid_female	Chr5	17111048	17112737	1689	*	Plate7_A3	Promoter (<=1kb)	5	17113637	17113905	269	1	AT5G42677	AT5G42677.1	-900	Chr5_17111048_17112737
Hybrid_female	Chr5	17248000	17250076	2076	*	Plate1_G4	Promoter (<=1kb)	5	17246354	17247202	849	2	AT5G43000	AT5G43000.1	-799	Chr5_17248000_17250076
Hybrid_female	Chr5	17505768	17508449	2681	*	Plate5_G3	Promoter (<=1kb)	5	17506401	17507600	1200	1	AT5G43570	AT5G43570.1	0	Chr5_17505768_17508449
Hybrid_female	Chr5	17588363	17588369	6	*	Plate5_H4	Promoter (<=1kb)	5	17588790	17589467	678	1	AT5G43770	AT5G43770.1	-421	Chr5_17588363_17588369
Hybrid_female	Chr5	17650000	17650524	524	*	Plate7_B4	Promoter (<=1kb)	5	17648857	17650131	1275	2	AT5G43890	AT5G43890.1	0	Chr5_17650000_17650524
Hybrid_female	Chr5	17708959	17709700	741	*	Plate7_H4	Promoter (<=1kb)	5	17706965	17709199	2235	2	AT5G44010	AT5G44010.1	0	Chr5_17708959_17709700
Hybrid_female	Chr5	18147280	18147540	260	*	Plate6_B5	Promoter (<=1kb)	5	18142274	18146632	4359	2	AT5G44925	AT5G44925.1	-649	Chr5_18147280_18147540
Hybrid_female	Chr5	18294089	18294511	422	*	Plate3_B5	Promoter (1-2kb)	5	18295521	18298434	2914	1	AT5G45210	AT5G45210.1	-1010	Chr5_18294089_18294511
Hybrid_female	Chr5	18344397	18345284	887	*	Plate1_B1	Promoter (<=1kb)	5	18345595	18349695	4101	1	AT5G45280	AT5G45280.1	-311	Chr5_18344397_18345284
Hybrid_female	Chr5	18361190	18361390	200	*	Plate1_B4	Promoter (<=1kb)	5	18359275	18361114	1840	2	AT5G45310	AT5G45310.1	-77	Chr5_18361190_18361390
Hybrid_female	Chr5	18378604	18379056	452	*	Plate3_D4	Downstream (2-3kb)	5	18381837	18383693	1857	2	AT5G45350	AT5G45350.2	4637	Chr5_18378604_18379056
Hybrid_female	Chr5	18532642	18533790	1148	*	Plate5_F3	Promoter (1-2kb)	5	18530880	18532337	1458	1	AT5G45680	AT5G45680.1	1763	Chr5_18532642_18533790
Hybrid_female	Chr5	18607231	18607631	400	*	Plate1_B2	Promoter (<=1kb)	5	18606564	18607043	480	2	AT5G45870	AT5G45870.1	-189	Chr5_18607231_18607631
Hybrid_female	Chr5	18913783	18916063	2280	*	Plate1_G1	Promoter (<=1kb)	5	18912667	18915779	3113	2	AT5G46610	AT5G46610.1	0	Chr5_18913783_18916063
Hybrid_female	Chr5	18929233	18929450	217	*	Plate5_D6	Promoter (<=1kb)	5	18927457	18929493	2037	2	AT5G46645	AT5G46645.1	43	Chr5_18929233_18929450
Hybrid_female	Chr5	19001292	19002304	1012	*	Plate2_B1	Promoter (<=1kb)	5	19002719	19004254	1536	1	AT5G46830	AT5G46830.1	-415	Chr5_19001292_19002304
Hybrid_female	Chr5	19164004	19165779	1775	*	Plate6_D12	Promoter (<=1kb)	5	19161142	19163797	2656	2	AT5G47180	AT5G47180.2	-208	Chr5_19164004_19165779
Hybrid_female	Chr5	19198509	19198516	7	*	Plate1_E7	Promoter (<=1kb)	5	19198125	19199375	1251	1	AT5G47300	AT5G47300.1	385	Chr5_19198509_19198516
Hybrid_female	Chr5	19657592	19658702	1110	*	Plate1_A9	Promoter (<=1kb)	5	19658080	19658882	803	1	AT5G48510	AT5G48510.1	0	Chr5_19657592_19658702
Hybrid_female	Chr5	19962828	19963236	408	*	Plate7_D1	Promoter (<=1kb)	5	19962934	19964351	1418	1	AT5G49240	AT5G49240.1	0	Chr5_19962828_19963236
Hybrid_female	Chr5	20020512	20021708	1196	*	Plate2_A4	Promoter (1-2kb)	5	20023456	20024530	1075	1	AT5G49370	AT5G49370.1	-1748	Chr5_20020512_20021708
Hybrid_female	Chr5	20060910	20061326	416	*	Plate6_B4	Promoter (<=1kb)	5	20059842	20062191	2350	2	AT5G49465	AT5G49465.1	865	Chr5_20060910_20061326
Hybrid_female	Chr5	20503190	20504277	1087	*	Plate2_G2	Promoter (1-2kb)	5	20498476	20501680	3205	2	AT5G50350	AT5G50350.1	-1511	Chr5_20503190_20504277
Hybrid_female	Chr5	20506937	20508633	1696	*	Plate5_E1	Promoter (<=1kb)	5	20506381	20506578	198	2	AT5G50361	AT5G50361.1	-360	Chr5_20506937_20508633
Hybrid_female	Chr5	21121245	21121279	34	*	Plate1_A8	Promoter (<=1kb)	5	21119024	21121119	2096	2	AT5G52000	AT5G52000.1	-127	Chr5_21121245_21121279
Hybrid_female	Chr5	21225249	21226080	831	*	Plate1_G9	Promoter (<=1kb)	5	21226833	21230254	3422	1	AT5G52280	AT5G52280.1	-753	Chr5_21225249_21226080
Hybrid_female	Chr5	21225434	21226080	646	*	Plate7_G2	Promoter (<=1kb)	5	21226833	21230254	3422	1	AT5G52280	AT5G52280.1	-753	Chr5_21225434_21226080
Hybrid_female	Chr5	21272232	21273467	1235	*	Plate7_E5	Promoter (<=1kb)	5	21272949	21275509	2561	1	AT5G52400	AT5G52400.1	0	Chr5_21272232_21273467
Hybrid_female	Chr5	21362317	21362818	501	*	Plate6_E5	Promoter (<=1kb)	5	21359059	21362160	3102	2	AT5G52660	AT5G52660.2	-158	Chr5_21362317_21362818
Hybrid_female	Chr5	21455226	21455400	174	*	Plate2_F3	Promoter (<=1kb)	5	21454426	21454653	228	1	AT5G52901	AT5G52901.1	801	Chr5_21455226_21455400
Hybrid_female	Chr5	21648000	21650775	2775	*	Plate6_F1	Promoter (<=1kb)	5	21647902	21649567	1666	1	AT5G53360	AT5G53360.1	99	Chr5_21648000_21650775
Hybrid_female	Chr5	21883270	21884203	933	*	Plate1_D2	Promoter (<=1kb)	5	21881142	21883416	2275	2	AT5G53900	AT5G53900.1	0	Chr5_21883270_21884203
Hybrid_female	Chr5	21907010	21907279	269	*	Plate7_E2	Promoter (<=1kb)	5	21907638	21908666	1029	1	AT5G53960	AT5G53960.1	-359	Chr5_21907010_21907279
Hybrid_female	Chr5	22127734	22128264	530	*	Plate1_B9	Downstream (2-3kb)	5	22124511	22126504	1994	1	AT5G54500	AT5G54500.2	3224	Chr5_22127734_22128264
Hybrid_female	Chr5	22128393	22128965	572	*	Plate1_E11	Downstream (2-3kb)	5	22124511	22126504	1994	1	AT5G54500	AT5G54500.2	3883	Chr5_22128393_22128965
Hybrid_female	Chr5	22178793	22179885	1092	*	Plate2_H1	Promoter (<=1kb)	5	22179753	22182826	3074	1	AT5G54590	AT5G54590.1	0	Chr5_22178793_22179885
Hybrid_female	Chr5	22377432	22377437	5	*	Plate6_G3	Promoter (<=1kb)	5	22376583	22376989	407	1	AT5G55131	AT5G55131.1	850	Chr5_22377432_22377437
Hybrid_female	Chr5	22402029	22402303	274	*	Plate6_E1	Promoter (<=1kb)	5	22402028	22405492	3465	1	AT5G55230	AT5G55230.1	2	Chr5_22402029_22402303
Hybrid_female	Chr5	22534751	22534957	206	*	Plate5_B1	Promoter (<=1kb)	5	22533159	22534117	959	2	AT5G55640	AT5G55640.1	-635	Chr5_22534751_22534957
Hybrid_female	Chr5	22764056	22764087	31	*	Plate2_A12	Promoter (<=1kb)	5	22759803	22764576	4774	2	AT5G56240	AT5G56240.1	489	Chr5_22764056_22764087
Hybrid_female	Chr5	22774562	22776390	1828	*	Plate2_G10	Promoter (<=1kb)	5	22775325	22777304	1980	2	AT5G56260	AT5G56260.1	914	Chr5_22774562_22776390
Hybrid_female	Chr5	22984807	22985270	463	*	Plate5_D1	Promoter (1-2kb)	5	22985193	22987029	1837	2	AT5G56850	AT5G56850.2	1759	Chr5_22984807_22985270
Hybrid_female	Chr5	23282078	23282535	457	*	Plate6_G4	Promoter (1-2kb)	5	23279406	23280968	1563	2	AT5G57480	AT5G57480.1	-1111	Chr5_23282078_23282535
Hybrid_female	Chr5	23788153	23788440	287	*	Plate2_E5	Downstream (1-2kb)	5	23783123	23785334	2212	2	AT5G58900	AT5G58900.1	-2820	Chr5_23788153_23788440
Hybrid_female	Chr5	24914103	24914141	38	*	Plate7_E3	Promoter (1-2kb)	5	24916089	24917643	1555	1	AT5G62020	AT5G62020.1	-1948	Chr5_24914103_24914141
Hybrid_female	Chr5	25171099	25171384	285	*	Plate7_D4	Distal Intergenic	5	25165137	25167943	2807	2	AT5G62680	AT5G62680.1	-3157	Chr5_25171099_25171384
Hybrid_female	Chr5	25212030	25212653	623	*	Plate5_F7	Promoter (<=1kb)	5	25213386	25214137	752	1	AT5G62780	AT5G62780.1	-733	Chr5_25212030_25212653
Hybrid_female	Chr5	25982822	25982823	1	*	Plate6_D9	Promoter (<=1kb)	5	25982289	25985925	3637	1	AT5G65050	AT5G65050.2	534	Chr5_25982822_25982823
Hybrid_female	Chr5	26135532	26135765	233	*	Plate7_G4	Promoter (<=1kb)	5	26136094	26137183	1090	1	AT5G65410	AT5G65410.1	-329	Chr5_26135532_26135765
Hybrid_female	Chr5	26150000	26150443	443	*	Plate5_G5	Promoter (<=1kb)	5	26148201	26150342	2142	2	AT5G65430	AT5G65430.1	0	Chr5_26150000_26150443
Hybrid_female	Chr5	26234331	26234935	604	*	Plate5_D2	Distal Intergenic	5	26237055	26239084	2030	1	AT5G65640	AT5G65640.1	-2120	Chr5_26234331_26234935
Hybrid_female	Chr5	26650000	26650125	125	*	Plate5_A10	Promoter (1-2kb)	5	26648951	26653073	4123	1	AT5G66750	AT5G66750.1	1050	Chr5_26650000_26650125
Hybrid_male	Chr1	445271	446882	1611	*	Plate7_A6	Promoter (<=1kb)	1	443149	446235	3087	2	AT1G02270	AT1G02270.1	0	Chr1_445271_446882
Hybrid_male	Chr1	461371	462849	1478	*	Plate4_H8	Promoter (<=1kb)	1	461828	461974	147	1	AT1G02320	AT1G02320.1	0	Chr1_461371_462849
Hybrid_male	Chr1	467140	468498	1358	*	Plate8_F3	Promoter (<=1kb)	1	465718	467844	2127	2	AT1G02340	AT1G02340.1	0	Chr1_467140_468498
Hybrid_male	Chr1	478208	479432	1224	*	Plate8_H7	Promoter (1-2kb)	1	477000	478971	1972	1	AT1G02380	AT1G02380.1	1209	Chr1_478208_479432
Hybrid_male	Chr1	590336	590903	567	*	Plate3_G8	Promoter (<=1kb)	1	589706	589996	291	2	AT1G02710	AT1G02710.1	-341	Chr1_590336_590903
Hybrid_male	Chr1	604370	605448	1078	*	Plate8_B3	Promoter (<=1kb)	1	604402	604474	73	1	AT1G02760	AT1G02760.1	0	Chr1_604370_605448
Hybrid_male	Chr1	635670	637916	2246	*	Plate4_A2	Promoter (<=1kb)	1	635144	637262	2119	1	AT1G02860	AT1G02860.2	527	Chr1_635670_637916
Hybrid_male	Chr1	658913	660534	1621	*	Plate7_A12	Promoter (<=1kb)	1	658657	659771	1115	2	AT1G02920	AT1G02920.1	0	Chr1_658913_660534
Hybrid_male	Chr1	1140796	1142127	1331	*	Plate7_H10	Promoter (<=1kb)	1	1140528	1141365	838	2	AT1G04260	AT1G04260.1	0	Chr1_1140796_1142127
Hybrid_male	Chr1	1171285	1172030	745	*	Plate3_C10	Distal Intergenic	1	1167457	1168878	1422	2	AT1G04360	AT1G04360.1	-2408	Chr1_1171285_1172030
Hybrid_male	Chr1	1506802	1506922	120	*	Plate8_F10	Promoter (1-2kb)	1	1505317	1509152	3836	1	AT1G05200	AT1G05200.1	1486	Chr1_1506802_1506922
Hybrid_male	Chr1	1547573	1547879	306	*	Plate8_C6	Promoter (<=1kb)	1	1545106	1547849	2744	2	AT1G05300	AT1G05300.1	0	Chr1_1547573_1547879
Hybrid_male	Chr1	1968771	1969492	721	*	Plate7_F11	Promoter (<=1kb)	1	1967087	1969561	2475	2	AT1G06460	AT1G06460.1	69	Chr1_1968771_1969492
Hybrid_male	Chr1	2221921	2221999	78	*	Plate4_C4	Promoter (<=1kb)	1	2220253	2222982	2730	2	AT1G07230	AT1G07230.1	983	Chr1_2221921_2221999
Hybrid_male	Chr1	2450000	2451036	1036	*	Plate8_F5	Exon (AT1G07910.1/AT1G07910, exon 14 of 27)	1	2454846	2457321	2476	1	AT1G07920	AT1G07920.1	-3810	Chr1_2450000_2451036
Hybrid_male	Chr1	2512597	2513630	1033	*	Plate8_D5	Promoter (<=1kb)	1	2511647	2513454	1808	2	AT1G08065	AT1G08065.1	0	Chr1_2512597_2513630
Hybrid_male	Chr1	2662473	2663539	1066	*	Plate7_D8	Promoter (<=1kb)	1	2663027	2665343	2317	1	AT1G08440	AT1G08440.1	0	Chr1_2662473_2663539
Hybrid_male	Chr1	2878963	2879396	433	*	Plate8_H2	Promoter (<=1kb)	1	2879303	2879374	72	1	AT1G08950	AT1G08950.1	0	Chr1_2878963_2879396
Hybrid_male	Chr1	3059119	3059128	9	*	Plate8_A5	Promoter (1-2kb)	1	3057975	3060661	2687	1	AT1G09480	AT1G09480.1	1145	Chr1_3059119_3059128
Hybrid_male	Chr1	3160098	3160181	83	*	Plate3_B8	Promoter (1-2kb)	1	3159125	3161692	2568	2	AT1G09760	AT1G09760.1	1511	Chr1_3160098_3160181
Hybrid_male	Chr1	3615989	3616572	583	*	Plate8_D6	Promoter (<=1kb)	1	3614513	3616159	1647	2	AT1G10865	AT1G10865.2	0	Chr1_3615989_3616572
Hybrid_male	Chr1	3747385	3748489	1104	*	Plate7_A8	Promoter (1-2kb)	1	3749510	3750035	526	1	AT1G11185	AT1G11185.1	-1021	Chr1_3747385_3748489
Hybrid_male	Chr1	3824986	3825046	60	*	Plate7_G12	Promoter (<=1kb)	1	3824510	3825196	687	2	AT1G11362	AT1G11362.1	150	Chr1_3824986_3825046
Hybrid_male	Chr1	4061495	4061701	206	*	Plate8_C4	Promoter (1-2kb)	1	4062462	4063337	876	2	AT1G12020	AT1G12020.1	1636	Chr1_4061495_4061701
Hybrid_male	Chr1	4117741	4119877	2136	*	Plate7_G7	Promoter (<=1kb)	1	4118594	4120871	2278	1	AT1G12130	AT1G12130.1	0	Chr1_4117741_4119877
Hybrid_male	Chr1	4233098	4233446	348	*	Plate8_C1	Promoter (1-2kb)	1	4231027	4231146	120	2	AT1G12423	AT1G12423.1	-1953	Chr1_4233098_4233446
Hybrid_male	Chr1	4289556	4290013	457	*	Plate4_H11	Promoter (<=1kb)	1	4286204	4288878	2675	2	AT1G12600	AT1G12600.1	-679	Chr1_4289556_4290013
Hybrid_male	Chr1	4345943	4346070	127	*	Plate3_G10	Exon (AT1G12750.1/AT1G12750, exon 5 of 7)	1	4344985	4348327	3343	2	AT1G12750	AT1G12750.1	2257	Chr1_4345943_4346070
Hybrid_male	Chr1	4404777	4405889	1112	*	Plate3_B6	Promoter (<=1kb)	1	4398375	4405605	7231	2	AT1G12930	AT1G12930.1	0	Chr1_4404777_4405889
Hybrid_male	Chr1	4511176	4512135	959	*	Plate8_A3	Promoter (1-2kb)	1	4508963	4513938	4976	2	AT1G13210	AT1G13210.1	1803	Chr1_4511176_4512135
Hybrid_male	Chr1	4941416	4942910	1494	*	Plate4_G6	Promoter (<=1kb)	1	4938824	4940903	2080	2	AT1G14440	AT1G14440.1	-514	Chr1_4941416_4942910
Hybrid_male	Chr1	5205941	5206122	181	*	Plate4_H6	Promoter (1-2kb)	1	5204625	5205912	1288	1	AT1G15125	AT1G15125.1	1317	Chr1_5205941_5206122
Hybrid_male	Chr1	5438175	5440684	2509	*	Plate3_E9	Promoter (<=1kb)	1	5438253	5440087	1835	2	AT1G15790	AT1G15790.2	0	Chr1_5438175_5440684
Hybrid_male	Chr1	5454605	5455224	619	*	Plate7_A10	Promoter (<=1kb)	1	5454785	5457022	2238	1	AT1G15860	AT1G15860.1	0	Chr1_5454605_5455224
Hybrid_male	Chr1	5640774	5642032	1258	*	Plate8_G12	Promoter (1-2kb)	1	5639032	5640173	1142	1	AT1G16500	AT1G16500.1	1743	Chr1_5640774_5642032
Hybrid_male	Chr1	6364357	6364957	600	*	Plate3_F6	Promoter (1-2kb)	1	6363172	6366235	3064	1	AT1G18485	AT1G18485.1	1186	Chr1_6364357_6364957
Hybrid_male	Chr1	6382266	6383074	808	*	Plate8_A4	Promoter (1-2kb)	1	6381503	6384340	2838	2	AT1G18550	AT1G18550.1	1266	Chr1_6382266_6383074
Hybrid_male	Chr1	6625801	6626256	455	*	Plate4_E8	Promoter (<=1kb)	1	6625020	6625856	837	2	AT1G19200	AT1G19200.1	0	Chr1_6625801_6626256
Hybrid_male	Chr1	6633340	6635063	1723	*	Plate8_D3	Promoter (<=1kb)	1	6628068	6633087	5020	2	AT1G19220	AT1G19220.1	-254	Chr1_6633340_6635063
Hybrid_male	Chr1	6790864	6790961	97	*	Plate4_C3	Promoter (<=1kb)	1	6788885	6791846	2962	2	AT1G19640	AT1G19640.1	885	Chr1_6790864_6790961
Hybrid_male	Chr1	6810398	6810544	146	*	Plate8_C3	Promoter (<=1kb)	1	6807715	6809569	1855	2	AT1G19690	AT1G19690.1	-830	Chr1_6810398_6810544
Hybrid_male	Chr1	6859560	6860420	860	*	Plate4_G9	Promoter (<=1kb)	1	6855952	6860332	4381	2	AT1G19835	AT1G19835.1	0	Chr1_6859560_6860420
Hybrid_male	Chr1	6911289	6913259	1970	*	Plate7_E12	Promoter (<=1kb)	1	6913229	6914594	1366	1	AT1G19910	AT1G19910.1	0	Chr1_6911289_6913259
Hybrid_male	Chr1	7000983	7001660	677	*	Plate7_H11	Promoter (1-2kb)	1	6998489	6999817	1329	2	AT1G20190	AT1G20190.1	-1167	Chr1_7000983_7001660
Hybrid_male	Chr1	7004559	7004625	66	*	Plate3_B12	Promoter (<=1kb)	1	7004514	7004585	72	1	AT1G20210	AT1G20210.1	46	Chr1_7004559_7004625
Hybrid_male	Chr1	7004559	7004625	66	*	Plate7_B8	Promoter (<=1kb)	1	7004514	7004585	72	1	AT1G20210	AT1G20210.1	46	Chr1_7004559_7004625
Hybrid_male	Chr1	7012065	7012120	55	*	Plate3_A10	Exon (AT1G20240.1/AT1G20240, exon 2 of 2)	1	7009570	7011852	2283	1	AT1G20230	AT1G20230.1	2496	Chr1_7012065_7012120
Hybrid_male	Chr1	7047964	7048196	232	*	Plate3_F10	Promoter (<=1kb)	1	7046504	7047744	1241	2	AT1G20360	AT1G20360.1	-221	Chr1_7047964_7048196
Hybrid_male	Chr1	7077393	7077832	439	*	Plate3_D7	Promoter (<=1kb)	1	7077167	7077606	440	1	AT1G20405	AT1G20405.1	227	Chr1_7077393_7077832
Hybrid_male	Chr1	7110396	7110654	258	*	Plate4_G5	Promoter (<=1kb)	1	7108370	7110377	2008	2	AT1G20530	AT1G20530.1	-20	Chr1_7110396_7110654
Hybrid_male	Chr1	7178770	7181470	2700	*	Plate4_D11	Promoter (<=1kb)	1	7179452	7181499	2048	1	AT1G20696	AT1G20696.1	0	Chr1_7178770_7181470
Hybrid_male	Chr1	7205459	7206808	1349	*	Plate3_A6	Exon (AT1G20750.1/AT1G20750, exon 12 of 25)	1	7203302	7208998	5697	2	AT1G20750	AT1G20750.1	2190	Chr1_7205459_7206808
Hybrid_male	Chr1	7230181	7233043	2862	*	Plate8_B4	Promoter (<=1kb)	1	7228718	7230240	1523	2	AT1G20800	AT1G20800.2	0	Chr1_7230181_7233043
Hybrid_male	Chr1	7683202	7685402	2200	*	Plate3_A12	Promoter (<=1kb)	1	7682584	7685662	3079	2	AT1G21890	AT1G21890.1	260	Chr1_7683202_7685402
Hybrid_male	Chr1	7693014	7693392	378	*	Plate3_D8	Promoter (<=1kb)	1	7690802	7692438	1637	2	AT1G21900	AT1G21900.1	-577	Chr1_7693014_7693392
Hybrid_male	Chr1	7705474	7706537	1063	*	Plate8_H9	Promoter (<=1kb)	1	7704255	7706140	1886	2	AT1G21920	AT1G21920.1	0	Chr1_7705474_7706537
Hybrid_male	Chr1	7726580	7726672	92	*	Plate3_G6	Promoter (<=1kb)	1	7725972	7726586	615	1	AT1G21960	AT1G21960.1	609	Chr1_7726580_7726672
Hybrid_male	Chr1	7827185	7827496	311	*	Plate8_E7	Promoter (<=1kb)	1	7826289	7828326	2038	1	AT1G22170	AT1G22170.1	897	Chr1_7827185_7827496
Hybrid_male	Chr1	7845927	7845977	50	*	Plate8_E11	Promoter (<=1kb)	1	7846602	7847802	1201	1	AT1G22220	AT1G22220.1	-625	Chr1_7845927_7845977
Hybrid_male	Chr1	7848000	7850389	2389	*	Plate8_F6	Promoter (<=1kb)	1	7849861	7851122	1262	1	AT1G22230	AT1G22230.1	0	Chr1_7848000_7850389
Hybrid_male	Chr1	7873667	7876613	2946	*	Plate3_A8	Promoter (<=1kb)	1	7873867	7875831	1965	1	AT1G22280	AT1G22280.3	0	Chr1_7873667_7876613
Hybrid_male	Chr1	7890301	7891938	1637	*	Plate3_A11	Promoter (<=1kb)	1	7890464	7892090	1627	2	AT1G22340	AT1G22340.1	152	Chr1_7890301_7891938
Hybrid_male	Chr1	7903745	7906505	2760	*	Plate4_D6	Promoter (<=1kb)	1	7903660	7906673	3014	2	AT1G22400	AT1G22400.1	168	Chr1_7903745_7906505
Hybrid_male	Chr1	7957563	7957793	230	*	Plate7_G8	Promoter (<=1kb)	1	7955493	7958442	2950	2	AT1G22530	AT1G22530.1	649	Chr1_7957563_7957793
Hybrid_male	Chr1	7958868	7961830	2962	*	Plate8_E10	Promoter (<=1kb)	1	7955493	7958442	2950	2	AT1G22530	AT1G22530.1	-427	Chr1_7958868_7961830
Hybrid_male	Chr1	8056964	8058601	1637	*	Plate4_G4	Promoter (1-2kb)	1	8055325	8059015	3691	1	AT1G22760	AT1G22760.1	1640	Chr1_8056964_8058601
Hybrid_male	Chr1	8112158	8113437	1279	*	Plate4_A8	Promoter (<=1kb)	1	8109714	8112051	2338	2	AT1G22920	AT1G22920.2	-108	Chr1_8112158_8113437
Hybrid_male	Chr1	8319459	8321215	1756	*	Plate4_C8	Promoter (<=1kb)	1	8321680	8324240	2561	1	AT1G23440	AT1G23440.1	-465	Chr1_8319459_8321215
Hybrid_male	Chr1	8325810	8325813	3	*	Plate3_B11	Promoter (1-2kb)	1	8324698	8326697	2000	1	AT1G23450	AT1G23450.1	1113	Chr1_8325810_8325813
Hybrid_male	Chr1	8432636	8432946	310	*	Plate7_E6	Promoter (<=1kb)	1	8432179	8435656	3478	1	AT1G23870	AT1G23870.1	458	Chr1_8432636_8432946
Hybrid_male	Chr1	8648308	8648339	31	*	Plate7_E8	Promoter (<=1kb)	1	8648201	8648995	795	1	AT1G24390	AT1G24390.1	108	Chr1_8648308_8648339
Hybrid_male	Chr1	8998000	9000436	2436	*	Plate8_A2	Promoter (<=1kb)	1	8996768	8999860	3093	2	AT1G25580	AT1G25580.1	0	Chr1_8998000_9000436
Hybrid_male	Chr1	9226752	9227501	749	*	Plate8_B6	Promoter (<=1kb)	1	9228235	9232240	4006	1	AT1G26700	AT1G26700.1	-734	Chr1_9226752_9227501
Hybrid_male	Chr1	9308755	9310116	1361	*	Plate7_C9	Distal Intergenic	1	9312856	9314983	2128	1	AT1G26870	AT1G26870.1	-2740	Chr1_9308755_9310116
Hybrid_male	Chr1	9512265	9512540	275	*	Plate8_H10	Promoter (<=1kb)	1	9510475	9512820	2346	2	AT1G27385	AT1G27385.3	280	Chr1_9512265_9512540
Hybrid_male	Chr1	9647556	9647650	94	*	Plate4_C5	Promoter (<=1kb)	1	9643351	9647376	4026	2	AT1G27720	AT1G27720.1	-181	Chr1_9647556_9647650
Hybrid_male	Chr1	9814114	9815130	1016	*	Plate8_E8	Promoter (<=1kb)	1	9812959	9815544	2586	2	AT1G28120	AT1G28120.1	414	Chr1_9814114_9815130
Hybrid_male	Chr1	9885081	9885977	896	*	Plate4_A2	Promoter (1-2kb)	1	9886077	9887478	1402	2	AT1G28280	AT1G28280.1	1501	Chr1_9885081_9885977
Hybrid_male	Chr1	9926518	9926820	302	*	Plate4_B10	Promoter (1-2kb)	1	9928401	9931731	3331	1	AT1G28323	AT1G28323.1	-1581	Chr1_9926518_9926820
Hybrid_male	Chr1	10049812	10050309	497	*	Plate8_A12	Promoter (<=1kb)	1	10049485	10049857	373	2	AT1G28591	AT1G28591.1	0	Chr1_10049812_10050309
Hybrid_male	Chr1	10198000	10200212	2212	*	Plate8_E5	Promoter (<=1kb)	1	10198764	10200255	1492	1	AT1G29179	AT1G29179.1	0	Chr1_10198000_10200212
Hybrid_male	Chr1	10357245	10357333	88	*	Plate3_D6	Promoter (<=1kb)	1	10357606	10363195	5590	1	AT1G29650	AT1G29650.1	-273	Chr1_10357245_10357333
Hybrid_male	Chr1	10452544	10453935	1391	*	Plate8_H2	Promoter (<=1kb)	1	10454482	10455785	1304	1	AT1G29860	AT1G29860.1	-547	Chr1_10452544_10453935
Hybrid_male	Chr1	10472290	10474141	1851	*	Plate4_E12	Promoter (<=1kb)	1	10472280	10473299	1020	2	AT1G29910	AT1G29910.1	0	Chr1_10472290_10474141
Hybrid_male	Chr1	10564880	10565098	218	*	Plate4_F5	Distal Intergenic	1	10559561	10561423	1863	2	AT1G30090	AT1G30090.1	-3458	Chr1_10564880_10565098
Hybrid_male	Chr1	10750000	10750510	510	*	Plate8_F1	Promoter (1-2kb)	1	10748816	10756316	7501	1	AT1G30420	AT1G30420.1	1185	Chr1_10750000_10750510
Hybrid_male	Chr1	10826779	10826955	176	*	Plate7_H9	Promoter (1-2kb)	1	10828933	10831482	2550	1	AT1G30570	AT1G30570.1	-1978	Chr1_10826779_10826955
Hybrid_male	Chr1	10850000	10850738	738	*	Plate3_A9	3' UTR	1	10846676	10850517	3842	1	AT1G30610	AT1G30610.1	3325	Chr1_10850000_10850738
Hybrid_male	Chr1	10903862	10906520	2658	*	Plate8_E4	Promoter (<=1kb)	1	10904907	10905709	803	2	AT1G30750	AT1G30750.1	0	Chr1_10903862_10906520
Hybrid_male	Chr1	10941788	10944499	2711	*	Plate3_F10	Promoter (<=1kb)	1	10936765	10942292	5528	2	AT1G30810	AT1G30810.1	0	Chr1_10941788_10944499
Hybrid_male	Chr1	10965826	10966191	365	*	Plate4_C11	Promoter (<=1kb)	1	10966907	10968851	1945	1	AT1G30835	AT1G30835.1	-716	Chr1_10965826_10966191
Hybrid_male	Chr1	11005489	11005600	111	*	Plate8_A4	Promoter (<=1kb)	1	11004242	11005444	1203	2	AT1G30920	AT1G30920.1	-46	Chr1_11005489_11005600
Hybrid_male	Chr1	11050000	11051912	1912	*	Plate8_A10	Promoter (<=1kb)	1	11049583	11050729	1147	2	AT1G30980	AT1G30980.1	0	Chr1_11050000_11051912
Hybrid_male	Chr1	11127382	11127435	53	*	Plate4_D1	Downstream (1-2kb)	1	11128732	11130239	1508	2	AT1G31163	AT1G31163.1	2804	Chr1_11127382_11127435
Hybrid_male	Chr1	11213807	11213843	36	*	Plate4_E6	Promoter (<=1kb)	1	11213017	11214382	1366	1	AT1G31320	AT1G31320.1	791	Chr1_11213807_11213843
Hybrid_male	Chr1	11320644	11320741	97	*	Plate8_G11	Promoter (1-2kb)	1	11318528	11319547	1020	2	AT1G31630	AT1G31630.1	-1098	Chr1_11320644_11320741
Hybrid_male	Chr1	11350502	11352597	2095	*	Plate7_A7	Promoter (<=1kb)	1	11349840	11355486	5647	1	AT1G31710	AT1G31710.1	663	Chr1_11350502_11352597
Hybrid_male	Chr1	11470610	11472354	1744	*	Plate7_F12	Promoter (<=1kb)	1	11470056	11471340	1285	2	AT1G31940	AT1G31940.1	0	Chr1_11470610_11472354
Hybrid_male	Chr1	11500585	11500730	145	*	Plate8_G2	Downstream (<1kb)	1	11501674	11503237	1564	2	AT1G31983	AT1G31983.1	2507	Chr1_11500585_11500730
Hybrid_male	Chr1	11547497	11548628	1131	*	Plate3_E12	Promoter (<=1kb)	1	11546338	11547994	1657	2	AT1G32100	AT1G32100.1	0	Chr1_11547497_11548628
Hybrid_male	Chr1	11578765	11579055	290	*	Plate7_E9	Promoter (<=1kb)	1	11578506	11580547	2042	1	AT1G32172	AT1G32172.1	260	Chr1_11578765_11579055
Hybrid_male	Chr1	11581231	11581234	3	*	Plate8_B12	Distal Intergenic	1	11578506	11580547	2042	1	AT1G32172	AT1G32172.1	2726	Chr1_11581231_11581234
Hybrid_male	Chr1	11604101	11605360	1259	*	Plate3_D11	Promoter (<=1kb)	1	11601781	11605060	3280	2	AT1G32200	AT1G32200.1	0	Chr1_11604101_11605360
Hybrid_male	Chr1	11672057	11672361	304	*	Plate7_G6	Promoter (<=1kb)	1	11672931	11675339	2409	1	AT1G32360	AT1G32360.1	-570	Chr1_11672057_11672361
Hybrid_male	Chr1	11683343	11684666	1323	*	Plate8_F7	Promoter (<=1kb)	1	11685060	11685144	85	1	AT1G32385	AT1G32385.1	-394	Chr1_11683343_11684666
Hybrid_male	Chr1	11691980	11692117	137	*	Plate4_G3	Promoter (<=1kb)	1	11689106	11691531	2426	2	AT1G32400	AT1G32400.1	-450	Chr1_11691980_11692117
Hybrid_male	Chr1	11750000	11750890	890	*	Plate3_E8	Promoter (<=1kb)	1	11742060	11749788	7729	2	AT1G32490	AT1G32490.2	-213	Chr1_11750000_11750890
Hybrid_male	Chr1	11807367	11807370	3	*	Plate3_H6	Distal Intergenic	1	11810557	11810631	75	2	AT1G32650	AT1G32650.1	3261	Chr1_11807367_11807370
Hybrid_male	Chr1	1.2e+07	12002270	2270	*	Plate4_C12	Promoter (<=1kb)	1	12002333	12002877	545	2	AT1G33102	AT1G33102.1	607	Chr1_1.2e+07_12002270
Hybrid_male	Chr1	12244348	12245487	1139	*	Plate4_B2	Promoter (<=1kb)	1	12244585	12246188	1604	2	AT1G33780	AT1G33780.1	701	Chr1_12244348_12245487
Hybrid_male	Chr1	12354352	12355598	1246	*	Plate4_E11	Promoter (<=1kb)	1	12355568	12358031	2464	1	AT1G33990	AT1G33990.1	0	Chr1_12354352_12355598
Hybrid_male	Chr1	12436070	12438823	2753	*	Plate4_D10	Promoter (<=1kb)	1	12435954	12439499	3546	1	AT1G34150	AT1G34150.1	117	Chr1_12436070_12438823
Hybrid_male	Chr1	12458523	12459037	514	*	Plate4_G10	Promoter (<=1kb)	1	12458670	12462905	4236	1	AT1G34210	AT1G34210.1	0	Chr1_12458523_12459037
Hybrid_male	Chr1	12473025	12473106	81	*	Plate3_E10	Promoter (<=1kb)	1	12472868	12473754	887	1	AT1G34245	AT1G34245.1	158	Chr1_12473025_12473106
Hybrid_male	Chr1	12500009	12501252	1243	*	Plate4_F1	Distal Intergenic	1	12498000	12498800	801	1	AT1G34290	AT1G34290.1	2010	Chr1_12500009_12501252
Hybrid_male	Chr1	12517267	12519561	2294	*	Plate8_E3	Promoter (<=1kb)	1	12520179	12524370	4192	1	AT1G34320	AT1G34320.1	-618	Chr1_12517267_12519561
Hybrid_male	Chr1	12656466	12656929	463	*	Plate8_H5	Promoter (<=1kb)	1	12654940	12656486	1547	2	AT1G34570	AT1G34570.1	0	Chr1_12656466_12656929
Hybrid_male	Chr1	12663870	12664486	616	*	Plate3_H7	Promoter (<=1kb)	1	12665167	12667818	2652	1	AT1G34590	AT1G34590.1	-681	Chr1_12663870_12664486
Hybrid_male	Chr1	12700000	12700223	223	*	Plate4_B3	Promoter (<=1kb)	1	12699872	12701377	1506	1	AT1G34660	AT1G34660.1	129	Chr1_12700000_12700223
Hybrid_male	Chr1	12702075	12702837	762	*	Plate4_C9	Distal Intergenic	1	12699872	12701377	1506	1	AT1G34660	AT1G34660.1	2204	Chr1_12702075_12702837
Hybrid_male	Chr1	12743052	12743088	36	*	Plate8_C2	Downstream (<1kb)	1	12743821	12745648	1828	2	AT1G34760	AT1G34760.2	2560	Chr1_12743052_12743088
Hybrid_male	Chr1	12963174	12964599	1425	*	Plate8_H7	Promoter (<=1kb)	1	12959057	12962853	3797	2	AT1G35320	AT1G35320.1	-322	Chr1_12963174_12964599
Hybrid_male	Chr1	1.3e+07	13001537	1537	*	Plate4_H10	Promoter (<=1kb)	1	13000586	13005078	4493	1	AT1G35370	AT1G35370.1	0	Chr1_1.3e+07_13001537
Hybrid_male	Chr1	13036123	13036824	701	*	Plate4_D12	Promoter (<=1kb)	1	13035294	13036037	744	2	AT1G35440	AT1G35440.1	-87	Chr1_13036123_13036824
Hybrid_male	Chr1	13036986	13037320	334	*	Plate4_D9	Promoter (<=1kb)	1	13035294	13036037	744	2	AT1G35440	AT1G35440.1	-950	Chr1_13036986_13037320
Hybrid_male	Chr1	13037111	13037124	13	*	Plate4_C10	Promoter (1-2kb)	1	13035294	13036037	744	2	AT1G35440	AT1G35440.1	-1075	Chr1_13037111_13037124
Hybrid_male	Chr1	13044591	13047214	2623	*	Plate4_C2	Promoter (<=1kb)	1	13046927	13047661	735	1	AT1G35465	AT1G35465.1	0	Chr1_13044591_13047214
Hybrid_male	Chr1	13224036	13224228	192	*	Plate8_C7	Promoter (<=1kb)	1	13225197	13227195	1999	1	AT1G35720	AT1G35720.1	-969	Chr1_13224036_13224228
Hybrid_male	Chr1	13439542	13439863	321	*	Plate3_F6	Promoter (<=1kb)	1	13440076	13445130	5055	1	AT1G36035	AT1G36035.1	-213	Chr1_13439542_13439863
Hybrid_male	Chr1	13439542	13439863	321	*	Plate4_B12	Promoter (<=1kb)	1	13440076	13445130	5055	1	AT1G36035	AT1G36035.1	-213	Chr1_13439542_13439863
Hybrid_male	Chr1	15603229	15605364	2135	*	Plate8_F6	3' UTR	1	15603617	15607966	4350	2	AT1G41830	AT1G41830.1	2602	Chr1_15603229_15605364
Hybrid_male	Chr1	15948630	15948896	266	*	Plate8_A5	Promoter (1-2kb)	1	15945877	15946985	1109	2	AT1G42490	AT1G42490.1	-1646	Chr1_15948630_15948896
Hybrid_male	Chr1	16137011	16137704	693	*	Plate4_D5	Promoter (<=1kb)	1	16135852	16137463	1612	2	AT1G42990	AT1G42990.1	0	Chr1_16137011_16137704
Hybrid_male	Chr1	16450000	16450090	90	*	Plate8_A7	Promoter (<=1kb)	1	16450360	16450644	285	1	AT1G43660	AT1G43660.1	-270	Chr1_16450000_16450090
Hybrid_male	Chr1	16871385	16871459	74	*	Plate4_D3	Promoter (<=1kb)	1	16871696	16873378	1683	1	AT1G44575	AT1G44575.2	-237	Chr1_16871385_16871459
Hybrid_male	Chr1	16906426	16906724	298	*	Plate4_H3	Downstream (<1kb)	1	16907539	16909495	1957	2	AT1G44770	AT1G44770.1	2771	Chr1_16906426_16906724
Hybrid_male	Chr1	17104292	17105204	912	*	Plate3_D8	Promoter (<=1kb)	1	17104351	17105004	654	1	AT1G45190	AT1G45190.1	0	Chr1_17104292_17105204
Hybrid_male	Chr1	17181584	17181647	63	*	Plate7_E12	Promoter (1-2kb)	1	17180615	17182957	2343	2	AT1G45545	AT1G45545.1	1310	Chr1_17181584_17181647
Hybrid_male	Chr1	17243848	17244033	185	*	Plate8_A1	Distal Intergenic	1	17236678	17238053	1376	2	AT1G46480	AT1G46480.1	-5796	Chr1_17243848_17244033
Hybrid_male	Chr1	17244033	17244355	322	*	Plate7_F9	Distal Intergenic	1	17236678	17238053	1376	2	AT1G46480	AT1G46480.1	-5981	Chr1_17244033_17244355
Hybrid_male	Chr1	17267422	17267995	573	*	Plate3_E9	Promoter (<=1kb)	1	17265701	17266536	836	2	AT1G46768	AT1G46768.1	-887	Chr1_17267422_17267995
Hybrid_male	Chr1	17282324	17282513	189	*	Plate8_F4	Downstream (<1kb)	1	17282825	17285670	2846	2	AT1G47128	AT1G47128.1	3157	Chr1_17282324_17282513
Hybrid_male	Chr1	17400000	17400098	98	*	Plate3_C7	Promoter (<=1kb)	1	17399465	17400740	1276	1	AT1G47435	AT1G47435.1	536	Chr1_17400000_17400098
Hybrid_male	Chr1	17403780	17404123	343	*	Plate3_C10	Promoter (<=1kb)	1	17403894	17404298	405	1	AT1G47460	AT1G47460.1	0	Chr1_17403780_17404123
Hybrid_male	Chr1	17451280	17451346	66	*	Plate7_A12	Promoter (<=1kb)	1	17451680	17454421	2742	1	AT1G47530	AT1G47530.1	-334	Chr1_17451280_17451346
Hybrid_male	Chr1	17491310	17493533	2223	*	Plate8_C5	Promoter (<=1kb)	1	17491732	17494754	3023	1	AT1G47600	AT1G47600.2	0	Chr1_17491310_17493533
Hybrid_male	Chr1	17506382	17506890	508	*	Plate8_D3	Promoter (1-2kb)	1	17504783	17505964	1182	1	AT1G47610	AT1G47610.1	1600	Chr1_17506382_17506890
Hybrid_male	Chr1	17648000	17650671	2671	*	Plate4_D5	Promoter (<=1kb)	1	17647144	17651425	4282	2	AT1G47900	AT1G47900.1	754	Chr1_17648000_17650671
Hybrid_male	Chr1	17709809	17710635	826	*	Plate4_C8	Downstream (<1kb)	1	17711491	17712660	1170	2	AT1G48010	AT1G48010.1	2025	Chr1_17709809_17710635
Hybrid_male	Chr1	18318640	18320499	1859	*	Plate3_C12	Promoter (<=1kb)	1	18317563	18320106	2544	2	AT1G49490	AT1G49490.1	0	Chr1_18318640_18320499
Hybrid_male	Chr1	18756856	18756865	9	*	Plate8_C8	Promoter (1-2kb)	1	18757148	18758433	1286	2	AT1G50640	AT1G50640.1	1568	Chr1_18756856_18756865
Hybrid_male	Chr1	19083723	19084165	442	*	Plate4_E1	Distal Intergenic	1	19076982	19081433	4452	2	AT1G51460	AT1G51460.1	-2291	Chr1_19083723_19084165
Hybrid_male	Chr1	19190209	19190812	603	*	Plate8_H3	Promoter (<=1kb)	1	19191523	19194787	3265	1	AT1G51745	AT1G51745.1	-711	Chr1_19190209_19190812
Hybrid_male	Chr1	19215524	19215923	399	*	Plate3_F10	Promoter (1-2kb)	1	19214148	19217970	3823	1	AT1G51800	AT1G51800.1	1377	Chr1_19215524_19215923
Hybrid_male	Chr1	19320391	19320415	24	*	Plate3_A6	Downstream (2-3kb)	1	19314542	19314916	375	2	AT1G51970	AT1G51970.1	-5476	Chr1_19320391_19320415
Hybrid_male	Chr1	19432620	19433573	953	*	Plate3_D6	Promoter (<=1kb)	1	19434509	19438971	4463	1	AT1G52190	AT1G52190.1	-936	Chr1_19432620_19433573
Hybrid_male	Chr1	19650828	19651274	446	*	Plate7_B6	Promoter (<=1kb)	1	19651325	19652743	1419	1	AT1G52760	AT1G52760.1	-51	Chr1_19650828_19651274
Hybrid_male	Chr1	19710413	19710602	189	*	Plate8_C11	Promoter (<=1kb)	1	19709275	19711052	1778	2	AT1G52920	AT1G52920.1	450	Chr1_19710413_19710602
Hybrid_male	Chr1	19823956	19825475	1519	*	Plate7_G9	Promoter (1-2kb)	1	19821337	19822252	916	2	AT1G53170	AT1G53170.1	-1705	Chr1_19823956_19825475
Hybrid_male	Chr1	19836012	19836227	215	*	Plate4_E10	Promoter (<=1kb)	1	19837110	19840227	3118	1	AT1G53190	AT1G53190.1	-883	Chr1_19836012_19836227
Hybrid_male	Chr1	19869660	19869838	178	*	Plate7_F11	Promoter (<=1kb)	1	19869560	19870095	536	2	AT1G53285	AT1G53285.1	257	Chr1_19869660_19869838
Hybrid_male	Chr1	20022735	20022829	94	*	Plate4_C12	Intron (AT1G53640.1/AT1G53640, intron 4 of 4)	1	20020885	20025461	4577	2	AT1G53640	AT1G53640.1	2632	Chr1_20022735_20022829
Hybrid_male	Chr1	20051212	20051308	96	*	Plate8_G12	Promoter (<=1kb)	1	20050475	20051451	977	2	AT1G53705	AT1G53705.1	143	Chr1_20051212_20051308
Hybrid_male	Chr1	20157690	20158357	667	*	Plate4_G3	Promoter (1-2kb)	1	20154169	20156419	2251	2	AT1G54000	AT1G54000.1	-1272	Chr1_20157690_20158357
Hybrid_male	Chr1	20438685	20440608	1923	*	Plate7_B12	Promoter (<=1kb)	1	20439434	20441159	1726	1	AT1G54780	AT1G54780.1	0	Chr1_20438685_20440608
Hybrid_male	Chr1	20447103	20447105	2	*	Plate4_B7	Promoter (<=1kb)	1	20447316	20450861	3546	1	AT1G54820	AT1G54820.1	-211	Chr1_20447103_20447105
Hybrid_male	Chr1	20724328	20724332	4	*	Plate8_H6	Promoter (1-2kb)	1	20723302	20725668	2367	1	AT1G55510	AT1G55510.1	1027	Chr1_20724328_20724332
Hybrid_male	Chr1	20955832	20955840	8	*	Plate3_H11	Downstream (1-2kb)	1	20957098	20958550	1453	2	AT1G56030	AT1G56030.1	2710	Chr1_20955832_20955840
Hybrid_male	Chr1	20997487	20999942	2455	*	Plate4_H9	Promoter (<=1kb)	1	20994931	21000887	5957	2	AT1G56130	AT1G56130.1	945	Chr1_20997487_20999942
Hybrid_male	Chr1	21111647	21112418	771	*	Plate4_H1	Promoter (1-2kb)	1	21111805	21113621	1817	2	AT1G56400	AT1G56400.1	1203	Chr1_21111647_21112418
Hybrid_male	Chr1	21206555	21206558	3	*	Plate8_C3	Promoter (<=1kb)	1	21207537	21209596	2060	1	AT1G56600	AT1G56600.1	-979	Chr1_21206555_21206558
Hybrid_male	Chr1	21206555	21206793	238	*	Plate8_H5	Promoter (<=1kb)	1	21207537	21209596	2060	1	AT1G56600	AT1G56600.1	-744	Chr1_21206555_21206793
Hybrid_male	Chr1	21231462	21231605	143	*	Plate3_A7	Promoter (<=1kb)	1	21229999	21230469	471	2	AT1G56640	AT1G56640.1	-994	Chr1_21231462_21231605
Hybrid_male	Chr1	21250000	21250036	36	*	Plate8_H4	Promoter (1-2kb)	1	21244466	21248926	4461	2	AT1G56675	AT1G56675.1	-1075	Chr1_21250000_21250036
Hybrid_male	Chr1	21250000	21251193	1193	*	Plate4_F9	Promoter (<=1kb)	1	21250338	21251417	1080	2	AT1G56680	AT1G56680.1	224	Chr1_21250000_21251193
Hybrid_male	Chr1	21251193	21251298	105	*	Plate7_D9	Promoter (<=1kb)	1	21250338	21251417	1080	2	AT1G56680	AT1G56680.1	119	Chr1_21251193_21251298
Hybrid_male	Chr1	21267787	21268055	268	*	Plate4_D10	Promoter (<=1kb)	1	21268787	21268868	82	1	AT1G56730	AT1G56730.1	-732	Chr1_21267787_21268055
Hybrid_male	Chr1	21315247	21315671	424	*	Plate4_B2	Promoter (1-2kb)	1	21316828	21318064	1237	1	AT1G57560	AT1G57560.1	-1157	Chr1_21315247_21315671
Hybrid_male	Chr1	21390871	21391809	938	*	Plate4_B1	Promoter (<=1kb)	1	21390003	21390565	563	1	AT1G57760	AT1G57760.1	869	Chr1_21390871_21391809
Hybrid_male	Chr1	21399022	21399084	62	*	Plate8_H11	Promoter (<=1kb)	1	21399618	21400068	451	2	AT1G57775	AT1G57775.1	984	Chr1_21399022_21399084
Hybrid_male	Chr1	21457436	21457530	94	*	Plate4_G9	Promoter (1-2kb)	1	21450213	21455851	5639	2	AT1G58020	AT1G58020.1	-1586	Chr1_21457436_21457530
Hybrid_male	Chr1	21478130	21479479	1349	*	Plate4_A3	Exon (AT1G58050.1/AT1G58050, exon 31 of 34)	1	21476022	21476737	716	1	AT1G58040	AT1G58040.1	2109	Chr1_21478130_21479479
Hybrid_male	Chr1	21658855	21660617	1762	*	Plate7_H6	Downstream (2-3kb)	1	21653008	21655439	2432	1	AT1G58340	AT1G58340.1	5848	Chr1_21658855_21660617
Hybrid_male	Chr1	21903509	21904664	1155	*	Plate7_A11	Promoter (1-2kb)	1	21902284	21905685	3402	1	AT1G59620	AT1G59620.1	1226	Chr1_21903509_21904664
Hybrid_male	Chr1	22170154	22170721	567	*	Plate7_F6	Promoter (1-2kb)	1	22168502	22170649	2148	1	AT1G60110	AT1G60110.1	1653	Chr1_22170154_22170721
Hybrid_male	Chr1	22418193	22421153	2960	*	Plate4_A7	Promoter (<=1kb)	1	22412246	22417244	4999	2	AT1G60890	AT1G60890.2	-950	Chr1_22418193_22421153
Hybrid_male	Chr1	22490474	22490949	475	*	Plate7_E10	Promoter (<=1kb)	1	22490244	22491461	1218	2	AT1G61065	AT1G61065.1	512	Chr1_22490474_22490949
Hybrid_male	Chr1	22822985	22823517	532	*	Plate7_D8	Promoter (<=1kb)	1	22824440	22826774	2335	1	AT1G61800	AT1G61800.1	-923	Chr1_22822985_22823517
Hybrid_male	Chr1	22987195	22987479	284	*	Plate8_A6	Promoter (<=1kb)	1	22987483	22987938	456	2	AT1G62214	AT1G62214.1	459	Chr1_22987195_22987479
Hybrid_male	Chr1	23015894	23016409	515	*	Plate3_B10	Downstream (<1kb)	1	23009911	23013529	3619	2	AT1G62290	AT1G62290.2	-2366	Chr1_23015894_23016409
Hybrid_male	Chr1	23150410	23150591	181	*	Plate7_H10	Promoter (1-2kb)	1	23151794	23155717	3924	1	AT1G62540	AT1G62540.1	-1203	Chr1_23150410_23150591
Hybrid_male	Chr1	23156359	23156448	89	*	Plate7_E6	Promoter (<=1kb)	1	23156931	23157297	367	1	AT1G62550	AT1G62550.1	-483	Chr1_23156359_23156448
Hybrid_male	Chr1	23312995	23313029	34	*	Plate8_C4	Distal Intergenic	1	23315294	23318234	2941	1	AT1G62950	AT1G62950.1	-2265	Chr1_23312995_23313029
Hybrid_male	Chr1	23365268	23366964	1696	*	Plate7_A10	Promoter (1-2kb)	1	23367512	23368369	858	2	AT1G63030	AT1G63030.2	1405	Chr1_23365268_23366964
Hybrid_male	Chr1	23415454	23416046	592	*	Plate4_E3	Promoter (1-2kb)	1	23417494	23419002	1509	1	AT1G63140	AT1G63140.2	-1448	Chr1_23415454_23416046
Hybrid_male	Chr1	23442102	23442105	3	*	Plate4_E7	Promoter (1-2kb)	1	23443688	23447354	3667	1	AT1G63210	AT1G63210.1	-1583	Chr1_23442102_23442105
Hybrid_male	Chr1	23513083	23515838	2755	*	Plate8_F10	Promoter (<=1kb)	1	23515874	23518910	3037	1	AT1G63420	AT1G63420.1	-36	Chr1_23513083_23515838
Hybrid_male	Chr1	23631132	23631418	286	*	Plate4_A9	Downstream (<1kb)	1	23624666	23629112	4447	2	AT1G63700	AT1G63700.1	-2021	Chr1_23631132_23631418
Hybrid_male	Chr1	23842589	23842861	272	*	Plate8_E9	Promoter (1-2kb)	1	23840888	23843251	2364	1	AT1G64250	AT1G64250.1	1702	Chr1_23842589_23842861
Hybrid_male	Chr1	23924236	23925066	830	*	Plate4_H11	Promoter (<=1kb)	1	23923732	23924336	605	1	AT1G64405	AT1G64405.1	505	Chr1_23924236_23925066
Hybrid_male	Chr1	24387471	24387709	238	*	Plate4_F1	Promoter (1-2kb)	1	24385900	24391207	5308	1	AT1G65590	AT1G65590.1	1572	Chr1_24387471_24387709
Hybrid_male	Chr1	24406742	24407670	928	*	Plate3_D9	Promoter (1-2kb)	1	24406542	24409068	2527	2	AT1G65630	AT1G65630.1	1398	Chr1_24406742_24407670
Hybrid_male	Chr1	24441730	24442117	387	*	Plate8_H9	Promoter (<=1kb)	1	24442504	24446291	3788	1	AT1G65730	AT1G65730.1	-387	Chr1_24441730_24442117
Hybrid_male	Chr1	24450000	24450574	574	*	Plate4_G10	Downstream (1-2kb)	1	24452096	24453211	1116	2	AT1G65740	AT1G65740.1	2637	Chr1_24450000_24450574
Hybrid_male	Chr1	24500000	24500250	250	*	Plate4_E9	Exon (AT1G65860.1/AT1G65860, exon 4 of 7)	1	24499066	24502745	3680	2	AT1G65860	AT1G65860.1	2495	Chr1_24500000_24500250
Hybrid_male	Chr1	24614393	24614754	361	*	Plate4_F12	Promoter (<=1kb)	1	24614962	24616930	1969	1	AT1G66130	AT1G66130.1	-208	Chr1_24614393_24614754
Hybrid_male	Chr1	24777183	24778296	1113	*	Plate3_G7	Promoter (<=1kb)	1	24777184	24778032	849	1	AT1G66420	AT1G66420.1	0	Chr1_24777183_24778296
Hybrid_male	Chr1	24837698	24838049	351	*	Plate8_C6	Promoter (<=1kb)	1	24835251	24837322	2072	2	AT1G66570	AT1G66570.1	-377	Chr1_24837698_24838049
Hybrid_male	Chr1	24854787	24856483	1696	*	Plate3_E10	Promoter (<=1kb)	1	24855286	24856714	1429	2	AT1G66630	AT1G66630.1	231	Chr1_24854787_24856483
Hybrid_male	Chr1	24872920	24875061	2141	*	Plate3_H8	Promoter (<=1kb)	1	24873291	24874758	1468	2	AT1G66700	AT1G66700.1	0	Chr1_24872920_24875061
Hybrid_male	Chr1	24906550	24907434	884	*	Plate8_D8	Promoter (<=1kb)	1	24906451	24907236	786	2	AT1G66770	AT1G66770.1	0	Chr1_24906550_24907434
Hybrid_male	Chr1	24978695	24978885	190	*	Plate8_F11	Promoter (<=1kb)	1	24978205	24984619	6415	1	AT1G66950	AT1G66950.1	491	Chr1_24978695_24978885
Hybrid_male	Chr1	25016622	25016904	282	*	Plate8_G2	Promoter (<=1kb)	1	25016543	25017512	970	1	AT1G67030	AT1G67030.1	80	Chr1_25016622_25016904
Hybrid_male	Chr1	25016874	25016904	30	*	Plate8_D7	Promoter (<=1kb)	1	25016543	25017512	970	1	AT1G67030	AT1G67030.1	332	Chr1_25016874_25016904
Hybrid_male	Chr1	25058281	25058820	539	*	Plate4_E4	Promoter (<=1kb)	1	25057479	25058264	786	1	AT1G67105	AT1G67105.1	803	Chr1_25058281_25058820
Hybrid_male	Chr1	25182701	25184137	1436	*	Plate8_A9	Promoter (1-2kb)	1	25183177	25185939	2763	2	AT1G67270	AT1G67270.1	1802	Chr1_25182701_25184137
Hybrid_male	Chr1	25191681	25193296	1615	*	Plate8_C5	Promoter (<=1kb)	1	25191021	25193237	2217	2	AT1G67290	AT1G67290.1	0	Chr1_25191681_25193296
Hybrid_male	Chr1	25300711	25301402	691	*	Plate8_E4	Promoter (<=1kb)	1	25297477	25300184	2708	2	AT1G67510	AT1G67510.1	-528	Chr1_25300711_25301402
Hybrid_male	Chr1	25406783	25407253	470	*	Plate8_C1	Promoter (<=1kb)	1	25405580	25406372	793	2	AT1G67760	AT1G67760.1	-412	Chr1_25406783_25407253
Hybrid_male	Chr1	25500000	25500963	963	*	Plate7_G7	Promoter (<=1kb)	1	25500378	25501751	1374	2	AT1G68030	AT1G68030.1	788	Chr1_25500000_25500963
Hybrid_male	Chr1	25606091	25607569	1478	*	Plate3_F7	Distal Intergenic	1	25603842	25605096	1255	1	AT1G68320	AT1G68320.1	2250	Chr1_25606091_25607569
Hybrid_male	Chr1	25616198	25618777	2579	*	Plate4_H7	Promoter (<=1kb)	1	25616490	25617265	776	1	AT1G68350	AT1G68350.1	0	Chr1_25616198_25618777
Hybrid_male	Chr1	25656642	25657015	373	*	Plate8_F9	Promoter (1-2kb)	1	25658033	25659273	1241	1	AT1G68440	AT1G68440.1	-1018	Chr1_25656642_25657015
Hybrid_male	Chr1	25657059	25659566	2507	*	Plate4_G11	Promoter (<=1kb)	1	25658033	25659273	1241	1	AT1G68440	AT1G68440.1	0	Chr1_25657059_25659566
Hybrid_male	Chr1	25821152	25821913	761	*	Plate8_D9	Downstream (1-2kb)	1	25812449	25816657	4209	2	AT1G68740	AT1G68740.1	-4496	Chr1_25821152_25821913
Hybrid_male	Chr1	25928225	25928536	311	*	Plate4_A6	Promoter (<=1kb)	1	25928196	25928268	73	1	AT1G68950	AT1G68950.1	30	Chr1_25928225_25928536
Hybrid_male	Chr1	25954535	25954697	162	*	Plate4_B11	Distal Intergenic	1	25957819	25960307	2489	1	AT1G69040	AT1G69040.2	-3122	Chr1_25954535_25954697
Hybrid_male	Chr1	26099625	26100572	947	*	Plate7_H7	Promoter (1-2kb)	1	26097787	26099388	1602	1	AT1G69430	AT1G69430.1	1839	Chr1_26099625_26100572
Hybrid_male	Chr1	26152527	26152718	191	*	Plate3_F11	Promoter (<=1kb)	1	26148021	26153555	5535	2	AT1G69550	AT1G69550.1	837	Chr1_26152527_26152718
Hybrid_male	Chr1	26163236	26163245	9	*	Plate8_E5	Promoter (<=1kb)	1	26161528	26163496	1969	2	AT1G69570	AT1G69570.1	251	Chr1_26163236_26163245
Hybrid_male	Chr1	26378482	26380200	1718	*	Plate3_C7	Promoter (<=1kb)	1	26378794	26380379	1586	1	AT1G70030	AT1G70030.1	0	Chr1_26378482_26380200
Hybrid_male	Chr1	26448000	26450641	2641	*	Plate4_F3	Promoter (<=1kb)	1	26446136	26448009	1874	2	AT1G70220	AT1G70220.1	0	Chr1_26448000_26450641
Hybrid_male	Chr1	26448000	26450641	2641	*	Plate8_B7	Promoter (<=1kb)	1	26446136	26448009	1874	2	AT1G70220	AT1G70220.1	0	Chr1_26448000_26450641
Hybrid_male	Chr1	26455900	26457054	1154	*	Plate3_F10	3' UTR	1	26456844	26459450	2607	2	AT1G70260	AT1G70260.1	2396	Chr1_26455900_26457054
Hybrid_male	Chr1	26514850	26515120	270	*	Plate3_H11	Promoter (<=1kb)	1	26512681	26515188	2508	2	AT1G70370	AT1G70370.2	68	Chr1_26514850_26515120
Hybrid_male	Chr1	26620863	26621549	686	*	Plate7_E12	Promoter (<=1kb)	1	26620923	26621659	737	2	AT1G70600	AT1G70600.1	110	Chr1_26620863_26621549
Hybrid_male	Chr1	26621549	26623727	2178	*	Plate3_C8	Promoter (<=1kb)	1	26620923	26621659	737	2	AT1G70600	AT1G70600.1	0	Chr1_26621549_26623727
Hybrid_male	Chr1	26621549	26623727	2178	*	Plate8_E7	Promoter (<=1kb)	1	26620923	26621659	737	2	AT1G70600	AT1G70600.1	0	Chr1_26621549_26623727
Hybrid_male	Chr1	26677796	26678254	458	*	Plate7_A8	Promoter (1-2kb)	1	26673631	26675990	2360	2	AT1G70740	AT1G70740.2	-1807	Chr1_26677796_26678254
Hybrid_male	Chr1	26802088	26802483	395	*	Plate7_A9	Promoter (1-2kb)	1	26796966	26800322	3357	2	AT1G71040	AT1G71040.1	-1767	Chr1_26802088_26802483
Hybrid_male	Chr1	26816262	26817243	981	*	Plate4_H10	Promoter (<=1kb)	1	26818083	26821004	2922	1	AT1G71110	AT1G71110.1	-840	Chr1_26816262_26817243
Hybrid_male	Chr1	27033875	27035497	1622	*	Plate4_E2	Promoter (<=1kb)	1	27032456	27034895	2440	2	AT1G71870	AT1G71870.1	0	Chr1_27033875_27035497
Hybrid_male	Chr1	27076700	27076701	1	*	Plate8_D6	Promoter (<=1kb)	1	27076140	27077957	1818	1	AT1G71930	AT1G71930.1	561	Chr1_27076700_27076701
Hybrid_male	Chr1	27101512	27101567	55	*	Plate4_E11	Promoter (1-2kb)	1	27100284	27102262	1979	1	AT1G71990	AT1G71990.1	1229	Chr1_27101512_27101567
Hybrid_male	Chr1	27150107	27150964	857	*	Plate4_G12	Promoter (1-2kb)	1	27148460	27150980	2521	1	AT1G72150	AT1G72150.1	1648	Chr1_27150107_27150964
Hybrid_male	Chr1	27201730	27203172	1442	*	Plate4_F8	Exon (AT1G72270.1/AT1G72270, exon 8 of 18)	1	27198433	27199444	1012	2	AT1G72260	AT1G72260.1	-2287	Chr1_27201730_27203172
Hybrid_male	Chr1	27283054	27283968	914	*	Plate4_F7	Promoter (<=1kb)	1	27283693	27285895	2203	1	AT1G72470	AT1G72470.1	0	Chr1_27283054_27283968
Hybrid_male	Chr1	27637956	27638721	765	*	Plate4_E12	Promoter (1-2kb)	1	27639091	27640529	1439	2	AT1G73500	AT1G73500.1	1808	Chr1_27637956_27638721
Hybrid_male	Chr1	27896735	27899282	2547	*	Plate7_A6	Promoter (<=1kb)	1	27891494	27896355	4862	2	AT1G74170	AT1G74170.1	-381	Chr1_27896735_27899282
Hybrid_male	Chr1	27951759	27952668	909	*	Plate7_B6	Promoter (<=1kb)	1	27948123	27951668	3546	2	AT1G74340	AT1G74340.1	-92	Chr1_27951759_27952668
Hybrid_male	Chr1	28502038	28504480	2442	*	Plate8_D5	Promoter (<=1kb)	1	28504452	28507168	2717	1	AT1G75920	AT1G75920.4	0	Chr1_28502038_28504480
Hybrid_male	Chr1	28859530	28861293	1763	*	Plate4_D5	Distal Intergenic	1	28857250	28858407	1158	1	AT1G76870	AT1G76870.1	2281	Chr1_28859530_28861293
Hybrid_male	Chr1	28918481	28920348	1867	*	Plate8_A4	Promoter (<=1kb)	1	28917866	28918537	672	2	AT1G76954	AT1G76954.1	0	Chr1_28918481_28920348
Hybrid_male	Chr1	28958346	28959654	1308	*	Plate8_H5	Promoter (<=1kb)	1	28958311	28959054	744	1	AT1G77080	AT1G77080.3	36	Chr1_28958346_28959654
Hybrid_male	Chr1	29053121	29055808	2687	*	Plate3_E11	Promoter (<=1kb)	1	29056532	29062966	6435	1	AT1G77320	AT1G77320.1	-724	Chr1_29053121_29055808
Hybrid_male	Chr1	29131050	29132554	1504	*	Plate8_A6	Promoter (<=1kb)	1	29130403	29132180	1778	1	AT1G77520	AT1G77520.1	648	Chr1_29131050_29132554
Hybrid_male	Chr1	29353208	29353594	386	*	Plate3_H6	Promoter (<=1kb)	1	29349679	29352924	3246	2	AT1G78060	AT1G78060.1	-285	Chr1_29353208_29353594
Hybrid_male	Chr1	29368894	29369739	845	*	Plate8_E1	Distal Intergenic	1	29373889	29376504	2616	1	AT1G78090	AT1G78090.1	-4150	Chr1_29368894_29369739
Hybrid_male	Chr1	29370369	29370646	277	*	Plate3_C12	Distal Intergenic	1	29373889	29376504	2616	1	AT1G78090	AT1G78090.1	-3243	Chr1_29370369_29370646
Hybrid_male	Chr1	29381020	29382848	1828	*	Plate7_H9	Distal Intergenic	1	29377752	29380183	2432	1	AT1G78095	AT1G78095.1	3269	Chr1_29381020_29382848
Hybrid_male	Chr1	29462517	29462519	2	*	Plate4_H5	Promoter (<=1kb)	1	29461671	29463385	1715	1	AT1G78300	AT1G78300.1	847	Chr1_29462517_29462519
Hybrid_male	Chr1	29468188	29468474	286	*	Plate8_A1	Promoter (<=1kb)	1	29467437	29468374	938	2	AT1G78320	AT1G78320.1	0	Chr1_29468188_29468474
Hybrid_male	Chr1	29637969	29638128	159	*	Plate8_C4	Promoter (<=1kb)	1	29636955	29638552	1598	2	AT1G78830	AT1G78830.1	424	Chr1_29637969_29638128
Hybrid_male	Chr1	29762476	29763058	582	*	Plate7_G10	Downstream (1-2kb)	1	29759158	29760691	1534	1	AT1G79110	AT1G79110.1	3319	Chr1_29762476_29763058
Hybrid_male	Chr1	29843311	29843353	42	*	Plate4_G3	Promoter (<=1kb)	1	29842771	29844638	1868	1	AT1G79340	AT1G79340.1	541	Chr1_29843311_29843353
Hybrid_male	Chr1	30123764	30124986	1222	*	Plate8_E6	Exon (AT1G80070.1/AT1G80070, exon 15 of 24)	1	30128005	30129591	1587	2	AT1G80080	AT1G80080.1	4605	Chr1_30123764_30124986
Hybrid_male	Chr1	30199936	30200098	162	*	Plate3_H9	Promoter (<=1kb)	1	30198061	30199537	1477	2	AT1G80330	AT1G80330.1	-400	Chr1_30199936_30200098
Hybrid_male	Chr1	30255730	30256371	641	*	Plate3_A10	Promoter (<=1kb)	1	30256066	30257916	1851	1	AT1G80470	AT1G80470.1	0	Chr1_30255730_30256371
Hybrid_male	Chr2	113493	113576	83	*	Plate3_H6	Promoter (1-2kb)	2	114975	117640	2666	1	AT2G01190	AT2G01190.1	-1399	Chr2_113493_113576
Hybrid_male	Chr2	145637	145712	75	*	Plate8_G5	Promoter (<=1kb)	2	145676	149394	3719	1	AT2G01280	AT2G01280.1	0	Chr2_145637_145712
Hybrid_male	Chr2	163519	163704	185	*	Plate3_A12	Promoter (<=1kb)	2	163954	165290	1337	1	AT2G01340	AT2G01340.1	-250	Chr2_163519_163704
Hybrid_male	Chr2	202812	202944	132	*	Plate3_A7	Promoter (<=1kb)	2	199511	203126	3616	2	AT2G01450	AT2G01450.4	182	Chr2_202812_202944
Hybrid_male	Chr2	240752	243306	2554	*	Plate8_D2	Promoter (<=1kb)	2	242123	243493	1371	2	AT2G01540	AT2G01540.1	187	Chr2_240752_243306
Hybrid_male	Chr2	254466	254916	450	*	Plate4_D5	Downstream (<1kb)	2	255249	257550	2302	2	AT2G01570	AT2G01570.1	2634	Chr2_254466_254916
Hybrid_male	Chr2	261204	262284	1080	*	Plate8_D10	Downstream (2-3kb)	2	265044	265905	862	2	AT2G01580	AT2G01580.1	3621	Chr2_261204_262284
Hybrid_male	Chr2	304039	305712	1673	*	Plate4_D6	Promoter (<=1kb)	2	306385	308659	2275	1	AT2G01680	AT2G01680.1	-673	Chr2_304039_305712
Hybrid_male	Chr2	338345	338959	614	*	Plate3_E11	Promoter (<=1kb)	2	338024	339871	1848	2	AT2G01780	AT2G01780.1	912	Chr2_338345_338959
Hybrid_male	Chr2	351126	351372	246	*	Plate8_C4	Downstream (2-3kb)	2	347537	350179	2643	1	AT2G01810	AT2G01810.1	3590	Chr2_351126_351372
Hybrid_male	Chr2	356063	356207	144	*	Plate4_B8	Promoter (<=1kb)	2	353457	355522	2066	2	AT2G01818	AT2G01818.1	-542	Chr2_356063_356207
Hybrid_male	Chr2	388162	388582	420	*	Plate7_B8	Promoter (<=1kb)	2	388055	389918	1864	1	AT2G01860	AT2G01860.1	108	Chr2_388162_388582
Hybrid_male	Chr2	4e+05	400008	8	*	Plate3_A8	Promoter (<=1kb)	2	396768	399208	2441	2	AT2G01890	AT2G01890.2	-793	Chr2_4e+05_400008
Hybrid_male	Chr2	503925	504635	710	*	Plate7_C9	Promoter (<=1kb)	2	505487	509425	3939	1	AT2G02070	AT2G02070.1	-852	Chr2_503925_504635
Hybrid_male	Chr2	505881	506565	684	*	Plate7_B12	Promoter (<=1kb)	2	505487	509425	3939	1	AT2G02070	AT2G02070.1	395	Chr2_505881_506565
Hybrid_male	Chr2	540709	540774	65	*	Plate4_G12	Promoter (<=1kb)	2	539999	540634	636	1	AT2G02130	AT2G02130.1	711	Chr2_540709_540774
Hybrid_male	Chr2	587334	587627	293	*	Plate8_G3	Promoter (<=1kb)	2	583978	587124	3147	2	AT2G02220	AT2G02220.1	-211	Chr2_587334_587627
Hybrid_male	Chr2	598314	598341	27	*	Plate8_A1	Promoter (<=1kb)	2	596454	597760	1307	2	AT2G02260	AT2G02260.1	-555	Chr2_598314_598341
Hybrid_male	Chr2	604870	607682	2812	*	Plate8_D4	Promoter (<=1kb)	2	606182	607839	1658	2	AT2G02300	AT2G02300.1	157	Chr2_604870_607682
Hybrid_male	Chr2	609692	610265	573	*	Plate7_C7	Promoter (<=1kb)	2	608759	610130	1372	2	AT2G02310	AT2G02310.1	0	Chr2_609692_610265
Hybrid_male	Chr2	638192	638203	11	*	Plate8_D6	Promoter (<=1kb)	2	638012	639305	1294	1	AT2G02440	AT2G02440.1	181	Chr2_638192_638203
Hybrid_male	Chr2	647311	647312	1	*	Plate4_F4	Promoter (<=1kb)	2	648044	650814	2771	1	AT2G02450	AT2G02450.1	-732	Chr2_647311_647312
Hybrid_male	Chr2	825222	825561	339	*	Plate7_F6	Downstream (<1kb)	2	826404	827812	1409	2	AT2G02850	AT2G02850.1	2251	Chr2_825222_825561
Hybrid_male	Chr2	858322	859250	928	*	Plate7_C10	Promoter (<=1kb)	2	859453	862076	2624	1	AT2G02955	AT2G02955.1	-203	Chr2_858322_859250
Hybrid_male	Chr2	905144	905235	91	*	Plate4_H11	Promoter (<=1kb)	2	905619	909070	3452	1	AT2G03070	AT2G03070.1	-384	Chr2_905144_905235
Hybrid_male	Chr2	966099	966104	5	*	Plate7_G6	Promoter (1-2kb)	2	966451	967918	1468	2	AT2G03200	AT2G03200.1	1814	Chr2_966099_966104
Hybrid_male	Chr2	969739	969789	50	*	Plate7_B10	Promoter (<=1kb)	2	968335	970018	1684	2	AT2G03210	AT2G03210.1	229	Chr2_969739_969789
Hybrid_male	Chr2	1004775	1004947	172	*	Plate4_D12	Promoter (<=1kb)	2	1003468	1004222	755	2	AT2G03300	AT2G03300.1	-554	Chr2_1004775_1004947
Hybrid_male	Chr2	1031845	1034090	2245	*	Plate4_H7	Promoter (<=1kb)	2	1030402	1032625	2224	2	AT2G03390	AT2G03390.1	0	Chr2_1031845_1034090
Hybrid_male	Chr2	1107733	1109751	2018	*	Plate7_D12	Promoter (<=1kb)	2	1109237	1110411	1175	2	AT2G03650	AT2G03650.1	660	Chr2_1107733_1109751
Hybrid_male	Chr2	1136974	1139693	2719	*	Plate4_A9	Promoter (<=1kb)	2	1137611	1140185	2575	2	AT2G03730	AT2G03730.2	492	Chr2_1136974_1139693
Hybrid_male	Chr2	1260499	1261400	901	*	Plate3_B8	Promoter (1-2kb)	2	1259199	1262552	3354	1	AT2G03980	AT2G03980.1	1301	Chr2_1260499_1261400
Hybrid_male	Chr2	1362627	1363443	816	*	Plate3_F11	Promoter (1-2kb)	2	1362653	1364690	2038	2	AT2G04090	AT2G04090.1	1247	Chr2_1362627_1363443
Hybrid_male	Chr2	1381410	1382652	1242	*	Plate4_D10	Promoter (<=1kb)	2	1382635	1383495	861	2	AT2G04110	AT2G04110.1	843	Chr2_1381410_1382652
Hybrid_male	Chr2	1489706	1490588	882	*	Plate8_C9	Promoter (<=1kb)	2	1485408	1490783	5376	2	AT2G04290	AT2G04290.1	195	Chr2_1489706_1490588
Hybrid_male	Chr2	1498000	1500844	2844	*	Plate4_C11	Downstream (<1kb)	2	1501408	1503785	2378	2	AT2G04305	AT2G04305.1	2941	Chr2_1498000_1500844
Hybrid_male	Chr2	1504348	1505299	951	*	Plate4_A10	Promoter (<=1kb)	2	1501408	1503785	2378	2	AT2G04305	AT2G04305.1	-564	Chr2_1504348_1505299
Hybrid_male	Chr2	1559893	1560250	357	*	Plate3_F12	Promoter (1-2kb)	2	1557260	1561743	4484	2	AT2G04490	AT2G04490.1	1493	Chr2_1559893_1560250
Hybrid_male	Chr2	1673343	1673791	448	*	Plate3_B8	Distal Intergenic	2	1671116	1672075	960	1	AT2G04770	AT2G04770.1	2228	Chr2_1673343_1673791
Hybrid_male	Chr2	1689495	1689614	119	*	Plate4_F6	Promoter (<=1kb)	2	1688773	1689966	1194	1	AT2G04810	AT2G04810.1	723	Chr2_1689495_1689614
Hybrid_male	Chr2	1700000	1700015	15	*	Plate3_G8	Promoter (1-2kb)	2	1698466	1701271	2806	2	AT2G04842	AT2G04842.1	1256	Chr2_1700000_1700015
Hybrid_male	Chr2	1726988	1728414	1426	*	Plate8_A12	Promoter (<=1kb)	2	1726138	1727268	1131	1	AT2G04920	AT2G04920.1	851	Chr2_1726988_1728414
Hybrid_male	Chr2	1824731	1824735	4	*	Plate3_F8	Promoter (<=1kb)	2	1823240	1824425	1186	2	AT2G05100	AT2G05100.1	-307	Chr2_1824731_1824735
Hybrid_male	Chr2	1861128	1862533	1405	*	Plate7_A6	Promoter (<=1kb)	2	1858543	1861895	3353	2	AT2G05160	AT2G05160.1	0	Chr2_1861128_1862533
Hybrid_male	Chr2	1917891	1918042	151	*	Plate8_E9	Promoter (<=1kb)	2	1918289	1920042	1754	1	AT2G05260	AT2G05260.1	-247	Chr2_1917891_1918042
Hybrid_male	Chr2	2271134	2272989	1855	*	Plate4_F11	Promoter (<=1kb)	2	2269515	2272229	2715	2	AT2G05920	AT2G05920.1	0	Chr2_2271134_2272989
Hybrid_male	Chr2	2285249	2287013	1764	*	Plate4_C9	Downstream (<1kb)	2	2287238	2289307	2070	2	AT2G05940	AT2G05940.1	2294	Chr2_2285249_2287013
Hybrid_male	Chr2	2317100	2319746	2646	*	Plate7_G7	Promoter (<=1kb)	2	2313803	2317933	4131	2	AT2G05980	AT2G05980.1	0	Chr2_2317100_2319746
Hybrid_male	Chr2	2331063	2331581	518	*	Plate7_G10	Promoter (<=1kb)	2	2330776	2331479	704	1	AT2G06002	AT2G06002.1	288	Chr2_2331063_2331581
Hybrid_male	Chr2	2881811	2881909	98	*	Plate4_D1	Promoter (<=1kb)	2	2882424	2882717	294	2	AT2G06973	AT2G06973.1	808	Chr2_2881811_2881909
Hybrid_male	Chr2	4143629	4143745	116	*	Plate8_D1	Promoter (1-2kb)	2	4142323	4142473	151	2	AT2G10606	AT2G10606.1	-1157	Chr2_4143629_4143745
Hybrid_male	Chr2	5050373	5051144	771	*	Plate8_B1	Promoter (<=1kb)	2	5049953	5050087	135	2	AT2G12461	AT2G12461.1	-287	Chr2_5050373_5051144
Hybrid_male	Chr2	5421645	5421718	73	*	Plate8_C11	Promoter (<=1kb)	2	5419675	5420834	1160	2	AT2G13130	AT2G13130.1	-812	Chr2_5421645_5421718
Hybrid_male	Chr2	5508268	5508564	296	*	Plate3_H10	Downstream (<1kb)	2	5509322	5511099	1778	2	AT2G13280	AT2G13280.1	2535	Chr2_5508268_5508564
Hybrid_male	Chr2	5541335	5541532	197	*	Plate3_C12	Promoter (<=1kb)	2	5539240	5541355	2116	2	AT2G13360	AT2G13360.2	0	Chr2_5541335_5541532
Hybrid_male	Chr2	5804152	5805006	854	*	Plate8_F11	Distal Intergenic	2	5798568	5799689	1122	2	AT2G13851	AT2G13851.1	-4464	Chr2_5804152_5805006
Hybrid_male	Chr2	5832031	5832870	839	*	Plate8_H6	Promoter (<=1kb)	2	5833044	5835209	2166	1	AT2G13900	AT2G13900.1	-174	Chr2_5832031_5832870
Hybrid_male	Chr2	5982066	5982240	174	*	Plate7_H11	Promoter (<=1kb)	2	5977356	5981899	4544	2	AT2G14170	AT2G14170.3	-168	Chr2_5982066_5982240
Hybrid_male	Chr2	6015951	6016009	58	*	Plate7_H6	Promoter (<=1kb)	2	6016715	6016810	96	1	AT2G14206	AT2G14206.1	-706	Chr2_6015951_6016009
Hybrid_male	Chr2	6125453	6125894	441	*	Plate8_F3	Promoter (1-2kb)	2	6121372	6124329	2958	2	AT2G14410	AT2G14410.1	-1125	Chr2_6125453_6125894
Hybrid_male	Chr2	6272741	6273654	913	*	Plate3_G11	Promoter (<=1kb)	2	6272491	6273083	593	1	AT2G14660	AT2G14660.1	251	Chr2_6272741_6273654
Hybrid_male	Chr2	6272840	6273654	814	*	Plate3_F10	Promoter (<=1kb)	2	6272491	6273083	593	1	AT2G14660	AT2G14660.1	350	Chr2_6272840_6273654
Hybrid_male	Chr2	6319505	6319790	285	*	Plate4_B1	Downstream (1-2kb)	2	6321587	6323312	1726	2	AT2G14760	AT2G14760.1	3522	Chr2_6319505_6319790
Hybrid_male	Chr2	6378952	6378971	19	*	Plate8_E4	Promoter (1-2kb)	2	6378876	6380933	2058	2	AT2G14843	AT2G14843.1	1962	Chr2_6378952_6378971
Hybrid_male	Chr2	6385700	6386115	415	*	Plate7_F7	Promoter (<=1kb)	2	6385872	6387570	1699	1	AT2G14850	AT2G14850.1	0	Chr2_6385700_6386115
Hybrid_male	Chr2	6401114	6402963	1849	*	Plate3_A9	Promoter (1-2kb)	2	6404175	6405330	1156	1	AT2G14900	AT2G14900.1	-1212	Chr2_6401114_6402963
Hybrid_male	Chr2	6499081	6499189	108	*	Plate8_A5	Downstream (1-2kb)	2	6501126	6501704	579	2	AT2G15025	AT2G15025.1	2515	Chr2_6499081_6499189
Hybrid_male	Chr2	6503905	6504475	570	*	Plate7_G8	Promoter (<=1kb)	2	6504070	6504171	102	2	AT2G15029	AT2G15029.1	0	Chr2_6503905_6504475
Hybrid_male	Chr2	6681355	6681651	296	*	Plate7_D10	Downstream (2-3kb)	2	6684411	6685069	659	2	AT2G15345	AT2G15345.1	3418	Chr2_6681355_6681651
Hybrid_male	Chr2	6698000	6700091	2091	*	Plate8_E3	Promoter (<=1kb)	2	6698100	6699783	1684	2	AT2G15370	AT2G15370.1	0	Chr2_6698000_6700091
Hybrid_male	Chr2	6758522	6760055	1533	*	Plate4_E1	Promoter (<=1kb)	2	6758681	6760633	1953	1	AT2G15480	AT2G15480.1	0	Chr2_6758522_6760055
Hybrid_male	Chr2	6790319	6790497	178	*	Plate4_H10	Promoter (<=1kb)	2	6787869	6790101	2233	2	AT2G15560	AT2G15560.1	-219	Chr2_6790319_6790497
Hybrid_male	Chr2	6791180	6793074	1894	*	Plate4_D9	Promoter (<=1kb)	2	6791290	6792933	1644	2	AT2G15570	AT2G15570.1	0	Chr2_6791180_6793074
Hybrid_male	Chr2	6977534	6977783	249	*	Plate4_B11	Promoter (1-2kb)	2	6976017	6977594	1578	1	AT2G16040	AT2G16040.1	1518	Chr2_6977534_6977783
Hybrid_male	Chr2	6979593	6979985	392	*	Plate8_E2	Promoter (<=1kb)	2	6980450	6982101	1652	1	AT2G16050	AT2G16050.1	-465	Chr2_6979593_6979985
Hybrid_male	Chr2	7059427	7059434	7	*	Plate8_F7	Promoter (1-2kb)	2	7058930	7060573	1644	2	AT2G16290	AT2G16290.1	1139	Chr2_7059427_7059434
Hybrid_male	Chr2	7059434	7059441	7	*	Plate8_C12	Promoter (1-2kb)	2	7058930	7060573	1644	2	AT2G16290	AT2G16290.1	1132	Chr2_7059434_7059441
Hybrid_male	Chr2	7059434	7059441	7	*	Plate8_E5	Promoter (1-2kb)	2	7058930	7060573	1644	2	AT2G16290	AT2G16290.1	1132	Chr2_7059434_7059441
Hybrid_male	Chr2	7204578	7205350	772	*	Plate8_A8	Promoter (<=1kb)	2	7205391	7205918	528	2	AT2G16620	AT2G16620.1	568	Chr2_7204578_7205350
Hybrid_male	Chr2	7383154	7385255	2101	*	Plate8_A7	Promoter (<=1kb)	2	7383079	7387854	4776	1	AT2G16990	AT2G16990.2	76	Chr2_7383154_7385255
Hybrid_male	Chr2	7413329	7414440	1111	*	Plate3_C9	Promoter (1-2kb)	2	7410835	7415610	4776	2	AT2G17050	AT2G17050.1	1170	Chr2_7413329_7414440
Hybrid_male	Chr2	7512182	7514529	2347	*	Plate4_B9	Promoter (<=1kb)	2	7513128	7515047	1920	1	AT2G17280	AT2G17280.2	0	Chr2_7512182_7514529
Hybrid_male	Chr2	7663874	7664340	466	*	Plate8_E6	Promoter (<=1kb)	2	7664103	7666522	2420	1	AT2G17620	AT2G17620.1	0	Chr2_7663874_7664340
Hybrid_male	Chr2	7736630	7736744	114	*	Plate4_B5	Intron (AT2G17790.1/AT2G17790, intron 10 of 20)	2	7733635	7739673	6039	1	AT2G17790	AT2G17790.1	2996	Chr2_7736630_7736744
Hybrid_male	Chr2	7736630	7736744	114	*	Plate8_C7	Intron (AT2G17790.1/AT2G17790, intron 10 of 20)	2	7733635	7739673	6039	1	AT2G17790	AT2G17790.1	2996	Chr2_7736630_7736744
Hybrid_male	Chr2	7736630	7736744	114	*	Plate8_D11	Intron (AT2G17790.1/AT2G17790, intron 10 of 20)	2	7733635	7739673	6039	1	AT2G17790	AT2G17790.1	2996	Chr2_7736630_7736744
Hybrid_male	Chr2	7736630	7736744	114	*	Plate8_H3	Intron (AT2G17790.1/AT2G17790, intron 10 of 20)	2	7733635	7739673	6039	1	AT2G17790	AT2G17790.1	2996	Chr2_7736630_7736744
Hybrid_male	Chr2	7767694	7768746	1052	*	Plate7_A6	Promoter (<=1kb)	2	7766962	7767931	970	2	AT2G17880	AT2G17880.1	0	Chr2_7767694_7768746
Hybrid_male	Chr2	7838472	7840802	2330	*	Plate8_D9	Promoter (<=1kb)	2	7840067	7841654	1588	1	AT2G18030	AT2G18030.2	0	Chr2_7838472_7840802
Hybrid_male	Chr2	7923837	7924524	687	*	Plate4_E12	Promoter (<=1kb)	2	7924267	7924659	393	2	AT2G18200	AT2G18200.1	135	Chr2_7923837_7924524
Hybrid_male	Chr2	7977829	7978402	573	*	Plate4_A12	Promoter (<=1kb)	2	7976712	7979377	2666	2	AT2G18360	AT2G18360.1	975	Chr2_7977829_7978402
Hybrid_male	Chr2	8323394	8324265	871	*	Plate3_C8	Promoter (<=1kb)	2	8324716	8325965	1250	1	AT2G19180	AT2G19180.1	-451	Chr2_8323394_8324265
Hybrid_male	Chr2	8367977	8368334	357	*	Plate7_G9	Promoter (<=1kb)	2	8368040	8368219	180	2	AT2G19300	AT2G19300.1	0	Chr2_8367977_8368334
Hybrid_male	Chr2	8425164	8425602	438	*	Plate7_B8	Promoter (<=1kb)	2	8426206	8429736	3531	1	AT2G19450	AT2G19450.1	-604	Chr2_8425164_8425602
Hybrid_male	Chr2	8625926	8627061	1135	*	Plate8_C2	Promoter (1-2kb)	2	8627699	8628220	522	2	AT2G19980	AT2G19980.1	1159	Chr2_8625926_8627061
Hybrid_male	Chr2	8978543	8978684	141	*	Plate8_G12	Promoter (<=1kb)	2	8975348	8979379	4032	2	AT2G20850	AT2G20850.1	695	Chr2_8978543_8978684
Hybrid_male	Chr2	9037523	9037713	190	*	Plate8_C6	Promoter (<=1kb)	2	9036793	9037650	858	2	AT2G21060	AT2G21060.1	0	Chr2_9037523_9037713
Hybrid_male	Chr2	9263483	9264977	1494	*	Plate8_D3	Promoter (<=1kb)	2	9263537	9264098	562	1	AT2G21655	AT2G21655.1	0	Chr2_9263483_9264977
Hybrid_male	Chr2	9375100	9375559	459	*	Plate4_H9	Promoter (<=1kb)	2	9374438	9376260	1823	2	AT2G22040	AT2G22040.1	701	Chr2_9375100_9375559
Hybrid_male	Chr2	9513193	9513295	102	*	Plate4_H1	Promoter (<=1kb)	2	9513219	9514535	1317	1	AT2G22420	AT2G22420.1	0	Chr2_9513193_9513295
Hybrid_male	Chr2	9751603	9751860	257	*	Plate3_B12	Promoter (1-2kb)	2	9749869	9752863	2995	1	AT2G22910	AT2G22910.1	1735	Chr2_9751603_9751860
Hybrid_male	Chr2	9954551	9955186	635	*	Plate4_E8	Promoter (<=1kb)	2	9952867	9955091	2225	2	AT2G23370	AT2G23370.1	0	Chr2_9954551_9955186
Hybrid_male	Chr2	9987311	9987593	282	*	Plate4_E10	Downstream (1-2kb)	2	9988754	9991332	2579	2	AT2G23450	AT2G23450.1	3739	Chr2_9987311_9987593
Hybrid_male	Chr2	10065910	10066412	502	*	Plate3_B9	Promoter (<=1kb)	2	10066163	10067455	1293	1	AT2G23680	AT2G23680.1	0	Chr2_10065910_10066412
Hybrid_male	Chr2	10269776	10269986	210	*	Plate8_E1	Promoter (<=1kb)	2	10268008	10270612	2605	2	AT2G24160	AT2G24160.1	626	Chr2_10269776_10269986
Hybrid_male	Chr2	10290761	10291151	390	*	Plate8_E9	Promoter (<=1kb)	2	10291418	10291762	345	1	AT2G24205	AT2G24205.1	-267	Chr2_10290761_10291151
Hybrid_male	Chr2	10372178	10372609	431	*	Plate7_A7	Promoter (<=1kb)	2	10369979	10373063	3085	2	AT2G24370	AT2G24370.1	454	Chr2_10372178_10372609
Hybrid_male	Chr2	10421700	10422050	350	*	Plate7_A12	Promoter (<=1kb)	2	10421841	10424113	2273	1	AT2G24530	AT2G24530.1	0	Chr2_10421700_10422050
Hybrid_male	Chr2	10527833	10527838	5	*	Plate8_B7	Promoter (<=1kb)	2	10528064	10533887	5824	1	AT2G24735	AT2G24735.1	-226	Chr2_10527833_10527838
Hybrid_male	Chr2	10609389	10612106	2717	*	Plate8_D1	Promoter (<=1kb)	2	10609394	10612232	2839	1	AT2G24940	AT2G24940.1	0	Chr2_10609389_10612106
Hybrid_male	Chr2	10647059	10647130	71	*	Plate4_B4	Promoter (1-2kb)	2	10648663	10650450	1788	1	AT2G25030	AT2G25030.1	-1533	Chr2_10647059_10647130
Hybrid_male	Chr2	10668446	10669763	1317	*	Plate4_G10	Promoter (<=1kb)	2	10668049	10670019	1971	1	AT2G25080	AT2G25080.1	398	Chr2_10668446_10669763
Hybrid_male	Chr2	10848000	10850192	2192	*	Plate4_F9	Promoter (<=1kb)	2	10847375	10850532	3158	2	AT2G25490	AT2G25490.1	340	Chr2_10848000_10850192
Hybrid_male	Chr2	11091353	11091373	20	*	Plate3_A8	Promoter (1-2kb)	2	11091334	11093153	1820	2	AT2G26030	AT2G26030.2	1780	Chr2_11091353_11091373
Hybrid_male	Chr2	11100000	11100441	441	*	Plate3_H7	Promoter (<=1kb)	2	11098652	11099380	729	2	AT2G26050	AT2G26050.1	-621	Chr2_11100000_11100441
Hybrid_male	Chr2	11100441	11100870	429	*	Plate4_G2	Promoter (1-2kb)	2	11098652	11099380	729	2	AT2G26050	AT2G26050.1	-1062	Chr2_11100441_11100870
Hybrid_male	Chr2	11225545	11226069	524	*	Plate3_G7	Promoter (<=1kb)	2	11224565	11226214	1650	1	AT2G26370	AT2G26370.1	981	Chr2_11225545_11226069
Hybrid_male	Chr2	11300000	11302392	2392	*	Plate4_D5	Promoter (<=1kb)	2	11299144	11302191	3048	1	AT2G26570	AT2G26570.1	857	Chr2_11300000_11302392
Hybrid_male	Chr2	11309011	11310476	1465	*	Plate4_C3	Downstream (<1kb)	2	11303592	11306953	3362	2	AT2G26580	AT2G26580.2	-2059	Chr2_11309011_11310476
Hybrid_male	Chr2	11316960	11316986	26	*	Plate3_C12	Promoter (<=1kb)	2	11316452	11318483	2032	1	AT2G26600	AT2G26600.2	509	Chr2_11316960_11316986
Hybrid_male	Chr2	11641572	11642927	1355	*	Plate3_H9	Distal Intergenic	2	11637306	11639537	2232	2	AT2G27220	AT2G27220.1	-2036	Chr2_11641572_11642927
Hybrid_male	Chr2	11703604	11704213	609	*	Plate8_F1	Promoter (<=1kb)	2	11699579	11704231	4653	2	AT2G27350	AT2G27350.1	18	Chr2_11703604_11704213
Hybrid_male	Chr2	11711937	11713019	1082	*	Plate7_E7	Promoter (<=1kb)	2	11713411	11715696	2286	1	AT2G27380	AT2G27380.1	-392	Chr2_11711937_11713019
Hybrid_male	Chr2	11889590	11890003	413	*	Plate4_E5	Promoter (<=1kb)	2	11885571	11889176	3606	2	AT2G27920	AT2G27920.1	-415	Chr2_11889590_11890003
Hybrid_male	Chr2	12157168	12158399	1231	*	Plate8_D7	Promoter (<=1kb)	2	12157923	12158791	869	1	AT2G28420	AT2G28420.1	0	Chr2_12157168_12158399
Hybrid_male	Chr2	12286078	12286080	2	*	Plate7_D8	Promoter (<=1kb)	2	12284625	12286645	2021	2	AT2G28640	AT2G28640.1	565	Chr2_12286078_12286080
Hybrid_male	Chr2	12286078	12286080	2	*	Plate8_H4	Promoter (<=1kb)	2	12284625	12286645	2021	2	AT2G28640	AT2G28640.1	565	Chr2_12286078_12286080
Hybrid_male	Chr2	12404711	12404872	161	*	Plate7_E8	Promoter (1-2kb)	2	12398745	12403528	4784	2	AT2G28880	AT2G28880.1	-1184	Chr2_12404711_12404872
Hybrid_male	Chr2	12464578	12465094	516	*	Plate4_A5	Promoter (<=1kb)	2	12465764	12469464	3701	1	AT2G29010	AT2G29010.1	-670	Chr2_12464578_12465094
Hybrid_male	Chr2	12619162	12619359	197	*	Plate3_D12	Promoter (<=1kb)	2	12619554	12620027	474	1	AT2G29430	AT2G29430.1	-195	Chr2_12619162_12619359
Hybrid_male	Chr2	12619581	12619624	43	*	Plate4_F2	Promoter (<=1kb)	2	12619554	12620027	474	1	AT2G29430	AT2G29430.1	28	Chr2_12619581_12619624
Hybrid_male	Chr2	12766466	12767153	687	*	Plate8_A3	Promoter (<=1kb)	2	12767585	12768435	851	1	AT2G29950	AT2G29950.1	-432	Chr2_12766466_12767153
Hybrid_male	Chr2	12785790	12786689	899	*	Plate4_E11	Promoter (<=1kb)	2	12781591	12785053	3463	2	AT2G29980	AT2G29980.1	-738	Chr2_12785790_12786689
Hybrid_male	Chr2	12865459	12865504	45	*	Plate4_F12	Distal Intergenic	2	12868630	12869724	1095	1	AT2G30130	AT2G30130.1	-3126	Chr2_12865459_12865504
Hybrid_male	Chr2	13013497	13014944	1447	*	Plate8_C9	Promoter (<=1kb)	2	13014848	13017153	2306	1	AT2G30550	AT2G30550.2	0	Chr2_13013497_13014944
Hybrid_male	Chr2	13150000	13150216	216	*	Plate8_B6	Promoter (<=1kb)	2	13149414	13152542	3129	1	AT2G30900	AT2G30900.1	587	Chr2_13150000_13150216
Hybrid_male	Chr2	13190248	13192090	1842	*	Plate3_G9	Promoter (<=1kb)	2	13187583	13190283	2701	2	AT2G30990	AT2G30990.1	0	Chr2_13190248_13192090
Hybrid_male	Chr2	13374533	13374872	339	*	Plate7_G6	Promoter (<=1kb)	2	13371658	13373606	1949	2	AT2G31360	AT2G31360.1	-928	Chr2_13374533_13374872
Hybrid_male	Chr2	13445136	13445233	97	*	Plate3_G7	Promoter (<=1kb)	2	13440909	13445851	4943	2	AT2G31580	AT2G31580.1	618	Chr2_13445136_13445233
Hybrid_male	Chr2	13642285	13642527	242	*	Plate4_F6	Promoter (<=1kb)	2	13640668	13641953	1286	2	AT2G32070	AT2G32070.1	-333	Chr2_13642285_13642527
Hybrid_male	Chr2	14415866	14415882	16	*	Plate3_C8	Promoter (1-2kb)	2	14413758	14414765	1008	2	AT2G34140	AT2G34140.1	-1102	Chr2_14415866_14415882
Hybrid_male	Chr2	14622897	14622924	27	*	Plate4_E3	Intron (AT2G34680.1/AT2G34680, intron 17 of 37)	2	14616622	14629129	12508	2	AT2G34680	AT2G34680.1	6205	Chr2_14622897_14622924
Hybrid_male	Chr2	14622897	14625136	2239	*	Plate3_F12	Exon (AT2G34680.1/AT2G34680, exon 11 of 38)	2	14616622	14629129	12508	2	AT2G34680	AT2G34680.1	3993	Chr2_14622897_14625136
Hybrid_male	Chr2	14639192	14639265	73	*	Plate8_G10	Downstream (<1kb)	2	14634134	14635627	1494	2	AT2G34700	AT2G34700.1	-3566	Chr2_14639192_14639265
Hybrid_male	Chr2	15006207	15008221	2014	*	Plate4_H5	Promoter (1-2kb)	2	15005205	15005789	585	1	AT2G35700	AT2G35700.1	1003	Chr2_15006207_15008221
Hybrid_male	Chr2	15082521	15082904	383	*	Plate4_B10	Promoter (1-2kb)	2	15082855	15084473	1619	2	AT2G35930	AT2G35930.1	1569	Chr2_15082521_15082904
Hybrid_male	Chr2	15094694	15095734	1040	*	Plate4_D12	Distal Intergenic	2	15088833	15092415	3583	2	AT2G35940	AT2G35940.1	-2280	Chr2_15094694_15095734
Hybrid_male	Chr2	15173269	15173454	185	*	Plate7_C7	Promoter (<=1kb)	2	15173782	15174216	435	2	AT2G36180	AT2G36180.1	762	Chr2_15173269_15173454
Hybrid_male	Chr2	15940160	15940713	553	*	Plate4_H2	Distal Intergenic	2	15944711	15947085	2375	1	AT2G38090	AT2G38090.1	-3998	Chr2_15940160_15940713
Hybrid_male	Chr2	15962892	15963534	642	*	Plate4_A6	Distal Intergenic	2	15952607	15955494	2888	2	AT2G38110	AT2G38110.1	-7399	Chr2_15962892_15963534
Hybrid_male	Chr2	16123937	16124515	578	*	Plate3_E10	Promoter (<=1kb)	2	16123985	16125445	1461	1	AT2G38510	AT2G38510.1	0	Chr2_16123937_16124515
Hybrid_male	Chr2	16200176	16200657	481	*	Plate7_B10	Promoter (<=1kb)	2	16200994	16202669	1676	1	AT2G38760	AT2G38760.1	-337	Chr2_16200176_16200657
Hybrid_male	Chr2	16365583	16367627	2044	*	Plate4_E2	Promoter (<=1kb)	2	16366157	16368275	2119	2	AT2G39210	AT2G39210.1	648	Chr2_16365583_16367627
Hybrid_male	Chr2	16501078	16502646	1568	*	Plate7_B6	Promoter (<=1kb)	2	16501623	16504304	2682	1	AT2G39550	AT2G39550.1	0	Chr2_16501078_16502646
Hybrid_male	Chr2	16539734	16539851	117	*	Plate3_B8	Promoter (<=1kb)	2	16539384	16540417	1034	2	AT2G39681	AT2G39681.1	566	Chr2_16539734_16539851
Hybrid_male	Chr2	16551565	16552206	641	*	Plate7_B11	Distal Intergenic	2	16556856	16557577	722	1	AT2G39705	AT2G39705.1	-4650	Chr2_16551565_16552206
Hybrid_male	Chr2	16575064	16575507	443	*	Plate8_G12	Promoter (<=1kb)	2	16575752	16579120	3369	1	AT2G39740	AT2G39740.1	-245	Chr2_16575064_16575507
Hybrid_male	Chr2	16700000	16700581	581	*	Plate3_G6	Promoter (<=1kb)	2	16698092	16700012	1921	2	AT2G39990	AT2G39990.1	0	Chr2_16700000_16700581
Hybrid_male	Chr2	16781147	16782878	1731	*	Plate8_G10	Promoter (<=1kb)	2	16782522	16784147	1626	1	AT2G40180	AT2G40180.1	0	Chr2_16781147_16782878
Hybrid_male	Chr2	16799776	16799849	73	*	Plate8_F2	Distal Intergenic	2	16796599	16797585	987	2	AT2G40220	AT2G40220.1	-2192	Chr2_16799776_16799849
Hybrid_male	Chr2	16920289	16922010	1721	*	Plate7_A6	Promoter (<=1kb)	2	16922587	16925914	3328	1	AT2G40520	AT2G40520.2	-577	Chr2_16920289_16922010
Hybrid_male	Chr2	16930503	16931679	1176	*	Plate8_C3	Promoter (<=1kb)	2	16930864	16934588	3725	1	AT2G40540	AT2G40540.1	0	Chr2_16930503_16931679
Hybrid_male	Chr2	17068258	17068364	106	*	Plate7_H9	Downstream (1-2kb)	2	17063122	17065684	2563	2	AT2G40900	AT2G40900.1	-2575	Chr2_17068258_17068364
Hybrid_male	Chr2	17143226	17143674	448	*	Plate4_E4	Promoter (<=1kb)	2	17143294	17144949	1656	1	AT2G41130	AT2G41130.1	0	Chr2_17143226_17143674
Hybrid_male	Chr2	17150000	17150356	356	*	Plate7_E10	Promoter (<=1kb)	2	17150387	17153690	3304	1	AT2G41140	AT2G41140.1	-31	Chr2_17150000_17150356
Hybrid_male	Chr2	17250000	17250013	13	*	Plate8_E3	Promoter (1-2kb)	2	17251941	17253057	1117	1	AT2G41380	AT2G41380.1	-1928	Chr2_17250000_17250013
Hybrid_male	Chr2	17474664	17475447	783	*	Plate4_E1	Promoter (<=1kb)	2	17474619	17477223	2605	1	AT2G41880	AT2G41880.1	46	Chr2_17474664_17475447
Hybrid_male	Chr2	17600000	17601482	1482	*	Plate7_E6	Promoter (<=1kb)	2	17600075	17601849	1775	2	AT2G42250	AT2G42250.1	367	Chr2_17600000_17601482
Hybrid_male	Chr2	17600000	17601482	1482	*	Plate7_E8	Promoter (<=1kb)	2	17600075	17601849	1775	2	AT2G42250	AT2G42250.1	367	Chr2_17600000_17601482
Hybrid_male	Chr2	17665296	17667701	2405	*	Plate7_C10	Promoter (1-2kb)	2	17663444	17665295	1852	1	AT2G42430	AT2G42430.1	1853	Chr2_17665296_17667701
Hybrid_male	Chr2	17756315	17758955	2640	*	Plate3_F7	Promoter (<=1kb)	2	17756140	17758468	2329	1	AT2G42620	AT2G42620.1	176	Chr2_17756315_17758955
Hybrid_male	Chr2	17995589	17997522	1933	*	Plate4_D1	Promoter (<=1kb)	2	17995573	17995644	72	2	AT2G43300	AT2G43300.1	0	Chr2_17995589_17997522
Hybrid_male	Chr2	17995589	17997522	1933	*	Plate4_F11	Promoter (<=1kb)	2	17995573	17995644	72	2	AT2G43300	AT2G43300.1	0	Chr2_17995589_17997522
Hybrid_male	Chr2	18055470	18055501	31	*	Plate4_C9	Intron (AT2G43490.6/AT2G43490, intron 9 of 11)	2	18053002	18054387	1386	1	AT2G43480	AT2G43480.1	2469	Chr2_18055470_18055501
Hybrid_male	Chr2	18080200	18080557	357	*	Plate4_H11	Promoter (<=1kb)	2	18078649	18080028	1380	2	AT2G43580	AT2G43580.1	-173	Chr2_18080200_18080557
Hybrid_male	Chr2	18103415	18104446	1031	*	Plate4_C4	Promoter (<=1kb)	2	18103751	18104569	819	2	AT2G43660	AT2G43660.2	123	Chr2_18103415_18104446
Hybrid_male	Chr2	18195432	18195650	218	*	Plate8_E11	Promoter (<=1kb)	2	18194950	18195425	476	2	AT2G43932	AT2G43932.1	-8	Chr2_18195432_18195650
Hybrid_male	Chr2	18261853	18262056	203	*	Plate3_B8	Promoter (<=1kb)	2	18262210	18265346	3137	1	AT2G44160	AT2G44160.1	-154	Chr2_18261853_18262056
Hybrid_male	Chr2	18279777	18280386	609	*	Plate3_C10	Promoter (<=1kb)	2	18280623	18282876	2254	1	AT2G44210	AT2G44210.1	-237	Chr2_18279777_18280386
Hybrid_male	Chr2	18307576	18307596	20	*	Plate8_H9	Promoter (<=1kb)	2	18307309	18308349	1041	2	AT2G44300	AT2G44300.1	753	Chr2_18307576_18307596
Hybrid_male	Chr2	18340141	18341186	1045	*	Plate4_B6	Promoter (<=1kb)	2	18340921	18343849	2929	1	AT2G44450	AT2G44450.1	0	Chr2_18340141_18341186
Hybrid_male	Chr2	18348000	18350205	2205	*	Plate3_G10	Promoter (1-2kb)	2	18346439	18349966	3528	1	AT2G44460	AT2G44460.1	1562	Chr2_18348000_18350205
Hybrid_male	Chr2	18370280	18371800	1520	*	Plate3_E6	Distal Intergenic	2	18374292	18376790	2499	1	AT2G44500	AT2G44500.2	-2492	Chr2_18370280_18371800
Hybrid_male	Chr2	18422080	18424926	2846	*	Plate3_A12	Promoter (<=1kb)	2	18420832	18422839	2008	2	AT2G44660	AT2G44660.1	0	Chr2_18422080_18424926
Hybrid_male	Chr2	18500000	18500018	18	*	Plate7_G7	Promoter (1-2kb)	2	18498909	18500879	1971	1	AT2G44850	AT2G44850.2	1092	Chr2_18500000_18500018
Hybrid_male	Chr2	18548793	18549418	625	*	Plate3_F6	Promoter (<=1kb)	2	18542213	18548591	6379	2	AT2G44950	AT2G44950.1	-203	Chr2_18548793_18549418
Hybrid_male	Chr2	18595071	18595072	1	*	Plate7_F10	Promoter (<=1kb)	2	18593612	18594813	1202	2	AT2G45090	AT2G45090.1	-259	Chr2_18595071_18595072
Hybrid_male	Chr2	18600382	18600752	370	*	Plate4_D11	Promoter (<=1kb)	2	18599501	18601339	1839	1	AT2G45110	AT2G45110.1	882	Chr2_18600382_18600752
Hybrid_male	Chr2	18628286	18629725	1439	*	Plate4_D9	Promoter (<=1kb)	2	18628265	18630712	2448	2	AT2G45190	AT2G45190.1	987	Chr2_18628286_18629725
Hybrid_male	Chr2	18700000	18700888	888	*	Plate4_D8	Promoter (1-2kb)	2	18699428	18702054	2627	2	AT2G45380	AT2G45380.2	1166	Chr2_18700000_18700888
Hybrid_male	Chr2	18714373	18716511	2138	*	Plate3_A7	Promoter (<=1kb)	2	18714574	18714729	156	2	AT2G45412	AT2G45412.1	0	Chr2_18714373_18716511
Hybrid_male	Chr2	18771060	18773787	2727	*	Plate7_G8	Promoter (<=1kb)	2	18757489	18772229	14741	2	AT2G45540	AT2G45540.1	0	Chr2_18771060_18773787
Hybrid_male	Chr2	18851326	18853752	2426	*	Plate8_D11	Promoter (<=1kb)	2	18851218	18853709	2492	1	AT2G45770	AT2G45770.1	109	Chr2_18851326_18853752
Hybrid_male	Chr2	18921616	18922690	1074	*	Plate3_D9	Promoter (<=1kb)	2	18921024	18922179	1156	2	AT2G46000	AT2G46000.1	0	Chr2_18921616_18922690
Hybrid_male	Chr2	19019275	19019418	143	*	Plate7_E12	Promoter (<=1kb)	2	19018509	19019255	747	2	AT2G46330	AT2G46330.1	-21	Chr2_19019275_19019418
Hybrid_male	Chr2	19019432	19020450	1018	*	Plate3_D11	Promoter (<=1kb)	2	19018509	19019255	747	2	AT2G46330	AT2G46330.1	-178	Chr2_19019432_19020450
Hybrid_male	Chr2	19200000	19200806	806	*	Plate8_H2	Promoter (<=1kb)	2	19200860	19203138	2279	1	AT2G46730	AT2G46730.1	-54	Chr2_19200000_19200806
Hybrid_male	Chr2	19264383	19265372	989	*	Plate8_E2	Promoter (1-2kb)	2	19264573	19266446	1874	2	AT2G46880	AT2G46880.1	1074	Chr2_19264383_19265372
Hybrid_male	Chr2	19417374	19417549	175	*	Plate4_F8	Promoter (<=1kb)	2	19416775	19418383	1609	1	AT2G47280	AT2G47280.1	600	Chr2_19417374_19417549
Hybrid_male	Chr2	19477725	19479419	1694	*	Plate4_E7	Promoter (1-2kb)	2	19476337	19479478	3142	1	AT2G47460	AT2G47460.1	1389	Chr2_19477725_19479419
Hybrid_male	Chr3	219687	220179	492	*	Plate4_H3	Promoter (<=1kb)	3	219582	221879	2298	1	AT3G01560	AT3G01560.1	106	Chr3_219687_220179
Hybrid_male	Chr3	262197	262598	401	*	Plate3_B9	Promoter (<=1kb)	3	259639	261840	2202	2	AT3G01710	AT3G01710.2	-358	Chr3_262197_262598
Hybrid_male	Chr3	293370	293451	81	*	Plate8_G5	Downstream (<1kb)	3	293754	295458	1705	2	AT3G01820	AT3G01820.1	2007	Chr3_293370_293451
Hybrid_male	Chr3	310038	311866	1828	*	Plate4_A1	Promoter (<=1kb)	3	310015	311976	1962	1	AT3G01890	AT3G01890.1	24	Chr3_310038_311866
Hybrid_male	Chr3	350000	350038	38	*	Plate4_G12	Promoter (<=1kb)	3	348167	350010	1844	2	AT3G02040	AT3G02040.1	0	Chr3_350000_350038
Hybrid_male	Chr3	610091	610401	310	*	Plate4_D5	Promoter (<=1kb)	3	608460	610985	2526	2	AT3G02810	AT3G02810.1	584	Chr3_610091_610401
Hybrid_male	Chr3	630423	631531	1108	*	Plate7_B6	Promoter (<=1kb)	3	631913	634074	2162	1	AT3G02875	AT3G02875.1	-382	Chr3_630423_631531
Hybrid_male	Chr3	633912	633986	74	*	Plate8_D10	Promoter (<=1kb)	3	634653	637284	2632	1	AT3G02880	AT3G02880.1	-667	Chr3_633912_633986
Hybrid_male	Chr3	634156	634938	782	*	Plate3_D12	Promoter (<=1kb)	3	634653	637284	2632	1	AT3G02880	AT3G02880.1	0	Chr3_634156_634938
Hybrid_male	Chr3	766107	766147	40	*	Plate8_F9	Promoter (<=1kb)	3	766745	767742	998	1	AT3G03290	AT3G03290.1	-598	Chr3_766107_766147
Hybrid_male	Chr3	812690	815024	2334	*	Plate3_E9	Promoter (<=1kb)	3	814473	814732	260	1	AT3G03430	AT3G03430.1	0	Chr3_812690_815024
Hybrid_male	Chr3	826356	826972	616	*	Plate4_C10	Promoter (<=1kb)	3	824552	826437	1886	2	AT3G03470	AT3G03470.1	0	Chr3_826356_826972
Hybrid_male	Chr3	864027	865775	1748	*	Plate8_A7	Promoter (<=1kb)	3	860512	863352	2841	2	AT3G03580	AT3G03580.1	-676	Chr3_864027_865775
Hybrid_male	Chr3	877832	878646	814	*	Plate7_C7	Promoter (<=1kb)	3	877501	877629	129	2	AT3G03626	AT3G03626.1	-204	Chr3_877832_878646
Hybrid_male	Chr3	889822	891333	1511	*	Plate3_B7	Promoter (<=1kb)	3	889509	892162	2654	2	AT3G03660	AT3G03660.1	829	Chr3_889822_891333
Hybrid_male	Chr3	953374	956020	2646	*	Plate8_F3	Promoter (<=1kb)	3	954144	954760	617	2	AT3G03776	AT3G03776.1	0	Chr3_953374_956020
Hybrid_male	Chr3	1021207	1021617	410	*	Plate4_E4	Promoter (<=1kb)	3	1021260	1024009	2750	1	AT3G03950	AT3G03950.3	0	Chr3_1021207_1021617
Hybrid_male	Chr3	1036269	1037413	1144	*	Plate3_E6	Promoter (<=1kb)	3	1035500	1036672	1173	1	AT3G04000	AT3G04000.1	770	Chr3_1036269_1037413
Hybrid_male	Chr3	1062570	1064288	1718	*	Plate8_F2	Promoter (<=1kb)	3	1061526	1063103	1578	2	AT3G04070	AT3G04070.1	0	Chr3_1062570_1064288
Hybrid_male	Chr3	1305219	1306580	1361	*	Plate3_C11	Promoter (<=1kb)	3	1303575	1305878	2304	2	AT3G04760	AT3G04760.1	0	Chr3_1305219_1306580
Hybrid_male	Chr3	1443186	1443376	190	*	Plate4_H1	Promoter (<=1kb)	3	1443967	1445087	1121	1	AT3G05152	AT3G05152.1	-591	Chr3_1443186_1443376
Hybrid_male	Chr3	1460029	1462167	2138	*	Plate4_G5	Promoter (<=1kb)	3	1457598	1462917	5320	2	AT3G05165	AT3G05165.4	750	Chr3_1460029_1462167
Hybrid_male	Chr3	1816199	1816708	509	*	Plate3_B12	Downstream (2-3kb)	3	1813267	1814169	903	1	AT3G06020	AT3G06020.1	2933	Chr3_1816199_1816708
Hybrid_male	Chr3	1843368	1843397	29	*	Plate3_E12	Promoter (<=1kb)	3	1843324	1843394	71	2	AT3G06105	AT3G06105.1	0	Chr3_1843368_1843397
Hybrid_male	Chr3	1843405	1843407	2	*	Plate8_H4	Promoter (<=1kb)	3	1843413	1845014	1602	1	AT3G06110	AT3G06110.3	-6	Chr3_1843405_1843407
Hybrid_male	Chr3	1850000	1851880	1880	*	Plate8_D1	Promoter (1-2kb)	3	1848883	1850596	1714	1	AT3G06125	AT3G06125.1	1118	Chr3_1850000_1851880
Hybrid_male	Chr3	1953824	1953876	52	*	Plate8_D5	Downstream (1-2kb)	3	1954990	1956397	1408	2	AT3G06420	AT3G06420.1	2521	Chr3_1953824_1953876
Hybrid_male	Chr3	2092089	2092843	754	*	Plate7_B11	Promoter (<=1kb)	3	2091262	2091798	537	2	AT3G66656	AT3G66656.1	-292	Chr3_2092089_2092843
Hybrid_male	Chr3	2376219	2377372	1153	*	Plate8_B9	Promoter (<=1kb)	3	2373977	2376744	2768	2	AT3G07420	AT3G07420.1	0	Chr3_2376219_2377372
Hybrid_male	Chr3	2394422	2394587	165	*	Plate7_C9	Promoter (<=1kb)	3	2393686	2394550	865	2	AT3G07510	AT3G07510.2	0	Chr3_2394422_2394587
Hybrid_male	Chr3	2419904	2420514	610	*	Plate8_A10	Promoter (<=1kb)	3	2418049	2420296	2248	2	AT3G07570	AT3G07570.1	0	Chr3_2419904_2420514
Hybrid_male	Chr3	2466517	2468143	1626	*	Plate3_B6	Promoter (<=1kb)	3	2468185	2469606	1422	1	AT3G07730	AT3G07730.1	-42	Chr3_2466517_2468143
Hybrid_male	Chr3	2844229	2844522	293	*	Plate3_G7	Promoter (<=1kb)	3	2840477	2843781	3305	2	AT3G09260	AT3G09260.1	-449	Chr3_2844229_2844522
Hybrid_male	Chr3	2918180	2919081	901	*	Plate4_E11	Promoter (<=1kb)	3	2918413	2918486	74	2	AT3G09505	AT3G09505.1	0	Chr3_2918180_2919081
Hybrid_male	Chr3	3131364	3132003	639	*	Plate4_C12	Promoter (1-2kb)	3	3130998	3133192	2195	2	AT3G10130	AT3G10130.1	1189	Chr3_3131364_3132003
Hybrid_male	Chr3	3132536	3132937	401	*	Plate8_B7	Promoter (<=1kb)	3	3130998	3133192	2195	2	AT3G10130	AT3G10130.1	255	Chr3_3132536_3132937
Hybrid_male	Chr3	3134746	3134764	18	*	Plate4_G9	Promoter (<=1kb)	3	3134873	3137417	2545	1	AT3G10140	AT3G10140.1	-109	Chr3_3134746_3134764
Hybrid_male	Chr3	3422831	3423561	730	*	Plate4_C6	Promoter (<=1kb)	3	3422078	3423445	1368	2	AT3G10940	AT3G10940.1	0	Chr3_3422831_3423561
Hybrid_male	Chr3	3901821	3902289	468	*	Plate4_F10	Promoter (<=1kb)	3	3899431	3901879	2449	2	AT3G12230	AT3G12230.1	0	Chr3_3901821_3902289
Hybrid_male	Chr3	3950907	3950979	72	*	Plate4_A7	Promoter (<=1kb)	3	3949580	3950377	798	2	AT3G12430	AT3G12430.1	-531	Chr3_3950907_3950979
Hybrid_male	Chr3	4006616	4009230	2614	*	Plate4_B5	Promoter (<=1kb)	3	4006399	4007807	1409	2	AT3G12610	AT3G12610.1	0	Chr3_4006616_4009230
Hybrid_male	Chr3	4508973	4509520	547	*	Plate7_B6	Promoter (1-2kb)	3	4510965	4516298	5334	1	AT3G13750	AT3G13750.1	-1445	Chr3_4508973_4509520
Hybrid_male	Chr3	4804631	4805225	594	*	Plate4_F4	Promoter (<=1kb)	3	4805684	4805850	167	2	AT3G14385	AT3G14385.1	625	Chr3_4804631_4805225
Hybrid_male	Chr3	4885275	4886804	1529	*	Plate4_A4	Promoter (<=1kb)	3	4884566	4885982	1417	2	AT3G14550	AT3G14550.1	0	Chr3_4885275_4886804
Hybrid_male	Chr3	4885275	4886804	1529	*	Plate4_B8	Promoter (<=1kb)	3	4884566	4885982	1417	2	AT3G14550	AT3G14550.1	0	Chr3_4885275_4886804
Hybrid_male	Chr3	4933383	4933513	130	*	Plate3_F6	Promoter (<=1kb)	3	4934420	4936563	2144	1	AT3G14680	AT3G14680.1	-907	Chr3_4933383_4933513
Hybrid_male	Chr3	4933383	4933931	548	*	Plate8_E12	Promoter (<=1kb)	3	4934420	4936563	2144	1	AT3G14680	AT3G14680.1	-489	Chr3_4933383_4933931
Hybrid_male	Chr3	5e+06	5001573	1573	*	Plate8_A2	Promoter (<=1kb)	3	4998357	5001046	2690	2	AT3G14860	AT3G14860.1	0	Chr3_5e+06_5001573
Hybrid_male	Chr3	5228158	5228376	218	*	Plate8_G12	Promoter (<=1kb)	3	5226248	5227789	1542	2	AT3G15480	AT3G15480.1	-370	Chr3_5228158_5228376
Hybrid_male	Chr3	5594072	5594119	47	*	Plate3_H11	Promoter (1-2kb)	3	5592918	5595717	2800	1	AT3G16460	AT3G16460.2	1155	Chr3_5594072_5594119
Hybrid_male	Chr3	5863402	5864341	939	*	Plate8_E2	Promoter (1-2kb)	3	5861491	5862437	947	1	AT3G17185	AT3G17185.2	1912	Chr3_5863402_5864341
Hybrid_male	Chr3	5864341	5864625	284	*	Plate8_B12	Distal Intergenic	3	5867392	5868076	685	1	AT3G17190	AT3G17190.2	-2767	Chr3_5864341_5864625
Hybrid_male	Chr3	5998000	6000018	2018	*	Plate3_D7	Promoter (<=1kb)	3	5999289	6000370	1082	2	AT3G17520	AT3G17520.1	352	Chr3_5998000_6000018
Hybrid_male	Chr3	6172839	6172983	144	*	Plate7_D6	Promoter (1-2kb)	3	6169090	6171724	2635	2	AT3G18035	AT3G18035.1	-1116	Chr3_6172839_6172983
Hybrid_male	Chr3	6348022	6349825	1803	*	Plate4_E5	Promoter (<=1kb)	3	6348755	6350668	1914	2	AT3G18490	AT3G18490.1	843	Chr3_6348022_6349825
Hybrid_male	Chr3	6370436	6370629	193	*	Plate7_E7	Promoter (1-2kb)	3	6368010	6372568	4559	2	AT3G18524	AT3G18524.1	1939	Chr3_6370436_6370629
Hybrid_male	Chr3	6800000	6800032	32	*	Plate3_C8	Intron (AT3G19570.2/AT3G19570, intron 2 of 5)	3	6797569	6801714	4146	1	AT3G19570	AT3G19570.1	2432	Chr3_6800000_6800032
Hybrid_male	Chr3	7099833	7102631	2798	*	Plate3_F10	Promoter (<=1kb)	3	7099771	7101636	1866	2	AT3G20360	AT3G20360.1	0	Chr3_7099833_7102631
Hybrid_male	Chr3	7214579	7214884	305	*	Plate8_C1	Promoter (1-2kb)	3	7210407	7213299	2893	2	AT3G20640	AT3G20640.1	-1281	Chr3_7214579_7214884
Hybrid_male	Chr3	7787412	7788107	695	*	Plate7_A6	Promoter (1-2kb)	3	7789376	7792380	3005	1	AT3G22104	AT3G22104.1	-1269	Chr3_7787412_7788107
Hybrid_male	Chr3	7896480	7898422	1942	*	Plate4_G10	Promoter (<=1kb)	3	7897484	7898398	915	1	AT3G22340	AT3G22340.1	0	Chr3_7896480_7898422
Hybrid_male	Chr3	7896480	7898422	1942	*	Plate7_H7	Promoter (<=1kb)	3	7897484	7898398	915	1	AT3G22340	AT3G22340.1	0	Chr3_7896480_7898422
Hybrid_male	Chr3	7896480	7898422	1942	*	Plate8_A10	Promoter (<=1kb)	3	7897484	7898398	915	1	AT3G22340	AT3G22340.1	0	Chr3_7896480_7898422
Hybrid_male	Chr3	7896480	7898422	1942	*	Plate8_F6	Promoter (<=1kb)	3	7897484	7898398	915	1	AT3G22340	AT3G22340.1	0	Chr3_7896480_7898422
Hybrid_male	Chr3	7896480	7898600	2120	*	Plate7_A8	Promoter (<=1kb)	3	7897484	7898398	915	1	AT3G22340	AT3G22340.1	0	Chr3_7896480_7898600
Hybrid_male	Chr3	8033512	8035184	1672	*	Plate7_D11	Promoter (<=1kb)	3	8032959	8035809	2851	2	AT3G22740	AT3G22740.1	625	Chr3_8033512_8035184
Hybrid_male	Chr3	8086245	8086423	178	*	Plate8_E3	Promoter (<=1kb)	3	8084447	8085560	1114	2	AT3G22840	AT3G22840.1	-686	Chr3_8086245_8086423
Hybrid_male	Chr3	8110698	8111500	802	*	Plate8_F7	Promoter (1-2kb)	3	8112723	8114992	2270	1	AT3G22890	AT3G22890.1	-1223	Chr3_8110698_8111500
Hybrid_male	Chr3	8126669	8126884	215	*	Plate3_C11	Promoter (<=1kb)	3	8124083	8125931	1849	2	AT3G22930	AT3G22930.1	-739	Chr3_8126669_8126884
Hybrid_male	Chr3	8150397	8150483	86	*	Plate4_E12	Promoter (1-2kb)	3	8152038	8154149	2112	1	AT3G22968	AT3G22968.1	-1555	Chr3_8150397_8150483
Hybrid_male	Chr3	8153799	8153908	109	*	Plate4_H10	Promoter (1-2kb)	3	8152038	8154149	2112	1	AT3G22970	AT3G22970.2	1762	Chr3_8153799_8153908
Hybrid_male	Chr3	8585753	8586187	434	*	Plate3_C9	Promoter (<=1kb)	3	8586382	8587056	675	1	AT3G23805	AT3G23805.1	-195	Chr3_8585753_8586187
Hybrid_male	Chr3	8621098	8621236	138	*	Plate3_F6	Promoter (1-2kb)	3	8619192	8621907	2716	1	AT3G23870	AT3G23870.1	1907	Chr3_8621098_8621236
Hybrid_male	Chr3	8700000	8702738	2738	*	Plate4_C2	Promoter (<=1kb)	3	8697838	8700971	3134	2	AT3G24090	AT3G24090.1	0	Chr3_8700000_8702738
Hybrid_male	Chr3	8712691	8713679	988	*	Plate7_D12	Promoter (<=1kb)	3	8711663	8713424	1762	2	AT3G24130	AT3G24130.1	0	Chr3_8712691_8713679
Hybrid_male	Chr3	8796728	8797415	687	*	Plate8_D11	Promoter (<=1kb)	3	8796541	8797031	491	2	AT3G24270	AT3G24270.1	0	Chr3_8796728_8797415
Hybrid_male	Chr3	8804119	8804598	479	*	Plate7_G11	Promoter (1-2kb)	3	8801400	8802890	1491	2	AT3G24290	AT3G24290.1	-1230	Chr3_8804119_8804598
Hybrid_male	Chr3	8929042	8930056	1014	*	Plate7_D10	Promoter (<=1kb)	3	8928169	8929329	1161	2	AT3G24506	AT3G24506.1	0	Chr3_8929042_8930056
Hybrid_male	Chr3	8963069	8964191	1122	*	Plate4_F5	Promoter (<=1kb)	3	8963770	8966616	2847	1	AT3G24560	AT3G24560.1	0	Chr3_8963069_8964191
Hybrid_male	Chr3	8998000	9000166	2166	*	Plate4_H9	Promoter (<=1kb)	3	8997370	9001063	3694	1	AT3G24650	AT3G24650.1	631	Chr3_8998000_9000166
Hybrid_male	Chr3	9050380	9050744	364	*	Plate4_B12	Promoter (<=1kb)	3	9049446	9051593	2148	1	AT3G24780	AT3G24780.1	935	Chr3_9050380_9050744
Hybrid_male	Chr3	9052024	9052212	188	*	Plate7_G12	Promoter (<=1kb)	3	9052982	9054531	1550	1	AT3G24790	AT3G24790.1	-770	Chr3_9052024_9052212
Hybrid_male	Chr3	9162371	9162442	71	*	Plate8_D6	Promoter (<=1kb)	3	9160168	9162067	1900	2	AT3G25160	AT3G25160.1	-305	Chr3_9162371_9162442
Hybrid_male	Chr3	9288902	9291409	2507	*	Plate4_D7	Promoter (<=1kb)	3	9287178	9289330	2153	2	AT3G25570	AT3G25570.2	0	Chr3_9288902_9291409
Hybrid_male	Chr3	9352425	9354886	2461	*	Plate7_E6	Promoter (<=1kb)	3	9353010	9357953	4944	1	AT3G25690	AT3G25690.2	0	Chr3_9352425_9354886
Hybrid_male	Chr3	9353965	9354172	207	*	Plate7_A7	Promoter (<=1kb)	3	9353834	9357899	4066	1	AT3G25690	AT3G25690.1	132	Chr3_9353965_9354172
Hybrid_male	Chr3	9429783	9429798	15	*	Plate4_A2	Promoter (<=1kb)	3	9430767	9433844	3078	1	AT3G25810	AT3G25810.1	-969	Chr3_9429783_9429798
Hybrid_male	Chr3	9458225	9460260	2035	*	Plate3_B11	Promoter (<=1kb)	3	9458178	9458954	777	2	AT3G25850	AT3G25850.1	0	Chr3_9458225_9460260
Hybrid_male	Chr3	9547155	9549053	1898	*	Plate7_C9	Promoter (<=1kb)	3	9546398	9549453	3056	1	AT3G26120	AT3G26120.1	758	Chr3_9547155_9549053
Hybrid_male	Chr3	9590711	9590756	45	*	Plate8_C3	Promoter (1-2kb)	3	9589282	9591179	1898	1	AT3G26200	AT3G26200.1	1430	Chr3_9590711_9590756
Hybrid_male	Chr3	9595300	9595480	180	*	Plate3_H8	Promoter (<=1kb)	3	9593132	9595243	2112	2	AT3G26210	AT3G26210.1	-58	Chr3_9595300_9595480
Hybrid_male	Chr3	9638549	9638670	121	*	Plate4_G2	Promoter (<=1kb)	3	9636701	9638348	1648	2	AT3G26295	AT3G26295.1	-202	Chr3_9638549_9638670
Hybrid_male	Chr3	9707809	9708851	1042	*	Plate4_B11	Promoter (1-2kb)	3	9708109	9709964	1856	2	AT3G26500	AT3G26500.1	1113	Chr3_9707809_9708851
Hybrid_male	Chr3	9712084	9712205	121	*	Plate7_F7	Promoter (<=1kb)	3	9710380	9712659	2280	2	AT3G26510	AT3G26510.3	454	Chr3_9712084_9712205
Hybrid_male	Chr3	9743401	9745775	2374	*	Plate3_D10	Promoter (<=1kb)	3	9743729	9743842	114	2	AT3G26539	AT3G26539.1	0	Chr3_9743401_9745775
Hybrid_male	Chr3	10125319	10125483	164	*	Plate3_G11	Promoter (<=1kb)	3	10125659	10127992	2334	1	AT3G27350	AT3G27350.2	-176	Chr3_10125319_10125483
Hybrid_male	Chr3	10139035	10139904	869	*	Plate3_G6	Promoter (<=1kb)	3	10140323	10143225	2903	1	AT3G27400	AT3G27400.1	-419	Chr3_10139035_10139904
Hybrid_male	Chr3	10140373	10140557	184	*	Plate7_A12	Promoter (<=1kb)	3	10140323	10143225	2903	1	AT3G27400	AT3G27400.1	51	Chr3_10140373_10140557
Hybrid_male	Chr3	10209735	10209872	137	*	Plate4_F8	Promoter (<=1kb)	3	10207781	10209899	2119	2	AT3G27550	AT3G27550.1	27	Chr3_10209735_10209872
Hybrid_male	Chr3	10360251	10360558	307	*	Plate8_A5	Downstream (1-2kb)	3	10357232	10358116	885	2	AT3G27910	AT3G27910.1	-2136	Chr3_10360251_10360558
Hybrid_male	Chr3	10402595	10402891	296	*	Plate4_E3	Promoter (<=1kb)	3	10402872	10403511	640	1	AT3G27999	AT3G27999.1	0	Chr3_10402595_10402891
Hybrid_male	Chr3	10466715	10466751	36	*	Plate3_F9	Promoter (1-2kb)	3	10465516	10468911	3396	1	AT3G28130	AT3G28130.2	1200	Chr3_10466715_10466751
Hybrid_male	Chr3	10490099	10490100	1	*	Plate4_A10	Distal Intergenic	3	10493154	10493681	528	1	AT3G28157	AT3G28157.1	-3054	Chr3_10490099_10490100
Hybrid_male	Chr3	10586691	10587088	397	*	Plate8_E1	Promoter (<=1kb)	3	10586566	10587712	1147	2	AT3G28330	AT3G28330.1	624	Chr3_10586691_10587088
Hybrid_male	Chr3	10591465	10593423	1958	*	Plate8_E6	Promoter (<=1kb)	3	10588947	10590552	1606	2	AT3G28340	AT3G28340.1	-914	Chr3_10591465_10593423
Hybrid_male	Chr3	10616463	10618296	1833	*	Plate8_E4	Promoter (<=1kb)	3	10611024	10616361	5338	2	AT3G28360	AT3G28360.1	-103	Chr3_10616463_10618296
Hybrid_male	Chr3	10735475	10735967	492	*	Plate4_E7	Promoter (<=1kb)	3	10735729	10737726	1998	1	AT3G28650	AT3G28650.1	0	Chr3_10735475_10735967
Hybrid_male	Chr3	10737582	10738388	806	*	Plate8_H3	Promoter (1-2kb)	3	10735729	10737726	1998	1	AT3G28650	AT3G28650.1	1854	Chr3_10737582_10738388
Hybrid_male	Chr3	10750221	10752414	2193	*	Plate4_H11	Promoter (<=1kb)	3	10752431	10752503	73	1	AT3G28685	AT3G28685.1	-17	Chr3_10750221_10752414
Hybrid_male	Chr3	10850477	10852234	1757	*	Plate3_G10	Promoter (1-2kb)	3	10848669	10850122	1454	1	AT3G28850	AT3G28850.1	1809	Chr3_10850477_10852234
Hybrid_male	Chr3	11002049	11003040	991	*	Plate4_D8	Promoter (<=1kb)	3	11002351	11003072	722	2	AT3G28990	AT3G28990.1	32	Chr3_11002049_11003040
Hybrid_male	Chr3	11106087	11106228	141	*	Plate4_D5	Promoter (<=1kb)	3	11105805	11106144	340	1	AT3G29140	AT3G29140.1	283	Chr3_11106087_11106228
Hybrid_male	Chr3	11510216	11511374	1158	*	Plate8_C7	Promoter (1-2kb)	3	11508519	11509043	525	1	AT3G29647	AT3G29647.1	1698	Chr3_11510216_11511374
Hybrid_male	Chr3	11534141	11534285	144	*	Plate8_G11	Promoter (1-2kb)	3	11531442	11532825	1384	2	AT3G29680	AT3G29680.1	-1317	Chr3_11534141_11534285
Hybrid_male	Chr3	11592687	11592744	57	*	Plate4_B10	Promoter (<=1kb)	3	11593203	11593470	268	2	AT3G29762	AT3G29762.1	726	Chr3_11592687_11592744
Hybrid_male	Chr3	11737382	11738569	1187	*	Plate8_C6	Promoter (<=1kb)	3	11737049	11738847	1799	1	AT3G29830	AT3G29830.1	334	Chr3_11737382_11738569
Hybrid_male	Chr3	12311432	12312180	748	*	Plate8_H10	Promoter (1-2kb)	3	12309891	12311169	1279	1	AT3G30715	AT3G30715.1	1542	Chr3_12311432_12312180
Hybrid_male	Chr3	12662668	12662913	245	*	Plate8_G10	Exon (AT3G31005.1/AT3G31005, exon 2 of 3)	3	12663148	12666444	3297	2	AT3G31023	AT3G31023.1	3531	Chr3_12662668_12662913
Hybrid_male	Chr3	14749462	14749671	209	*	Plate7_E7	Promoter (<=1kb)	3	14749400	14750294	895	2	AT3G42658	AT3G42658.1	623	Chr3_14749462_14749671
Hybrid_male	Chr3	15189867	15189909	42	*	Plate4_B9	Promoter (1-2kb)	3	15190934	15196168	5235	1	AT3G43210	AT3G43210.1	-1025	Chr3_15189867_15189909
Hybrid_male	Chr3	15582703	15583172	469	*	Plate8_C10	Promoter (1-2kb)	3	15578892	15584429	5538	2	AT3G43681	AT3G43681.1	1257	Chr3_15582703_15583172
Hybrid_male	Chr3	15609789	15609810	21	*	Plate7_E9	Distal Intergenic	3	15606866	15607606	741	2	AT3G43715	AT3G43715.1	-2184	Chr3_15609789_15609810
Hybrid_male	Chr3	15656893	15657365	472	*	Plate8_A9	Promoter (1-2kb)	3	15655384	15660086	4703	1	AT3G43790	AT3G43790.3	1510	Chr3_15656893_15657365
Hybrid_male	Chr3	15740722	15741529	807	*	Plate4_C6	Promoter (1-2kb)	3	15741468	15743453	1986	2	AT3G43890	AT3G43890.1	1924	Chr3_15740722_15741529
Hybrid_male	Chr3	15883240	15883733	493	*	Plate4_D10	Promoter (1-2kb)	3	15881870	15883638	1769	1	AT3G44130	AT3G44130.1	1371	Chr3_15883240_15883733
Hybrid_male	Chr3	15890370	15890647	277	*	Plate3_A9	Promoter (1-2kb)	3	15888902	15891988	3087	2	AT3G44160	AT3G44160.1	1341	Chr3_15890370_15890647
Hybrid_male	Chr3	15964015	15964712	697	*	Plate3_D10	Promoter (1-2kb)	3	15962693	15963828	1136	1	AT3G44270	AT3G44270.1	1323	Chr3_15964015_15964712
Hybrid_male	Chr3	16074010	16074402	392	*	Plate7_A8	Promoter (<=1kb)	3	16074096	16074678	583	2	AT3G44450	AT3G44450.1	276	Chr3_16074010_16074402
Hybrid_male	Chr3	16126310	16126915	605	*	Plate7_F12	Exon (AT3G44540.2/AT3G44540, exon 7 of 10)	3	16124021	16127954	3934	1	AT3G44540	AT3G44540.1	2290	Chr3_16126310_16126915
Hybrid_male	Chr3	16300816	16301588	772	*	Plate8_C4	Promoter (<=1kb)	3	16302003	16302731	729	1	AT3G44755	AT3G44755.1	-415	Chr3_16300816_16301588
Hybrid_male	Chr3	16362587	16362987	400	*	Plate3_C7	Promoter (1-2kb)	3	16361370	16364610	3241	2	AT3G44820	AT3G44820.1	1623	Chr3_16362587_16362987
Hybrid_male	Chr3	16538400	16539363	963	*	Plate4_A3	Promoter (<=1kb)	3	16538991	16539212	222	2	AT3G45180	AT3G45180.1	0	Chr3_16538400_16539363
Hybrid_male	Chr3	16587863	16588064	201	*	Plate3_E9	Promoter (1-2kb)	3	16586074	16586364	291	1	AT3G45252	AT3G45252.1	1790	Chr3_16587863_16588064
Hybrid_male	Chr3	16608858	16608901	43	*	Plate8_A8	Downstream (2-3kb)	3	16605894	16606238	345	1	AT3G45275	AT3G45275.1	2965	Chr3_16608858_16608901
Hybrid_male	Chr3	16652555	16652637	82	*	Plate8_G8	Promoter (<=1kb)	3	16651963	16653678	1716	1	AT3G45400	AT3G45400.1	593	Chr3_16652555_16652637
Hybrid_male	Chr3	16848000	16850676	2676	*	Plate4_E9	Promoter (<=1kb)	3	16847904	16849887	1984	2	AT3G45840	AT3G45840.1	0	Chr3_16848000_16850676
Hybrid_male	Chr3	16910134	16910864	730	*	Plate7_B11	Promoter (<=1kb)	3	16909363	16910814	1452	2	AT3G46010	AT3G46010.2	0	Chr3_16910134_16910864
Hybrid_male	Chr3	17095493	17096410	917	*	Plate8_D2	Promoter (<=1kb)	3	17092938	17095639	2702	2	AT3G46450	AT3G46450.1	0	Chr3_17095493_17096410
Hybrid_male	Chr3	17097517	17097698	181	*	Plate8_H9	Promoter (<=1kb)	3	17095878	17097452	1575	2	AT3G46460	AT3G46460.1	-66	Chr3_17097517_17097698
Hybrid_male	Chr3	17100702	17101038	336	*	Plate8_E12	Promoter (<=1kb)	3	17099916	17100973	1058	2	AT3G46470	AT3G46470.1	0	Chr3_17100702_17101038
Hybrid_male	Chr3	17103019	17104957	1938	*	Plate7_A9	Promoter (<=1kb)	3	17103173	17105594	2422	1	AT3G46480	AT3G46480.1	0	Chr3_17103019_17104957
Hybrid_male	Chr3	17232443	17234998	2555	*	Plate4_D8	Promoter (<=1kb)	3	17231773	17234002	2230	2	AT3G46790	AT3G46790.1	0	Chr3_17232443_17234998
Hybrid_male	Chr3	17447547	17448350	803	*	Plate4_E6	Promoter (<=1kb)	3	17446818	17449703	2886	1	AT3G47350	AT3G47350.2	730	Chr3_17447547_17448350
Hybrid_male	Chr3	17480506	17480742	236	*	Plate4_E10	Promoter (<=1kb)	3	17480603	17481792	1190	1	AT3G47430	AT3G47430.1	0	Chr3_17480506_17480742
Hybrid_male	Chr3	17513854	17515180	1326	*	Plate8_D9	Promoter (<=1kb)	3	17513274	17515041	1768	1	AT3G47520	AT3G47520.1	581	Chr3_17513854_17515180
Hybrid_male	Chr3	17611231	17614057	2826	*	Plate3_G7	Promoter (<=1kb)	3	17611787	17616639	4853	1	AT3G47760	AT3G47760.1	0	Chr3_17611231_17614057
Hybrid_male	Chr3	17958887	17959375	488	*	Plate3_E10	Promoter (<=1kb)	3	17957098	17959124	2027	2	AT3G48480	AT3G48480.1	0	Chr3_17958887_17959375
Hybrid_male	Chr3	18021031	18021055	24	*	Plate7_A11	Promoter (1-2kb)	3	18021650	18022324	675	2	AT3G48640	AT3G48640.1	1269	Chr3_18021031_18021055
Hybrid_male	Chr3	18239013	18240844	1831	*	Plate4_D9	Promoter (<=1kb)	3	18238048	18241237	3190	2	AT3G49210	AT3G49210.1	393	Chr3_18239013_18240844
Hybrid_male	Chr3	18250073	18250250	177	*	Plate4_H10	Promoter (<=1kb)	3	18249776	18253839	4064	1	AT3G49220	AT3G49220.1	298	Chr3_18250073_18250250
Hybrid_male	Chr3	18252725	18255493	2768	*	Plate4_D6	Promoter (<=1kb)	3	18254232	18255485	1254	1	AT3G49230	AT3G49230.1	0	Chr3_18252725_18255493
Hybrid_male	Chr3	18261764	18261912	148	*	Plate4_B6	Promoter (<=1kb)	3	18262399	18265979	3581	1	AT3G49260	AT3G49260.3	-487	Chr3_18261764_18261912
Hybrid_male	Chr3	18300000	18302582	2582	*	Plate7_C8	Promoter (<=1kb)	3	18297406	18300189	2784	2	AT3G49350	AT3G49350.1	0	Chr3_18300000_18302582
Hybrid_male	Chr3	18356535	18357140	605	*	Plate3_D11	Distal Intergenic	3	18359584	18360750	1167	1	AT3G49520	AT3G49520.1	-2444	Chr3_18356535_18357140
Hybrid_male	Chr3	18395316	18395832	516	*	Plate3_E6	Promoter (1-2kb)	3	18393747	18396816	3070	1	AT3G49620	AT3G49620.1	1570	Chr3_18395316_18395832
Hybrid_male	Chr3	18400000	18400787	787	*	Plate8_G7	3' UTR	3	18400306	18402869	2564	2	AT3G49640	AT3G49640.1	2082	Chr3_18400000_18400787
Hybrid_male	Chr3	18486339	18487397	1058	*	Plate7_E10	Promoter (<=1kb)	3	18487258	18488298	1041	1	AT3G49845	AT3G49845.1	0	Chr3_18486339_18487397
Hybrid_male	Chr3	18516462	18517072	610	*	Plate3_H10	Distal Intergenic	3	18514343	18515475	1133	1	AT3G49940	AT3G49940.1	2120	Chr3_18516462_18517072
Hybrid_male	Chr3	18666308	18667187	879	*	Plate4_H8	Promoter (<=1kb)	3	18665094	18666672	1579	2	AT3G50340	AT3G50340.1	0	Chr3_18666308_18667187
Hybrid_male	Chr3	18707476	18708431	955	*	Plate8_H2	Promoter (1-2kb)	3	18709748	18710760	1013	1	AT3G50410	AT3G50410.1	-1317	Chr3_18707476_18708431
Hybrid_male	Chr3	18838084	18840078	1994	*	Plate7_F8	Promoter (<=1kb)	3	18838994	18839131	138	2	AT3G50695	AT3G50695.1	0	Chr3_18838084_18840078
Hybrid_male	Chr3	18839980	18840078	98	*	Plate8_B12	Promoter (<=1kb)	3	18840411	18842950	2540	1	AT3G50700	AT3G50700.1	-333	Chr3_18839980_18840078
Hybrid_male	Chr3	18902500	18904687	2187	*	Plate4_G2	Promoter (<=1kb)	3	18901342	18902152	811	2	AT3G50850	AT3G50850.1	-349	Chr3_18902500_18904687
Hybrid_male	Chr3	18959124	18959312	188	*	Plate4_F6	Distal Intergenic	3	18962793	18962897	105	2	AT3G51057	AT3G51057.1	3585	Chr3_18959124_18959312
Hybrid_male	Chr3	19249293	19249393	100	*	Plate3_B6	Promoter (<=1kb)	3	19246991	19249124	2134	2	AT3G51880	AT3G51880.3	-170	Chr3_19249293_19249393
Hybrid_male	Chr3	19249293	19249393	100	*	Plate4_H1	Promoter (<=1kb)	3	19246991	19249124	2134	2	AT3G51880	AT3G51880.3	-170	Chr3_19249293_19249393
Hybrid_male	Chr3	19579776	19580188	412	*	Plate8_H5	Promoter (<=1kb)	3	19581113	19586299	5187	1	AT3G52840	AT3G52840.1	-925	Chr3_19579776_19580188
Hybrid_male	Chr3	19714451	19714576	125	*	Plate8_A6	Promoter (<=1kb)	3	19713928	19717595	3668	1	AT3G53190	AT3G53190.1	524	Chr3_19714451_19714576
Hybrid_male	Chr3	19912556	19912749	193	*	Plate8_B6	Promoter (<=1kb)	3	19912494	19913033	540	2	AT3G53730	AT3G53730.1	284	Chr3_19912556_19912749
Hybrid_male	Chr3	19962856	19964643	1787	*	Plate4_H6	Promoter (<=1kb)	3	19960869	19963949	3081	2	AT3G53920	AT3G53920.1	0	Chr3_19962856_19964643
Hybrid_male	Chr3	19966470	19966916	446	*	Plate8_F11	Promoter (<=1kb)	3	19966352	19970813	4462	1	AT3G53930	AT3G53930.2	119	Chr3_19966470_19966916
Hybrid_male	Chr3	20018829	20018973	144	*	Plate4_G3	Promoter (1-2kb)	3	20016905	20018780	1876	1	AT3G54050	AT3G54050.1	1925	Chr3_20018829_20018973
Hybrid_male	Chr3	20033176	20033861	685	*	Plate4_F9	Downstream (<1kb)	3	20034071	20037953	3883	2	AT3G54100	AT3G54100.1	4092	Chr3_20033176_20033861
Hybrid_male	Chr3	20195240	20195673	433	*	Plate8_A4	Promoter (<=1kb)	3	20193627	20194663	1037	2	AT3G54550	AT3G54550.1	-578	Chr3_20195240_20195673
Hybrid_male	Chr3	20300000	20300032	32	*	Plate7_A6	Promoter (1-2kb)	3	20302021	20304010	1990	1	AT3G54820	AT3G54820.1	-1989	Chr3_20300000_20300032
Hybrid_male	Chr3	20375815	20376097	282	*	Plate3_B9	Promoter (<=1kb)	3	20373718	20376522	2805	2	AT3G54990	AT3G54990.1	425	Chr3_20375815_20376097
Hybrid_male	Chr3	20576906	20578468	1562	*	Plate4_A2	Promoter (<=1kb)	3	20578978	20582405	3428	1	AT3G55510	AT3G55510.1	-510	Chr3_20576906_20578468
Hybrid_male	Chr3	20764433	20765570	1137	*	Plate4_G10	Promoter (1-2kb)	3	20760457	20763033	2577	2	AT3G55960	AT3G55960.1	-1401	Chr3_20764433_20765570
Hybrid_male	Chr3	20795012	20796280	1268	*	Plate3_H6	Promoter (1-2kb)	3	20792477	20797572	5096	2	AT3G56040	AT3G56040.1	1292	Chr3_20795012_20796280
Hybrid_male	Chr3	20795012	20796280	1268	*	Plate3_H9	Promoter (1-2kb)	3	20792477	20797572	5096	2	AT3G56040	AT3G56040.1	1292	Chr3_20795012_20796280
Hybrid_male	Chr3	20795012	20796280	1268	*	Plate8_H6	Promoter (1-2kb)	3	20792477	20797572	5096	2	AT3G56040	AT3G56040.1	1292	Chr3_20795012_20796280
Hybrid_male	Chr3	20800000	20800004	4	*	Plate8_G5	Promoter (<=1kb)	3	20797955	20800943	2989	2	AT3G56050	AT3G56050.1	939	Chr3_20800000_20800004
Hybrid_male	Chr3	21005786	21008640	2854	*	Plate3_E11	Promoter (<=1kb)	3	21006750	21007565	816	2	AT3G56710	AT3G56710.1	0	Chr3_21005786_21008640
Hybrid_male	Chr3	21693244	21694701	1457	*	Plate4_H5	Promoter (<=1kb)	3	21686741	21693841	7101	2	AT3G58640	AT3G58640.2	0	Chr3_21693244_21694701
Hybrid_male	Chr3	21735964	21737300	1336	*	Plate3_G8	Promoter (1-2kb)	3	21738460	21741900	3441	1	AT3G58780	AT3G58780.2	-1160	Chr3_21735964_21737300
Hybrid_male	Chr3	21963953	21965690	1737	*	Plate4_E3	Promoter (<=1kb)	3	21964065	21966347	2283	2	AT3G59430	AT3G59430.3	657	Chr3_21963953_21965690
Hybrid_male	Chr3	22417801	22419103	1302	*	Plate4_F10	Promoter (<=1kb)	3	22419351	22419548	198	1	AT3G60647	AT3G60647.1	-248	Chr3_22417801_22419103
Hybrid_male	Chr3	22638120	22641046	2926	*	Plate3_C11	Promoter (<=1kb)	3	22638691	22641237	2547	2	AT3G61170	AT3G61170.1	191	Chr3_22638120_22641046
Hybrid_male	Chr3	22758960	22760077	1117	*	Plate8_G2	Promoter (<=1kb)	3	22758388	22760192	1805	1	AT3G61490	AT3G61490.2	573	Chr3_22758960_22760077
Hybrid_male	Chr3	22884049	22886784	2735	*	Plate7_E6	Promoter (<=1kb)	3	22886631	22886723	93	2	AT3G61826	AT3G61826.1	0	Chr3_22884049_22886784
Hybrid_male	Chr3	22923559	22924481	922	*	Plate8_A10	Promoter (1-2kb)	3	22922550	22922940	391	1	AT3G61898	AT3G61898.1	1010	Chr3_22923559_22924481
Hybrid_male	Chr3	22947968	22950952	2984	*	Plate8_B3	Promoter (<=1kb)	3	22951463	22952851	1389	1	AT3G61970	AT3G61970.1	-511	Chr3_22947968_22950952
Hybrid_male	Chr3	22977886	22978249	363	*	Plate7_B6	Promoter (<=1kb)	3	22978246	22979023	778	1	AT3G62050	AT3G62050.1	0	Chr3_22977886_22978249
Hybrid_male	Chr3	23021445	23022006	561	*	Plate3_C11	Promoter (<=1kb)	3	23021121	23023332	2212	1	AT3G62190	AT3G62190.1	325	Chr3_23021445_23022006
Hybrid_male	Chr3	23281435	23282555	1120	*	Plate4_A11	Promoter (<=1kb)	3	23281908	23282081	174	2	AT3G62988	AT3G62988.1	0	Chr3_23281435_23282555
Hybrid_male	Chr3	23288244	23288969	725	*	Plate7_F8	Promoter (<=1kb)	3	23289425	23291486	2062	1	AT3G63010	AT3G63010.1	-456	Chr3_23288244_23288969
Hybrid_male	Chr3	23288969	23289364	395	*	Plate4_F3	Promoter (<=1kb)	3	23289425	23291486	2062	1	AT3G63010	AT3G63010.1	-61	Chr3_23288969_23289364
Hybrid_male	Chr4	60319	60354	35	*	Plate8_E9	Promoter (1-2kb)	4	57199	59286	2088	2	AT4G00150	AT4G00150.1	-1034	Chr4_60319_60354
Hybrid_male	Chr4	92906	94014	1108	*	Plate8_D10	Promoter (<=1kb)	4	92644	93147	504	2	AT4G00225	AT4G00225.1	0	Chr4_92906_94014
Hybrid_male	Chr4	128068	128981	913	*	Plate8_B3	Promoter (<=1kb)	4	128586	130399	1814	1	AT4G00300	AT4G00300.2	0	Chr4_128068_128981
Hybrid_male	Chr4	159725	160421	696	*	Plate7_A8	Promoter (<=1kb)	4	160768	163023	2256	1	AT4G00360	AT4G00360.1	-347	Chr4_159725_160421
Hybrid_male	Chr4	159725	160905	1180	*	Plate7_G11	Promoter (<=1kb)	4	160768	163023	2256	1	AT4G00360	AT4G00360.1	0	Chr4_159725_160905
Hybrid_male	Chr4	167471	169016	1545	*	Plate4_H6	Promoter (<=1kb)	4	167959	170974	3016	1	AT4G00380	AT4G00380.1	0	Chr4_167471_169016
Hybrid_male	Chr4	188702	190004	1302	*	Plate8_E10	Promoter (1-2kb)	4	185853	187627	1775	2	AT4G00430	AT4G00430.2	-1076	Chr4_188702_190004
Hybrid_male	Chr4	188702	190004	1302	*	Plate8_G11	Promoter (1-2kb)	4	185853	187627	1775	2	AT4G00430	AT4G00430.2	-1076	Chr4_188702_190004
Hybrid_male	Chr4	200306	200818	512	*	Plate4_A7	Promoter (1-2kb)	4	202416	211003	8588	1	AT4G00450	AT4G00450.1	-1598	Chr4_200306_200818
Hybrid_male	Chr4	213562	214736	1174	*	Plate7_F11	Promoter (<=1kb)	4	211081	213697	2617	2	AT4G00460	AT4G00460.1	0	Chr4_213562_214736
Hybrid_male	Chr4	215705	216381	676	*	Plate4_G3	Promoter (<=1kb)	4	214846	216076	1231	2	AT4G00467	AT4G00467.1	0	Chr4_215705_216381
Hybrid_male	Chr4	333957	333978	21	*	Plate4_A2	Promoter (<=1kb)	4	327025	333477	6453	2	AT4G00760	AT4G00760.1	-481	Chr4_333957_333978
Hybrid_male	Chr4	413390	414429	1039	*	Plate7_C11	Promoter (<=1kb)	4	414361	416180	1820	1	AT4G00960	AT4G00960.1	0	Chr4_413390_414429
Hybrid_male	Chr4	418168	418235	67	*	Plate7_A7	Promoter (<=1kb)	4	418437	421694	3258	1	AT4G00970	AT4G00970.1	-202	Chr4_418168_418235
Hybrid_male	Chr4	464342	465410	1068	*	Plate4_G5	Promoter (<=1kb)	4	461592	463556	1965	2	AT4G01070	AT4G01070.2	-787	Chr4_464342_465410
Hybrid_male	Chr4	467820	467824	4	*	Plate8_E3	Promoter (<=1kb)	4	466391	468294	1904	2	AT4G01080	AT4G01080.1	470	Chr4_467820_467824
Hybrid_male	Chr4	473187	474288	1101	*	Plate8_F10	Promoter (<=1kb)	4	470515	473792	3278	2	AT4G01090	AT4G01090.1	0	Chr4_473187_474288
Hybrid_male	Chr4	486494	488559	2065	*	Plate4_F8	Promoter (<=1kb)	4	485833	488007	2175	1	AT4G01130	AT4G01130.1	662	Chr4_486494_488559
Hybrid_male	Chr4	498000	500419	2419	*	Plate3_G12	Promoter (<=1kb)	4	499497	500831	1335	1	AT4G01170	AT4G01170.1	0	Chr4_498000_500419
Hybrid_male	Chr4	571533	571714	181	*	Plate4_H5	Promoter (<=1kb)	4	570242	571595	1354	2	AT4G01390	AT4G01390.1	0	Chr4_571533_571714
Hybrid_male	Chr4	712290	712350	60	*	Plate8_C5	Promoter (<=1kb)	4	711192	712643	1452	2	AT4G01670	AT4G01670.1	293	Chr4_712290_712350
Hybrid_male	Chr4	712350	712492	142	*	Plate3_G9	Promoter (<=1kb)	4	711192	712643	1452	2	AT4G01670	AT4G01670.1	151	Chr4_712350_712492
Hybrid_male	Chr4	712350	712492	142	*	Plate7_E8	Promoter (<=1kb)	4	711192	712643	1452	2	AT4G01670	AT4G01670.1	151	Chr4_712350_712492
Hybrid_male	Chr4	712350	712492	142	*	Plate8_H8	Promoter (<=1kb)	4	711192	712643	1452	2	AT4G01670	AT4G01670.1	151	Chr4_712350_712492
Hybrid_male	Chr4	712350	712887	537	*	Plate4_B12	Promoter (<=1kb)	4	711192	712643	1452	2	AT4G01670	AT4G01670.1	0	Chr4_712350_712887
Hybrid_male	Chr4	766605	767866	1261	*	Plate7_A10	Promoter (<=1kb)	4	767310	769246	1937	1	AT4G01780	AT4G01780.1	0	Chr4_766605_767866
Hybrid_male	Chr4	795227	795299	72	*	Plate8_E12	Promoter (1-2kb)	4	793261	795139	1879	1	AT4G01840	AT4G01840.1	1967	Chr4_795227_795299
Hybrid_male	Chr4	799551	799720	169	*	Plate7_G8	Promoter (1-2kb)	4	796097	798286	2190	2	AT4G01850	AT4G01850.1	-1266	Chr4_799551_799720
Hybrid_male	Chr4	800035	800674	639	*	Plate4_B1	Promoter (1-2kb)	4	796097	798286	2190	2	AT4G01850	AT4G01850.1	-1750	Chr4_800035_800674
Hybrid_male	Chr4	865682	865774	92	*	Plate3_D8	Promoter (1-2kb)	4	863351	864259	909	2	AT4G01980	AT4G01980.1	-1424	Chr4_865682_865774
Hybrid_male	Chr4	1014040	1016375	2335	*	Plate3_E12	Promoter (<=1kb)	4	1014680	1015729	1050	2	AT4G02310	AT4G02310.1	0	Chr4_1014040_1016375
Hybrid_male	Chr4	1178262	1178268	6	*	Plate7_G10	Promoter (<=1kb)	4	1176190	1178489	2300	2	AT4G02670	AT4G02670.1	221	Chr4_1178262_1178268
Hybrid_male	Chr4	1247240	1247553	313	*	Plate7_G7	Promoter (<=1kb)	4	1247386	1249588	2203	1	AT4G02790	AT4G02790.1	0	Chr4_1247240_1247553
Hybrid_male	Chr4	1420727	1421326	599	*	Plate7_E9	Exon (AT4G03230.1/AT4G03230, exon 3 of 8)	4	1419278	1423337	4060	2	AT4G03230	AT4G03230.1	2011	Chr4_1420727_1421326
Hybrid_male	Chr4	1480097	1481151	1054	*	Plate4_D7	Promoter (1-2kb)	4	1478078	1478965	888	2	AT4G03370	AT4G03370.1	-1133	Chr4_1480097_1481151
Hybrid_male	Chr4	1480836	1483615	2779	*	Plate3_A6	Promoter (<=1kb)	4	1482628	1482853	226	2	AT4G03376	AT4G03376.1	0	Chr4_1480836_1483615
Hybrid_male	Chr4	1493979	1494312	333	*	Plate4_H9	Promoter (<=1kb)	4	1490465	1495103	4639	2	AT4G03390	AT4G03390.1	791	Chr4_1493979_1494312
Hybrid_male	Chr4	4207165	4207196	31	*	Plate4_H7	Promoter (1-2kb)	4	4201249	4205224	3976	2	AT4G07410	AT4G07410.2	-1942	Chr4_4207165_4207196
Hybrid_male	Chr4	4827688	4828282	594	*	Plate8_F4	Promoter (<=1kb)	4	4825409	4829136	3728	2	AT4G07990	AT4G07990.1	854	Chr4_4827688_4828282
Hybrid_male	Chr4	5142973	5143324	351	*	Plate4_B5	Distal Intergenic	4	5138485	5139725	1241	1	AT4G08145	AT4G08145.1	4489	Chr4_5142973_5143324
Hybrid_male	Chr4	5148656	5149146	490	*	Plate4_D12	Promoter (1-2kb)	4	5147700	5150966	3267	2	AT4G08150	AT4G08150.1	1820	Chr4_5148656_5149146
Hybrid_male	Chr4	5148656	5150095	1439	*	Plate8_G3	Promoter (<=1kb)	4	5147700	5150966	3267	2	AT4G08150	AT4G08150.1	871	Chr4_5148656_5150095
Hybrid_male	Chr4	5158120	5160056	1936	*	Plate7_H8	3' UTR	4	5159034	5162774	3741	2	AT4G08160	AT4G08160.1	2718	Chr4_5158120_5160056
Hybrid_male	Chr4	5339092	5341639	2547	*	Plate4_A12	Promoter (<=1kb)	4	5339086	5341209	2124	2	AT4G08410	AT4G08410.1	0	Chr4_5339092_5341639
Hybrid_male	Chr4	5367927	5368747	820	*	Plate8_A12	Exon (AT4G08450.1/AT4G08450, exon 4 of 5)	4	5365610	5371101	5492	1	AT4G08450	AT4G08450.1	2318	Chr4_5367927_5368747
Hybrid_male	Chr4	5465446	5466079	633	*	Plate3_D7	Promoter (<=1kb)	4	5463900	5466670	2771	2	AT4G08590	AT4G08590.2	591	Chr4_5465446_5466079
Hybrid_male	Chr4	5498104	5498647	543	*	Plate4_G8	Promoter (1-2kb)	4	5500313	5506265	5953	1	AT4G08620	AT4G08620.1	-1666	Chr4_5498104_5498647
Hybrid_male	Chr4	5498104	5498647	543	*	Plate7_B9	Promoter (1-2kb)	4	5500313	5506265	5953	1	AT4G08620	AT4G08620.1	-1666	Chr4_5498104_5498647
Hybrid_male	Chr4	5498104	5498647	543	*	Plate7_G9	Promoter (1-2kb)	4	5500313	5506265	5953	1	AT4G08620	AT4G08620.1	-1666	Chr4_5498104_5498647
Hybrid_male	Chr4	5526925	5526949	24	*	Plate3_A12	Promoter (<=1kb)	4	5526392	5526701	310	2	AT4G08652	AT4G08652.1	-225	Chr4_5526925_5526949
Hybrid_male	Chr4	5636482	5636677	195	*	Plate4_G7	3' UTR	4	5636489	5640636	4148	2	AT4G08850	AT4G08850.1	3959	Chr4_5636482_5636677
Hybrid_male	Chr4	5651451	5652520	1069	*	Plate3_E6	Promoter (<=1kb)	4	5651122	5651622	501	1	AT4G08871	AT4G08871.1	330	Chr4_5651451_5652520
Hybrid_male	Chr4	5781606	5782303	697	*	Plate8_E5	Promoter (1-2kb)	4	5780470	5783464	2995	2	AT4G09012	AT4G09012.1	1161	Chr4_5781606_5782303
Hybrid_male	Chr4	5800000	5800426	426	*	Plate8_A2	Promoter (<=1kb)	4	5797659	5800330	2672	2	AT4G09060	AT4G09060.2	0	Chr4_5800000_5800426
Hybrid_male	Chr4	5846195	5846228	33	*	Plate4_G9	Promoter (1-2kb)	4	5847401	5849724	2324	1	AT4G09180	AT4G09180.1	-1173	Chr4_5846195_5846228
Hybrid_male	Chr4	6229802	6230896	1094	*	Plate8_E7	Promoter (<=1kb)	4	6231786	6233397	1612	1	AT4G09940	AT4G09940.1	-890	Chr4_6229802_6230896
Hybrid_male	Chr4	6315940	6316135	195	*	Plate8_F11	Promoter (1-2kb)	4	6314789	6319936	5148	1	AT4G10120	AT4G10120.1	1152	Chr4_6315940_6316135
Hybrid_male	Chr4	6330839	6330928	89	*	Plate7_B10	Distal Intergenic	4	6328136	6329589	1454	1	AT4G10150	AT4G10150.1	2704	Chr4_6330839_6330928
Hybrid_male	Chr4	6352356	6354601	2245	*	Plate4_B2	Promoter (<=1kb)	4	6353172	6355591	2420	1	AT4G10200	AT4G10200.1	0	Chr4_6352356_6354601
Hybrid_male	Chr4	6352776	6355434	2658	*	Plate4_H4	Promoter (<=1kb)	4	6353172	6355591	2420	1	AT4G10200	AT4G10200.1	0	Chr4_6352776_6355434
Hybrid_male	Chr4	6411209	6411495	286	*	Plate4_H11	Promoter (1-2kb)	4	6413010	6413342	333	1	AT4G10345	AT4G10345.1	-1515	Chr4_6411209_6411495
Hybrid_male	Chr4	6411680	6411975	295	*	Plate8_H6	Promoter (1-2kb)	4	6413010	6413342	333	1	AT4G10345	AT4G10345.1	-1035	Chr4_6411680_6411975
Hybrid_male	Chr4	6419203	6419324	121	*	Plate8_A3	Promoter (1-2kb)	4	6420455	6422299	1845	1	AT4G10360	AT4G10360.1	-1131	Chr4_6419203_6419324
Hybrid_male	Chr4	6424119	6425950	1831	*	Plate7_C6	Promoter (<=1kb)	4	6423577	6425661	2085	2	AT4G10370	AT4G10370.1	0	Chr4_6424119_6425950
Hybrid_male	Chr4	6441097	6443655	2558	*	Plate7_E8	Promoter (<=1kb)	4	6441673	6443435	1763	2	AT4G10390	AT4G10390.1	0	Chr4_6441097_6443655
Hybrid_male	Chr4	6798000	6800025	2025	*	Plate4_E4	Promoter (<=1kb)	4	6799935	6801932	1998	1	AT4G11150	AT4G11150.1	0	Chr4_6798000_6800025
Hybrid_male	Chr4	7054686	7055673	987	*	Plate8_D7	Promoter (<=1kb)	4	7053443	7055622	2180	2	AT4G11680	AT4G11680.1	0	Chr4_7054686_7055673
Hybrid_male	Chr4	7063850	7063943	93	*	Plate3_H8	Promoter (<=1kb)	4	7063255	7066878	3624	1	AT4G11720	AT4G11720.1	596	Chr4_7063850_7063943
Hybrid_male	Chr4	7063850	7063943	93	*	Plate7_D6	Promoter (<=1kb)	4	7063255	7066878	3624	1	AT4G11720	AT4G11720.1	596	Chr4_7063850_7063943
Hybrid_male	Chr4	7063850	7063943	93	*	Plate8_C11	Promoter (<=1kb)	4	7063255	7066878	3624	1	AT4G11720	AT4G11720.1	596	Chr4_7063850_7063943
Hybrid_male	Chr4	7063850	7063943	93	*	Plate8_E1	Promoter (<=1kb)	4	7063255	7066878	3624	1	AT4G11720	AT4G11720.1	596	Chr4_7063850_7063943
Hybrid_male	Chr4	7244109	7244318	209	*	Plate3_G7	Promoter (1-2kb)	4	7242165	7242924	760	2	AT4G12090	AT4G12090.1	-1186	Chr4_7244109_7244318
Hybrid_male	Chr4	7364616	7364793	177	*	Plate7_B12	Downstream (<1kb)	4	7361587	7364457	2871	1	AT4G12426	AT4G12426.1	3030	Chr4_7364616_7364793
Hybrid_male	Chr4	7375202	7375379	177	*	Plate3_B8	Promoter (<=1kb)	4	7376268	7380151	3884	1	AT4G12440	AT4G12440.1	-889	Chr4_7375202_7375379
Hybrid_male	Chr4	7375202	7375379	177	*	Plate3_C10	Promoter (<=1kb)	4	7376268	7380151	3884	1	AT4G12440	AT4G12440.1	-889	Chr4_7375202_7375379
Hybrid_male	Chr4	7493091	7493174	83	*	Plate4_G12	Promoter (<=1kb)	4	7493178	7493360	183	2	AT4G12731	AT4G12731.1	186	Chr4_7493091_7493174
Hybrid_male	Chr4	7532380	7532570	190	*	Plate7_G8	Promoter (1-2kb)	4	7531141	7533587	2447	1	AT4G12830	AT4G12830.1	1240	Chr4_7532380_7532570
Hybrid_male	Chr4	7554632	7554818	186	*	Plate4_E3	Promoter (1-2kb)	4	7550433	7553332	2900	2	AT4G12910	AT4G12910.1	-1301	Chr4_7554632_7554818
Hybrid_male	Chr4	7554632	7554974	342	*	Plate3_E10	Promoter (1-2kb)	4	7550433	7553332	2900	2	AT4G12910	AT4G12910.1	-1301	Chr4_7554632_7554974
Hybrid_male	Chr4	7601622	7602534	912	*	Plate3_E11	Promoter (<=1kb)	4	7603101	7606835	3735	1	AT4G13020	AT4G13020.5	-567	Chr4_7601622_7602534
Hybrid_male	Chr4	7635896	7636681	785	*	Plate3_G8	Promoter (<=1kb)	4	7634993	7635483	491	1	AT4G13095	AT4G13095.1	904	Chr4_7635896_7636681
Hybrid_male	Chr4	7664837	7665068	231	*	Plate4_C2	Promoter (1-2kb)	4	7662371	7663177	807	2	AT4G13195	AT4G13195.1	-1661	Chr4_7664837_7665068
Hybrid_male	Chr4	7664837	7665068	231	*	Plate8_A4	Promoter (1-2kb)	4	7662371	7663177	807	2	AT4G13195	AT4G13195.1	-1661	Chr4_7664837_7665068
Hybrid_male	Chr4	7705266	7705806	540	*	Plate3_C9	Promoter (<=1kb)	4	7703904	7704812	909	2	AT4G13264	AT4G13264.1	-455	Chr4_7705266_7705806
Hybrid_male	Chr4	7802206	7803282	1076	*	Plate4_G1	Promoter (<=1kb)	4	7796850	7802251	5402	2	AT4G13420	AT4G13420.1	0	Chr4_7802206_7803282
Hybrid_male	Chr4	7808014	7808396	382	*	Plate8_G4	Promoter (<=1kb)	4	7803933	7807871	3939	2	AT4G13430	AT4G13430.1	-144	Chr4_7808014_7808396
Hybrid_male	Chr4	7840733	7840735	2	*	Plate4_C12	Promoter (<=1kb)	4	7839137	7840284	1148	2	AT4G13490	AT4G13490.1	-450	Chr4_7840733_7840735
Hybrid_male	Chr4	8063559	8065953	2394	*	Plate7_C6	Promoter (1-2kb)	4	8060681	8062231	1551	2	AT4G13960	AT4G13960.1	-1329	Chr4_8063559_8065953
Hybrid_male	Chr4	8126091	8126261	170	*	Plate4_D11	Promoter (<=1kb)	4	8126915	8128833	1919	1	AT4G14103	AT4G14103.2	-654	Chr4_8126091_8126261
Hybrid_male	Chr4	8126091	8126261	170	*	Plate7_D7	Promoter (<=1kb)	4	8126915	8128833	1919	1	AT4G14103	AT4G14103.2	-654	Chr4_8126091_8126261
Hybrid_male	Chr4	8126091	8126261	170	*	Plate8_D1	Promoter (<=1kb)	4	8126915	8128833	1919	1	AT4G14103	AT4G14103.2	-654	Chr4_8126091_8126261
Hybrid_male	Chr4	8126091	8126261	170	*	Plate8_H5	Promoter (<=1kb)	4	8126915	8128833	1919	1	AT4G14103	AT4G14103.2	-654	Chr4_8126091_8126261
Hybrid_male	Chr4	8155984	8156167	183	*	Plate4_D6	Promoter (<=1kb)	4	8153877	8156759	2883	2	AT4G14147	AT4G14147.1	592	Chr4_8155984_8156167
Hybrid_male	Chr4	8165393	8166701	1308	*	Plate3_F6	Promoter (<=1kb)	4	8158572	8165008	6437	2	AT4G14150	AT4G14150.1	-386	Chr4_8165393_8166701
Hybrid_male	Chr4	8173305	8173642	337	*	Plate3_A10	3' UTR	4	8174598	8175715	1118	2	AT4G14165	AT4G14165.1	2073	Chr4_8173305_8173642
Hybrid_male	Chr4	8360039	8360186	147	*	Plate3_B12	Promoter (<=1kb)	4	8361058	8361986	929	1	AT4G14560	AT4G14560.1	-872	Chr4_8360039_8360186
Hybrid_male	Chr4	8413310	8413968	658	*	Plate4_D4	Promoter (1-2kb)	4	8413288	8415391	2104	2	AT4G14680	AT4G14680.1	1423	Chr4_8413310_8413968
Hybrid_male	Chr4	8579403	8579664	261	*	Plate4_A5	Promoter (<=1kb)	4	8578978	8581331	2354	1	AT4G15030	AT4G15030.2	426	Chr4_8579403_8579664
Hybrid_male	Chr4	8579403	8579664	261	*	Plate4_B7	Promoter (<=1kb)	4	8578978	8581331	2354	1	AT4G15030	AT4G15030.2	426	Chr4_8579403_8579664
Hybrid_male	Chr4	8699123	8699423	300	*	Plate3_A7	Exon (AT4G15236.1/AT4G15236, exon 11 of 23)	4	8696683	8702727	6045	1	AT4G15236	AT4G15236.1	2441	Chr4_8699123_8699423
Hybrid_male	Chr4	8699123	8699423	300	*	Plate4_B11	Exon (AT4G15236.1/AT4G15236, exon 11 of 23)	4	8696683	8702727	6045	1	AT4G15236	AT4G15236.1	2441	Chr4_8699123_8699423
Hybrid_male	Chr4	8855624	8855718	94	*	Plate3_H10	Promoter (1-2kb)	4	8852698	8854545	1848	2	AT4G15490	AT4G15490.1	-1080	Chr4_8855624_8855718
Hybrid_male	Chr4	8882170	8882807	637	*	Plate8_G8	Promoter (1-2kb)	4	8883907	8887565	3659	1	AT4G15560	AT4G15560.1	-1100	Chr4_8882170_8882807
Hybrid_male	Chr4	8966430	8966567	137	*	Plate7_C8	Promoter (<=1kb)	4	8964745	8966318	1574	2	AT4G15740	AT4G15740.1	-113	Chr4_8966430_8966567
Hybrid_male	Chr4	8987512	8987816	304	*	Plate7_H6	Promoter (<=1kb)	4	8986615	8988452	1838	2	AT4G15802	AT4G15802.1	636	Chr4_8987512_8987816
Hybrid_male	Chr4	8987512	8987816	304	*	Plate8_B12	Promoter (<=1kb)	4	8986615	8988452	1838	2	AT4G15802	AT4G15802.1	636	Chr4_8987512_8987816
Hybrid_male	Chr4	9046796	9048298	1502	*	Plate8_A5	Promoter (<=1kb)	4	9045624	9047449	1826	2	AT4G15960	AT4G15960.1	0	Chr4_9046796_9048298
Hybrid_male	Chr4	9054560	9055048	488	*	Plate8_D9	Downstream (2-3kb)	4	9052175	9053152	978	1	AT4G15975	AT4G15975.1	2386	Chr4_9054560_9055048
Hybrid_male	Chr4	9247916	9249069	1153	*	Plate4_C4	Promoter (1-2kb)	4	9247302	9250091	2790	2	AT4G16370	AT4G16370.1	1022	Chr4_9247916_9249069
Hybrid_male	Chr4	9254327	9254719	392	*	Plate7_H9	Promoter (<=1kb)	4	9254555	9256217	1663	1	AT4G16380	AT4G16380.2	0	Chr4_9254327_9254719
Hybrid_male	Chr4	9444786	9445206	420	*	Plate4_C7	Distal Intergenic	4	9449114	9450743	1630	1	AT4G16780	AT4G16780.1	-3908	Chr4_9444786_9445206
Hybrid_male	Chr4	9444786	9445206	420	*	Plate4_H3	Distal Intergenic	4	9449114	9450743	1630	1	AT4G16780	AT4G16780.1	-3908	Chr4_9444786_9445206
Hybrid_male	Chr4	9464196	9464578	382	*	Plate4_F1	Promoter (1-2kb)	4	9459870	9462253	2384	2	AT4G16810	AT4G16810.1	-1944	Chr4_9464196_9464578
Hybrid_male	Chr4	9751728	9751892	164	*	Plate7_H11	Promoter (<=1kb)	4	9749728	9751709	1982	2	AT4G17486	AT4G17486.2	-20	Chr4_9751728_9751892
Hybrid_male	Chr4	9888802	9888944	142	*	Plate4_E5	Promoter (<=1kb)	4	9888986	9889066	81	1	AT4G17788	AT4G17788.1	-42	Chr4_9888802_9888944
Hybrid_male	Chr4	9888945	9889082	137	*	Plate8_D11	Promoter (<=1kb)	4	9888986	9889066	81	1	AT4G17788	AT4G17788.1	0	Chr4_9888945_9889082
Hybrid_male	Chr4	9933335	9934096	761	*	Plate7_D11	Promoter (1-2kb)	4	9933366	9935586	2221	2	AT4G17880	AT4G17880.1	1490	Chr4_9933335_9934096
Hybrid_male	Chr4	9965385	9968278	2893	*	Plate4_A10	Promoter (<=1kb)	4	9965742	9966969	1228	1	AT4G17940	AT4G17940.1	0	Chr4_9965385_9968278
Hybrid_male	Chr4	10044454	10045142	688	*	Plate4_F2	Promoter (<=1kb)	4	10042137	10046082	3946	2	AT4G18130	AT4G18130.1	940	Chr4_10044454_10045142
Hybrid_male	Chr4	10131808	10132324	516	*	Plate3_H6	Promoter (<=1kb)	4	10130050	10132061	2012	2	AT4G18340	AT4G18340.1	0	Chr4_10131808_10132324
Hybrid_male	Chr4	10169024	10169159	135	*	Plate8_G7	Promoter (<=1kb)	4	10169444	10169930	487	1	AT4G18395	AT4G18395.1	-285	Chr4_10169024_10169159
Hybrid_male	Chr4	10235685	10235687	2	*	Plate8_E11	Promoter (<=1kb)	4	10234667	10236026	1360	2	AT4G18580	AT4G18580.2	339	Chr4_10235685_10235687
Hybrid_male	Chr4	10291245	10292069	824	*	Plate7_C7	Promoter (<=1kb)	4	10288798	10290850	2053	2	AT4G18700	AT4G18700.1	-396	Chr4_10291245_10292069
Hybrid_male	Chr4	10294346	10294751	405	*	Plate3_C12	Promoter (1-2kb)	4	10296273	10299362	3090	1	AT4G18710	AT4G18710.1	-1522	Chr4_10294346_10294751
Hybrid_male	Chr4	10366206	10368558	2352	*	Plate7_E11	Promoter (<=1kb)	4	10366059	10368381	2323	1	AT4G18910	AT4G18910.1	148	Chr4_10366206_10368558
Hybrid_male	Chr4	10529630	10529689	59	*	Plate4_B4	Promoter (<=1kb)	4	10527800	10529092	1293	2	AT4G19240	AT4G19240.1	-539	Chr4_10529630_10529689
Hybrid_male	Chr4	10529630	10529689	59	*	Plate7_B6	Promoter (<=1kb)	4	10527800	10529092	1293	2	AT4G19240	AT4G19240.1	-539	Chr4_10529630_10529689
Hybrid_male	Chr4	10586173	10587212	1039	*	Plate4_D10	Promoter (<=1kb)	4	10580893	10585861	4969	2	AT4G19410	AT4G19410.2	-313	Chr4_10586173_10587212
Hybrid_male	Chr4	10762513	10763170	657	*	Plate8_B4	Promoter (<=1kb)	4	10760830	10762104	1275	2	AT4G19800	AT4G19800.1	-410	Chr4_10762513_10763170
Hybrid_male	Chr4	10829708	10830475	767	*	Plate8_F7	Promoter (1-2kb)	4	10828153	10828536	384	2	AT4G19980	AT4G19980.1	-1173	Chr4_10829708_10830475
Hybrid_male	Chr4	10877781	10877789	8	*	Plate7_B8	Promoter (1-2kb)	4	10878724	10878797	74	2	AT4G20115	AT4G20115.1	1008	Chr4_10877781_10877789
Hybrid_male	Chr4	10971876	10972091	215	*	Plate3_A11	Distal Intergenic	4	10974463	10979464	5002	1	AT4G20320	AT4G20320.2	-2372	Chr4_10971876_10972091
Hybrid_male	Chr4	10971876	10972091	215	*	Plate4_F10	Distal Intergenic	4	10974463	10979464	5002	1	AT4G20320	AT4G20320.2	-2372	Chr4_10971876_10972091
Hybrid_male	Chr4	10998452	10998511	59	*	Plate7_A11	Exon (AT4G20365.1/AT4G20365, exon 1 of 1)	4	11000771	11002996	2226	2	AT4G20370	AT4G20370.1	4485	Chr4_10998452_10998511
Hybrid_male	Chr4	11148335	11148402	67	*	Plate7_F10	Promoter (1-2kb)	4	11150160	11151758	1599	1	AT4G20820	AT4G20820.1	-1758	Chr4_11148335_11148402
Hybrid_male	Chr4	11200000	11200424	424	*	Plate7_F7	Promoter (<=1kb)	4	11198389	11201087	2699	2	AT4G20930	AT4G20930.1	663	Chr4_11200000_11200424
Hybrid_male	Chr4	11298000	11300215	2215	*	Plate4_D1	Distal Intergenic	4	11302685	11304032	1348	1	AT4G21200	AT4G21200.2	-2470	Chr4_11298000_11300215
Hybrid_male	Chr4	11406445	11406826	381	*	Plate3_C8	Promoter (<=1kb)	4	11405812	11407512	1701	1	AT4G21420	AT4G21420.1	634	Chr4_11406445_11406826
Hybrid_male	Chr4	11562725	11563380	655	*	Plate8_A10	Promoter (1-2kb)	4	11561229	11563950	2722	1	AT4G21760	AT4G21760.1	1497	Chr4_11562725_11563380
Hybrid_male	Chr4	11674663	11675616	953	*	Plate8_A3	Exon (AT4G22030.1/AT4G22030, exon 3 of 3)	4	11672396	11675575	3180	1	AT4G22030	AT4G22030.1	2268	Chr4_11674663_11675616
Hybrid_male	Chr4	11813288	11815295	2007	*	Plate3_A6	Promoter (<=1kb)	4	11813425	11815133	1709	2	AT4G22390	AT4G22390.1	0	Chr4_11813288_11815295
Hybrid_male	Chr4	12072303	12073672	1369	*	Plate4_C9	Promoter (<=1kb)	4	12072857	12074365	1509	1	AT4G23030	AT4G23030.1	0	Chr4_12072303_12073672
Hybrid_male	Chr4	12937568	12938518	950	*	Plate3_D8	Promoter (<=1kb)	4	12937253	12938836	1584	2	AT4G25270	AT4G25270.1	318	Chr4_12937568_12938518
Hybrid_male	Chr4	12953993	12954078	85	*	Plate3_D6	Promoter (<=1kb)	4	12954077	12956543	2467	1	AT4G25320	AT4G25320.1	0	Chr4_12953993_12954078
Hybrid_male	Chr4	13019989	13020603	614	*	Plate4_E7	Promoter (<=1kb)	4	13018214	13019121	908	2	AT4G25480	AT4G25480.1	-869	Chr4_13019989_13020603
Hybrid_male	Chr4	13038235	13038795	560	*	Plate4_B3	Promoter (<=1kb)	4	13038360	13042443	4084	1	AT4G25530	AT4G25530.1	0	Chr4_13038235_13038795
Hybrid_male	Chr4	13400000	13400867	867	*	Plate3_B10	Promoter (1-2kb)	4	13394522	13398112	3591	2	AT4G26540	AT4G26540.1	-1889	Chr4_13400000_13400867
Hybrid_male	Chr4	13418465	13419232	767	*	Plate3_C12	Promoter (<=1kb)	4	13419567	13423790	4224	1	AT4G26600	AT4G26600.1	-335	Chr4_13418465_13419232
Hybrid_male	Chr4	13637864	13638676	812	*	Plate8_F1	Promoter (<=1kb)	4	13637288	13638419	1132	2	AT4G27230	AT4G27230.1	0	Chr4_13637864_13638676
Hybrid_male	Chr4	13970137	13971279	1142	*	Plate7_D6	Promoter (<=1kb)	4	13971552	13974323	2772	1	AT4G28130	AT4G28130.1	-273	Chr4_13970137_13971279
Hybrid_male	Chr4	14259164	14259258	94	*	Plate7_C8	Promoter (<=1kb)	4	14259141	14263704	4564	1	AT4G28900	AT4G28900.1	24	Chr4_14259164_14259258
Hybrid_male	Chr4	14309298	14309493	195	*	Plate4_G11	Promoter (<=1kb)	4	14308967	14309379	413	2	AT4G29033	AT4G29033.1	0	Chr4_14309298_14309493
Hybrid_male	Chr4	14825813	14827204	1391	*	Plate8_G5	Promoter (<=1kb)	4	14825808	14827047	1240	2	AT4G30280	AT4G30280.1	0	Chr4_14825813_14827204
Hybrid_male	Chr4	15330709	15331003	294	*	Plate7_A6	Promoter (<=1kb)	4	15331140	15333321	2182	1	AT4G31650	AT4G31650.1	-137	Chr4_15330709_15331003
Hybrid_male	Chr4	15379685	15380866	1181	*	Plate4_D12	Distal Intergenic	4	15383201	15385029	1829	1	AT4G31800	AT4G31800.1	-2335	Chr4_15379685_15380866
Hybrid_male	Chr4	15402220	15402506	286	*	Plate7_H7	Promoter (<=1kb)	4	15403020	15406493	3474	1	AT4G31850	AT4G31850.1	-514	Chr4_15402220_15402506
Hybrid_male	Chr4	15509460	15509588	128	*	Plate7_C9	Promoter (<=1kb)	4	15508231	15509111	881	2	AT4G32080	AT4G32080.2	-350	Chr4_15509460_15509588
Hybrid_male	Chr4	15632264	15633293	1029	*	Plate3_G12	Promoter (<=1kb)	4	15633112	15633222	111	2	AT4G32378	AT4G32378.1	0	Chr4_15632264_15633293
Hybrid_male	Chr4	15906633	15906775	142	*	Plate7_B10	Promoter (<=1kb)	4	15904444	15906010	1567	2	AT4G32950	AT4G32950.1	-624	Chr4_15906633_15906775
Hybrid_male	Chr4	16237376	16237545	169	*	Plate3_E6	Promoter (<=1kb)	4	16234670	16236492	1823	2	AT4G33870	AT4G33870.1	-885	Chr4_16237376_16237545
Hybrid_male	Chr4	16287337	16288070	733	*	Plate3_G11	Promoter (<=1kb)	4	16288112	16288913	802	2	AT4G33985	AT4G33985.1	843	Chr4_16287337_16288070
Hybrid_male	Chr4	16511021	16512756	1735	*	Plate3_E11	Promoter (1-2kb)	4	16511001	16514343	3343	2	AT4G34570	AT4G34570.1	1587	Chr4_16511021_16512756
Hybrid_male	Chr4	16565643	16566656	1013	*	Plate4_B12	Downstream (1-2kb)	4	16567824	16569295	1472	2	AT4G34720	AT4G34720.1	2639	Chr4_16565643_16566656
Hybrid_male	Chr4	16650352	16651911	1559	*	Plate8_E3	Promoter (1-2kb)	4	16648605	16650897	2293	1	AT4G34960	AT4G34960.1	1748	Chr4_16650352_16651911
Hybrid_male	Chr4	16690573	16690893	320	*	Plate8_F12	Distal Intergenic	4	16694170	16695698	1529	1	AT4G35070	AT4G35070.1	-3277	Chr4_16690573_16690893
Hybrid_male	Chr4	16691488	16692715	1227	*	Plate8_H10	Promoter (1-2kb)	4	16694170	16695698	1529	1	AT4G35070	AT4G35070.1	-1455	Chr4_16691488_16692715
Hybrid_male	Chr4	16700710	16700814	104	*	Plate3_F6	3' UTR	4	16698334	16700321	1988	1	AT4G35080	AT4G35080.3	2377	Chr4_16700710_16700814
Hybrid_male	Chr4	16713329	16714963	1634	*	Plate3_B10	Promoter (<=1kb)	4	16712462	16714953	2492	2	AT4G35110	AT4G35110.2	0	Chr4_16713329_16714963
Hybrid_male	Chr4	16818482	16821187	2705	*	Plate8_A2	Promoter (<=1kb)	4	16819883	16826061	6179	1	AT4G35380	AT4G35380.1	0	Chr4_16818482_16821187
Hybrid_male	Chr4	16819432	16819900	468	*	Plate3_E7	Promoter (<=1kb)	4	16819883	16826061	6179	1	AT4G35380	AT4G35380.1	0	Chr4_16819432_16819900
Hybrid_male	Chr4	16905667	16906845	1178	*	Plate8_F4	Promoter (1-2kb)	4	16905579	16908357	2779	2	AT4G35640	AT4G35640.1	1512	Chr4_16905667_16906845
Hybrid_male	Chr4	16922841	16923470	629	*	Plate8_C11	Promoter (<=1kb)	4	16923319	16924320	1002	1	AT4G35700	AT4G35700.1	0	Chr4_16922841_16923470
Hybrid_male	Chr4	17041534	17042035	501	*	Plate8_B6	Promoter (<=1kb)	4	17039192	17041141	1950	2	AT4G36010	AT4G36010.1	-394	Chr4_17041534_17042035
Hybrid_male	Chr4	17217081	17217247	166	*	Plate4_H9	Promoter (<=1kb)	4	17215027	17216530	1504	2	AT4G36470	AT4G36470.1	-552	Chr4_17217081_17217247
Hybrid_male	Chr4	17217218	17217247	29	*	Plate7_C12	Promoter (<=1kb)	4	17215027	17216530	1504	2	AT4G36470	AT4G36470.1	-689	Chr4_17217218_17217247
Hybrid_male	Chr4	17316308	17317103	795	*	Plate4_D2	Promoter (<=1kb)	4	17314559	17316374	1816	2	AT4G36740	AT4G36740.1	0	Chr4_17316308_17317103
Hybrid_male	Chr4	17359954	17361281	1327	*	Plate3_C10	Promoter (<=1kb)	4	17358438	17361978	3541	2	AT4G36860	AT4G36860.1	697	Chr4_17359954_17361281
Hybrid_male	Chr4	17359954	17361281	1327	*	Plate3_C6	Promoter (<=1kb)	4	17358438	17361978	3541	2	AT4G36860	AT4G36860.1	697	Chr4_17359954_17361281
Hybrid_male	Chr4	17359954	17361281	1327	*	Plate4_E11	Promoter (<=1kb)	4	17358438	17361978	3541	2	AT4G36860	AT4G36860.1	697	Chr4_17359954_17361281
Hybrid_male	Chr4	17359954	17361281	1327	*	Plate4_G4	Promoter (<=1kb)	4	17358438	17361978	3541	2	AT4G36860	AT4G36860.1	697	Chr4_17359954_17361281
Hybrid_male	Chr4	17361409	17361415	6	*	Plate8_H9	Promoter (<=1kb)	4	17358438	17361978	3541	2	AT4G36860	AT4G36860.1	563	Chr4_17361409_17361415
Hybrid_male	Chr4	17398129	17398345	216	*	Plate4_C3	Distal Intergenic	4	17400610	17403469	2860	1	AT4G36920	AT4G36920.2	-2265	Chr4_17398129_17398345
Hybrid_male	Chr4	17398129	17398345	216	*	Plate4_D8	Distal Intergenic	4	17400610	17403469	2860	1	AT4G36920	AT4G36920.2	-2265	Chr4_17398129_17398345
Hybrid_male	Chr4	17400000	17400574	574	*	Plate7_H11	Promoter (<=1kb)	4	17400610	17403469	2860	1	AT4G36920	AT4G36920.2	-36	Chr4_17400000_17400574
Hybrid_male	Chr4	17401731	17402486	755	*	Plate8_F11	Promoter (<=1kb)	4	17400847	17403332	2486	1	AT4G36920	AT4G36920.1	885	Chr4_17401731_17402486
Hybrid_male	Chr4	17426370	17426429	59	*	Plate8_D2	Promoter (<=1kb)	4	17426921	17429765	2845	1	AT4G36960	AT4G36960.1	-492	Chr4_17426370_17426429
Hybrid_male	Chr4	17453133	17455351	2218	*	Plate3_F11	Promoter (<=1kb)	4	17455139	17457357	2219	1	AT4G37040	AT4G37040.1	0	Chr4_17453133_17455351
Hybrid_male	Chr4	17511967	17511971	4	*	Plate4_F12	Promoter (<=1kb)	4	17512259	17514625	2367	1	AT4G37210	AT4G37210.1	-288	Chr4_17511967_17511971
Hybrid_male	Chr4	17532354	17532699	345	*	Plate3_F7	Promoter (1-2kb)	4	17527650	17530506	2857	2	AT4G37250	AT4G37250.1	-1849	Chr4_17532354_17532699
Hybrid_male	Chr4	17545274	17545594	320	*	Plate8_E7	Promoter (<=1kb)	4	17541771	17546484	4714	2	AT4G37270	AT4G37270.1	890	Chr4_17545274_17545594
Hybrid_male	Chr4	17567631	17568268	637	*	Plate7_B8	Promoter (<=1kb)	4	17567124	17568858	1735	2	AT4G37360	AT4G37360.1	590	Chr4_17567631_17568268
Hybrid_male	Chr4	17603647	17604363	716	*	Plate8_G4	Promoter (<=1kb)	4	17604094	17604933	840	2	AT4G37445	AT4G37445.1	570	Chr4_17603647_17604363
Hybrid_male	Chr4	17604604	17604942	338	*	Plate8_C8	Promoter (<=1kb)	4	17604094	17604933	840	2	AT4G37445	AT4G37445.1	0	Chr4_17604604_17604942
Hybrid_male	Chr4	17661569	17661830	261	*	Plate3_B6	Downstream (1-2kb)	4	17658612	17660878	2267	1	AT4G37580	AT4G37580.1	2958	Chr4_17661569_17661830
Hybrid_male	Chr4	17661830	17662119	289	*	Plate4_F5	Downstream (<1kb)	4	17658612	17660878	2267	1	AT4G37580	AT4G37580.1	3219	Chr4_17661830_17662119
Hybrid_male	Chr4	17676308	17679044	2736	*	Plate4_A7	Promoter (<=1kb)	4	17679279	17681202	1924	1	AT4G37630	AT4G37630.1	-235	Chr4_17676308_17679044
Hybrid_male	Chr4	17681330	17681873	543	*	Plate8_E6	Promoter (1-2kb)	4	17679353	17680890	1538	1	AT4G37630	AT4G37630.2	1978	Chr4_17681330_17681873
Hybrid_male	Chr4	17708995	17710236	1241	*	Plate8_G10	Promoter (<=1kb)	4	17710272	17710873	602	2	AT4G37700	AT4G37700.1	637	Chr4_17708995_17710236
Hybrid_male	Chr4	17746502	17746662	160	*	Plate3_A8	3' UTR	4	17743887	17746678	2792	1	AT4G37760	AT4G37760.1	2616	Chr4_17746502_17746662
Hybrid_male	Chr4	17800053	17800656	603	*	Plate8_B3	Promoter (1-2kb)	4	17800326	17801907	1582	2	AT4G37860	AT4G37860.1	1251	Chr4_17800053_17800656
Hybrid_male	Chr4	17829913	17830269	356	*	Plate8_C3	Promoter (<=1kb)	4	17828433	17830465	2033	2	AT4G37920	AT4G37920.1	196	Chr4_17829913_17830269
Hybrid_male	Chr4	17881444	17883140	1696	*	Plate4_F4	Promoter (<=1kb)	4	17882964	17883612	649	1	AT4G38080	AT4G38080.1	0	Chr4_17881444_17883140
Hybrid_male	Chr4	18034348	18037342	2994	*	Plate4_G10	Promoter (<=1kb)	4	18034431	18035889	1459	1	AT4G38580	AT4G38580.1	0	Chr4_18034348_18037342
Hybrid_male	Chr4	18072883	18073359	476	*	Plate7_G6	Promoter (<=1kb)	4	18071884	18073182	1299	2	AT4G38680	AT4G38680.1	0	Chr4_18072883_18073359
Hybrid_male	Chr4	18177274	18178552	1278	*	Plate7_A6	Promoter (<=1kb)	4	18175902	18179183	3282	2	AT4G39010	AT4G39010.1	631	Chr4_18177274_18178552
Hybrid_male	Chr4	18218608	18220631	2023	*	Plate4_C5	Promoter (<=1kb)	4	18217939	18220282	2344	2	AT4G39100	AT4G39100.1	0	Chr4_18218608_18220631
Hybrid_male	Chr4	18251836	18254274	2438	*	Plate8_F9	Promoter (<=1kb)	4	18251811	18253073	1263	2	AT4G39190	AT4G39190.1	0	Chr4_18251836_18254274
Hybrid_male	Chr4	18305583	18306195	612	*	Plate3_C11	Promoter (<=1kb)	4	18305585	18305704	120	1	AT4G39366	AT4G39366.1	0	Chr4_18305583_18306195
Hybrid_male	Chr5	152546	152850	304	*	Plate8_C4	Promoter (<=1kb)	5	152530	154467	1938	1	AT5G01370	AT5G01370.1	17	Chr5_152546_152850
Hybrid_male	Chr5	2e+05	200541	541	*	Plate3_C6	Promoter (1-2kb)	5	198943	201552	2610	1	AT5G01500	AT5G01500.1	1058	Chr5_2e+05_200541
Hybrid_male	Chr5	309896	311911	2015	*	Plate7_E12	Promoter (<=1kb)	5	309715	312097	2383	1	AT5G01810	AT5G01810.1	182	Chr5_309896_311911
Hybrid_male	Chr5	320912	321045	133	*	Plate8_D8	Promoter (<=1kb)	5	320695	323169	2475	1	AT5G01830	AT5G01830.1	218	Chr5_320912_321045
Hybrid_male	Chr5	321378	321831	453	*	Plate8_A1	Promoter (<=1kb)	5	320695	323169	2475	1	AT5G01830	AT5G01830.1	684	Chr5_321378_321831
Hybrid_male	Chr5	392644	393215	571	*	Plate4_H2	Distal Intergenic	5	395634	399041	3408	1	AT5G02030	AT5G02030.1	-2419	Chr5_392644_393215
Hybrid_male	Chr5	392644	393215	571	*	Plate8_G11	Distal Intergenic	5	395634	399041	3408	1	AT5G02030	AT5G02030.1	-2419	Chr5_392644_393215
Hybrid_male	Chr5	411077	412134	1057	*	Plate4_C6	Promoter (<=1kb)	5	412031	412698	668	2	AT5G02090	AT5G02090.1	564	Chr5_411077_412134
Hybrid_male	Chr5	434856	437443	2587	*	Plate4_G3	Promoter (<=1kb)	5	435211	436897	1687	1	AT5G02190	AT5G02190.1	0	Chr5_434856_437443
Hybrid_male	Chr5	465601	466310	709	*	Plate4_F2	Downstream (<1kb)	5	463158	465246	2089	1	AT5G02260	AT5G02260.1	2444	Chr5_465601_466310
Hybrid_male	Chr5	514904	516152	1248	*	Plate4_E5	Promoter (1-2kb)	5	513561	515896	2336	1	AT5G02400	AT5G02400.1	1344	Chr5_514904_516152
Hybrid_male	Chr5	522414	522864	450	*	Plate3_B10	Promoter (<=1kb)	5	523389	524076	688	1	AT5G02420	AT5G02420.1	-525	Chr5_522414_522864
Hybrid_male	Chr5	522950	523111	161	*	Plate3_D7	Promoter (<=1kb)	5	523389	524076	688	1	AT5G02420	AT5G02420.1	-278	Chr5_522950_523111
Hybrid_male	Chr5	535373	535842	469	*	Plate7_B8	Distal Intergenic	5	533106	534656	1551	1	AT5G02450	AT5G02450.1	2268	Chr5_535373_535842
Hybrid_male	Chr5	556839	559413	2574	*	Plate4_G2	Promoter (<=1kb)	5	558285	559235	951	2	AT5G02502	AT5G02502.1	0	Chr5_556839_559413
Hybrid_male	Chr5	576458	577066	608	*	Plate3_H10	Promoter (<=1kb)	5	576742	577140	399	2	AT5G02570	AT5G02570.1	74	Chr5_576458_577066
Hybrid_male	Chr5	579610	579782	172	*	Plate4_B7	Promoter (<=1kb)	5	579852	580787	936	1	AT5G02580	AT5G02580.1	-70	Chr5_579610_579782
Hybrid_male	Chr5	608303	608768	465	*	Plate8_D3	Promoter (1-2kb)	5	607190	607704	515	1	AT5G02690	AT5G02690.1	1114	Chr5_608303_608768
Hybrid_male	Chr5	696947	697380	433	*	Plate7_A12	Promoter (<=1kb)	5	697993	699000	1008	1	AT5G02980	AT5G02980.1	-613	Chr5_696947_697380
Hybrid_male	Chr5	701291	701463	172	*	Plate8_F8	Promoter (1-2kb)	5	700169	702630	2462	1	AT5G02990	AT5G02990.1	1123	Chr5_701291_701463
Hybrid_male	Chr5	730529	730720	191	*	Plate3_B12	Promoter (<=1kb)	5	730292	731448	1157	1	AT5G03110	AT5G03110.1	238	Chr5_730529_730720
Hybrid_male	Chr5	735345	735900	555	*	Plate4_F10	Promoter (<=1kb)	5	736090	736669	580	1	AT5G03130	AT5G03130.1	-190	Chr5_735345_735900
Hybrid_male	Chr5	743700	745386	1686	*	Plate7_E6	Promoter (<=1kb)	5	745644	749007	3364	1	AT5G03150	AT5G03150.1	-258	Chr5_743700_745386
Hybrid_male	Chr5	781237	781291	54	*	Plate4_D11	Promoter (<=1kb)	5	781870	783997	2128	1	AT5G03270	AT5G03270.1	-579	Chr5_781237_781291
Hybrid_male	Chr5	784424	784492	68	*	Plate4_G4	Distal Intergenic	5	781870	783997	2128	1	AT5G03270	AT5G03270.1	2555	Chr5_784424_784492
Hybrid_male	Chr5	784643	784855	212	*	Plate8_F3	Distal Intergenic	5	787428	793356	5929	1	AT5G03280	AT5G03280.1	-2573	Chr5_784643_784855
Hybrid_male	Chr5	804960	806207	1247	*	Plate4_D4	Promoter (<=1kb)	5	806964	809779	2816	1	AT5G03330	AT5G03330.1	-757	Chr5_804960_806207
Hybrid_male	Chr5	903333	905665	2332	*	Plate7_B7	Promoter (<=1kb)	5	903756	906664	2909	1	AT5G03570	AT5G03570.1	0	Chr5_903333_905665
Hybrid_male	Chr5	998983	999618	635	*	Plate3_B9	Promoter (<=1kb)	5	998942	999014	73	1	AT5G03775	AT5G03775.1	42	Chr5_998983_999618
Hybrid_male	Chr5	1097884	1098103	219	*	Plate3_A8	Promoter (1-2kb)	5	1099118	1102058	2941	1	AT5G04060	AT5G04060.1	-1015	Chr5_1097884_1098103
Hybrid_male	Chr5	1097884	1098103	219	*	Plate3_G9	Promoter (1-2kb)	5	1099118	1102058	2941	1	AT5G04060	AT5G04060.1	-1015	Chr5_1097884_1098103
Hybrid_male	Chr5	1097884	1098103	219	*	Plate7_A11	Promoter (1-2kb)	5	1099118	1102058	2941	1	AT5G04060	AT5G04060.1	-1015	Chr5_1097884_1098103
Hybrid_male	Chr5	1097884	1098103	219	*	Plate7_F12	Promoter (1-2kb)	5	1099118	1102058	2941	1	AT5G04060	AT5G04060.1	-1015	Chr5_1097884_1098103
Hybrid_male	Chr5	1100000	1100861	861	*	Plate4_G5	Promoter (<=1kb)	5	1099118	1102058	2941	1	AT5G04060	AT5G04060.1	883	Chr5_1100000_1100861
Hybrid_male	Chr5	1142724	1142805	81	*	Plate4_B2	3' UTR	5	1142782	1144912	2131	2	AT5G04160	AT5G04160.1	2107	Chr5_1142724_1142805
Hybrid_male	Chr5	1150000	1151537	1537	*	Plate4_E12	Promoter (<=1kb)	5	1150892	1152481	1590	1	AT5G04190	AT5G04190.1	0	Chr5_1150000_1151537
Hybrid_male	Chr5	1300000	1300290	290	*	Plate8_D10	Exon (AT5G04540.1/AT5G04540, exon 9 of 19)	5	1296442	1302444	6003	2	AT5G04540	AT5G04540.1	2154	Chr5_1300000_1300290
Hybrid_male	Chr5	1349154	1352093	2939	*	Plate4_F8	Promoter (<=1kb)	5	1346238	1348857	2620	2	AT5G04680	AT5G04680.1	-298	Chr5_1349154_1352093
Hybrid_male	Chr5	1400000	1400683	683	*	Plate3_A7	Promoter (<=1kb)	5	1399619	1400784	1166	1	AT5G04820	AT5G04820.1	382	Chr5_1400000_1400683
Hybrid_male	Chr5	1400000	1400683	683	*	Plate4_D5	Promoter (<=1kb)	5	1399619	1400784	1166	1	AT5G04820	AT5G04820.1	382	Chr5_1400000_1400683
Hybrid_male	Chr5	1459384	1459660	276	*	Plate4_F1	Promoter (<=1kb)	5	1457645	1458890	1246	2	AT5G04950	AT5G04950.1	-495	Chr5_1459384_1459660
Hybrid_male	Chr5	1476903	1479569	2666	*	Plate8_F5	Promoter (<=1kb)	5	1476673	1480197	3525	1	AT5G05010	AT5G05010.2	231	Chr5_1476903_1479569
Hybrid_male	Chr5	1482279	1482361	82	*	Plate4_H5	Promoter (<=1kb)	5	1480772	1481636	865	2	AT5G05020	AT5G05020.1	-644	Chr5_1482279_1482361
Hybrid_male	Chr5	1482753	1483850	1097	*	Plate4_H3	Promoter (<=1kb)	5	1483125	1483538	414	2	AT5G05025	AT5G05025.1	0	Chr5_1482753_1483850
Hybrid_male	Chr5	1596089	1596158	69	*	Plate3_G8	Promoter (1-2kb)	5	1594753	1597042	2290	1	AT5G05390	AT5G05390.1	1337	Chr5_1596089_1596158
Hybrid_male	Chr5	1608608	1609049	441	*	Plate4_E6	Promoter (<=1kb)	5	1609250	1610446	1197	1	AT5G05440	AT5G05440.1	-201	Chr5_1608608_1609049
Hybrid_male	Chr5	1706886	1708111	1225	*	Plate4_C12	Promoter (<=1kb)	5	1702688	1706787	4100	2	AT5G05690	AT5G05690.3	-100	Chr5_1706886_1708111
Hybrid_male	Chr5	1921267	1922659	1392	*	Plate7_F8	3' UTR	5	1919213	1921425	2213	1	AT5G06290	AT5G06290.1	2055	Chr5_1921267_1922659
Hybrid_male	Chr5	1923237	1924513	1276	*	Plate7_B12	Promoter (<=1kb)	5	1921744	1925370	3627	2	AT5G06300	AT5G06300.1	857	Chr5_1923237_1924513
Hybrid_male	Chr5	2100000	2101443	1443	*	Plate3_E6	Promoter (1-2kb)	5	2097669	2098740	1072	2	AT5G06790	AT5G06790.1	-1261	Chr5_2100000_2101443
Hybrid_male	Chr5	2325505	2325754	249	*	Plate8_C9	Promoter (<=1kb)	5	2320081	2325419	5339	2	AT5G07350	AT5G07350.1	-87	Chr5_2325505_2325754
Hybrid_male	Chr5	2400000	2400004	4	*	Plate8_G8	Promoter (<=1kb)	5	2399504	2400601	1098	1	AT5G07580	AT5G07580.1	497	Chr5_2400000_2400004
Hybrid_male	Chr5	3051506	3052313	807	*	Plate8_E3	Promoter (<=1kb)	5	3052097	3054614	2518	1	AT5G09810	AT5G09810.1	0	Chr5_3051506_3052313
Hybrid_male	Chr5	3122400	3122749	349	*	Plate8_G2	Promoter (<=1kb)	5	3122731	3123964	1234	1	AT5G09980	AT5G09980.1	0	Chr5_3122400_3122749
Hybrid_male	Chr5	3122579	3122993	414	*	Plate8_D9	Promoter (<=1kb)	5	3122731	3123964	1234	1	AT5G09980	AT5G09980.1	0	Chr5_3122579_3122993
Hybrid_male	Chr5	3193695	3194372	677	*	Plate4_F6	Promoter (<=1kb)	5	3193144	3197120	3977	1	AT5G10180	AT5G10180.1	552	Chr5_3193695_3194372
Hybrid_male	Chr5	3351084	3351554	470	*	Plate8_C6	Promoter (<=1kb)	5	3351037	3352879	1843	1	AT5G10600	AT5G10600.1	48	Chr5_3351084_3351554
Hybrid_male	Chr5	3506408	3506582	174	*	Plate8_D12	Distal Intergenic	5	3510118	3513305	3188	1	AT5G11060	AT5G11060.1	-3536	Chr5_3506408_3506582
Hybrid_male	Chr5	3576885	3577080	195	*	Plate4_G10	Promoter (<=1kb)	5	3577057	3577978	922	1	AT5G11220	AT5G11220.1	0	Chr5_3576885_3577080
Hybrid_male	Chr5	3576885	3577080	195	*	Plate8_E12	Promoter (<=1kb)	5	3577057	3577978	922	1	AT5G11220	AT5G11220.1	0	Chr5_3576885_3577080
Hybrid_male	Chr5	3600000	3600270	270	*	Plate3_B6	Promoter (<=1kb)	5	3599001	3600472	1472	1	AT5G11290	AT5G11290.1	1000	Chr5_3600000_3600270
Hybrid_male	Chr5	3850000	3851004	1004	*	Plate4_A12	Promoter (<=1kb)	5	3849283	3852417	3135	1	AT5G11940	AT5G11940.1	718	Chr5_3850000_3851004
Hybrid_male	Chr5	4149711	4151099	1388	*	Plate8_H5	Promoter (<=1kb)	5	4149740	4151150	1411	2	AT5G13080	AT5G13080.1	51	Chr5_4149711_4151099
Hybrid_male	Chr5	4151896	4153294	1398	*	Plate7_C6	Promoter (<=1kb)	5	4149740	4151150	1411	2	AT5G13080	AT5G13080.1	-747	Chr5_4151896_4153294
Hybrid_male	Chr5	4564286	4564971	685	*	Plate3_A10	Downstream (<1kb)	5	4565172	4566988	1817	2	AT5G14150	AT5G14150.1	2017	Chr5_4564286_4564971
Hybrid_male	Chr5	5009044	5009626	582	*	Plate4_E8	Promoter (<=1kb)	5	5007826	5008964	1139	2	AT5G15420	AT5G15420.1	-81	Chr5_5009044_5009626
Hybrid_male	Chr5	5298000	5300517	2517	*	Plate4_B8	Promoter (<=1kb)	5	5290867	5297974	7108	2	AT5G16210	AT5G16210.1	-27	Chr5_5298000_5300517
Hybrid_male	Chr5	5416394	5417711	1317	*	Plate8_H7	Promoter (1-2kb)	5	5418891	5419085	195	1	AT5G16567	AT5G16567.1	-1180	Chr5_5416394_5417711
Hybrid_male	Chr5	5789699	5790147	448	*	Plate7_H6	Promoter (1-2kb)	5	5788454	5789923	1470	1	AT5G17560	AT5G17560.1	1246	Chr5_5789699_5790147
Hybrid_male	Chr5	6391811	6392128	317	*	Plate8_E10	Distal Intergenic	5	6387489	6390024	2536	1	AT5G19090	AT5G19090.3	4323	Chr5_6391811_6392128
Hybrid_male	Chr5	6399525	6400379	854	*	Plate4_A9	Promoter (<=1kb)	5	6401239	6401309	71	1	AT5G19095	AT5G19095.1	-860	Chr5_6399525_6400379
Hybrid_male	Chr5	6584960	6585649	689	*	Plate3_F12	Promoter (<=1kb)	5	6585421	6588936	3516	1	AT5G19520	AT5G19520.1	0	Chr5_6584960_6585649
Hybrid_male	Chr5	6677647	6677776	129	*	Plate8_D7	Promoter (<=1kb)	5	6677069	6679384	2316	1	AT5G19750	AT5G19750.1	579	Chr5_6677647_6677776
Hybrid_male	Chr5	6701076	6702535	1459	*	Plate7_G12	Promoter (<=1kb)	5	6695224	6701311	6088	2	AT5G19820	AT5G19820.1	0	Chr5_6701076_6702535
Hybrid_male	Chr5	7002354	7002695	341	*	Plate7_E11	Promoter (<=1kb)	5	7002453	7004551	2099	1	AT5G20690	AT5G20690.1	0	Chr5_7002354_7002695
Hybrid_male	Chr5	7316563	7316835	272	*	Plate7_A8	Promoter (<=1kb)	5	7314583	7316651	2069	2	AT5G22090	AT5G22090.1	0	Chr5_7316563_7316835
Hybrid_male	Chr5	7608767	7610318	1551	*	Plate7_D10	Promoter (<=1kb)	5	7608242	7611591	3350	1	AT5G22794	AT5G22794.2	526	Chr5_7608767_7610318
Hybrid_male	Chr5	7610318	7610375	57	*	Plate3_E11	Exon (AT5G22794.1/AT5G22794, exon 5 of 10)	5	7608242	7611591	3350	1	AT5G22794	AT5G22794.2	2077	Chr5_7610318_7610375
Hybrid_male	Chr5	7969707	7969838	131	*	Plate3_C12	Promoter (<=1kb)	5	7969812	7971019	1208	1	AT5G23650	AT5G23650.1	0	Chr5_7969707_7969838
Hybrid_male	Chr5	8050126	8051791	1665	*	Plate3_D8	Promoter (<=1kb)	5	8045844	8050175	4332	2	AT5G23870	AT5G23870.2	0	Chr5_8050126_8051791
Hybrid_male	Chr5	8201927	8201973	46	*	Plate4_B7	Promoter (1-2kb)	5	8203003	8205793	2791	1	AT5G24200	AT5G24200.1	-1030	Chr5_8201927_8201973
Hybrid_male	Chr5	8216679	8216748	69	*	Plate8_E9	Promoter (<=1kb)	5	8217335	8219619	2285	1	AT5G24210	AT5G24210.1	-587	Chr5_8216679_8216748
Hybrid_male	Chr5	8219694	8219978	284	*	Plate8_C12	Distal Intergenic	5	8217335	8219619	2285	1	AT5G24210	AT5G24210.1	2360	Chr5_8219694_8219978
Hybrid_male	Chr5	8237445	8238099	654	*	Plate7_C7	Promoter (<=1kb)	5	8234723	8238244	3522	2	AT5G24260	AT5G24260.1	145	Chr5_8237445_8238099
Hybrid_male	Chr5	8242335	8242427	92	*	Plate8_D4	Promoter (<=1kb)	5	8238534	8243357	4824	2	AT5G24270	AT5G24270.2	930	Chr5_8242335_8242427
Hybrid_male	Chr5	8292781	8294496	1715	*	Plate4_G1	Downstream (<1kb)	5	8295147	8297068	1922	2	AT5G24330	AT5G24330.1	2572	Chr5_8292781_8294496
Hybrid_male	Chr5	8362668	8363586	918	*	Plate8_D2	Promoter (1-2kb)	5	8363831	8365036	1206	2	AT5G24480	AT5G24480.1	1450	Chr5_8362668_8363586
Hybrid_male	Chr5	8561596	8562140	544	*	Plate7_B6	Downstream (1-2kb)	5	8558191	8559406	1216	2	AT5G24890	AT5G24890.1	-2191	Chr5_8561596_8562140
Hybrid_male	Chr5	8600000	8600801	801	*	Plate7_E7	Exon (AT5G24960.1/AT5G24960, exon 2 of 4)	5	8595209	8597761	2553	2	AT5G24950	AT5G24950.1	-2240	Chr5_8600000_8600801
Hybrid_male	Chr5	8601694	8603569	1875	*	Plate8_B4	Promoter (<=1kb)	5	8599988	8603194	3207	2	AT5G24960	AT5G24960.1	0	Chr5_8601694_8603569
Hybrid_male	Chr5	8657144	8658442	1298	*	Plate7_E10	Promoter (<=1kb)	5	8657626	8659322	1697	2	AT5G25110	AT5G25110.1	880	Chr5_8657144_8658442
Hybrid_male	Chr5	8703695	8703729	34	*	Plate4_B9	Distal Intergenic	5	8706790	8707748	959	2	AT5G25190	AT5G25190.1	4019	Chr5_8703695_8703729
Hybrid_male	Chr5	8703745	8703827	82	*	Plate7_D9	Downstream (2-3kb)	5	8706790	8707748	959	2	AT5G25190	AT5G25190.1	3921	Chr5_8703745_8703827
Hybrid_male	Chr5	8750854	8750923	69	*	Plate7_B9	Promoter (1-2kb)	5	8749727	8751636	1910	1	AT5G25250	AT5G25250.1	1128	Chr5_8750854_8750923
Hybrid_male	Chr5	8770824	8771238	414	*	Plate3_H9	Distal Intergenic	5	8773789	8775487	1699	1	AT5G25280	AT5G25280.1	-2551	Chr5_8770824_8771238
Hybrid_male	Chr5	8796203	8797215	1012	*	Plate3_A8	Promoter (<=1kb)	5	8794252	8797020	2769	2	AT5G25350	AT5G25350.1	0	Chr5_8796203_8797215
Hybrid_male	Chr5	9048803	9049999	1196	*	Plate8_G12	Promoter (<=1kb)	5	9050794	9054143	3350	1	AT5G25930	AT5G25930.1	-795	Chr5_9048803_9049999
Hybrid_male	Chr5	9117507	9119524	2017	*	Plate7_H8	Promoter (<=1kb)	5	9117290	9117817	528	2	AT5G26100	AT5G26100.1	0	Chr5_9117507_9119524
Hybrid_male	Chr5	9219260	9219623	363	*	Plate8_E5	Promoter (<=1kb)	5	9220057	9221658	1602	1	AT5G26286	AT5G26286.1	-434	Chr5_9219260_9219623
Hybrid_male	Chr5	9259227	9259437	210	*	Plate8_H10	Promoter (<=1kb)	5	9255053	9258991	3939	2	AT5G26360	AT5G26360.1	-237	Chr5_9259227_9259437
Hybrid_male	Chr5	9259227	9259444	217	*	Plate3_D10	Promoter (<=1kb)	5	9255053	9258991	3939	2	AT5G26360	AT5G26360.1	-237	Chr5_9259227_9259444
Hybrid_male	Chr5	9301113	9302327	1214	*	Plate3_B10	Promoter (<=1kb)	5	9300416	9301990	1575	1	AT5G26730	AT5G26730.1	698	Chr5_9301113_9302327
Hybrid_male	Chr5	9302327	9302719	392	*	Plate3_A6	Promoter (1-2kb)	5	9304025	9304743	719	1	AT5G26720	AT5G26720.1	-1306	Chr5_9302327_9302719
Hybrid_male	Chr5	9315421	9316057	636	*	Plate8_G7	Promoter (<=1kb)	5	9311875	9315475	3601	2	AT5G26680	AT5G26680.2	0	Chr5_9315421_9316057
Hybrid_male	Chr5	9448000	9450960	2960	*	Plate3_D12	Promoter (<=1kb)	5	9451048	9457000	5953	1	AT5G26860	AT5G26860.1	-88	Chr5_9448000_9450960
Hybrid_male	Chr5	9671142	9671264	122	*	Plate8_H7	Promoter (<=1kb)	5	9667971	9670962	2992	2	AT5G27380	AT5G27380.1	-181	Chr5_9671142_9671264
Hybrid_male	Chr5	9673795	9673882	87	*	Plate3_H8	Promoter (<=1kb)	5	9671496	9674119	2624	2	AT5G27395	AT5G27395.2	237	Chr5_9673795_9673882
Hybrid_male	Chr5	9846742	9848148	1406	*	Plate4_G11	Distal Intergenic	5	9842412	9843804	1393	1	AT5G27800	AT5G27800.1	4331	Chr5_9846742_9848148
Hybrid_male	Chr5	9890008	9890019	11	*	Plate8_B9	Promoter (<=1kb)	5	9888332	9889951	1620	2	AT5G27882	AT5G27882.1	-58	Chr5_9890008_9890019
Hybrid_male	Chr5	9904404	9904412	8	*	Plate8_B6	Promoter (<=1kb)	5	9903640	9905914	2275	1	AT5G27890	AT5G27890.1	765	Chr5_9904404_9904412
Hybrid_male	Chr5	9937759	9937839	80	*	Plate4_G12	Downstream (2-3kb)	5	9940736	9941299	564	2	AT5G27910	AT5G27910.1	3460	Chr5_9937759_9937839
Hybrid_male	Chr5	10001924	10003346	1422	*	Plate4_G2	Promoter (<=1kb)	5	10001590	10001736	147	1	AT5G27967	AT5G27967.1	335	Chr5_10001924_10003346
Hybrid_male	Chr5	10461329	10461383	54	*	Plate7_H9	Distal Intergenic	5	10463556	10467339	3784	1	AT5G28495	AT5G28495.1	-2173	Chr5_10461329_10461383
Hybrid_male	Chr5	10636349	10637289	940	*	Plate8_A3	Promoter (<=1kb)	5	10636631	10637249	619	1	AT5G28630	AT5G28630.1	0	Chr5_10636349_10637289
Hybrid_male	Chr5	10731830	10731975	145	*	Plate4_D9	Promoter (1-2kb)	5	10728378	10733393	5016	2	AT5G28692	AT5G28692.1	1418	Chr5_10731830_10731975
Hybrid_male	Chr5	13468575	13470530	1955	*	Plate7_G7	Promoter (1-2kb)	5	13466904	13471592	4689	2	AT5G35205	AT5G35205.1	1062	Chr5_13468575_13470530
Hybrid_male	Chr5	13708719	13708759	40	*	Plate8_H6	Promoter (<=1kb)	5	13708801	13708911	111	2	AT5G35526	AT5G35526.1	152	Chr5_13708719_13708759
Hybrid_male	Chr5	13772558	13772879	321	*	Plate3_B6	Promoter (<=1kb)	5	13770121	13771712	1592	2	AT5G35600	AT5G35600.1	-847	Chr5_13772558_13772879
Hybrid_male	Chr5	13773890	13774765	875	*	Plate7_A11	Downstream (1-2kb)	5	13770121	13771712	1592	2	AT5G35600	AT5G35600.1	-2179	Chr5_13773890_13774765
Hybrid_male	Chr5	13806798	13806818	20	*	Plate4_F1	Promoter (<=1kb)	5	13805982	13806054	73	2	AT5G35605	AT5G35605.1	-745	Chr5_13806798_13806818
Hybrid_male	Chr5	13880205	13880551	346	*	Plate7_B11	Promoter (<=1kb)	5	13881222	13882937	1716	1	AT5G35715	AT5G35715.1	-671	Chr5_13880205_13880551
Hybrid_male	Chr5	13883382	13885465	2083	*	Plate7_F12	Promoter (<=1kb)	5	13884063	13885277	1215	2	AT5G35720	AT5G35720.1	0	Chr5_13883382_13885465
Hybrid_male	Chr5	14281251	14281657	406	*	Plate8_D9	Promoter (<=1kb)	5	14282103	14284581	2479	1	AT5G36250	AT5G36250.1	-446	Chr5_14281251_14281657
Hybrid_male	Chr5	14562433	14563631	1198	*	Plate4_A8	Promoter (<=1kb)	5	14561817	14562750	934	2	AT5G36910	AT5G36910.1	0	Chr5_14562433_14563631
Hybrid_male	Chr5	14600606	14600768	162	*	Plate4_H2	Promoter (1-2kb)	5	14598693	14599988	1296	1	AT5G36960	AT5G36960.1	1914	Chr5_14600606_14600768
Hybrid_male	Chr5	14624402	14625026	624	*	Plate4_B10	Promoter (1-2kb)	5	14620732	14622941	2210	2	AT5G37010	AT5G37010.1	-1462	Chr5_14624402_14625026
Hybrid_male	Chr5	14709459	14710185	726	*	Plate4_G5	Distal Intergenic	5	14712811	14714303	1493	1	AT5G37170	AT5G37170.1	-2626	Chr5_14709459_14710185
Hybrid_male	Chr5	14720882	14720922	40	*	Plate4_A7	Intron (AT5G37180.1/AT5G37180, intron 6 of 12)	5	14718238	14722913	4676	1	AT5G37180	AT5G37180.1	2645	Chr5_14720882_14720922
Hybrid_male	Chr5	14786969	14789220	2251	*	Plate3_G6	3' UTR	5	14783436	14786027	2592	1	AT5G37330	AT5G37330.1	3534	Chr5_14786969_14789220
Hybrid_male	Chr5	14798000	14800761	2761	*	Plate8_A4	Promoter (<=1kb)	5	14797306	14797497	192	2	AT5G37351	AT5G37351.1	-504	Chr5_14798000_14800761
Hybrid_male	Chr5	14952164	14953423	1259	*	Plate4_C4	Promoter (<=1kb)	5	14952782	14953750	969	2	AT5G37640	AT5G37640.1	327	Chr5_14952164_14953423
Hybrid_male	Chr5	14952191	14953249	1058	*	Plate4_E12	Promoter (<=1kb)	5	14952782	14953750	969	2	AT5G37640	AT5G37640.1	501	Chr5_14952191_14953249
Hybrid_male	Chr5	14971376	14972542	1166	*	Plate8_D7	Promoter (<=1kb)	5	14969596	14971312	1717	2	AT5G37680	AT5G37680.1	-65	Chr5_14971376_14972542
Hybrid_male	Chr5	15187989	15188308	319	*	Plate8_D3	Promoter (<=1kb)	5	15187519	15188783	1265	1	AT5G38050	AT5G38050.1	471	Chr5_15187989_15188308
Hybrid_male	Chr5	15213920	15213964	44	*	Plate7_D12	Promoter (<=1kb)	5	15213765	15216205	2441	1	AT5G38120	AT5G38120.1	156	Chr5_15213920_15213964
Hybrid_male	Chr5	15214469	15215063	594	*	Plate3_F8	Promoter (<=1kb)	5	15213765	15216205	2441	1	AT5G38120	AT5G38120.1	705	Chr5_15214469_15215063
Hybrid_male	Chr5	15250168	15250561	393	*	Plate7_B6	Promoter (<=1kb)	5	15251024	15251314	291	1	AT5G38197	AT5G38197.1	-463	Chr5_15250168_15250561
Hybrid_male	Chr5	15252459	15254059	1600	*	Plate4_H7	Promoter (1-2kb)	5	15251024	15251314	291	1	AT5G38197	AT5G38197.1	1436	Chr5_15252459_15254059
Hybrid_male	Chr5	15404037	15404086	49	*	Plate7_H10	Promoter (<=1kb)	5	15404642	15407711	3070	1	AT5G38470	AT5G38470.1	-556	Chr5_15404037_15404086
Hybrid_male	Chr5	15420564	15420962	398	*	Plate4_E2	Promoter (<=1kb)	5	15417733	15420606	2874	2	AT5G38510	AT5G38510.1	0	Chr5_15420564_15420962
Hybrid_male	Chr5	15501279	15502654	1375	*	Plate4_G6	Promoter (<=1kb)	5	15501245	15504109	2865	1	AT5G38710	AT5G38710.1	35	Chr5_15501279_15502654
Hybrid_male	Chr5	15529627	15532277	2650	*	Plate8_D6	Promoter (<=1kb)	5	15530015	15531522	1508	1	AT5G38780	AT5G38780.1	0	Chr5_15529627_15532277
Hybrid_male	Chr5	15600000	15601674	1674	*	Plate8_F8	Promoter (<=1kb)	5	15599620	15600044	425	1	AT5G38975	AT5G38975.1	381	Chr5_15600000_15601674
Hybrid_male	Chr5	15651774	15652837	1063	*	Plate7_H6	Promoter (<=1kb)	5	15646351	15650784	4434	2	AT5G39095	AT5G39095.1	-991	Chr5_15651774_15652837
Hybrid_male	Chr5	15652556	15653228	672	*	Plate8_F5	Promoter (<=1kb)	5	15653090	15654020	931	2	AT5G39100	AT5G39100.1	792	Chr5_15652556_15653228
Hybrid_male	Chr5	15657720	15658805	1085	*	Plate4_H4	Promoter (<=1kb)	5	15657802	15658584	783	2	AT5G39110	AT5G39110.1	0	Chr5_15657720_15658805
[truncated: 137 more rows]
