# Supplementary material for: The megabase-scale crossover landscape is largely independent of sequence divergence
Source: Nat Commun. 2022 Jul 2;13:3828. doi: 10.1038/s41467-022-31509-8 (PMC9250513; doi:10.1038/s41467-022-31509-8)
Supplement: Supplementary file 10 — Source Data [file 41467_2022_31509_MOESM10_ESM.zip › Source_Data/Figure4_SupplementaryFigure18-20.profiles.Col_Ler_Hybrid.17features.scaled.txt]

chr	start	stop	value	class
Chr1	1	50000	-0.195665251893583	Col
Chr1	50001	100000	-0.195665251893583	Col
Chr1	100001	150000	-0.195665251893583	Col
Chr1	150001	200000	-0.195665251893583	Col
Chr1	200001	250000	-0.195665251893583	Col
Chr1	250001	300000	-0.195665251893583	Col
Chr1	300001	350000	-0.195665251893583	Col
Chr1	350001	400000	-0.195665251893583	Col
Chr1	400001	450000	-0.195665251893583	Col
Chr1	450001	500000	-0.195665251893583	Col
Chr1	500001	550000	-0.195665251893583	Col
Chr1	550001	600000	-0.195665251893583	Col
Chr1	600001	650000	-0.195665251893583	Col
Chr1	650001	700000	-0.195665251893583	Col
Chr1	700001	750000	-0.195665251893583	Col
Chr1	750001	800000	-0.195665251893583	Col
Chr1	800001	850000	-0.195665251893583	Col
Chr1	850001	900000	-0.195665251893583	Col
Chr1	900001	950000	-0.195665251893583	Col
Chr1	950001	1000000	-0.195665251893583	Col
Chr1	1000001	1050000	-0.195665251893583	Col
Chr1	1050001	1100000	-0.195665251893583	Col
Chr1	1100001	1150000	-0.195665251893583	Col
Chr1	1150001	1200000	-0.107390905497381	Col
Chr1	1200001	1250000	0.0103081222020411	Col
Chr1	1250001	1300000	-0.0178477792816301	Col
Chr1	1300001	1350000	-0.0601373646533398	Col
Chr1	1350001	1400000	-0.111402482077865	Col
Chr1	1400001	1450000	-0.0819776495313739	Col
Chr1	1450001	1500000	-0.0525528169848821	Col
Chr1	1500001	1550000	-0.129389239595992	Col
Chr1	1550001	1600000	-0.129389239595992	Col
Chr1	1600001	1650000	-0.111402179591319	Col
Chr1	1650001	1700000	-0.22910120729074	Col
Chr1	1700001	1750000	-0.258526039837232	Col
Chr1	1750001	1800000	-0.287950872383724	Col
Chr1	1800001	1850000	-0.511911155240747	Col
Chr1	1850001	1900000	-0.511911155240747	Col
Chr1	1900001	1950000	-0.482486322694256	Col
Chr1	1950001	2000000	-0.511911155240747	Col
Chr1	2000001	2050000	-0.435074581386364	Col
Chr1	2050001	2100000	-0.435074581386364	Col
Chr1	2100001	2150000	-0.559322745305366	Col
Chr1	2150001	2200000	-0.606734486613258	Col
Chr1	2200001	2250000	-0.771845255620571	Col
Chr1	2250001	2300000	-0.80126993692379	Col
Chr1	2300001	2350000	-0.907531192081392	Col
Chr1	2350001	2400000	-0.830694618227008	Col
Chr1	2400001	2450000	-0.783282876919117	Col
Chr1	2450001	2500000	-0.801269785680516	Col
Chr1	2500001	2550000	-0.753858044372624	Col
Chr1	2550001	2600000	-0.812707558222335	Col
Chr1	2600001	2650000	-0.783282725675843	Col
Chr1	2650001	2700000	-0.812707406979062	Col
Chr1	2700001	2750000	-0.959831267224975	Col
Chr1	2750001	2800000	-0.989256099771467	Col
Chr1	2800001	2850000	-0.989256099771467	Col
Chr1	2850001	2900000	-0.865007935852465	Col
Chr1	2900001	2950000	-0.894432768398957	Col
Chr1	2950001	3000000	-0.882994995857138	Col
Chr1	3000001	3050000	-0.753858044372625	Col
Chr1	3050001	3100000	-0.783282876919117	Col
Chr1	3100001	3150000	-0.724433363069406	Col
Chr1	3150001	3200000	-0.618172107911804	Col
Chr1	3200001	3250000	-0.706446454308006	Col
Chr1	3250001	3300000	-0.747308908153043	Col
Chr1	3300001	3350000	-0.699897166845152	Col
Chr1	3350001	3400000	-0.623060592990768	Col
Chr1	3400001	3450000	-0.605073532986095	Col
Chr1	3450001	3500000	-0.557661791678203	Col
Chr1	3500001	3550000	-0.634498365532587	Col
Chr1	3550001	3600000	-0.663923198079079	Col
Chr1	3600001	3650000	-0.557661942921476	Col
Chr1	3650001	3700000	-0.557661942921476	Col
Chr1	3700001	3750000	-0.510250201613584	Col
Chr1	3750001	3800000	-0.403988946455982	Col
Chr1	3800001	3850000	-0.37456411390949	Col
Chr1	3850001	3900000	-0.315714600059779	Col
Chr1	3900001	3950000	-0.286289767513287	Col
Chr1	3950001	4000000	-0.315714600059779	Col
Chr1	4000001	4050000	-0.238878026205395	Col
Chr1	4050001	4100000	-0.256865086210069	Col
Chr1	4100001	4150000	-0.256865086210069	Col
Chr1	4150001	4200000	-0.256865086210069	Col
Chr1	4200001	4250000	-0.209453344902177	Col
Chr1	4250001	4300000	-0.180028512355685	Col
Chr1	4300001	4350000	-0.114630013529666	Col
Chr1	4350001	4400000	-0.114630013529666	Col
Chr1	4400001	4450000	-0.19146658738405	Col
Chr1	4450001	4500000	-0.356577356391363	Col
Chr1	4500001	4550000	-0.368015128933182	Col
Chr1	4550001	4600000	-0.474276384090784	Col
Chr1	4600001	4650000	-0.379453052718274	Col
Chr1	4650001	4700000	-0.314054553892255	Col
Chr1	4700001	4750000	-0.237218131281144	Col
Chr1	4750001	4800000	-0.255205040042545	Col
Chr1	4800001	4850000	-0.160381708670034	Col
Chr1	4850001	4900000	-0.219231222519745	Col
Chr1	4900001	4950000	-0.266642812584363	Col
Chr1	4950001	5000000	-0.18980623872998	Col
Chr1	5000001	5050000	-0.24865575257969	Col
Chr1	5050001	5100000	-0.413766521587003	Col
Chr1	5100001	5150000	-0.413766521587003	Col
Chr1	5150001	5200000	-0.377792704064203	Col
Chr1	5200001	5250000	-0.484053959221805	Col
Chr1	5250001	5300000	-0.484053959221805	Col
Chr1	5300001	5350000	-0.531465700529697	Col
Chr1	5350001	5400000	-0.6737007732101	Col
Chr1	5400001	5450000	-0.703125605756592	Col
Chr1	5450001	5500000	-0.779962179610976	Col
Chr1	5500001	5550000	-0.779962179610975	Col
Chr1	5550001	5600000	-0.732550438303083	Col
Chr1	5600001	5650000	-0.703125605756592	Col
Chr1	5650001	5700000	-0.838811693460686	Col
Chr1	5700001	5750000	-0.91564826731507	Col
Chr1	5750001	5800000	-0.963060008622962	Col
Chr1	5800001	5850000	-0.99248468992618	Col
Chr1	5850001	5900000	-1.02190952247267	Col
Chr1	5900001	5950000	-0.985935704949872	Col
Chr1	5950001	6000000	-0.920537206123853	Col
Chr1	6000001	6050000	-0.78485111841976	Col
Chr1	6050001	6100000	-0.78485111841976	Col
Chr1	6100001	6150000	-0.796288890961578	Col
Chr1	6150001	6200000	-0.748877149653687	Col
Chr1	6200001	6250000	-0.613191061949592	Col
Chr1	6250001	6300000	-0.660602803257484	Col
Chr1	6300001	6350000	-0.690027635803976	Col
Chr1	6350001	6400000	-0.755426134629994	Col
Chr1	6400001	6450000	-0.678589712018884	Col
Chr1	6450001	6500000	-0.554341548099881	Col
Chr1	6500001	6550000	-0.524916715553389	Col
Chr1	6550001	6600000	-0.524916715553389	Col
Chr1	6600001	6650000	-0.400668551634387	Col
Chr1	6650001	6700000	-0.524916715553389	Col
Chr1	6700001	6750000	-0.590315214379408	Col
Chr1	6750001	6800000	-0.69657646953701	Col
Chr1	6800001	6850000	-0.67858956077561	Col
Chr1	6850001	6900000	-0.67858956077561	Col
Chr1	6900001	6950000	-0.436642369157187	Col
Chr1	6950001	7000000	-0.466067201703679	Col
Chr1	7000001	7050000	-0.513478943011571	Col
Chr1	7050001	7100000	-0.448080444185552	Col
Chr1	7100001	7150000	-0.30584537150515	Col
Chr1	7150001	7200000	-0.258433630197258	Col
Chr1	7200001	7250000	-0.170159283801056	Col
Chr1	7250001	7300000	-0.0638980286434532	Col
Chr1	7300001	7350000	0.0129385452109306	Col
Chr1	7350001	7400000	0.13718655788666	Col
Chr1	7400001	7450000	0.261434570562389	Col
Chr1	7450001	7500000	0.290859403108881	Col
Chr1	7500001	7550000	0.338271144416772	Col
Chr1	7550001	7600000	0.261434570562388	Col
Chr1	7600001	7650000	0.214022829254496	Col
Chr1	7650001	7700000	0.214022829254497	Col
Chr1	7700001	7750000	0.290859403108881	Col
Chr1	7750001	7800000	0.367695976963264	Col
Chr1	7800001	7850000	0.397120809509757	Col
Chr1	7850001	7900000	0.320284235655373	Col
Chr1	7900001	7950000	0.437983263354794	Col
Chr1	7950001	8000000	0.343159931982283	Col
Chr1	8000001	8050000	0.413447369617086	Col
Chr1	8050001	8100000	0.277761281912991	Col
Chr1	8100001	8150000	0.2483364493665	Col
Chr1	8150001	8200000	0.2483364493665	Col
Chr1	8200001	8250000	0.200924708058608	Col
Chr1	8250001	8300000	0.248336298123227	Col
Chr1	8300001	8350000	0.277760979426445	Col
Chr1	8350001	8400000	0.384022234584048	Col
Chr1	8400001	8450000	0.413446915887266	Col
Chr1	8450001	8500000	0.307185660729664	Col
Chr1	8500001	8550000	0.182937496810661	Col
Chr1	8550001	8600000	0.230349238118554	Col
Chr1	8600001	8650000	0.15351266426417	Col
Chr1	8650001	8700000	0.0881140141948778	Col
Chr1	8700001	8750000	0.164950588049262	Col
Chr1	8750001	8800000	0.13552575550277	Col
Chr1	8800001	8850000	0.241787010660372	Col
Chr1	8850001	8900000	0.19437526935248	Col
Chr1	8900001	8950000	0.128976770526462	Col
Chr1	8950001	9000000	-0.112970421091962	Col
Chr1	9000001	9050000	-0.101532648550143	Col
Chr1	9050001	9100000	-0.101532648550143	Col
Chr1	9100001	9150000	-0.196355979922653	Col
Chr1	9150001	9200000	-0.320603992598383	Col
Chr1	9200001	9250000	-0.279741387510072	Col
Chr1	9250001	9300000	-0.462839065278785	Col
Chr1	9300001	9350000	-0.510250806586677	Col
Chr1	9350001	9400000	-0.557662547894569	Col
Chr1	9400001	9450000	-0.71133539311679	Col
Chr1	9450001	9500000	-0.740760074420008	Col
Chr1	9500001	9550000	-0.817596648274392	Col
Chr1	9550001	9600000	-0.817596648274392	Col
Chr1	9600001	9650000	-0.817596648274392	Col
Chr1	9650001	9700000	-0.788171815727901	Col
Chr1	9700001	9750000	-0.7881718157279	Col
Chr1	9750001	9800000	-0.817596648274392	Col
Chr1	9800001	9850000	-0.894433222128776	Col
Chr1	9850001	9900000	-0.923858054675268	Col
Chr1	9900001	9950000	-0.829034723302758	Col
Chr1	9950001	10000000	-0.946733751002179	Col
Chr1	10000001	10050000	-0.946733751002179	Col
Chr1	10050001	10100000	-1.11184452000949	Col
Chr1	10100001	10150000	-0.976158432305397	Col
Chr1	10150001	10200000	-0.964720659763579	Col
Chr1	10200001	10250000	-1.01213240107147	Col
Chr1	10250001	10300000	-0.935295827217087	Col
Chr1	10300001	10350000	-1.1183935049858	Col
Chr1	10350001	10400000	-1.14781818628902	Col
Chr1	10400001	10450000	-1.07753089989749	Col
Chr1	10450001	10500000	-1.08896867243931	Col
Chr1	10500001	10550000	-1.08896867243931	Col
Chr1	10550001	10600000	-1.08896867243931	Col
Chr1	10600001	10650000	-1.01213240107147	Col
Chr1	10650001	10700000	-0.982707568524979	Col
Chr1	10700001	10750000	-0.917308918455687	Col
Chr1	10750001	10800000	-0.745649315715339	Col
Chr1	10800001	10850000	-0.745649315715339	Col
Chr1	10850001	10900000	-0.757087239500431	Col
Chr1	10900001	10950000	-0.698237725650721	Col
Chr1	10950001	11000000	-0.60341439427821	Col
Chr1	11000001	11050000	-0.573989561731718	Col
Chr1	11050001	11100000	-0.603414243034937	Col
Chr1	11100001	11150000	-0.556002501727045	Col
Chr1	11150001	11200000	-0.508590760419154	Col
Chr1	11200001	11250000	-0.556002501727045	Col
Chr1	11250001	11300000	-0.614852015576755	Col
Chr1	11300001	11350000	-0.538015441722371	Col
Chr1	11350001	11400000	-0.47261679165308	Col
Chr1	11400001	11450000	-0.45462988289168	Col
Chr1	11450001	11500000	-0.45462988289168	Col
Chr1	11500001	11550000	-0.54945321426419	Col
Chr1	11550001	11600000	-0.472616640409807	Col
Chr1	11600001	11650000	-0.520028381717699	Col
Chr1	11650001	11700000	-0.402329354018278	Col
Chr1	11700001	11750000	-0.431754186564769	Col
Chr1	11750001	11800000	-0.431754186564769	Col
Chr1	11800001	11850000	-0.343479840168567	Col
Chr1	11850001	11900000	-0.284630326318857	Col
Chr1	11900001	11950000	-0.160382162399854	Col
Chr1	11950001	12000000	-0.148944238614762	Col
Chr1	12000001	12050000	-0.11951940606827	Col
Chr1	12050001	12100000	-0.11951940606827	Col
Chr1	12100001	12150000	-0.0426828322138861	Col
Chr1	12150001	12200000	-0.148944087371489	Col
Chr1	12200001	12250000	-0.0835454373021969	Col
Chr1	12250001	12300000	0.0701274079200236	Col
Chr1	12300001	12350000	0.117538997984642	Col
Chr1	12350001	12400000	0.241787161903645	Col
Chr1	12400001	12450000	0.212362329357153	Col
Chr1	12450001	12500000	0.112650361662405	Col
Chr1	12500001	12550000	0.0652386203545127	Col
Chr1	12550001	12600000	0.124088134204224	Col
Chr1	12600001	12650000	0.218911465576734	Col
Chr1	12650001	12700000	0.065238620354513	Col
Chr1	12700001	12750000	0.0358137878080212	Col
Chr1	12750001	12800000	-0.0884343761109811	Col
Chr1	12800001	12850000	-0.336930552705713	Col
Chr1	12850001	12900000	-0.307505720159221	Col
Chr1	12900001	12950000	-0.402329051531732	Col
Chr1	12950001	13000000	-0.461178565381442	Col
Chr1	13000001	13050000	-0.585426729300444	Col
Chr1	13050001	13100000	-0.614851561846936	Col
Chr1	13100001	13150000	-0.614851561846936	Col
Chr1	13150001	13200000	-0.596864804328809	Col
Chr1	13200001	13250000	-0.644276545636701	Col
Chr1	13250001	13300000	-0.673701378183193	Col
Chr1	13300001	13350000	-0.703126210729685	Col
Chr1	13350001	13400000	-0.779962784584069	Col
Chr1	13400001	13450000	-0.856799207195179	Col
Chr1	13450001	13500000	-0.904210948503071	Col
Chr1	13500001	13550000	-0.904210948503071	Col
Chr1	13550001	13600000	-0.933635781049563	Col
Chr1	13600001	13650000	-1.01047235490395	Col
Chr1	13650001	13700000	-1.01047235490395	Col
Chr1	13700001	13750000	-1.12817138260337	Col
Chr1	13750001	13800000	-1.12817138260337	Col
Chr1	13800001	13850000	-1.15759621514986	Col
Chr1	13850001	13900000	-1.24587056154606	Col
Chr1	13900001	13950000	-1.30472007539577	Col
Chr1	13950001	14000000	-1.42896823931478	Col
Chr1	14000001	14050000	-1.53522949447238	Col
Chr1	14050001	14100000	-1.53522949447238	Col
Chr1	14100001	14150000	-1.53522949447238	Col
Chr1	14150001	14200000	-1.61206606832676	Col
Chr1	14200001	14250000	-1.64149090087325	Col
Chr1	14250001	14300000	-1.76573906479226	Col
Chr1	14300001	14350000	-1.91941191001448	Col
Chr1	14350001	14400000	-2.04366007393348	Col
Chr1	14400001	14450000	-2.16790823785248	Col
Chr1	14450001	14500000	-2.16790823785248	Col
Chr1	14500001	14550000	-2.24474481170687	Col
Chr1	14550001	14600000	-2.19733307039897	Col
Chr1	14600001	14650000	-2.25618258424868	Col
Chr1	14650001	14700000	-2.35100591562119	Col
Chr1	14700001	14750000	-2.3215810830747	Col
Chr1	14750001	14800000	-2.3215810830747	Col
Chr1	14800001	14850000	-2.3215810830747	Col
Chr1	14850001	14900000	-2.3215810830747	Col
Chr1	14900001	14950000	-2.35100591562119	Col
Chr1	14950001	15000000	-2.35100591562119	Col
Chr1	15000001	15050000	-2.27416934176681	Col
Chr1	15050001	15100000	-2.2153198279171	Col
Chr1	15100001	15150000	-2.2153198279171	Col
Chr1	15150001	15200000	-2.12049649654459	Col
Chr1	15200001	15250000	-2.2153198279171	Col
Chr1	15250001	15300000	-2.18589499537061	Col
Chr1	15300001	15350000	-2.18589499537061	Col
Chr1	15350001	15400000	-2.10905842151622	Col
Chr1	15400001	15450000	-2.10905842151622	Col
Chr1	15450001	15500000	-2.10905842151622	Col
Chr1	15500001	15550000	-2.03222184766184	Col
Chr1	15550001	15600000	-2.03222184766184	Col
Chr1	15600001	15650000	-1.95538527380746	Col
Chr1	15650001	15700000	-1.95538527380746	Col
Chr1	15700001	15750000	-1.92596044126096	Col
Chr1	15750001	15800000	-1.92596044126096	Col
Chr1	15800001	15850000	-1.81969918610336	Col
Chr1	15850001	15900000	-1.81969918610336	Col
Chr1	15900001	15950000	-1.83768609486476	Col
Chr1	15950001	16000000	-1.79027435355687	Col
Chr1	16000001	16050000	-1.76084952101038	Col
Chr1	16050001	16100000	-1.76084952101038	Col
Chr1	16100001	16150000	-1.74286261224898	Col
Chr1	16150001	16200000	-1.61861444832998	Col
Chr1	16200001	16250000	-1.61861444832998	Col
Chr1	16250001	16300000	-1.38810502925337	Col
Chr1	16300001	16350000	-1.12817092887355	Col
Chr1	16350001	16400000	-1.12817092887355	Col
Chr1	16400001	16450000	-1.12817092887355	Col
Chr1	16450001	16500000	-1.08075918756566	Col
Chr1	16500001	16550000	-0.985935856193145	Col
Chr1	16550001	16600000	-0.956511023646654	Col
Chr1	16600001	16650000	-1.00392276495455	Col
Chr1	16650001	16700000	-0.927086191100161	Col
Chr1	16700001	16750000	-0.927086191100161	Col
Chr1	16750001	16800000	-0.879674449792269	Col
Chr1	16800001	16850000	-0.802837875937886	Col
Chr1	16850001	16900000	-0.773413043391394	Col
Chr1	16900001	16950000	-0.743988210844902	Col
Chr1	16950001	17000000	-0.743988210844902	Col
Chr1	17000001	17050000	-0.743988210844902	Col
Chr1	17050001	17100000	-0.608302425627354	Col
Chr1	17100001	17150000	-0.619740198169173	Col
Chr1	17150001	17200000	-0.619740198169173	Col
Chr1	17200001	17250000	-0.743988362088176	Col
Chr1	17250001	17300000	-0.714563529541684	Col
Chr1	17300001	17350000	-0.714563529541683	Col
Chr1	17350001	17400000	-0.6377269556873	Col
Chr1	17400001	17450000	-0.608302274384081	Col
Chr1	17450001	17500000	-0.560890533076189	Col
Chr1	17500001	17550000	-0.560890533076189	Col
Chr1	17550001	17600000	-0.560890533076189	Col
Chr1	17600001	17650000	-0.560890533076189	Col
Chr1	17650001	17700000	-0.637727106930572	Col
Chr1	17700001	17750000	-0.590315365622681	Col
Chr1	17750001	17800000	-0.619740198169173	Col
Chr1	17800001	17850000	-0.619740198169173	Col
Chr1	17850001	17900000	-0.726001453326775	Col
Chr1	17900001	17950000	-0.726001453326775	Col
Chr1	17950001	18000000	-0.708014544565375	Col
Chr1	18000001	18050000	-0.708014544565375	Col
Chr1	18050001	18100000	-0.737439377111867	Col
Chr1	18100001	18150000	-0.737439377111867	Col
Chr1	18150001	18200000	-0.737439377111867	Col
Chr1	18200001	18250000	-0.86168754103087	Col
Chr1	18250001	18300000	-0.86168754103087	Col
Chr1	18300001	18350000	-1.06277212756098	Col
Chr1	18350001	18400000	-1.29328139539431	Col
Chr1	18400001	18450000	-1.29328139539431	Col
Chr1	18450001	18500000	-1.26385656284782	Col
Chr1	18500001	18550000	-1.31126830415571	Col
Chr1	18550001	18600000	-1.40609163552822	Col
Chr1	18600001	18650000	-1.43551646807472	Col
Chr1	18650001	18700000	-1.43551646807472	Col
Chr1	18700001	18750000	-1.48292820938261	Col
Chr1	18750001	18800000	-1.3881048780101	Col
Chr1	18800001	18850000	-1.43551661931799	Col
Chr1	18850001	18900000	-1.45350367932266	Col
Chr1	18900001	18950000	-1.45350367932266	Col
Chr1	18950001	19000000	-1.48292851186916	Col
Chr1	19000001	19050000	-1.34724242416506	Col
Chr1	19050001	19100000	-1.14615783763495	Col
Chr1	19100001	19150000	-1.35868019670688	Col
Chr1	19150001	19200000	-1.37666710546828	Col
Chr1	19200001	19250000	-1.34724227292179	Col
Chr1	19250001	19300000	-1.3178174403753	Col
Chr1	19300001	19350000	-1.14615768639167	Col
Chr1	19350001	19400000	-1.17558251893817	Col
Chr1	19400001	19450000	-1.25241909279255	Col
Chr1	19450001	19500000	-1.35868034795015	Col
Chr1	19500001	19550000	-1.32925551540366	Col
Chr1	19550001	19600000	-1.37666725671155	Col
Chr1	19600001	19650000	-1.37666725671155	Col
Chr1	19650001	19700000	-1.29983068285717	Col
Chr1	19700001	19750000	-1.29983068285717	Col
Chr1	19750001	19800000	-1.25241909279255	Col
Chr1	19800001	19850000	-1.25241909279255	Col
Chr1	19850001	19900000	-1.25241909279255	Col
Chr1	19900001	19950000	-1.25241909279255	Col
Chr1	19950001	20000000	-1.25241909279255	Col
Chr1	20000001	20050000	-1.29983083410044	Col
Chr1	20050001	20100000	-1.29983083410044	Col
Chr1	20100001	20150000	-1.24098132025073	Col
Chr1	20150001	20200000	-1.21155648770424	Col
Chr1	20200001	20250000	-1.25896822901213	Col
Chr1	20250001	20300000	-1.25896822901213	Col
Chr1	20300001	20350000	-1.25896822901213	Col
Chr1	20350001	20400000	-1.24098132025073	Col
Chr1	20400001	20450000	-1.06932156626711	Col
Chr1	20450001	20500000	-1.02190982495922	Col
Chr1	20500001	20550000	-1.05133465750571	Col
Chr1	20550001	20600000	-1.05133465750571	Col
Chr1	20600001	20650000	-1.05133465750571	Col
Chr1	20650001	20700000	-1.05133465750571	Col
Chr1	20700001	20750000	-1.02190982495922	Col
Chr1	20750001	20800000	-1.02190982495922	Col
Chr1	20800001	20850000	-1.08730832378524	Col
Chr1	20850001	20900000	-1.02190982495922	Col
Chr1	20900001	20950000	-1.05133450626244	Col
Chr1	20950001	21000000	-1.05133450626244	Col
Chr1	21000001	21050000	-1.02190967371595	Col
Chr1	21050001	21100000	-1.15759576142004	Col
Chr1	21100001	21150000	-1.28184377409577	Col
Chr1	21150001	21200000	-1.12817092887355	Col
Chr1	21200001	21250000	-1.15759576142004	Col
Chr1	21250001	21300000	-1.08075933880893	Col
Chr1	21300001	21350000	-1.05133465750571	Col
Chr1	21350001	21400000	-1.20500750272793	Col
Chr1	21400001	21450000	-1.20500750272793	Col
Chr1	21450001	21500000	-1.09874624757033	Col
Chr1	21500001	21550000	-0.974498083651327	Col
Chr1	21550001	21600000	-1.02190982495922	Col
Chr1	21600001	21650000	-1.02190982495922	Col
Chr1	21650001	21700000	-1.0987463988136	Col
Chr1	21700001	21750000	-1.08075964129548	Col
Chr1	21750001	21800000	-1.05133480874898	Col
Chr1	21800001	21850000	-1.03989688496389	Col
Chr1	21850001	21900000	-1.03989688496389	Col
Chr1	21900001	21950000	-0.82737452589196	Col
Chr1	21950001	22000000	-0.703126361972958	Col
Chr1	22000001	22050000	-0.673701529426466	Col
Chr1	22050001	22100000	-0.673701529426466	Col
Chr1	22100001	22150000	-0.626289939361847	Col
Chr1	22150001	22200000	-0.655714620665066	Col
Chr1	22200001	22250000	-0.596865106815356	Col
Chr1	22250001	22300000	-0.567440274268864	Col
Chr1	22300001	22350000	-0.567440274268864	Col
Chr1	22350001	22400000	-0.567440274268864	Col
Chr1	22400001	22450000	-0.538015441722372	Col
Chr1	22450001	22500000	-0.662263454398101	Col
Chr1	22500001	22550000	-0.662263454398101	Col
Chr1	22550001	22600000	-0.603413940548391	Col
Chr1	22600001	22650000	-0.573989108001899	Col
Chr1	22650001	22700000	-0.390891430233186	Col
Chr1	22700001	22750000	-0.361466597686694	Col
Chr1	22750001	22800000	-0.142395253638454	Col
Chr1	22800001	22850000	-0.142395253638454	Col
Chr1	22850001	22900000	-0.0949835123305622	Col
Chr1	22900001	22950000	-0.189806843703073	Col
Chr1	22950001	23000000	-0.219231676249564	Col
Chr1	23000001	23050000	-0.248656508796056	Col
Chr1	23050001	23100000	-0.171820086184946	Col
Chr1	23100001	23150000	-0.142395253638453	Col
Chr1	23150001	23200000	-0.0769967548124352	Col
Chr1	23200001	23250000	0.0407022728869855	Col
Chr1	23250001	23300000	0.0407022728869855	Col
Chr1	23300001	23350000	-0.0361341497241248	Col
Chr1	23350001	23400000	0.0881140141948775	Col
Chr1	23400001	23450000	0.0881140141948771	Col
Chr1	23450001	23500000	0.241786859417098	Col
Chr1	23500001	23550000	0.21236217811388	Col
Chr1	23550001	23600000	0.135525755502769	Col
Chr1	23600001	23650000	0.153512664264168	Col
Chr1	23650001	23700000	0.153512664264168	Col
Chr1	23700001	23750000	0.248335995636679	Col
Chr1	23750001	23800000	0.336610342032882	Col
Chr1	23800001	23850000	0.354597250794282	Col
Chr1	23850001	23900000	0.277760828183171	Col
Chr1	23900001	23950000	0.325172569491064	Col
Chr1	23950001	24000000	0.112650210419132	Col
Chr1	24000001	24050000	0.189486633030242	Col
Chr1	24050001	24100000	0.207473541791643	Col
Chr1	24100001	24150000	0.207473541791643	Col
Chr1	24150001	24200000	0.142075042965624	Col
Chr1	24200001	24250000	0.266323055641353	Col
Chr1	24250001	24300000	0.207473541791643	Col
Chr1	24300001	24350000	0.266323055641354	Col
Chr1	24350001	24400000	0.419995900863575	Col
Chr1	24400001	24450000	0.467407642171466	Col
Chr1	24450001	24500000	0.390571068317082	Col
Chr1	24500001	24550000	0.37258400831241	Col
Chr1	24550001	24600000	0.43143352216212	Col
Chr1	24600001	24650000	0.478845263470012	Col
Chr1	24650001	24700000	0.679929850000125	Col
Chr1	24700001	24750000	0.555681686081122	Col
Chr1	24750001	24800000	0.632518108692233	Col
Chr1	24800001	24850000	0.413446764643994	Col
Chr1	24850001	24900000	0.384021932097502	Col
Chr1	24900001	24950000	0.336610190789609	Col
Chr1	24950001	25000000	0.384021932097502	Col
Chr1	25000001	25050000	0.384021932097502	Col
Chr1	25050001	25100000	0.413446764643994	Col
Chr1	25100001	25150000	0.384022083340775	Col
Chr1	25150001	25200000	0.625969123715925	Col
Chr1	25200001	25250000	0.483734051035523	Col
Chr1	25250001	25300000	0.212362178113881	Col
Chr1	25300001	25350000	0.300636524510083	Col
Chr1	25350001	25400000	0.388910719663012	Col
Chr1	25400001	25450000	0.253224783202191	Col
Chr1	25450001	25500000	0.235237874440791	Col
Chr1	25500001	25550000	0.235237874440791	Col
Chr1	25550001	25600000	0.158401300586407	Col
Chr1	25600001	25650000	0.140414391825007	Col
Chr1	25650001	25700000	0.140414391825007	Col
Chr1	25700001	25750000	0.199263905674717	Col
Chr1	25750001	25800000	0.104440574302207	Col
Chr1	25800001	25850000	0.0276041516910964	Col
Chr1	25850001	25900000	0.0570289842375882	Col
Chr1	25900001	25950000	0.21070182945981	Col
Chr1	25950001	26000000	0.192714920698409	Col
Chr1	26000001	26050000	0.192714920698409	Col
Chr1	26050001	26100000	0.0978915893258987	Col
Chr1	26100001	26150000	0.204152693240228	Col
Chr1	26150001	26200000	0.23357752578672	Col
Chr1	26200001	26250000	0.263002207089939	Col
Chr1	26250001	26300000	0.109329361867718	Col
Chr1	26300001	26350000	0.127316270629118	Col
Chr1	26350001	26400000	0.0390419242329157	Col
Chr1	26400001	26450000	-0.114630920989305	Col
Chr1	26450001	26500000	-0.162042662297197	Col
Chr1	26500001	26550000	-0.114630920989306	Col
Chr1	26550001	26600000	-0.144055602292524	Col
Chr1	26600001	26650000	-0.250316857450126	Col
Chr1	26650001	26700000	-0.356578112607729	Col
Chr1	26700001	26750000	-0.587087531684334	Col
Chr1	26750001	26800000	-0.598525304226153	Col
Chr1	26800001	26850000	-0.627949985529371	Col
Chr1	26850001	26900000	-0.627949985529371	Col
Chr1	26900001	26950000	-0.580538244221479	Col
Chr1	26950001	27000000	-0.609963076767971	Col
Chr1	27000001	27050000	-0.562551486703353	Col
Chr1	27050001	27100000	-0.533126654156861	Col
Chr1	27100001	27150000	-0.485714912848969	Col
Chr1	27150001	27200000	-0.533126654156861	Col
Chr1	27200001	27250000	-0.775073694532011	Col
Chr1	27250001	27300000	-0.775073694532011	Col
Chr1	27300001	27350000	-0.668812439374409	Col
Chr1	27350001	27400000	-0.680250211916227	Col
Chr1	27400001	27450000	-0.768524407069157	Col
Chr1	27450001	27500000	-0.757086634527338	Col
Chr1	27500001	27550000	-0.650825379369735	Col
Chr1	27550001	27600000	-0.745648710742246	Col
Chr1	27600001	27650000	-0.657374364346043	Col
Chr1	27650001	27700000	-0.657374364346043	Col
Chr1	27700001	27750000	-0.675361273107443	Col
Chr1	27750001	27800000	-0.65737421310277	Col
Chr1	27800001	27850000	-0.56255088173026	Col
Chr1	27850001	27900000	-0.63938730434137	Col
Chr1	27900001	27950000	-0.716223878195754	Col
Chr1	27950001	28000000	-0.822484982110083	Col
Chr1	28000001	28050000	-0.822484982110083	Col
Chr1	28050001	28100000	-0.793060149563591	Col
Chr1	28100001	28150000	-0.869896572174702	Col
Chr1	28150001	28200000	-0.964719903547212	Col
Chr1	28200001	28250000	-0.994144736093704	Col
Chr1	28250001	28300000	-1.05299424994341	Col
Chr1	28300001	28350000	-1.02356941739692	Col
Chr1	28350001	28400000	-0.917308313482594	Col
Chr1	28400001	28450000	-0.811047058324991	Col
Chr1	28450001	28500000	-0.7636353170171	Col
Chr1	28500001	28550000	-0.7636353170171	Col
Chr1	28550001	28600000	-0.7636353170171	Col
Chr1	28600001	28650000	-0.734210635713881	Col
Chr1	28650001	28700000	-0.704785803167389	Col
Chr1	28700001	28750000	-0.704785803167389	Col
Chr1	28750001	28800000	-0.704785803167389	Col
Chr1	28800001	28850000	-0.675360970620898	Col
Chr1	28850001	28900000	-0.675360970620897	Col
Chr1	28900001	28950000	-0.675360970620897	Col
Chr1	28950001	29000000	-0.616511456771187	Col
Chr1	29000001	29050000	-0.480861364966133	Col
Chr1	29050001	29100000	-0.378027131137788	Col
Chr1	29100001	29150000	-0.40745196368428	Col
Chr1	29150001	29200000	-0.484288537538664	Col
Chr1	29200001	29250000	-0.513713370085155	Col
Chr1	29250001	29300000	-0.543138202631647	Col
Chr1	29300001	29350000	-0.543138202631647	Col
Chr1	29350001	29400000	-0.64939945778925	Col
Chr1	29400001	29450000	-0.726236031643634	Col
Chr1	29450001	29500000	-0.726236031643634	Col
Chr1	29500001	29550000	-0.726236031643634	Col
Chr1	29550001	29600000	-0.726236031643634	Col
Chr1	29600001	29650000	-0.726236031643634	Col
Chr1	29650001	29700000	-0.726236031643634	Col
Chr1	29700001	29750000	-0.726236031643634	Col
Chr1	29750001	29800000	-0.726236031643634	Col
Chr1	29800001	29850000	-0.726236031643634	Col
Chr1	29850001	29900000	-0.726236031643634	Col
Chr1	29900001	29950000	-0.726236031643634	Col
Chr1	29950001	30000000	-0.726236031643634	Col
Chr1	30000001	30050000	-0.726236031643634	Col
Chr1	30050001	30100000	-0.726236031643634	Col
Chr1	30100001	30150000	-0.726236031643634	Col
Chr1	30150001	30200000	-0.726236031643634	Col
Chr1	30200001	30250000	-0.726236031643634	Col
Chr1	30250001	30300000	-0.726236031643634	Col
Chr1	30300001	30350000	-0.726236031643634	Col
Chr1	30350001	30400000	-0.726236031643634	Col
Chr1	30400001	30427671	-0.726236031643634	Col
Chr1	1	50000	-0.640477433998102	Ler
Chr1	50001	100000	-0.640477433998102	Ler
Chr1	100001	150000	-0.640477433998102	Ler
Chr1	150001	200000	-0.640477433998102	Ler
Chr1	200001	250000	-0.640477433998102	Ler
Chr1	250001	300000	-0.640477433998102	Ler
Chr1	300001	350000	-0.640477433998102	Ler
Chr1	350001	400000	-0.640477433998102	Ler
Chr1	400001	450000	-0.640477433998102	Ler
Chr1	450001	500000	-0.640477433998102	Ler
Chr1	500001	550000	-0.640477433998102	Ler
Chr1	550001	600000	-0.640477433998102	Ler
Chr1	600001	650000	-0.640477433998102	Ler
Chr1	650001	700000	-0.640477433998102	Ler
Chr1	700001	750000	-0.640477433998102	Ler
Chr1	750001	800000	-0.640477433998102	Ler
Chr1	800001	850000	-0.640477433998102	Ler
Chr1	850001	900000	-0.640477433998102	Ler
Chr1	900001	950000	-0.640477433998102	Ler
Chr1	950001	1000000	-0.640477433998102	Ler
Chr1	1000001	1050000	-0.640477433998102	Ler
Chr1	1050001	1100000	-0.640477433998102	Ler
Chr1	1100001	1150000	-0.640477433998102	Ler
Chr1	1150001	1200000	-0.576874888782329	Ler
Chr1	1200001	1250000	-0.576874888782329	Ler
Chr1	1250001	1300000	-0.576874888782329	Ler
Chr1	1300001	1350000	-0.576874888782329	Ler
Chr1	1350001	1400000	-0.576874888782329	Ler
Chr1	1400001	1450000	-0.528209338035552	Ler
Chr1	1450001	1500000	-0.528209338035552	Ler
Chr1	1500001	1550000	-0.46460679281978	Ler
Chr1	1550001	1600000	-0.339120467866261	Ler
Chr1	1600001	1650000	-0.243508003373719	Ler
Chr1	1650001	1700000	-0.45884190077579	Ler
Chr1	1700001	1750000	-0.346573804813241	Ler
Chr1	1750001	1800000	-0.597933941391061	Ler
Chr1	1800001	1850000	-0.663255123607846	Ler
Chr1	1850001	1900000	-0.599652578392074	Ler
Chr1	1900001	1950000	-0.599652578392074	Ler
Chr1	1950001	2000000	-0.599652578392074	Ler
Chr1	2000001	2050000	-0.663255123607846	Ler
Chr1	2050001	2100000	-0.663255123607846	Ler
Chr1	2100001	2150000	-0.663255123607846	Ler
Chr1	2150001	2200000	-0.711920674354623	Ler
Chr1	2200001	2250000	-0.824188770317173	Ler
Chr1	2250001	2300000	-0.775523219570396	Ler
Chr1	2300001	2350000	-0.775523219570396	Ler
Chr1	2350001	2400000	-0.887791315532946	Ler
Chr1	2400001	2450000	-0.887791315532946	Ler
Chr1	2450001	2500000	-0.951393732271705	Ler
Chr1	2500001	2550000	-0.839125636309156	Ler
Chr1	2550001	2600000	-0.839125636309156	Ler
Chr1	2600001	2650000	-0.726857540346606	Ler
Chr1	2650001	2700000	-0.790460085562379	Ler
Chr1	2700001	2750000	-0.741794534815601	Ler
Chr1	2750001	2800000	-0.644463433322047	Ler
Chr1	2800001	2850000	-0.532195337359498	Ler
Chr1	2850001	2900000	-0.547132331828493	Ler
Chr1	2900001	2950000	-0.547132331828493	Ler
Chr1	2950001	3000000	-0.483529786612721	Ler
Chr1	3000001	3050000	-0.532195337359498	Ler
Chr1	3050001	3100000	-0.468592792143726	Ler
Chr1	3100001	3150000	-0.468592792143726	Ler
Chr1	3150001	3200000	-0.419927241396949	Ler
Chr1	3200001	3250000	-0.483529786612721	Ler
Chr1	3250001	3300000	-0.371261690650171	Ler
Chr1	3300001	3350000	-0.244056728695639	Ler
Chr1	3350001	3400000	-0.244056728695639	Ler
Chr1	3400001	3450000	-0.244056728695639	Ler
Chr1	3450001	3500000	-0.195391177948862	Ler
Chr1	3500001	3550000	-0.195391177948862	Ler
Chr1	3550001	3600000	-0.258993723164634	Ler
Chr1	3600001	3650000	-0.449801230334939	Ler
Chr1	3650001	3700000	-0.610734877044265	Ler
Chr1	3700001	3750000	-0.498466781081715	Ler
Chr1	3750001	3800000	-0.498466781081716	Ler
Chr1	3800001	3850000	-0.547132331828493	Ler
Chr1	3850001	3900000	-0.547132331828493	Ler
Chr1	3900001	3950000	-0.610734877044265	Ler
Chr1	3950001	4000000	-0.610734877044265	Ler
Chr1	4000001	4050000	-0.483529915089733	Ler
Chr1	4050001	4100000	-0.483529915089733	Ler
Chr1	4100001	4150000	-0.434864364342956	Ler
Chr1	4150001	4200000	-0.225265166886852	Ler
Chr1	4200001	4250000	-0.225265166886852	Ler
Chr1	4250001	4300000	-0.112997070924303	Ler
Chr1	4300001	4350000	-0.16166262167108	Ler
Chr1	4350001	4400000	-0.146725627202085	Ler
Chr1	4400001	4450000	-0.146725627202085	Ler
Chr1	4450001	4500000	-0.146725627202085	Ler
Chr1	4500001	4550000	-0.210328172417857	Ler
Chr1	4550001	4600000	-0.27393071763363	Ler
Chr1	4600001	4650000	-0.225265166886852	Ler
Chr1	4650001	4700000	-0.337533262849402	Ler
Chr1	4700001	4750000	-0.337533262849402	Ler
Chr1	4750001	4800000	-0.401135808065174	Ler
Chr1	4800001	4850000	-0.273930846110642	Ler
Chr1	4850001	4900000	-0.210328429371883	Ler
Chr1	4900001	4950000	-0.25899398011866	Ler
Chr1	4950001	5000000	-0.244056985649665	Ler
Chr1	5000001	5050000	-0.356325081612215	Ler
Chr1	5050001	5100000	-0.419927626827987	Ler
Chr1	5100001	5150000	-0.37126207608121	Ler
Chr1	5150001	5200000	-0.37126207608121	Ler
Chr1	5200001	5250000	-0.419927626827987	Ler
Chr1	5250001	5300000	-0.419927626827987	Ler
Chr1	5300001	5350000	-0.532195722790537	Ler
Chr1	5350001	5400000	-0.659400684745069	Ler
Chr1	5400001	5450000	-0.532195722790537	Ler
Chr1	5450001	5500000	-0.48353017204376	Ler
Chr1	5500001	5550000	-0.468593177574764	Ler
Chr1	5550001	5600000	-0.468593177574764	Ler
Chr1	5600001	5650000	-0.404990632358992	Ler
Chr1	5650001	5700000	-0.404990632358992	Ler
Chr1	5700001	5750000	-0.341388087143219	Ler
Chr1	5750001	5800000	-0.390053637889996	Ler
Chr1	5800001	5850000	-0.502321733852546	Ler
Chr1	5850001	5900000	-0.438719188636773	Ler
Chr1	5900001	5950000	-0.438719188636773	Ler
Chr1	5950001	6000000	-0.311514226682241	Ler
Chr1	6000001	6050000	-0.199246130719691	Ler
Chr1	6050001	6100000	-0.214182996711674	Ler
Chr1	6100001	6150000	-0.101914900749124	Ler
Chr1	6150001	6200000	-0.150580451495901	Ler
Chr1	6200001	6250000	-0.311514098205228	Ler
Chr1	6250001	6300000	-0.262848547458451	Ler
Chr1	6300001	6350000	-0.375116643421	Ler
Chr1	6350001	6400000	-0.262848547458451	Ler
Chr1	6400001	6450000	-0.326451092674223	Ler
Chr1	6450001	6500000	-0.214182996711674	Ler
Chr1	6500001	6550000	-0.214182996711674	Ler
Chr1	6550001	6600000	-0.165517445964897	Ler
Chr1	6600001	6650000	-0.214182996711674	Ler
Chr1	6650001	6700000	-0.165517445964897	Ler
Chr1	6700001	6750000	-0.165517445964897	Ler
Chr1	6750001	6800000	-0.165517445964897	Ler
Chr1	6800001	6850000	-0.214182996711674	Ler
Chr1	6850001	6900000	-0.43871906015976	Ler
Chr1	6900001	6950000	-0.50232147689852	Ler
Chr1	6950001	7000000	-0.438718931682747	Ler
Chr1	7000001	7050000	-0.341387830189193	Ler
Chr1	7050001	7100000	-0.292722279442416	Ler
Chr1	7100001	7150000	-0.180454183479867	Ler
Chr1	7150001	7200000	-0.195391177948862	Ler
Chr1	7200001	7250000	-0.0831230819863126	Ler
Chr1	7250001	7300000	-0.0831230819863126	Ler
Chr1	7300001	7350000	0.0291450139762367	Ler
Chr1	7350001	7400000	0.205015526677546	Ler
Chr1	7400001	7450000	0.268618071893319	Ler
Chr1	7450001	7500000	0.238744211432341	Ler
Chr1	7500001	7550000	0.190078660685564	Ler
Chr1	7550001	7600000	0.126476115469792	Ler
Chr1	7600001	7650000	0.463280274880427	Ler
Chr1	7650001	7700000	0.497008831158209	Ler
Chr1	7700001	7750000	0.609276927120759	Ler
Chr1	7750001	7800000	0.609276927120759	Ler
Chr1	7800001	7850000	0.545674381904987	Ler
Chr1	7850001	7900000	0.594339932651763	Ler
Chr1	7900001	7950000	0.579402938182768	Ler
Chr1	7950001	8000000	0.579402938182768	Ler
Chr1	8000001	8050000	0.452197976228236	Ler
Chr1	8050001	8100000	0.339929880265687	Ler
Chr1	8100001	8150000	0.369803740726665	Ler
Chr1	8150001	8200000	0.306201195510892	Ler
Chr1	8200001	8250000	0.369803740726664	Ler
Chr1	8250001	8300000	0.38474073519566	Ler
Chr1	8300001	8350000	0.38474073519566	Ler
Chr1	8350001	8400000	0.433406285942437	Ler
Chr1	8400001	8450000	0.321138189979887	Ler
Chr1	8450001	8500000	0.321138189979887	Ler
Chr1	8500001	8550000	0.208870094017338	Ler
Chr1	8550001	8600000	0.321138189979887	Ler
Chr1	8600001	8650000	0.321138189979887	Ler
Chr1	8650001	8700000	0.38474073519566	Ler
Chr1	8700001	8750000	0.287409633702105	Ler
Chr1	8750001	8800000	0.287409633702105	Ler
Chr1	8800001	8850000	0.336075184448882	Ler
Chr1	8850001	8900000	0.336075184448882	Ler
Chr1	8900001	8950000	0.336075184448882	Ler
Chr1	8950001	9000000	0.287409633702105	Ler
Chr1	9000001	9050000	0.38474073519566	Ler
Chr1	9050001	9100000	0.27247263923311	Ler
Chr1	9100001	9150000	0.287409633702105	Ler
Chr1	9150001	9200000	0.175141537739555	Ler
Chr1	9200001	9250000	0.126475986992778	Ler
Chr1	9250001	9300000	0.0628734417770057	Ler
Chr1	9300001	9350000	0.111538992523783	Ler
Chr1	9350001	9400000	0.126475858515766	Ler
Chr1	9400001	9450000	-0.0493946541855434	Ler
Chr1	9450001	9500000	-0.112997199401316	Ler
Chr1	9500001	9550000	-0.21032830089487	Ler
Chr1	9550001	9600000	-0.0493946541855437	Ler
Chr1	9600001	9650000	-0.0980602049323209	Ler
Chr1	9650001	9700000	-0.434864364342957	Ler
Chr1	9700001	9750000	-0.483529915089733	Ler
Chr1	9750001	9800000	-0.498466909558729	Ler
Chr1	9800001	9850000	-0.562069454774501	Ler
Chr1	9850001	9900000	-0.562069454774501	Ler
Chr1	9900001	9950000	-0.610735005521279	Ler
Chr1	9950001	10000000	-0.659400556268056	Ler
Chr1	10000001	10050000	-0.659400556268056	Ler
Chr1	10050001	10100000	-0.595798011052283	Ler
Chr1	10100001	10150000	-0.547132460305506	Ler
Chr1	10150001	10200000	-0.73793996747581	Ler
Chr1	10200001	10250000	-0.528340770019706	Ler
Chr1	10250001	10300000	-0.479675219272929	Ler
Chr1	10300001	10350000	-0.543277764488702	Ler
Chr1	10350001	10400000	-0.543277764488702	Ler
Chr1	10400001	10450000	-0.479675219272929	Ler
Chr1	10450001	10500000	-0.479675219272929	Ler
Chr1	10500001	10550000	-0.479675219272929	Ler
Chr1	10550001	10600000	-0.431009668526153	Ler
Chr1	10600001	10650000	-0.543277764488702	Ler
Chr1	10650001	10700000	-0.591943315235479	Ler
Chr1	10700001	10750000	-0.655545860451252	Ler
Chr1	10750001	10800000	-0.431009797003165	Ler
Chr1	10800001	10850000	-0.367407251787393	Ler
Chr1	10850001	10900000	-0.142871188339307	Ler
Chr1	10900001	10950000	-0.0306030923767573	Ler
Chr1	10950001	11000000	-0.0306030923767573	Ler
Chr1	11000001	11050000	-0.0942056375925297	Ler
Chr1	11050001	11100000	-0.206473733555079	Ler
Chr1	11100001	11150000	-0.255139284301856	Ler
Chr1	11150001	11200000	-0.221410728024074	Ler
Chr1	11200001	11250000	-0.157808182808302	Ler
Chr1	11250001	11300000	0.0180623298930069	Ler
Chr1	11300001	11350000	0.0667278806397841	Ler
Chr1	11350001	11400000	0.0667278806397841	Ler
Chr1	11400001	11450000	0.00312546390102499	Ler
Chr1	11450001	11500000	0.0517910146478022	Ler
Chr1	11500001	11550000	0.0517910146478022	Ler
Chr1	11550001	11600000	0.0517910146478022	Ler
Chr1	11600001	11650000	-0.0604770813147475	Ler
Chr1	11650001	11700000	-0.0118115305679705	Ler
Chr1	11700001	11750000	-0.0118115305679705	Ler
Chr1	11750001	11800000	0.0368540201788067	Ler
Chr1	11800001	11850000	0.100456565394579	Ler
Chr1	11850001	11900000	0.100456565394579	Ler
Chr1	11900001	11950000	0.164059110610352	Ler
Chr1	11950001	12000000	0.164059110610352	Ler
Chr1	12000001	12050000	0.212724661357128	Ler
Chr1	12050001	12100000	0.212724661357128	Ler
Chr1	12100001	12150000	0.149122116141356	Ler
Chr1	12150001	12200000	0.100456565394579	Ler
Chr1	12200001	12250000	0.100456565394579	Ler
Chr1	12250001	12300000	-0.157808182808302	Ler
Chr1	12300001	12350000	-0.206473733555079	Ler
Chr1	12350001	12400000	-0.206473733555079	Ler
Chr1	12400001	12450000	-0.206473733555079	Ler
Chr1	12450001	12500000	-0.142871316816319	Ler
Chr1	12500001	12550000	-0.0455402153227652	Ler
Chr1	12550001	12600000	0.0667278806397841	Ler
Chr1	12600001	12650000	0.115393431386561	Ler
Chr1	12650001	12700000	0.164058982133338	Ler
Chr1	12700001	12750000	0.212724532880115	Ler
Chr1	12750001	12800000	0.212724532880115	Ler
Chr1	12800001	12850000	-0.0118115305679708	Ler
Chr1	12850001	12900000	-0.0754140757837433	Ler
Chr1	12900001	12950000	-0.348615689978606	Ler
Chr1	12950001	13000000	-0.460883785941156	Ler
Chr1	13000001	13050000	-0.460883785941156	Ler
Chr1	13050001	13100000	-0.412218235194379	Ler
Chr1	13100001	13150000	-0.460883785941156	Ler
Chr1	13150001	13200000	-0.460883785941156	Ler
Chr1	13200001	13250000	-0.494612342218938	Ler
Chr1	13250001	13300000	-0.55821488743471	Ler
Chr1	13300001	13350000	-0.782750950882797	Ler
Chr1	13350001	13400000	-0.880082052376351	Ler
Chr1	13400001	13450000	-0.928747603123128	Ler
Chr1	13450001	13500000	-0.9923501483389	Ler
Chr1	13500001	13550000	-1.04101569908568	Ler
Chr1	13550001	13600000	-0.977413153869905	Ler
Chr1	13600001	13650000	-0.977413153869905	Ler
Chr1	13650001	13700000	-1.02607870461668	Ler
Chr1	13700001	13750000	-1.07474425536346	Ler
Chr1	13750001	13800000	-1.07474425536346	Ler
Chr1	13800001	13850000	-1.17207535685701	Ler
Chr1	13850001	13900000	-1.33300900356634	Ler
Chr1	13900001	13950000	-1.33300900356634	Ler
Chr1	13950001	14000000	-1.39661154878211	Ler
Chr1	14000001	14050000	-1.39661154878211	Ler
Chr1	14050001	14100000	-1.39661154878211	Ler
Chr1	14100001	14150000	-1.39661154878211	Ler
Chr1	14150001	14200000	-1.39661154878211	Ler
Chr1	14200001	14250000	-1.39661154878211	Ler
Chr1	14250001	14300000	-1.39661154878211	Ler
Chr1	14300001	14350000	-1.39661154878211	Ler
Chr1	14350001	14400000	-1.46021409399788	Ler
Chr1	14400001	14450000	-1.39661154878211	Ler
Chr1	14450001	14500000	-1.44527709952889	Ler
Chr1	14500001	14550000	-1.6211476122302	Ler
Chr1	14550001	14600000	-1.71847871372375	Ler
Chr1	14600001	14650000	-1.8307468096863	Ler
Chr1	14650001	14700000	-1.92807791117986	Ler
Chr1	14700001	14750000	-1.97674346192663	Ler
Chr1	14750001	14800000	-2.02540901267341	Ler
Chr1	14800001	14850000	-2.02540901267341	Ler
Chr1	14850001	14900000	-2.02540901267341	Ler
Chr1	14900001	14950000	-2.02540901267341	Ler
Chr1	14950001	15000000	-2.02540901267341	Ler
Chr1	15000001	15050000	-1.92807791117986	Ler
Chr1	15050001	15100000	-1.92807791117986	Ler
Chr1	15100001	15150000	-1.97674346192663	Ler
Chr1	15150001	15200000	-1.92807791117986	Ler
Chr1	15200001	15250000	-1.86447536596408	Ler
Chr1	15250001	15300000	-1.92807791117986	Ler
Chr1	15300001	15350000	-1.80087294922532	Ler
Chr1	15350001	15400000	-1.73727040400955	Ler
Chr1	15400001	15450000	-1.73727040400955	Ler
Chr1	15450001	15500000	-1.73727040400955	Ler
Chr1	15500001	15550000	-1.68860485326277	Ler
Chr1	15550001	15600000	-1.68860485326277	Ler
Chr1	15600001	15650000	-1.75220739847855	Ler
Chr1	15650001	15700000	-1.65487629698499	Ler
Chr1	15700001	15750000	-1.59127375176922	Ler
Chr1	15750001	15800000	-1.59127375176922	Ler
Chr1	15800001	15850000	-1.41540323906791	Ler
Chr1	15850001	15900000	-1.35180069385214	Ler
Chr1	15900001	15950000	-1.35180069385214	Ler
Chr1	15950001	16000000	-1.35180069385214	Ler
Chr1	16000001	16050000	-1.30313514310536	Ler
Chr1	16050001	16100000	-1.30313514310536	Ler
Chr1	16100001	16150000	-1.35180069385214	Ler
Chr1	16150001	16200000	-1.23953259788959	Ler
Chr1	16200001	16250000	-1.17593005267382	Ler
Chr1	16250001	16300000	-1.04872509071929	Ler
Chr1	16300001	16350000	-0.921520128764753	Ler
Chr1	16350001	16400000	-0.696984065316667	Ler
Chr1	16400001	16450000	-0.584715969354118	Ler
Chr1	16450001	16500000	-0.64831851456989	Ler
Chr1	16500001	16550000	-0.487384867860563	Ler
Chr1	16550001	16600000	-0.247911809943482	Ler
Chr1	16600001	16650000	-0.0720412972421726	Ler
Chr1	16650001	16700000	-0.0720412972421726	Ler
Chr1	16700001	16750000	-0.0720412972421726	Ler
Chr1	16750001	16800000	-0.0720412972421726	Ler
Chr1	16800001	16850000	0.0402267987203768	Ler
Chr1	16850001	16900000	0.152494894682926	Ler
Chr1	16900001	16950000	0.152494894682926	Ler
Chr1	16950001	17000000	0.264762990645476	Ler
Chr1	17000001	17050000	0.264762990645476	Ler
Chr1	17050001	17100000	0.167431889151922	Ler
Chr1	17100001	17150000	0.328365535861248	Ler
Chr1	17150001	17200000	0.489299182570575	Ler
Chr1	17200001	17250000	0.504236177039571	Ler
Chr1	17250001	17300000	0.440633631823798	Ler
Chr1	17300001	17350000	0.440633631823798	Ler
Chr1	17350001	17400000	0.425696765831816	Ler
Chr1	17400001	17450000	0.459425322109597	Ler
Chr1	17450001	17500000	0.508090872856374	Ler
Chr1	17500001	17550000	0.635295834810906	Ler
Chr1	17550001	17600000	0.586630284064129	Ler
Chr1	17600001	17650000	0.635295834810906	Ler
Chr1	17650001	17700000	0.747563930773455	Ler
Chr1	17700001	17750000	0.811166475989228	Ler
Chr1	17750001	17800000	0.811166475989228	Ler
Chr1	17800001	17850000	0.811166475989228	Ler
Chr1	17850001	17900000	0.635295963287919	Ler
Chr1	17900001	17950000	0.571693418072146	Ler
Chr1	17950001	18000000	0.571693418072146	Ler
Chr1	18000001	18050000	0.620358968818923	Ler
Chr1	18050001	18100000	0.683961514034696	Ler
Chr1	18100001	18150000	0.683961514034696	Ler
Chr1	18150001	18200000	0.747564059250469	Ler
Chr1	18200001	18250000	0.635295963287919	Ler
Chr1	18250001	18300000	0.571693418072147	Ler
Chr1	18300001	18350000	0.508091001333388	Ler
Chr1	18350001	18400000	0.380886039378856	Ler
Chr1	18400001	18450000	0.156349975930769	Ler
Chr1	18450001	18500000	0.0440818799682198	Ler
Chr1	18500001	18550000	0.0440818799682198	Ler
Chr1	18550001	18600000	0.059018745960202	Ler
Chr1	18600001	18650000	-0.180454311956879	Ler
Chr1	18650001	18700000	-0.356324824658189	Ler
Chr1	18700001	18750000	-0.307659273911412	Ler
Chr1	18750001	18800000	-0.307659273911412	Ler
Chr1	18800001	18850000	-0.258993723164634	Ler
Chr1	18850001	18900000	-0.210328172417857	Ler
Chr1	18900001	18950000	-0.322596268380407	Ler
Chr1	18950001	19000000	-0.322596268380407	Ler
Chr1	19000001	19050000	-0.371261819127184	Ler
Chr1	19050001	19100000	-0.371261819127184	Ler
Chr1	19100001	19150000	-0.371261819127184	Ler
Chr1	19150001	19200000	-0.532195465836511	Ler
Chr1	19200001	19250000	-0.693129112545837	Ler
Chr1	19250001	19300000	-0.75673165776161	Ler
Chr1	19300001	19350000	-0.75673165776161	Ler
Chr1	19350001	19400000	-0.75673165776161	Ler
Chr1	19400001	19450000	-0.659400556268056	Ler
Chr1	19450001	19500000	-0.693129112545837	Ler
Chr1	19500001	19550000	-0.741794663292614	Ler
Chr1	19550001	19600000	-0.756731529284597	Ler
Chr1	19600001	19650000	-0.693128984068825	Ler
Chr1	19650001	19700000	-0.741794534815602	Ler
Chr1	19700001	19750000	-0.854062630778151	Ler
Chr1	19750001	19800000	-1.01499627748748	Ler
Chr1	19800001	19850000	-1.07859882270325	Ler
Chr1	19850001	19900000	-1.07859882270325	Ler
Chr1	19900001	19950000	-1.02993327195647	Ler
Chr1	19950001	20000000	-1.02993327195647	Ler
Chr1	20000001	20050000	-1.02993327195647	Ler
Chr1	20050001	20100000	-1.07859882270325	Ler
Chr1	20100001	20150000	-1.1908669186658	Ler
Chr1	20150001	20200000	-1.1908669186658	Ler
Chr1	20200001	20250000	-1.25446946388157	Ler
Chr1	20250001	20300000	-1.25446946388157	Ler
Chr1	20300001	20350000	-1.1908669186658	Ler
Chr1	20350001	20400000	-1.25446946388157	Ler
Chr1	20400001	20450000	-1.25446946388157	Ler
Chr1	20450001	20500000	-1.25446946388157	Ler
Chr1	20500001	20550000	-1.1908669186658	Ler
Chr1	20550001	20600000	-1.1908669186658	Ler
Chr1	20600001	20650000	-1.36673743136711	Ler
Chr1	20650001	20700000	-1.36673743136711	Ler
Chr1	20700001	20750000	-1.30313488615134	Ler
Chr1	20750001	20800000	-1.35180043689811	Ler
Chr1	20800001	20850000	-1.28819789168234	Ler
Chr1	20850001	20900000	-1.22459534646657	Ler
Chr1	20900001	20950000	-1.3855289931759	Ler
Chr1	20950001	21000000	-1.27326089721335	Ler
Chr1	21000001	21050000	-1.27326089721335	Ler
Chr1	21050001	21100000	-1.17592979571979	Ler
Chr1	21100001	21150000	-1.17592979571979	Ler
Chr1	21150001	21200000	-1.17592979571979	Ler
Chr1	21200001	21250000	-1.17592979571979	Ler
Chr1	21250001	21300000	-1.17592979571979	Ler
Chr1	21300001	21350000	-1.06366169975724	Ler
Chr1	21350001	21400000	-1.06366169975724	Ler
Chr1	21400001	21450000	-1.06366169975724	Ler
Chr1	21450001	21500000	-1.27326089721335	Ler
Chr1	21500001	21550000	-1.33686344242912	Ler
Chr1	21550001	21600000	-1.27326089721335	Ler
Chr1	21600001	21650000	-1.3855289931759	Ler
Chr1	21650001	21700000	-1.44913153839167	Ler
Chr1	21700001	21750000	-1.33686344242912	Ler
Chr1	21750001	21800000	-1.28819789168234	Ler
Chr1	21800001	21850000	-1.28819789168234	Ler
Chr1	21850001	21900000	-1.22459534646657	Ler
Chr1	21900001	21950000	-1.22459534646657	Ler
Chr1	21950001	22000000	-1.22459534646657	Ler
Chr1	22000001	22050000	-1.22459534646657	Ler
Chr1	22050001	22100000	-1.22459534646657	Ler
Chr1	22100001	22150000	-1.22459534646657	Ler
Chr1	22150001	22200000	-1.22459534646657	Ler
Chr1	22200001	22250000	-1.17592979571979	Ler
Chr1	22250001	22300000	-1.17592979571979	Ler
Chr1	22300001	22350000	-1.11232725050402	Ler
Chr1	22350001	22400000	-1.17592979571979	Ler
Chr1	22400001	22450000	-1.12726424497301	Ler
Chr1	22450001	22500000	-1.12726424497301	Ler
Chr1	22500001	22550000	-1.01499614901046	Ler
Chr1	22550001	22600000	-1.02993314347946	Ler
Chr1	22600001	22650000	-1.02993314347946	Ler
Chr1	22650001	22700000	-0.981267592732683	Ler
Chr1	22700001	22750000	-0.981267592732683	Ler
Chr1	22750001	22800000	-0.820334074500369	Ler
Chr1	22800001	22850000	-0.70806597853782	Ler
Chr1	22850001	22900000	-0.723002973006815	Ler
Chr1	22900001	22950000	-0.723002973006815	Ler
Chr1	22950001	23000000	-0.723002973006815	Ler
Chr1	23000001	23050000	-0.610735005521279	Ler
Chr1	23050001	23100000	-0.610735005521279	Ler
Chr1	23100001	23150000	-0.708066107014833	Ler
Chr1	23150001	23200000	-0.708066107014833	Ler
Chr1	23200001	23250000	-0.595798011052283	Ler
Chr1	23250001	23300000	-0.595798011052283	Ler
Chr1	23300001	23350000	-0.547132460305506	Ler
Chr1	23350001	23400000	-0.610735005521278	Ler
Chr1	23400001	23450000	-0.610735005521278	Ler
Chr1	23450001	23500000	-0.610735005521278	Ler
Chr1	23500001	23550000	-0.449801358811951	Ler
Chr1	23550001	23600000	-0.352470257318397	Ler
Chr1	23600001	23650000	-0.30380470657162	Ler
Chr1	23650001	23700000	-0.240202161355847	Ler
Chr1	23700001	23750000	-0.19153661060907	Ler
Chr1	23750001	23800000	-0.206473605078065	Ler
Chr1	23800001	23850000	-0.206473605078066	Ler
Chr1	23850001	23900000	-0.0942055091155158	Ler
Chr1	23900001	23950000	-0.157808054331288	Ler
Chr1	23950001	24000000	-0.157808054331288	Ler
Chr1	24000001	24050000	-0.157808054331289	Ler
Chr1	24050001	24100000	-0.109142503584511	Ler
Chr1	24100001	24150000	-0.109142503584511	Ler
Chr1	24150001	24200000	-0.0118114020909572	Ler
Chr1	24200001	24250000	0.0517911431248152	Ler
Chr1	24250001	24300000	0.00312559237803802	Ler
Chr1	24300001	24350000	0.00312559237803802	Ler
Chr1	24350001	24400000	0.00312559237803802	Ler
Chr1	24400001	24450000	0.115393688340588	Ler
Chr1	24450001	24500000	0.17899623355636	Ler
Chr1	24500001	24550000	0.29126432951891	Ler
Chr1	24550001	24600000	0.17899623355636	Ler
Chr1	24600001	24650000	0.17899623355636	Ler
Chr1	24650001	24700000	0.17899623355636	Ler
Chr1	24700001	24750000	0.193933228025355	Ler
Chr1	24750001	24800000	0.242598778772132	Ler
Chr1	24800001	24850000	0.018062715324046	Ler
Chr1	24850001	24900000	-0.0942053806385036	Ler
Chr1	24900001	24950000	0.0180627153240457	Ler
Chr1	24950001	25000000	-0.0455398298917264	Ler
Chr1	25000001	25050000	-0.0455398298917264	Ler
Chr1	25050001	25100000	-0.270075893339813	Ler
Chr1	25100001	25150000	-0.20647334812404	Ler
Chr1	25150001	25200000	-0.270075893339813	Ler
Chr1	25200001	25250000	-0.20647334812404	Ler
Chr1	25250001	25300000	-0.31874144408659	Ler
Chr1	25300001	25350000	-0.31874144408659	Ler
Chr1	25350001	25400000	-0.367406994833367	Ler
Chr1	25400001	25450000	-0.352470000364372	Ler
Chr1	25450001	25500000	-0.303804449617595	Ler
Chr1	25500001	25550000	-0.240201904401822	Ler
Chr1	25550001	25600000	-0.401135551111149	Ler
Chr1	25600001	25650000	-0.498466652604703	Ler
Chr1	25650001	25700000	-0.610734748567253	Ler
Chr1	25700001	25750000	-0.610734748567252	Ler
Chr1	25750001	25800000	-0.65940029931403	Ler
Chr1	25800001	25850000	-0.756731400807584	Ler
Chr1	25850001	25900000	-0.805396951554361	Ler
Chr1	25900001	25950000	-0.91766504751691	Ler
Chr1	25950001	26000000	-0.91766504751691	Ler
Chr1	26000001	26050000	-0.854062502301138	Ler
Chr1	26050001	26100000	-0.902728053047915	Ler
Chr1	26100001	26150000	-0.951393603794692	Ler
Chr1	26150001	26200000	-0.951393603794692	Ler
Chr1	26200001	26250000	-0.790459957085366	Ler
Chr1	26250001	26300000	-0.756731400807584	Ler
Chr1	26300001	26350000	-0.708065850060807	Ler
Chr1	26350001	26400000	-0.708065850060807	Ler
Chr1	26400001	26450000	-0.771668395276579	Ler
Chr1	26450001	26500000	-0.835270940492352	Ler
Chr1	26500001	26550000	-0.947539036454901	Ler
Chr1	26550001	26600000	-0.996204587201678	Ler
Chr1	26600001	26650000	-0.932602041985906	Ler
Chr1	26650001	26700000	-0.932602041985906	Ler
Chr1	26700001	26750000	-0.932602041985906	Ler
Chr1	26750001	26800000	-0.932602041985906	Ler
Chr1	26800001	26850000	-0.917665047516911	Ler
Chr1	26850001	26900000	-0.917665047516911	Ler
Chr1	26900001	26950000	-0.868999496770134	Ler
Chr1	26950001	27000000	-1.02993314347946	Ler
Chr1	27000001	27050000	-1.07859869422624	Ler
Chr1	27050001	27100000	-1.07859869422624	Ler
Chr1	27100001	27150000	-1.07859869422624	Ler
Chr1	27150001	27200000	-1.09353568869523	Ler
Chr1	27200001	27250000	-1.09353568869523	Ler
Chr1	27250001	27300000	-1.15713823391101	Ler
Chr1	27300001	27350000	-1.10847268316423	Ler
Chr1	27350001	27400000	-1.10847268316423	Ler
Chr1	27400001	27450000	-1.10847268316423	Ler
Chr1	27450001	27500000	-1.17207522838	Ler
Chr1	27500001	27550000	-1.22074077912678	Ler
Chr1	27550001	27600000	-1.28434332434255	Ler
Chr1	27600001	27650000	-1.21971347693196	Ler
Chr1	27650001	27700000	-1.07039196807585	Ler
Chr1	27700001	27750000	-1.00576212066526	Ler
Chr1	27750001	27800000	-0.98467300443552	Ler
Chr1	27800001	27850000	-0.98467300443552	Ler
Chr1	27850001	27900000	-0.81528955306748	Ler
Chr1	27900001	27950000	-0.81528955306748	Ler
Chr1	27950001	28000000	-0.81528955306748	Ler
Chr1	28000001	28050000	-0.750659705656888	Ler
Chr1	28050001	28100000	-0.81426225087266	Ler
Chr1	28100001	28150000	-0.423380703502594	Ler
Chr1	28150001	28200000	-0.423380703502594	Ler
Chr1	28200001	28250000	-0.423380703502594	Ler
Chr1	28250001	28300000	-0.583925064862958	Ler
Chr1	28300001	28350000	-0.681256166356513	Ler
Chr1	28350001	28400000	-0.72992171710329	Ler
Chr1	28400001	28450000	-0.72992171710329	Ler
Chr1	28450001	28500000	-0.72992171710329	Ler
Chr1	28500001	28550000	-0.778587267850067	Ler
Chr1	28550001	28600000	-0.778587267850067	Ler
Chr1	28600001	28650000	-0.842189813065839	Ler
Chr1	28650001	28700000	-0.30505221836648	Ler
Chr1	28700001	28750000	-0.353717769113257	Ler
Chr1	28750001	28800000	-0.353717769113257	Ler
Chr1	28800001	28850000	-0.417320314329029	Ler
Chr1	28850001	28900000	-0.280676146239758	Ler
Chr1	28900001	28950000	0.17099918189096	Ler
Chr1	28950001	29000000	0.122333631144183	Ler
Chr1	29000001	29050000	0.122333631144183	Ler
Chr1	29050001	29100000	0.122333631144183	Ler
Chr1	29100001	29150000	0.322580344449227	Ler
Chr1	29150001	29200000	0.322580344449227	Ler
Chr1	29200001	29250000	0.27391479370245	Ler
Chr1	29250001	29300000	0.27391479370245	Ler
Chr1	29300001	29350000	0.27391479370245	Ler
Chr1	29350001	29400000	0.225249242955672	Ler
Chr1	29400001	29450000	0.225249242955672	Ler
Chr1	29450001	29500000	0.225249242955672	Ler
Chr1	29500001	29550000	0.225249242955672	Ler
Chr1	29550001	29600000	0.225249242955672	Ler
Chr1	29600001	29650000	0.225249242955672	Ler
Chr1	29650001	29700000	0.225249242955672	Ler
Chr1	29700001	29750000	0.225249242955672	Ler
Chr1	29750001	29800000	0.225249242955672	Ler
Chr1	29800001	29850000	0.225249242955672	Ler
Chr1	29850001	29900000	0.225249242955672	Ler
Chr1	29900001	29950000	0.225249242955672	Ler
Chr1	29950001	30000000	0.225249242955672	Ler
Chr1	30000001	30050000	0.225249242955672	Ler
Chr1	30050001	30100000	0.225249242955672	Ler
Chr1	30100001	30150000	0.225249242955672	Ler
Chr1	30150001	30200000	0.225249242955672	Ler
Chr1	30200001	30250000	0.225249242955672	Ler
Chr1	30250001	30300000	0.225249242955672	Ler
Chr1	30300001	30350000	0.225249242955672	Ler
Chr1	30350001	30400000	0.225249242955672	Ler
Chr1	30400001	30427671	0.225249242955672	Ler
Chr1	1	50000	-0.0328822119923937	Hybrid
Chr1	50001	100000	-0.0328822119923937	Hybrid
Chr1	100001	150000	-0.0328822119923937	Hybrid
Chr1	150001	200000	-0.0328822119923937	Hybrid
Chr1	200001	250000	-0.0328822119923937	Hybrid
Chr1	250001	300000	-0.0328822119923937	Hybrid
Chr1	300001	350000	-0.0328822119923937	Hybrid
Chr1	350001	400000	-0.0328822119923937	Hybrid
Chr1	400001	450000	-0.0328822119923937	Hybrid
Chr1	450001	500000	-0.0328822119923937	Hybrid
Chr1	500001	550000	-0.0328822119923937	Hybrid
Chr1	550001	600000	-0.0328822119923937	Hybrid
Chr1	600001	650000	-0.0328822119923937	Hybrid
Chr1	650001	700000	-0.0328822119923937	Hybrid
Chr1	700001	750000	-0.0328822119923937	Hybrid
Chr1	750001	800000	-0.0328822119923937	Hybrid
Chr1	800001	850000	-0.0328822119923937	Hybrid
Chr1	850001	900000	-0.0328822119923937	Hybrid
Chr1	900001	950000	-0.0328822119923937	Hybrid
Chr1	950001	1000000	-0.0328822119923937	Hybrid
Chr1	1000001	1050000	-0.0328822119923937	Hybrid
Chr1	1050001	1100000	-0.0255368411898469	Hybrid
Chr1	1100001	1150000	-0.0035007287822063	Hybrid
Chr1	1150001	1200000	-0.187134998845877	Hybrid
Chr1	1200001	1250000	-0.422186864527376	Hybrid
Chr1	1250001	1300000	-0.49074365868448	Hybrid
Chr1	1300001	1350000	-0.529918969631397	Hybrid
Chr1	1350001	1400000	-0.49074365868448	Hybrid
Chr1	1400001	1450000	-0.483398287881933	Hybrid
Chr1	1450001	1500000	-0.483398287881933	Hybrid
Chr1	1500001	1550000	-0.512779771092121	Hybrid
Chr1	1550001	1600000	-0.559300452841584	Hybrid
Chr1	1600001	1650000	-0.627857246998688	Hybrid
Chr1	1650001	1700000	-0.664584101011422	Hybrid
Chr1	1700001	1750000	-0.696414041155792	Hybrid
Chr1	1750001	1800000	-0.703759411958339	Hybrid
Chr1	1800001	1850000	-0.664584101011422	Hybrid
Chr1	1850001	1900000	-0.654790273274693	Hybrid
Chr1	1900001	1950000	-0.66213564407724	Hybrid
Chr1	1950001	2000000	-0.669481014879787	Hybrid
Chr1	2000001	2050000	-0.68417175648488	Hybrid
Chr1	2050001	2100000	-0.68417175648488	Hybrid
Chr1	2100001	2150000	-0.723347067431797	Hybrid
Chr1	2150001	2200000	-0.76986774918126	Hybrid
Chr1	2200001	2250000	-0.809043060128177	Hybrid
Chr1	2250001	2300000	-0.85556374187764	Hybrid
Chr1	2300001	2350000	-0.877599854285281	Hybrid
Chr1	2350001	2400000	-0.862909112680187	Hybrid
Chr1	2400001	2450000	-0.848218371075093	Hybrid
Chr1	2450001	2500000	-0.880048311219463	Hybrid
Chr1	2500001	2550000	-0.909429794429651	Hybrid
Chr1	2550001	2600000	-0.902084423627104	Hybrid
Chr1	2600001	2650000	-0.987780416323484	Hybrid
Chr1	2650001	2700000	-0.987780416323484	Hybrid
Chr1	2700001	2750000	-0.965744303915843	Hybrid
Chr1	2750001	2800000	-0.958398933113296	Hybrid
Chr1	2800001	2850000	-0.943708191508202	Hybrid
Chr1	2850001	2900000	-0.921672079100562	Hybrid
Chr1	2900001	2950000	-0.953502019244932	Hybrid
Chr1	2950001	3000000	-0.960847390047478	Hybrid
Chr1	3000001	3050000	-0.899635966692921	Hybrid
Chr1	3050001	3100000	-0.860460655746005	Hybrid
Chr1	3100001	3150000	-0.838424543338364	Hybrid
Chr1	3150001	3200000	-0.813939973996541	Hybrid
Chr1	3200001	3250000	-0.730692438234344	Hybrid
Chr1	3250001	3300000	-0.676826385682334	Hybrid
Chr1	3300001	3350000	-0.669481014879787	Hybrid
Chr1	3350001	3400000	-0.622960333130323	Hybrid
Chr1	3400001	3450000	-0.66213564407724	Hybrid
Chr1	3450001	3500000	-0.68417175648488	Hybrid
Chr1	3500001	3550000	-0.637651074735417	Hybrid
Chr1	3550001	3600000	-0.66213564407724	Hybrid
Chr1	3600001	3650000	-0.66213564407724	Hybrid
Chr1	3650001	3700000	-0.68417175648488	Hybrid
Chr1	3700001	3750000	-0.71600169662925	Hybrid
Chr1	3750001	3800000	-0.669481014879787	Hybrid
Chr1	3800001	3850000	-0.69396558422161	Hybrid
Chr1	3850001	3900000	-0.723347067431797	Hybrid
Chr1	3900001	3950000	-0.716001696629251	Hybrid
Chr1	3950001	4000000	-0.701310955024157	Hybrid
Chr1	4000001	4050000	-0.69396558422161	Hybrid
Chr1	4050001	4100000	-0.708656325826704	Hybrid
Chr1	4100001	4150000	-0.66213564407724	Hybrid
Chr1	4150001	4200000	-0.647444902472147	Hybrid
Chr1	4200001	4250000	-0.6400995316696	Hybrid
Chr1	4250001	4300000	-0.676826385682334	Hybrid
Chr1	4300001	4350000	-0.66213564407724	Hybrid
Chr1	4350001	4400000	-0.625408790064506	Hybrid
Chr1	4400001	4450000	-0.600924220722683	Hybrid
Chr1	4450001	4500000	-0.586233479117589	Hybrid
Chr1	4500001	4550000	-0.600924220722683	Hybrid
Chr1	4550001	4600000	-0.593578849920136	Hybrid
Chr1	4600001	4650000	-0.600924220722683	Hybrid
Chr1	4650001	4700000	-0.637651074735418	Hybrid
Chr1	4700001	4750000	-0.630305703932871	Hybrid
Chr1	4750001	4800000	-0.659687187143058	Hybrid
Chr1	4800001	4850000	-0.659687187143058	Hybrid
Chr1	4850001	4900000	-0.674377928748152	Hybrid
Chr1	4900001	4950000	-0.742934722905256	Hybrid
Chr1	4950001	5000000	-0.742934722905256	Hybrid
Chr1	5000001	5050000	-0.728243981300162	Hybrid
Chr1	5050001	5100000	-0.81149151706236	Hybrid
Chr1	5100001	5150000	-0.86535756961437	Hybrid
Chr1	5150001	5200000	-0.872702940416917	Hybrid
Chr1	5200001	5250000	-0.882496768153646	Hybrid
Chr1	5250001	5300000	-0.933914363771474	Hybrid
Chr1	5300001	5350000	-1.00247115792858	Hybrid
Chr1	5350001	5400000	-1.01716189953367	Hybrid
Chr1	5400001	5450000	-1.05633721048059	Hybrid
Chr1	5450001	5500000	-1.00247115792858	Hybrid
Chr1	5500001	5550000	-0.97308967471839	Hybrid
Chr1	5550001	5600000	-1.04164646887549	Hybrid
Chr1	5600001	5650000	-1.00247115792858	Hybrid
Chr1	5650001	5700000	-0.970641217784208	Hybrid
Chr1	5700001	5750000	-0.955950476179114	Hybrid
Chr1	5750001	5800000	-0.931465906837291	Hybrid
Chr1	5800001	5850000	-0.977986588586754	Hybrid
Chr1	5850001	5900000	-0.90942979442965	Hybrid
Chr1	5900001	5950000	-0.909429794429651	Hybrid
Chr1	5950001	6000000	-0.933914363771473	Hybrid
Chr1	6000001	6050000	-0.909429794429651	Hybrid
Chr1	6050001	6100000	-0.894739052824557	Hybrid
Chr1	6100001	6150000	-0.840873000272547	Hybrid
Chr1	6150001	6200000	-0.894739052824557	Hybrid
Chr1	6200001	6250000	-0.88739368202201	Hybrid
Chr1	6250001	6300000	-0.880048311219463	Hybrid
Chr1	6300001	6350000	-0.858012198811823	Hybrid
Chr1	6350001	6400000	-0.83352762947	Hybrid
Chr1	6400001	6450000	-0.848218371075093	Hybrid
Chr1	6450001	6500000	-0.818836887864906	Hybrid
Chr1	6500001	6550000	-0.826182258667453	Hybrid
Chr1	6550001	6600000	-0.818836887864906	Hybrid
Chr1	6600001	6650000	-0.804146146259812	Hybrid
Chr1	6650001	6700000	-0.789455404654719	Hybrid
Chr1	6700001	6750000	-0.698862498089974	Hybrid
Chr1	6750001	6800000	-0.622960333130324	Hybrid
Chr1	6800001	6850000	-0.554403538973219	Hybrid
Chr1	6850001	6900000	-0.537264340433944	Hybrid
Chr1	6900001	6950000	-0.505434400289574	Hybrid
Chr1	6950001	7000000	-0.46870754627684	Hybrid
Chr1	7000001	7050000	-0.429532235329923	Hybrid
Chr1	7050001	7100000	-0.368320811975366	Hybrid
Chr1	7100001	7150000	-0.277727905410621	Hybrid
Chr1	7150001	7200000	-0.201825740450971	Hybrid
Chr1	7200001	7250000	-0.194480369648424	Hybrid
Chr1	7250001	7300000	-0.201825740450971	Hybrid
Chr1	7300001	7350000	-0.187134998845877	Hybrid
Chr1	7350001	7400000	-0.111232833886227	Hybrid
Chr1	7400001	7450000	-0.0794028937418568	Hybrid
Chr1	7450001	7500000	-0.0181914703872997	Hybrid
Chr1	7500001	7550000	-0.0328822119923934	Hybrid
Chr1	7550001	7600000	-0.0328822119923934	Hybrid
Chr1	7600001	7650000	-0.0108460995847529	Hybrid
Chr1	7650001	7700000	-0.0573667813342163	Hybrid
Chr1	7700001	7750000	-0.111232833886226	Hybrid
Chr1	7750001	7800000	-0.133268946293867	Hybrid
Chr1	7800001	7850000	-0.15775351563569	Hybrid
Chr1	7850001	7900000	-0.143062774030596	Hybrid
Chr1	7900001	7950000	-0.15775351563569	Hybrid
Chr1	7950001	8000000	-0.121026661622956	Hybrid
Chr1	8000001	8050000	-0.121026661622956	Hybrid
Chr1	8050001	8100000	-0.121026661622956	Hybrid
Chr1	8100001	8150000	-0.0818513506760391	Hybrid
Chr1	8150001	8200000	-0.0818513506760391	Hybrid
Chr1	8200001	8250000	-0.0132945565189352	Hybrid
Chr1	8250001	8300000	-0.0132945565189352	Hybrid
Chr1	8300001	8350000	-0.0132945565189352	Hybrid
Chr1	8350001	8400000	-0.0132945565189352	Hybrid
Chr1	8400001	8450000	-0.0304337550582111	Hybrid
Chr1	8450001	8500000	0.016086926691252	Hybrid
Chr1	8500001	8550000	-0.0451244966633048	Hybrid
Chr1	8550001	8600000	-0.0598152382683985	Hybrid
Chr1	8600001	8650000	-0.0671606090709454	Hybrid
Chr1	8650001	8700000	-0.0745059798734922	Hybrid
Chr1	8700001	8750000	-0.135717403228049	Hybrid
Chr1	8750001	8800000	-0.18958345578006	Hybrid
Chr1	8800001	8850000	-0.18958345578006	Hybrid
Chr1	8850001	8900000	-0.236104137529523	Hybrid
Chr1	8900001	8950000	-0.214068025121883	Hybrid
Chr1	8950001	9000000	-0.199377283516789	Hybrid
Chr1	9000001	9050000	-0.18958345578006	Hybrid
Chr1	9050001	9100000	-0.228758766726976	Hybrid
Chr1	9100001	9150000	-0.275279448476439	Hybrid
Chr1	9150001	9200000	-0.304660931686627	Hybrid
Chr1	9200001	9250000	-0.358526984238637	Hybrid
Chr1	9250001	9300000	-0.29731556088408	Hybrid
Chr1	9300001	9350000	-0.312006302489174	Hybrid
Chr1	9350001	9400000	-0.35118161343609	Hybrid
Chr1	9400001	9450000	-0.419738407593194	Hybrid
Chr1	9450001	9500000	-0.429532235329923	Hybrid
Chr1	9500001	9550000	-0.49074365868448	Hybrid
Chr1	9550001	9600000	-0.476052917079387	Hybrid
Chr1	9600001	9650000	-0.422186864527376	Hybrid
Chr1	9650001	9700000	-0.38301155358046	Hybrid
Chr1	9700001	9750000	-0.390356924383007	Hybrid
Chr1	9750001	9800000	-0.397702295185554	Hybrid
Chr1	9800001	9850000	-0.390356924383007	Hybrid
Chr1	9850001	9900000	-0.358526984238637	Hybrid
Chr1	9900001	9950000	-0.35118161343609	Hybrid
Chr1	9950001	10000000	-0.343836242633543	Hybrid
Chr1	10000001	10050000	-0.343836242633544	Hybrid
Chr1	10050001	10100000	-0.343836242633544	Hybrid
Chr1	10100001	10150000	-0.285073276213169	Hybrid
Chr1	10150001	10200000	-0.248346422200434	Hybrid
Chr1	10200001	10250000	-0.218964938990247	Hybrid
Chr1	10250001	10300000	-0.241001051397888	Hybrid
Chr1	10300001	10350000	-0.255691793002981	Hybrid
Chr1	10350001	10400000	-0.241001051397888	Hybrid
Chr1	10400001	10450000	-0.201825740450971	Hybrid
Chr1	10450001	10500000	-0.147959687898961	Hybrid
Chr1	10500001	10550000	-0.187134998845878	Hybrid
Chr1	10550001	10600000	-0.12592357549132	Hybrid
Chr1	10600001	10650000	-0.0720575229393102	Hybrid
Chr1	10650001	10700000	-0.032882211992394	Hybrid
Chr1	10700001	10750000	-0.0181914703873	Hybrid
Chr1	10750001	10800000	0.0283292113621634	Hybrid
Chr1	10800001	10850000	0.0821952639141733	Hybrid
Chr1	10850001	10900000	0.0601591515065328	Hybrid
Chr1	10900001	10950000	0.15320051500546	Hybrid
Chr1	10950001	11000000	0.131164402597819	Hybrid
Chr1	11000001	11050000	0.0993344624534496	Hybrid
Chr1	11050001	11100000	0.0895406347167205	Hybrid
Chr1	11100001	11150000	0.0895406347167205	Hybrid
Chr1	11150001	11200000	0.0895406347167205	Hybrid
Chr1	11200001	11250000	0.0821952639141739	Hybrid
Chr1	11250001	11300000	0.074849893111627	Hybrid
Chr1	11300001	11350000	0.0136384697570697	Hybrid
Chr1	11350001	11400000	0.0283292113621637	Hybrid
Chr1	11400001	11450000	0.0454684099014396	Hybrid
Chr1	11450001	11500000	0.106679833255996	Hybrid
Chr1	11500001	11550000	0.145855144202913	Hybrid
Chr1	11550001	11600000	0.15320051500546	Hybrid
Chr1	11600001	11650000	0.167891256610554	Hybrid
Chr1	11650001	11700000	0.214411938360017	Hybrid
Chr1	11700001	11750000	0.243793421570205	Hybrid
Chr1	11750001	11800000	0.236448050767658	Hybrid
Chr1	11800001	11850000	0.258484163175298	Hybrid
Chr1	11850001	11900000	0.280520275582939	Hybrid
Chr1	11900001	11950000	0.248690335438569	Hybrid
Chr1	11950001	12000000	0.273174904780392	Hybrid
Chr1	12000001	12050000	0.395597751489506	Hybrid
Chr1	12050001	12100000	0.456809174844063	Hybrid
Chr1	12100001	12150000	0.49598448579098	Hybrid
Chr1	12150001	12200000	0.437221519370605	Hybrid
Chr1	12200001	12250000	0.361319354410954	Hybrid
Chr1	12250001	12300000	0.34662861280586	Hybrid
Chr1	12300001	12350000	0.34662861280586	Hybrid
Chr1	12350001	12400000	0.331937871200767	Hybrid
Chr1	12400001	12450000	0.349077069740043	Hybrid
Chr1	12450001	12500000	0.349077069740042	Hybrid
Chr1	12500001	12550000	0.273174904780392	Hybrid
Chr1	12550001	12600000	0.251138792372751	Hybrid
Chr1	12600001	12650000	0.1752366274131	Hybrid
Chr1	12650001	12700000	0.12137057486109	Hybrid
Chr1	12700001	12750000	0.0601591515065331	Hybrid
Chr1	12750001	12800000	0.0307776682963457	Hybrid
Chr1	12800001	12850000	-0.0230883842556646	Hybrid
Chr1	12850001	12900000	-0.113681290820409	Hybrid
Chr1	12900001	12950000	-0.182238084977513	Hybrid
Chr1	12950001	13000000	-0.29731556088408	Hybrid
Chr1	13000001	13050000	-0.343836242633544	Hybrid
Chr1	13050001	13100000	-0.380563096646278	Hybrid
Chr1	13100001	13150000	-0.417289950659012	Hybrid
Chr1	13150001	13200000	-0.409944579856465	Hybrid
Chr1	13200001	13250000	-0.439326063066653	Hybrid
Chr1	13250001	13300000	-0.493192115618663	Hybrid
Chr1	13300001	13350000	-0.515228228026304	Hybrid
Chr1	13350001	13400000	-0.544609711236491	Hybrid
Chr1	13400001	13450000	-0.573991194446678	Hybrid
Chr1	13450001	13500000	-0.620511876196142	Hybrid
Chr1	13500001	13550000	-0.711104782760886	Hybrid
Chr1	13550001	13600000	-0.787006947720537	Hybrid
Chr1	13600001	13650000	-0.816388430930724	Hybrid
Chr1	13650001	13700000	-0.892290595890375	Hybrid
Chr1	13700001	13750000	-1.02940418420458	Hybrid
Chr1	13750001	13800000	-1.13468783237442	Hybrid
Chr1	13800001	13850000	-1.14203320317697	Hybrid
Chr1	13850001	13900000	-1.16406931558461	Hybrid
Chr1	13900001	13950000	-1.1934507987948	Hybrid
Chr1	13950001	14000000	-1.22283228200498	Hybrid
Chr1	14000001	14050000	-1.28404370535954	Hybrid
Chr1	14050001	14100000	-1.48971408783085	Hybrid
Chr1	14100001	14150000	-1.63417304694761	Hybrid
Chr1	14150001	14200000	-1.70272984110471	Hybrid
Chr1	14200001	14250000	-1.74925052285417	Hybrid
Chr1	14250001	14300000	-1.77863200606436	Hybrid
Chr1	14300001	14350000	-1.85453417102401	Hybrid
Chr1	14350001	14400000	-1.90105485277347	Hybrid
Chr1	14400001	14450000	-1.90105485277347	Hybrid
Chr1	14450001	14500000	-1.95492090532549	Hybrid
Chr1	14500001	14550000	-2.01613232868004	Hybrid
Chr1	14550001	14600000	-2.01613232868004	Hybrid
Chr1	14600001	14650000	-1.96226627612803	Hybrid
Chr1	14650001	14700000	-1.96226627612803	Hybrid
Chr1	14700001	14750000	-1.96961164693058	Hybrid
Chr1	14750001	14800000	-1.96961164693058	Hybrid
Chr1	14800001	14850000	-1.96226627612803	Hybrid
Chr1	14850001	14900000	-1.94757553452294	Hybrid
Chr1	14900001	14950000	-1.89370948197093	Hybrid
Chr1	14950001	15000000	-1.87901874036583	Hybrid
Chr1	15000001	15050000	-1.88636411116838	Hybrid
Chr1	15050001	15100000	-1.88636411116838	Hybrid
Chr1	15100001	15150000	-1.70517829803889	Hybrid
Chr1	15150001	15200000	-1.67579681482871	Hybrid
Chr1	15200001	15250000	-1.69783292723635	Hybrid
Chr1	15250001	15300000	-1.62927613307924	Hybrid
Chr1	15300001	15350000	-1.62193076227669	Hybrid
Chr1	15350001	15400000	-1.61458539147415	Hybrid
Chr1	15400001	15450000	-1.56806470972468	Hybrid
Chr1	15450001	15500000	-1.49216254476503	Hybrid
Chr1	15500001	15550000	-1.47012643235739	Hybrid
Chr1	15550001	15600000	-1.40156963820029	Hybrid
Chr1	15600001	15650000	-1.34770358564828	Hybrid
Chr1	15650001	15700000	-1.30118290389882	Hybrid
Chr1	15700001	15750000	-1.22528073893917	Hybrid
Chr1	15750001	15800000	-1.11265171996678	Hybrid
Chr1	15800001	15850000	-1.02205881340204	Hybrid
Chr1	15850001	15900000	-0.931465906837291	Hybrid
Chr1	15900001	15950000	-0.870254483482734	Hybrid
Chr1	15950001	16000000	-0.848218371075094	Hybrid
Chr1	16000001	16050000	-0.81149151706236	Hybrid
Chr1	16050001	16100000	-0.735589352102709	Hybrid
Chr1	16100001	16150000	-0.713553239695068	Hybrid
Chr1	16150001	16200000	-0.615614962327777	Hybrid
Chr1	16200001	16250000	-0.493192115618663	Hybrid
Chr1	16250001	16300000	-0.250794879134617	Hybrid
Chr1	16300001	16350000	-0.160201972569873	Hybrid
Chr1	16350001	16400000	-0.015743013453118	Hybrid
Chr1	16400001	16450000	0.096886005519267	Hybrid
Chr1	16450001	16500000	0.150752058071277	Hybrid
Chr1	16500001	16550000	0.172788170478918	Hybrid
Chr1	16550001	16600000	0.219308852228381	Hybrid
Chr1	16600001	16650000	0.265829533977845	Hybrid
Chr1	16650001	16700000	0.219308852228381	Hybrid
Chr1	16700001	16750000	0.280520275582939	Hybrid
Chr1	16750001	16800000	0.341731698937495	Hybrid
Chr1	16800001	16850000	0.388252380686959	Hybrid
Chr1	16850001	16900000	0.417633863897146	Hybrid
Chr1	16900001	16950000	0.43232460550224	Hybrid
Chr1	16950001	17000000	0.43232460550224	Hybrid
Chr1	17000001	17050000	0.46415454564661	Hybrid
Chr1	17050001	17100000	0.48619065805425	Hybrid
Chr1	17100001	17150000	0.540056710606261	Hybrid
Chr1	17150001	17200000	0.405391579226235	Hybrid
Chr1	17200001	17250000	0.405391579226235	Hybrid
Chr1	17250001	17300000	0.412736950028782	Hybrid
Chr1	17300001	17350000	0.373561639081865	Hybrid
Chr1	17350001	17400000	0.420082320831329	Hybrid
Chr1	17400001	17450000	0.49598448579098	Hybrid
Chr1	17450001	17500000	0.471499916449157	Hybrid
Chr1	17500001	17550000	0.4102884930946	Hybrid
Chr1	17550001	17600000	0.402943122292053	Hybrid
Chr1	17600001	17650000	0.334386328134949	Hybrid
Chr1	17650001	17700000	0.302556387990579	Hybrid
Chr1	17700001	17750000	0.278071818648756	Hybrid
Chr1	17750001	17800000	0.248690335438569	Hybrid
Chr1	17800001	17850000	0.150752058071278	Hybrid
Chr1	17850001	17900000	0.0675045223090799	Hybrid
Chr1	17900001	17950000	-0.0230883842556646	Hybrid
Chr1	17950001	18000000	-0.0696090660051282	Hybrid
Chr1	18000001	18050000	-0.0622636952025811	Hybrid
Chr1	18050001	18100000	-0.0230883842556643	Hybrid
Chr1	18100001	18150000	-0.0622636952025808	Hybrid
Chr1	18150001	18200000	-0.0622636952025808	Hybrid
Chr1	18200001	18250000	-0.106335920017862	Hybrid
Chr1	18250001	18300000	-0.221413395924429	Hybrid
Chr1	18300001	18350000	-0.409944579856465	Hybrid
Chr1	18350001	18400000	-0.478501374013569	Hybrid
Chr1	18400001	18450000	-0.586233479117589	Hybrid
Chr1	18450001	18500000	-0.644996445537964	Hybrid
Chr1	18500001	18550000	-0.644996445537964	Hybrid
Chr1	18550001	18600000	-0.583785022183407	Hybrid
Chr1	18600001	18650000	-0.60826959152523	Hybrid
Chr1	18650001	18700000	-0.549506625104855	Hybrid
Chr1	18700001	18750000	-0.510331314157939	Hybrid
Chr1	18750001	18800000	-0.549506625104855	Hybrid
Chr1	18800001	18850000	-0.581336565249225	Hybrid
Chr1	18850001	18900000	-0.529918969631397	Hybrid
Chr1	18900001	18950000	-0.512779771092121	Hybrid
Chr1	18950001	19000000	-0.534815883499762	Hybrid
Chr1	19000001	19050000	-0.520125141894668	Hybrid
Chr1	19050001	19100000	-0.520125141894668	Hybrid
Chr1	19100001	19150000	-0.512779771092121	Hybrid
Chr1	19150001	19200000	-0.537264340433944	Hybrid
Chr1	19200001	19250000	-0.554403538973219	Hybrid
Chr1	19250001	19300000	-0.57643965138086	Hybrid
Chr1	19300001	19350000	-0.544609711236491	Hybrid
Chr1	19350001	19400000	-0.551955082039038	Hybrid
Chr1	19400001	19450000	-0.57643965138086	Hybrid
Chr1	19450001	19500000	-0.630305703932871	Hybrid
Chr1	19500001	19550000	-0.615614962327777	Hybrid
Chr1	19550001	19600000	-0.600924220722683	Hybrid
Chr1	19600001	19650000	-0.593578849920136	Hybrid
Chr1	19650001	19700000	-0.556851995907402	Hybrid
Chr1	19700001	19750000	-0.564197366709949	Hybrid
Chr1	19750001	19800000	-0.564197366709949	Hybrid
Chr1	19800001	19850000	-0.596027306854319	Hybrid
Chr1	19850001	19900000	-0.603372677656865	Hybrid
Chr1	19900001	19950000	-0.596027306854319	Hybrid
Chr1	19950001	20000000	-0.573991194446678	Hybrid
Chr1	20000001	20050000	-0.542161254302308	Hybrid
Chr1	20050001	20100000	-0.549506625104855	Hybrid
Chr1	20100001	20150000	-0.610718048459412	Hybrid
Chr1	20150001	20200000	-0.625408790064506	Hybrid
Chr1	20200001	20250000	-0.593578849920136	Hybrid
Chr1	20250001	20300000	-0.640099531669599	Hybrid
Chr1	20300001	20350000	-0.632754160867053	Hybrid
Chr1	20350001	20400000	-0.686620213419063	Hybrid
Chr1	20400001	20450000	-0.671929471813969	Hybrid
Chr1	20450001	20500000	-0.679274842616516	Hybrid
Chr1	20500001	20550000	-0.718450153563432	Hybrid
Chr1	20550001	20600000	-0.757625464510349	Hybrid
Chr1	20600001	20650000	-0.826182258667453	Hybrid
Chr1	20650001	20700000	-0.83352762947	Hybrid
Chr1	20700001	20750000	-0.931465906837291	Hybrid
Chr1	20750001	20800000	-0.970641217784207	Hybrid
Chr1	20800001	20850000	-0.985331959389301	Hybrid
Chr1	20850001	20900000	-0.977986588586754	Hybrid
Chr1	20900001	20950000	-1.01471344259949	Hybrid
Chr1	20950001	21000000	-1.04654338274386	Hybrid
Chr1	21000001	21050000	-1.02450727033622	Hybrid
Chr1	21050001	21100000	-1.03919801194131	Hybrid
Chr1	21100001	21150000	-1.07102795208568	Hybrid
Chr1	21150001	21200000	-1.07102795208568	Hybrid
Chr1	21200001	21250000	-1.09306406449332	Hybrid
Chr1	21250001	21300000	-1.05388875354641	Hybrid
Chr1	21300001	21350000	-1.02450727033622	Hybrid
Chr1	21350001	21400000	-1.04164646887549	Hybrid
Chr1	21400001	21450000	-1.04899183967804	Hybrid
Chr1	21450001	21500000	-1.06368258128313	Hybrid
Chr1	21500001	21550000	-1.07837332288823	Hybrid
Chr1	21550001	21600000	-1.06123412434895	Hybrid
Chr1	21600001	21650000	-1.05388875354641	Hybrid
Chr1	21650001	21700000	-1.06123412434895	Hybrid
Chr1	21700001	21750000	-1.09061560755914	Hybrid
Chr1	21750001	21800000	-1.09061560755914	Hybrid
Chr1	21800001	21850000	-1.04409492580968	Hybrid
Chr1	21850001	21900000	-1.02940418420458	Hybrid
Chr1	21900001	21950000	-1.02205881340204	Hybrid
Chr1	21950001	22000000	-0.982883502455119	Hybrid
Chr1	22000001	22050000	-0.906981337495468	Hybrid
Chr1	22050001	22100000	-0.906981337495468	Hybrid
Chr1	22100001	22150000	-0.860460655746005	Hybrid
Chr1	22150001	22200000	-0.845769914140911	Hybrid
Chr1	22200001	22250000	-0.838424543338364	Hybrid
Chr1	22250001	22300000	-0.870254483482734	Hybrid
Chr1	22300001	22350000	-0.85556374187764	Hybrid
Chr1	22350001	22400000	-0.80169768932563	Hybrid
Chr1	22400001	22450000	-0.711104782760886	Hybrid
Chr1	22450001	22500000	-0.718450153563432	Hybrid
Chr1	22500001	22550000	-0.725795524365979	Hybrid
Chr1	22550001	22600000	-0.703759411958339	Hybrid
Chr1	22600001	22650000	-0.696414041155792	Hybrid
Chr1	22650001	22700000	-0.657238730208875	Hybrid
Chr1	22700001	22750000	-0.618063419261959	Hybrid
Chr1	22750001	22800000	-0.571542737512496	Hybrid
Chr1	22800001	22850000	-0.571542737512496	Hybrid
Chr1	22850001	22900000	-0.532367426565579	Hybrid
Chr1	22900001	22950000	-0.554403538973219	Hybrid
Chr1	22950001	23000000	-0.569094280578313	Hybrid
Chr1	23000001	23050000	-0.554403538973219	Hybrid
Chr1	23050001	23100000	-0.561748909775766	Hybrid
Chr1	23100001	23150000	-0.593578849920136	Hybrid
Chr1	23150001	23200000	-0.586233479117589	Hybrid
Chr1	23200001	23250000	-0.578888108315042	Hybrid
Chr1	23250001	23300000	-0.571542737512496	Hybrid
Chr1	23300001	23350000	-0.578888108315043	Hybrid
Chr1	23350001	23400000	-0.561748909775767	Hybrid
Chr1	23400001	23450000	-0.50053748642121	Hybrid
Chr1	23450001	23500000	-0.454016804671746	Hybrid
Chr1	23500001	23550000	-0.407496122922282	Hybrid
Chr1	23550001	23600000	-0.400150752119736	Hybrid
Chr1	23600001	23650000	-0.341387785699361	Hybrid
Chr1	23650001	23700000	-0.316903216357538	Hybrid
Chr1	23700001	23750000	-0.263037163805528	Hybrid
Chr1	23750001	23800000	-0.201825740450971	Hybrid
Chr1	23800001	23850000	-0.147959687898961	Hybrid
Chr1	23850001	23900000	-0.0794028937418568	Hybrid
Chr1	23900001	23950000	-0.0622636952025808	Hybrid
Chr1	23950001	24000000	-0.0230883842556643	Hybrid
Chr1	24000001	24050000	-0.0622636952025808	Hybrid
Chr1	24050001	24100000	-0.123475118557138	Hybrid
Chr1	24100001	24150000	-0.140614317096414	Hybrid
Chr1	24150001	24200000	-0.187134998845877	Hybrid
Chr1	24200001	24250000	-0.12592357549132	Hybrid
Chr1	24250001	24300000	-0.12592357549132	Hybrid
Chr1	24300001	24350000	-0.101439006149497	Hybrid
Chr1	24350001	24400000	-0.0867482645444039	Hybrid
Chr1	24400001	24450000	-0.0720575229393102	Hybrid
Chr1	24450001	24500000	-0.162650429504055	Hybrid
Chr1	24500001	24550000	-0.130820489359685	Hybrid
Chr1	24550001	24600000	-0.0989905492153153	Hybrid
Chr1	24600001	24650000	-0.0745059798734925	Hybrid
Chr1	24650001	24700000	-0.0279852981240289	Hybrid
Chr1	24700001	24750000	0.0405714960330751	Hybrid
Chr1	24750001	24800000	0.0160869266912522	Hybrid
Chr1	24800001	24850000	-0.00839764265057059	Hybrid
Chr1	24850001	24900000	-0.00839764265057059	Hybrid
Chr1	24900001	24950000	-0.0181914703872997	Hybrid
Chr1	24950001	25000000	0.01363846975707	Hybrid
Chr1	25000001	25050000	0.0136384697570697	Hybrid
Chr1	25050001	25100000	0.0136384697570697	Hybrid
Chr1	25100001	25150000	0.0381230390988925	Hybrid
Chr1	25150001	25200000	0.0528137807039862	Hybrid
Chr1	25200001	25250000	0.12137057486109	Hybrid
Chr1	25250001	25300000	0.114025204058543	Hybrid
Chr1	25300001	25350000	0.229102679965111	Hybrid
Chr1	25350001	25400000	0.251138792372751	Hybrid
Chr1	25400001	25450000	0.309901758793126	Hybrid
Chr1	25450001	25500000	0.273174904780392	Hybrid
Chr1	25500001	25550000	0.309901758793126	Hybrid
Chr1	25550001	25600000	0.32459250039822	Hybrid
Chr1	25600001	25650000	0.371113182147683	Hybrid
Chr1	25650001	25700000	0.334386328134949	Hybrid
Chr1	25700001	25750000	0.341731698937496	Hybrid
Chr1	25750001	25800000	0.334386328134949	Hybrid
Chr1	25800001	25850000	0.327040957332402	Hybrid
Chr1	25850001	25900000	0.312350215727308	Hybrid
Chr1	25900001	25950000	0.197272739820741	Hybrid
Chr1	25950001	26000000	0.197272739820741	Hybrid
Chr1	26000001	26050000	0.158097428873824	Hybrid
Chr1	26050001	26100000	0.180133541281465	Hybrid
Chr1	26100001	26150000	0.204618110623288	Hybrid
Chr1	26150001	26200000	0.280520275582939	Hybrid
Chr1	26200001	26250000	0.273174904780392	Hybrid
Chr1	26250001	26300000	0.197272739820741	Hybrid
Chr1	26300001	26350000	0.214411938360017	Hybrid
Chr1	26350001	26400000	0.189927369018194	Hybrid
Chr1	26400001	26450000	0.182581998215648	Hybrid
Chr1	26450001	26500000	0.114025204058544	Hybrid
Chr1	26500001	26550000	0.150752058071278	Hybrid
Chr1	26550001	26600000	0.118922117926908	Hybrid
Chr1	26600001	26650000	0.118922117926908	Hybrid
Chr1	26650001	26700000	0.140958230334549	Hybrid
Chr1	26700001	26750000	0.0797468069799919	Hybrid
Chr1	26750001	26800000	-0.0353306689265754	Hybrid
Chr1	26800001	26850000	-0.0426760397291223	Hybrid
Chr1	26850001	26900000	-0.0647121521367628	Hybrid
Chr1	26900001	26950000	-0.0720575229393097	Hybrid
Chr1	26950001	27000000	-0.0867482645444034	Hybrid
Chr1	27000001	27050000	-0.12592357549132	Hybrid
Chr1	27050001	27100000	-0.165098886438236	Hybrid
Chr1	27100001	27150000	-0.194480369648424	Hybrid
Chr1	27150001	27200000	-0.165098886438236	Hybrid
Chr1	27200001	27250000	-0.17978962804333	Hybrid
Chr1	27250001	27300000	-0.209171111253518	Hybrid
Chr1	27300001	27350000	-0.201825740450971	Hybrid
Chr1	27350001	27400000	-0.255691793002981	Hybrid
Chr1	27400001	27450000	-0.302212474752445	Hybrid
Chr1	27450001	27500000	-0.353630070370272	Hybrid
Chr1	27500001	27550000	-0.346284699567725	Hybrid
Chr1	27550001	27600000	-0.407496122922283	Hybrid
Chr1	27600001	27650000	-0.476052917079387	Hybrid
Chr1	27650001	27700000	-0.507882857223756	Hybrid
Chr1	27700001	27750000	-0.547058168170673	Hybrid
Chr1	27750001	27800000	-0.593578849920136	Hybrid
Chr1	27800001	27850000	-0.625408790064506	Hybrid
Chr1	27850001	27900000	-0.596027306854319	Hybrid
Chr1	27900001	27950000	-0.559300452841585	Hybrid
Chr1	27950001	28000000	-0.520125141894668	Hybrid
Chr1	28000001	28050000	-0.537264340433944	Hybrid
Chr1	28050001	28100000	-0.52257359882885	Hybrid
Chr1	28100001	28150000	-0.544609711236491	Hybrid
Chr1	28150001	28200000	-0.551955082039038	Hybrid
Chr1	28200001	28250000	-0.596027306854319	Hybrid
Chr1	28250001	28300000	-0.581336565249225	Hybrid
Chr1	28300001	28350000	-0.559300452841584	Hybrid
Chr1	28350001	28400000	-0.529918969631397	Hybrid
Chr1	28400001	28450000	-0.46870754627684	Hybrid
Chr1	28450001	28500000	-0.41484149372483	Hybrid
Chr1	28500001	28550000	-0.338939328765179	Hybrid
Chr1	28550001	28600000	-0.368320811975366	Hybrid
Chr1	28600001	28650000	-0.360975441172819	Hybrid
Chr1	28650001	28700000	-0.400150752119736	Hybrid
Chr1	28700001	28750000	-0.461362175474293	Hybrid
Chr1	28750001	28800000	-0.356078527304455	Hybrid
Chr1	28800001	28850000	-0.316903216357538	Hybrid
Chr1	28850001	28900000	-0.292418647015715	Hybrid
Chr1	28900001	28950000	-0.299764017818262	Hybrid
Chr1	28950001	29000000	-0.285073276213169	Hybrid
Chr1	29000001	29050000	-0.285073276213169	Hybrid
Chr1	29050001	29100000	-0.270382534608075	Hybrid
Chr1	29100001	29150000	-0.241001051397888	Hybrid
Chr1	29150001	29200000	-0.2116195681877	Hybrid
Chr1	29200001	29250000	-0.26548562073971	Hybrid
Chr1	29250001	29300000	-0.241001051397888	Hybrid
Chr1	29300001	29350000	-0.255691793002981	Hybrid
Chr1	29350001	29400000	-0.285073276213169	Hybrid
Chr1	29400001	29450000	-0.360975441172819	Hybrid
Chr1	29450001	29500000	-0.360975441172819	Hybrid
Chr1	29500001	29550000	-0.360975441172819	Hybrid
Chr1	29550001	29600000	-0.360975441172819	Hybrid
Chr1	29600001	29650000	-0.360975441172819	Hybrid
Chr1	29650001	29700000	-0.360975441172819	Hybrid
Chr1	29700001	29750000	-0.360975441172819	Hybrid
Chr1	29750001	29800000	-0.360975441172819	Hybrid
Chr1	29800001	29850000	-0.360975441172819	Hybrid
Chr1	29850001	29900000	-0.360975441172819	Hybrid
Chr1	29900001	29950000	-0.360975441172819	Hybrid
Chr1	29950001	30000000	-0.360975441172819	Hybrid
Chr1	30000001	30050000	-0.360975441172819	Hybrid
Chr1	30050001	30100000	-0.360975441172819	Hybrid
Chr1	30100001	30150000	-0.360975441172819	Hybrid
Chr1	30150001	30200000	-0.360975441172819	Hybrid
Chr1	30200001	30250000	-0.360975441172819	Hybrid
Chr1	30250001	30300000	-0.360975441172819	Hybrid
Chr1	30300001	30350000	-0.360975441172819	Hybrid
Chr1	30350001	30400000	-0.360975441172819	Hybrid
Chr1	30400001	30427671	-0.360975441172819	Hybrid
Chr2	1	50000	2.00880149564455	Col
Chr2	50001	100000	2.00880149564455	Col
Chr2	100001	150000	2.00880149564455	Col
Chr2	150001	200000	2.00880149564455	Col
Chr2	200001	250000	2.00880149564455	Col
Chr2	250001	300000	2.00880149564455	Col
Chr2	300001	350000	2.00880149564455	Col
Chr2	350001	400000	2.00880149564455	Col
Chr2	400001	450000	2.00880149564455	Col
Chr2	450001	500000	2.00880149564455	Col
Chr2	500001	550000	2.00880149564455	Col
Chr2	550001	600000	2.00880149564455	Col
Chr2	600001	650000	2.00880149564455	Col
Chr2	650001	700000	2.00880149564455	Col
Chr2	700001	750000	2.00880149564455	Col
Chr2	750001	800000	2.00880149564455	Col
Chr2	800001	850000	2.00880149564455	Col
Chr2	850001	900000	2.00880149564455	Col
Chr2	900001	950000	2.00880149564455	Col
Chr2	950001	1000000	2.00880149564455	Col
Chr2	1000001	1050000	2.00880149564455	Col
Chr2	1050001	1100000	2.00880149564455	Col
Chr2	1100001	1150000	2.24321314241506	Col
Chr2	1150001	1200000	2.35124409511332	Col
Chr2	1200001	1250000	2.42360931283644	Col
Chr2	1250001	1300000	2.67637070098095	Col
Chr2	1300001	1350000	2.78440165367921	Col
Chr2	1350001	1400000	2.78440165367921	Col
Chr2	1400001	1450000	2.83841713002833	Col
Chr2	1450001	1500000	2.83841713002833	Col
Chr2	1500001	1550000	2.73489473930656	Col
Chr2	1550001	1600000	2.73413701050743	Col
Chr2	1600001	1650000	2.58338255548642	Col
Chr2	1650001	1700000	2.1974585736525	Col
Chr2	1700001	1750000	1.98036292048312	Col
Chr2	1750001	1800000	1.96201317910912	Col
Chr2	1800001	1850000	1.81728274366287	Col
Chr2	1850001	1900000	1.67255230821662	Col
Chr2	1900001	1950000	1.67255230821662	Col
Chr2	1950001	2000000	1.38412533634025	Col
Chr2	2000001	2050000	1.257744642268	Col
Chr2	2050001	2100000	1.33010985999113	Col
Chr2	2100001	2150000	1.20372916591887	Col
Chr2	2150001	2200000	0.969317519148363	Col
Chr2	2200001	2250000	0.915302042799236	Col
Chr2	2250001	2300000	0.915302042799236	Col
Chr2	2300001	2350000	0.861286566450109	Col
Chr2	2350001	2400000	0.861286566450109	Col
Chr2	2400001	2450000	0.807271090100982	Col
Chr2	2450001	2500000	0.626874919679601	Col
Chr2	2500001	2550000	0.42812900788422	Col
Chr2	2550001	2600000	0.0673368182847306	Col
Chr2	2600001	2650000	-0.0773936171615227	Col
Chr2	2650001	2700000	-0.276139528956903	Col
Chr2	2700001	2750000	-0.474885440752284	Col
Chr2	2750001	2800000	-0.474885440752284	Col
Chr2	2800001	2850000	-0.474885440752284	Col
Chr2	2850001	2900000	-0.601266134824538	Col
Chr2	2900001	2950000	-0.673631352547664	Col
Chr2	2950001	3000000	-0.818361787993917	Col
Chr2	3000001	3050000	-1.0171076997893	Col
Chr2	3050001	3100000	-1.07112317613842	Col
Chr2	3100001	3150000	-1.07112317613842	Col
Chr2	3150001	3200000	-1.30553482290893	Col
Chr2	3200001	3250000	-1.41356577560719	Col
Chr2	3250001	3300000	-1.35955029925806	Col
Chr2	3300001	3350000	-1.61231168740257	Col
Chr2	3350001	3400000	-1.72034264010082	Col
Chr2	3400001	3450000	-1.6663271637517	Col
Chr2	3450001	3500000	-1.72034264010082	Col
Chr2	3500001	3550000	-1.72034264010082	Col
Chr2	3550001	3600000	-1.6479774223777	Col
Chr2	3600001	3650000	-1.82837359279908	Col
Chr2	3650001	3700000	-1.93640454549733	Col
Chr2	3700001	3750000	-1.99042002184646	Col
Chr2	3750001	3800000	-1.91805480412333	Col
Chr2	3800001	3850000	-1.84568958640021	Col
Chr2	3850001	3900000	-1.89970506274933	Col
Chr2	3900001	3950000	-1.89970506274933	Col
Chr2	3950001	4000000	-1.97207028047246	Col
Chr2	4000001	4050000	-1.97207028047246	Col
Chr2	4050001	4100000	-1.91805480412333	Col
Chr2	4100001	4150000	-1.93640454549733	Col
Chr2	4150001	4200000	-1.93640454549733	Col
Chr2	4200001	4250000	-1.8823890691482	Col
Chr2	4250001	4300000	-1.8823890691482	Col
Chr2	4300001	4350000	-1.8823890691482	Col
Chr2	4350001	4400000	-1.8823890691482	Col
Chr2	4400001	4450000	-1.8823890691482	Col
Chr2	4450001	4500000	-1.84672333417308	Col
Chr2	4500001	4550000	-1.84672333417308	Col
Chr2	4550001	4600000	-1.84672333417308	Col
Chr2	4600001	4650000	-1.84672333417308	Col
Chr2	4650001	4700000	-1.9007388105222	Col
Chr2	4700001	4750000	-1.79270785782395	Col
Chr2	4750001	4800000	-1.6663271637517	Col
Chr2	4800001	4850000	-1.44923151058232	Col
Chr2	4850001	4900000	-1.44923151058232	Col
Chr2	4900001	4950000	-1.44923151058232	Col
Chr2	4950001	5000000	-1.30450107513606	Col
Chr2	5000001	5050000	-1.10575516334068	Col
Chr2	5050001	5100000	-1.03338994561756	Col
Chr2	5100001	5150000	-0.617548531896069	Col
Chr2	5150001	5200000	-0.545183314172943	Col
Chr2	5200001	5250000	-0.491167837823815	Col
Chr2	5250001	5300000	-0.491167837823815	Col
Chr2	5300001	5350000	-0.509517579197815	Col
Chr2	5350001	5400000	-0.437152361474688	Col
Chr2	5400001	5450000	-0.364787143751561	Col
Chr2	5450001	5500000	-0.346437402377562	Col
Chr2	5500001	5550000	-0.147691490582182	Col
Chr2	5550001	5600000	-0.0213107965099277	Col
Chr2	5600001	5650000	-0.0936760142330542	Col
Chr2	5650001	5700000	0.105069897562327	Col
Chr2	5700001	5750000	0.105069897562327	Col
Chr2	5750001	5800000	0.159085373911454	Col
Chr2	5800001	5850000	0.213100850260581	Col
Chr2	5850001	5900000	0.267116326609708	Col
Chr2	5900001	5950000	0.393497020681962	Col
Chr2	5950001	6000000	0.681923992558324	Col
Chr2	6000001	6050000	0.681923992558324	Col
Chr2	6050001	6100000	0.826654428004578	Col
Chr2	6100001	6150000	0.845004169378576	Col
Chr2	6150001	6200000	0.935719128475703	Col
Chr2	6200001	6250000	0.935719128475703	Col
Chr2	6250001	6300000	1.06209982254796	Col
Chr2	6300001	6350000	1.06209982254796	Col
Chr2	6350001	6400000	1.11611529889708	Col
Chr2	6400001	6450000	1.18848051662021	Col
Chr2	6450001	6500000	1.18848051662021	Col
Chr2	6500001	6550000	1.31486105944919	Col
Chr2	6550001	6600000	1.38722627717232	Col
Chr2	6600001	6650000	1.44124175352145	Col
Chr2	6650001	6700000	1.5492727062197	Col
Chr2	6700001	6750000	1.85604957071333	Col
Chr2	6750001	6800000	1.74801861801508	Col
Chr2	6800001	6850000	1.80203409436421	Col
Chr2	6850001	6900000	1.76533461161621	Col
Chr2	6900001	6950000	1.76533461161621	Col
Chr2	6950001	7000000	1.83769982933934	Col
Chr2	7000001	7050000	1.76533461161621	Col
Chr2	7050001	7100000	1.62060417616996	Col
Chr2	7100001	7150000	1.69296939389308	Col
Chr2	7150001	7200000	1.33114345652072	Col
Chr2	7200001	7250000	1.36680919149585	Col
Chr2	7250001	7300000	1.45752415059298	Col
Chr2	7300001	7350000	1.5115396269421	Col
Chr2	7350001	7400000	1.71028553873749	Col
Chr2	7400001	7450000	1.63792032101436	Col
Chr2	7450001	7500000	1.63792032101436	Col
Chr2	7500001	7550000	1.67358605598949	Col
Chr2	7550001	7600000	1.52885562054323	Col
Chr2	7600001	7650000	1.40247492647098	Col
Chr2	7650001	7700000	1.40247492647098	Col
Chr2	7700001	7750000	1.34845945012185	Col
Chr2	7750001	7800000	1.34845945012185	Col
Chr2	7800001	7850000	1.29444397377272	Col
Chr2	7850001	7900000	1.16806327970047	Col
Chr2	7900001	7950000	0.987667109279089	Col
Chr2	7950001	8000000	0.861286415206835	Col
Chr2	8000001	8050000	0.572859443330473	Col
Chr2	8050001	8100000	0.699240137402727	Col
Chr2	8100001	8150000	0.680890396028727	Col
Chr2	8150001	8200000	0.680890396028727	Col
Chr2	8200001	8250000	0.6085251783056	Col
Chr2	8250001	8300000	0.680890396028727	Col
Chr2	8300001	8350000	0.500494225607346	Col
Chr2	8350001	8400000	0.500494225607346	Col
Chr2	8400001	8450000	0.699240137402727	Col
Chr2	8450001	8500000	0.680890396028727	Col
Chr2	8500001	8550000	0.680890396028727	Col
Chr2	8550001	8600000	0.645224812296873	Col
[truncated: 45,701 more rows]
