# Supplementary material for: The megabase-scale crossover landscape is largely independent of sequence divergence
Source: Nat Commun. 2022 Jul 2;13:3828. doi: 10.1038/s41467-022-31509-8 (PMC9250513; doi:10.1038/s41467-022-31509-8)
Supplement: Supplementary file 10 — Source Data [file 41467_2022_31509_MOESM10_ESM.zip › Source_Data/SupplementaryFigure15.Arabidopsis_2029.geo.txt]

9378 63.0165 18.3174
9367 57.6787 14.9981
9356 62.8762 18.1746
9355 62.8762 18.1746
9354 62.8762 18.1746
9351 57.2608 16.3675
9344 57.3089 18.1512
9482 55.4242 13.8484
9472 56.0648 13.9707
9469 57.6511 14.8043
9419 58.1834 15.0062
9418 57.2164 18.154
9349 58.2896 15.1265
9446 55.5678 14.3398
9443 55.5678 14.3398
996 55.3833 14.05
1068 55.7167 14.1333
1026 55.7 14.2
1585 65.25 15.6
1435 62.8 18.2
1169 56.7 16.5167
1075 55.7167 14.1333
1132 56.6167 16.65
1064 55.7167 14.1333
1247 59.4333 17.0167
1391 59.8 17.5833
1374 59.7833 17.5833
1318 59.5667 16.8667
1163 56.7 16.5167
1153 56.7 16.5167
1073 55.7167 14.1333
1072 55.7167 14.1333
394 46.65 0.166667
7 45.2667 1.48333
203 47.3833 5.31667
236 48.6667 -4.06667
367 46.6667 4.11667
123 48.5167 -4.06667
395 46.65 0.166667
196 47.3833 5.31667
264 45.75 4.71667
185 47.3833 5.31667
297 46.6667 4.11667
318 46.6667 4.11667
323 46.6667 4.11667
79 45.0 1.75
198 47.3833 5.31667
371 46.6667 4.11667
280 46.6667 4.11667
12 45.2667 1.48333
347 46.6667 4.11667
268 45.5333 4.85
288 46.6667 4.11667
377 46.6667 4.11667
252 48.6667 -4.06667
296 46.6667 4.11667
341 46.6667 4.11667
156 48.5167 -4.06667
397 46.65 0.166667
263 46.65 -0.25
48 48.2667 -4.58333
45 48.2667 -4.58333
210 47.3833 5.31667
83 45.0 1.75
372 46.6667 4.11667
393 46.65 0.166667
205 47.3833 5.31667
87 45.0 1.75
62 48.2667 -4.58333
309 46.6667 4.11667
222 47.3833 5.31667
160 47.3833 5.31667
229 47.3833 5.31667
369 46.6667 4.11667
227 47.3833 5.31667
230 47.3833 5.31667
217 47.3833 5.31667
194 47.3833 5.31667
391 46.65 0.166667
340 46.6667 4.11667
167 47.3833 5.31667
266 48.65 -2.0
208 47.3833 5.31667
335 46.6667 4.11667
213 47.3833 5.31667
388 46.6667 4.11667
331 46.6667 4.11667
216 47.3833 5.31667
277 46.6667 4.11667
85 45.0 1.75
310 46.6667 4.11667
389 46.6667 4.11667
387 46.6667 4.11667
191 47.3833 5.31667
224 47.3833 5.31667
82 45.0 1.75
225 47.3833 5.31667
295 46.6667 4.11667
169 47.3833 5.31667
375 46.6667 4.11667
292 46.6667 4.11667
215 47.3833 5.31667
337 46.6667 4.11667
320 46.6667 4.11667
171 47.3833 5.31667
346 46.6667 4.11667
151 48.5167 -4.06667
137 48.5167 -4.06667
291 46.6667 4.11667
385 46.6667 4.11667
84 45.0 1.75
349 46.6667 4.11667
219 47.3833 5.31667
322 46.6667 4.11667
204 47.3833 5.31667
273 46.6667 4.11667
212 47.3833 5.31667
146 48.5167 -4.06667
348 46.6667 4.11667
157 48.5167 -4.06667
214 47.3833 5.31667
316 46.6667 4.11667
186 47.3833 5.31667
314 46.6667 4.11667
293 46.6667 4.11667
183 47.3833 5.31667
287 46.6667 4.11667
290 46.6667 4.11667
168 47.3833 5.31667
343 46.6667 4.11667
153 48.5167 -4.06667
339 46.6667 4.11667
60 48.2667 -4.58333
174 47.3833 5.31667
359 46.6667 4.11667
298 46.6667 4.11667
162 47.3833 5.31667
311 46.6667 4.11667
329 46.6667 4.11667
175 47.3833 5.31667
163 47.3833 5.31667
77 48.8 2.26667
302 46.6667 4.11667
231 47.3833 5.31667
148 48.5167 -4.06667
106 48.5167 -4.06667
283 46.6667 4.11667
184 47.3833 5.31667
122 48.5167 -4.06667
170 47.3833 5.31667
396 46.65 0.166667
275 46.6667 4.11667
244 48.6667 -4.06667
116 48.5167 -4.06667
364 46.6667 4.11667
121 48.5167 -4.06667
165 47.3833 5.31667
32 48.2667 -4.58333
201 47.3833 5.31667
326 46.6667 4.11667
368 46.6667 4.11667
332 46.6667 4.11667
361 46.6667 4.11667
202 47.3833 5.31667
200 47.3833 5.31667
257 46.65 -0.25
80 45.0 1.75
9 45.2667 1.48333
187 47.3833 5.31667
89 48.7 1.98333
207 47.3833 5.31667
69 48.2667 -4.58333
188 47.3833 5.31667
306 46.6667 4.11667
360 46.6667 4.11667
237 48.6667 -4.06667
327 46.6667 4.11667
261 46.65 -0.25
86 45.0 1.75
228 47.3833 5.31667
190 47.3833 5.31667
74 48.2667 -4.58333
8 45.2667 1.48333
4 45.2667 1.48333
262 46.65 -0.25
51 48.2667 -4.58333
5 45.2667 1.48333
363 46.6667 4.11667
338 46.6667 4.11667
355 46.6667 4.11667
269 45.5333 4.85
278 46.6667 4.11667
179 47.3833 5.31667
6 45.2667 1.48333
206 47.3833 5.31667
461 51.3 0.5
466 51.3 0.5
9490 55.9218 -3.17108
9496 55.9212 -3.17857
9504 55.8877 -3.16377
9499 55.8858 -3.16015
9308 57.9 -5.1525
9305 55.9681 -3.21833
9302 55.9681 -3.21833
9309 57.9 -5.1525
4980 51.3 0.5
5444 54.6 -3.1
5394 54.4 -3.0
5461 54.4 -3.0
5494 54.6 -3.3
5398 54.4 -3.0
5466 54.4 -3.0
5450 54.4 -3.0
4675 50.4 -4.7
4632 50.4 -4.7
5769 51.3 1.0
4757 50.4 -4.7
4827 50.4 -4.9
4820 50.4 -4.9
5159 51.3 0.4
5759 52.6 1.3
5739 52.2 1.4
5738 54.1 -1.6
5770 55.3 -1.9
5826 56.7333 -5.98333
5745 51.0 -1.5
5744 55.4 -2.8
5774 51.1 0.6
5760 53.0 -1.1
5746 51.3 0.3
5762 55.6 -3.2
5711 54.8 -3.3
5802 52.3 -1.6
5740 51.3 0.9
5716 55.6 -3.5
5722 51.2 1.0
5751 57.3 -5.7
5721 55.2 -2.0
5812 52.1 -2.3
5792 50.8 -0.7
5735 52.3 -1.7
5767 54.6 -2.8
5817 52.3 -1.5
5807 51.8 -0.5
5777 51.1 0.7
5736 51.3 0.5
5763 51.2 0.4
5813 52.0 -2.4
5731 54.9 -2.9
5819 55.9 -3.2
5724 51.4 0.1
5789 51.3 -0.5
5141 52.2 -1.7
5175 51.3 0.4
5145 52.2 -1.7
5469 54.4 -3.0
5106 51.3 0.5
5299 51.3 1.1
5335 51.1 0.4
7121 50.0 8.5
7104 49.4167 16.2667
7113 50.3 6.3
7116 51.4599 12.6327
7149 50.3 8.0
7228 50.3833 8.0666
7301 41.5 2.25
7029 49.5166 9.3166
7030 49.5166 9.3166
7017 41.6833 2.8
7032 50.0167 8.6667
7073 53.7502 34.7361
242 48.6667 -4.06667
104 48.5167 -4.06667
282 46.6667 4.11667
96 47.7 6.81667
23 48.2667 -4.58333
8304 52.0 5.0
8348 50.5 8.5
1416 62.8 18.2
6226 62.7994 17.9033
6171 62.8717 18.3444
6170 62.8717 18.3442
6147 55.9425 13.5675
6146 55.9575 13.5686
6144 55.9506 13.5361
6129 55.8544 13.2875
6127 55.8428 13.3058
6121 55.8422 13.3019
6116 55.8 13.1369
6110 55.7958 13.1217
6103 55.7 13.2
6093 55.6497 13.2203
6236 62.9617 18.36
6215 63.0172 18.3281
6207 55.7711 14.1217
6200 55.7714 14.1214
6199 55.7711 14.1206
6197 55.7714 14.1333
8274 29.2144 -13.4811
7194 50.95 6.9666
7210 52.7333 15.2333
7238 41.59 2.49
7245 50.8167 8.7667
7246 50.8167 8.7667
7256 50.95 7.5
7265 50.0 10.0
366 46.6667 4.11667
5245 51.2 0.6
5264 51.3 1.1
7195 50.95 6.9666
7262 50.5 8.5
5719 54.1 -6.2
5816 52.0 -1.7
5821 56.7333 -5.98333
5710 54.4 -3.0
5715 51.1 0.6
5733 54.7 -2.6
5820 55.9 -3.3
5737 51.3 0.1
5755 51.3 1.1
5781 54.3 -2.8
5782 53.7 -3.0
5146 52.2 -1.7
5133 52.2 -1.7
5709 54.6 -2.6
5712 53.2 -4.1
5795 53.2 -1.7
5750 54.6 -3.1
5708 56.8 -3.9
5749 54.6 -3.1
5727 51.3 1.1
5780 53.1 -1.0
5756 52.2 0.8
5723 51.3 1.0
5730 55.3 -1.8
5732 54.9 -2.9
5804 50.8 -1.1
5752 55.7 -3.8
5799 56.0 -3.4
5713 51.3 0.5
5728 51.3 1.1
5787 54.8 -3.2
5788 50.8 -2.0
5793 51.3 0.6
5803 51.7 -4.7
5758 50.3 -5.2
7317 49.1632 -123.137
7034 48.0 19.0
615 40.7777 -72.9069
627 40.7777 -72.9069
607 40.7777 -72.9069
631 40.7777 -72.9069
623 40.7777 -72.9069
719 40.9352 -73.114
640 40.7777 -72.9069
827 38.0786 -84.473
895 42.5319 -72.5595
946 42.4682 -71.4158
936 42.3853 -71.1173
7787 41.273 -86.625
7837 42.093 -86.359
7847 42.093 -86.359
7867 42.093 -86.359
8122 42.036 -86.511
1743 42.405 -85.398
1799 41.847 -86.67
2175 42.148 -86.431
2160 42.148 -86.431
2148 42.148 -86.431
2180 42.148 -86.431
2157 42.148 -86.431
1948 43.5251 -86.1843
1941 43.5251 -86.1843
1949 43.5187 -86.1739
1965 43.5187 -86.1739
1981 43.5187 -86.1739
1992 43.5356 -86.1788
2011 43.5356 -86.1788
2019 43.5356 -86.1788
2020 43.5356 -86.1788
2151 42.148 -86.431
1862 43.595 -86.2657
1864 43.595 -86.2657
1871 43.595 -86.2657
1857 43.595 -86.2657
1865 43.595 -86.2657
1873 43.595 -86.2657
1850 43.595 -86.2657
1858 43.595 -86.2657
1874 43.595 -86.2657
1868 43.595 -86.2657
1926 43.5251 -86.1843
1966 43.5187 -86.1739
1918 43.5139 -86.1859
1959 43.5187 -86.1739
1936 43.5251 -86.1843
1952 43.5187 -86.1739
1960 43.5187 -86.1739
1968 43.5187 -86.1739
1938 43.5251 -86.1843
1963 43.5187 -86.1739
1720 42.405 -85.398
1736 42.405 -85.398
1744 42.405 -85.398
1752 42.405 -85.398
1729 42.405 -85.398
1745 42.405 -85.398
1753 42.405 -85.398
1722 42.405 -85.398
1730 42.405 -85.398
1738 42.405 -85.398
1724 42.405 -85.398
1740 42.405 -85.398
1733 42.405 -85.398
1718 42.405 -85.398
1726 42.405 -85.398
1750 42.405 -85.398
1782 42.184 -86.358
1719 42.405 -85.398
1751 42.405 -85.398
2214 43.7623 -86.3929
2201 43.7623 -86.3929
2204 43.7623 -86.3929
2294 42.03 -86.514
2280 43.665 -86.496
2338 43.48 -89.46
2292 42.03 -86.514
2300 42.03 -86.514
2316 42.03 -86.514
2283 43.665 -86.496
7584 42.0945 -86.3253
7580 42.0945 -86.3253
7578 42.0945 -86.3253
7570 42.093 -86.359
8608 42.093 -86.359
8727 42.0945 -86.3253
8760 42.0945 -86.3253
8768 42.0945 -86.3253
8616 42.093 -86.359
8617 42.093 -86.359
8770 42.0945 -86.3253
8730 42.0945 -86.3253
8619 42.093 -86.359
8629 42.093 -86.359
8612 42.093 -86.359
8724 42.0945 -86.3253
8631 42.093 -86.359
8725 42.0945 -86.3253
8640 42.093 -86.359
8759 42.0945 -86.3253
8774 42.0945 -86.3253
8824 42.0945 -86.3253
8557 42.093 -86.359
8791 42.0945 -86.3253
8777 42.0945 -86.3253
8811 42.0945 -86.3253
8787 42.0945 -86.3253
8805 42.0945 -86.3253
8534 42.093 -86.359
8687 42.0945 -86.3253
9045 42.039 -86.5154
8673 42.0945 -86.3253
9041 42.039 -86.5154
8701 42.0945 -86.3253
9053 42.039 -86.5154
8985 42.036 -86.511
8957 42.036 -86.511
8966 42.036 -86.511
8695 42.0945 -86.3253
8967 42.036 -86.511
9004 42.036 -86.511
8690 42.0945 -86.3253
9012 42.036 -86.511
8969 42.036 -86.511
8961 42.036 -86.511
8970 42.036 -86.511
8954 42.036 -86.511
8962 42.036 -86.511
8965 42.036 -86.511
8973 42.036 -86.511
8975 42.036 -86.511
9006 42.036 -86.511
8976 42.036 -86.511
9007 42.036 -86.511
8977 42.036 -86.511
8992 42.036 -86.511
9008 42.036 -86.511
9001 42.036 -86.511
8719 42.0945 -86.3253
8996 42.036 -86.511
9011 42.036 -86.511
1742 42.405 -85.398
1749 42.405 -85.398
999 55.3833 14.05
1404 59.8 17.5833
417 49.4211 16.3497
421 49.4211 16.3497
407 49.4211 16.3497
402 49.3667 16.2667
404 49.4211 16.3497
429 49.403 16.232
409 49.4211 16.3497
413 49.4211 16.3497
5883 49.4112 16.2815
5848 49.4013 16.2326
6416 49.3853 16.2544
5838 49.4013 16.2326
6287 49.2771 16.6314
6417 49.3853 16.2544
5841 49.4013 16.2326
5894 49.4112 16.2815
5904 49.4112 16.2815
5913 49.4112 16.2815
5939 49.4112 16.2815
5969 49.4112 16.2815
5895 49.4112 16.2815
5905 49.4112 16.2815
5914 49.4112 16.2815
5923 49.4112 16.2815
5932 49.4112 16.2815
5942 49.4112 16.2815
5961 49.4112 16.2815
5970 49.4112 16.2815
5884 49.4112 16.2815
5906 49.4112 16.2815
5924 49.4112 16.2815
5933 49.4112 16.2815
5943 49.4112 16.2815
5953 49.4112 16.2815
5963 49.4112 16.2815
5972 49.4112 16.2815
5888 49.4112 16.2815
5934 49.4112 16.2815
5898 49.4112 16.2815
5908 49.4112 16.2815
5919 49.4112 16.2815
5926 49.4112 16.2815
5935 49.4112 16.2815
5945 49.4112 16.2815
5955 49.4112 16.2815
5891 49.4112 16.2815
5900 49.4112 16.2815
5927 49.4112 16.2815
5946 49.4112 16.2815
5966 49.4112 16.2815
5975 49.4112 16.2815
5901 49.4112 16.2815
5911 49.4112 16.2815
5875 49.4112 16.2815
5948 49.4112 16.2815
5902 49.4112 16.2815
5920 49.4112 16.2815
5938 49.4112 16.2815
5959 49.4112 16.2815
5968 49.4112 16.2815
5988 49.4112 16.2815
5999 49.4112 16.2815
6455 49.3853 16.2544
5979 49.4112 16.2815
6421 49.3853 16.2544
5991 49.4112 16.2815
5992 49.4112 16.2815
6004 49.4112 16.2815
6458 49.3853 16.2544
5982 49.4112 16.2815
6425 49.3853 16.2544
6451 49.3853 16.2544
6309 49.2771 16.6314
5994 49.4112 16.2815
6444 49.3853 16.2544
5997 49.4112 16.2815
6007 49.4112 16.2815
6453 49.3853 16.2544
5998 49.4112 16.2815
6427 49.3853 16.2544
6435 49.3853 16.2544
6446 49.3853 16.2544
6403 49.2771 16.6314
5922 49.4112 16.2815
5915 49.4112 16.2815
5910 49.4112 16.2815
6401 49.2771 16.6314
6003 49.4112 16.2815
5899 49.4112 16.2815
5873 49.4112 16.2815
6418 49.3853 16.2544
5916 49.4112 16.2815
5878 49.4112 16.2815
5983 49.4112 16.2815
5990 49.4112 16.2815
5996 49.4112 16.2815
5940 49.4112 16.2815
5846 49.4013 16.2326
5871 49.4112 16.2815
6436 49.3853 16.2544
5872 49.4112 16.2815
5956 49.4112 16.2815
6402 49.2771 16.6314
4758 50.4 -4.7
5285 51.3 1.1
9153 40.3939 -4.3919
9137 42.7489 -3.0497
9151 38.8158 -4.125
9143 39.3092 -3.4242
9201 41.2417 -3.3828
6143 55.9406 13.5383
5829 55.3838 14.0612
8218 62.877 18.177
5835 63.324 18.484
6412 56.0648 13.9707
6411 56.06 13.97
5870 55.76 14.12
6212 63.0175 18.3239
6120 55.7 13.2
8225 55.86 13.3103
1409 62.8 18.2
6980 52.3 30.0
6983 37.45 -119.35
6985 49.3853 16.2544
7519 56.1509 15.7735
7526 42.0945 -86.3253
7524 42.036 -86.511
6964 56.3 16.0
6965 58.4173 14.1576
6978 52.3 21.0
6899 49.0 11.0
6905 54.1 -6.2
6906 40.2077 -8.42639
6916 58.3 25.3
8215 40.5 -8.32
6921 51.5338 9.9355
6962 38.35 68.48
6972 34.43 136.31
6977 49.3 -123.0
8329 48.0 0.5
7379 48.0333 7.7667
7080 40.12 -8.25
7098 47.0 5.0
7340 49.1833 15.8833
7397 52.3 30.0
281 46.6667 4.11667
8254 50.3 5.3
8270 47.5 7.5
8423 56.1 13.74
8428 48.3 14.45
7139 50.5 8.0167
7331 51.6832 10.2144
7405 52.6 10.0667
66 48.2667 -4.58333
149 48.5167 -4.06667
328 46.6667 4.11667
334 46.6667 4.11667
2274 43.665 -86.496
5753 54.7 -2.7
6709 47.6479 -122.305
7123 50.1721 8.38912
7128 58.3 25.3
7145 46.5 6.08
7166 51.25 5.9
7275 51.0581 13.2995
7291 38.07 13.22
7310 50.1448 8.60706
7330 43.0553 141.346
178 47.3833 5.31667
378 46.6667 4.11667
6988 40.31 -3.22
8796 42.0945 -86.3253
8265 48.0 19.0
8271 50.5 9.5
6190 55.7686 14.1381
8275 49.0 0.5
8296 53.5 10.5
8300 47.0 15.5
8310 52.24 9.44
8314 47.0 14.0
8323 57.0 -4.0
8325 50.0 19.3
8430 52.25 4.5667
8353 38.07 13.22
8374 56.3 34.0
8378 49.49 14.24
8412 49.1833 15.8833
8389 49.5 14.5
7507 48.6103 2.3086
6005 49.4112 16.2815
5729 54.7 -3.4
5380 54.4 -3.0
5381 54.4 -3.0
5565 54.6 -3.1
7011 49.6803 8.6161
7224 50.3833 8.0666
7277 50.2 8.5833
7490 51.2878 0.0565
7492 51.4167 -1.7167
7300 41.5 2.25
7408 52.3 9.3
5887 49.4112 16.2815
5987 49.4112 16.2815
173 47.3833 5.31667
357 46.6667 4.11667
258 46.65 -0.25
374 46.6667 4.11667
94 47.7 6.81667
1859 43.595 -86.2657
5207 51.3 0.4
6448 49.3853 16.2544
8313 49.0 15.0
8411 50.5 8.5
8388 52.0 36.0
8395 45.0 7.5
7035 48.0 19.0
6810 41.2816 -86.621
7498 50.35 -3.5833
7506 48.6103 2.3086
7390 51.9666 5.6666
7284 44.7203 22.3955
8245 47.0 -122.2
2150 42.148 -86.431
100000  
8266 55.86 13.51
7438 61.36 34.15
6910 37.3 15.0
6914 55.9494 -3.16028
6928 41.2816 -86.621
6936 46.0 3.3
7522 44.15 9.65
6937 49.0 9.3
6939 32.34 22.46
6930 49.5 73.1
6942 50.0 10.0
7518 56.1509 15.7735
6946 60.23 6.13
8213 43.25 -6.0
7376 45.0 7.5
7386 50.1946 8.74639
7403 47.25 8.26
7457 56.25 34.3167
7463  
7015 41.6833 2.8
7024 41.6833 2.8
7079 40.12 -8.25
7152 51.5338 9.9355
7297 48.5479 9.11033
7381 48.0333 7.7667
7176 50.5 7.5
7352 60.0585 23.2982
2327 43.48 -89.46
7172 52.1444 9.37827
7168  
7423 49.2 16.6166
7425 49.2 16.6166
7239 41.59 2.49
7281 53.1667 8.2
7292 38.07 13.22
7299 47.04 10.51
7303 41.5 2.25
7309 50.7167 7.1
7406 52.3 9.3
2320 43.48 -89.46
7242 47.6166 7.6666
7462 49.0 15.0
5385 54.4 -3.0
5292 51.3 1.1
5337 51.1 0.4
5350 51.1 0.4
5377 54.4 -3.0
5386 54.4 -3.0
5310 51.3 1.1
5282 51.3 1.1
5339 51.1 0.4
5322 51.3 1.1
5331 51.1 0.4
5364 54.4 -3.0
5373 54.4 -3.0
4879 50.3 -4.9
7069 46.0333 7.1167
7496 50.6728 -3.8404
7502 51.4666 -3.2
81 45.0 1.75
373 46.6667 4.11667
383 46.6667 4.11667
1867 43.595 -86.2657
957 42.1167 12.4833
998 55.3833 14.05
9077 38.7406 48.6131
9152 38.8158 -4.125
9165 50.4625 30.5411
9179 44.5656 34.3217
6996 51.2167 4.4
6729 51.4083 -0.6383
7252 54.6167 -2.3
7446 61.36 34.15
7270 52.24 4.45
7483 51.2878 0.0565
7351 56.4278 -5.23439
7391 51.9666 5.6666
1 45.2667 1.48333
392 46.65 0.166667
379 46.6667 4.11667
380 46.6667 4.11667
267 45.5333 4.85
5742 51.3 1.1
5056 51.3 0.5
5122 51.3 0.4
5158 51.3 0.4
6994 45.9 6.13028
6730 51.4083 -0.6383
7075 43.3779 2.54038
7227 50.3833 8.0666
7229 50.3833 8.0666
7449 61.36 34.15
6847 51.4083 -0.6383
6953 49.42 16.36
7283 44.7203 22.3955
2 45.2667 1.48333
386 46.6667 4.11667
1716 42.405 -85.398
1967 43.5187 -86.1739
5785 54.7 -2.9
4802 50.4 -4.9
5116 51.3 0.4
5202 51.3 0.4
7078 40.12 -8.25
7141 50.3 8.0
7151 51.5338 9.9355
7150 50.3 8.0
7178 49.0 15.0
7188 50.0667 8.5333
7201 51.3317 6.55934
7206 50.0742 8.96617
7205 49.631 11.5722
7260 50.5 8.5
7263 -37.7871 175.283
7472  
7392 51.9666 5.6666
8610 42.093 -86.359
8692 42.0945 -86.3253
6727 51.4083 -0.6383
7105 49.4167 16.2667
7479 51.2878 0.0565
7482 51.2878 0.0565
7504 52.25 4.5667
7508 48.6103 2.3086
7355 41.96 12.8
5896 49.4112 16.2815
166 47.3833 5.31667
223 47.3833 5.31667
126 48.5167 -4.06667
390 46.65 0.166667
321 46.6667 4.11667
259 46.65 -0.25
362 46.6667 4.11667
260 46.65 -0.25
91 43.6833 7.33333
641 40.7777 -72.9069
5160 51.3 0.4
5232 51.2 0.4
5606 54.7 -3.4
5628 54.7 -3.4
7004 47.5 7.5
7100 50.3055 8.324
7110 52.0333 5.66667
7135 50.1102 8.6822
2187 43.7623 -86.3929
6318 49.2771 16.6314
6998 59.4308 16.7999
4927 50.3 -4.8
4935 50.3 -4.6
4862 50.3 -4.9
5596 54.7 -3.4
5517 54.6 -3.1
5582 54.7 -3.4
5590 54.7 -3.4
5536 54.6 -3.1
5670 54.6 -3.1
5678 54.6 -3.1
5645 54.4 -2.9
2290 42.03 -86.514
5805 53.2 -1.4
4997 51.3 0.5
5341 51.1 0.4
6449 49.3853 16.2544
1366 59.7833 17.5833
1363 59.7833 17.5833
1312 59.5667 16.8667
1360 59.7833 17.5833
1362 59.7833 17.5833
1256 59.4333 17.0167
9342 57.7133 15.0689
9434 62.8959 18.3659
9411 57.2746 16.1494
9410 57.2746 16.1494
9385 57.4104 15.5743
9384 57.4104 15.5743
88 47.4 0.683333
108 48.5167 -4.06667
139 48.5167 -4.06667
159 47.35 3.93333
265 44.65 -1.16667
350 46.6667 4.11667
351 46.6667 4.11667
403 49.3667 16.2667
410 49.4211 16.3497
424 49.4112 16.2815
428 49.403 16.232
430 47 15.5
470 40.8313 -87.735
476 40.8313 -87.735
484 40.8313 -87.735
504 40.8313 -87.735
506 40.8313 -87.735
531 40.8313 -87.735
544 40.9076 -73.2089
546 40.9076 -73.2089
628 40.7777 -72.9069
630 40.7777 -72.9069
680 40.9447 -72.8615
681 40.9447 -72.8615
685 40.9064 -73.1493
687 40.9064 -73.1493
728 40.9352 -73.114
742 40.9352 -73.114
763 42.3 74.3667
765 42.1833 73.4
766 42.5833 73.6333
768 42.8 76.35
772 37.35 72.4667
801 37.9169 -84.4639
853 41.7976 -86.6691
854 41.7976 -86.6691
867 41.8266 -86.4366
868 41.8266 -86.4366
870 41.8266 -86.4366
915 41.8972 -71.4378
932 42.3634 -71.1445
991 55.3833 14.05
992 55.3833 14.05
997 55.3833 14.05
1002 55.3833 14.05
1006 55.3833 14.05
1061 55.7167 14.1333
1062 55.7167 14.1333
1063 55.7167 14.1333
1066 55.7167 14.1333
1070 55.7167 14.1333
1158 56.7 16.5167
1166 56.7 16.5167
1254 59.4333 17.0167
1257 59.4333 17.0167
1313 59.5667 16.8667
1317 59.5667 16.8667
1552 63.0833 18.3667
1612 41.9 -86.583
1622 41.9 -86.583
1651 43.3431 -86.4045
1652 43.3431 -86.4045
1676 41.879 -86.607
1684 41.879 -86.607
1739 42.405 -85.398
1741 42.405 -85.398
1756 42.184 -86.358
1757 42.184 -86.358
1793 41.847 -86.67
1797 41.847 -86.67
1819 41.8 -86.67
1820 41.8 -86.67
1829 42.051 -86.509
1834 42.051 -86.509
1835 42.051 -86.509
1851 43.595 -86.2657
1852 43.595 -86.2657
1853 43.595 -86.2657
1872 43.595 -86.2657
1890 43.5139 -86.1859
1925 43.5251 -86.1843
1942 43.5251 -86.1843
1943 43.5251 -86.1843
1954 43.5187 -86.1739
2016 43.5356 -86.1788
2017 43.5356 -86.1788
2031 42.166 -86.412
2053 42.166 -86.412
2057 42.166 -86.412
2081 43.2483 -86.3368
2091 43.2483 -86.3368
2106 43.2749 -86.0891
2108 43.2749 -86.0891
2141 43.2749 -86.0891
2159 42.148 -86.431
2166 42.148 -86.431
2171 42.148 -86.431
2191 43.7623 -86.3929
2202 43.7623 -86.3929
2212 43.7623 -86.3929
2239 42.184 -86.382
2240 42.184 -86.382
2276 43.665 -86.496
2278 43.665 -86.496
2285 43.665 -86.496
2286 43.665 -86.496
2317 42.03 -86.514
2370 41.865 -86.646
2412 41.865 -86.646
4779 50.4 -4.9
4807 50.4 -4.9
4826 50.4 -4.9
4840 50.4 -4.9
4857 50.3 -4.9
4884 50.3 -4.9
4900 50.3 -4.8
4939 50.4 -4.7
4958 50.5 -4.5
5023 51.3 0.5
5104 51.3 0.5
5151 52.2 -1.7
5165 51.3 0.4
5210 51.2 0.3
5236 51.2 0.4
5249 51.2 0.3
5253 51.1 0.6
5276 51.3 1.1
5279 51.3 1.1
5349 51.1 0.4
5353 54.5 -3
5395 54.4 -3
5486 54.6 -3.3
5577 54.7 -3.4
5644 54.4 -2.9
5651 54.4 -2.9
5717 54.6 -3.2
5718 57 -3.4
5720 53.3 -1.6
5726 51.3 1.1
5741 56.6 -4.1
5748 56 -4.4
5757 54.6 -2.3
5768 54.1 -1.5
5772 54.1 -2.3
5776 52.9 -1.3
5779 51 -3.1
5784 56.4 -5.2
5798 53.1 -3.3
5800 57.4 -5.5
5811 52.9 -3.1
5822 56.7333 -5.98333
5830 56.3333 15.9667
5831 56.3333 15.9667
5832 56.3333 15.9667
5836 55.86 13.51
5837 49.4013 16.2326
5856 63.0167 17.4914
5860 62.6814 18.0165
5865 55.76 14.12
5867 55.76 14.12
5874 49.4112 16.2815
5890 49.4112 16.2815
5893 49.4112 16.2815
5907 49.4112 16.2815
5921 49.4112 16.2815
5950 49.4112 16.2815
5984 49.4112 16.2815
5993 49.4112 16.2815
6008 49.1 16.2
6009 62.877 18.177
6010 62.877 18.177
6011 62.877 18.177
6012 62.877 18.177
6013 62.877 18.177
6016 62.9 18.4
6017 62.9 18.4
6019 56.06 14.29
6020 56.06 14.29
6021 56.06 14.29
6022 56.06 14.29
6023 55.7509 13.3712
6024 55.7509 13.3712
6025 62.6437 17.7339
6030 62.806 18.1896
6034 56.1 13.74
6035 56.1 13.74
6036 56.1 13.74
6038 56.1 13.74
6039 56.1 13.74
6040 55.66 13.4
6041 56.0328 14.775
6042 56.09 13.9
6043 62.801 18.079
6046 62.801 18.079
6064 62.9513 18.2763
6069 62.9513 18.2763
6070 62.9308 18.3448
6071 62.9308 18.3448
6073 56.1481 15.8155
6074 56.4573 16.1308
6076 55.6942 13.4504
6077 55.6942 13.4504
6085 55.7097 13.2145
6086 58.9 11.2
6087 56.4666 16.1284
6088 56.4666 16.1284
6090 55.6525 13.2197
6091 55.6525 13.215
6092 55.6514 13.2233
6094 55.6494 13.2147
6095 55.6486 13.2161
6096 55.6472 13.2225
6097 55.6481 13.2264
6098 55.6561 13.2178
6099 55.6575 13.2386
6100 55.6 13.2
6101 55.6 13.2
6102 55.6 13.2
6104 55.7 13.2
6105 55.7967 13.1211
6106 55.7931 13.1186
6107 55.7942 13.1222
6108 55.7989 13.1206
6109 55.7936 13.1233
6111 55.7989 13.1219
6112 55.7967 13.1044
6113 55.8078 13.1028
6114 55.8097 13.1342
6115 55.8 13.1367
6118 55.7 13.2
6119 55.7 13.2
6122 55.8364 13.3075
6123 55.8369 13.3033
6124 55.8378 13.3092
6125 55.8403 13.3106
6126 55.8411 13.3047
6128 55.8397 13.2881
6131 55.8369 13.3181
6132 55.8386 13.3186
6133 55.8364 13.2906
6134 55.8383 13.2906
6136 55.9336 13.5519
6137 55.9419 13.5603
6138 55.9403 13.5511
6140 55.9392 13.5539
6141 55.9414 13.5542
6142 55.9428 13.5558
6145 55.9497 13.5533
6148 55.9319 13.5508
6149 55.9281 13.5481
6150 55.9261 13.5319
6151 55.6528 13.2244
6153 62.6425 17.7422
6154 62.6422 17.7406
6163 62.6425 17.7356
6166 62.6425 17.7372
6169 62.8714 18.3447
6172 62.8717 18.3436
6173 62.8717 18.3419
6174 62.8719 18.3422
6177 62.6322 17.69
6180 62.6322 17.6906
6184 62.8892 18.4522
6188 55.7683 14.1386
6189 55.7686 14.1383
6191 55.7689 14.1375
6192 55.7692 14.1369
6193 55.7694 14.1347
6194 55.7706 14.1342
6195 55.7708 14.1342
6198 55.7708 14.1331
6201 55.7719 14.1211
6202 55.7717 14.1206
6203 55.7714 14.1208
6209 62.8836 18.1842
6210 62.8839 18.1836
6214 63.0175 18.3281
6216 63.0167 18.3283
6217 63.0169 18.3283
6218 63.0172 18.3283
6220 62.806 18.1896
6221 62.806 18.1896
6231 62.96 18.2844
6235 62.9611 18.3589
6237 62.9619 18.35
6238 62.9619 18.35
6240 62.9622 18.35
6241 62.9614 18.3608
6242 55.7 13.2
6243 56.27373 13.90045
6244 62.9169 18.4728
6252 55.5796 14.3336
6255 55.5796 14.334
6258 55.5796 14.3336
6268 55.5796 14.3336
6276 55.5796 14.3336
6284 55.5796 14.3336
6296 49.2771 16.6314
6390 49.2771 16.6314
6396 49.2771 16.6314
6413 56.06 13.97
6424 49.3853 16.2544
6434 49.3853 16.2544
6445 49.3853 16.2544
6680 51.85 6.4333
6739 40.8585 -73.4675
6740 40.8585 -73.4675
6744 40.8585 -73.4675
6749 42.4489 -76.5072
6750 42.4489 -76.5072
6805 42.373 -71.0627
6806 42.373 -71.0627
6814 41.2816 -86.621
6830 49.5 73.1
6897 45 1.3
6898 51.2167 4.4
6900 63.324 18.484
6901 63.324 18.484
6903 49.4013 16.2326
6904 49.2 16.6166
6907 51.4083 -0.6383
6908 51.4083 -0.6383
6909 38.3 -92.3
6911 15.1111 -23.6167
6913 62.877 18.177
6915 50.3 6.3
6917 63.0165 18.3174
6918 63.0165 18.3174
6919 50.3 8
6920 51.5338 9.9355
6922 50.3 8
6923 51.4083 -0.6383
6924 51.4083 -0.6383
6926 44.46 -85.37
6927 41.2816 -86.621
6929 38.48 68.49
6931 49.5 73.1
6932 47.984 10.8719
6933 41.59 2.49
6938 55.7522 37.6322
6940 50.3 8.3
6943 51.4083 -0.6383
6944 51.4083 -0.6383
6945 52.24 4.45
6951 49.42 16.36
6956 49.42 16.36
6957 49.42 16.36
6958 46 3.3
6959 48.5 -1.41
6960 48.5 -1.41
6961 38.3333 -3.53333
6963 38.35 68.48
6966 51.4083 -0.6383
6967 51.4083 -0.6383
6968 60 23.5
6969 60 23.5
6970 41.7194 2.93056
6971 41.7194 2.93056
6973 56.0648 13.9707
6974 56.0648 13.9707
6975 48.3 14.45
6976 48.3 14.45
6979 47.25 8.26
6981 52.3 30
6982 52.3 9.3
6984 49.3853 16.2544
6986 57.1539 -2.2207
6987 48.0683 7.62551
6989 54.8 -2.4333
6990 53.448 5.73
6992 50.3 5.3
6997 51.8333 5.5833
7000 50.9167 9.57073
7002 51.3333 6.1
7003 47.5 7.5
7008 52 5.675
7013 52.4584 13.287
7014 56.5459 -4.79821
7025 44.5041 11.3396
7026 54.4 -3.2667
7028 49.5166 9.3166
7031 50.0167 8.6667
7033 41.3599 -122.755
7036 50.5 9.5
7058 53.08 -9.07555556
7061 53.2699 -1.64293
7062 50.2981 8.26607
7063 29.2144 -13.4811
7064 51.3 1.1
7067 37.3 15
7068 42 12.1
7071 48.0717 1.33867
7072 53.7502 34.7361
7077 40.12 -8.25
7081 40.2077 -8.42639
7092 49.416 2.823
7094 49.8724 8.65081
7096 47.3239 5.04278
7102 50.7224 8.2372
7103 49.4167 16.2667
7106 51.051 13.7336
7107 54.7761 -1.5733
7109 51.3 0.5
7111 55.9494 -3.16028
7117 51.5105 9.68253
7119 50 8.5
7120 50 8.5
7125 49.5955 11.0087
7126 60.1997 24.5682
7127 58.6656 24.9871
7130 44.6447 2.56481
7133 50.1102 8.6822
7138 50.5 8.0167
7143 51.0167 5.86667
7147 50.584 8.67825
7158 47 15.5
7160 43.178 -85.2532
7161 53.5 10.5
7162 52.24 9.44
7163 52.3721 9.73569
7164 55.675 12.5686
7165 51.3472 8.28844
7169 54.4175 9.88682
7177 49 15
7181 50.927 11.587
7183 35 77
7186 54.8969 23.8924
7192 55.6395 -5.66364
7199 50.95 6.9666
7202 50.1797 8.50861
7203 49.631 11.5722
7207 35.0085 135.752
7208 55.6739 -3.78181
7209 52.7333 15.2333
7213 47.984 10.8719
7217 48 0.5
7218 52.1611 4.49015
7223 50.3833 8.0666
7231 50.3833 8.0666
7236  
7244 50.001 8.26664
7248 41.3923 -70.6652
7250 51.9183 10.1138
7255 50.95 20.5
7258 50.5 8.5
7268 52.6969 10.981
7273 51.0581 13.2995
7276 50.2 8.5833
7280 53.1667 8.2
7282 50.3827 8.01161
7287 53.3422 8.42255
7288 60.385543 6.193019
7296 59 29
7298 47.04 10.51
7305 53.476 10.6065
7306 49.2655 -123.206
7307 48.0653 -2.96591
7314 54.3512 -3.41697
7316 51.9667 5.56667
7319 42 12.1
7320 49.4424 1.09849
7322 56.3 34
7323 49 38.28
7327 41.7833 3.03333
7328 41.7833 3.03333
7332 47 -122.2
7333 46.5438 11.5614
7337 50.8738 8.02341
7342 53.6473 -3.00733
7343 52.5339 13.181
7344 47.6667 9.5
7346 52.6058 11.8558
7347 52 36
7349 49.5 14.5
7350 47.2413 -122.459
7353 52.08 4.3
7354 56.5 14.9
7356 41.6639 -83.5553
7358 41.6639 -83.5553
7359 41.6639 -83.5553
7372 47.0748 9.9042
7373 34.43 136.31
7377 43.2708 -85.2563
7378 48.0333 7.7667
7382 52.0918 5.1145
7383 49.2655 -123.206
7384 52.0333 5.55
7387 54.9902 -2.3671
7394 52.3 21
7396 52.3 30
7404 52.6 10.0667
7411 47.9299 10.8134
7413 54.6833 25.3167
7415 49.7878 9.9361
7416 37.45 -119.35
7417 47.3667 8.55
7418 47.3667 8.55
7419 50.3058 8.32213
7424 49.2 16.6166
7427  
7430 48.6167 6.25
7460  
7461 49 15
7471  
7475 41.767 -72.677
7477 41.7302 -71.2825
7514 41.5609 -86.4251
7515 41.5609 -86.4251
7516 55.58 14.334
7517 55.58 14.334
7520 49.38 16.81
7521 49.38 16.81
7523 42.0945 -86.3253
7525 42.036 -86.511
7529 42.0333 -86.5128
7530 42.0333 -86.5128
7566 42.093 -86.359
7568 42.093 -86.359
7717 41.273 -86.625
7757 41.273 -86.625
7767 41.273 -86.625
7917 42.0945 -86.3253
7947 42.0945 -86.3253
8037 41.3423 -86.7368
8057 41.3423 -86.7368
8077 41.3423 -86.7368
8132 42.036 -86.511
8171 42.036 -86.511
8214 49 2
8222 56.0328 14.775
8227 62.7989 17.9103
8230 56.68 16.5
8231 56.3 16
8233 41.1876 -87.1923
8234 56.4606 15.8127
8235 48.8 17.1
8236 49.33 15.76
8237 55.8 13.1
8238 51.15 0.4
8239 51 7
8240 55.705 13.196
8241 55.9473 13.821
8242 56.1494 15.7884
8243 43.7703 11.2547
8244 48.6103 2.3086
8246 35 -79.18
8247 56.07 13.74
8249 57.7 15.8
8256 56.4 12.9
8258 56.4 12.9
8259 56.4 12.9
8264 41.6833 2.8
8283 55.76 14.12
8284 49.4112 16.2815
8285 49.4112 16.2815
8290 50 8.5
8297 46.5 6.08
8306 56.1 13.74
8307 56.1 13.74
8311 47.5 11.5
8312 50.5 7.5
8326 56.0328 14.775
8334 55.71 13.2
8335 55.71 13.2
8337 44 12.37
8343 47.5 1.5
8351 60.25 18.37
8354 58 56.3167
8357 41.5 2.25
8365 49 16
8366 50.5 8.5
8369 55.6942 13.4504
8376 62.69 18
8386 58.9 11.2
8387 59 18
8419 54.6833 25.3167
8420 50.0667 8.5333
8422 56.06 14.29
8424 35 77
8426 56.06 13.97
8427 56.0648 13.9707
8464 41.6862 -86.8513
8483 41.6862 -86.8513
8699 42.0945 -86.3253
8723 42.0945 -86.3253
9027 42.036 -86.511
9057 56.1 13.9167
9058 57.75 16.6333
9067 38.6536 48.7992
9069 38.6536 48.7992
9070 38.6536 48.7992
9075 38.7406 48.6131
9078 38.7406 48.6131
9079 38.7833 48.5517
9081 38.7833 48.5517
9084 38.7833 48.5517
9085 38.7833 48.5517
9089 38.9522 48.925
9091 38.9522 48.925
9095 38.9786 48.5594
9099 38.9786 48.5594
9100 41.8296 46.2831
9102 41.8296 46.2831
9103 41.8296 46.2831
9104 41.8296 46.2831
9105 41.8296 46.2831
9106 41.8296 46.2831
9111 41.8296 46.2831
9113 41.8296 46.2831
9114 41.8296 46.2831
9115 41.8296 46.2831
9121 41.7942 43.4767
9125 40.1408 44.8203
9128 39.8692 45.3622
9130 39.8692 45.3622
9131 39.8692 45.3622
9133 39.8692 45.3622
9134 39.8692 45.3622
9298 55.9681 -3.21833
9312 57.9 -5.1525
9314 57.9672 -3.96722
9321 62.8622 18.336
9323 62.8622 18.336
9332 62.8698 18.381
9336 62.8794 18.4473
9339 57.7133 15.0689
9343 57.3089 18.1512
9352 57.2608 16.3675
9353 57.2608 16.3675
9363 62.9147 18.4045
9369 57.6781 14.9986
9370 57.6781 14.9986
9371 63.016 18.3175
9380 55.7488 13.3742
9381 55.8106 14.2091
9382 55.8106 14.2091
9383 55.8106 14.2091
9386 62.806 18.1896
9388 62.806 18.1896
9390 57.3263 15.8979
9391 57.3263 15.8979
9392 57.3263 15.8979
9394 56.5804 16.4063
9395 57.5089 15.0105
9399 55.4234 13.9905
9402 57.8765 14.8549
9404 55.7491 13.399
9405 55.7491 13.399
9407 55.7491 13.399
9408 56.047 13.9519
9409 56.0573 14.302
9412 57.2746 16.1494
9413 57.2746 16.1494
9416 57.7215 18.3837
9421 55.9745 14.3997
9427 62.8815 18.4055
9433 62.9513 18.2763
9436 56.1633 14.6806
9437 56.1633 14.6806
9442 55.5678 14.3398
9450 57.2545 18.2109
9451 57.2545 18.2109
9452 57.2545 18.2109
9453 57.8009 18.5162
9454 57.8009 18.5162
9455 57.8009 18.5162
9470 57.6511 14.8043
9471 56.0648 13.9707
9476 55.5796 14.3336
9481 55.4242 13.8484
9503 55.8877 -3.21072
9506 40.11 -7.47
9507 38.45 -7.5
9508 40.04 -7.11
9509 39.29 -7.4
9510 38.75 -7.59
9511 38.53 -8.02
9512 38.22 -7.84
9513 38.77 -4.07
9514 39.15 -4.54
9515 39.72 -6.89
9517 42.19 -7.8
9518 39.88 -0.36
9519 41.94 2.64
9520 41.7 -3.68
9521 41.43 2.13
9522 36.52 -5.27
9523 38.37 -2.66
9524 42.52 -0.56
9525 42.49 0.54
9526 41.54 2.39
9527 40.37 -5.74
9528 40.94 -1.37
9529 36.97 -3.36
9530 38.25 -4.32
9531 41.21 -4.54
9532 42.23 -4.64
9533 41.15 -4.32
9534 40.05 -4.65
9535 42.31 3.19
9536 40.83 -2
9537 38.07 -6.66
9539 40.29 -6.67
9540 41.81 2.34
9541 38.26 -5.42
9542 40.79 -4.05
9543 36.77 -5.39
9544 39.4 -5.33
9545 39.4 -5.78
9546 40.82 -1.68
9547 41.67 2.62
9548 40.4 -5
9549 42.23 -3.69
9550 43.05 -5.37
9551 42.28 -5.92
9552 40.87 -4.5
9553 41.58 -4.71
9554 38.86 -3.16
9555 39.58 -3.93
9556 39.66 -4.34
9557 42.46 0.7
9558 41.57 -5.64
9559 38.06 -4.38
9560 38.19 -6.24
9561 40.71 -5.04
9562 41.67 2
9564 40.45 -1.6
9565 42.97 -1.23
9567 42.34 1.3
9568 42.76 -0.23
9569 42.87 -6.45
9571 43.28 -6.01
9573 41.86 2.99
9574 38.6 -2.7
9576 40.86 -4.11
9577 42.34 2.17
9578 42.13 -6.7
9579 38.33 -3.51
9581 42.84 -5.12
9582 41.48 -1.63
9583 37.09 -3.38
9584 41.19 -3.58
9585 43.4 -7.39
9586 41.03 -3.27
9587 41.5 -1.88
9588 42.11 0.6
9589 41.6 -2.83
9590 43.37 -5.49
9591 42.86 -3.59
9592 42.1 -5.44
9593 42.26 -2.99
9594 42.04 1.01
9595 40.89 -5.5
9596 41.95 -7.45
9597 42.31 -2.53
9598 41.88 -6.51
9599 42.8 -5.77
9600 39.85 -6.04
9601 41.85 -1.88
9602 40.5 -3.96
9606 31.48 -7.45
9607 53.05 52.15
9608 51.37 59.44
9609 51.41 59.98
9610 53.04 51.96
9611 53.04 51.9
9612 53.04 51.94
9613 55.36 61.41
9615 52.99 52.16
9616 53.06 51.96
9617 51.37 59.44
9619 51.84 79.48
9620 51.82 79.48
9621 51.84 79.46
9622 52.52 85.27
9624 53.6 79.37
9625 51.31 82.59
9626 51.36 82.59
9627 51.32 82.55
9628 51.33 82.54
9629 51.35 82.18
9630 51.34 82.16
9631 51.65 80.79
9632 51.67 80.82
9633 51.63 80.83
9634 54.13 81.31
9635 51.87 80.6
9636 51.75 80.82
9637 51.77 80.85
9638 51.73 80.86
9639 53.82 80.31
9640 51.87 80.06
9641 51.9 80.06
9642 51.84 80.06
9643 52.1 79.31
9644 45.07 18.72
9645 45.17 18.7
9646 39.126899 16.170188
9647 40.37 16.77
9648 39.48 16.28
9649 39.13 16.17
9651 40.68 14.87
9653 38.44 16.13
9655 38.92 16.47
9656 40.64 17.31
9657 38.45 16.04
9658 38.97 16.34
9659 41.18 14.18
9660 40.84 14.57
9661 39.58 16.21
9663 41.33 14.09
9664 46.366 11.2832
9665 46.366 11.2832
9666 46.366 11.2832
9667 46.366 11.2832
9668 46.3668 11.2837
9669 46.3668 11.2837
9670 46.3668 11.2837
9671 46.3668 11.2837
9672 46.3668 11.2837
9673 46.3668 11.2837
9676 46.3718 11.2866
9677 46.3718 11.2866
9678 46.3718 11.2866
9679 46.3378 11.2928
9680 46.3378 11.2928
9681 46.3378 11.2928
9682 46.3378 11.2928
9683 46.3378 11.2928
9684 46.3378 11.2928
9685 46.3378 11.2928
9686 46.3378 11.2928
9687 46.3378 11.2928
9689 46.3378 11.2928
9690 46.3378 11.2928
9691 46.3378 11.2928
9692 46.3378 11.2928
9693 46.3378 11.2928
9694 46.3378 11.2928
9695 46.3378 11.2928
9696 46.3378 11.2928
9697 41.62 23.94
9698 41.57 23.85
9699 41.37 23.14
9700 42.32 23.1
9701 43.7 25.91
9703 41.53 23.39
9704 41.53 23.39
9705 41.5 23.33
9706 41.64 24.18
9707 41.57 24.84
9708 41.62 25.35
9709 41.85 23.13
9710 41.85 23.13
9711 42.32 23.1
9712 42.32 23.1
9713 42.49 25.61
9714 41.84 25.75
9716 41.54 24.98
9717 41.66 25.47
9718 41.55 24.75
9719 41.83 25.69
9720 41.77 25.68
9721 42.72 25.33
9722 41.71 24.41
9723 41.42 23.67
9725 37.6 23.08
9726 37.07 22.04
9727 37.63 21.62
9728 48.46 18.9
9729 48.46 18.9
9730 48.47 18.94
9731 48.46 18.9
9732 48.47 18.96
9733 48.47 18.94
9735 48.47 18.94
9736 44.69 25.17
9737 45.95 22.62
9738 45.57 25.42
9739 46.01 22.33
9741 45.84 23.16
9743 45.14 25
9744 47.16 27.59
9745 41.45 70.05
9747 44.38 21.22
9748 44.23 21.71
9749 43.54 22.29
9754 44.66 21.37
9755 44.56 22.56
9756 44.3 21.08
9757 44.3 21.08
9758 47.75 88.4
9759 37.47 49.47
9761 33.92 35.7
9762 37.69 14.98
9764 34.1 35.84
9766 42.26 74.16
9768 48.57 9.16
9769 48.55 8.99
9770 48.53 9.01
9771 48.56 9.11
9772 48.41 8.85
9774 48.59 9.22
9775 48.41 8.79
9776 48.43 8.79
9777 48.57 9.17
9778 48.41 8.84
9779 48.5 8.78
9780 48.43 8.79
9781 48.52 9.11
9782 48.53 9.09
9783 48.52 9.05
9784 48.5 8.8
9785 48.54 9.02
9786 48.54 9.01
9787 48.5 9
9788 48.53 9.01
9789 48.39 8.96
9790 48.58 9.18
9791 48.6 9.2
9792 48.54 9.09
9793 48.57 9.16
9794 48.52 9.08
9795 48.5 9.11
9796 48.41 8.84
9797 48.54 9.02
9798 48.54 9.01
9799 48.39 8.85
9800 48.54 9.01
9801 48.54 9.01
9802 48.51 9.11
9803 48.42 8.76
9804 48.45 8.87
9805 48.54 9.09
9806 48.56 9.16
9807 48.6 9.22
9808 48.52 9.08
9809 48.52 9.05
9810 48.53 9.07
9811 48.52 9.05
9812 48.52 9.03
9813 48.4 8.77
9814 48.42 8.79
9815 48.54 9.02
9816 48.55 9.06
9817 39.84 -6.6
9819 42.35 -3.03
9820 41 -4.71
9821 41.81 2.49
9822 40.52 -4.02
9823 43.34 -5.84
9824 42.91 -4.91
9825 40.4 -3.88
9826 42.49 -6.71
9827 42.78 0.69
9828 42.5 -6.15
9830 36.97 -3.28
9831 38.54 -3.39
9832 40.54 -3.69
9833 40.38 -4.21
9834 40.51 -3.9
9835 40.61 -6.57
9836 41.25 -1.32
9837 37.94 -5.6
9838 41.83 -5.38
9839 40.44 -4.27
9840 41.13 -1.43
9841 40.59 -4.15
9843 40.53 -3.92
9844 42.27 0.19
9845 40.48 -3.96
9846 42.31 -3.02
9847 43.31 -5.7
9848 40.11 -5.77
9849 40.65 -4.11
9850 42.86 -0.7
9851 42.96 -6.1
9852 40.46 -3.75
9853 43.33 -5.91
9854 43.36 -5.88
9855 40.57 -3.89
9856 40.51 -4
9857 40.33 -3.8
9858 40.98 -3.8
9859 40.5 -3.88
9860 42.24 -2.62
9861 40.72 -3.21
9862 40.45 -3.67
9864 41.76 2.69
9866 41.89 -2.79
9867 40.94 -3.22
9868 41.78 2.37
9869 36.76 -5.28
9870 41.91 0.17
9871 40.75 -3.99
9873 37.94 -5.45
9874 42.34 -3
9875 43.38 -5.87
9876 41.34 0.99
9877 43.02 -5.6
9878 40.78 -3.62
9879 37.6 -1.12
9880 42.72 -3.44
9881 40.46 -5.32
9882 40.46 -4.26
9883 42.1 -2.56
9885 41.14 -3.68
9886 42.38 1.73
9887 40.4 -4.77
9888 40.93 -3.31
9890 43.16 -5.07
9891 41.93 2.92
9892 42.68 -6.96
9894 42.59 0.76
9895 41.78 2.57
9897 40.95 -5.63
9898 41.14 -3.58
9899 42.54 0.84
9900 37.38 -6.01
9901 42.27 -2.98
9902 40.71 -3.24
9903 42.31 -3.1
9904 40.95 -3.31
9905 40.76 -4.01
9906 40 4.25
9908 50.72 3.47
9909 50.59 3.3
9910 50.68 3.52
9911 47.16 4.28
9912 46.67 4.55
9914 47.58 5.33
9915 47.45 3.94
9917 46.69 4.34
9918 47.43 5.21
9920 48.54 4.32
9921 48.57 4.41
9924 48.59 4.24
9925 48.91 4.52
9926 48.86 4.1
9927 44.05 3.69
9928 44.12 3.77
9929 43.92 3.71
9930 43.91 4.14
9932 44.12 4.33
9933 43.74 3.89
9935 50.6 2.93
9937 50.79 2.69
9938 50.65 2.99
9939 31.48 -7.45
9941 40.92 -8.54
9942 41.32 -1.34
9943 39.73 -5.74
9944 36.83 -6.36
9945 41.8 -3.11
9946 38.92 -6.34
9947 40.74 -3.9
9948 41.05 -3.54
9949 42.69 -6.93
9950 42.63 0.76
9951 51.3333 82.5667
9952 51.32 82.55
9953 51.33 82.19
9955 54.09 60.46
9956 54.06 60.48
9957 53.04 51.75
9958 53.33 49.48
9959 53.33 49.48
9960 51.31 57.56
9962 40.57 15.32
9963 39.18 16.26
9964 38.36 16.23
9965 38.38 16.22
9966 40.28 15.65
9968 39.27 16.27
9969 40.18 16.45
9970 46.3716 11.2376
9971 46.5130 11.3310
9972 46.5130 11.3310
9973 46.3660 11.2832
9974 46.3378 11.2928
9975 46.3378 11.2928
9976 46.2543 11.1670
9978 46.6297 10.8170
9979 46.36 11.23
9980 38.62 16.17
9981 38.76 16.24
9982 39.01 16.47
9983 41.62 12.87
9984 41.62 12.87
9985 41.43 23.65
9986 41.59 25.2
9987 41.43 23.5
9988 41.7942 43.4767
9990 41.8296 46.2831
9991 41.2381 46.3728
9993 38.6425 42.2394
9995 48.14 9.4
9996 48.52 8.8
9997 48.56 9.16
9998 48.43 8.82
9999 48.53 9.06
10001 48.52 9.05
10002 48.53 9.04
10004 44.46 25.74
10005 46.11 21.95
10006 44.6419 34.3814
10008 41.45 70.05
10009 41.45 70.05
10010 41.45 70.05
10011 39.8692 45.3622
10012 38.9786 48.5594
10013 38.7406 48.6131
10014 38.6536 48.7992
10015 37.29 71.3
10017 44.34 21.46
10018 44.84 20.16
10020 49.17 16.5
10022 48.0333 7.7667
10023 68.8 15.45
10027 48.02838 7.765567
14312 62.02 34.12
14313 62.02 34.12
14314 61.59 35.11
14315 61.59 35.11
14318 61.94 34.24
14319 61.94 34.24
15560 61.37 61.37
15591 48.3315333 14.72665
15592 48.3314667 14.7158667
15593 48.3314667 14.7158667
18694 60.4 32.09
18696 61.57 30.63
19949 48.3268333 14.7181667
19950 48.3268333 14.7181667
19951 48.3268333 14.7181667
