# Supplementary material for: The megabase-scale crossover landscape is largely independent of sequence divergence
Source: Nat Commun. 2022 Jul 2;13:3828. doi: 10.1038/s41467-022-31509-8 (PMC9250513; doi:10.1038/s41467-022-31509-8)
Supplement: Supplementary file 10 — Source Data [file 41467_2022_31509_MOESM10_ESM.zip › Source_Data/SupplementaryFigure10-12.CO_CoC.Col.female.txt]

Inter_interval_distance	Mean_CoC
0.0666666666666667	0.397246426166772
0.133333333333333	0.226988428429252
0.2	0.35989197664324
0.266666666666667	0.475284767751554
0.333333333333333	0.456094893544618
0.4	0.613057791032142
0.466666666666667	0.865693510617946
0.533333333333333	1.35846800748239
0.6	1.26573077107885
0.666666666666667	1.33196801439707
0.733333333333333	1.08062745620636
0.8	1.14907360954332
0.866666666666667	0.675319829424307
0.933333333333333	1.84477611940299
