# Supplementary material for: The megabase-scale crossover landscape is largely independent of sequence divergence
Source: Nat Commun. 2022 Jul 2;13:3828. doi: 10.1038/s41467-022-31509-8 (PMC9250513; doi:10.1038/s41467-022-31509-8)
Supplement: Supplementary file 10 — Source Data [file 41467_2022_31509_MOESM10_ESM.zip › Source_Data/SupplementaryFigure6.co_interval_length.Col_Ler_Hybrid.txt]

accession	sample	co_interval	sex
Col	4398_A_4549_A	572482	Female
Col	4398_A_4549_A	175354	Female
Col	4398_A_4549_A	964450	Female
Col	4398_A_4549_A	114575	Female
Col	4398_A_4549_A	563598	Female
Col	4398_A_4549_A	574868	Female
Col	4398_A_4549_A	205995	Female
Col	4398_J_4549_J	1603014	Female
Col	4398_J_4549_J	558656	Female
Col	4398_J_4549_J	522296	Female
Col	4398_J_4549_J	463814	Female
Col	4398_J_4549_J	517301	Female
Col	4398_J_4549_J	588831	Female
Col	4398_J_4549_J	1877148	Female
Col	4398_K_4549_K	681441	Female
Col	4398_K_4549_K	573496	Female
Col	4398_K_4549_K	471088	Female
Col	4398_K_4549_K	2064473	Female
Col	4398_L_4549_L	168870	Female
Col	4398_L_4549_L	808342	Female
Col	4398_L_4549_L	1100015	Female
Col	4398_L_4549_L	345079	Female
Col	4398_L_4549_L	1005794	Female
Col	4398_L_4549_L	431470	Female
Col	4398_M_4549_M	1899	Female
Col	4398_M_4549_M	1072392	Female
Col	4398_M_4549_M	453150	Female
Col	4398_M_4549_M	251362	Female
Col	4398_N_4549_N	646722	Female
Col	4398_N_4549_N	430574	Female
Col	4398_N_4549_N	488839	Female
Col	4398_O_4549_O	231867	Female
Col	4398_O_4549_O	730654	Female
Col	4398_O_4549_O	136344	Female
Col	4398_O_4549_O	521538	Female
Col	4398_O_4549_O	720936	Female
Col	4398_P_4549_P	1220376	Female
Col	4398_P_4549_P	679155	Female
Col	4398_Q_4549_Q	736295	Female
Col	4398_Q_4549_Q	436196	Female
Col	4398_Q_4549_Q	123862	Female
Col	4398_Q_4549_Q	395907	Female
Col	4398_Q_4549_Q	1501925	Female
Col	4398_R_4549_R	579965	Female
Col	4398_R_4549_R	257318	Female
Col	4398_R_4549_R	932210	Female
Col	4398_R_4549_R	759062	Female
Col	4398_R_4549_R	554209	Female
Col	4398_S_4549_S	2080208	Female
Col	4398_S_4549_S	1312655	Female
Col	4398_B_4549_B	364823	Female
Col	4398_B_4549_B	744106	Female
Col	4398_B_4549_B	970394	Female
Col	4398_B_4549_B	1216361	Female
Col	4398_B_4549_B	1376101	Female
Col	4398_B_4549_B	2272352	Female
Col	4398_T_4549_T	475036	Female
Col	4398_T_4549_T	96352	Female
Col	4398_U_4549_U	234872	Female
Col	4398_U_4549_U	1116222	Female
Col	4398_U_4549_U	1168036	Female
Col	4398_U_4549_U	1143536	Female
Col	4398_U_4549_U	266313	Female
Col	4398_U_4549_U	486780	Female
Col	4398_V_4549_V	1178474	Female
Col	4398_V_4549_V	568382	Female
Col	4398_V_4549_V	697550	Female
Col	4398_W_4549_W	156124	Female
Col	4398_W_4549_W	1126614	Female
Col	4398_W_4549_W	357490	Female
Col	4398_W_4549_W	229974	Female
Col	4398_W_4549_W	197396	Female
Col	4398_X_4549_X	886012	Female
Col	4398_X_4549_X	67159	Female
Col	4398_X_4549_X	2441965	Female
Col	4398_Y_4549_Y	1314873	Female
Col	4398_Y_4549_Y	379231	Female
Col	4398_Z_4549_Z	2131613	Female
Col	4398_Z_4549_Z	1071494	Female
Col	4398_Z_4549_Z	763284	Female
Col	4398_Z_4549_Z	1304702	Female
Col	4398_Z_4549_Z	100330	Female
Col	4398_AA_4549_AA	364823	Female
Col	4398_AA_4549_AA	598051	Female
Col	4398_AA_4549_AA	462909	Female
Col	4398_AA_4549_AA	676505	Female
Col	4398_AA_4549_AA	632629	Female
Col	4398_AA_4549_AA	1168631	Female
Col	4398_AB_4549_AB	1371445	Female
Col	4398_AB_4549_AB	716294	Female
Col	4398_AB_4549_AB	496184	Female
Col	4398_AB_4549_AB	507585	Female
Col	4398_AB_4549_AB	355431	Female
Col	4398_AC_4549_AC	1427590	Female
Col	4398_AC_4549_AC	1225287	Female
Col	4398_AC_4549_AC	88168	Female
Col	4398_AC_4549_AC	412559	Female
Col	4398_AC_4549_AC	759062	Female
Col	4398_AC_4549_AC	1450420	Female
Col	4398_C_4549_C	464727	Female
Col	4398_C_4549_C	896466	Female
Col	4398_C_4549_C	133025	Female
Col	4398_C_4549_C	460724	Female
Col	4398_AD_4549_AD	776564	Female
Col	4398_AD_4549_AD	886012	Female
Col	4398_AD_4549_AD	184753	Female
Col	4398_AD_4549_AD	597546	Female
Col	4398_AE_4549_AE	620935	Female
Col	4398_AE_4549_AE	1261822	Female
Col	4398_AF_4549_AF	396876	Female
Col	4398_AF_4549_AF	636322	Female
Col	4398_AF_4549_AF	532458	Female
Col	4398_AF_4549_AF	968207	Female
Col	4398_AF_4549_AF	1303349	Female
Col	4398_D_4549_D	1211512	Female
Col	4398_D_4549_D	427392	Female
Col	4398_E_4549_E	141093	Female
Col	4398_E_4549_E	596931	Female
Col	4398_E_4549_E	2081337	Female
Col	4398_H_4549_H	65349	Female
Col	4398_H_4549_H	369757	Female
Col	4398_I_4549_I	476527	Female
Col	4398_I_4549_I	287084	Female
Col	4739_B	2026616	Female
Col	4739_B	1225287	Female
Col	4739_B	424191	Female
Col	4739_C	460055	Female
Col	4739_C	265581	Female
Col	4739_C	616207	Female
Col	4739_D	642031	Female
Col	4739_D	743639	Female
Col	4739_D	371423	Female
Col	4739_E	707520	Female
Col	4739_E	1588391	Female
Col	4739_E	456690	Female
Col	4739_E	397738	Female
Col	4739_E	185217	Female
Col	4739_F	259770	Female
Col	4739_F	541022	Female
Col	4739_F	498086	Female
Col	4739_F	384721	Female
Col	4739_F	804554	Female
Col	4739_G	178894	Female
Col	4739_G	2378664	Female
Col	4739_G	331078	Female
Col	4739_G	868550	Female
Col	4739_G	63546	Female
Col	4739_G	247793	Female
Col	4739_H	934034	Female
Col	4739_H	730654	Female
Col	4739_H	596837	Female
Col	4739_H	290492	Female
Col	4739_H	144064	Female
Col	4739_H	575039	Female
Col	4739_I	364823	Female
Col	4739_I	509554	Female
Col	4739_I	516466	Female
Col	4739_I	593361	Female
Col	4739_J	262055	Female
Col	4739_J	568735	Female
Col	4739_K	782119	Female
Col	4739_K	532450	Female
Col	4739_K	1495970	Female
Col	4739_L	549269	Female
Col	4739_L	431644	Female
Col	4739_L	315596	Female
Col	4739_L	67159	Female
Col	4739_L	484320	Female
Col	4739_M	467783	Female
Col	4739_M	589243	Female
Col	4739_M	385873	Female
Col	4739_M	322835	Female
Col	4739_M	325252	Female
Col	4739_M	2635463	Female
Col	4739_N	690811	Female
Col	4739_N	1955778	Female
Col	4739_N	267098	Female
Col	4739_O	421504	Female
Col	4739_O	786289	Female
Col	4739_O	114894	Female
Col	4739_O	1156044	Female
Col	4739_O	250209	Female
Col	4739_P	184362	Female
Col	4739_P	1175098	Female
Col	4739_P	436196	Female
Col	4739_P	345079	Female
Col	4739_P	74109	Female
Col	4739_Q	2131613	Female
Col	4739_Q	529869	Female
Col	4739_Q	596837	Female
Col	4739_Q	311541	Female
Col	4739_Q	645810	Female
Col	4739_R	495681	Female
Col	4739_R	1113318	Female
Col	4739_R	1914216	Female
Col	4739_R	244024	Female
Col	4739_S	1017688	Female
Col	4739_S	1182765	Female
Col	4739_S	1185315	Female
Col	4739_S	537621	Female
Col	4739_S	1126688	Female
Col	4739_S	765118	Female
Col	4739_T	88617	Female
Col	4739_T	970394	Female
Col	4739_T	39440	Female
Col	4739_T	546516	Female
Col	4739_T	422664	Female
Col	4739_T	764621	Female
Col	4739_U	1153875	Female
Col	4739_U	1984441	Female
Col	4739_U	14696	Female
Col	4739_W	423493	Female
Col	4739_W	20649	Female
Col	4739_W	72187	Female
Col	4739_W	93606	Female
Col	4739_X	1017688	Female
Col	4739_X	685005	Female
Col	4739_X	2080208	Female
Col	4739_X	74109	Female
Col	4739_Y	1605587	Female
Col	4739_Y	1434927	Female
Col	4739_Y	1905437	Female
Col	4739_Y	701358	Female
Col	4739_Z	574312	Female
Col	4739_AA	2131613	Female
Col	4739_AA	619127	Female
Col	4739_AB	294326	Female
Col	4739_AB	469252	Female
Col	4739_AB	268951	Female
Col	4739_AB	92896	Female
Col	4739_AC	426945	Female
Col	4739_AC	722231	Female
Col	4739_AC	263856	Female
Col	4739_AC	646050	Female
Col	4739_AD	941476	Female
Col	4739_AD	355915	Female
Col	4739_AD	19699	Female
Col	4739_AD	90994	Female
Col	4739_AD	269787	Female
Col	4739_AE	1375719	Female
Col	4739_AE	515721	Female
Col	4739_AE	389970	Female
Col	4739_AE	335752	Female
Col	4739_AF	137887	Female
Col	4739_AF	211975	Female
Col	4739_AF	746648	Female
Col	4739_AF	844945	Female
Col	4739_AF	580155	Female
Col	4739_AF	152072	Female
Col	4739_AG	1337585	Female
Col	4739_AG	1450496	Female
Col	4739_AG	389970	Female
Col	4739_AG	1380795	Female
Col	4739_AG	301384	Female
Col	4739_AH	237751	Female
Col	4739_AH	1057650	Female
Col	4739_AH	2266546	Female
Col	4739_AI	203444	Female
Col	4739_AI	505311	Female
Col	4739_AI	1125011	Female
Col	4739_AI	223354	Female
Col	4739_AI	340387	Female
Col	4739_AJ	1250781	Female
Col	4739_AJ	291229	Female
Col	4739_AJ	239181	Female
Col	4739_AJ	441993	Female
Col	4739_AK	301539	Female
Col	4739_AK	480695	Female
Col	4739_AL	270241	Female
Col	4739_AL	250209	Female
Col	4739_AM	416263	Female
Col	4739_AM	465519	Female
Col	4739_AM	61562	Female
Col	4739_AM	2266546	Female
Col	4739_AN	291275	Female
Col	4739_AN	694545	Female
Col	4739_AN	275714	Female
Col	4739_AN	87953	Female
Col	4739_AN	159216	Female
Col	4739_AN	1072187	Female
Col	4739_AN	1168631	Female
Col	4739_AO	436196	Female
Col	4739_AO	135401	Female
Col	4739_AP	882498	Female
Col	4739_AP	276494	Female
Col	4739_AP	237751	Female
Col	4739_AQ	1135300	Female
Col	4739_AQ	391974	Female
Col	4739_AR	911634	Female
Col	4739_AR	739401	Female
Col	4739_AR	687627	Female
Col	4739_AS	1351865	Female
Col	4739_AS	177007	Female
Col	4739_AS	229091	Female
Col	4739_AS	521538	Female
Col	4739_AS	595446	Female
Col	4739_AS	841378	Female
Col	4739_AS	251640	Female
Col	4739_AT	85195	Female
Col	4739_AT	218242	Female
Col	4739_AT	579116	Female
Col	4739_AT	891387	Female
Col	4739_AU	1749818	Female
Col	4739_AU	529002	Female
Col	4739_AU	258247	Female
Col	4739_AU	847140	Female
Col	4739_AV	673300	Female
Col	4739_AV	626880	Female
Col	4739_AW	899512	Female
Col	4739_AW	741859	Female
Col	4739_AW	42559	Female
Col	4739_AX	956747	Female
Col	4739_AY	436196	Female
Col	4739_AY	319752	Female
Col	4739_AY	792913	Female
Col	4739_AY	196812	Female
Col	4739_AZ	1418888	Female
Col	4739_AZ	814150	Female
Col	4739_AZ	999459	Female
Col	4739_AZ	331114	Female
Col	4739_AZ	141613	Female
Col	4739_AZ	1116440	Female
Col	4739_AZ	1501925	Female
Col	4739_BA	21153	Female
Col	4739_BA	738700	Female
Col	4739_BA	940040	Female
Col	4739_BB	991959	Female
Col	4739_BB	303689	Female
Col	4739_BB	1168631	Female
Col	4739_BC	668613	Female
Col	4739_BC	1054483	Female
Col	4739_BC	1013018	Female
Col	4739_BD	627244	Female
Col	4739_BD	826154	Female
Col	4739_BD	652055	Female
Col	4739_BD	707613	Female
Col	4739_BE	949880	Female
Col	4739_BE	1528165	Female
Col	4739_BE	1540525	Female
Col	4739_BE	1343083	Female
Col	4739_BE	949601	Female
Col	4739_BE	1877148	Female
Col	4739_BF	468482	Female
Col	4739_BF	475036	Female
Col	4739_BF	474677	Female
Col	4739_BF	759062	Female
Col	4739_BH	702643	Female
Col	4739_BH	1010997	Female
Col	4739_BI	934034	Female
Col	4739_BI	381271	Female
Col	4739_BI	141613	Female
Col	4739_BJ	74332	Female
Col	4739_BJ	553598	Female
Col	4739_BK	549269	Female
Col	4739_BK	804554	Female
Col	4739_BK	1312655	Female
Col	4739_BL	1227723	Female
Col	4739_BL	500450	Female
Col	4739_BL	276778	Female
Col	4739_BL	776113	Female
Col	4739_BL	758315	Female
Col	4399_A_4550_A	978815	Female
Col	4399_A_4550_A	729122	Female
Col	4399_J_4550_J	561231	Female
Col	4399_J_4550_J	834495	Female
Col	4399_J_4550_J	310686	Female
Col	4399_K_4550_K	992556	Female
Col	4399_K_4550_K	1522685	Female
Col	4399_K_4550_K	1164398	Female
Col	4399_L_4550_L	785657	Female
Col	4399_L_4550_L	368480	Female
Col	4399_L_4550_L	672737	Female
Col	4399_L_4550_L	123345	Female
Col	4399_L_4550_L	912669	Female
Col	4399_L_4550_L	2201093	Female
Col	4399_M_4550_M	93437	Female
Col	4399_M_4550_M	287837	Female
Col	4399_M_4550_M	254223	Female
Col	4399_M_4550_M	649968	Female
Col	4399_M_4550_M	955181	Female
Col	4399_M_4550_M	1793767	Female
Col	4399_N_4550_N	154777	Female
Col	4399_N_4550_N	13564	Female
Col	4399_N_4550_N	739643	Female
Col	4399_O_4550_O	277086	Female
Col	4399_O_4550_O	1162536	Female
Col	4399_P_4550_P	669461	Female
Col	4399_P_4550_P	898354	Female
Col	4399_P_4550_P	819448	Female
Col	4399_P_4550_P	535678	Female
Col	4399_P_4550_P	927669	Female
Col	4399_Q_4550_Q	377350	Female
Col	4399_Q_4550_Q	374797	Female
Col	4399_Q_4550_Q	222217	Female
Col	4399_Q_4550_Q	98682	Female
Col	4399_R_4550_R	351320	Female
Col	4399_R_4550_R	243034	Female
Col	4399_R_4550_R	56493	Female
Col	4399_R_4550_R	694192	Female
Col	4399_B_4550_B	414605	Female
Col	4399_B_4550_B	211942	Female
Col	4399_B_4550_B	1310384	Female
Col	4399_B_4550_B	113365	Female
Col	4399_B_4550_B	737215	Female
Col	4399_T_4550_T	8854	Female
Col	4399_T_4550_T	422352	Female
Col	4399_T_4550_T	321395	Female
Col	4399_T_4550_T	325580	Female
Col	4399_T_4550_T	829948	Female
Col	4399_U_4550_U	372535	Female
Col	4399_U_4550_U	789578	Female
Col	4399_U_4550_U	261888	Female
Col	4399_V_4550_V	222323	Female
Col	4399_V_4550_V	1008170	Female
Col	4399_V_4550_V	603238	Female
Col	4399_V_4550_V	1191356	Female
Col	4399_W_4550_W	1505617	Female
Col	4399_W_4550_W	612132	Female
Col	4399_X_4550_X	608939	Female
Col	4399_X_4550_X	429197	Female
Col	4399_X_4550_X	341134	Female
Col	4399_X_4550_X	267764	Female
Col	4399_X_4550_X	343240	Female
Col	4399_X_4550_X	183809	Female
Col	4399_X_4550_X	287013	Female
Col	4399_Y_4550_Y	271526	Female
Col	4399_Z_4550_Z	1020172	Female
Col	4399_Z_4550_Z	869938	Female
Col	4399_Z_4550_Z	371240	Female
Col	4399_Z_4550_Z	11000	Female
Col	4399_Z_4550_Z	446327	Female
Col	4399_Z_4550_Z	517421	Female
Col	4399_AB_4550_AB	700950	Female
Col	4399_AB_4550_AB	253889	Female
Col	4399_AC_4550_AC	172586	Female
Col	4399_AC_4550_AC	108742	Female
Col	4399_C_4550_C	262781	Female
Col	4399_C_4550_C	244318	Female
Col	4399_C_4550_C	435537	Female
Col	4399_C_4550_C	6892	Female
Col	4399_C_4550_C	1170483	Female
Col	4399_C_4550_C	117293	Female
Col	4399_C_4550_C	988468	Female
Col	4399_C_4550_C	354068	Female
Col	4399_AD_4550_AD	749676	Female
Col	4399_AD_4550_AD	893413	Female
Col	4399_AE_4550_AE	53447	Female
Col	4399_AE_4550_AE	255981	Female
Col	4399_AE_4550_AE	870901	Female
Col	4399_AE_4550_AE	174061	Female
Col	4399_AF_4550_AF	390541	Female
Col	4399_AF_4550_AF	1541819	Female
Col	4399_AF_4550_AF	287311	Female
Col	4399_D_4550_D	307308	Female
Col	4399_D_4550_D	570417	Female
Col	4399_E_4550_E	259809	Female
Col	4399_E_4550_E	89330	Female
Col	4399_E_4550_E	876322	Female
Col	4399_E_4550_E	1237822	Female
Col	4399_E_4550_E	925420	Female
Col	4399_F_4550_F	1119840	Female
Col	4399_F_4550_F	432701	Female
Col	4399_F_4550_F	904592	Female
Col	4399_F_4550_F	771029	Female
Col	4399_F_4550_F	360973	Female
Col	4399_G_4550_G	1015217	Female
Col	4399_G_4550_G	360007	Female
Col	4399_G_4550_G	369852	Female
Col	4399_G_4550_G	566563	Female
Col	4399_H_4550_H	415957	Female
Col	4399_H_4550_H	493922	Female
Col	4399_H_4550_H	1344769	Female
Col	4399_H_4550_H	203347	Female
Col	4399_H_4550_H	88302	Female
Col	4399_H_4550_H	1237822	Female
Col	4399_H_4550_H	1265736	Female
Col	4399_I_4550_I	249690	Female
Col	4399_I_4550_I	416088	Female
Col	4739_BM	1189909	Female
Col	4739_BM	946435	Female
Col	4739_BM	369852	Female
Col	4739_BN	935283	Female
Col	4739_BO	298753	Female
Col	4739_BO	230725	Female
Col	4739_BO	295881	Female
Col	4739_BP	345686	Female
Col	4739_BP	100106	Female
Col	4739_BP	280016	Female
Col	4739_BP	208998	Female
Col	4739_BP	11873	Female
Col	4739_BP	931556	Female
Col	4739_BQ	420216	Female
Col	4739_BQ	784089	Female
Col	4739_BQ	1729978	Female
Col	4739_BQ	299647	Female
Col	4739_BR	1189909	Female
Col	4739_BR	137801	Female
Col	4739_BS	363910	Female
Col	4739_BS	736814	Female
Col	4739_BS	703362	Female
Col	4739_BT	219031	Female
Col	4739_BT	564339	Female
Col	4739_BT	407565	Female
Col	4739_BT	93744	Female
Col	4739_BT	50664	Female
Col	4739_BT	870777	Female
Col	4739_BU	834308	Female
Col	4739_BU	362033	Female
Col	4739_BU	734472	Female
Col	4739_BV	432711	Female
Col	4739_BV	532515	Female
Col	4739_BV	363379	Female
Col	4739_BV	295340	Female
Col	4739_BV	224354	Female
Col	4739_BV	466463	Female
Col	4739_BV	1621295	Female
Col	4739_BW	264053	Female
Col	4739_BW	65626	Female
Col	4739_BW	243994	Female
Col	4739_BW	372881	Female
Col	4739_BW	870777	Female
Col	4739_BX	39878	Female
Col	4739_BX	277230	Female
Col	4739_BX	113704	Female
Col	4739_BY	571430	Female
Col	4739_BY	9316	Female
Col	4739_BY	495165	Female
Col	4739_BY	209931	Female
Col	4739_BY	73608	Female
Col	4739_BY	248577	Female
Col	4739_BZ	222362	Female
Col	4739_BZ	18871	Female
Col	4739_BZ	589286	Female
Col	4739_BZ	248914	Female
Col	4739_BZ	1147312	Female
Col	4739_CA	298753	Female
Col	4739_CA	662726	Female
Col	4739_CA	643886	Female
Col	4739_CA	618944	Female
Col	4739_CB	283203	Female
Col	4739_CB	502886	Female
Col	4739_CC	185898	Female
Col	4739_CC	214577	Female
Col	4739_CC	242030	Female
Col	4739_CD	146596	Female
Col	4739_CE	513200	Female
Col	4739_CE	621124	Female
Col	4739_CE	343284	Female
Col	4739_CF	521272	Female
Col	4739_CF	453230	Female
Col	4739_CF	1522685	Female
Col	4739_CF	1105800	Female
Col	4739_CG	578327	Female
Col	4739_CG	237612	Female
Col	4739_CH	976769	Female
Col	4739_CH	560993	Female
Col	4739_CH	247043	Female
Col	4739_CH	135689	Female
Col	4739_CH	4592	Female
Col	4739_CH	87153	Female
Col	4739_CH	2264012	Female
Col	4739_CH	141580	Female
Col	4739_CI	346997	Female
Col	4739_CI	1105676	Female
Col	4739_CI	416088	Female
Col	4739_CI	228446	Female
Col	4739_CI	407326	Female
Col	4739_CI	374167	Female
Col	4739_CJ	140039	Female
Col	4739_CJ	246788	Female
Col	4739_CJ	255976	Female
Col	4739_CJ	494295	Female
Col	4739_CJ	113365	Female
Col	4739_CK	211076	Female
Col	4739_CK	699240	Female
Col	4739_CK	694405	Female
Col	4739_CK	454357	Female
Col	4739_CL	41016	Female
Col	4739_CL	801181	Female
Col	4739_CL	767350	Female
Col	4739_CL	439846	Female
Col	4739_CL	1793767	Female
Col	4739_CM	553214	Female
Col	4739_CM	356905	Female
Col	4739_CM	136925	Female
Col	4739_CM	627241	Female
Col	4739_CM	1123602	Female
Col	4739_CM	91822	Female
Col	4739_CM	610539	Female
Col	4739_CN	151353	Female
Col	4739_CN	237302	Female
Col	4739_CN	647252	Female
Col	4739_CN	1190083	Female
Col	4739_CN	993321	Female
Col	4739_CN	560490	Female
Col	4739_CO	40889	Female
Col	4739_CO	516804	Female
Col	4739_CO	644262	Female
Col	4739_CP	114203	Female
Col	4739_CP	1776028	Female
Col	4739_CP	549186	Female
Col	4739_CP	715415	Female
Col	4739_CQ	536230	Female
Col	4739_CQ	477012	Female
Col	4739_CQ	105883	Female
Col	4739_CQ	1114012	Female
Col	4739_CQ	725683	Female
Col	4740_A	809205	Female
Col	4740_A	647233	Female
Col	4740_B	435537	Female
Col	4740_B	462850	Female
Col	4740_B	1292645	Female
Col	4740_C	1413642	Female
Col	4740_C	271526	Female
Col	4740_C	331901	Female
Col	4740_C	868431	Female
Col	4740_C	674565	Female
Col	4740_C	615491	Female
Col	4740_C	473005	Female
Col	4740_D	467791	Female
Col	4740_D	756746	Female
Col	4740_D	513869	Female
Col	4740_E	915381	Female
Col	4740_E	275855	Female
Col	4740_F	277086	Female
Col	4740_F	310794	Female
Col	4740_F	1007265	Female
Col	4740_F	321395	Female
Col	4740_F	803783	Female
Col	4740_F	506620	Female
Col	4740_G	315013	Female
Col	4740_G	496613	Female
Col	4740_G	77876	Female
Col	4740_G	40047	Female
Col	4740_H	991236	Female
Col	4740_H	1110366	Female
Col	4740_H	506620	Female
Col	4740_H	1014600	Female
Col	4740_I	84701	Female
Col	4740_I	1524662	Female
Col	4740_I	93168	Female
Col	4740_I	964292	Female
Col	4740_I	835401	Female
Col	4740_J	1289436	Female
Col	4740_J	694869	Female
Col	4740_J	474138	Female
Col	4740_K	208521	Female
Col	4740_K	724482	Female
Col	4740_K	187869	Female
Col	4740_K	213046	Female
Col	4740_K	649968	Female
Col	4740_K	325185	Female
Col	4740_L	55797	Female
Col	4740_L	1719490	Female
Col	4740_L	1471904	Female
Col	4740_M	493695	Female
Col	4740_M	448478	Female
Col	4740_M	415631	Female
Col	4740_M	287528	Female
Col	4740_N	1004036	Female
Col	4740_N	504438	Female
Col	4740_N	1684277	Female
Col	4740_N	1276342	Female
Col	4740_N	846004	Female
Col	4740_N	383056	Female
Col	4740_O	623045	Female
Col	4740_O	347999	Female
Col	4740_O	773580	Female
Col	4740_O	474095	Female
Col	4740_P	795512	Female
Col	4740_P	807640	Female
Col	4740_P	425718	Female
Col	4740_P	564670	Female
Col	4740_P	755309	Female
Col	4740_P	858984	Female
Col	4740_P	760211	Female
Col	4740_Q	414931	Female
Col	4740_Q	78371	Female
Col	4740_Q	1179080	Female
Col	4740_Q	43040	Female
Col	4740_Q	747407	Female
Col	4740_Q	1174005	Female
Col	4740_Q	909229	Female
Col	4740_Q	873638	Female
Col	4740_R	461094	Female
Col	4740_R	620026	Female
Col	4740_R	373126	Female
Col	4740_R	322230	Female
Col	4740_R	117293	Female
Col	4740_R	2341777	Female
Col	4740_S	374234	Female
Col	4740_S	117293	Female
Col	4740_S	237301	Female
Col	4740_S	835401	Female
Col	4740_T	808256	Female
Col	4740_T	451173	Female
Col	4740_T	1024965	Female
Col	4740_T	803783	Female
Col	4740_T	16897	Female
Col	4740_U	1284727	Female
Col	4740_U	1421508	Female
Col	4740_U	738492	Female
Col	4740_V	469220	Female
Col	4740_V	540726	Female
Col	4740_V	755309	Female
Col	4740_V	159323	Female
Col	4740_W	1342982	Female
Col	4740_W	246788	Female
Col	4740_W	551040	Female
Col	4740_W	14158	Female
Col	4740_W	694192	Female
Col	4740_X	687778	Female
Col	4740_X	74008	Female
Col	4740_Z	1752991	Female
Col	4740_Z	23190	Female
Col	4740_AA	669958	Female
Col	4740_AA	325061	Female
Col	4740_AA	1515890	Female
Col	4740_AB	497496	Female
Col	4740_AB	1030000	Female
Col	4740_AB	175601	Female
Col	4740_AB	260413	Female
Col	4740_AB	286141	Female
Col	4740_AC	181680	Female
Col	4740_AC	224354	Female
Col	4740_AC	578567	Female
Col	4740_AC	426433	Female
Col	4740_AC	257295	Female
Col	4740_AD	111164	Female
Col	4740_AD	238765	Female
Col	4740_AD	623215	Female
Col	4740_AD	211574	Female
Col	4740_AE	485362	Female
Col	4740_AE	1043840	Female
Col	4740_AE	122668	Female
Col	4740_AF	81557	Female
Col	4740_AF	595764	Female
Col	4398_BM_4549_BM	391340	Female
Col	4398_BM_4549_BM	731100	Female
Col	4398_BM_4549_BM	1060809	Female
Col	4398_BV_4549_BV	351933	Female
Col	4398_BV_4549_BV	110528	Female
Col	4398_BW_4549_BW	649890	Female
Col	4398_BW_4549_BW	1353683	Female
Col	4398_BW_4549_BW	786152	Female
Col	4398_BW_4549_BW	506037	Female
Col	4398_BW_4549_BW	697121	Female
Col	4398_BW_4549_BW	902073	Female
Col	4398_BX_4549_BX	144030	Female
Col	4398_BX_4549_BX	498213	Female
Col	4398_BX_4549_BX	1000347	Female
Col	4398_BZ_4549_BZ	421440	Female
Col	4398_BZ_4549_BZ	515012	Female
Col	4398_BZ_4549_BZ	1295111	Female
Col	4398_BZ_4549_BZ	331150	Female
Col	4398_BZ_4549_BZ	15825	Female
Col	4398_CA_4549_CA	271104	Female
Col	4398_CA_4549_CA	771112	Female
Col	4398_CA_4549_CA	247847	Female
Col	4398_CA_4549_CA	152210	Female
Col	4398_CA_4549_CA	286852	Female
Col	4398_CA_4549_CA	377534	Female
Col	4398_CA_4549_CA	658118	Female
Col	4398_CB_4549_CB	820968	Female
Col	4398_CB_4549_CB	80935	Female
Col	4398_CC_4549_CC	495630	Female
Col	4398_CC_4549_CC	133546	Female
Col	4398_CC_4549_CC	1719818	Female
Col	4398_CC_4549_CC	590700	Female
Col	4398_CC_4549_CC	267746	Female
Col	4398_CD_4549_CD	722706	Female
Col	4398_CD_4549_CD	299918	Female
Col	4398_CD_4549_CD	690458	Female
Col	4398_CD_4549_CD	529771	Female
Col	4398_CD_4549_CD	20486	Female
Col	4398_CE_4549_CE	719356	Female
Col	4398_CE_4549_CE	724562	Female
Col	4398_CE_4549_CE	734163	Female
Col	4398_CE_4549_CE	266440	Female
Col	4398_CE_4549_CE	2321648	Female
Col	4398_BN_4549_BN	420739	Female
Col	4398_BN_4549_BN	924996	Female
Col	4398_BN_4549_BN	528153	Female
Col	4398_BN_4549_BN	316316	Female
Col	4398_BN_4549_BN	984787	Female
Col	4398_CF_4549_CF	118998	Female
Col	4398_CF_4549_CF	404854	Female
Col	4398_CG_4549_CG	859701	Female
Col	4398_CG_4549_CG	668417	Female
Col	4398_CH_4549_CH	698941	Female
Col	4398_CH_4549_CH	884804	Female
Col	4398_CH_4549_CH	596383	Female
Col	4398_CH_4549_CH	693419	Female
Col	4398_CI_4549_CI	1547075	Female
Col	4398_CI_4549_CI	853591	Female
Col	4398_CI_4549_CI	281181	Female
Col	4398_CI_4549_CI	398371	Female
Col	4398_CI_4549_CI	566649	Female
Col	4398_CI_4549_CI	375094	Female
Col	4398_CJ_4549_CJ	838310	Female
Col	4398_CJ_4549_CJ	618252	Female
Col	4398_CK_4549_CK	335427	Female
Col	4398_CK_4549_CK	454106	Female
Col	4398_CK_4549_CK	600282	Female
Col	4398_CK_4549_CK	688689	Female
Col	4398_CL_4549_CL	404333	Female
Col	4398_CL_4549_CL	175787	Female
Col	4398_CM_4549_CM	1037303	Female
Col	4398_CM_4549_CM	175026	Female
Col	4398_CM_4549_CM	209040	Female
Col	4398_CM_4549_CM	170911	Female
Col	4398_CM_4549_CM	250672	Female
Col	4398_CM_4549_CM	1008937	Female
Col	4398_CN_4549_CN	1332912	Female
Col	4398_CN_4549_CN	856480	Female
Col	4398_CN_4549_CN	1482553	Female
Col	4398_CN_4549_CN	310827	Female
Col	4398_CN_4549_CN	777342	Female
Col	4398_CN_4549_CN	647452	Female
Col	4398_CO_4549_CO	278650	Female
Col	4398_CO_4549_CO	789478	Female
Col	4398_CO_4549_CO	806685	Female
Col	4398_CO_4549_CO	1051327	Female
Col	4398_BO_4549_BO	706286	Female
Col	4398_BO_4549_BO	326868	Female
Col	4398_BO_4549_BO	863347	Female
Col	4398_CP_4549_CP	471314	Female
Col	4398_CP_4549_CP	153869	Female
Col	4398_CP_4549_CP	389032	Female
Col	4398_CP_4549_CP	179314	Female
Col	4398_CP_4549_CP	643278	Female
Col	4398_CP_4549_CP	1232424	Female
Col	4398_CQ_4549_CQ	180489	Female
Col	4398_BP_4549_BP	777491	Female
Col	4398_BP_4549_BP	1360655	Female
Col	4398_BQ_4549_BQ	2529643	Female
Col	4398_BQ_4549_BQ	487604	Female
Col	4398_BQ_4549_BQ	491128	Female
Col	4398_BQ_4549_BQ	250314	Female
Col	4398_BR_4549_BR	1060809	Female
Col	4398_BR_4549_BR	452873	Female
Col	4398_BR_4549_BR	340781	Female
Col	4398_BS_4549_BS	673324	Female
Col	4398_BT_4549_BT	690983	Female
Col	4398_BT_4549_BT	719748	Female
Col	4398_BT_4549_BT	988197	Female
Col	4398_BT_4549_BT	243801	Female
Col	4398_BU_4549_BU	530012	Female
Col	4398_BU_4549_BU	393519	Female
Col	4398_BU_4549_BU	359163	Female
Col	4398_BU_4549_BU	1247808	Female
Col	4398_BU_4549_BU	482645	Female
Col	4398_BU_4549_BU	70316	Female
Col	4399_BM_4550_BM	442539	Female
Col	4399_BM_4550_BM	932112	Female
Col	4399_BM_4550_BM	1147777	Female
Col	4399_BV_4550_BV	366981	Female
Col	4399_BV_4550_BV	1395657	Female
Col	4399_BV_4550_BV	354610	Female
Col	4399_BV_4550_BV	261426	Female
Col	4399_BV_4550_BV	289415	Female
Col	4399_BX_4550_BX	483213	Female
Col	4399_BX_4550_BX	210082	Female
Col	4399_BX_4550_BX	170202	Female
Col	4399_BX_4550_BX	1321123	Female
Col	4399_BY_4550_BY	363820	Female
Col	4399_BY_4550_BY	516007	Female
Col	4399_BY_4550_BY	349856	Female
Col	4399_BY_4550_BY	818730	Female
Col	4399_BY_4550_BY	961757	Female
Col	4399_BY_4550_BY	587896	Female
Col	4399_BY_4550_BY	766418	Female
Col	4399_BZ_4550_BZ	1025145	Female
Col	4399_BZ_4550_BZ	340990	Female
Col	4399_BZ_4550_BZ	306512	Female
Col	4399_CA_4550_CA	560168	Female
Col	4399_CA_4550_CA	190368	Female
Col	4399_CA_4550_CA	744356	Female
Col	4399_CB_4550_CB	268303	Female
Col	4399_CB_4550_CB	788389	Female
Col	4399_CB_4550_CB	201710	Female
Col	4399_CB_4550_CB	66897	Female
Col	4399_CD_4550_CD	198871	Female
Col	4399_CE_4550_CE	552134	Female
Col	4399_CE_4550_CE	2393162	Female
Col	4399_BN_4550_BN	1126487	Female
Col	4399_BN_4550_BN	350994	Female
Col	4399_BN_4550_BN	262514	Female
Col	4399_BN_4550_BN	29694	Female
Col	4399_BN_4550_BN	38335	Female
Col	4399_BN_4550_BN	711871	Female
Col	4399_CF_4550_CF	1503974	Female
Col	4399_CF_4550_CF	290950	Female
Col	4399_CF_4550_CF	29812	Female
Col	4399_CF_4550_CF	571628	Female
Col	4399_CF_4550_CF	407066	Female
Col	4399_CF_4550_CF	723033	Female
Col	4399_CF_4550_CF	239877	Female
Col	4399_CF_4550_CF	1666158	Female
Col	4399_CG_4550_CG	386308	Female
Col	4399_CG_4550_CG	349856	Female
Col	4399_CG_4550_CG	984609	Female
Col	4399_CG_4550_CG	541591	Female
Col	4399_CG_4550_CG	423653	Female
Col	4399_CG_4550_CG	248960	Female
Col	4399_CG_4550_CG	1215198	Female
Col	4399_CH_4550_CH	557026	Female
Col	4399_CH_4550_CH	166650	Female
Col	4399_CH_4550_CH	239023	Female
Col	4399_CH_4550_CH	562210	Female
Col	4399_CH_4550_CH	64963	Female
Col	4399_CJ_4550_CJ	475172	Female
Col	4399_CJ_4550_CJ	1450482	Female
Col	4399_CJ_4550_CJ	360833	Female
Col	4399_CJ_4550_CJ	884687	Female
Col	4399_CJ_4550_CJ	1823192	Female
Col	4399_CK_4550_CK	246719	Female
Col	4399_CK_4550_CK	211954	Female
Col	4399_CK_4550_CK	1849041	Female
Col	4399_CL_4550_CL	678018	Female
Col	4399_CL_4550_CL	852879	Female
Col	4399_CL_4550_CL	622184	Female
Col	4399_CM_4550_CM	577706	Female
Col	4399_CM_4550_CM	166513	Female
Col	4399_CM_4550_CM	774074	Female
Col	4399_CM_4550_CM	1251399	Female
Col	4399_CM_4550_CM	782945	Female
Col	4399_CM_4550_CM	275556	Female
Col	4399_CN_4550_CN	613829	Female
Col	4399_CN_4550_CN	65856	Female
Col	4399_CN_4550_CN	1033924	Female
Col	4399_CN_4550_CN	330681	Female
Col	4399_CO_4550_CO	755539	Female
Col	4399_CO_4550_CO	1307886	Female
Col	4399_CO_4550_CO	575877	Female
Col	4399_CO_4550_CO	329803	Female
Col	4399_CO_4550_CO	34034	Female
Col	4399_CO_4550_CO	393043	Female
Col	4399_BO_4550_BO	386567	Female
Col	4399_BO_4550_BO	582984	Female
Col	4399_BO_4550_BO	134829	Female
Col	4399_BO_4550_BO	399074	Female
Col	4399_BO_4550_BO	679415	Female
Col	4399_BO_4550_BO	487490	Female
Col	4399_CP_4550_CP	1029032	Female
Col	4399_CP_4550_CP	1116420	Female
Col	4399_CP_4550_CP	516293	Female
Col	4399_CP_4550_CP	1790339	Female
Col	4399_CP_4550_CP	209601	Female
Col	4399_CQ_4550_CQ	804980	Female
Col	4399_CQ_4550_CQ	336804	Female
Col	4399_CQ_4550_CQ	253096	Female
Col	4399_CQ_4550_CQ	547947	Female
Col	4399_BP_4550_BP	799170	Female
Col	4399_BP_4550_BP	637070	Female
Col	4399_BP_4550_BP	570864	Female
Col	4399_BP_4550_BP	747886	Female
Col	4399_BP_4550_BP	1625484	Female
Col	4399_BP_4550_BP	1425833	Female
Col	4399_BQ_4550_BQ	634036	Female
Col	4399_BQ_4550_BQ	221870	Female
Col	4399_BQ_4550_BQ	1087036	Female
Col	4399_BQ_4550_BQ	245067	Female
Col	4399_BQ_4550_BQ	362312	Female
Col	4399_BQ_4550_BQ	986581	Female
Col	4399_BR_4550_BR	1357283	Female
Col	4399_BR_4550_BR	777044	Female
Col	4399_BR_4550_BR	521075	Female
Col	4399_BR_4550_BR	346467	Female
Col	4399_BR_4550_BR	214208	Female
Col	4399_BS_4550_BS	791871	Female
Col	4399_BS_4550_BS	720011	Female
Col	4399_BS_4550_BS	528417	Female
Col	4399_BS_4550_BS	383571	Female
Col	4399_BS_4550_BS	399999	Female
Col	4399_BS_4550_BS	844321	Female
Col	4399_BS_4550_BS	153852	Female
Col	4399_BS_4550_BS	11497	Female
Col	4399_BT_4550_BT	319926	Female
Col	4399_BT_4550_BT	934988	Female
Col	4399_BT_4550_BT	679415	Female
Col	4399_BT_4550_BT	1345063	Female
Col	4399_BU_4550_BU	71295	Female
Col	4399_BU_4550_BU	376621	Female
Col	4399_BU_4550_BU	98279	Female
Col	4399_BU_4550_BU	2004396	Female
Col	4740_AG	631335	Female
Col	4740_AG	6048	Female
Col	4740_AG	684514	Female
Col	4740_AH	320996	Female
Col	4740_AH	932112	Female
Col	4740_AH	435897	Female
Col	4740_AH	334038	Female
Col	4740_AI	316298	Female
Col	4740_AI	21384	Female
Col	4740_AI	255926	Female
Col	4740_AI	62756	Female
Col	4740_AI	1349697	Female
Col	4740_AI	34388	Female
Col	4740_AJ	144595	Female
Col	4740_AJ	197632	Female
Col	4740_AJ	830619	Female
Col	4740_AJ	664006	Female
Col	4740_AJ	192527	Female
Col	4740_AJ	249907	Female
Col	4740_AK	614708	Female
Col	4740_AK	190706	Female
Col	4740_AK	157631	Female
Col	4740_AK	523194	Female
Col	4740_AK	638810	Female
Col	4740_AL	726665	Female
Col	4740_AL	547394	Female
Col	4740_AM	371438	Female
Col	4740_AM	175311	Female
Col	4740_AM	970082	Female
Col	4740_AM	1356336	Female
Col	4740_AN	781561	Female
Col	4740_AN	277852	Female
Col	4740_AN	334038	Female
Col	4740_AN	343240	Female
Col	4740_AN	904300	Female
Col	4740_AO	599570	Female
Col	4740_AO	24839	Female
Col	4740_AO	502640	Female
Col	4740_AO	1010758	Female
Col	4740_AP	1125880	Female
Col	4740_AP	354111	Female
Col	4740_AP	610464	Female
Col	4740_AP	480877	Female
Col	4740_AQ	163069	Female
Col	4740_AQ	886278	Female
Col	4740_AQ	1197773	Female
Col	4740_AR	457489	Female
Col	4740_AR	333226	Female
Col	4740_AR	559237	Female
Col	4740_AR	299170	Female
Col	4740_AR	907669	Female
Col	4740_AR	487490	Female
Col	4740_AS	662167	Female
Col	4740_AS	472212	Female
Col	4740_AS	737089	Female
Col	4740_AS	431246	Female
Col	4740_AS	481709	Female
Col	4740_AS	411588	Female
Col	4740_AT	558810	Female
Col	4740_AT	378836	Female
Col	4740_AT	769176	Female
Col	4740_AT	346357	Female
Col	4740_AT	373198	Female
Col	4740_AT	611389	Female
Col	4740_AT	707335	Female
Col	4740_AU	1512552	Female
Col	4740_AU	331555	Female
Col	4740_AU	941015	Female
Col	4740_AV	1025124	Female
Col	4740_AV	454246	Female
Col	4740_AV	1103330	Female
Col	4740_AW	1472117	Female
Col	4740_AW	670764	Female
Col	4740_AW	333217	Female
Col	4740_AW	655400	Female
Col	4740_AW	593236	Female
Col	4740_AX	481401	Female
Col	4740_AX	491684	Female
Col	4740_AX	493660	Female
Col	4740_AX	1144337	Female
Col	4740_AX	8707	Female
Col	4740_AX	788389	Female
Col	4740_AX	1511411	Female
Col	4740_AY	1119660	Female
Col	4740_AY	627492	Female
Col	4740_AY	270806	Female
Col	4740_AY	1103330	Female
Col	4740_AY	495293	Female
Col	4740_AY	436315	Female
Col	4740_AY	185838	Female
Col	4740_AY	116462	Female
Col	4740_AZ	886493	Female
Col	4740_AZ	319675	Female
Col	4740_AZ	508704	Female
Col	4740_BA	547521	Female
Col	4740_BA	277852	Female
Col	4740_BA	904894	Female
Col	4740_BB	1247798	Female
Col	4740_BB	572216	Female
Col	4740_BB	1167800	Female
Col	4740_BB	113799	Female
Col	4740_BC	354696	Female
Col	4740_BC	1109523	Female
Col	4740_BC	787937	Female
Col	4740_BD	870800	Female
Col	4740_BD	266144	Female
Col	4740_BD	389037	Female
Col	4740_BD	941015	Female
Col	4740_BD	324973	Female
Col	4740_BD	214208	Female
Col	4740_BE	474809	Female
Col	4740_BE	372582	Female
Col	4740_BE	770888	Female
Col	4740_BF	851070	Female
Col	4740_BF	199468	Female
Col	4740_BF	389791	Female
Col	4740_BG	261101	Female
Col	4740_BG	704916	Female
Col	4740_BG	128869	Female
Col	4740_BG	210995	Female
Col	4740_BG	414373	Female
Col	4740_BH	300252	Female
Col	4740_BH	536074	Female
Col	4740_BH	692248	Female
Col	4740_BH	728142	Female
Col	4740_BI	970224	Female
Col	4740_BI	130857	Female
Col	4740_BI	949733	Female
Col	4740_BI	1380624	Female
Col	4740_BI	918845	Female
Col	4740_BJ	545515	Female
Col	4740_BJ	667426	Female
Col	4740_BJ	572216	Female
Col	4740_BJ	704916	Female
Col	4740_BJ	885555	Female
Col	4740_BK	429263	Female
Col	4740_BK	222734	Female
Col	4740_BK	163069	Female
Col	4740_BK	907589	Female
Col	4740_BK	222669	Female
Col	4740_BK	212059	Female
Col	4740_BK	977585	Female
Col	4740_BK	825926	Female
Col	4740_BL	879931	Female
Col	4740_BL	537295	Female
Col	4740_BL	440081	Female
Col	4740_BL	566286	Female
Col	4740_BL	1197016	Female
Col	4740_BL	744356	Female
Col	4740_BM	629017	Female
Col	4740_BN	551438	Female
Col	4740_BN	700985	Female
Col	4740_BN	50543	Female
Col	4740_BN	221364	Female
Col	4740_BN	370568	Female
Col	4740_BN	426270	Female
Col	4740_BO	1165099	Female
Col	4740_BO	754681	Female
Col	4740_BO	535056	Female
Col	4740_BO	365766	Female
Col	4740_BO	1360257	Female
Col	4740_BP	493849	Female
Col	4740_BP	570864	Female
Col	4740_BP	143216	Female
Col	4740_BP	441832	Female
Col	4740_BQ	719192	Female
Col	4740_BR	383661	Female
Col	4740_BR	2094730	Female
Col	4740_BS	42220	Female
Col	4740_BS	502901	Female
Col	4740_BS	253789	Female
Col	4740_BS	1410264	Female
Col	4740_BT	138079	Female
Col	4740_BT	78499	Female
Col	4740_BT	1382607	Female
Col	4740_BT	535734	Female
Col	4740_BT	597586	Female
Col	4740_BU	2046230	Female
Col	4740_BU	118264	Female
Col	4740_BU	628624	Female
Col	4740_BU	1139044	Female
Col	4740_BU	48952	Female
Col	4740_BU	1054020	Female
Col	4740_BU	533650	Female
Col	4740_BV	344605	Female
Col	4740_BV	365660	Female
Col	4740_BV	483294	Female
Col	4740_BV	1536990	Female
Col	4740_BW	1910771	Female
Col	4740_BW	150315	Female
Col	4740_BW	335924	Female
Col	4740_BW	431355	Female
Col	4740_BX	166292	Female
Col	4740_BX	48952	Female
Col	4740_BX	3198053	Female
Col	4740_BY	1102815	Female
Col	4740_BY	483240	Female
Col	4740_BY	961757	Female
Col	4740_BY	434577	Female
Col	4740_BY	566921	Female
Col	4740_BZ	269649	Female
Col	4740_BZ	117747	Female
Col	4740_BZ	1232848	Female
Col	4740_BZ	371315	Female
Col	4740_BZ	297381	Female
Col	4740_BZ	487490	Female
Col	4740_CA	101222	Female
Col	4740_CA	126982	Female
Col	4740_CA	46109	Female
Col	4740_CA	86479	Female
Col	4740_CA	21620	Female
Col	4740_CA	302400	Female
Col	4740_CA	454893	Female
Col	4740_CB	717544	Female
Col	4740_CB	553488	Female
Col	4740_CB	136867	Female
Col	4740_CB	570505	Female
Col	4740_CB	418975	Female
Col	4740_CB	663226	Female
Col	4740_CB	279314	Female
Col	4740_CB	177739	Female
Col	4740_CC	503465	Female
Col	4740_CC	217598	Female
Col	4740_CC	277204	Female
Col	4740_CC	932766	Female
Col	4740_CD	302387	Female
Col	4740_CD	138079	Female
Col	4740_CE	163069	Female
Col	4740_CE	189328	Female
Col	4740_CF	366239	Female
Col	4740_CF	254393	Female
Col	4740_CG	731097	Female
Col	4740_CG	302785	Female
Col	4740_CG	166650	Female
Col	4740_CG	190613	Female
Col	4740_CG	450145	Female
Col	4740_CG	105618	Female
Col	4740_CH	769	Female
Col	4740_CH	261884	Female
Col	4740_CH	508704	Female
Col	4740_CH	105618	Female
Col	4740_CH	164213	Female
Col	4740_CH	321343	Female
Col	4740_CI	89142	Female
Col	4740_CI	91240	Female
Col	4740_CI	623369	Female
Col	4740_CI	302400	Female
Col	4740_CI	232847	Female
Col	4740_CJ	1351007	Female
Col	4740_CJ	1620401	Female
Col	4740_CJ	1345063	Female
Col	4740_CK	293159	Female
Col	4740_CK	488817	Female
Col	4740_CL	163004	Female
Col	4740_CL	699030	Female
Col	4740_CL	1106511	Female
Col	4740_CM	247727	Female
Col	4740_CM	597660	Female
Col	4740_CM	487490	Female
Col	4740_CN	154007	Female
Col	4740_CN	1103330	Female
Col	4740_CN	1080601	Female
Col	4740_CO	60088	Female
Col	4740_CO	516007	Female
Col	4740_CO	91025	Female
Col	4740_CO	348141	Female
Col	4740_CO	439797	Female
Col	4740_CO	737531	Female
Col	4740_CO	164213	Female
Col	4740_CP	1343459	Female
Col	4740_CP	536074	Female
Col	4740_CQ	236551	Female
Col	4740_CQ	703809	Female
Col	4740_CQ	167371	Female
Col	4740_CQ	179276	Female
Col	4399_A_4550_A	675169	Male
Col	4399_A_4550_A	773836	Male
Col	4399_A_4550_A	310981	Male
Col	4399_A_4550_A	498179	Male
Col	4399_J_4550_J	409764	Male
Col	4399_J_4550_J	513694	Male
Col	4399_J_4550_J	768849	Male
Col	4399_J_4550_J	632837	Male
Col	4399_K_4550_K	387041	Male
Col	4399_K_4550_K	1286281	Male
Col	4399_K_4550_K	160264	Male
Col	4399_K_4550_K	549929	Male
Col	4399_K_4550_K	355915	Male
Col	4399_K_4550_K	389970	Male
Col	4399_K_4550_K	385149	Male
Col	4399_K_4550_K	481503	Male
Col	4399_K_4550_K	844729	Male
Col	4399_L_4550_L	1424755	Male
Col	4399_L_4550_L	137226	Male
Col	4399_L_4550_L	1525740	Male
Col	4399_L_4550_L	324341	Male
Col	4399_L_4550_L	1011873	Male
Col	4399_L_4550_L	1218928	Male
Col	4399_L_4550_L	622786	Male
Col	4399_L_4550_L	647802	Male
Col	4399_L_4550_L	259787	Male
Col	4399_L_4550_L	690251	Male
Col	4399_M_4550_M	465519	Male
Col	4399_M_4550_M	560728	Male
Col	4399_M_4550_M	248006	Male
Col	4399_M_4550_M	215599	Male
Col	4399_M_4550_M	451962	Male
Col	4399_M_4550_M	909871	Male
Col	4399_N_4550_N	1418888	Male
Col	4399_N_4550_N	572432	Male
Col	4399_N_4550_N	811695	Male
Col	4399_N_4550_N	568382	Male
Col	4399_N_4550_N	264676	Male
Col	4399_O_4550_O	234872	Male
Col	4399_O_4550_O	1250574	Male
Col	4399_O_4550_O	1247048	Male
Col	4399_O_4550_O	781585	Male
Col	4399_O_4550_O	517381	Male
Col	4399_O_4550_O	278113	Male
Col	4399_O_4550_O	478879	Male
Col	4399_O_4550_O	1006157	Male
Col	4399_O_4550_O	486780	Male
Col	4399_P_4550_P	541574	Male
Col	4399_P_4550_P	1525740	Male
Col	4399_P_4550_P	423865	Male
Col	4399_Q_4550_Q	504162	Male
Col	4399_Q_4550_Q	642031	Male
Col	4399_Q_4550_Q	318632	Male
Col	4399_Q_4550_Q	677769	Male
Col	4399_Q_4550_Q	528287	Male
Col	4399_Q_4550_Q	594244	Male
Col	4399_Q_4550_Q	568382	Male
Col	4399_Q_4550_Q	325252	Male
Col	4399_Q_4550_Q	707613	Male
Col	4399_R_4550_R	364823	Male
Col	4399_R_4550_R	6169	Male
Col	4399_R_4550_R	246920	Male
Col	4399_R_4550_R	290492	Male
Col	4399_R_4550_R	764711	Male
Col	4399_R_4550_R	769366	Male
Col	4399_R_4550_R	707404	Male
Col	4399_R_4550_R	1713856	Male
Col	4399_R_4550_R	1237335	Male
Col	4399_B_4550_B	1435091	Male
Col	4399_B_4550_B	1034396	Male
Col	4399_B_4550_B	348316	Male
Col	4399_T_4550_T	759683	Male
Col	4399_T_4550_T	104630	Male
Col	4399_T_4550_T	468755	Male
Col	4399_T_4550_T	1237009	Male
Col	4399_T_4550_T	713306	Male
Col	4399_U_4550_U	452196	Male
Col	4399_U_4550_U	690251	Male
Col	4399_U_4550_U	1926946	Male
Col	4399_V_4550_V	1218928	Male
Col	4399_V_4550_V	233457	Male
Col	4399_V_4550_V	1492835	Male
Col	4399_W_4550_W	274997	Male
Col	4399_W_4550_W	136411	Male
Col	4399_W_4550_W	1122922	Male
Col	4399_W_4550_W	507256	Male
Col	4399_W_4550_W	225513	Male
Col	4399_W_4550_W	500634	Male
Col	4399_X_4550_X	277488	Male
Col	4399_X_4550_X	1346781	Male
Col	4399_X_4550_X	509413	Male
Col	4399_X_4550_X	239181	Male
Col	4399_X_4550_X	691797	Male
Col	4399_Y_4550_Y	135327	Male
Col	4399_Y_4550_Y	850733	Male
Col	4399_Y_4550_Y	162469	Male
Col	4399_Y_4550_Y	768849	Male
Col	4399_Y_4550_Y	684708	Male
Col	4399_Y_4550_Y	120678	Male
Col	4399_Y_4550_Y	1537678	Male
Col	4399_Y_4550_Y	1396060	Male
Col	4399_Y_4550_Y	707613	Male
Col	4399_Z_4550_Z	1114259	Male
Col	4399_Z_4550_Z	735397	Male
Col	4399_Z_4550_Z	949410	Male
Col	4399_Z_4550_Z	1366428	Male
Col	4399_AB_4550_AB	955969	Male
Col	4399_AB_4550_AB	129653	Male
Col	4399_AB_4550_AB	436196	Male
Col	4399_AB_4550_AB	635637	Male
Col	4399_AB_4550_AB	500450	Male
Col	4399_AB_4550_AB	888274	Male
Col	4399_AB_4550_AB	950865	Male
Col	4399_AC_4550_AC	276409	Male
Col	4399_AC_4550_AC	633480	Male
Col	4399_AC_4550_AC	180267	Male
Col	4399_AC_4550_AC	441993	Male
Col	4399_C_4550_C	509560	Male
Col	4399_C_4550_C	413322	Male
Col	4399_C_4550_C	775835	Male
Col	4399_C_4550_C	536649	Male
Col	4399_C_4550_C	428641	Male
Col	4399_C_4550_C	410934	Male
Col	4399_C_4550_C	163592	Male
Col	4399_C_4550_C	503107	Male
Col	4399_C_4550_C	141260	Male
Col	4399_AD_4550_AD	342053	Male
Col	4399_AD_4550_AD	345939	Male
Col	4399_AD_4550_AD	250739	Male
Col	4399_AD_4550_AD	470516	Male
Col	4399_AD_4550_AD	389127	Male
Col	4399_AD_4550_AD	141260	Male
Col	4399_AE_4550_AE	877269	Male
Col	4399_AE_4550_AE	1218928	Male
Col	4399_AE_4550_AE	547040	Male
Col	4399_AE_4550_AE	1384904	Male
Col	4399_AE_4550_AE	347197	Male
Col	4399_AF_4550_AF	173208	Male
Col	4399_AF_4550_AF	288695	Male
Col	4399_AF_4550_AF	941476	Male
Col	4399_AF_4550_AF	498086	Male
Col	4399_AF_4550_AF	951497	Male
Col	4399_AF_4550_AF	593583	Male
Col	4399_AF_4550_AF	681140	Male
Col	4399_AF_4550_AF	516505	Male
Col	4399_AF_4550_AF	667947	Male
Col	4399_D_4550_D	1529828	Male
Col	4399_D_4550_D	1050402	Male
Col	4399_D_4550_D	1674722	Male
Col	4399_D_4550_D	428337	Male
Col	4399_D_4550_D	412714	Male
Col	4399_D_4550_D	971964	Male
Col	4399_D_4550_D	1123384	Male
Col	4399_D_4550_D	945391	Male
Col	4399_E_4550_E	683395	Male
Col	4399_E_4550_E	427828	Male
Col	4399_E_4550_E	520734	Male
Col	4399_E_4550_E	725487	Male
Col	4399_E_4550_E	435905	Male
Col	4399_F_4550_F	472009	Male
Col	4399_F_4550_F	148254	Male
Col	4399_F_4550_F	255740	Male
Col	4399_F_4550_F	553278	Male
Col	4399_F_4550_F	679155	Male
Col	4399_G_4550_G	184362	Male
Col	4399_G_4550_G	1017688	Male
Col	4399_G_4550_G	318096	Male
Col	4399_G_4550_G	1538675	Male
Col	4399_G_4550_G	1376846	Male
Col	4399_H_4550_H	928479	Male
Col	4399_H_4550_H	620398	Male
Col	4399_H_4550_H	421974	Male
Col	4399_H_4550_H	1550476	Male
Col	4399_H_4550_H	791317	Male
Col	4399_H_4550_H	678981	Male
Col	4399_I_4550_I	1337585	Male
Col	4399_I_4550_I	529869	Male
Col	4399_I_4550_I	510925	Male
Col	4739_BM	421504	Male
Col	4739_BM	732130	Male
Col	4739_BM	430800	Male
Col	4739_BM	457129	Male
Col	4739_BM	647802	Male
Col	4739_BM	170246	Male
Col	4739_BM	923797	Male
Col	4739_BM	950672	Male
Col	4739_BM	1261822	Male
Col	4739_BN	702623	Male
Col	4739_BN	1337585	Male
Col	4739_BN	1211512	Male
Col	4739_BN	1153875	Male
Col	4739_BN	241813	Male
Col	4739_BN	655956	Male
Col	4739_BN	72187	Male
Col	4739_BN	1190355	Male
Col	4739_BN	228783	Male
Col	4739_BN	197769	Male
Col	4739_BN	568594	Male
Col	4739_BN	839853	Male
Col	4739_BO	1135434	Male
Col	4739_BO	950561	Male
Col	4739_BO	245179	Male
Col	4739_BO	222174	Male
Col	4739_BO	680123	Male
Col	4739_BO	611920	Male
Col	4739_BO	666719	Male
Col	4739_BP	416263	Male
Col	4739_BP	868550	Male
Col	4739_BP	701413	Male
Col	4739_BP	52676	Male
Col	4739_BQ	999459	Male
Col	4739_BQ	121898	Male
Col	4739_BQ	503039	Male
Col	4739_BQ	1314915	Male
Col	4739_BQ	177443	Male
Col	4739_BQ	1261822	Male
Col	4739_BR	37356	Male
Col	4739_BR	572482	Male
Col	4739_BR	180392	Male
Col	4739_BR	453217	Male
Col	4739_BR	3930	Male
Col	4739_BR	730231	Male
Col	4739_BR	486321	Male
Col	4739_BR	909567	Male
Col	4739_BR	513833	Male
Col	4739_BR	823178	Male
Col	4739_BS	1605587	Male
Col	4739_BS	237766	Male
Col	4739_BS	717959	Male
Col	4739_BS	804554	Male
Col	4739_BT	200772	Male
Col	4739_BT	255404	Male
Col	4739_BT	1174298	Male
Col	4739_BT	384376	Male
Col	4739_BT	114575	Male
Col	4739_BT	628636	Male
Col	4739_BT	401334	Male
Col	4739_BU	759845	Male
Col	4739_BU	774462	Male
Col	4739_BU	1484159	Male
Col	4739_BU	517301	Male
Col	4739_BU	1006157	Male
Col	4739_BV	515979	Male
Col	4739_BV	287084	Male
Col	4739_BV	498864	Male
Col	4739_BV	1450420	Male
Col	4739_BW	965230	Male
Col	4739_BW	589243	Male
Col	4739_BW	773836	Male
Col	4739_BW	64272	Male
Col	4739_BW	667947	Male
Col	4739_BX	602614	Male
Col	4739_BX	1013497	Male
Col	4739_BX	335243	Male
Col	4739_BX	622786	Male
Col	4739_BX	687778	Male
Col	4739_BX	430483	Male
Col	4739_BY	314415	Male
Col	4739_BY	412830	Male
Col	4739_BY	6867	Male
Col	4739_BY	1068017	Male
Col	4739_BY	3930	Male
Col	4739_BY	958114	Male
Col	4739_BY	435905	Male
Col	4739_BZ	716973	Male
Col	4739_BZ	41811	Male
Col	4739_BZ	671090	Male
Col	4739_BZ	804554	Male
Col	4739_BZ	950672	Male
Col	4739_BZ	1006157	Male
Col	4739_BZ	743610	Male
Col	4739_CA	200222	Male
Col	4739_CA	459866	Male
Col	4739_CA	624669	Male
Col	4739_CA	587062	Male
Col	4739_CA	430574	Male
Col	4739_CA	516505	Male
Col	4739_CA	575039	Male
Col	4739_CB	85369	Male
Col	4739_CB	868296	Male
Col	4739_CB	1220376	Male
Col	4739_CB	457838	Male
Col	4739_CB	301539	Male
Col	4739_CB	442529	Male
Col	4739_CB	454545	Male
Col	4739_CB	468755	Male
Col	4739_CB	723372	Male
Col	4739_CB	759062	Male
Col	4739_CB	206049	Male
Col	4739_CC	510504	Male
Col	4739_CC	1289216	Male
Col	4739_CC	328147	Male
Col	4739_CC	509413	Male
Col	4739_CC	250209	Male
Col	4739_CC	662890	Male
Col	4739_CD	459525	Male
Col	4739_CD	966835	Male
Col	4739_CD	872302	Male
Col	4739_CD	821232	Male
Col	4739_CD	607860	Male
Col	4739_CD	1043619	Male
Col	4739_CD	85794	Male
Col	4739_CE	227283	Male
Col	4739_CE	560779	Male
Col	4739_CE	458487	Male
Col	4739_CE	584628	Male
Col	4739_CE	566477	Male
Col	4739_CE	316840	Male
Col	4739_CE	1178474	Male
Col	4739_CE	617022	Male
Col	4739_CF	136368	Male
Col	4739_CF	465519	Male
Col	4739_CF	1021842	Male
Col	4739_CF	175694	Male
Col	4739_CF	7794	Male
Col	4739_CG	329800	Male
Col	4739_CG	74546	Male
Col	4739_CG	124214	Male
Col	4739_CG	671090	Male
Col	4739_CG	804554	Male
Col	4739_CG	215363	Male
Col	4739_CG	163133	Male
Col	4739_CH	1183727	Male
Col	4739_CH	384721	Male
Col	4739_CH	197769	Male
Col	4739_CI	1072379	Male
Col	4739_CI	760815	Male
Col	4739_CI	970394	Male
Col	4739_CI	1675056	Male
Col	4739_CI	522296	Male
Col	4739_CI	957535	Male
Col	4739_CJ	93171	Male
Col	4739_CJ	584628	Male
Col	4739_CJ	316858	Male
Col	4739_CJ	451812	Male
Col	4739_CJ	102228	Male
Col	4739_CK	774462	Male
Col	4739_CK	135168	Male
Col	4739_CK	444264	Male
Col	4739_CK	470959	Male
Col	4739_CK	182644	Male
Col	4739_CK	558387	Male
Col	4739_CL	149029	Male
Col	4739_CL	506521	Male
Col	4739_CL	2152988	Male
Col	4739_CL	83165	Male
Col	4739_CL	192287	Male
Col	4739_CL	457129	Male
Col	4739_CL	1056461	Male
Col	4739_CL	965067	Male
Col	4739_CL	1211987	Male
Col	4739_CM	149029	Male
Col	4739_CM	579070	Male
Col	4739_CM	958114	Male
Col	4739_CM	157021	Male
Col	4739_CM	764919	Male
Col	4739_CM	868057	Male
Col	4739_CM	69478	Male
Col	4739_CM	1133538	Male
Col	4739_CN	718680	Male
Col	4739_CN	1395936	Male
Col	4739_CN	768849	Male
Col	4739_CN	469629	Male
Col	4739_CO	1550384	Male
Col	4739_CO	549269	Male
Col	4739_CO	249590	Male
Col	4739_CO	91625	Male
Col	4739_CO	385149	Male
Col	4739_CO	999400	Male
Col	4739_CO	2441965	Male
Col	4739_CP	398898	Male
Col	4739_CP	345700	Male
Col	4739_CP	709316	Male
Col	4739_CP	544126	Male
Col	4739_CP	933435	Male
Col	4739_CP	450593	Male
Col	4739_CP	553278	Male
Col	4739_CP	801098	Male
Col	4739_CQ	256879	Male
Col	4739_CQ	1125616	Male
Col	4739_CQ	631831	Male
Col	4739_CQ	462152	Male
Col	4739_CQ	542628	Male
Col	4739_CQ	718128	Male
Col	4740_A	671090	Male
Col	4740_A	462592	Male
Col	4740_A	222935	Male
Col	4740_A	2266546	Male
Col	4740_B	1013497	Male
Col	4740_B	749228	Male
Col	4740_B	652055	Male
Col	4740_B	678488	Male
Col	4740_B	676505	Male
Col	4740_C	20649	Male
Col	4740_C	775835	Male
Col	4740_C	211975	Male
Col	4740_C	250739	Male
Col	4740_C	495353	Male
Col	4740_C	250209	Male
Col	4740_C	1068216	Male
Col	4740_C	928392	Male
Col	4740_D	1416041	Male
Col	4740_D	1667385	Male
Col	4740_D	732130	Male
Col	4740_D	1021842	Male
Col	4740_D	535654	Male
Col	4740_D	1128647	Male
Col	4740_E	186351	Male
Col	4740_E	659572	Male
Col	4740_E	625096	Male
Col	4740_E	432740	Male
Col	4740_E	463814	Male
Col	4740_E	506800	Male
Col	4740_E	633722	Male
Col	4740_E	707613	Male
Col	4740_F	727571	Male
Col	4740_F	412070	Male
Col	4740_F	1135300	Male
Col	4740_F	733562	Male
Col	4740_F	428551	Male
Col	4740_F	1456127	Male
Col	4740_F	151182	Male
Col	4740_F	658150	Male
Col	4740_F	449768	Male
Col	4740_F	368917	Male
Col	4740_G	291575	Male
Col	4740_G	1942607	Male
Col	4740_G	942643	Male
Col	4740_G	549015	Male
Col	4740_G	381169	Male
Col	4740_G	707613	Male
Col	4740_H	1072343	Male
Col	4740_H	941476	Male
Col	4740_H	1022266	Male
Col	4740_H	1275639	Male
Col	4740_H	269342	Male
Col	4740_H	1521849	Male
Col	4740_H	631831	Male
Col	4740_H	6654	Male
Col	4740_H	755230	Male
Col	4740_H	1006157	Male
Col	4740_I	1200050	Male
Col	4740_I	635748	Male
Col	4740_I	78932	Male
Col	4740_I	687778	Male
Col	4740_I	23381	Male
Col	4740_I	1015746	Male
Col	4740_J	493157	Male
Col	4740_J	1103309	Male
Col	4740_J	382558	Male
Col	4740_J	1474674	Male
Col	4740_J	237751	Male
Col	4740_J	451962	Male
Col	4740_J	939763	Male
Col	4740_K	534215	Male
Col	4740_K	248006	Male
Col	4740_K	237751	Male
Col	4740_L	531550	Male
Col	4740_L	1143536	Male
Col	4740_L	940040	Male
Col	4740_M	1072343	Male
Col	4740_M	464727	Male
Col	4740_M	1135300	Male
Col	4740_M	329220	Male
Col	4740_N	160362	Male
Col	4740_N	152147	Male
Col	4740_N	777993	Male
Col	4740_N	1897890	Male
Col	4740_N	661538	Male
Col	4740_N	550058	Male
Col	4740_O	666808	Male
Col	4740_O	349666	Male
Col	4740_O	679394	Male
Col	4740_O	369214	Male
Col	4740_P	775835	Male
Col	4740_P	1291111	Male
Col	4740_P	215854	Male
Col	4740_P	477734	Male
Col	4740_P	109870	Male
Col	4740_P	717026	Male
Col	4740_Q	70008	Male
Col	4740_Q	1085522	Male
Col	4740_Q	1017688	Male
Col	4740_Q	550685	Male
Col	4740_Q	595446	Male
Col	4740_Q	325252	Male
Col	4740_Q	707613	Male
Col	4740_R	85195	Male
Col	4740_R	495681	Male
Col	4740_R	310882	Male
Col	4740_R	1376101	Male
Col	4740_R	1276199	Male
Col	4740_S	549269	Male
Col	4740_S	1211512	Male
Col	4740_S	225513	Male
Col	4740_S	1366713	Male
Col	4740_T	1488896	Male
Col	4740_T	966073	Male
Col	4740_T	484326	Male
Col	4740_T	471088	Male
Col	4740_T	506366	Male
Col	4740_U	1435091	Male
Col	4740_U	285946	Male
Col	4740_U	963701	Male
Col	4740_U	1570795	Male
Col	4740_U	1056461	Male
Col	4740_U	197236	Male
Col	4740_U	1261822	Male
Col	4740_V	802679	Male
Col	4740_W	949880	Male
Col	4740_W	1175098	Male
Col	4740_W	509554	Male
Col	4740_W	225391	Male
Col	4740_W	389970	Male
Col	4740_W	661111	Male
Col	4740_W	368664	Male
Col	4740_W	1366713	Male
Col	4740_X	229223	Male
Col	4740_X	328147	Male
Col	4740_X	355915	Male
Col	4740_X	318651	Male
Col	4740_X	155444	Male
Col	4740_X	369878	Male
Col	4740_X	468755	Male
Col	4740_X	166968	Male
Col	4740_Y	916895	Male
Col	4740_Y	320279	Male
Col	4740_Y	970394	Male
Col	4740_Y	421974	Male
Col	4740_Y	773836	Male
Col	4740_Y	222381	Male
Col	4740_Y	946281	Male
Col	4740_Z	75285	Male
Col	4740_Z	552	Male
Col	4740_Z	1246361	Male
Col	4740_Z	481503	Male
Col	4740_AA	444993	Male
Col	4740_AA	779026	Male
Col	4740_AA	2084979	Male
Col	4740_AA	2008865	Male
Col	4740_AB	364823	Male
Col	4740_AB	822877	Male
Col	4740_AB	139977	Male
Col	4740_AB	250739	Male
Col	4740_AB	622786	Male
Col	4740_AB	478824	Male
Col	4740_AC	744669	Male
Col	4740_AC	250739	Male
Col	4740_AC	382020	Male
Col	4740_AC	1570795	Male
Col	4740_AC	1038011	Male
Col	4740_AC	157646	Male
Col	4740_AC	30698	Male
Col	4740_AD	965230	Male
Col	4740_AD	342053	Male
Col	4740_AD	250739	Male
Col	4740_AD	321154	Male
Col	4740_AD	120100	Male
Col	4740_AE	602614	Male
Col	4740_AE	1249829	Male
Col	4740_AE	513694	Male
Col	4740_AE	2087419	Male
Col	4740_AE	647022	Male
Col	4740_AE	458616	Male
Col	4740_AE	1877148	Male
Col	4740_AF	506544	Male
Col	4740_AF	1021399	Male
Col	4740_AF	1176185	Male
Col	4740_AF	401504	Male
Col	4398_A_4549_A	404616	Male
Col	4398_A_4549_A	1413642	Male
Col	4398_A_4549_A	966947	Male
Col	4398_A_4549_A	361408	Male
Col	4398_A_4549_A	14458	Male
Col	4398_J_4549_J	800281	Male
Col	4398_J_4549_J	360122	Male
Col	4398_J_4549_J	1707228	Male
Col	4398_J_4549_J	266009	Male
Col	4398_J_4549_J	879130	Male
Col	4398_J_4549_J	739490	Male
Col	4398_J_4549_J	389708	Male
Col	4398_K_4549_K	703202	Male
Col	4398_K_4549_K	1146184	Male
Col	4398_K_4549_K	1170483	Male
Col	4398_K_4549_K	491195	Male
Col	4398_K_4549_K	138362	Male
Col	4398_K_4549_K	629541	Male
Col	4398_L_4549_L	203942	Male
Col	4398_L_4549_L	1426694	Male
Col	4398_M_4549_M	259809	Male
Col	4398_M_4549_M	536230	Male
Col	4398_M_4549_M	610552	Male
Col	4398_M_4549_M	923008	Male
Col	4398_M_4549_M	438430	Male
Col	4398_M_4549_M	1082037	Male
Col	4398_N_4549_N	136925	Male
Col	4398_N_4549_N	240374	Male
Col	4398_N_4549_N	616473	Male
Col	4398_N_4549_N	195942	Male
Col	4398_N_4549_N	620338	Male
Col	4398_N_4549_N	760211	Male
Col	4398_O_4549_O	787441	Male
Col	4398_O_4549_O	598093	Male
Col	4398_O_4549_O	910949	Male
Col	4398_O_4549_O	661259	Male
Col	4398_O_4549_O	618067	Male
Col	4398_P_4549_P	567432	Male
Col	4398_P_4549_P	121836	Male
Col	4398_P_4549_P	839227	Male
Col	4398_P_4549_P	1522685	Male
Col	4398_P_4549_P	200574	Male
Col	4398_P_4549_P	709859	Male
Col	4398_Q_4549_Q	513869	Male
Col	4398_Q_4549_Q	131142	Male
Col	4398_Q_4549_Q	433516	Male
Col	4398_Q_4549_Q	10385	Male
Col	4398_Q_4549_Q	641137	Male
Col	4398_Q_4549_Q	718635	Male
Col	4398_Q_4549_Q	115014	Male
Col	4398_Q_4549_Q	647233	Male
Col	4398_R_4549_R	405818	Male
Col	4398_R_4549_R	752806	Male
Col	4398_R_4549_R	358773	Male
Col	4398_R_4549_R	1307785	Male
Col	4398_R_4549_R	336091	Male
Col	4398_S_4549_S	370897	Male
Col	4398_S_4549_S	323720	Male
Col	4398_S_4549_S	672737	Male
Col	4398_S_4549_S	199028	Male
Col	4398_S_4549_S	162290	Male
Col	4398_B_4549_B	948409	Male
Col	4398_B_4549_B	936688	Male
Col	4398_B_4549_B	334192	Male
Col	4398_B_4549_B	879590	Male
Col	4398_B_4549_B	1088464	Male
Col	4398_B_4549_B	36486	Male
Col	4398_T_4549_T	588863	Male
Col	4398_T_4549_T	413750	Male
Col	4398_T_4549_T	875872	Male
Col	4398_T_4549_T	1311163	Male
Col	4398_T_4549_T	832831	Male
Col	4398_U_4549_U	746404	Male
Col	4398_U_4549_U	761224	Male
Col	4398_U_4549_U	756520	Male
Col	4398_U_4549_U	629819	Male
Col	4398_U_4549_U	1317681	Male
Col	4398_U_4549_U	453285	Male
Col	4398_U_4549_U	1032928	Male
Col	4398_V_4549_V	553214	Male
Col	4398_V_4549_V	416088	Male
Col	4398_V_4549_V	463714	Male
Col	4398_V_4549_V	850188	Male
Col	4398_W_4549_W	338034	Male
Col	4398_W_4549_W	78371	Male
Col	4398_W_4549_W	678596	Male
Col	4398_W_4549_W	1110366	Male
Col	4398_W_4549_W	1088465	Male
Col	4398_X_4549_X	239214	Male
Col	4398_X_4549_X	388822	Male
Col	4398_X_4549_X	324109	Male
Col	4398_X_4549_X	820527	Male
Col	4398_X_4549_X	882647	Male
Col	4398_X_4549_X	1111104	Male
Col	4398_Y_4549_Y	553214	Male
Col	4398_Y_4549_Y	115434	Male
Col	4398_Y_4549_Y	453986	Male
Col	4398_Y_4549_Y	1591561	Male
Col	4398_Y_4549_Y	773580	Male
Col	4398_Y_4549_Y	238166	Male
Col	4398_Z_4549_Z	768490	Male
Col	4398_Z_4549_Z	672514	Male
Col	4398_Z_4549_Z	1008678	Male
Col	4398_Z_4549_Z	1168571	Male
Col	4398_Z_4549_Z	858812	Male
Col	4398_Z_4549_Z	1545301	Male
Col	4398_Z_4549_Z	608425	Male
Col	4398_AA_4549_AA	307308	Male
Col	4398_AA_4549_AA	742781	Male
Col	4398_AA_4549_AA	261472	Male
Col	4398_AA_4549_AA	941648	Male
Col	4398_AA_4549_AA	284029	Male
Col	4398_AA_4549_AA	61915	Male
Col	4398_AA_4549_AA	306102	Male
Col	4398_AB_4549_AB	604699	Male
Col	4398_AB_4549_AB	534489	Male
Col	4398_AB_4549_AB	778858	Male
Col	4398_AB_4549_AB	344667	Male
Col	4398_AB_4549_AB	13922	Male
Col	4398_AB_4549_AB	561594	Male
Col	4398_AC_4549_AC	258101	Male
Col	4398_AC_4549_AC	461036	Male
Col	4398_AC_4549_AC	619670	Male
Col	4398_AC_4549_AC	1330316	Male
Col	4398_C_4549_C	246788	Male
Col	4398_C_4549_C	1119241	Male
Col	4398_C_4549_C	321991	Male
Col	4398_C_4549_C	898354	Male
Col	4398_C_4549_C	235065	Male
Col	4398_C_4549_C	670074	Male
Col	4398_C_4549_C	697685	Male
Col	4398_C_4549_C	653101	Male
Col	4398_AD_4549_AD	670153	Male
Col	4398_AD_4549_AD	126552	Male
Col	4398_AD_4549_AD	265224	Male
Col	4398_AE_4549_AE	625811	Male
Col	4398_AE_4549_AE	676647	Male
Col	4398_AE_4549_AE	481527	Male
Col	4398_AE_4549_AE	618623	Male
Col	4398_AF_4549_AF	592809	Male
Col	4398_AF_4549_AF	312874	Male
Col	4398_AF_4549_AF	681304	Male
Col	4398_AF_4549_AF	369852	Male
Col	4398_AF_4549_AF	407326	Male
Col	4398_D_4549_D	328791	Male
Col	4398_D_4549_D	1216290	Male
Col	4398_D_4549_D	1254133	Male
Col	4398_D_4549_D	115014	Male
Col	4398_D_4549_D	1010052	Male
Col	4398_E_4549_E	333773	Male
Col	4398_E_4549_E	817092	Male
Col	4398_E_4549_E	1526400	Male
Col	4398_E_4549_E	426433	Male
Col	4398_E_4549_E	242030	Male
Col	4398_E_4549_E	338424	Male
Col	4398_F_4549_F	1121166	Male
Col	4398_F_4549_F	689705	Male
Col	4398_F_4549_F	1009623	Male
Col	4398_F_4549_F	589482	Male
Col	4398_F_4549_F	718817	Male
Col	4398_F_4549_F	1588361	Male
Col	4398_H_4549_H	354200	Male
Col	4398_H_4549_H	1329314	Male
Col	4398_H_4549_H	1153232	Male
Col	4398_H_4549_H	1421508	Male
Col	4398_H_4549_H	261805	Male
Col	4398_H_4549_H	804176	Male
Col	4398_H_4549_H	345141	Male
Col	4398_H_4549_H	310339	Male
[truncated: 19,147 more rows]
