# Supplementary material for: The megabase-scale crossover landscape is largely independent of sequence divergence
Source: Nat Commun. 2022 Jul 2;13:3828. doi: 10.1038/s41467-022-31509-8 (PMC9250513; doi:10.1038/s41467-022-31509-8)
Supplement: Supplementary file 10 — Source Data [file 41467_2022_31509_MOESM10_ESM.zip › Source_Data/SupplementaryFigure2.marker.inter_distance.Obs_Exp.Col.txt]

chr	pop	inter_dist	class
Chr1	Col_A	83501	Observed
Chr1	Col_A	5101	Observed
Chr1	Col_A	80268	Observed
Chr1	Col_A	37356	Observed
Chr1	Col_A	26820	Observed
Chr1	Col_A	32328	Observed
Chr1	Col_A	192817	Observed
Chr1	Col_A	170204	Observed
Chr1	Col_A	956516	Observed
Chr1	Col_A	8714	Observed
Chr1	Col_A	149029	Observed
Chr1	Col_A	126087	Observed
Chr1	Col_A	86011	Observed
Chr1	Col_A	13261	Observed
Chr1	Col_A	3939	Observed
Chr1	Col_A	4971	Observed
Chr1	Col_A	73788	Observed
Chr1	Col_A	82448	Observed
Chr1	Col_A	35076	Observed
Chr1	Col_A	41712	Observed
Chr1	Col_A	61488	Observed
Chr1	Col_A	70008	Observed
Chr1	Col_A	143501	Observed
Chr1	Col_A	298043	Observed
Chr1	Col_A	758506	Observed
Chr1	Col_A	44173	Observed
Chr1	Col_A	174665	Observed
Chr1	Col_A	40932	Observed
Chr1	Col_A	186351	Observed
Chr1	Col_A	278376	Observed
Chr1	Col_A	66823	Observed
Chr1	Col_A	71064	Observed
Chr1	Col_A	26449	Observed
Chr1	Col_A	14929	Observed
Chr1	Col_A	11207	Observed
Chr1	Col_A	156124	Observed
Chr1	Col_A	121364	Observed
Chr1	Col_A	179787	Observed
Chr1	Col_A	361775	Observed
Chr1	Col_A	96757	Observed
Chr1	Col_A	5289	Observed
Chr1	Col_A	45739	Observed
Chr1	Col_A	358736	Observed
Chr1	Col_A	11740	Observed
Chr1	Col_A	133686	Observed
Chr1	Col_A	50676	Observed
Chr1	Col_A	698136	Observed
Chr1	Col_A	33307	Observed
Chr1	Col_A	136368	Observed
Chr1	Col_A	67076	Observed
Chr1	Col_A	162147	Observed
Chr1	Col_A	167653	Observed
Chr1	Col_A	364823	Observed
Chr1	Col_A	423493	Observed
Chr1	Col_A	284027	Observed
Chr1	Col_A	243041	Observed
Chr1	Col_A	22201	Observed
Chr1	Col_A	327002	Observed
Chr1	Col_A	135327	Observed
Chr1	Col_A	1899	Observed
Chr1	Col_A	74350	Observed
Chr1	Col_A	81383	Observed
Chr1	Col_A	158682	Observed
Chr1	Col_A	44408	Observed
Chr1	Col_A	72359	Observed
Chr1	Col_A	232478	Observed
Chr1	Col_A	70262	Observed
Chr1	Col_A	75225	Observed
Chr1	Col_A	13623	Observed
Chr1	Col_A	1252	Observed
Chr1	Col_A	412070	Observed
Chr1	Col_A	296656	Observed
Chr1	Col_A	105424	Observed
Chr1	Col_A	71559	Observed
Chr1	Col_A	20429	Observed
Chr1	Col_A	283177	Observed
Chr1	Col_A	129653	Observed
Chr1	Col_A	32163	Observed
Chr1	Col_A	93171	Observed
Chr1	Col_A	90713	Observed
Chr1	Col_A	160264	Observed
Chr1	Col_A	231867	Observed
Chr1	Col_A	51371	Observed
Chr1	Col_A	134689	Observed
Chr1	Col_A	88617	Observed
Chr1	Col_A	127416	Observed
Chr1	Col_A	1857	Observed
Chr1	Col_A	54537	Observed
Chr1	Col_A	60916	Observed
Chr1	Col_A	97818	Observed
Chr1	Col_A	93713	Observed
Chr1	Col_A	247138	Observed
Chr1	Col_A	173961	Observed
Chr1	Col_A	321404	Observed
Chr1	Col_A	20649	Observed
Chr1	Col_A	168451	Observed
Chr1	Col_A	45772	Observed
Chr1	Col_A	209940	Observed
Chr1	Col_A	237090	Observed
Chr1	Col_A	60273	Observed
Chr1	Col_A	75285	Observed
Chr1	Col_A	306907	Observed
Chr1	Col_A	69906	Observed
Chr1	Col_A	90970	Observed
Chr1	Col_A	835945	Observed
Chr1	Col_A	67547	Observed
Chr1	Col_A	122613	Observed
Chr1	Col_A	26416	Observed
Chr1	Col_A	90993	Observed
Chr1	Col_A	17746	Observed
Chr1	Col_A	47581	Observed
Chr1	Col_A	158094	Observed
Chr1	Col_A	62229	Observed
Chr1	Col_A	5925	Observed
Chr1	Col_A	58885	Observed
Chr1	Col_A	552	Observed
Chr1	Col_A	119457	Observed
Chr1	Col_A	414698	Observed
Chr1	Col_A	6867	Observed
Chr1	Col_A	418288	Observed
Chr1	Col_A	245669	Observed
Chr1	Col_A	164307	Observed
Chr1	Col_A	65349	Observed
Chr1	Col_A	56267	Observed
Chr1	Col_A	148213	Observed
Chr1	Col_A	254616	Observed
Chr1	Col_A	55229	Observed
Chr1	Col_A	107288	Observed
Chr1	Col_A	178760	Observed
Chr1	Col_A	85195	Observed
Chr1	Col_A	200772	Observed
Chr1	Col_A	827596	Observed
Chr1	Col_A	6136	Observed
Chr1	Col_A	21843	Observed
Chr1	Col_A	18916	Observed
Chr1	Col_A	30116	Observed
Chr1	Col_A	261159	Observed
Chr1	Col_A	465519	Observed
Chr1	Col_A	154840	Observed
Chr1	Col_A	21672	Observed
Chr1	Col_A	94264	Observed
Chr1	Col_A	23550	Observed
Chr1	Col_A	5903	Observed
Chr1	Col_A	245179	Observed
Chr1	Col_A	96019	Observed
Chr1	Col_A	207295	Observed
Chr1	Col_A	241185	Observed
Chr1	Col_A	3716	Observed
Chr1	Col_A	172679	Observed
Chr1	Col_A	108926	Observed
Chr1	Col_A	757859	Observed
Chr1	Col_A	183617	Observed
Chr1	Col_A	76212	Observed
Chr1	Col_A	732130	Observed
Chr1	Col_A	403170	Observed
Chr1	Col_A	39798	Observed
Chr1	Col_A	53348	Observed
Chr1	Col_A	19405	Observed
Chr1	Col_A	4199	Observed
Chr1	Col_A	94133	Observed
Chr1	Col_A	636521	Observed
Chr1	Col_A	3329	Observed
Chr1	Col_A	256290	Observed
Chr1	Col_A	121750	Observed
Chr1	Col_A	53604	Observed
Chr1	Col_A	354216	Observed
Chr1	Col_A	368015	Observed
Chr1	Col_A	192906	Observed
Chr1	Col_A	442842	Observed
Chr1	Col_A	138714	Observed
Chr1	Col_A	445914	Observed
Chr1	Col_A	30405	Observed
Chr1	Col_A	274959	Observed
Chr1	Col_A	27849	Observed
Chr1	Col_A	194736	Observed
Chr1	Col_A	88114	Observed
Chr1	Col_A	123658	Observed
Chr1	Col_A	194974	Observed
Chr1	Col_A	4948	Observed
Chr1	Col_A	40864	Observed
Chr1	Col_A	77311	Observed
Chr1	Col_A	41086	Observed
Chr1	Col_A	126685	Observed
Chr1	Col_A	36812	Observed
Chr1	Col_A	296369	Observed
Chr1	Col_A	97846	Observed
Chr1	Col_A	72222	Observed
Chr1	Col_A	74546	Observed
Chr1	Col_A	110996	Observed
Chr1	Col_A	29206	Observed
Chr1	Col_A	120495	Observed
Chr1	Col_A	324707	Observed
Chr1	Col_A	159004	Observed
Chr1	Col_A	165105	Observed
Chr1	Col_A	152518	Observed
Chr1	Col_A	10361	Observed
Chr1	Col_A	6169	Observed
Chr1	Col_A	85913	Observed
Chr1	Col_A	130619	Observed
Chr1	Col_A	43826	Observed
Chr1	Col_A	41811	Observed
Chr1	Col_B	73768	Observed
Chr1	Col_B	208521	Observed
Chr1	Col_B	13841	Observed
Chr1	Col_B	151353	Observed
Chr1	Col_B	97711	Observed
Chr1	Col_B	54759	Observed
Chr1	Col_B	37851	Observed
Chr1	Col_B	214295	Observed
Chr1	Col_B	1319	Observed
Chr1	Col_B	1536	Observed
Chr1	Col_B	78225	Observed
Chr1	Col_B	123243	Observed
Chr1	Col_B	136566	Observed
Chr1	Col_B	75361	Observed
Chr1	Col_B	10516	Observed
Chr1	Col_B	56938	Observed
Chr1	Col_B	357127	Observed
Chr1	Col_B	99231	Observed
Chr1	Col_B	47117	Observed
Chr1	Col_B	49739	Observed
Chr1	Col_B	94520	Observed
Chr1	Col_B	74359	Observed
Chr1	Col_B	8766	Observed
Chr1	Col_B	151146	Observed
Chr1	Col_B	111635	Observed
Chr1	Col_B	294183	Observed
Chr1	Col_B	135407	Observed
Chr1	Col_B	167357	Observed
Chr1	Col_B	41016	Observed
Chr1	Col_B	81040	Observed
Chr1	Col_B	33922	Observed
Chr1	Col_B	150636	Observed
Chr1	Col_B	133073	Observed
Chr1	Col_B	30054	Observed
Chr1	Col_B	149811	Observed
Chr1	Col_B	121800	Observed
Chr1	Col_B	3489	Observed
Chr1	Col_B	43403	Observed
Chr1	Col_B	128407	Observed
Chr1	Col_B	178901	Observed
Chr1	Col_B	148189	Observed
Chr1	Col_B	86549	Observed
Chr1	Col_B	434723	Observed
Chr1	Col_B	1492	Observed
Chr1	Col_B	24472	Observed
Chr1	Col_B	273796	Observed
Chr1	Col_B	286757	Observed
Chr1	Col_B	180809	Observed
Chr1	Col_B	166188	Observed
Chr1	Col_B	96486	Observed
Chr1	Col_B	14412	Observed
Chr1	Col_B	83538	Observed
Chr1	Col_B	34065	Observed
Chr1	Col_B	153636	Observed
Chr1	Col_B	69406	Observed
Chr1	Col_B	84701	Observed
Chr1	Col_B	83195	Observed
Chr1	Col_B	30164	Observed
Chr1	Col_B	74435	Observed
Chr1	Col_B	51669	Observed
Chr1	Col_B	96135	Observed
Chr1	Col_B	137474	Observed
Chr1	Col_B	551	Observed
Chr1	Col_B	175965	Observed
Chr1	Col_B	1810	Observed
Chr1	Col_B	43997	Observed
Chr1	Col_B	260779	Observed
Chr1	Col_B	90525	Observed
Chr1	Col_B	212581	Observed
Chr1	Col_B	7545	Observed
Chr1	Col_B	183044	Observed
Chr1	Col_B	23407	Observed
Chr1	Col_B	75125	Observed
Chr1	Col_B	230269	Observed
Chr1	Col_B	48656	Observed
Chr1	Col_B	53447	Observed
Chr1	Col_B	337586	Observed
Chr1	Col_B	50429	Observed
Chr1	Col_B	27942	Observed
Chr1	Col_B	439849	Observed
Chr1	Col_B	15058	Observed
Chr1	Col_B	28466	Observed
Chr1	Col_B	64971	Observed
Chr1	Col_B	53178	Observed
Chr1	Col_B	21905	Observed
Chr1	Col_B	111164	Observed
Chr1	Col_B	259733	Observed
Chr1	Col_B	22752	Observed
Chr1	Col_B	77354	Observed
Chr1	Col_B	207593	Observed
Chr1	Col_B	183367	Observed
Chr1	Col_B	57457	Observed
Chr1	Col_B	128124	Observed
Chr1	Col_B	152093	Observed
Chr1	Col_B	70700	Observed
Chr1	Col_B	110980	Observed
Chr1	Col_B	150245	Observed
Chr1	Col_B	2828	Observed
Chr1	Col_B	501610	Observed
Chr1	Col_B	552299	Observed
Chr1	Col_B	136000	Observed
Chr1	Col_B	220905	Observed
Chr1	Col_B	39087	Observed
Chr1	Col_B	36719	Observed
Chr1	Col_B	16169	Observed
Chr1	Col_B	2702	Observed
Chr1	Col_B	96563	Observed
Chr1	Col_B	145053	Observed
Chr1	Col_B	123367	Observed
Chr1	Col_B	47012	Observed
Chr1	Col_B	92731	Observed
Chr1	Col_B	677	Observed
Chr1	Col_B	223490	Observed
Chr1	Col_B	110451	Observed
Chr1	Col_B	11964	Observed
Chr1	Col_B	207067	Observed
Chr1	Col_B	171510	Observed
Chr1	Col_B	5592	Observed
Chr1	Col_B	208566	Observed
Chr1	Col_B	313743	Observed
Chr1	Col_B	401376	Observed
Chr1	Col_B	687778	Observed
Chr1	Col_B	199158	Observed
Chr1	Col_B	231343	Observed
Chr1	Col_B	102149	Observed
Chr1	Col_B	98789	Observed
Chr1	Col_B	111266	Observed
Chr1	Col_B	26393	Observed
Chr1	Col_B	63376	Observed
Chr1	Col_B	26140	Observed
Chr1	Col_B	370164	Observed
Chr1	Col_B	75432	Observed
Chr1	Col_B	349783	Observed
Chr1	Col_B	103075	Observed
Chr1	Col_B	221386	Observed
Chr1	Col_B	102488	Observed
Chr1	Col_B	96245	Observed
Chr1	Col_B	1866	Observed
Chr1	Col_B	172559	Observed
Chr1	Col_B	148901	Observed
Chr1	Col_B	14171	Observed
Chr1	Col_B	417521	Observed
Chr1	Col_B	236218	Observed
Chr1	Col_B	43798	Observed
Chr1	Col_B	76264	Observed
Chr1	Col_B	132168	Observed
Chr1	Col_B	62783	Observed
Chr1	Col_B	30857	Observed
Chr1	Col_B	109685	Observed
Chr1	Col_B	17440	Observed
Chr1	Col_B	92028	Observed
Chr1	Col_B	176705	Observed
Chr1	Col_B	197243	Observed
Chr1	Col_B	46735	Observed
Chr1	Col_B	19804	Observed
Chr1	Col_B	13107	Observed
Chr1	Col_B	15626	Observed
Chr1	Col_B	48978	Observed
Chr1	Col_B	6073	Observed
Chr1	Col_B	114791	Observed
Chr1	Col_B	67916	Observed
Chr1	Col_B	298036	Observed
Chr1	Col_B	177298	Observed
Chr1	Col_B	45011	Observed
Chr1	Col_B	168219	Observed
Chr1	Col_B	160915	Observed
Chr1	Col_B	106866	Observed
Chr1	Col_B	149331	Observed
Chr1	Col_B	6037	Observed
Chr1	Col_B	61945	Observed
Chr1	Col_B	160660	Observed
Chr1	Col_B	295235	Observed
Chr1	Col_B	7071	Observed
Chr1	Col_B	17036	Observed
Chr1	Col_B	50658	Observed
Chr1	Col_B	83230	Observed
Chr1	Col_B	71271	Observed
Chr1	Col_B	185705	Observed
Chr1	Col_B	177971	Observed
Chr1	Col_B	74632	Observed
Chr1	Col_B	249690	Observed
Chr1	Col_B	91486	Observed
Chr1	Col_B	145703	Observed
Chr1	Col_B	53628	Observed
Chr1	Col_B	207446	Observed
Chr1	Col_B	54317	Observed
Chr1	Col_B	98359	Observed
Chr1	Col_B	37423	Observed
Chr1	Col_B	59666	Observed
Chr1	Col_B	42950	Observed
Chr1	Col_B	71253	Observed
Chr1	Col_B	65345	Observed
Chr1	Col_B	71580	Observed
Chr1	Col_B	566277	Observed
Chr1	Col_B	87172	Observed
Chr1	Col_B	39649	Observed
Chr1	Col_B	105260	Observed
Chr1	Col_B	78547	Observed
Chr1	Col_B	5818	Observed
Chr1	Col_B	3659	Observed
Chr1	Col_B	13424	Observed
Chr1	Col_B	14936	Observed
Chr1	Col_B	278521	Observed
Chr1	Col_B	9316	Observed
Chr1	Col_B	436890	Observed
Chr1	Col_B	110427	Observed
Chr1	Col_B	13914	Observed
Chr1	Col_B	106699	Observed
Chr1	Col_B	307906	Observed
Chr1	Col_B	39381	Observed
Chr1	Col_B	238765	Observed
Chr1	Col_B	17216	Observed
Chr1	Col_B	36437	Observed
Chr1	Col_B	176785	Observed
Chr1	Col_B	84687	Observed
Chr1	Col_B	66885	Observed
Chr1	Col_B	57392	Observed
Chr1	Col_B	116097	Observed
Chr1	Col_B	82058	Observed
Chr1	Col_B	290405	Observed
Chr1	Col_B	9112	Observed
Chr1	Col_B	16278	Observed
Chr1	Col_B	77897	Observed
Chr1	Col_B	41512	Observed
Chr1	Col_B	115583	Observed
Chr1	Col_B	11592	Observed
Chr1	Col_B	36738	Observed
Chr1	Col_B	72935	Observed
Chr1	Col_B	81557	Observed
Chr1	Col_B	412365	Observed
Chr1	Col_B	16886	Observed
Chr1	Col_B	15222	Observed
Chr1	Col_B	21900	Observed
Chr1	Col_B	18989	Observed
Chr1	Col_B	165585	Observed
Chr1	Col_B	375446	Observed
Chr1	Col_B	60091	Observed
Chr1	Col_B	88322	Observed
Chr1	Col_B	27188	Observed
Chr1	Col_B	15137	Observed
Chr1	Col_B	20338	Observed
Chr1	Col_B	65626	Observed
Chr1	Col_B	11883	Observed
Chr1	Col_B	50438	Observed
Chr1	Col_B	215094	Observed
Chr1	Col_B	31949	Observed
Chr1	Col_B	143887	Observed
Chr1	Col_B	82265	Observed
Chr1	Col_B	135382	Observed
Chr1	Col_B	32255	Observed
Chr1	Col_B	25820	Observed
Chr1	Col_B	105296	Observed
Chr1	Col_B	38256	Observed
Chr1	Col_B	83580	Observed
Chr1	Col_B	151412	Observed
Chr1	Col_B	88728	Observed
Chr1	Col_B	294349	Observed
Chr1	Col_B	29183	Observed
Chr1	Col_B	10598	Observed
Chr1	Col_B	187869	Observed
Chr1	Col_B	70276	Observed
Chr1	Col_B	5526	Observed
Chr1	Col_B	77463	Observed
Chr1	Col_B	271526	Observed
Chr1	Col_B	27862	Observed
Chr1	Col_E	27981	Observed
Chr1	Col_E	118312	Observed
Chr1	Col_E	7782	Observed
Chr1	Col_E	6148	Observed
Chr1	Col_E	110119	Observed
Chr1	Col_E	64943	Observed
Chr1	Col_E	79912	Observed
Chr1	Col_E	15530	Observed
Chr1	Col_E	176843	Observed
Chr1	Col_E	111855	Observed
Chr1	Col_E	131781	Observed
Chr1	Col_E	152385	Observed
Chr1	Col_E	154999	Observed
Chr1	Col_E	44776	Observed
Chr1	Col_E	41480	Observed
Chr1	Col_E	72348	Observed
Chr1	Col_E	77881	Observed
Chr1	Col_E	120828	Observed
Chr1	Col_E	70789	Observed
Chr1	Col_E	578423	Observed
Chr1	Col_E	180178	Observed
Chr1	Col_E	214922	Observed
Chr1	Col_E	4178	Observed
Chr1	Col_E	21461	Observed
Chr1	Col_E	53976	Observed
Chr1	Col_E	7664	Observed
Chr1	Col_E	40967	Observed
Chr1	Col_E	156868	Observed
Chr1	Col_E	102989	Observed
Chr1	Col_E	73635	Observed
Chr1	Col_E	73513	Observed
Chr1	Col_E	120287	Observed
Chr1	Col_E	7913	Observed
Chr1	Col_E	39527	Observed
Chr1	Col_E	89439	Observed
Chr1	Col_E	103623	Observed
Chr1	Col_E	52162	Observed
Chr1	Col_E	97352	Observed
Chr1	Col_E	174073	Observed
Chr1	Col_E	27652	Observed
Chr1	Col_E	184820	Observed
Chr1	Col_E	12932	Observed
Chr1	Col_E	33183	Observed
Chr1	Col_E	199749	Observed
Chr1	Col_E	32379	Observed
Chr1	Col_E	137795	Observed
Chr1	Col_E	504704	Observed
Chr1	Col_E	145186	Observed
Chr1	Col_E	313099	Observed
Chr1	Col_E	41602	Observed
Chr1	Col_E	33068	Observed
Chr1	Col_E	24753	Observed
Chr1	Col_E	194489	Observed
Chr1	Col_E	26340	Observed
Chr1	Col_E	274801	Observed
Chr1	Col_E	101354	Observed
Chr1	Col_E	15930	Observed
Chr1	Col_E	160200	Observed
Chr1	Col_E	80982	Observed
Chr1	Col_E	10982	Observed
Chr1	Col_E	260122	Observed
Chr1	Col_E	405188	Observed
Chr1	Col_E	22649	Observed
Chr1	Col_E	201195	Observed
Chr1	Col_E	359623	Observed
Chr1	Col_E	24977	Observed
Chr1	Col_E	117032	Observed
Chr1	Col_E	21077	Observed
Chr1	Col_E	333771	Observed
Chr1	Col_E	11510	Observed
Chr1	Col_E	302983	Observed
Chr1	Col_E	184686	Observed
Chr1	Col_E	9166	Observed
Chr1	Col_E	257349	Observed
Chr1	Col_E	171152	Observed
Chr1	Col_E	246174	Observed
Chr1	Col_E	89253	Observed
Chr1	Col_E	227576	Observed
Chr1	Col_E	26272	Observed
Chr1	Col_E	8293	Observed
Chr1	Col_E	145001	Observed
Chr1	Col_E	91311	Observed
Chr1	Col_E	104713	Observed
Chr1	Col_E	75056	Observed
Chr1	Col_E	4158	Observed
Chr1	Col_E	20398	Observed
Chr1	Col_E	10604	Observed
Chr1	Col_E	25620	Observed
Chr1	Col_E	4286	Observed
Chr1	Col_E	135762	Observed
Chr1	Col_E	14581	Observed
Chr1	Col_E	86679	Observed
Chr1	Col_E	6173	Observed
Chr1	Col_E	11535	Observed
Chr1	Col_E	12369	Observed
Chr1	Col_E	132450	Observed
Chr1	Col_E	97123	Observed
Chr1	Col_E	21613	Observed
Chr1	Col_E	79464	Observed
Chr1	Col_E	59441	Observed
Chr1	Col_E	50565	Observed
Chr1	Col_E	256	Observed
Chr1	Col_E	6310	Observed
Chr1	Col_E	17231	Observed
Chr1	Col_E	669440	Observed
Chr1	Col_E	65979	Observed
Chr1	Col_E	6587	Observed
Chr1	Col_E	31098	Observed
Chr1	Col_E	15334	Observed
Chr1	Col_E	94338	Observed
Chr1	Col_E	360840	Observed
Chr1	Col_E	169326	Observed
Chr1	Col_E	87708	Observed
Chr1	Col_E	291371	Observed
Chr1	Col_E	56147	Observed
Chr1	Col_E	36088	Observed
Chr1	Col_E	194260	Observed
Chr1	Col_E	71648	Observed
Chr1	Col_E	210187	Observed
Chr1	Col_E	82237	Observed
Chr1	Col_E	85325	Observed
Chr1	Col_E	26541	Observed
Chr1	Col_E	80498	Observed
Chr1	Col_E	164924	Observed
Chr1	Col_E	34052	Observed
Chr1	Col_E	211405	Observed
Chr1	Col_E	31314	Observed
Chr1	Col_E	43456	Observed
Chr1	Col_E	57250	Observed
Chr1	Col_E	195413	Observed
Chr1	Col_E	19048	Observed
Chr1	Col_E	332136	Observed
Chr1	Col_E	822737	Observed
Chr1	Col_E	224275	Observed
Chr1	Col_E	319930	Observed
Chr1	Col_E	167765	Observed
Chr1	Col_E	50180	Observed
Chr1	Col_E	15252	Observed
Chr1	Col_E	104811	Observed
Chr1	Col_E	11674	Observed
Chr1	Col_E	56614	Observed
Chr1	Col_E	865	Observed
Chr1	Col_E	34423	Observed
Chr1	Col_E	44625	Observed
Chr1	Col_E	12106	Observed
Chr1	Col_E	36664	Observed
Chr1	Col_E	70349	Observed
Chr1	Col_E	59226	Observed
Chr1	Col_E	100075	Observed
Chr1	Col_E	392	Observed
Chr1	Col_E	234559	Observed
Chr1	Col_E	283183	Observed
Chr1	Col_E	23984	Observed
Chr1	Col_E	21287	Observed
Chr1	Col_E	156343	Observed
Chr1	Col_E	322922	Observed
Chr1	Col_E	328998	Observed
Chr1	Col_E	390223	Observed
Chr1	Col_E	32414	Observed
Chr1	Col_E	213750	Observed
Chr1	Col_E	196159	Observed
Chr1	Col_E	17192	Observed
Chr1	Col_E	43126	Observed
Chr1	Col_E	116243	Observed
Chr1	Col_E	210131	Observed
Chr1	Col_E	133173	Observed
Chr1	Col_E	139236	Observed
Chr1	Col_E	43272	Observed
Chr1	Col_E	314082	Observed
Chr1	Col_E	252233	Observed
Chr1	Col_E	179941	Observed
Chr1	Col_E	421440	Observed
Chr1	Col_E	39375	Observed
Chr1	Col_E	146612	Observed
Chr1	Col_E	105352	Observed
Chr1	Col_E	49494	Observed
Chr1	Col_E	23693	Observed
Chr1	Col_E	204051	Observed
Chr1	Col_E	3228	Observed
Chr1	Col_E	972471	Observed
Chr1	Col_E	61483	Observed
Chr1	Col_E	51352	Observed
Chr1	Col_E	363069	Observed
Chr1	Col_E	125506	Observed
Chr1	Col_E	114916	Observed
Chr1	Col_E	189756	Observed
Chr1	Col_E	911285	Observed
Chr1	Col_E	158701	Observed
Chr1	Col_E	172417	Observed
Chr1	Col_E	493993	Observed
Chr1	Col_E	69152	Observed
Chr1	Col_E	548641	Observed
Chr1	Col_E	198820	Observed
Chr1	Col_E	6731	Observed
Chr1	Col_E	565561	Observed
Chr1	Col_E	33259	Observed
Chr1	Col_E	232932	Observed
Chr1	Col_E	143324	Observed
Chr1	Col_E	108579	Observed
Chr1	Col_E	157448	Observed
Chr1	Col_E	273795	Observed
Chr1	Col_E	25213	Observed
Chr1	Col_E	117348	Observed
Chr1	Col_E	3465	Observed
Chr1	Col_E	463253	Observed
Chr1	Col_E	82370	Observed
Chr1	Col_E	574309	Observed
Chr1	Col_E	171145	Observed
Chr1	Col_E	282310	Observed
Chr1	Col_E	37991	Observed
Chr1	Col_E	207622	Observed
Chr1	Col_E	334722	Observed
Chr1	Col_E	9259	Observed
Chr1	Col_E	110377	Observed
Chr1	Col_E	50300	Observed
Chr1	Col_E	88258	Observed
Chr1	Col_E	137661	Observed
Chr1	Col_E	58414	Observed
Chr1	Col_E	44074	Observed
Chr1	Col_E	88822	Observed
Chr1	Col_E	195405	Observed
Chr1	Col_F	23445	Observed
Chr1	Col_F	101222	Observed
Chr1	Col_F	457588	Observed
Chr1	Col_F	5860	Observed
Chr1	Col_F	82067	Observed
Chr1	Col_F	81999	Observed
Chr1	Col_F	9188	Observed
Chr1	Col_F	293851	Observed
Chr1	Col_F	10191	Observed
Chr1	Col_F	62197	Observed
Chr1	Col_F	265353	Observed
Chr1	Col_F	245027	Observed
Chr1	Col_F	386308	Observed
Chr1	Col_F	30832	Observed
Chr1	Col_F	399421	Observed
Chr1	Col_F	309319	Observed
Chr1	Col_F	289460	Observed
Chr1	Col_F	260314	Observed
Chr1	Col_F	66646	Observed
Chr1	Col_F	234474	Observed
Chr1	Col_F	65301	Observed
Chr1	Col_F	271992	Observed
Chr1	Col_F	117126	Observed
Chr1	Col_F	63116	Observed
Chr1	Col_F	82035	Observed
Chr1	Col_F	250350	Observed
Chr1	Col_F	22183	Observed
Chr1	Col_F	308235	Observed
Chr1	Col_F	4623	Observed
Chr1	Col_F	738	Observed
Chr1	Col_F	11965	Observed
Chr1	Col_F	267425	Observed
Chr1	Col_F	28337	Observed
Chr1	Col_F	609360	Observed
Chr1	Col_F	121737	Observed
Chr1	Col_F	43121	Observed
Chr1	Col_F	60088	Observed
Chr1	Col_F	370447	Observed
Chr1	Col_F	483922	Observed
Chr1	Col_F	393429	Observed
Chr1	Col_F	121110	Observed
Chr1	Col_F	81216	Observed
Chr1	Col_F	221171	Observed
Chr1	Col_F	141338	Observed
Chr1	Col_F	133981	Observed
Chr1	Col_F	69286	Observed
Chr1	Col_F	157069	Observed
Chr1	Col_F	3484	Observed
Chr1	Col_F	2451	Observed
Chr1	Col_F	18904	Observed
Chr1	Col_F	94061	Observed
Chr1	Col_F	25695	Observed
Chr1	Col_F	136624	Observed
Chr1	Col_F	153979	Observed
Chr1	Col_F	70903	Observed
Chr1	Col_F	89142	Observed
Chr1	Col_F	717544	Observed
Chr1	Col_F	74327	Observed
Chr1	Col_F	129979	Observed
Chr1	Col_F	6617	Observed
Chr1	Col_F	130759	Observed
Chr1	Col_F	29756	Observed
Chr1	Col_F	183722	Observed
Chr1	Col_F	279207	Observed
Chr1	Col_F	532342	Observed
Chr1	Col_F	348188	Observed
Chr1	Col_F	429004	Observed
Chr1	Col_F	198488	Observed
Chr1	Col_F	259001	Observed
Chr1	Col_F	23912	Observed
Chr1	Col_F	5588	Observed
Chr1	Col_F	46380	Observed
Chr1	Col_F	47151	Observed
Chr1	Col_F	457907	Observed
Chr1	Col_F	190798	Observed
Chr1	Col_F	247727	Observed
Chr1	Col_F	366981	Observed
Chr1	Col_F	166853	Observed
Chr1	Col_F	18506	Observed
Chr1	Col_F	246830	Observed
Chr1	Col_F	107924	Observed
Chr1	Col_F	279282	Observed
Chr1	Col_F	218258	Observed
Chr1	Col_F	1016142	Observed
Chr1	Col_F	379515	Observed
Chr1	Col_F	345941	Observed
Chr1	Col_F	27634	Observed
Chr1	Col_F	179913	Observed
Chr1	Col_F	92142	Observed
Chr1	Col_F	21739	Observed
Chr1	Col_F	55528	Observed
Chr1	Col_F	71454	Observed
Chr1	Col_F	13605	Observed
Chr1	Col_F	580919	Observed
Chr1	Col_F	5889	Observed
Chr1	Col_F	516007	Observed
Chr1	Col_F	35737	Observed
Chr1	Col_F	26547	Observed
Chr1	Col_F	95289	Observed
Chr1	Col_F	372013	Observed
Chr1	Col_F	32644	Observed
Chr1	Col_F	244578	Observed
Chr1	Col_F	26285	Observed
Chr1	Col_F	4913	Observed
Chr1	Col_F	4428	Observed
Chr1	Col_F	147807	Observed
Chr1	Col_F	79403	Observed
Chr1	Col_F	83675	Observed
Chr1	Col_F	46393	Observed
Chr1	Col_F	161619	Observed
Chr1	Col_F	129627	Observed
Chr1	Col_F	33047	Observed
Chr1	Col_F	33202	Observed
Chr1	Col_F	12495	Observed
Chr1	Col_F	107792	Observed
Chr1	Col_F	365071	Observed
Chr1	Col_F	150776	Observed
Chr1	Col_F	24403	Observed
Chr1	Col_F	31966	Observed
Chr1	Col_F	7381	Observed
Chr1	Col_F	210873	Observed
Chr1	Col_F	41987	Observed
Chr1	Col_F	55298	Observed
Chr1	Col_F	68131	Observed
Chr1	Col_F	45776	Observed
Chr1	Col_F	105749	Observed
Chr1	Col_F	51953	Observed
Chr1	Col_F	169580	Observed
Chr1	Col_F	1350	Observed
Chr1	Col_F	71172	Observed
Chr1	Col_F	38483	Observed
Chr1	Col_F	109234	Observed
Chr1	Col_F	46102	Observed
Chr1	Col_F	117756	Observed
Chr1	Col_F	302785	Observed
Chr1	Col_F	80876	Observed
Chr1	Col_F	119804	Observed
Chr1	Col_F	240275	Observed
Chr1	Col_F	61342	Observed
Chr1	Col_F	12948	Observed
Chr1	Col_F	136958	Observed
Chr1	Col_F	219312	Observed
Chr1	Col_F	9390	Observed
Chr1	Col_F	117131	Observed
Chr1	Col_F	13111	Observed
Chr1	Col_F	309078	Observed
Chr1	Col_F	32519	Observed
Chr1	Col_F	52701	Observed
Chr1	Col_F	170033	Observed
Chr1	Col_F	42308	Observed
Chr1	Col_F	48932	Observed
Chr1	Col_F	195810	Observed
Chr1	Col_F	285899	Observed
Chr1	Col_F	137276	Observed
Chr1	Col_F	29237	Observed
Chr1	Col_F	153162	Observed
Chr1	Col_F	154610	Observed
Chr1	Col_F	118264	Observed
Chr1	Col_F	35743	Observed
Chr1	Col_F	121054	Observed
Chr1	Col_F	111506	Observed
Chr1	Col_F	243190	Observed
Chr1	Col_F	138079	Observed
Chr1	Col_F	51679	Observed
Chr1	Col_F	217598	Observed
Chr1	Col_F	61317	Observed
Chr1	Col_F	228502	Observed
Chr1	Col_F	293159	Observed
Chr1	Col_F	27676	Observed
Chr1	Col_F	29021	Observed
Chr1	Col_F	113907	Observed
Chr1	Col_F	34172	Observed
Chr1	Col_F	237370	Observed
Chr1	Col_F	89953	Observed
Chr1	Col_F	42722	Observed
Chr1	Col_F	17814	Observed
Chr1	Col_F	67839	Observed
Chr1	Col_F	191551	Observed
Chr1	Col_F	19809	Observed
Chr1	Col_F	64589	Observed
Chr1	Col_F	165712	Observed
Chr1	Col_F	261383	Observed
Chr1	Col_F	12382	Observed
Chr1	Col_F	29838	Observed
Chr1	Col_F	138168	Observed
Chr1	Col_F	26935	Observed
Chr1	Col_F	91930	Observed
Chr1	Col_F	122806	Observed
Chr1	Col_F	58581	Observed
Chr1	Col_F	175138	Observed
Chr1	Col_F	63672	Observed
Chr1	Col_F	10098	Observed
Chr1	Col_F	114373	Observed
Chr1	Col_F	198273	Observed
Chr1	Col_F	6862	Observed
Chr1	Col_F	218124	Observed
Chr1	Col_F	14311	Observed
Chr1	Col_F	223407	Observed
Chr1	Col_F	35396	Observed
Chr1	Col_F	83988	Observed
Chr1	Col_F	88825	Observed
Chr1	Col_F	48042	Observed
Chr1	Col_F	66503	Observed
Chr1	Col_F	97755	Observed
Chr1	Col_F	64410	Observed
Chr1	Col_F	104441	Observed
Chr1	Col_F	402732	Observed
Chr1	Col_F	50673	Observed
Chr1	Col_F	126941	Observed
Chr1	Col_F	98936	Observed
Chr1	Col_F	197853	Observed
Chr1	Col_F	769	Observed
Chr1	Col_F	5279	Observed
Chr1	Col_F	88403	Observed
Chr1	Col_F	166650	Observed
Chr2	Col_A	176232	Observed
Chr2	Col_A	73358	Observed
Chr2	Col_A	3398	Observed
Chr2	Col_A	432798	Observed
Chr2	Col_A	77498	Observed
Chr2	Col_A	110067	Observed
Chr2	Col_A	34609	Observed
Chr2	Col_A	167784	Observed
Chr2	Col_A	105723	Observed
Chr2	Col_A	53238	Observed
Chr2	Col_A	188575	Observed
Chr2	Col_A	127021	Observed
Chr2	Col_A	91221	Observed
Chr2	Col_A	125633	Observed
Chr2	Col_A	221416	Observed
Chr2	Col_A	16350	Observed
Chr2	Col_A	6348	Observed
Chr2	Col_A	80227	Observed
Chr2	Col_A	172505	Observed
Chr2	Col_A	135168	Observed
Chr2	Col_A	4399	Observed
Chr2	Col_A	210099	Observed
Chr2	Col_A	159432	Observed
Chr2	Col_A	111947	Observed
Chr2	Col_A	165244	Observed
Chr2	Col_A	494041	Observed
Chr2	Col_A	76995	Observed
Chr2	Col_A	73353	Observed
Chr2	Col_A	61232	Observed
Chr2	Col_A	22593	Observed
Chr2	Col_A	268612	Observed
Chr2	Col_A	46180	Observed
Chr2	Col_A	281833	Observed
Chr2	Col_A	99462	Observed
Chr2	Col_A	2476	Observed
Chr2	Col_A	50042	Observed
Chr2	Col_A	13341	Observed
Chr2	Col_A	67360	Observed
Chr2	Col_A	387145	Observed
Chr2	Col_A	92836	Observed
Chr2	Col_A	53769	Observed
Chr2	Col_A	71204	Observed
Chr2	Col_A	71030	Observed
Chr2	Col_A	17471	Observed
Chr2	Col_A	73968	Observed
Chr2	Col_A	145117	Observed
Chr2	Col_A	29288	Observed
Chr2	Col_A	21465	Observed
Chr2	Col_A	34466	Observed
Chr2	Col_A	48699	Observed
Chr2	Col_A	27794	Observed
Chr2	Col_A	131432	Observed
Chr2	Col_A	268602	Observed
Chr2	Col_A	47208	Observed
Chr2	Col_A	318096	Observed
Chr2	Col_A	3435	Observed
Chr2	Col_A	17718	Observed
Chr2	Col_A	18241	Observed
Chr2	Col_A	320279	Observed
Chr2	Col_A	136411	Observed
Chr2	Col_A	81663	Observed
Chr2	Col_A	180392	Observed
Chr2	Col_A	52414	Observed
Chr2	Col_A	2270	Observed
Chr2	Col_A	3075	Observed
Chr2	Col_A	211975	Observed
Chr2	Col_A	91625	Observed
Chr2	Col_A	85382	Observed
Chr2	Col_A	168932	Observed
Chr2	Col_A	152147	Observed
Chr2	Col_A	218208	Observed
Chr2	Col_A	87483	Observed
Chr2	Col_A	473245	Observed
Chr2	Col_A	145588	Observed
Chr2	Col_A	109953	Observed
Chr2	Col_A	63228	Observed
Chr2	Col_A	424870	Observed
Chr2	Col_A	256571	Observed
Chr2	Col_A	13104	Observed
Chr2	Col_A	331078	Observed
Chr2	Col_A	87695	Observed
Chr2	Col_A	77012	Observed
Chr2	Col_A	93458	Observed
Chr2	Col_A	87338	Observed
Chr2	Col_A	78362	Observed
Chr2	Col_A	141117	Observed
Chr2	Col_A	204991	Observed
Chr2	Col_A	64263	Observed
Chr2	Col_A	72081	Observed
Chr2	Col_A	57303	Observed
Chr2	Col_A	70614	Observed
Chr2	Col_A	40287	Observed
Chr2	Col_A	27110	Observed
Chr2	Col_A	236337	Observed
Chr2	Col_A	293103	Observed
Chr2	Col_A	88168	Observed
Chr2	Col_A	33269	Observed
Chr2	Col_A	4768	Observed
Chr2	Col_A	111139	Observed
Chr2	Col_A	256602	Observed
Chr2	Col_A	6722	Observed
Chr2	Col_A	125745	Observed
Chr2	Col_A	28794	Observed
Chr2	Col_A	26221	Observed
Chr2	Col_A	220699	Observed
Chr2	Col_A	142667	Observed
Chr2	Col_A	38964	Observed
Chr2	Col_A	429576	Observed
Chr2	Col_A	68916	Observed
Chr2	Col_A	121444	Observed
Chr2	Col_A	33143	Observed
Chr2	Col_A	229091	Observed
Chr2	Col_A	236720	Observed
Chr2	Col_A	10182	Observed
Chr2	Col_A	407351	Observed
Chr2	Col_A	316141	Observed
Chr2	Col_A	41864	Observed
Chr2	Col_A	234103	Observed
Chr2	Col_A	21301	Observed
Chr2	Col_A	453217	Observed
Chr2	Col_A	558656	Observed
Chr2	Col_A	21309	Observed
Chr2	Col_A	34835	Observed
Chr2	Col_A	157452	Observed
Chr2	Col_A	124214	Observed
Chr2	Col_A	15763	Observed
Chr2	Col_A	257761	Observed
Chr2	Col_A	30599	Observed
Chr2	Col_A	227619	Observed
Chr2	Col_A	99440	Observed
Chr2	Col_A	104215	Observed
Chr2	Col_A	41392	Observed
Chr2	Col_A	358527	Observed
Chr2	Col_A	131503	Observed
Chr2	Col_A	420075	Observed
Chr2	Col_A	114795	Observed
Chr2	Col_A	250739	Observed
Chr2	Col_A	528287	Observed
Chr2	Col_A	93276	Observed
Chr2	Col_A	3930	Observed
Chr2	Col_B	246788	Observed
Chr2	Col_B	11953	Observed
Chr2	Col_B	213046	Observed
Chr2	Col_B	469861	Observed
Chr2	Col_B	44008	Observed
Chr2	Col_B	93168	Observed
Chr2	Col_B	137466	Observed
Chr2	Col_B	148910	Observed
Chr2	Col_B	26852	Observed
Chr2	Col_B	269818	Observed
Chr2	Col_B	2080	Observed
Chr2	Col_B	172366	Observed
Chr2	Col_B	124810	Observed
Chr2	Col_B	439638	Observed
Chr2	Col_B	52271	Observed
Chr2	Col_B	123619	Observed
Chr2	Col_B	603675	Observed
Chr2	Col_B	16089	Observed
Chr2	Col_B	356269	Observed
Chr2	Col_B	66470	Observed
Chr2	Col_B	12657	Observed
Chr2	Col_B	33709	Observed
Chr2	Col_B	84958	Observed
Chr2	Col_B	177224	Observed
Chr2	Col_B	11703	Observed
Chr2	Col_B	224890	Observed
Chr2	Col_B	225267	Observed
Chr2	Col_B	225488	Observed
Chr2	Col_B	144498	Observed
Chr2	Col_B	2840	Observed
Chr2	Col_B	413305	Observed
Chr2	Col_B	71807	Observed
Chr2	Col_B	108747	Observed
Chr2	Col_B	93698	Observed
Chr2	Col_B	39878	Observed
Chr2	Col_B	222502	Observed
Chr2	Col_B	59669	Observed
Chr2	Col_B	174564	Observed
Chr2	Col_B	230725	Observed
Chr2	Col_B	293951	Observed
Chr2	Col_B	215754	Observed
Chr2	Col_B	51953	Observed
Chr2	Col_B	40318	Observed
Chr2	Col_B	23344	Observed
Chr2	Col_B	68714	Observed
Chr2	Col_B	260712	Observed
Chr2	Col_B	183774	Observed
Chr2	Col_B	74008	Observed
Chr2	Col_B	591872	Observed
Chr2	Col_B	532506	Observed
Chr2	Col_B	41405	Observed
Chr2	Col_B	67989	Observed
Chr2	Col_B	28626	Observed
Chr2	Col_B	267369	Observed
Chr2	Col_B	84152	Observed
Chr2	Col_B	281784	Observed
Chr2	Col_B	22886	Observed
Chr2	Col_B	75557	Observed
Chr2	Col_B	52474	Observed
Chr2	Col_B	114257	Observed
Chr2	Col_B	56041	Observed
Chr2	Col_B	198182	Observed
Chr2	Col_B	390119	Observed
Chr2	Col_B	28172	Observed
Chr2	Col_B	205785	Observed
Chr2	Col_B	173777	Observed
Chr2	Col_B	321388	Observed
Chr2	Col_B	174922	Observed
Chr2	Col_B	214883	Observed
Chr2	Col_B	30411	Observed
Chr2	Col_B	377751	Observed
Chr2	Col_B	52076	Observed
Chr2	Col_B	129048	Observed
Chr2	Col_B	29805	Observed
Chr2	Col_B	10069	Observed
Chr2	Col_B	696528	Observed
Chr2	Col_B	52592	Observed
Chr2	Col_B	155472	Observed
Chr2	Col_B	28202	Observed
Chr2	Col_B	31498	Observed
Chr2	Col_B	8240	Observed
Chr2	Col_B	149714	Observed
Chr2	Col_B	62250	Observed
Chr2	Col_B	49682	Observed
Chr2	Col_B	48126	Observed
Chr2	Col_B	56898	Observed
Chr2	Col_B	83390	Observed
Chr2	Col_B	71654	Observed
Chr2	Col_B	100932	Observed
Chr2	Col_B	191546	Observed
Chr2	Col_B	2466	Observed
Chr2	Col_B	63873	Observed
Chr2	Col_B	54079	Observed
Chr2	Col_B	406957	Observed
Chr2	Col_B	163144	Observed
Chr2	Col_B	142900	Observed
Chr2	Col_B	152440	Observed
Chr2	Col_B	173896	Observed
Chr2	Col_B	5599	Observed
Chr2	Col_B	26011	Observed
Chr2	Col_B	1764	Observed
Chr2	Col_B	124631	Observed
Chr2	Col_B	39677	Observed
Chr2	Col_B	55035	Observed
Chr2	Col_B	48921	Observed
Chr2	Col_B	13713	Observed
Chr2	Col_B	18020	Observed
Chr2	Col_B	80111	Observed
Chr2	Col_B	185898	Observed
Chr2	Col_B	18368	Observed
Chr2	Col_B	52020	Observed
Chr2	Col_B	210253	Observed
Chr2	Col_B	20160	Observed
Chr2	Col_B	152874	Observed
Chr2	Col_B	23337	Observed
Chr2	Col_B	206105	Observed
Chr2	Col_B	147908	Observed
Chr2	Col_B	48625	Observed
Chr2	Col_B	18237	Observed
Chr2	Col_B	227048	Observed
Chr2	Col_B	92433	Observed
Chr2	Col_B	13602	Observed
Chr2	Col_B	15803	Observed
Chr2	Col_B	36339	Observed
Chr2	Col_B	12032	Observed
Chr2	Col_B	53366	Observed
Chr2	Col_B	161704	Observed
Chr2	Col_B	40660	Observed
Chr2	Col_B	70641	Observed
Chr2	Col_B	60275	Observed
Chr2	Col_B	67822	Observed
Chr2	Col_B	197663	Observed
Chr2	Col_B	105557	Observed
Chr2	Col_B	515118	Observed
Chr2	Col_B	50093	Observed
Chr2	Col_B	209931	Observed
Chr2	Col_B	34063	Observed
Chr2	Col_B	30022	Observed
Chr2	Col_B	238622	Observed
Chr2	Col_B	45115	Observed
Chr2	Col_B	144524	Observed
Chr2	Col_B	8854	Observed
Chr2	Col_B	224354	Observed
Chr2	Col_B	123645	Observed
Chr2	Col_B	43040	Observed
Chr2	Col_B	137801	Observed
Chr2	Col_E	247847	Observed
Chr2	Col_E	90277	Observed
Chr2	Col_E	67976	Observed
Chr2	Col_E	153869	Observed
Chr2	Col_E	420	Observed
Chr2	Col_E	28957	Observed
Chr2	Col_E	313245	Observed
Chr2	Col_E	160095	Observed
Chr2	Col_E	86964	Observed
Chr2	Col_E	29935	Observed
Chr2	Col_E	279080	Observed
Chr2	Col_E	112696	Observed
Chr2	Col_E	62330	Observed
Chr2	Col_E	12460	Observed
Chr2	Col_E	708002	Observed
Chr2	Col_E	145589	Observed
Chr2	Col_E	204155	Observed
Chr2	Col_E	5359	Observed
Chr2	Col_E	104117	Observed
Chr2	Col_E	8480	Observed
Chr2	Col_E	101359	Observed
Chr2	Col_E	20071	Observed
Chr2	Col_E	46360	Observed
Chr2	Col_E	41985	Observed
Chr2	Col_E	420676	Observed
Chr2	Col_E	151931	Observed
Chr2	Col_E	40873	Observed
Chr2	Col_E	176407	Observed
Chr2	Col_E	307212	Observed
Chr2	Col_E	181336	Observed
Chr2	Col_E	123339	Observed
Chr2	Col_E	189209	Observed
Chr2	Col_E	4230	Observed
Chr2	Col_E	168870	Observed
Chr2	Col_E	131613	Observed
Chr2	Col_E	39713	Observed
Chr2	Col_E	139038	Observed
Chr2	Col_E	9991	Observed
Chr2	Col_E	105452	Observed
Chr2	Col_E	122233	Observed
Chr2	Col_E	1498	Observed
Chr2	Col_E	5201	Observed
Chr2	Col_E	32997	Observed
Chr2	Col_E	43782	Observed
Chr2	Col_E	65247	Observed
Chr2	Col_E	45273	Observed
Chr2	Col_E	85354	Observed
Chr2	Col_E	120728	Observed
Chr2	Col_E	18410	Observed
Chr2	Col_E	120364	Observed
Chr2	Col_E	451344	Observed
Chr2	Col_E	146724	Observed
Chr2	Col_E	680869	Observed
Chr2	Col_E	64842	Observed
Chr2	Col_E	98396	Observed
Chr2	Col_E	379544	Observed
Chr2	Col_E	17925	Observed
Chr2	Col_E	28819	Observed
Chr2	Col_E	230368	Observed
Chr2	Col_E	111892	Observed
Chr2	Col_E	239229	Observed
Chr2	Col_E	176611	Observed
Chr2	Col_E	33240	Observed
Chr2	Col_E	7045	Observed
Chr2	Col_E	83622	Observed
Chr2	Col_E	229360	Observed
Chr2	Col_E	20371	Observed
Chr2	Col_E	157352	Observed
Chr2	Col_E	27578	Observed
Chr2	Col_E	30327	Observed
Chr2	Col_E	103219	Observed
Chr2	Col_E	68692	Observed
Chr2	Col_E	69745	Observed
Chr2	Col_E	5593	Observed
Chr2	Col_E	90662	Observed
Chr2	Col_E	123679	Observed
Chr2	Col_E	17113	Observed
Chr2	Col_E	49727	Observed
Chr2	Col_E	224828	Observed
Chr2	Col_E	99665	Observed
Chr2	Col_E	199582	Observed
Chr2	Col_E	17581	Observed
Chr2	Col_E	7880	Observed
Chr2	Col_E	42779	Observed
Chr2	Col_E	104038	Observed
Chr2	Col_E	81730	Observed
Chr2	Col_E	62171	Observed
Chr2	Col_E	52992	Observed
Chr2	Col_E	62399	Observed
Chr2	Col_E	72166	Observed
Chr2	Col_E	201998	Observed
Chr2	Col_E	15940	Observed
Chr2	Col_E	108313	Observed
Chr2	Col_E	45311	Observed
Chr2	Col_E	421145	Observed
Chr2	Col_E	72872	Observed
Chr2	Col_E	159768	Observed
Chr2	Col_E	101647	Observed
Chr2	Col_E	3293	Observed
Chr2	Col_E	14205	Observed
Chr2	Col_E	34531	Observed
Chr2	Col_E	281129	Observed
Chr2	Col_E	24359	Observed
Chr2	Col_E	49013	Observed
Chr2	Col_E	148252	Observed
Chr2	Col_E	311193	Observed
Chr2	Col_E	135081	Observed
Chr2	Col_E	66620	Observed
Chr2	Col_E	433398	Observed
Chr2	Col_E	6782	Observed
Chr2	Col_E	53752	Observed
Chr2	Col_E	101418	Observed
Chr2	Col_E	5719	Observed
Chr2	Col_E	92347	Observed
Chr2	Col_E	14146	Observed
Chr2	Col_E	41491	Observed
Chr2	Col_E	118489	Observed
Chr2	Col_E	107020	Observed
Chr2	Col_E	53014	Observed
Chr2	Col_E	158933	Observed
Chr2	Col_E	37981	Observed
Chr2	Col_E	20226	Observed
Chr2	Col_E	324259	Observed
Chr2	Col_E	236850	Observed
Chr2	Col_E	323695	Observed
Chr2	Col_E	14507	Observed
Chr2	Col_E	839503	Observed
Chr2	Col_E	256043	Observed
Chr2	Col_E	120220	Observed
Chr2	Col_E	240214	Observed
Chr2	Col_E	80333	Observed
Chr2	Col_E	278966	Observed
Chr2	Col_E	2647	Observed
Chr2	Col_E	29896	Observed
Chr2	Col_E	346762	Observed
Chr2	Col_E	68081	Observed
Chr2	Col_E	6677	Observed
Chr2	Col_E	774718	Observed
Chr2	Col_E	11897	Observed
Chr2	Col_E	27676	Observed
Chr2	Col_E	191320	Observed
Chr2	Col_E	75657	Observed
Chr2	Col_E	7015	Observed
Chr2	Col_E	177327	Observed
Chr2	Col_E	86032	Observed
Chr2	Col_E	161047	Observed
Chr2	Col_E	9254	Observed
Chr2	Col_E	414133	Observed
Chr2	Col_E	402067	Observed
Chr2	Col_F	22696	Observed
Chr2	Col_F	163069	Observed
Chr2	Col_F	78250	Observed
Chr2	Col_F	28330	Observed
Chr2	Col_F	61766	Observed
Chr2	Col_F	36523	Observed
Chr2	Col_F	151579	Observed
Chr2	Col_F	203720	Observed
Chr2	Col_F	40072	Observed
Chr2	Col_F	22352	Observed
Chr2	Col_F	339561	Observed
Chr2	Col_F	7480	Observed
Chr2	Col_F	221870	Observed
Chr2	Col_F	32938	Observed
Chr2	Col_F	68915	Observed
Chr2	Col_F	90085	Observed
Chr2	Col_F	112764	Observed
Chr2	Col_F	36174	Observed
Chr2	Col_F	91760	Observed
Chr2	Col_F	6021	Observed
Chr2	Col_F	93415	Observed
Chr2	Col_F	152933	Observed
Chr2	Col_F	27312	Observed
Chr2	Col_F	59566	Observed
Chr2	Col_F	43920	Observed
Chr2	Col_F	19418	Observed
Chr2	Col_F	84503	Observed
Chr2	Col_F	109431	Observed
Chr2	Col_F	28461	Observed
Chr2	Col_F	49146	Observed
Chr2	Col_F	164616	Observed
Chr2	Col_F	193935	Observed
Chr2	Col_F	114376	Observed
Chr2	Col_F	55556	Observed
Chr2	Col_F	9241	Observed
Chr2	Col_F	597401	Observed
Chr2	Col_F	14100	Observed
Chr2	Col_F	79016	Observed
Chr2	Col_F	8606	Observed
Chr2	Col_F	79974	Observed
Chr2	Col_F	104343	Observed
Chr2	Col_F	92149	Observed
Chr2	Col_F	110144	Observed
Chr2	Col_F	29907	Observed
Chr2	Col_F	74215	Observed
Chr2	Col_F	69419	Observed
Chr2	Col_F	22326	Observed
Chr2	Col_F	39088	Observed
Chr2	Col_F	55411	Observed
Chr2	Col_F	53870	Observed
Chr2	Col_F	129007	Observed
Chr2	Col_F	10051	Observed
Chr2	Col_F	10099	Observed
Chr2	Col_F	70875	Observed
Chr2	Col_F	164301	Observed
Chr2	Col_F	65416	Observed
Chr2	Col_F	45784	Observed
Chr2	Col_F	11528	Observed
Chr2	Col_F	150412	Observed
Chr2	Col_F	47593	Observed
Chr2	Col_F	66701	Observed
Chr2	Col_F	1894	Observed
Chr2	Col_F	56545	Observed
Chr2	Col_F	31065	Observed
Chr2	Col_F	46878	Observed
Chr2	Col_F	11652	Observed
Chr2	Col_F	296080	Observed
Chr2	Col_F	167077	Observed
Chr2	Col_F	98367	Observed
Chr2	Col_F	75546	Observed
Chr2	Col_F	66739	Observed
Chr2	Col_F	21540	Observed
Chr2	Col_F	94265	Observed
Chr2	Col_F	28327	Observed
Chr2	Col_F	110631	Observed
Chr2	Col_F	12718	Observed
Chr2	Col_F	188407	Observed
Chr2	Col_F	3601	Observed
Chr2	Col_F	352	Observed
Chr2	Col_F	330996	Observed
Chr2	Col_F	108338	Observed
Chr2	Col_F	110269	Observed
Chr2	Col_F	19393	Observed
Chr2	Col_F	74285	Observed
Chr2	Col_F	107514	Observed
Chr2	Col_F	25897	Observed
Chr2	Col_F	38387	Observed
Chr2	Col_F	64327	Observed
Chr2	Col_F	54491	Observed
Chr2	Col_F	45918	Observed
Chr2	Col_F	143911	Observed
Chr2	Col_F	39094	Observed
Chr2	Col_F	29345	Observed
Chr2	Col_F	22279	Observed
Chr2	Col_F	180088	Observed
Chr2	Col_F	21384	Observed
Chr2	Col_F	175152	Observed
Chr2	Col_F	184081	Observed
Chr2	Col_F	8012	Observed
Chr2	Col_F	333740	Observed
Chr2	Col_F	252001	Observed
Chr2	Col_F	11357	Observed
Chr2	Col_F	23514	Observed
Chr2	Col_F	25416	Observed
Chr2	Col_F	20693	Observed
Chr2	Col_F	169920	Observed
Chr2	Col_F	105184	Observed
Chr2	Col_F	10821	Observed
Chr2	Col_F	66149	Observed
Chr2	Col_F	127221	Observed
Chr2	Col_F	5501	Observed
Chr2	Col_F	132204	Observed
Chr2	Col_F	290950	Observed
Chr2	Col_F	150315	Observed
Chr2	Col_F	263651	Observed
Chr2	Col_F	351769	Observed
Chr2	Col_F	5487	Observed
Chr2	Col_F	100744	Observed
Chr2	Col_F	294450	Observed
Chr2	Col_F	47659	Observed
Chr2	Col_F	127652	Observed
Chr2	Col_F	424167	Observed
Chr2	Col_F	147211	Observed
Chr2	Col_F	6782	Observed
Chr2	Col_F	63324	Observed
Chr2	Col_F	145958	Observed
Chr2	Col_F	940	Observed
Chr2	Col_F	17279	Observed
Chr2	Col_F	130791	Observed
Chr2	Col_F	20547	Observed
Chr2	Col_F	275357	Observed
Chr2	Col_F	87810	Observed
Chr2	Col_F	100108	Observed
Chr2	Col_F	151491	Observed
Chr2	Col_F	47258	Observed
Chr2	Col_F	171947	Observed
Chr2	Col_F	14068	Observed
Chr2	Col_F	390534	Observed
Chr2	Col_F	75102	Observed
Chr2	Col_F	5767	Observed
Chr2	Col_F	34734	Observed
Chr2	Col_F	22280	Observed
Chr2	Col_F	183046	Observed
Chr2	Col_F	51703	Observed
Chr2	Col_F	215183	Observed
Chr2	Col_F	122074	Observed
Chr2	Col_F	152387	Observed
Chr2	Col_F	346986	Observed
Chr2	Col_F	19256	Observed
Chr2	Col_F	190706	Observed
Chr2	Col_F	87966	Observed
Chr2	Col_F	113663	Observed
Chr2	Col_F	65856	Observed
Chr2	Col_F	5439	Observed
Chr2	Col_F	62701	Observed
Chr2	Col_F	11534	Observed
Chr2	Col_F	410673	Observed
Chr2	Col_F	320996	Observed
Chr2	Col_F	64788	Observed
Chr2	Col_F	54613	Observed
Chr2	Col_F	117747	Observed
Chr2	Col_F	120133	Observed
Chr2	Col_F	55387	Observed
Chr2	Col_F	90870	Observed
Chr2	Col_F	81751	Observed
Chr2	Col_F	80839	Observed
Chr2	Col_F	82464	Observed
Chr2	Col_F	25405	Observed
Chr2	Col_F	102123	Observed
Chr2	Col_F	18431	Observed
Chr2	Col_F	34770	Observed
Chr2	Col_F	134242	Observed
Chr2	Col_F	107768	Observed
Chr2	Col_F	190368	Observed
Chr2	Col_F	188468	Observed
Chr2	Col_F	41649	Observed
Chr2	Col_F	105289	Observed
Chr2	Col_F	71787	Observed
Chr2	Col_F	372376	Observed
Chr2	Col_F	155419	Observed
Chr2	Col_F	12396	Observed
Chr2	Col_F	114976	Observed
Chr2	Col_F	47896	Observed
Chr2	Col_F	80830	Observed
Chr2	Col_F	50543	Observed
Chr2	Col_F	124637	Observed
Chr2	Col_F	152609	Observed
Chr2	Col_F	134020	Observed
Chr2	Col_F	113537	Observed
Chr2	Col_F	277852	Observed
Chr2	Col_F	22153	Observed
Chr2	Col_F	84739	Observed
Chr2	Col_F	715	Observed
Chr3	Col_A	161213	Observed
Chr3	Col_A	70325	Observed
Chr3	Col_A	36024	Observed
Chr3	Col_A	72187	Observed
Chr3	Col_A	182281	Observed
Chr3	Col_A	21741	Observed
Chr3	Col_A	51938	Observed
Chr3	Col_A	5881	Observed
Chr3	Col_A	39770	Observed
Chr3	Col_A	4766	Observed
Chr3	Col_A	3483	Observed
Chr3	Col_A	268821	Observed
Chr3	Col_A	14869	Observed
Chr3	Col_A	121898	Observed
Chr3	Col_A	215347	Observed
Chr3	Col_A	464047	Observed
Chr3	Col_A	101803	Observed
Chr3	Col_A	7490	Observed
Chr3	Col_A	32209	Observed
Chr3	Col_A	44354	Observed
Chr3	Col_A	34986	Observed
Chr3	Col_A	113306	Observed
Chr3	Col_A	151850	Observed
Chr3	Col_A	12736	Observed
Chr3	Col_A	145966	Observed
Chr3	Col_A	200373	Observed
Chr3	Col_A	265581	Observed
Chr3	Col_A	156929	Observed
Chr3	Col_A	285493	Observed
Chr3	Col_A	119956	Observed
Chr3	Col_A	78932	Observed
Chr3	Col_A	104801	Observed
Chr3	Col_A	103907	Observed
Chr3	Col_A	31055	Observed
Chr3	Col_A	18484	Observed
Chr3	Col_A	89564	Observed
Chr3	Col_A	868550	Observed
Chr3	Col_A	11362	Observed
Chr3	Col_A	122583	Observed
Chr3	Col_A	129451	Observed
Chr3	Col_A	42084	Observed
Chr3	Col_A	25634	Observed
Chr3	Col_A	231245	Observed
Chr3	Col_A	11919	Observed
Chr3	Col_A	26306	Observed
Chr3	Col_A	174794	Observed
Chr3	Col_A	183795	Observed
Chr3	Col_A	162145	Observed
Chr3	Col_A	98608	Observed
Chr3	Col_A	15656	Observed
Chr3	Col_A	135187	Observed
Chr3	Col_A	51824	Observed
Chr3	Col_A	215121	Observed
Chr3	Col_A	54221	Observed
Chr3	Col_A	6192	Observed
Chr3	Col_A	26005	Observed
Chr3	Col_A	42013	Observed
Chr3	Col_A	290916	Observed
Chr3	Col_A	75417	Observed
Chr3	Col_A	55641	Observed
Chr3	Col_A	8826	Observed
Chr3	Col_A	112031	Observed
Chr3	Col_A	68448	Observed
Chr3	Col_A	12372	Observed
Chr3	Col_A	32367	Observed
Chr3	Col_A	86174	Observed
Chr3	Col_A	70628	Observed
Chr3	Col_A	143538	Observed
Chr3	Col_A	241983	Observed
Chr3	Col_A	121869	Observed
Chr3	Col_A	1993	Observed
Chr3	Col_A	46869	Observed
Chr3	Col_A	465420	Observed
Chr3	Col_A	110497	Observed
Chr3	Col_A	95173	Observed
Chr3	Col_A	19721	Observed
Chr3	Col_A	53140	Observed
Chr3	Col_A	87953	Observed
Chr3	Col_A	1131	Observed
Chr3	Col_A	106356	Observed
Chr3	Col_A	27914	Observed
Chr3	Col_A	54309	Observed
Chr3	Col_A	101519	Observed
Chr3	Col_A	85797	Observed
Chr3	Col_A	51615	Observed
Chr3	Col_A	77164	Observed
Chr3	Col_A	68626	Observed
Chr3	Col_A	3882	Observed
Chr3	Col_A	193921	Observed
Chr3	Col_A	71148	Observed
Chr3	Col_A	22458	Observed
Chr3	Col_A	73634	Observed
Chr3	Col_A	75647	Observed
Chr3	Col_A	323614	Observed
Chr3	Col_A	1838	Observed
Chr3	Col_A	77235	Observed
Chr3	Col_A	24705	Observed
Chr3	Col_A	295912	Observed
Chr3	Col_A	76825	Observed
Chr3	Col_A	355915	Observed
Chr3	Col_A	36059	Observed
Chr3	Col_A	76531	Observed
Chr3	Col_A	35560	Observed
Chr3	Col_A	93344	Observed
Chr3	Col_A	195504	Observed
Chr3	Col_A	93963	Observed
Chr3	Col_A	256798	Observed
Chr3	Col_A	21946	Observed
Chr3	Col_A	70550	Observed
Chr3	Col_A	269243	Observed
Chr3	Col_A	79073	Observed
Chr3	Col_A	5325	Observed
Chr3	Col_A	170354	Observed
Chr3	Col_A	29591	Observed
Chr3	Col_A	23851	Observed
Chr3	Col_A	52822	Observed
Chr3	Col_A	239641	Observed
Chr3	Col_A	33998	Observed
Chr3	Col_A	243932	Observed
Chr3	Col_A	97861	Observed
Chr3	Col_A	169005	Observed
Chr3	Col_A	36795	Observed
Chr3	Col_A	260789	Observed
Chr3	Col_A	399575	Observed
Chr3	Col_A	66273	Observed
Chr3	Col_A	226401	Observed
Chr3	Col_A	6595	Observed
Chr3	Col_A	151380	Observed
Chr3	Col_A	298808	Observed
Chr3	Col_A	151266	Observed
Chr3	Col_A	184667	Observed
Chr3	Col_A	193336	Observed
Chr3	Col_A	160923	Observed
Chr3	Col_A	403482	Observed
Chr3	Col_A	370354	Observed
Chr3	Col_A	161166	Observed
Chr3	Col_A	86840	Observed
Chr3	Col_A	482225	Observed
Chr3	Col_A	395385	Observed
Chr3	Col_A	104754	Observed
Chr3	Col_A	74332	Observed
Chr3	Col_A	203522	Observed
Chr3	Col_A	108019	Observed
Chr3	Col_A	80217	Observed
Chr3	Col_A	92071	Observed
Chr3	Col_A	37709	Observed
Chr3	Col_A	232532	Observed
Chr3	Col_A	12492	Observed
Chr3	Col_A	156686	Observed
Chr3	Col_A	146501	Observed
Chr3	Col_A	139567	Observed
Chr3	Col_A	105716	Observed
Chr3	Col_A	232446	Observed
Chr3	Col_A	78836	Observed
Chr3	Col_A	16931	Observed
Chr3	Col_A	413646	Observed
Chr3	Col_A	86804	Observed
Chr3	Col_A	231847	Observed
Chr3	Col_A	789552	Observed
Chr3	Col_A	462592	Observed
Chr3	Col_A	66485	Observed
Chr3	Col_A	260610	Observed
Chr3	Col_A	7547	Observed
Chr3	Col_A	266346	Observed
Chr3	Col_A	2440	Observed
Chr3	Col_A	48072	Observed
Chr3	Col_A	71223	Observed
Chr3	Col_A	322485	Observed
Chr3	Col_A	157021	Observed
Chr3	Col_A	116004	Observed
Chr3	Col_A	37970	Observed
Chr3	Col_A	1470	Observed
Chr3	Col_A	65246	Observed
Chr3	Col_A	417610	Observed
Chr3	Col_A	267098	Observed
Chr3	Col_B	110397	Observed
Chr3	Col_B	205566	Observed
Chr3	Col_B	280897	Observed
Chr3	Col_B	77876	Observed
Chr3	Col_B	372371	Observed
Chr3	Col_B	90479	Observed
Chr3	Col_B	15646	Observed
Chr3	Col_B	85600	Observed
Chr3	Col_B	31537	Observed
Chr3	Col_B	67093	Observed
Chr3	Col_B	42036	Observed
Chr3	Col_B	3439	Observed
Chr3	Col_B	177886	Observed
Chr3	Col_B	145118	Observed
Chr3	Col_B	177080	Observed
Chr3	Col_B	83406	Observed
Chr3	Col_B	86663	Observed
Chr3	Col_B	86367	Observed
Chr3	Col_B	19329	Observed
Chr3	Col_B	89664	Observed
Chr3	Col_B	10385	Observed
Chr3	Col_B	89620	Observed
Chr3	Col_B	118516	Observed
Chr3	Col_B	6274	Observed
Chr3	Col_B	268399	Observed
Chr3	Col_B	381569	Observed
Chr3	Col_B	593616	Observed
Chr3	Col_B	18136	Observed
Chr3	Col_B	14849	Observed
Chr3	Col_B	256265	Observed
Chr3	Col_B	51116	Observed
Chr3	Col_B	106188	Observed
Chr3	Col_B	57447	Observed
Chr3	Col_B	48436	Observed
Chr3	Col_B	75497	Observed
Chr3	Col_B	33245	Observed
Chr3	Col_B	3487	Observed
Chr3	Col_B	73751	Observed
Chr3	Col_B	107711	Observed
Chr3	Col_B	79720	Observed
Chr3	Col_B	75449	Observed
Chr3	Col_B	108360	Observed
Chr3	Col_B	178224	Observed
Chr3	Col_B	82189	Observed
Chr3	Col_B	3884	Observed
Chr3	Col_B	2599	Observed
Chr3	Col_B	161484	Observed
Chr3	Col_B	18564	Observed
Chr3	Col_B	37233	Observed
Chr3	Col_B	164300	Observed
Chr3	Col_B	171164	Observed
Chr3	Col_B	48947	Observed
Chr3	Col_B	48702	Observed
Chr3	Col_B	9881	Observed
Chr3	Col_B	201616	Observed
Chr3	Col_B	42414	Observed
Chr3	Col_B	60386	Observed
Chr3	Col_B	23281	Observed
Chr3	Col_B	104986	Observed
Chr3	Col_B	29435	Observed
Chr3	Col_B	261692	Observed
Chr3	Col_B	21306	Observed
Chr3	Col_B	180039	Observed
Chr3	Col_B	159452	Observed
Chr3	Col_B	11873	Observed
Chr3	Col_B	260773	Observed
Chr3	Col_B	169043	Observed
Chr3	Col_B	283203	Observed
Chr3	Col_B	597365	Observed
Chr3	Col_B	34385	Observed
Chr3	Col_B	208649	Observed
Chr3	Col_B	15140	Observed
Chr3	Col_B	258477	Observed
Chr3	Col_B	138858	Observed
Chr3	Col_B	277230	Observed
Chr3	Col_B	6892	Observed
Chr3	Col_B	186148	Observed
Chr3	Col_B	84809	Observed
Chr3	Col_B	17226	Observed
Chr3	Col_B	6680	Observed
Chr3	Col_B	24948	Observed
Chr3	Col_B	1102	Observed
Chr3	Col_B	18414	Observed
Chr3	Col_B	54587	Observed
Chr3	Col_B	63505	Observed
Chr3	Col_B	37978	Observed
Chr3	Col_B	11346	Observed
Chr3	Col_B	1161	Observed
Chr3	Col_B	241654	Observed
Chr3	Col_B	119854	Observed
Chr3	Col_B	26742	Observed
Chr3	Col_B	459351	Observed
Chr3	Col_B	297996	Observed
Chr3	Col_B	61915	Observed
Chr3	Col_B	64708	Observed
Chr3	Col_B	52718	Observed
Chr3	Col_B	71184	Observed
Chr3	Col_B	35968	Observed
Chr3	Col_B	33103	Observed
Chr3	Col_B	24871	Observed
Chr3	Col_B	313054	Observed
Chr3	Col_B	5315	Observed
Chr3	Col_B	237130	Observed
Chr3	Col_B	104653	Observed
Chr3	Col_B	60467	Observed
Chr3	Col_B	52961	Observed
Chr3	Col_B	65291	Observed
Chr3	Col_B	374797	Observed
Chr3	Col_B	316808	Observed
Chr3	Col_B	275581	Observed
Chr3	Col_B	133875	Observed
Chr3	Col_B	27715	Observed
Chr3	Col_B	1498	Observed
Chr3	Col_B	303731	Observed
Chr3	Col_B	116128	Observed
Chr3	Col_B	304768	Observed
Chr3	Col_B	120125	Observed
Chr3	Col_B	126847	Observed
Chr3	Col_B	101585	Observed
Chr3	Col_B	58746	Observed
Chr3	Col_B	36159	Observed
Chr3	Col_B	244852	Observed
Chr3	Col_B	14336	Observed
Chr3	Col_B	10622	Observed
Chr3	Col_B	154583	Observed
Chr3	Col_B	117332	Observed
Chr3	Col_B	145122	Observed
Chr3	Col_B	10510	Observed
Chr3	Col_B	101270	Observed
Chr3	Col_B	106023	Observed
Chr3	Col_B	613234	Observed
Chr3	Col_B	48093	Observed
Chr3	Col_B	647270	Observed
Chr3	Col_B	106318	Observed
Chr3	Col_B	107770	Observed
Chr3	Col_B	147320	Observed
Chr3	Col_B	178513	Observed
Chr3	Col_B	94220	Observed
Chr3	Col_B	75415	Observed
Chr3	Col_B	185836	Observed
Chr3	Col_B	203347	Observed
Chr3	Col_B	26298	Observed
Chr3	Col_B	70869	Observed
Chr3	Col_B	325185	Observed
Chr3	Col_B	51453	Observed
Chr3	Col_B	48419	Observed
Chr3	Col_B	541265	Observed
Chr3	Col_B	64274	Observed
Chr3	Col_B	41996	Observed
Chr3	Col_B	61563	Observed
Chr3	Col_B	61931	Observed
Chr3	Col_B	71319	Observed
Chr3	Col_B	290272	Observed
Chr3	Col_B	51486	Observed
Chr3	Col_B	321395	Observed
Chr3	Col_B	307598	Observed
Chr3	Col_B	379438	Observed
Chr3	Col_B	36193	Observed
Chr3	Col_B	55629	Observed
Chr3	Col_B	33701	Observed
Chr3	Col_B	124858	Observed
Chr3	Col_B	176298	Observed
Chr3	Col_B	116891	Observed
Chr3	Col_B	191670	Observed
Chr3	Col_B	4592	Observed
Chr3	Col_B	147198	Observed
Chr3	Col_B	224631	Observed
Chr3	Col_B	190543	Observed
Chr3	Col_B	672737	Observed
Chr3	Col_B	41490	Observed
Chr3	Col_B	41082	Observed
Chr3	Col_B	150416	Observed
Chr3	Col_B	98354	Observed
Chr3	Col_B	2850	Observed
Chr3	Col_B	81536	Observed
Chr3	Col_B	203942	Observed
Chr3	Col_B	11404	Observed
Chr3	Col_E	4784	Observed
Chr3	Col_E	35848	Observed
Chr3	Col_E	967796	Observed
Chr3	Col_E	16310	Observed
Chr3	Col_E	539175	Observed
Chr3	Col_E	226783	Observed
Chr3	Col_E	11420	Observed
Chr3	Col_E	34214	Observed
Chr3	Col_E	151569	Observed
Chr3	Col_E	207764	Observed
Chr3	Col_E	43142	Observed
Chr3	Col_E	109068	Observed
Chr3	Col_E	3404	Observed
Chr3	Col_E	139448	Observed
Chr3	Col_E	159942	Observed
Chr3	Col_E	69711	Observed
Chr3	Col_E	211789	Observed
Chr3	Col_E	18418	Observed
Chr3	Col_E	72011	Observed
Chr3	Col_E	307942	Observed
Chr3	Col_E	19294	Observed
Chr3	Col_E	431355	Observed
Chr3	Col_E	73858	Observed
Chr3	Col_E	21255	Observed
Chr3	Col_E	94277	Observed
Chr3	Col_E	65098	Observed
Chr3	Col_E	5011	Observed
Chr3	Col_E	23399	Observed
Chr3	Col_E	320794	Observed
Chr3	Col_E	78580	Observed
Chr3	Col_E	88226	Observed
Chr3	Col_E	82645	Observed
Chr3	Col_E	81030	Observed
Chr3	Col_E	177317	Observed
Chr3	Col_E	19920	Observed
Chr3	Col_E	80185	Observed
Chr3	Col_E	415242	Observed
Chr3	Col_E	113193	Observed
Chr3	Col_E	114200	Observed
Chr3	Col_E	171555	Observed
Chr3	Col_E	32282	Observed
Chr3	Col_E	27166	Observed
Chr3	Col_E	16825	Observed
Chr3	Col_E	185121	Observed
Chr3	Col_E	408672	Observed
Chr3	Col_E	67468	Observed
Chr3	Col_E	8885	Observed
Chr3	Col_E	27329	Observed
Chr3	Col_E	286852	Observed
Chr3	Col_E	202416	Observed
Chr3	Col_E	47958	Observed
Chr3	Col_E	25885	Observed
Chr3	Col_E	63950	Observed
Chr3	Col_E	64124	Observed
Chr3	Col_E	6024	Observed
Chr3	Col_E	28816	Observed
Chr3	Col_E	119395	Observed
Chr3	Col_E	110835	Observed
Chr3	Col_E	3049	Observed
Chr3	Col_E	18653	Observed
Chr3	Col_E	84183	Observed
Chr3	Col_E	41037	Observed
Chr3	Col_E	24445	Observed
Chr3	Col_E	38294	Observed
Chr3	Col_E	223092	Observed
Chr3	Col_E	106704	Observed
Chr3	Col_E	54032	Observed
Chr3	Col_E	2786	Observed
Chr3	Col_E	61847	Observed
Chr3	Col_E	78377	Observed
Chr3	Col_E	7081	Observed
Chr3	Col_E	351556	Observed
Chr3	Col_E	221812	Observed
Chr3	Col_E	109210	Observed
Chr3	Col_E	38194	Observed
Chr3	Col_E	3162	Observed
Chr3	Col_E	39421	Observed
Chr3	Col_E	28272	Observed
Chr3	Col_E	47602	Observed
Chr3	Col_E	85769	Observed
Chr3	Col_E	5789	Observed
Chr3	Col_E	84662	Observed
Chr3	Col_E	97717	Observed
Chr3	Col_E	49669	Observed
Chr3	Col_E	161471	Observed
Chr3	Col_E	43076	Observed
Chr3	Col_E	29516	Observed
Chr3	Col_E	118534	Observed
Chr3	Col_E	50607	Observed
Chr3	Col_E	68093	Observed
Chr3	Col_E	108873	Observed
Chr3	Col_E	47668	Observed
Chr3	Col_E	41075	Observed
Chr3	Col_E	7577	Observed
Chr3	Col_E	39403	Observed
Chr3	Col_E	107992	Observed
Chr3	Col_E	69770	Observed
Chr3	Col_E	62951	Observed
Chr3	Col_E	217754	Observed
Chr3	Col_E	108973	Observed
Chr3	Col_E	167079	Observed
Chr3	Col_E	207626	Observed
Chr3	Col_E	126958	Observed
Chr3	Col_E	116589	Observed
Chr3	Col_E	17468	Observed
Chr3	Col_E	57964	Observed
Chr3	Col_E	126858	Observed
Chr3	Col_E	288276	Observed
Chr3	Col_E	175924	Observed
Chr3	Col_E	21921	Observed
Chr3	Col_E	66979	Observed
Chr3	Col_E	100661	Observed
Chr3	Col_E	21954	Observed
Chr3	Col_E	33464	Observed
Chr3	Col_E	1675	Observed
Chr3	Col_E	28640	Observed
Chr3	Col_E	147143	Observed
[truncated: 5,417 more rows]
