# Supplementary material for: The megabase-scale crossover landscape is largely independent of sequence divergence
Source: Nat Commun. 2022 Jul 2;13:3828. doi: 10.1038/s41467-022-31509-8 (PMC9250513; doi:10.1038/s41467-022-31509-8)
Supplement: Supplementary file 10 — Source Data [file 41467_2022_31509_MOESM10_ESM.zip › Source_Data/Figure3_SupplementaryFigure15-16.pi.Arabidopsis_2029.txt]

chr	win_id	start	stop	var_num	pi	class
Chr1	1	1	50000	111	0.0015774776097561	pi
Chr1	2	50001	100000	333	0.0015774776097561	pi
Chr1	3	100001	150000	337	0.0015774776097561	pi
Chr1	4	150001	200000	445	0.0015774776097561	pi
Chr1	5	200001	250000	411	0.0015774776097561	pi
Chr1	6	250001	300000	439	0.0015774776097561	pi
Chr1	7	300001	350000	146	0.0015774776097561	pi
Chr1	8	350001	400000	221	0.0015774776097561	pi
Chr1	9	400001	450000	532	0.0015774776097561	pi
Chr1	10	450001	500000	367	0.0015774776097561	pi
Chr1	11	500001	550000	421	0.0015774776097561	pi
Chr1	12	550001	600000	305	0.0015774776097561	pi
Chr1	13	600001	650000	343	0.0015774776097561	pi
Chr1	14	650001	700000	198	0.0015774776097561	pi
Chr1	15	700001	750000	199	0.0015774776097561	pi
Chr1	16	750001	800000	242	0.0015774776097561	pi
Chr1	17	800001	850000	166	0.0015774776097561	pi
Chr1	18	850001	900000	265	0.0015774776097561	pi
Chr1	19	900001	950000	347	0.0015774776097561	pi
Chr1	20	950001	1000000	171	0.0015774776097561	pi
Chr1	21	1000001	1050000	239	0.0015774776097561	pi
Chr1	22	1050001	1100000	284	0.00157786365853659	pi
Chr1	23	1100001	1150000	267	0.00155578951219512	pi
Chr1	24	1150001	1200000	629	0.00154203390243902	pi
Chr1	25	1200001	1250000	323	0.00154065292682927	pi
Chr1	26	1250001	1300000	230	0.00152883073170732	pi
Chr1	27	1300001	1350000	149	0.00154902853658537	pi
Chr1	28	1350001	1400000	86	0.00156490017073171	pi
Chr1	29	1400001	1450000	225	0.00156652651219512	pi
Chr1	30	1450001	1500000	298	0.00152545748780488	pi
Chr1	31	1500001	1550000	274	0.00150962748780488	pi
Chr1	32	1550001	1600000	556	0.00147960407317073	pi
Chr1	33	1600001	1650000	210	0.00144797326829268	pi
Chr1	34	1650001	1700000	213	0.00143954546341463	pi
Chr1	35	1700001	1750000	388	0.00149948814634146	pi
Chr1	36	1750001	1800000	216	0.00152032704878049	pi
Chr1	37	1800001	1850000	182	0.00151418119512195	pi
Chr1	38	1850001	1900000	291	0.00154467897560976	pi
Chr1	39	1900001	1950000	234	0.0015236063902439	pi
Chr1	40	1950001	2000000	119	0.00154434321951219	pi
Chr1	41	2000001	2050000	326	0.00153255890243902	pi
Chr1	42	2050001	2100000	113	0.00154939207317073	pi
Chr1	43	2100001	2150000	176	0.00156038695121951	pi
Chr1	44	2150001	2200000	262	0.0015884937804878	pi
Chr1	45	2200001	2250000	352	0.00165741182926829	pi
Chr1	46	2250001	2300000	270	0.00168460329268293	pi
Chr1	47	2300001	2350000	516	0.00171426353658537	pi
Chr1	48	2350001	2400000	267	0.00177761941463415	pi
Chr1	49	2400001	2450000	296	0.00179618173170732	pi
Chr1	50	2450001	2500000	299	0.00178886831707317	pi
Chr1	51	2500001	2550000	291	0.00176302070731707	pi
Chr1	52	2550001	2600000	283	0.00176781168292683	pi
Chr1	53	2600001	2650000	130	0.00172209948780488	pi
Chr1	54	2650001	2700000	220	0.00171385546341463	pi
Chr1	55	2700001	2750000	550	0.00171735790243902	pi
Chr1	56	2750001	2800000	383	0.00173558082926829	pi
Chr1	57	2800001	2850000	182	0.00178156082926829	pi
Chr1	58	2850001	2900000	326	0.00183235102439024	pi
Chr1	59	2900001	2950000	146	0.0018495476097561	pi
Chr1	60	2950001	3000000	533	0.00186972297560976	pi
Chr1	61	3000001	3050000	98	0.00195237314634146	pi
Chr1	62	3050001	3100000	318	0.00196525729268293	pi
Chr1	63	3100001	3150000	250	0.00203870543902439	pi
Chr1	64	3150001	3200000	385	0.00207073129268293	pi
Chr1	65	3200001	3250000	885	0.0021034986097561	pi
Chr1	66	3250001	3300000	646	0.00214331446341463	pi
Chr1	67	3300001	3350000	520	0.00219160592682927	pi
Chr1	68	3350001	3400000	700	0.00218686129268293	pi
Chr1	69	3400001	3450000	257	0.00218223446341463	pi
Chr1	70	3450001	3500000	257	0.00218622982926829	pi
Chr1	71	3500001	3550000	191	0.00220588129268293	pi
Chr1	72	3550001	3600000	430	0.00224664397560976	pi
Chr1	73	3600001	3650000	213	0.00229558495121951	pi
Chr1	74	3650001	3700000	162	0.00229864212195122	pi
Chr1	75	3700001	3750000	252	0.00227772892682927	pi
Chr1	76	3750001	3800000	529	0.00221355929268293	pi
Chr1	77	3800001	3850000	444	0.00226300173170732	pi
Chr1	78	3850001	3900000	606	0.00228655124390244	pi
Chr1	79	3900001	3950000	391	0.00225629109756098	pi
Chr1	80	3950001	4000000	384	0.00230776197560976	pi
Chr1	81	4000001	4050000	648	0.00230231856097561	pi
Chr1	82	4050001	4100000	331	0.00234966712195122	pi
Chr1	83	4100001	4150000	609	0.00240595102439024	pi
Chr1	84	4150001	4200000	395	0.00245516126829268	pi
Chr1	85	4200001	4250000	341	0.00240909612195122	pi
Chr1	86	4250001	4300000	574	0.00228469680487805	pi
Chr1	87	4300001	4350000	706	0.00225365485365854	pi
Chr1	88	4350001	4400000	462	0.00225736534146342	pi
Chr1	89	4400001	4450000	250	0.0022093546097561	pi
Chr1	90	4450001	4500000	255	0.00221717095121951	pi
Chr1	91	4500001	4550000	438	0.00222603875609756	pi
Chr1	92	4550001	4600000	541	0.00227867685365854	pi
Chr1	93	4600001	4650000	518	0.00230238587804878	pi
Chr1	94	4650001	4700000	172	0.0022794526097561	pi
Chr1	95	4700001	4750000	152	0.0022958576097561	pi
Chr1	96	4750001	4800000	189	0.00231552980487805	pi
Chr1	97	4800001	4850000	533	0.00226882151219512	pi
Chr1	98	4850001	4900000	370	0.00228261858536585	pi
Chr1	99	4900001	4950000	141	0.00227810687804878	pi
Chr1	100	4950001	5000000	491	0.00225238541463415	pi
Chr1	101	5000001	5050000	513	0.00222113858536585	pi
Chr1	102	5050001	5100000	417	0.0021418696097561	pi
Chr1	103	5100001	5150000	667	0.0021473652195122	pi
Chr1	104	5150001	5200000	540	0.00216974643902439	pi
Chr1	105	5200001	5250000	151	0.0021291742195122	pi
Chr1	106	5250001	5300000	149	0.00209323812195122	pi
Chr1	107	5300001	5350000	438	0.00203560226829268	pi
Chr1	108	5350001	5400000	578	0.00198539763414634	pi
Chr1	109	5400001	5450000	261	0.00194690470731707	pi
Chr1	110	5450001	5500000	298	0.00198507812195122	pi
Chr1	111	5500001	5550000	323	0.00200369909756098	pi
Chr1	112	5550001	5600000	482	0.00199589641463415	pi
Chr1	113	5600001	5650000	477	0.00194966251219512	pi
Chr1	114	5650001	5700000	111	0.00190290251219512	pi
Chr1	115	5700001	5750000	209	0.00194561273170732	pi
Chr1	116	5750001	5800000	407	0.00201239617073171	pi
Chr1	117	5800001	5850000	274	0.00202126214634146	pi
Chr1	118	5850001	5900000	652	0.00197130604878049	pi
Chr1	119	5900001	5950000	618	0.00194821946341463	pi
Chr1	120	5950001	6000000	208	0.00200884058536585	pi
Chr1	121	6000001	6050000	139	0.00201317351219512	pi
Chr1	122	6050001	6100000	154	0.00200383375609756	pi
Chr1	123	6100001	6150000	667	0.00199186692682927	pi
Chr1	124	6150001	6200000	717	0.00194994253658537	pi
Chr1	125	6200001	6250000	104	0.00190219326829268	pi
Chr1	126	6250001	6300000	193	0.00191061768292683	pi
Chr1	127	6300001	6350000	304	0.0019304913902439	pi
Chr1	128	6350001	6400000	279	0.0019372313902439	pi
Chr1	129	6400001	6450000	234	0.00192852285365854	pi
Chr1	130	6450001	6500000	483	0.00193195236585366	pi
Chr1	131	6500001	6550000	379	0.00196122797560976	pi
Chr1	132	6550001	6600000	349	0.00193272782926829	pi
Chr1	133	6600001	6650000	230	0.00194637856097561	pi
Chr1	134	6650001	6700000	360	0.00191135904878049	pi
Chr1	135	6700001	6750000	382	0.00196758402439024	pi
Chr1	136	6750001	6800000	545	0.00199325768292683	pi
Chr1	137	6800001	6850000	197	0.00203063329268293	pi
Chr1	138	6850001	6900000	322	0.00206688841463415	pi
Chr1	139	6900001	6950000	152	0.00204355597560976	pi
Chr1	140	6950001	7000000	568	0.00201267597560976	pi
Chr1	141	7000001	7050000	534	0.00204095890243902	pi
Chr1	142	7050001	7100000	362	0.00209381426829268	pi
Chr1	143	7100001	7150000	380	0.002124893	pi
Chr1	144	7150001	7200000	385	0.00217007690243902	pi
Chr1	145	7200001	7250000	351	0.00210628812195122	pi
Chr1	146	7250001	7300000	216	0.00217812082926829	pi
Chr1	147	7300001	7350000	330	0.00223998692682927	pi
Chr1	148	7350001	7400000	385	0.00229442741463415	pi
Chr1	149	7400001	7450000	479	0.002380784	pi
Chr1	150	7450001	7500000	367	0.00236698897560976	pi
Chr1	151	7500001	7550000	430	0.00245844653658537	pi
Chr1	152	7550001	7600000	70	0.00247997458536585	pi
Chr1	153	7600001	7650000	506	0.00247378312195122	pi
Chr1	154	7650001	7700000	304	0.00255839141463415	pi
Chr1	155	7700001	7750000	491	0.00256205775609756	pi
Chr1	156	7750001	7800000	386	0.00251762807317073	pi
Chr1	157	7800001	7850000	634	0.00245948904878049	pi
Chr1	158	7850001	7900000	442	0.00246295978048781	pi
Chr1	159	7900001	7950000	423	0.00246910197560976	pi
Chr1	160	7950001	8000000	256	0.00248212612195122	pi
Chr1	161	8000001	8050000	407	0.00242382024390244	pi
Chr1	162	8050001	8100000	448	0.00240318024390244	pi
Chr1	163	8100001	8150000	389	0.00238795975609756	pi
Chr1	164	8150001	8200000	744	0.00235202170731707	pi
Chr1	165	8200001	8250000	350	0.00235143219512195	pi
Chr1	166	8250001	8300000	629	0.00238240268292683	pi
Chr1	167	8300001	8350000	477	0.00238976219512195	pi
Chr1	168	8350001	8400000	660	0.00241199268292683	pi
Chr1	169	8400001	8450000	690	0.00246912073170732	pi
Chr1	170	8450001	8500000	192	0.00247297365853659	pi
Chr1	171	8500001	8550000	987	0.00248729609756098	pi
Chr1	172	8550001	8600000	609	0.00246710195121951	pi
Chr1	173	8600001	8650000	296	0.00249091892682927	pi
Chr1	174	8650001	8700000	798	0.00244685331707317	pi
Chr1	175	8700001	8750000	360	0.00245054721951219	pi
Chr1	176	8750001	8800000	107	0.00248830917073171	pi
Chr1	177	8800001	8850000	168	0.00247686014634146	pi
Chr1	178	8850001	8900000	244	0.00242335014634146	pi
Chr1	179	8900001	8950000	373	0.00239047404878049	pi
Chr1	180	8950001	9000000	338	0.00234804453658537	pi
Chr1	181	9000001	9050000	163	0.00237411087804878	pi
Chr1	182	9050001	9100000	379	0.0023864116097561	pi
Chr1	183	9100001	9150000	284	0.00236703258536585	pi
Chr1	184	9150001	9200000	95	0.00240821356097561	pi
Chr1	185	9200001	9250000	428	0.00233379990243902	pi
Chr1	186	9250001	9300000	550	0.00231215897560976	pi
Chr1	187	9300001	9350000	227	0.00228476482926829	pi
Chr1	188	9350001	9400000	449	0.00222713848780488	pi
Chr1	189	9400001	9450000	687	0.00228440726829268	pi
Chr1	190	9450001	9500000	660	0.00221183092682927	pi
Chr1	191	9500001	9550000	379	0.00224584643902439	pi
Chr1	192	9550001	9600000	293	0.00210601853658537	pi
Chr1	193	9600001	9650000	213	0.00206336487804878	pi
Chr1	194	9650001	9700000	235	0.00206377487804878	pi
Chr1	195	9700001	9750000	363	0.001975	pi
Chr1	196	9750001	9800000	698	0.00198927317073171	pi
Chr1	197	9800001	9850000	357	0.0020161113902439	pi
Chr1	198	9850001	9900000	306	0.00202671943902439	pi
Chr1	199	9900001	9950000	259	0.0020364113902439	pi
Chr1	200	9950001	10000000	237	0.00206781480487805	pi
Chr1	201	10000001	10050000	446	0.00207436797560976	pi
Chr1	202	10050001	10100000	548	0.00210063946341463	pi
Chr1	203	10100001	10150000	373	0.00214474336585366	pi
Chr1	204	10150001	10200000	526	0.00221371068292683	pi
Chr1	205	10200001	10250000	296	0.00230872409756098	pi
Chr1	206	10250001	10300000	206	0.00234380848780488	pi
Chr1	207	10300001	10350000	380	0.00236753580487805	pi
Chr1	208	10350001	10400000	243	0.00240548287804878	pi
Chr1	209	10400001	10450000	819	0.00236777970731707	pi
Chr1	210	10450001	10500000	355	0.002307688	pi
Chr1	211	10500001	10550000	357	0.00233587287804878	pi
Chr1	212	10550001	10600000	243	0.00235828141463415	pi
Chr1	213	10600001	10650000	271	0.00237989946341463	pi
Chr1	214	10650001	10700000	360	0.00242851409756098	pi
Chr1	215	10700001	10750000	190	0.00242712482926829	pi
Chr1	216	10750001	10800000	377	0.00249879117073171	pi
Chr1	217	10800001	10850000	278	0.00247926043902439	pi
Chr1	218	10850001	10900000	298	0.0025006223902439	pi
Chr1	219	10900001	10950000	448	0.00255846214634146	pi
Chr1	220	10950001	11000000	657	0.00260265165853659	pi
Chr1	221	11000001	11050000	393	0.00262361556097561	pi
Chr1	222	11050001	11100000	358	0.00261247336585366	pi
Chr1	223	11100001	11150000	617	0.00262172775609756	pi
Chr1	224	11150001	11200000	615	0.00265285873170732	pi
Chr1	225	11200001	11250000	858	0.00268070629268293	pi
Chr1	226	11250001	11300000	851	0.00273018117073171	pi
Chr1	227	11300001	11350000	752	0.00286669843902439	pi
Chr1	228	11350001	11400000	590	0.00290481453658537	pi
Chr1	229	11400001	11450000	349	0.00293972331707317	pi
Chr1	230	11450001	11500000	388	0.00292622258536585	pi
Chr1	231	11500001	11550000	651	0.00293081843902439	pi
Chr1	232	11550001	11600000	721	0.00294294575609756	pi
Chr1	233	11600001	11650000	510	0.00298301463414634	pi
Chr1	234	11650001	11700000	613	0.00302139658536585	pi
Chr1	235	11700001	11750000	363	0.00305321243902439	pi
Chr1	236	11750001	11800000	711	0.00303630114634146	pi
Chr1	237	11800001	11850000	690	0.00299191982926829	pi
Chr1	238	11850001	11900000	444	0.00302633397560976	pi
Chr1	239	11900001	11950000	625	0.00307548958536585	pi
Chr1	240	11950001	12000000	578	0.00310103763414634	pi
Chr1	241	12000001	12050000	433	0.00304261624390244	pi
Chr1	242	12050001	12100000	341	0.00308315770731707	pi
Chr1	243	12100001	12150000	476	0.00311249234146341	pi
Chr1	244	12150001	12200000	580	0.00310011282926829	pi
Chr1	245	12200001	12250000	869	0.003121296	pi
Chr1	246	12250001	12300000	621	0.00309148502439024	pi
Chr1	247	12300001	12350000	958	0.00305796234146342	pi
Chr1	248	12350001	12400000	771	0.00300238770731707	pi
Chr1	249	12400001	12450000	478	0.00300920502439024	pi
Chr1	250	12450001	12500000	841	0.00305957697560976	pi
Chr1	251	12500001	12550000	534	0.00307153404878049	pi
Chr1	252	12550001	12600000	598	0.00302730770731707	pi
Chr1	253	12600001	12650000	497	0.00303879697560976	pi
Chr1	254	12650001	12700000	484	0.0030281547804878	pi
Chr1	255	12700001	12750000	560	0.00296780851219512	pi
Chr1	256	12750001	12800000	60	0.00293695446341463	pi
Chr1	257	12800001	12850000	140	0.00285530836585366	pi
Chr1	258	12850001	12900000	516	0.00281845690243902	pi
Chr1	259	12900001	12950000	665	0.00275376487804878	pi
Chr1	260	12950001	13000000	632	0.00266034365853658	pi
Chr1	261	13000001	13050000	246	0.00258338780487805	pi
Chr1	262	13050001	13100000	727	0.0025373156097561	pi
Chr1	263	13100001	13150000	633	0.00248665804878049	pi
Chr1	264	13150001	13200000	677	0.00241054658536585	pi
Chr1	265	13200001	13250000	920	0.00233108146341463	pi
Chr1	266	13250001	13300000	599	0.00221264024390244	pi
Chr1	267	13300001	13350000	508	0.0021309587804878	pi
Chr1	268	13350001	13400000	362	0.00197030365853659	pi
Chr1	269	13400001	13450000	726	0.00187251463414634	pi
Chr1	270	13450001	13500000	582	0.00180641317073171	pi
Chr1	271	13500001	13550000	406	0.00167609780487805	pi
Chr1	272	13550001	13600000	340	0.00161915756097561	pi
Chr1	273	13600001	13650000	503	0.00155661585365854	pi
Chr1	274	13650001	13700000	452	0.00149380073170732	pi
Chr1	275	13700001	13750000	175	0.0014240156097561	pi
Chr1	276	13750001	13800000	63	0.00135265975609756	pi
Chr1	277	13800001	13850000	269	0.00134360714634146	pi
Chr1	278	13850001	13900000	407	0.00132692968292683	pi
Chr1	279	13900001	13950000	32	0.00124842529268293	pi
Chr1	280	13950001	14000000	0	0.00116261163414634	pi
Chr1	281	14000001	14050000	0	0.00109335992682927	pi
Chr1	282	14050001	14100000	0	0.0010697196097561	pi
Chr1	283	14100001	14150000	0	0.000984624	pi
Chr1	284	14150001	14200000	0	0.000908815463414634	pi
Chr1	285	14200001	14250000	0	0.000826193512195122	pi
Chr1	286	14250001	14300000	0	0.000706458390243902	pi
Chr1	287	14300001	14350000	0	0.000631778878048781	pi
Chr1	288	14350001	14400000	0	0.000566143024390244	pi
Chr1	289	14400001	14450000	0	0.000526793512195122	pi
Chr1	290	14450001	14500000	0	0.000448016926829268	pi
Chr1	291	14500001	14550000	0	0.00036911643902439	pi
Chr1	292	14550001	14600000	0	0.000310429365853659	pi
Chr1	293	14600001	14650000	0	0.000261049365853659	pi
Chr1	294	14650001	14700000	0	0.000171187658536585	pi
Chr1	295	14700001	14750000	0	0.000113518878048781	pi
Chr1	296	14750001	14800000	0	9.34061219512195e-05	pi
Chr1	297	14800001	14850000	0	8.47945609756098e-05	pi
Chr1	298	14850001	14900000	0	5.44674878048781e-05	pi
Chr1	299	14900001	14950000	0	3.92870731707317e-06	pi
Chr1	300	14950001	15000000	0	5.67475609756098e-05	pi
Chr1	301	15000001	15050000	0	7.88969268292683e-05	pi
Chr1	302	15050001	15100000	0	0.000116957414634146	pi
Chr1	303	15100001	15150000	0	0.000144845219512195	pi
Chr1	304	15150001	15200000	0	0.000207114487804878	pi
Chr1	305	15200001	15250000	0	0.000255113512195122	pi
Chr1	306	15250001	15300000	0	0.000306584243902439	pi
Chr1	307	15300001	15350000	0	0.000341031317073171	pi
Chr1	308	15350001	15400000	0	0.000392260585365854	pi
Chr1	309	15400001	15450000	0	0.000503353512195122	pi
Chr1	310	15450001	15500000	0	0.000545827170731707	pi
Chr1	311	15500001	15550000	0	0.000577076682926829	pi
Chr1	312	15550001	15600000	0	0.000640124731707317	pi
Chr1	313	15600001	15650000	0	0.000683049121951219	pi
Chr1	314	15650001	15700000	0	0.000706199292682927	pi
Chr1	315	15700001	15750000	0	0.000746529780487805	pi
Chr1	316	15750001	15800000	0	0.000807128073170732	pi
Chr1	317	15800001	15850000	0	0.000877751731707317	pi
Chr1	318	15850001	15900000	0	0.000927093926829268	pi
Chr1	319	15900001	15950000	0	0.00101146563414634	pi
Chr1	320	15950001	16000000	356	0.00111360880487805	pi
Chr1	321	16000001	16050000	197	0.00121068685365854	pi
Chr1	322	16050001	16100000	316	0.00126681904878049	pi
Chr1	323	16100001	16150000	319	0.00133767343902439	pi
Chr1	324	16150001	16200000	574	0.00141887856097561	pi
Chr1	325	16200001	16250000	443	0.00144263241463415	pi
Chr1	326	16250001	16300000	466	0.00147133582926829	pi
Chr1	327	16300001	16350000	297	0.00156420875609756	pi
Chr1	328	16350001	16400000	504	0.001662069	pi
Chr1	329	16400001	16450000	802	0.00172777558536585	pi
Chr1	330	16450001	16500000	421	0.00180286485365854	pi
Chr1	331	16500001	16550000	258	0.00186181314634146	pi
Chr1	332	16550001	16600000	518	0.0019799346097561	pi
Chr1	333	16600001	16650000	337	0.00208369558536585	pi
Chr1	334	16650001	16700000	262	0.00217764119512195	pi
Chr1	335	16700001	16750000	355	0.00223089217073171	pi
Chr1	336	16750001	16800000	532	0.00228912290243902	pi
Chr1	337	16800001	16850000	604	0.00240243363414634	pi
Chr1	338	16850001	16900000	418	0.00246127119512195	pi
Chr1	339	16900001	16950000	545	0.00249428070731707	pi
Chr1	340	16950001	17000000	607	0.002524069	pi
Chr1	341	17000001	17050000	594	0.00253782217073171	pi
Chr1	342	17050001	17100000	612	0.00260458841463415	pi
Chr1	343	17100001	17150000	513	0.00263927817073171	pi
Chr1	344	17150001	17200000	532	0.00264305817073171	pi
Chr1	345	17200001	17250000	252	0.00262509231707317	pi
Chr1	346	17250001	17300000	294	0.00262391012195122	pi
Chr1	347	17300001	17350000	689	0.00260244743902439	pi
Chr1	348	17350001	17400000	782	0.00265422012195122	pi
Chr1	349	17400001	17450000	512	0.00267228695121951	pi
Chr1	350	17450001	17500000	559	0.00260664256097561	pi
Chr1	351	17500001	17550000	434	0.00262262573170732	pi
Chr1	352	17550001	17600000	756	0.00264774987804878	pi
Chr1	353	17600001	17650000	570	0.00262203817073171	pi
Chr1	354	17650001	17700000	615	0.00260822621951219	pi
Chr1	355	17700001	17750000	434	0.00264848117073171	pi
Chr1	356	17750001	17800000	443	0.00265335824390244	pi
Chr1	357	17800001	17850000	788	0.00262791824390244	pi
Chr1	358	17850001	17900000	484	0.00259455726829268	pi
Chr1	359	17900001	17950000	293	0.00257423604878049	pi
Chr1	360	17950001	18000000	253	0.00254845409756098	pi
Chr1	361	18000001	18050000	518	0.00257965873170732	pi
Chr1	362	18050001	18100000	621	0.00254176482926829	pi
Chr1	363	18100001	18150000	581	0.00253641458536585	pi
Chr1	364	18150001	18200000	286	0.00251414897560976	pi
Chr1	365	18200001	18250000	303	0.00252889068292683	pi
Chr1	366	18250001	18300000	350	0.00259820097560976	pi
Chr1	367	18300001	18350000	258	0.00268536975609756	pi
Chr1	368	18350001	18400000	527	0.00266977975609756	pi
Chr1	369	18400001	18450000	605	0.00265186804878049	pi
Chr1	370	18450001	18500000	410	0.00267254731707317	pi
Chr1	371	18500001	18550000	509	0.00264536121951219	pi
Chr1	372	18550001	18600000	397	0.00265190146341463	pi
Chr1	373	18600001	18650000	337	0.00264888341463415	pi
Chr1	374	18650001	18700000	251	0.00264459829268293	pi
Chr1	375	18700001	18750000	425	0.00261940585365854	pi
Chr1	376	18750001	18800000	464	0.00259925853658536	pi
Chr1	377	18800001	18850000	290	0.00259887902439024	pi
Chr1	378	18850001	18900000	360	0.0025590656097561	pi
Chr1	379	18900001	18950000	281	0.00256118292682927	pi
Chr1	380	18950001	19000000	474	0.00255660121951219	pi
Chr1	381	19000001	19050000	857	0.00259526926829268	pi
Chr1	382	19050001	19100000	467	0.00260299731707317	pi
Chr1	383	19100001	19150000	354	0.00254952170731707	pi
Chr1	384	19150001	19200000	338	0.0025573387804878	pi
Chr1	385	19200001	19250000	623	0.00256105902439024	pi
Chr1	386	19250001	19300000	624	0.00252050658536585	pi
Chr1	387	19300001	19350000	735	0.00247742819512195	pi
Chr1	388	19350001	19400000	564	0.00245831346341463	pi
Chr1	389	19400001	19450000	638	0.00238110936585366	pi
Chr1	390	19450001	19500000	635	0.00232883595121951	pi
Chr1	391	19500001	19550000	383	0.00233153985365854	pi
Chr1	392	19550001	19600000	502	0.0022798646097561	pi
Chr1	393	19600001	19650000	788	0.00226148290243902	pi
Chr1	394	19650001	19700000	790	0.00227363582926829	pi
Chr1	395	19700001	19750000	457	0.00229101948780488	pi
Chr1	396	19750001	19800000	250	0.00226012168292683	pi
Chr1	397	19800001	19850000	602	0.00223390675609756	pi
Chr1	398	19850001	19900000	522	0.00221161024390244	pi
Chr1	399	19900001	19950000	435	0.00224174219512195	pi
Chr1	400	19950001	20000000	291	0.00225302536585366	pi
Chr1	401	20000001	20050000	493	0.00220342507317073	pi
Chr1	402	20050001	20100000	569	0.00215810556097561	pi
Chr1	403	20100001	20150000	284	0.00216597190243903	pi
Chr1	404	20150001	20200000	596	0.00220116873170732	pi
Chr1	405	20200001	20250000	317	0.00224484190243902	pi
Chr1	406	20250001	20300000	47	0.00217876385365854	pi
Chr1	407	20300001	20350000	44	0.00219421702439024	pi
Chr1	408	20350001	20400000	169	0.00216889336585366	pi
Chr1	409	20400001	20450000	137	0.00218935946341463	pi
Chr1	410	20450001	20500000	220	0.00222470312195122	pi
Chr1	411	20500001	20550000	358	0.00221880702439024	pi
Chr1	412	20550001	20600000	86	0.00222693263414634	pi
Chr1	413	20600001	20650000	214	0.00228098751219512	pi
Chr1	414	20650001	20700000	317	0.00231281775609756	pi
Chr1	415	20700001	20750000	368	0.00230185556097561	pi
Chr1	416	20750001	20800000	284	0.00223967795121951	pi
Chr1	417	20800001	20850000	153	0.00220715078536585	pi
Chr1	418	20850001	20900000	96	0.00226118493170732	pi
Chr1	419	20900001	20950000	410	0.00229489883414634	pi
Chr1	420	20950001	21000000	248	0.00232150493170732	pi
Chr1	421	21000001	21050000	129	0.00237289810243903	pi
Chr1	422	21050001	21100000	661	0.00238473883414634	pi
Chr1	423	21100001	21150000	476	0.00240827395609756	pi
Chr1	424	21150001	21200000	741	0.00243053054146342	pi
Chr1	425	21200001	21250000	740	0.00241339249268293	pi
Chr1	426	21250001	21300000	283	0.00245401444390244	pi
Chr1	427	21300001	21350000	836	0.00257117737073171	pi
Chr1	428	21350001	21400000	697	0.00267253576097561	pi
Chr1	429	21400001	21450000	779	0.00273147902926829	pi
Chr1	430	21450001	21500000	778	0.00278847995609756	pi
Chr1	431	21500001	21550000	614	0.00287538263902439	pi
Chr1	432	21550001	21600000	394	0.0028781814195122	pi
Chr1	433	21600001	21650000	910	0.00290501812682927	pi
Chr1	434	21650001	21700000	931	0.00293005446829268	pi
Chr1	435	21700001	21750000	765	0.00301089837073171	pi
Chr1	436	21750001	21800000	57	0.00309346105365854	pi
Chr1	437	21800001	21850000	8	0.00316985276097561	pi
Chr1	438	21850001	21900000	964	0.00328513354146341	pi
Chr1	439	21900001	21950000	843	0.00335569761463415	pi
Chr1	440	21950001	22000000	712	0.00336956200487805	pi
Chr1	441	22000001	22050000	574	0.00339711054146341	pi
Chr1	442	22050001	22100000	552	0.00345380522439024	pi
Chr1	443	22100001	22150000	643	0.00349183790731707	pi
Chr1	444	22150001	22200000	477	0.00348839254146341	pi
Chr1	445	22200001	22250000	474	0.00346553644390244	pi
Chr1	446	22250001	22300000	530	0.00345181595609756	pi
Chr1	447	22300001	22350000	801	0.00349020693170732	pi
Chr1	448	22350001	22400000	685	0.00347581863902439	pi
Chr1	449	22400001	22450000	484	0.00348775473658537	pi
Chr1	450	22450001	22500000	671	0.00345114571219512	pi
Chr1	451	22500001	22550000	802	0.00336767327317073	pi
Chr1	452	22550001	22600000	548	0.00334802351707317	pi
Chr1	453	22600001	22650000	403	0.00336508376097561	pi
Chr1	454	22650001	22700000	382	0.00331163132195122	pi
Chr1	455	22700001	22750000	934	0.00331588985853659	pi
Chr1	456	22750001	22800000	953	0.00329453985853659	pi
Chr1	457	22800001	22850000	980	0.00341848722439024	pi
Chr1	458	22850001	22900000	1128	0.00349924682926829	pi
Chr1	459	22900001	22950000	683	0.00343856097560976	pi
Chr1	460	22950001	23000000	498	0.00338557170731707	pi
Chr1	461	23000001	23050000	541	0.00340710463414634	pi
Chr1	462	23050001	23100000	563	0.00339423219512195	pi
Chr1	463	23100001	23150000	863	0.00344803	pi
Chr1	464	23150001	23200000	560	0.00344471731707317	pi
Chr1	465	23200001	23250000	598	0.00357496707317073	pi
Chr1	466	23250001	23300000	660	0.00361960341463415	pi
Chr1	467	23300001	23350000	535	0.00364265390243902	pi
Chr1	468	23350001	23400000	640	0.00363595219512195	pi
Chr1	469	23400001	23450000	695	0.00360683634146341	pi
Chr1	470	23450001	23500000	612	0.00356930756097561	pi
Chr1	471	23500001	23550000	268	0.00360976317073171	pi
Chr1	472	23550001	23600000	433	0.00359152243902439	pi
Chr1	473	23600001	23650000	499	0.00360559853658537	pi
Chr1	474	23650001	23700000	493	0.00369256414634146	pi
Chr1	475	23700001	23750000	1096	0.00371885926829268	pi
Chr1	476	23750001	23800000	604	0.00364917195121951	pi
Chr1	477	23800001	23850000	785	0.00366834609756098	pi
Chr1	478	23850001	23900000	617	0.00362141024390244	pi
Chr1	479	23900001	23950000	458	0.00358577341463415	pi
Chr1	480	23950001	24000000	549	0.00360827682926829	pi
Chr1	481	24000001	24050000	868	0.00359402585365854	pi
Chr1	482	24050001	24100000	490	0.0035587843902439	pi
Chr1	483	24100001	24150000	936	0.00354834487804878	pi
Chr1	484	24150001	24200000	676	0.00346046853658537	pi
Chr1	485	24200001	24250000	1319	0.00345844634146341	pi
Chr1	486	24250001	24300000	863	0.00344952780487805	pi
Chr1	487	24300001	24350000	706	0.00346494243902439	pi
Chr1	488	24350001	24400000	781	0.00345343902439024	pi
Chr1	489	24400001	24450000	551	0.00342989682926829	pi
Chr1	490	24450001	24500000	274	0.00337634634146341	pi
Chr1	491	24500001	24550000	793	0.00340126658536585	pi
Chr1	492	24550001	24600000	587	0.00341742756097561	pi
Chr1	493	24600001	24650000	543	0.00341219658536585	pi
Chr1	494	24650001	24700000	788	0.00336714390243902	pi
Chr1	495	24700001	24750000	716	0.00334042756097561	pi
Chr1	496	24750001	24800000	443	0.00329224487804878	pi
Chr1	497	24800001	24850000	906	0.00327926682926829	pi
Chr1	498	24850001	24900000	503	0.0032044612195122	pi
Chr1	499	24900001	24950000	623	0.00319750097560976	pi
Chr1	500	24950001	25000000	706	0.00319248219512195	pi
Chr1	501	25000001	25050000	445	0.00318965390243902	pi
Chr1	502	25050001	25100000	272	0.00313415682926829	pi
Chr1	503	25100001	25150000	416	0.0031662443902439	pi
Chr1	504	25150001	25200000	412	0.00312056487804878	pi
Chr1	505	25200001	25250000	379	0.00309506804878049	pi
Chr1	506	25250001	25300000	437	0.00300085682926829	pi
Chr1	507	25300001	25350000	546	0.00294927195121951	pi
Chr1	508	25350001	25400000	353	0.00291200341463415	pi
Chr1	509	25400001	25450000	467	0.00285823219512195	pi
Chr1	510	25450001	25500000	328	0.00283484341463415	pi
Chr1	511	25500001	25550000	523	0.0029076612195122	pi
Chr1	512	25550001	25600000	395	0.00285893878048781	pi
Chr1	513	25600001	25650000	455	0.00281124829268293	pi
Chr1	514	25650001	25700000	253	0.00279627170731707	pi
Chr1	515	25700001	25750000	337	0.00275101829268293	pi
Chr1	516	25750001	25800000	658	0.00276784121951219	pi
Chr1	517	25800001	25850000	341	0.00275208463414634	pi
Chr1	518	25850001	25900000	377	0.00269247951219512	pi
Chr1	519	25900001	25950000	544	0.00272282634146341	pi
Chr1	520	25950001	26000000	358	0.00267444463414634	pi
Chr1	521	26000001	26050000	475	0.00260372268292683	pi
Chr1	522	26050001	26100000	517	0.00257873804878049	pi
Chr1	523	26100001	26150000	774	0.00260408341463415	pi
Chr1	524	26150001	26200000	708	0.00256973726829268	pi
Chr1	525	26200001	26250000	685	0.00255714507317073	pi
Chr1	526	26250001	26300000	652	0.00253214629268293	pi
Chr1	527	26300001	26350000	451	0.0025246967804878	pi
Chr1	528	26350001	26400000	375	0.00248107897560976	pi
Chr1	529	26400001	26450000	538	0.00253282580487805	pi
Chr1	530	26450001	26500000	326	0.00249879141463415	pi
Chr1	531	26500001	26550000	751	0.00250357970731707	pi
Chr1	532	26550001	26600000	454	0.00245251068292683	pi
Chr1	533	26600001	26650000	315	0.00248550702439024	pi
Chr1	534	26650001	26700000	441	0.00248352873170732	pi
Chr1	535	26700001	26750000	537	0.00251927287804878	pi
Chr1	536	26750001	26800000	709	0.00252283702439024	pi
Chr1	537	26800001	26850000	470	0.00244611117073171	pi
Chr1	538	26850001	26900000	683	0.00243695897560976	pi
Chr1	539	26900001	26950000	647	0.00243511678048781	pi
Chr1	540	26950001	27000000	417	0.00238984312195122	pi
Chr1	541	27000001	27050000	408	0.00237905068292683	pi
Chr1	542	27050001	27100000	265	0.00234925180487805	pi
Chr1	543	27100001	27150000	425	0.00234427887804878	pi
Chr1	544	27150001	27200000	187	0.002283884	pi
Chr1	545	27200001	27250000	231	0.00222378692682927	pi
Chr1	546	27250001	27300000	246	0.00218358424390244	pi
Chr1	547	27300001	27350000	393	0.00211256024390244	pi
Chr1	548	27350001	27400000	368	0.00209550219512195	pi
Chr1	549	27400001	27450000	764	0.00211350951219512	pi
Chr1	550	27450001	27500000	281	0.00207720912195122	pi
Chr1	551	27500001	27550000	512	0.00211005131707317	pi
Chr1	552	27550001	27600000	246	0.00202569526829268	pi
Chr1	553	27600001	27650000	600	0.00199871892682927	pi
Chr1	554	27650001	27700000	356	0.00200411990243902	pi
Chr1	555	27700001	27750000	378	0.00198311307317073	pi
Chr1	556	27750001	27800000	289	0.00193039785365854	pi
Chr1	557	27800001	27850000	250	0.00185201931707317	pi
Chr1	558	27850001	27900000	384	0.00186112395121951	pi
Chr1	559	27900001	27950000	354	0.00180895419512195	pi
Chr1	560	27950001	28000000	213	0.00174709907317073	pi
Chr1	561	28000001	28050000	224	0.00172076936585366	pi
Chr1	562	28050001	28100000	174	0.00172726546341463	pi
Chr1	563	28100001	28150000	326	0.00172251619512195	pi
Chr1	564	28150001	28200000	259	0.0016982152195122	pi
Chr1	565	28200001	28250000	204	0.00174277209756098	pi
Chr1	566	28250001	28300000	264	0.00175352331707317	pi
Chr1	567	28300001	28350000	176	0.00180257795121951	pi
Chr1	568	28350001	28400000	327	0.00179416917073171	pi
Chr1	569	28400001	28450000	577	0.00178687917073171	pi
Chr1	570	28450001	28500000	225	0.00173479917073171	pi
Chr1	571	28500001	28550000	483	0.00174892795121951	pi
Chr1	572	28550001	28600000	172	0.00175210673170732	pi
Chr1	573	28600001	28650000	208	0.00178814063414634	pi
Chr1	574	28650001	28700000	258	0.00172521458536585	pi
Chr1	575	28700001	28750000	231	0.00169957751219512	pi
Chr1	576	28750001	28800000	208	0.001674638	pi
Chr1	577	28800001	28850000	263	0.00169275092682927	pi
Chr1	578	28850001	28900000	363	0.00169706702439024	pi
Chr1	579	28900001	28950000	274	0.00170846190243902	pi
Chr1	580	28950001	29000000	287	0.00168508287804878	pi
Chr1	581	29000001	29050000	167	0.00167804843902439	pi
Chr1	582	29050001	29100000	325	0.00166826136585366	pi
Chr1	583	29100001	29150000	246	0.00166398665853659	pi
Chr1	584	29150001	29200000	288	0.00167143568292683	pi
Chr1	585	29200001	29250000	490	0.0016733517804878	pi
Chr1	586	29250001	29300000	300	0.00168524324390244	pi
Chr1	587	29300001	29350000	510	0.00167765275609756	pi
Chr1	588	29350001	29400000	310	0.00167639331707317	pi
Chr1	589	29400001	29450000	381	0.00163979314634146	pi
Chr1	590	29450001	29500000	509	0.00163979314634146	pi
Chr1	591	29500001	29550000	372	0.00163979314634146	pi
Chr1	592	29550001	29600000	437	0.00163979314634146	pi
Chr1	593	29600001	29650000	515	0.00163979314634146	pi
Chr1	594	29650001	29700000	129	0.00163979314634146	pi
Chr1	595	29700001	29750000	228	0.00163979314634146	pi
Chr1	596	29750001	29800000	268	0.00163979314634146	pi
Chr1	597	29800001	29850000	506	0.00163979314634146	pi
Chr1	598	29850001	29900000	236	0.00163979314634146	pi
Chr1	599	29900001	29950000	470	0.00163979314634146	pi
Chr1	600	29950001	30000000	234	0.00163979314634146	pi
Chr1	601	30000001	30050000	156	0.00163979314634146	pi
Chr1	602	30050001	30100000	230	0.00163979314634146	pi
Chr1	603	30100001	30150000	138	0.00163979314634146	pi
Chr1	604	30150001	30200000	381	0.00163979314634146	pi
Chr1	605	30200001	30250000	236	0.00163979314634146	pi
Chr1	606	30250001	30300000	292	0.00163979314634146	pi
Chr1	607	30300001	30350000	155	0.00163979314634146	pi
Chr1	608	30350001	30400000	140	0.00163979314634146	pi
Chr1	609	30400001	30427671	30	0.00163979314634146	pi
Chr2	1	1	50000	0	0.00230732536585366	pi
Chr2	2	50001	100000	292	0.00230732536585366	pi
Chr2	3	100001	150000	384	0.00230732536585366	pi
Chr2	4	150001	200000	548	0.00230732536585366	pi
Chr2	5	200001	250000	289	0.00230732536585366	pi
Chr2	6	250001	300000	609	0.00230732536585366	pi
Chr2	7	300001	350000	593	0.00230732536585366	pi
Chr2	8	350001	400000	335	0.00230732536585366	pi
Chr2	9	400001	450000	373	0.00230732536585366	pi
Chr2	10	450001	500000	401	0.00230732536585366	pi
Chr2	11	500001	550000	454	0.00230732536585366	pi
Chr2	12	550001	600000	233	0.00230732536585366	pi
Chr2	13	600001	650000	592	0.00230732536585366	pi
Chr2	14	650001	700000	568	0.00230732536585366	pi
Chr2	15	700001	750000	484	0.00230732536585366	pi
Chr2	16	750001	800000	1044	0.00230732536585366	pi
Chr2	17	800001	850000	427	0.00230732536585366	pi
Chr2	18	850001	900000	303	0.00230732536585366	pi
Chr2	19	900001	950000	487	0.00230732536585366	pi
Chr2	20	950001	1000000	814	0.00230732536585366	pi
Chr2	21	1000001	1050000	469	0.00230732536585366	pi
Chr2	22	1050001	1100000	420	0.00234883536585366	pi
Chr2	23	1100001	1150000	321	0.00234552902439024	pi
Chr2	24	1150001	1200000	557	0.00234514243902439	pi
Chr2	25	1200001	1250000	316	0.00234638804878049	pi
Chr2	26	1250001	1300000	246	0.00234839024390244	pi
Chr2	27	1300001	1350000	569	0.00229773609756098	pi
Chr2	28	1350001	1400000	254	0.00224485219512195	pi
Chr2	29	1400001	1450000	326	0.00223356	pi
Chr2	30	1450001	1500000	368	0.00220704185365854	pi
Chr2	31	1500001	1550000	604	0.00217802517073171	pi
Chr2	32	1550001	1600000	547	0.00213798226829268	pi
Chr2	33	1600001	1650000	400	0.00214568056097561	pi
Chr2	34	1650001	1700000	582	0.00211347641463415	pi
Chr2	35	1700001	1750000	440	0.00207164714634146	pi
Chr2	36	1750001	1800000	267	0.00201850763414634	pi
Chr2	37	1800001	1850000	288	0.00190859885365854	pi
Chr2	38	1850001	1900000	355	0.00188778226829268	pi
Chr2	39	1900001	1950000	440	0.00191443470731707	pi
Chr2	40	1950001	2000000	562	0.00184593787804878	pi
Chr2	41	2000001	2050000	292	0.00172730568292683	pi
Chr2	42	2050001	2100000	319	0.00167982129268293	pi
Chr2	43	2100001	2150000	319	0.00163114909756098	pi
Chr2	44	2150001	2200000	396	0.0016018586097561	pi
Chr2	45	2200001	2250000	521	0.00152929373170732	pi
Chr2	46	2250001	2300000	382	0.00148323641463415	pi
Chr2	47	2300001	2350000	367	0.00145846641463415	pi
Chr2	48	2350001	2400000	210	0.00139086690243902	pi
Chr2	49	2400001	2450000	291	0.00135645275609756	pi
Chr2	50	2450001	2500000	137	0.00131140787804878	pi
Chr2	51	2500001	2550000	135	0.00126328714634146	pi
Chr2	52	2550001	2600000	105	0.00118576787804878	pi
Chr2	53	2600001	2650000	212	0.00111367934146341	pi
Chr2	54	2650001	2700000	210	0.0010676742195122	pi
Chr2	55	2700001	2750000	248	0.000999807878048781	pi
Chr2	56	2750001	2800000	126	0.000955642024390244	pi
Chr2	57	2800001	2850000	274	0.000913357634146342	pi
Chr2	58	2850001	2900000	266	0.000885001292682927	pi
Chr2	59	2900001	2950000	510	0.000843708853658537	pi
Chr2	60	2950001	3000000	0	0.000781638609756098	pi
Chr2	61	3000001	3050000	0	0.000696341292682927	pi
Chr2	62	3050001	3100000	0	0.000651107634146342	pi
Chr2	63	3100001	3150000	0	0.000609597634146342	pi
Chr2	64	3150001	3200000	0	0.000571808609756098	pi
Chr2	65	3200001	3250000	0	0.000523117146341463	pi
Chr2	66	3250001	3300000	0	0.000450936414634146	pi
Chr2	67	3300001	3350000	0	0.000408242024390244	pi
Chr2	68	3350001	3400000	0	0.000369009341463415	pi
Chr2	69	3400001	3450000	0	0.000335846414634146	pi
Chr2	70	3450001	3500000	0	0.000306487634146342	pi
Chr2	71	3500001	3550000	0	0.000288810902439024	pi
Chr2	72	3550001	3600000	0	0.000271717585365854	pi
Chr2	73	3600001	3650000	0	0.000257934390243902	pi
Chr2	74	3650001	3700000	0	0.000221669268292683	pi
Chr2	75	3700001	3750000	0	0.000181480487804878	pi
Chr2	76	3750001	3800000	0	0.000169726585365854	pi
Chr2	77	3800001	3850000	0	0.000174125341463415	pi
Chr2	78	3850001	3900000	0	0.000162584317073171	pi
Chr2	79	3900001	3950000	0	0.000152116804878049	pi
Chr2	80	3950001	4000000	0	0.000104584926829268	pi
Chr2	81	4000001	4050000	0	0.000135949317073171	pi
Chr2	82	4050001	4100000	0	0.000175621268292683	pi
Chr2	83	4100001	4150000	0	0.000182218341463415	pi
Chr2	84	4150001	4200000	0	0.000210346878048781	pi
Chr2	85	4200001	4250000	0	0.000231140170731707	pi
Chr2	86	4250001	4300000	0	0.000248760487804878	pi
Chr2	87	4300001	4350000	0	0.000270791024390244	pi
Chr2	88	4350001	4400000	0	0.000286145536585366	pi
Chr2	89	4400001	4450000	0	0.000376024804878049	pi
Chr2	90	4450001	4500000	0	0.000380105829268293	pi
Chr2	91	4500001	4550000	0	0.00041342412195122	pi
Chr2	92	4550001	4600000	0	0.000425652365853659	pi
Chr2	93	4600001	4650000	0	0.000485928219512195	pi
Chr2	94	4650001	4700000	0	0.000587181146341463	pi
Chr2	95	4700001	4750000	0	0.00068876456097561	pi
Chr2	96	4750001	4800000	293	0.000727868951219512	pi
Chr2	97	4800001	4850000	160	0.000750695048780488	pi
Chr2	98	4850001	4900000	170	0.000760734512195122	pi
Chr2	99	4900001	4950000	190	0.00087086987804878	pi
Chr2	100	4950001	5000000	152	0.000948475731707317	pi
Chr2	101	5000001	5050000	286	0.00099124012195122	pi
Chr2	102	5050001	5100000	361	0.00104821524390244	pi
Chr2	103	5100001	5150000	53	0.0010725176097561	pi
Chr2	104	5150001	5200000	219	0.00112071443902439	pi
Chr2	105	5200001	5250000	155	0.00115154468292683	pi
Chr2	106	5250001	5300000	148	0.00118230224390244	pi
Chr2	107	5300001	5350000	199	0.00122305151219512	pi
Chr2	108	5350001	5400000	116	0.00132003078048781	pi
Chr2	109	5400001	5450000	649	0.00137290882926829	pi
Chr2	110	5450001	5500000	37	0.00145580468292683	pi
Chr2	111	5500001	5550000	304	0.00151331395121951	pi
Chr2	112	5550001	5600000	132	0.00151828090243902	pi
Chr2	113	5600001	5650000	451	0.00159582431707317	pi
Chr2	114	5650001	5700000	709	0.00164216773170732	pi
Chr2	115	5700001	5750000	781	0.00168974309756098	pi
Chr2	116	5750001	5800000	357	0.00173202090243902	pi
Chr2	117	5800001	5850000	243	0.00176948748780488	pi
Chr2	118	5850001	5900000	119	0.00182273385365854	pi
Chr2	119	5900001	5950000	855	0.00184683146341463	pi
Chr2	120	5950001	6000000	447	0.00189650995121951	pi
Chr2	121	6000001	6050000	397	0.00191901865853659	pi
Chr2	122	6050001	6100000	449	0.00195636012195122	pi
Chr2	123	6100001	6150000	191	0.00198554548780488	pi
Chr2	124	6150001	6200000	432	0.00206328280487805	pi
Chr2	125	6200001	6250000	300	0.0020986506097561	pi
Chr2	126	6250001	6300000	306	0.00212898170731707	pi
Chr2	127	6300001	6350000	296	0.00221168163414634	pi
Chr2	128	6350001	6400000	722	0.00225914597560976	pi
Chr2	129	6400001	6450000	437	0.00231356317073171	pi
Chr2	130	6450001	6500000	595	0.0022759156097561	pi
Chr2	131	6500001	6550000	462	0.00238520726829268	pi
Chr2	132	6550001	6600000	51	0.00243071775609756	pi
Chr2	133	6600001	6650000	569	0.00249184292682927	pi
Chr2	134	6650001	6700000	348	0.00254771682926829	pi
Chr2	135	6700001	6750000	374	0.00249605463414634	pi
Chr2	136	6750001	6800000	306	0.00243801609756098	pi
Chr2	137	6800001	6850000	419	0.00243035048780488	pi
Chr2	138	6850001	6900000	671	0.00247585243902439	pi
Chr2	139	6900001	6950000	331	0.00254483736585366	pi
Chr2	140	6950001	7000000	525	0.00250752004878049	pi
Chr2	141	7000001	7050000	338	0.00246278126829268	pi
Chr2	142	7050001	7100000	541	0.00246753321951219	pi
Chr2	143	7100001	7150000	505	0.00250125809756098	pi
Chr2	144	7150001	7200000	512	0.00252769914634146	pi
Chr2	145	7200001	7250000	449	0.00253439743902439	pi
Chr2	146	7250001	7300000	468	0.00255233670731707	pi
Chr2	147	7300001	7350000	564	0.00260946817073171	pi
Chr2	148	7350001	7400000	563	0.00266102670731707	pi
Chr2	149	7400001	7450000	515	0.00261531524390244	pi
Chr2	150	7450001	7500000	390	0.00260546207317073	pi
Chr2	151	7500001	7550000	792	0.00258725207317073	pi
Chr2	152	7550001	7600000	608	0.00261370378048781	pi
Chr2	153	7600001	7650000	499	0.00270717243902439	pi
Chr2	154	7650001	7700000	775	0.00266175414634146	pi
Chr2	155	7700001	7750000	394	0.00265520243902439	pi
Chr2	156	7750001	7800000	402	0.00270725878048781	pi
Chr2	157	7800001	7850000	267	0.00268050678048781	pi
Chr2	158	7850001	7900000	405	0.00263797946341463	pi
Chr2	159	7900001	7950000	597	0.00261721897560976	pi
Chr2	160	7950001	8000000	488	0.0026006536097561	pi
Chr2	161	8000001	8050000	314	0.00262037165853659	pi
Chr2	162	8050001	8100000	322	0.00263690385365854	pi
Chr2	163	8100001	8150000	630	0.00264158580487805	pi
Chr2	164	8150001	8200000	338	0.00259818165853659	pi
Chr2	165	8200001	8250000	397	0.00256749214634146	pi
Chr2	166	8250001	8300000	325	0.00259371092682927	pi
Chr2	167	8300001	8350000	541	0.00267122190243903	pi
Chr2	168	8350001	8400000	610	0.00262067995121951	pi
Chr2	169	8400001	8450000	355	0.00262920312195122	pi
Chr2	170	8450001	8500000	381	0.00261865263414634	pi
Chr2	171	8500001	8550000	477	0.00259746043902439	pi
Chr2	172	8550001	8600000	541	0.00256746873170732	pi
Chr2	173	8600001	8650000	701	0.00252705263414634	pi
Chr2	174	8650001	8700000	289	0.00249827385365854	pi
Chr2	175	8700001	8750000	289	0.0024381067804878	pi
Chr2	176	8750001	8800000	525	0.0024694567804878	pi
Chr2	177	8800001	8850000	163	0.00246554043902439	pi
Chr2	178	8850001	8900000	183	0.00251858214634146	pi
Chr2	179	8900001	8950000	425	0.00247935141463415	pi
Chr2	180	8950001	9000000	296	0.00244770751219512	pi
Chr2	181	9000001	9050000	630	0.0024384423902439	pi
Chr2	182	9050001	9100000	472	0.002462988	pi
Chr2	183	9100001	9150000	436	0.00246508995121951	pi
Chr2	184	9150001	9200000	179	0.00242449873170732	pi
Chr2	185	9200001	9250000	420	0.00247064873170732	pi
Chr2	186	9250001	9300000	700	0.00249761946341463	pi
Chr2	187	9300001	9350000	870	0.002512028	pi
Chr2	188	9350001	9400000	347	0.00249435751219512	pi
Chr2	189	9400001	9450000	473	0.0024561823902439	pi
Chr2	190	9450001	9500000	346	0.00244058482926829	pi
Chr2	191	9500001	9550000	213	0.00249367702439024	pi
Chr2	192	9550001	9600000	684	0.00249900165853659	pi
Chr2	193	9600001	9650000	329	0.00246272995121951	pi
Chr2	194	9650001	9700000	408	0.002406548	pi
Chr2	195	9700001	9750000	434	0.00247248531707317	pi
Chr2	196	9750001	9800000	504	0.00256105068292683	pi
Chr2	197	9800001	9850000	331	0.00252518873170732	pi
Chr2	198	9850001	9900000	561	0.00259089853658537	pi
Chr2	199	9900001	9950000	279	0.00261200487804878	pi
Chr2	200	9950001	10000000	379	0.00259821487804878	pi
Chr2	201	10000001	10050000	413	0.00259556585365854	pi
Chr2	202	10050001	10100000	326	0.00254485146341463	pi
Chr2	203	10100001	10150000	396	0.00252897951219512	pi
Chr2	204	10150001	10200000	382	0.00250757048780488	pi
Chr2	205	10200001	10250000	583	0.00252925317073171	pi
Chr2	206	10250001	10300000	624	0.0025412912195122	pi
Chr2	207	10300001	10350000	465	0.00250801292682927	pi
Chr2	208	10350001	10400000	472	0.00241384195121951	pi
Chr2	209	10400001	10450000	356	0.00240140146341463	pi
Chr2	210	10450001	10500000	311	0.00234219236585366	pi
Chr2	211	10500001	10550000	604	0.00233239529268293	pi
Chr2	212	10550001	10600000	557	0.00238599846341463	pi
Chr2	213	10600001	10650000	428	0.00236065017073171	pi
Chr2	214	10650001	10700000	339	0.00240337626829268	pi
Chr2	215	10700001	10750000	717	0.00245216431707317	pi
Chr2	216	10750001	10800000	749	0.002467897	pi
Chr2	217	10800001	10850000	391	0.00244034968292683	pi
Chr2	218	10850001	10900000	548	0.00244182578048781	pi
Chr2	219	10900001	10950000	417	0.00239024309756098	pi
Chr2	220	10950001	11000000	339	0.00242720456097561	pi
Chr2	221	11000001	11050000	223	0.00240879309756098	pi
Chr2	222	11050001	11100000	279	0.00237125919512195	pi
Chr2	223	11100001	11150000	314	0.00235590870731707	pi
Chr2	224	11150001	11200000	447	0.00240260236585366	pi
Chr2	225	11200001	11250000	358	0.0024012026097561	pi
Chr2	226	11250001	11300000	369	0.00238604114634146	pi
Chr2	227	11300001	11350000	433	0.00236376626829268	pi
Chr2	228	11350001	11400000	311	0.00237179285365854	pi
Chr2	229	11400001	11450000	282	0.00243603382926829	pi
Chr2	230	11450001	11500000	135	0.00244550358536585	pi
Chr2	231	11500001	11550000	347	0.00246004041463415	pi
Chr2	232	11550001	11600000	542	0.00240240895121951	pi
Chr2	233	11600001	11650000	497	0.00241562821951219	pi
Chr2	234	11650001	11700000	518	0.00243232187804878	pi
Chr2	235	11700001	11750000	613	0.00243874992682927	pi
Chr2	236	11750001	11800000	594	0.00238095480487805	pi
Chr2	237	11800001	11850000	429	0.0023281813902439	pi
Chr2	238	11850001	11900000	263	0.00232509114634146	pi
Chr2	239	11900001	11950000	248	0.00229400553658537	pi
Chr2	240	11950001	12000000	395	0.00233696626829268	pi
Chr2	241	12000001	12050000	226	0.00236482578048781	pi
Chr2	242	12050001	12100000	190	0.00236806285365854	pi
Chr2	243	12100001	12150000	315	0.002377667	pi
Chr2	244	12150001	12200000	697	0.00236013324390244	pi
Chr2	245	12200001	12250000	378	0.00233595275609756	pi
Chr2	246	12250001	12300000	668	0.00231236502439024	pi
Chr2	247	12300001	12350000	400	0.00227927112195122	pi
Chr2	248	12350001	12400000	458	0.00225168478048781	pi
Chr2	249	12400001	12450000	874	0.00229809770731707	pi
Chr2	250	12450001	12500000	459	0.0023071816097561	pi
Chr2	251	12500001	12550000	423	0.00232565314634146	pi
Chr2	252	12550001	12600000	412	0.00234025656097561	pi
Chr2	253	12600001	12650000	508	0.00228389851219512	pi
Chr2	254	12650001	12700000	447	0.00227777314634146	pi
Chr2	255	12700001	12750000	360	0.00224672997560976	pi
Chr2	256	12750001	12800000	296	0.00220078997560976	pi
Chr2	257	12800001	12850000	525	0.00220000314634146	pi
Chr2	258	12850001	12900000	440	0.00217504826829268	pi
Chr2	259	12900001	12950000	368	0.00221350582926829	pi
Chr2	260	12950001	13000000	627	0.00221631534146342	pi
Chr2	261	13000001	13050000	474	0.00219604948780488	pi
Chr2	262	13050001	13100000	218	0.00219988607317073	pi
Chr2	263	13100001	13150000	309	0.00220952046341463	pi
Chr2	264	13150001	13200000	166	0.00219109597560976	pi
Chr2	265	13200001	13250000	206	0.0021193937804878	pi
Chr2	266	13250001	13300000	185	0.00212648426829268	pi
Chr2	267	13300001	13350000	235	0.00206545248780488	pi
Chr2	268	13350001	13400000	196	0.00205753614634146	pi
Chr2	269	13400001	13450000	545	0.00201962151219512	pi
Chr2	270	13450001	13500000	316	0.00190687175609756	pi
Chr2	271	13500001	13550000	245	0.00188347346341463	pi
Chr2	272	13550001	13600000	483	0.00185650736585366	pi
Chr2	273	13600001	13650000	235	0.00183256617073171	pi
Chr2	274	13650001	13700000	373	0.00185650641463415	pi
Chr2	275	13700001	13750000	409	0.00182416592682927	pi
Chr2	276	13750001	13800000	347	0.00183904178048781	pi
Chr2	277	13800001	13850000	427	0.00183278690243902	pi
Chr2	278	13850001	13900000	199	0.00178891373170732	pi
Chr2	279	13900001	13950000	534	0.00174914258536585	pi
Chr2	280	13950001	14000000	306	0.00174393868292683	pi
Chr2	281	14000001	14050000	473	0.00172520892682927	pi
Chr2	282	14050001	14100000	300	0.00167878070731707	pi
Chr2	283	14100001	14150000	261	0.00168119778048781	pi
Chr2	284	14150001	14200000	147	0.00167564485365854	pi
Chr2	285	14200001	14250000	228	0.00168366226829268	pi
Chr2	286	14250001	14300000	329	0.00168624714634146	pi
Chr2	287	14300001	14350000	130	0.00176189853658537	pi
Chr2	288	14350001	14400000	403	0.00177852170731707	pi
Chr2	289	14400001	14450000	300	0.00178726195121951	pi
Chr2	290	14450001	14500000	150	0.00176219463414634	pi
Chr2	291	14500001	14550000	369	0.00175465536585366	pi
Chr2	292	14550001	14600000	177	0.00176778073170732	pi
Chr2	293	14600001	14650000	117	0.00172759970731707	pi
Chr2	294	14650001	14700000	511	0.00173062385365854	pi
Chr2	295	14700001	14750000	254	0.00172972653658537	pi
Chr2	296	14750001	14800000	498	0.00172902995121951	pi
Chr2	297	14800001	14850000	241	0.0017729036097561	pi
Chr2	298	14850001	14900000	266	0.00173925848780488	pi
Chr2	299	14900001	14950000	149	0.00174597629268293	pi
Chr2	300	14950001	15000000	280	0.00174359726829268	pi
Chr2	301	15000001	15050000	437	0.00175277921951219	pi
Chr2	302	15050001	15100000	146	0.00173395946341463	pi
Chr2	303	15100001	15150000	206	0.00173149604878049	pi
Chr2	304	15150001	15200000	318	0.00171487912195122	pi
Chr2	305	15200001	15250000	220	0.00172271531707317	pi
Chr2	306	15250001	15300000	249	0.00175038482926829	pi
Chr2	307	15300001	15350000	677	0.00174054165853659	pi
Chr2	308	15350001	15400000	357	0.00176451490243902	pi
Chr2	309	15400001	15450000	318	0.00174073002439024	pi
Chr2	310	15450001	15500000	499	0.00176092929268293	pi
Chr2	311	15500001	15550000	293	0.00175616009756098	pi
Chr2	312	15550001	15600000	353	0.00174376156097561	pi
Chr2	313	15600001	15650000	188	0.00174875595121951	pi
Chr2	314	15650001	15700000	260	0.00180097446341463	pi
Chr2	315	15700001	15750000	341	0.00173965665853659	pi
Chr2	316	15750001	15800000	316	0.00174017397560976	pi
Chr2	317	15800001	15850000	600	0.00173773324390244	pi
Chr2	318	15850001	15900000	290	0.00173740373170732	pi
Chr2	319	15900001	15950000	338	0.00175820251219512	pi
Chr2	320	15950001	16000000	491	0.00176316243902439	pi
Chr2	321	16000001	16050000	372	0.00172795602439024	pi
Chr2	322	16050001	16100000	250	0.00167641873170732	pi
Chr2	323	16100001	16150000	217	0.00169391865853659	pi
Chr2	324	16150001	16200000	149	0.00168300417073171	pi
Chr2	325	16200001	16250000	202	0.0016925222195122	pi
Chr2	326	16250001	16300000	326	0.00172098563414634	pi
Chr2	327	16300001	16350000	284	0.00171463568292683	pi
Chr2	328	16350001	16400000	238	0.00164500056097561	pi
Chr2	329	16400001	16450000	165	0.00165367665853659	pi
Chr2	330	16450001	16500000	322	0.00164468982926829	pi
Chr2	331	16500001	16550000	140	0.00161477665853659	pi
Chr2	332	16550001	16600000	240	0.00162534909756098	pi
Chr2	333	16600001	16650000	205	0.00161654763414634	pi
Chr2	334	16650001	16700000	378	0.00161837573170732	pi
Chr2	335	16700001	16750000	453	0.00163745304878049	pi
Chr2	336	16750001	16800000	249	0.00162528158536585	pi
Chr2	337	16800001	16850000	428	0.00162032085365854	pi
Chr2	338	16850001	16900000	213	0.00158740719512195	pi
Chr2	339	16900001	16950000	384	0.00158790621951219	pi
Chr2	340	16950001	17000000	175	0.00158019329268293	pi
Chr2	341	17000001	17050000	80	0.00152068309756098	pi
Chr2	342	17050001	17100000	133	0.00154328212195122	pi
Chr2	343	17100001	17150000	271	0.00156303870731707	pi
Chr2	344	17150001	17200000	168	0.00159554773170732	pi
Chr2	345	17200001	17250000	447	0.00164394026829268	pi
Chr2	346	17250001	17300000	417	0.00169107295121951	pi
Chr2	347	17300001	17350000	222	0.00171943026829268	pi
Chr2	348	17350001	17400000	192	0.00171439904878049	pi
Chr2	349	17400001	17450000	349	0.00170306734146341	pi
Chr2	350	17450001	17500000	247	0.00172800075609756	pi
Chr2	351	17500001	17550000	162	0.00168835387804878	pi
Chr2	352	17550001	17600000	328	0.00169073134146341	pi
Chr2	353	17600001	17650000	479	0.00168551356097561	pi
Chr2	354	17650001	17700000	253	0.00167634104878049	pi
Chr2	355	17700001	17750000	326	0.00163446056097561	pi
Chr2	356	17750001	17800000	234	0.00160978	pi
Chr2	357	17800001	17850000	279	0.00160729317073171	pi
Chr2	358	17850001	17900000	386	0.00157667609756098	pi
Chr2	359	17900001	17950000	265	0.00155681963414634	pi
Chr2	360	17950001	18000000	253	0.00152448014634146	pi
Chr2	361	18000001	18050000	217	0.00153921404878049	pi
Chr2	362	18050001	18100000	459	0.00159945363414634	pi
Chr2	363	18100001	18150000	380	0.00160224190243902	pi
Chr2	364	18150001	18200000	449	0.00158747807317073	pi
Chr2	365	18200001	18250000	543	0.00158138031707317	pi
Chr2	366	18250001	18300000	510	0.00155761129268293	pi
Chr2	367	18300001	18350000	480	0.00152486909756098	pi
Chr2	368	18350001	18400000	344	0.0015326353902439	pi
Chr2	369	18400001	18450000	286	0.00152784636585366	pi
Chr2	370	18450001	18500000	364	0.00151424441463415	pi
Chr2	371	18500001	18550000	114	0.00152323978048781	pi
Chr2	372	18550001	18600000	163	0.0015261697804878	pi
Chr2	373	18600001	18650000	182	0.00150229709756098	pi
Chr2	374	18650001	18700000	131	0.00147015904878049	pi
Chr2	375	18700001	18750000	189	0.00147015904878049	pi
Chr2	376	18750001	18800000	157	0.00147015904878049	pi
Chr2	377	18800001	18850000	244	0.00147015904878049	pi
Chr2	378	18850001	18900000	224	0.00147015904878049	pi
Chr2	379	18900001	18950000	89	0.00147015904878049	pi
Chr2	380	18950001	19000000	148	0.00147015904878049	pi
Chr2	381	19000001	19050000	355	0.00147015904878049	pi
Chr2	382	19050001	19100000	526	0.00147015904878049	pi
Chr2	383	19100001	19150000	196	0.00147015904878049	pi
Chr2	384	19150001	19200000	148	0.00147015904878049	pi
Chr2	385	19200001	19250000	154	0.00147015904878049	pi
Chr2	386	19250001	19300000	267	0.00147015904878049	pi
Chr2	387	19300001	19350000	274	0.00147015904878049	pi
Chr2	388	19350001	19400000	238	0.00147015904878049	pi
Chr2	389	19400001	19450000	182	0.00147015904878049	pi
Chr2	390	19450001	19500000	339	0.00147015904878049	pi
Chr2	391	19500001	19550000	311	0.00147015904878049	pi
Chr2	392	19550001	19600000	212	0.00147015904878049	pi
Chr2	393	19600001	19650000	216	0.00147015904878049	pi
Chr2	394	19650001	19698289	89	0.00147015904878049	pi
Chr3	1	1	50000	121	0.00185996856097561	pi
Chr3	2	50001	100000	304	0.00185996856097561	pi
Chr3	3	100001	150000	326	0.00185996856097561	pi
Chr3	4	150001	200000	300	0.00185996856097561	pi
Chr3	5	200001	250000	360	0.00185996856097561	pi
Chr3	6	250001	300000	447	0.00185996856097561	pi
Chr3	7	300001	350000	336	0.00185996856097561	pi
Chr3	8	350001	400000	334	0.00185996856097561	pi
Chr3	9	400001	450000	392	0.00185996856097561	pi
Chr3	10	450001	500000	445	0.00185996856097561	pi
Chr3	11	500001	550000	324	0.00185996856097561	pi
Chr3	12	550001	600000	398	0.00185996856097561	pi
Chr3	13	600001	650000	336	0.00185996856097561	pi
Chr3	14	650001	700000	310	0.00185996856097561	pi
Chr3	15	700001	750000	222	0.00185996856097561	pi
Chr3	16	750001	800000	375	0.00185996856097561	pi
Chr3	17	800001	850000	512	0.00185996856097561	pi
Chr3	18	850001	900000	301	0.00185996856097561	pi
Chr3	19	900001	950000	264	0.00185996856097561	pi
Chr3	20	950001	1000000	434	0.00185996856097561	pi
Chr3	21	1000001	1050000	718	0.00185996856097561	pi
Chr3	22	1050001	1100000	402	0.0018851107804878	pi
Chr3	23	1100001	1150000	282	0.00186136807317073	pi
Chr3	24	1150001	1200000	236	0.00183653531707317	pi
Chr3	25	1200001	1250000	287	0.00184027629268293	pi
Chr3	26	1250001	1300000	339	0.00181093748780488	pi
Chr3	27	1300001	1350000	169	0.00177752382926829	pi
Chr3	28	1350001	1400000	235	0.00177063870731707	pi
Chr3	29	1400001	1450000	372	0.00174304563414634	pi
Chr3	30	1450001	1500000	299	0.00171557517073171	pi
Chr3	31	1500001	1550000	305	0.00168865165853659	pi
Chr3	32	1550001	1600000	425	0.00167328648780488	pi
Chr3	33	1600001	1650000	541	0.00164934307317073	pi
Chr3	34	1650001	1700000	150	0.00162800868292683	pi
Chr3	35	1700001	1750000	201	0.00168835429268293	pi
Chr3	36	1750001	1800000	341	0.00167783741463415	pi
Chr3	37	1800001	1850000	396	0.00162836709756098	pi
Chr3	38	1850001	1900000	146	0.00159860856097561	pi
Chr3	39	1900001	1950000	331	0.00158447465853659	pi
Chr3	40	1950001	2000000	336	0.00155759563414634	pi
Chr3	41	2000001	2050000	106	0.00154310929268293	pi
Chr3	42	2050001	2100000	324	0.00147126709756098	pi
Chr3	43	2100001	2150000	212	0.001447741	pi
Chr3	44	2150001	2200000	96	0.00147656563414634	pi
Chr3	45	2200001	2250000	328	0.00145521712195122	pi
Chr3	46	2250001	2300000	154	0.00144328004878049	pi
Chr3	47	2300001	2350000	213	0.00145361468292683	pi
Chr3	48	2350001	2400000	273	0.00147509736585366	pi
Chr3	49	2400001	2450000	149	0.00151871102439024	pi
Chr3	50	2450001	2500000	116	0.00153163882926829	pi
Chr3	51	2500001	2550000	102	0.00155707297560976	pi
Chr3	52	2550001	2600000	176	0.0015857876097561	pi
Chr3	53	2600001	2650000	239	0.00154875248780488	pi
Chr3	54	2650001	2700000	209	0.0015255232195122	pi
Chr3	55	2700001	2750000	685	0.00152019056097561	pi
Chr3	56	2750001	2800000	169	0.00153996397560976	pi
Chr3	57	2800001	2850000	134	0.0015182273902439	pi
Chr3	58	2850001	2900000	349	0.00147564275609756	pi
Chr3	59	2900001	2950000	213	0.00146823	pi
Chr3	60	2950001	3000000	92	0.0014736043902439	pi
Chr3	61	3000001	3050000	368	0.00144890075609756	pi
Chr3	62	3050001	3100000	316	0.00149538768292683	pi
Chr3	63	3100001	3150000	196	0.0014960137804878	pi
Chr3	64	3150001	3200000	391	0.00150175404878049	pi
Chr3	65	3200001	3250000	127	0.00154932265853659	pi
Chr3	66	3250001	3300000	213	0.00150393063414634	pi
Chr3	67	3300001	3350000	326	0.00150724431707317	pi
Chr3	68	3350001	3400000	322	0.00151582724390244	pi
Chr3	69	3400001	3450000	635	0.00150200212195122	pi
Chr3	70	3450001	3500000	474	0.00149832704878049	pi
Chr3	71	3500001	3550000	460	0.00153732434146341	pi
Chr3	72	3550001	3600000	529	0.00155765956097561	pi
Chr3	73	3600001	3650000	386	0.00156377497560976	pi
Chr3	74	3650001	3700000	288	0.00156735765853659	pi
Chr3	75	3700001	3750000	144	0.00157949473170732	pi
Chr3	76	3750001	3800000	432	0.0015211827804878	pi
Chr3	77	3800001	3850000	251	0.00154927234146341	pi
Chr3	78	3850001	3900000	282	0.00161308509756098	pi
Chr3	79	3900001	3950000	123	0.00158767168292683	pi
Chr3	80	3950001	4000000	358	0.00158283412195122	pi
Chr3	81	4000001	4050000	174	0.00160332680487805	pi
Chr3	82	4050001	4100000	480	0.00157818509756098	pi
Chr3	83	4100001	4150000	270	0.00158095582926829	pi
Chr3	84	4150001	4200000	206	0.0015684322195122	pi
Chr3	85	4200001	4250000	492	0.00154619587804878	pi
Chr3	86	4250001	4300000	98	0.00155650646341463	pi
Chr3	87	4300001	4350000	218	0.00157841353658537	pi
Chr3	88	4350001	4400000	264	0.00159922207317073	pi
Chr3	89	4400001	4450000	220	0.00164266670731707	pi
Chr3	90	4450001	4500000	157	0.00165432914634146	pi
Chr3	91	4500001	4550000	470	0.00162466768292683	pi
Chr3	92	4550001	4600000	230	0.00164025085365854	pi
Chr3	93	4600001	4650000	262	0.00165308134146342	pi
Chr3	94	4650001	4700000	249	0.00170254182926829	pi
Chr3	95	4700001	4750000	336	0.00168651836585366	pi
Chr3	96	4750001	4800000	406	0.00171544395121951	pi
Chr3	97	4800001	4850000	374	0.00168887802439024	pi
Chr3	98	4850001	4900000	606	0.00171423826829268	pi
Chr3	99	4900001	4950000	235	0.00172883436585366	pi
Chr3	100	4950001	5000000	228	0.00175659478048781	pi
Chr3	101	5000001	5050000	254	0.00175628575609756	pi
Chr3	102	5050001	5100000	237	0.00176219524390244	pi
Chr3	103	5100001	5150000	296	0.00175861280487805	pi
Chr3	104	5150001	5200000	128	0.00177907475609756	pi
Chr3	105	5200001	5250000	235	0.0018139093902439	pi
Chr3	106	5250001	5300000	150	0.00180196768292683	pi
Chr3	107	5300001	5350000	373	0.00183193409756098	pi
Chr3	108	5350001	5400000	433	0.00184649165853659	pi
Chr3	109	5400001	5450000	521	0.00184743409756098	pi
Chr3	110	5450001	5500000	535	0.00186399848780488	pi
Chr3	111	5500001	5550000	247	0.00190520078048781	pi
Chr3	112	5550001	5600000	604	0.00189448273170732	pi
Chr3	113	5600001	5650000	493	0.00190749419512195	pi
Chr3	114	5650001	5700000	650	0.00195045517073171	pi
Chr3	115	5700001	5750000	155	0.00198679541463415	pi
Chr3	116	5750001	5800000	469	0.00199914395121951	pi
Chr3	117	5800001	5850000	222	0.00199469858536585	pi
Chr3	118	5850001	5900000	441	0.0019604753902439	pi
Chr3	119	5900001	5950000	323	0.00191715295121951	pi
Chr3	120	5950001	6000000	331	0.00190696904878049	pi
Chr3	121	6000001	6050000	263	0.001913481	pi
Chr3	122	6050001	6100000	216	0.00194260904878049	pi
Chr3	123	6100001	6150000	391	0.0019808953902439	pi
Chr3	124	6150001	6200000	510	0.00198308148780488	pi
Chr3	125	6200001	6250000	404	0.002011649	pi
Chr3	126	6250001	6300000	436	0.0020097146097561	pi
Chr3	127	6300001	6350000	335	0.00204101180487805	pi
Chr3	128	6350001	6400000	451	0.00204751643902439	pi
Chr3	129	6400001	6450000	389	0.00202197546341463	pi
Chr3	130	6450001	6500000	363	0.00197177351219512	pi
Chr3	131	6500001	6550000	410	0.00192269912195122	pi
Chr3	132	6550001	6600000	432	0.0019289383902439	pi
Chr3	133	6600001	6650000	276	0.00194076131707317	pi
Chr3	134	6650001	6700000	433	0.00190592229268293	pi
Chr3	135	6700001	6750000	442	0.00184815765853659	pi
Chr3	136	6750001	6800000	391	0.00190585209756098	pi
Chr3	137	6800001	6850000	357	0.00189294648780488	pi
Chr3	138	6850001	6900000	115	0.001903699	pi
Chr3	139	6900001	6950000	280	0.00189324656097561	pi
Chr3	140	6950001	7000000	158	0.00188753265853659	pi
Chr3	141	7000001	7050000	267	0.00190424631707317	pi
Chr3	142	7050001	7100000	402	0.00190837826829268	pi
Chr3	143	7100001	7150000	367	0.00193137704878049	pi
Chr3	144	7150001	7200000	338	0.00195265192682927	pi
Chr3	145	7200001	7250000	383	0.00199130534146341	pi
Chr3	146	7250001	7300000	287	0.00199917753658537	pi
Chr3	147	7300001	7350000	413	0.00199800436585366	pi
Chr3	148	7350001	7400000	387	0.002005089	pi
Chr3	149	7400001	7450000	310	0.00209084582926829	pi
Chr3	150	7450001	7500000	273	0.00212811826829268	pi
Chr3	151	7500001	7550000	259	0.00211113387804878	pi
Chr3	152	7550001	7600000	315	0.00208984265853658	pi
Chr3	153	7600001	7650000	760	0.00207825534146341	pi
Chr3	154	7650001	7700000	433	0.00204947934146341	pi
Chr3	155	7700001	7750000	275	0.00199529319512195	pi
Chr3	156	7750001	7800000	614	0.00195663417073171	pi
Chr3	157	7800001	7850000	246	0.00193682612195122	pi
Chr3	158	7850001	7900000	244	0.00196157612195122	pi
Chr3	159	7900001	7950000	349	0.00203968395121951	pi
Chr3	160	7950001	8000000	271	0.00210906370731707	pi
Chr3	161	8000001	8050000	408	0.00214114370731707	pi
Chr3	162	8050001	8100000	349	0.00214226395121951	pi
Chr3	163	8100001	8150000	399	0.00217294151219512	pi
Chr3	164	8150001	8200000	618	0.00222975419512195	pi
Chr3	165	8200001	8250000	680	0.00227888419512195	pi
Chr3	166	8250001	8300000	471	0.00229761029268293	pi
Chr3	167	8300001	8350000	374	0.00231897053658537	pi
Chr3	168	8350001	8400000	434	0.00229114687804878	pi
Chr3	169	8400001	8450000	875	0.00228298712195122	pi
Chr3	170	8450001	8500000	552	0.00229861395121951	pi
Chr3	171	8500001	8550000	270	0.00234546468292683	pi
Chr3	172	8550001	8600000	328	0.0024145176097561	pi
Chr3	173	8600001	8650000	263	0.00242628443902439	pi
Chr3	174	8650001	8700000	167	0.00243494004878049	pi
Chr3	175	8700001	8750000	172	0.00244767687804878	pi
Chr3	176	8750001	8800000	243	0.00246577468292683	pi
Chr3	177	8800001	8850000	311	0.00247466004878049	pi
Chr3	178	8850001	8900000	441	0.00246623243902439	pi
Chr3	179	8900001	8950000	712	0.00249462341463415	pi
Chr3	180	8950001	9000000	816	0.00250390268292683	pi
Chr3	181	9000001	9050000	348	0.0025182656097561	pi
Chr3	182	9050001	9100000	301	0.00248825926829268	pi
Chr3	183	9100001	9150000	639	0.00252896975609756	pi
Chr3	184	9150001	9200000	869	0.00263686390243902	pi
Chr3	185	9200001	9250000	566	0.00267297536585366	pi
Chr3	186	9250001	9300000	418	0.00267140926829268	pi
Chr3	187	9300001	9350000	410	0.00264489365853659	pi
Chr3	188	9350001	9400000	197	0.0026986543902439	pi
Chr3	189	9400001	9450000	324	0.00274898609756098	pi
Chr3	190	9450001	9500000	497	0.00271565487804878	pi
Chr3	191	9500001	9550000	608	0.00275407756097561	pi
Chr3	192	9550001	9600000	763	0.00274660551219512	pi
Chr3	193	9600001	9650000	428	0.00274409892682927	pi
Chr3	194	9650001	9700000	672	0.00274780502439024	pi
Chr3	195	9700001	9750000	433	0.00279857053658537	pi
Chr3	196	9750001	9800000	378	0.00285192765853659	pi
Chr3	197	9800001	9850000	566	0.00288435424390244	pi
Chr3	198	9850001	9900000	185	0.00290401302439024	pi
Chr3	199	9900001	9950000	431	0.00289751887804878	pi
Chr3	200	9950001	10000000	524	0.00287455229268293	pi
Chr3	201	10000001	10050000	423	0.00282005058536585	pi
Chr3	202	10050001	10100000	262	0.002841074	pi
Chr3	203	10100001	10150000	604	0.00284774180487805	pi
Chr3	204	10150001	10200000	1119	0.00278418253658537	pi
Chr3	205	10200001	10250000	816	0.00271301936585366	pi
Chr3	206	10250001	10300000	693	0.00272356595121951	pi
Chr3	207	10300001	10350000	366	0.00271649326829268	pi
Chr3	208	10350001	10400000	685	0.0027028996097561	pi
Chr3	209	10400001	10450000	601	0.0027061783902439	pi
Chr3	210	10450001	10500000	610	0.00273021082926829	pi
Chr3	211	10500001	10550000	864	0.00272388229268293	pi
Chr3	212	10550001	10600000	204	0.00265889448780488	pi
Chr3	213	10600001	10650000	246	0.00261725790243902	pi
Chr3	214	10650001	10700000	351	0.00258443124390244	pi
Chr3	215	10700001	10750000	493	0.00255123612195122	pi
Chr3	216	10750001	10800000	521	0.0025789166097561	pi
Chr3	217	10800001	10850000	488	0.00259958295121951	pi
Chr3	218	10850001	10900000	420	0.00257002636585366	pi
Chr3	219	10900001	10950000	411	0.00258507495121951	pi
Chr3	220	10950001	11000000	484	0.00258370031707317	pi
Chr3	221	11000001	11050000	460	0.00253804651219512	pi
Chr3	222	11050001	11100000	580	0.00250744802439024	pi
Chr3	223	11100001	11150000	421	0.00251912436585366	pi
Chr3	224	11150001	11200000	294	0.00244234173170732	pi
Chr3	225	11200001	11250000	387	0.00229841446341463	pi
Chr3	226	11250001	11300000	771	0.00220442707317073	pi
Chr3	227	11300001	11350000	385	0.00211998307317073	pi
Chr3	228	11350001	11400000	436	0.00211875258536585	pi
Chr3	229	11400001	11450000	360	0.00202868868292683	pi
Chr3	230	11450001	11500000	585	0.00195200390243902	pi
Chr3	231	11500001	11550000	467	0.0018597688902439	pi
Chr3	232	11550001	11600000	191	0.0017771332804878	pi
Chr3	233	11600001	11650000	354	0.00179879630487805	pi
Chr3	234	11650001	11700000	135	0.00178926654878049	pi
Chr3	235	11700001	11750000	535	0.00175215240243902	pi
Chr3	236	11750001	11800000	712	0.00168420264634146	pi
Chr3	237	11800001	11850000	518	0.00161241191463415	pi
Chr3	238	11850001	11900000	391	0.00155236240243902	pi
Chr3	239	11900001	11950000	286	0.00149943118292683	pi
Chr3	240	11950001	12000000	383	0.00144322264634146	pi
Chr3	241	12000001	12050000	75	0.00137684874390244	pi
Chr3	242	12050001	12100000	155	0.0013266828902439	pi
Chr3	243	12100001	12150000	367	0.00125474874390244	pi
Chr3	244	12150001	12200000	83	0.00121391532926829	pi
Chr3	245	12200001	12250000	110	0.00118849825609756	pi
Chr3	246	12250001	12300000	187	0.0011385041097561	pi
Chr3	247	12300001	12350000	134	0.00103742020731707	pi
Chr3	248	12350001	12400000	338	0.000982353134146342	pi
Chr3	249	12400001	12450000	66	0.0009375785	pi
Chr3	250	12450001	12500000	205	0.00090756362195122	pi
Chr3	251	12500001	12550000	15	0.000835915085365854	pi
Chr3	252	12550001	12600000	251	0.000781505573170732	pi
Chr3	253	12600001	12650000	418	0.000763355085365854	pi
Chr3	254	12650001	12700000	191	0.000702333865853659	pi
Chr3	255	12700001	12750000	0	0.000682151012195122	pi
Chr3	256	12750001	12800000	0	0.000613288573170732	pi
Chr3	257	12800001	12850000	0	0.000524285158536585	pi
Chr3	258	12850001	12900000	0	0.00044772906097561	pi
Chr3	259	12900001	12950000	0	0.000395692963414634	pi
Chr3	260	12950001	13000000	0	0.000359180524390244	pi
Chr3	261	13000001	13050000	0	0.000301603695121951	pi
Chr3	262	13050001	13100000	0	0.000292493109756098	pi
Chr3	263	13100001	13150000	0	0.000274286231707317	pi
Chr3	264	13150001	13200000	0	0.000236054768292683	pi
Chr3	265	13200001	13250000	0	0.000228205207317073	pi
Chr3	266	13250001	13300000	0	0.000214733451219512	pi
Chr3	267	13300001	13350000	0	0.000195437670731707	pi
Chr3	268	13350001	13400000	0	0.000181829231707317	pi
Chr3	269	13400001	13450000	0	0.000140634353658537	pi
Chr3	270	13450001	13500000	0	0.000130004841463415	pi
Chr3	271	13500001	13550000	0	0.000108023036585366	pi
Chr3	272	13550001	13600000	0	0.000106343658536585	pi
Chr3	273	13600001	13650000	0	7.04724390243902e-05	pi
Chr3	274	13650001	13700000	0	2.58909756097561e-05	pi
Chr3	275	13700001	13750000	0	0	pi
Chr3	276	13750001	13800000	0	6.14721951219512e-05	pi
Chr3	277	13800001	13850000	0	7.79965853658537e-05	pi
Chr3	278	13850001	13900000	0	0.000107889756097561	pi
Chr3	279	13900001	13950000	0	0.000138180243902439	pi
Chr3	280	13950001	14000000	0	0.000155118170731707	pi
Chr3	281	14000001	14050000	0	0.000170468195121951	pi
Chr3	282	14050001	14100000	0	0.000201029902439024	pi
Chr3	283	14100001	14150000	0	0.000202907285365854	pi
Chr3	284	14150001	14200000	0	0.000243371675609756	pi
Chr3	285	14200001	14250000	0	0.000293323870731707	pi
Chr3	286	14250001	14300000	0	0.000328315090243902	pi
Chr3	287	14300001	14350000	0	0.000356009480487805	pi
Chr3	288	14350001	14400000	0	0.000398451431707317	pi
Chr3	289	14400001	14450000	0	0.000473422895121951	pi
Chr3	290	14450001	14500000	0	0.000481748407317073	pi
Chr3	291	14500001	14550000	0	0.000534846212195122	pi
Chr3	292	14550001	14600000	0	0.00055909313902439	pi
Chr3	293	14600001	14650000	0	0.000626011919512195	pi
Chr3	294	14650001	14700000	0	0.000647286456097561	pi
Chr3	295	14700001	14750000	0	0.000688726943902439	pi
Chr3	296	14750001	14800000	453	0.000774078407317073	pi
Chr3	297	14800001	14850000	132	0.000855559626829268	pi
Chr3	298	14850001	14900000	272	0.000936128895121951	pi
Chr3	299	14900001	14950000	270	0.000978505724390244	pi
Chr3	300	14950001	15000000	195	0.00103638279756098	pi
Chr3	301	15000001	15050000	197	0.00116020962682927	pi
Chr3	302	15050001	15100000	325	0.00118025260243902	pi
Chr3	303	15100001	15150000	24	0.00121857723658537	pi
Chr3	304	15150001	15200000	301	0.00127086016341463	pi
Chr3	305	15200001	15250000	392	0.00131740821219512	pi
Chr3	306	15250001	15300000	247	0.00138934016341463	pi
Chr3	307	15300001	15350000	229	0.00147294235853659	pi
Chr3	308	15350001	15400000	325	0.00154452650487805	pi
Chr3	309	15400001	15450000	499	0.00161777211463415	pi
Chr3	310	15450001	15500000	66	0.00169717723658537	pi
Chr3	311	15500001	15550000	322	0.00174989723658537	pi
Chr3	312	15550001	15600000	168	0.00178666967560976	pi
Chr3	313	15600001	15650000	507	0.00182369187073171	pi
Chr3	314	15650001	15700000	283	0.00192693796829268	pi
Chr3	315	15700001	15750000	402	0.0019896587	pi
Chr3	316	15750001	15800000	760	0.00210984552926829	pi
Chr3	317	15800001	15850000	725	0.00207544235853659	pi
Chr3	318	15850001	15900000	622	0.00213339796829268	pi
Chr3	319	15900001	15950000	453	0.00214747601707317	pi
Chr3	320	15950001	16000000	598	0.00217392528536585	pi
Chr3	321	16000001	16050000	815	0.00219737784634146	pi
Chr3	322	16050001	16100000	202	0.0022315683097561	pi
Chr3	323	16100001	16150000	407	0.00225503928536585	pi
Chr3	324	16150001	16200000	444	0.00234318434146341	pi
Chr3	325	16200001	16250000	355	0.00237603336585366	pi
Chr3	326	16250001	16300000	712	0.00239894482926829	pi
Chr3	327	16300001	16350000	674	0.00248487482926829	pi
Chr3	328	16350001	16400000	586	0.00255365629268293	pi
Chr3	329	16400001	16450000	691	0.00255065995121951	pi
Chr3	330	16450001	16500000	650	0.00257545873170732	pi
Chr3	331	16500001	16550000	412	0.00262562370731707	pi
Chr3	332	16550001	16600000	388	0.00260264224390244	pi
Chr3	333	16600001	16650000	431	0.00271658385365854	pi
Chr3	334	16650001	16700000	809	0.00267222312195122	pi
Chr3	335	16700001	16750000	469	0.00270495419512195	pi
Chr3	336	16750001	16800000	863	0.00270327736585366	pi
Chr3	337	16800001	16850000	284	0.0026531632195122	pi
Chr3	338	16850001	16900000	612	0.00266763980487805	pi
Chr3	339	16900001	16950000	458	0.00264007980487805	pi
Chr3	340	16950001	17000000	571	0.00265859224390244	pi
Chr3	341	17000001	17050000	321	0.00268445736585366	pi
Chr3	342	17050001	17100000	473	0.00262290370731707	pi
Chr3	343	17100001	17150000	513	0.00265587902439024	pi
Chr3	344	17150001	17200000	670	0.00267647097560976	pi
Chr3	345	17200001	17250000	548	0.00273040536585366	pi
Chr3	346	17250001	17300000	585	0.00273072414634146	pi
Chr3	347	17300001	17350000	865	0.00269897195121951	pi
Chr3	348	17350001	17400000	757	0.00265856317073171	pi
Chr3	349	17400001	17450000	320	0.00260039365853659	pi
Chr3	350	17450001	17500000	709	0.00257508097560976	pi
Chr3	351	17500001	17550000	475	0.00256354756097561	pi
Chr3	352	17550001	17600000	289	0.00260145975609756	pi
Chr3	353	17600001	17650000	858	0.00273668317073171	pi
Chr3	354	17650001	17700000	180	0.00273791975609756	pi
Chr3	355	17700001	17750000	420	0.00274238780487805	pi
Chr3	356	17750001	17800000	302	0.00274321390243902	pi
Chr3	357	17800001	17850000	307	0.0026522587804878	pi
Chr3	358	17850001	17900000	689	0.00269850365853659	pi
Chr3	359	17900001	17950000	381	0.00269320658536585	pi
Chr3	360	17950001	18000000	384	0.00268783780487805	pi
Chr3	361	18000001	18050000	613	0.00266770975609756	pi
Chr3	362	18050001	18100000	410	0.00266854	pi
Chr3	363	18100001	18150000	368	0.0026829056097561	pi
Chr3	364	18150001	18200000	453	0.00265970048780488	pi
Chr3	365	18200001	18250000	692	0.00259907243902439	pi
Chr3	366	18250001	18300000	354	0.00257128829268293	pi
Chr3	367	18300001	18350000	273	0.00251867617073171	pi
Chr3	368	18350001	18400000	355	0.00241608526829268	pi
Chr3	369	18400001	18450000	112	0.00238033282926829	pi
Chr3	370	18450001	18500000	289	0.00240569136585366	pi
Chr3	371	18500001	18550000	501	0.00236930185365854	pi
Chr3	372	18550001	18600000	620	0.002377546	pi
Chr3	373	18600001	18650000	1049	0.00243767112195122	pi
Chr3	374	18650001	18700000	267	0.00237117551219512	pi
Chr3	375	18700001	18750000	726	0.00241238356097561	pi
Chr3	376	18750001	18800000	436	0.00242751917073171	pi
Chr3	377	18800001	18850000	255	0.00242928307317073	pi
Chr3	378	18850001	18900000	527	0.00247723990243902	pi
Chr3	379	18900001	18950000	489	0.00243400136585366	pi
Chr3	380	18950001	19000000	359	0.00243076917073171	pi
Chr3	381	19000001	19050000	327	0.002426436	pi
Chr3	382	19050001	19100000	324	0.00239638819512195	pi
Chr3	383	19100001	19150000	473	0.0023713147804878	pi
Chr3	384	19150001	19200000	281	0.00234738819512195	pi
Chr3	385	19200001	19250000	230	0.0023039053902439	pi
Chr3	386	19250001	19300000	389	0.0022435253902439	pi
Chr3	387	19300001	19350000	195	0.00223626490243902	pi
Chr3	388	19350001	19400000	161	0.0022611322195122	pi
Chr3	389	19400001	19450000	435	0.00228210904878049	pi
Chr3	390	19450001	19500000	518	0.00231016343902439	pi
Chr3	391	19500001	19550000	412	0.00229801636585366	pi
Chr3	392	19550001	19600000	486	0.00228039026829268	pi
Chr3	393	19600001	19650000	540	0.00221492514634146	pi
Chr3	394	19650001	19700000	463	0.00207296880487805	pi
Chr3	395	19700001	19750000	476	0.00209486587804878	pi
Chr3	396	19750001	19800000	523	0.00204880709756098	pi
Chr3	397	19800001	19850000	402	0.00202169148780488	pi
Chr3	398	19850001	19900000	513	0.00201759514634146	pi
Chr3	399	19900001	19950000	369	0.00197413807317073	pi
Chr3	400	19950001	20000000	354	0.00194212563414634	pi
Chr3	401	20000001	20050000	430	0.00193372685365854	pi
Chr3	402	20050001	20100000	352	0.00193612002439024	pi
Chr3	403	20100001	20150000	231	0.00192753782926829	pi
Chr3	404	20150001	20200000	225	0.00189377782926829	pi
Chr3	405	20200001	20250000	144	0.00191544563414634	pi
Chr3	406	20250001	20300000	333	0.00195789758536585	pi
Chr3	407	20300001	20350000	475	0.00195300075609756	pi
Chr3	408	20350001	20400000	416	0.001969738	pi
Chr3	409	20400001	20450000	541	0.00200657621951219	pi
Chr3	410	20450001	20500000	293	0.0020138362195122	pi
Chr3	411	20500001	20550000	331	0.0019776037804878	pi
Chr3	412	20550001	20600000	403	0.00198536524390244	pi
Chr3	413	20600001	20650000	196	0.00195857353658537	pi
Chr3	414	20650001	20700000	225	0.00188902453658537	pi
Chr3	415	20700001	20750000	526	0.00183940502439024	pi
Chr3	416	20750001	20800000	519	0.00180650648780488	pi
Chr3	417	20800001	20850000	305	0.00177131258536585	pi
Chr3	418	20850001	20900000	238	0.00178706429268293	pi
Chr3	419	20900001	20950000	203	0.00176101697560976	pi
Chr3	420	20950001	21000000	255	0.00175405136585366	pi
Chr3	421	21000001	21050000	238	0.00174582258536585	pi
Chr3	422	21050001	21100000	308	0.00177348795121951	pi
Chr3	423	21100001	21150000	295	0.0018043616097561	pi
Chr3	424	21150001	21200000	224	0.00179194819512195	pi
Chr3	425	21200001	21250000	327	0.00178618609756098	pi
Chr3	426	21250001	21300000	524	0.00181907768292683	pi
Chr3	427	21300001	21350000	283	0.00181196597560976	pi
Chr3	428	21350001	21400000	247	0.00182957548780488	pi
Chr3	429	21400001	21450000	388	0.00180807207317073	pi
Chr3	430	21450001	21500000	436	0.00176236424390244	pi
Chr3	431	21500001	21550000	213	0.00172860004878049	pi
Chr3	432	21550001	21600000	514	0.00170017763414634	pi
Chr3	433	21600001	21650000	257	0.00168899397560976	pi
Chr3	434	21650001	21700000	175	0.00169858495121951	pi
Chr3	435	21700001	21750000	174	0.00172134836585366	pi
Chr3	436	21750001	21800000	248	0.00169770080487805	pi
Chr3	437	21800001	21850000	322	0.001667873	pi
Chr3	438	21850001	21900000	402	0.00164709902439024	pi
Chr3	439	21900001	21950000	343	0.00164827341463415	pi
Chr3	440	21950001	22000000	313	0.00165139878048781	pi
Chr3	441	22000001	22050000	286	0.00164630024390244	pi
Chr3	442	22050001	22100000	545	0.00171589414634146	pi
Chr3	443	22100001	22150000	558	0.00169033282926829	pi
Chr3	444	22150001	22200000	196	0.00169031551219512	pi
Chr3	445	22200001	22250000	163	0.00170677307317073	pi
Chr3	446	22250001	22300000	392	0.00167670256097561	pi
Chr3	447	22300001	22350000	316	0.0016137102195122	pi
Chr3	448	22350001	22400000	516	0.00159009436585366	pi
Chr3	449	22400001	22450000	319	0.00156313065853659	pi
Chr3	450	22450001	22500000	142	0.00150888959512195	pi
Chr3	451	22500001	22550000	55	0.00150888959512195	pi
Chr3	452	22550001	22600000	68	0.00150888959512195	pi
Chr3	453	22600001	22650000	239	0.00150888959512195	pi
Chr3	454	22650001	22700000	264	0.00150888959512195	pi
Chr3	455	22700001	22750000	420	0.00150888959512195	pi
Chr3	456	22750001	22800000	319	0.00150888959512195	pi
Chr3	457	22800001	22850000	260	0.00150888959512195	pi
Chr3	458	22850001	22900000	128	0.00150888959512195	pi
Chr3	459	22900001	22950000	227	0.00150888959512195	pi
Chr3	460	22950001	23000000	211	0.00150888959512195	pi
Chr3	461	23000001	23050000	222	0.00150888959512195	pi
Chr3	462	23050001	23100000	605	0.00150888959512195	pi
Chr3	463	23100001	23150000	104	0.00150888959512195	pi
Chr3	464	23150001	23200000	285	0.00150888959512195	pi
Chr3	465	23200001	23250000	347	0.00150888959512195	pi
Chr3	466	23250001	23300000	201	0.00150888959512195	pi
Chr3	467	23300001	23350000	93	0.00150888959512195	pi
Chr3	468	23350001	23400000	151	0.00150888959512195	pi
Chr3	469	23400001	23450000	77	0.00150888959512195	pi
Chr3	470	23450001	23459830	8	0.00150888959512195	pi
Chr4	1	1	50000	150	0.00250424361951219	pi
Chr4	2	50001	100000	380	0.00250424361951219	pi
Chr4	3	100001	150000	391	0.00250424361951219	pi
Chr4	4	150001	200000	586	0.00250424361951219	pi
Chr4	5	200001	250000	527	0.00250424361951219	pi
Chr4	6	250001	300000	536	0.00250424361951219	pi
Chr4	7	300001	350000	294	0.00250424361951219	pi
Chr4	8	350001	400000	402	0.00250424361951219	pi
Chr4	9	400001	450000	506	0.00250424361951219	pi
Chr4	10	450001	500000	655	0.00250424361951219	pi
Chr4	11	500001	550000	509	0.00250424361951219	pi
Chr4	12	550001	600000	666	0.00250424361951219	pi
Chr4	13	600001	650000	584	0.00250424361951219	pi
Chr4	14	650001	700000	501	0.00250424361951219	pi
Chr4	15	700001	750000	544	0.00250424361951219	pi
Chr4	16	750001	800000	506	0.00250424361951219	pi
Chr4	17	800001	850000	803	0.00250424361951219	pi
Chr4	18	850001	900000	416	0.00250424361951219	pi
Chr4	19	900001	950000	650	0.00250424361951219	pi
Chr4	20	950001	1000000	702	0.00250424361951219	pi
Chr4	21	1000001	1050000	648	0.00250424361951219	pi
Chr4	22	1050001	1100000	606	0.00250544144878049	pi
Chr4	23	1100001	1150000	510	0.00246221693658537	pi
Chr4	24	1150001	1200000	428	0.00243465888780488	pi
Chr4	25	1200001	1250000	555	0.00242025669268293	pi
Chr4	26	1250001	1300000	783	0.00238362376585366	pi
Chr4	27	1300001	1350000	304	0.00237287376585366	pi
Chr4	28	1350001	1400000	385	0.00244167157073171	pi
Chr4	29	1400001	1450000	476	0.00248530815609756	pi
Chr4	30	1450001	1500000	224	0.00249053010731707	pi
Chr4	31	1500001	1550000	491	0.00250508230243902	pi
Chr4	32	1550001	1600000	482	0.00254809620487805	pi
Chr4	33	1600001	1650000	352	0.00252040522926829	pi
Chr4	34	1650001	1700000	147	0.00252204035121951	pi
Chr4	35	1700001	1750000	7	0.00247369188780488	pi
Chr4	36	1750001	1800000	437	0.00249104261951219	pi
Chr4	37	1800001	1850000	86	0.00247675920487805	pi
Chr4	38	1850001	1900000	353	0.00235598903414634	pi
Chr4	39	1900001	1950000	94	0.00229843761951219	pi
Chr4	40	1950001	2000000	268	0.00222194288780488	pi
Chr4	41	2000001	2050000	181	0.00213581481463415	pi
Chr4	42	2050001	2100000	211	0.0020615216195122	pi
Chr4	43	2100001	2150000	170	0.00197867210731707	pi
Chr4	44	2150001	2200000	289	0.00191225078780488	pi
Chr4	45	2200001	2250000	425	0.00184694127560976	pi
Chr4	46	2250001	2300000	354	0.00175670752195122	pi
Chr4	47	2300001	2350000	477	0.00165433093658537	pi
Chr4	48	2350001	2400000	664	0.00161878169268293	pi
Chr4	49	2400001	2450000	733	0.00156368803414634	pi
Chr4	50	2450001	2500000	549	0.00147713266829268	pi
Chr4	51	2500001	2550000	804	0.00145008120487805	pi
Chr4	52	2550001	2600000	785	0.00138673291219512	pi
Chr4	53	2600001	2650000	511	0.00132385169268293	pi
Chr4	54	2650001	2700000	556	0.00128823949756098	pi
Chr4	55	2700001	2750000	175	0.0012731206195122	pi
Chr4	56	2750001	2800000	602	0.00127208282926829	pi
Chr4	57	2800001	2850000	457	0.00122801892682927	pi
Chr4	58	2850001	2900000	89	0.00122015934146342	pi
Chr4	59	2900001	2950000	37	0.00117797226829268	pi
Chr4	60	2950001	3000000	84	0.00116889646341463	pi
Chr4	61	3000001	3050000	12	0.00113936109756098	pi
Chr4	62	3050001	3100000	85	0.00111761717073171	pi
Chr4	63	3100001	3150000	82	0.00109637317073171	pi
Chr4	64	3150001	3200000	11	0.00107738451219512	pi
Chr4	65	3200001	3250000	0	0.00104922231707317	pi
Chr4	66	3250001	3300000	8	0.000983867926829269	pi
Chr4	67	3300001	3350000	182	0.000941281585365854	pi
Chr4	68	3350001	3400000	63	0.000879365731707317	pi
Chr4	69	3400001	3450000	0	0.000777601829268293	pi
Chr4	70	3450001	3500000	0	0.000679744756097561	pi
Chr4	71	3500001	3550000	0	0.000593878658536585	pi
Chr4	72	3550001	3600000	0	0.000490122804878049	pi
Chr4	73	3600001	3650000	0	0.000380230609756098	pi
Chr4	74	3650001	3700000	0	0.000318526951219512	pi
Chr4	75	3700001	3750000	0	0.000239889146341463	pi
Chr4	76	3750001	3800000	0	0.000220670048780488	pi
Chr4	77	3800001	3850000	0	0.000159651512195122	pi
Chr4	78	3850001	3900000	0	0.000141522487804878	pi
Chr4	79	3900001	3950000	0	0.000166694365853659	pi
Chr4	80	3950001	4000000	0	0.000186519658536585	pi
Chr4	81	4000001	4050000	0	0.000176418634146341	pi
Chr4	82	4050001	4100000	0	0.000178395682926829	pi
Chr4	83	4100001	4150000	0	0.000190327487804878	pi
Chr4	84	4150001	4200000	0	0.000240085536585366	pi
Chr4	85	4200001	4250000	0	0.000279976856097561	pi
Chr4	86	4250001	4300000	0	0.000308901734146341	pi
Chr4	87	4300001	4350000	0	0.000343396951219512	pi
Chr4	88	4350001	4400000	0	0.000386171097560976	pi
Chr4	89	4400001	4450000	0	0.000466606926829268	pi
Chr4	90	4450001	4500000	0	0.000499952780487805	pi
Chr4	91	4500001	4550000	0	0.000516025756097561	pi
Chr4	92	4550001	4600000	0	0.00054172087804878	pi
Chr4	93	4600001	4650000	0	0.000590737707317073	pi
Chr4	94	4650001	4700000	0	0.000620722829268293	pi
Chr4	95	4700001	4750000	0	0.000678309658536585	pi
Chr4	96	4750001	4800000	0	0.000758144536585366	pi
Chr4	97	4800001	4850000	402	0.000854656	pi
Chr4	98	4850001	4900000	288	0.000866195219512195	pi
Chr4	99	4900001	4950000	250	0.000886416731707317	pi
Chr4	100	4950001	5000000	170	0.00090586156097561	pi
Chr4	101	5000001	5050000	18	0.000957387902439024	pi
Chr4	102	5050001	5100000	37	0.00104326668292683	pi
Chr4	103	5100001	5150000	199	0.00113182643902439	pi
Chr4	104	5150001	5200000	415	0.00118350473170732	pi
Chr4	105	5200001	5250000	369	0.00127983473170732	pi
Chr4	106	5250001	5300000	249	0.00136381985365854	pi
Chr4	107	5300001	5350000	250	0.00144364448780488	pi
Chr4	108	5350001	5400000	520	0.00151959790243902	pi
Chr4	109	5400001	5450000	636	0.00161128814634146	pi
Chr4	110	5450001	5500000	295	0.00168368204878049	pi
Chr4	111	5500001	5550000	148	0.00178821302439024	pi
Chr4	112	5550001	5600000	245	0.00190246814634146	pi
Chr4	113	5600001	5650000	420	0.00199588643902439	pi
Chr4	114	5650001	5700000	234	0.00208506204878049	pi
Chr4	115	5700001	5750000	457	0.00219453204878049	pi
Chr4	116	5750001	5800000	436	0.00227708912195122	pi
Chr4	117	5800001	5850000	730	0.00233049156097561	pi
Chr4	118	5850001	5900000	66	0.00234482936585366	pi
Chr4	119	5900001	5950000	163	0.00239689717073171	pi
Chr4	120	5950001	6000000	191	0.00248291912195122	pi
Chr4	121	6000001	6050000	426	0.00257572012195122	pi
Chr4	122	6050001	6100000	657	0.0026656097804878	pi
Chr4	123	6100001	6150000	620	0.00274824592682927	pi
Chr4	124	6150001	6200000	471	0.00284224170731707	pi
Chr4	125	6200001	6250000	674	0.00288707341463415	pi
Chr4	126	6250001	6300000	741	0.00289221756097561	pi
Chr4	127	6300001	6350000	546	0.00293938170731707	pi
Chr4	128	6350001	6400000	587	0.00297722609756097	pi
Chr4	129	6400001	6450000	666	0.00299021195121951	pi
Chr4	130	6450001	6500000	571	0.00295163292682927	pi
Chr4	131	6500001	6550000	739	0.00301514658536585	pi
Chr4	132	6550001	6600000	768	0.00306113409756098	pi
Chr4	133	6600001	6650000	675	0.0031859436097561	pi
Chr4	134	6650001	6700000	669	0.00324922336585366	pi
Chr4	135	6700001	6750000	792	0.00329090507317073	pi
Chr4	136	6750001	6800000	578	0.00332177873170732	pi
Chr4	137	6800001	6850000	352	0.00334210263414634	pi
Chr4	138	6850001	6900000	359	0.00334105629268293	pi
Chr4	139	6900001	6950000	607	0.00341931048780488	pi
Chr4	140	6950001	7000000	847	0.00345920385365854	pi
Chr4	141	7000001	7050000	894	0.00346470292682927	pi
Chr4	142	7050001	7100000	692	0.00347497048780488	pi
Chr4	143	7100001	7150000	640	0.0035018712195122	pi
Chr4	144	7150001	7200000	812	0.00347955097560976	pi
Chr4	145	7200001	7250000	888	0.00346913658536585	pi
Chr4	146	7250001	7300000	478	0.00349194414634146	pi
Chr4	147	7300001	7350000	631	0.00348765487804878	pi
Chr4	148	7350001	7400000	524	0.00345109365853659	pi
Chr4	149	7400001	7450000	483	0.00342162170731707	pi
Chr4	150	7450001	7500000	405	0.0033498002195122	pi
Chr4	151	7500001	7550000	709	0.00336396948780488	pi
Chr4	152	7550001	7600000	431	0.00338752607317073	pi
Chr4	153	7600001	7650000	981	0.00330071656097561	pi
Chr4	154	7650001	7700000	711	0.00326217875609756	pi
Chr4	155	7700001	7750000	576	0.00328266412195122	pi
Chr4	156	7750001	7800000	696	0.00327815826829268	pi
Chr4	157	7800001	7850000	743	0.00331077948780488	pi
Chr4	158	7850001	7900000	814	0.00332885875609756	pi
Chr4	159	7900001	7950000	758	0.00340777582926829	pi
Chr4	160	7950001	8000000	544	0.00335753070731707	pi
Chr4	161	8000001	8050000	294	0.00332925802439024	pi
Chr4	162	8050001	8100000	530	0.00326628778048781	pi
Chr4	163	8100001	8150000	765	0.00322550802439024	pi
Chr4	164	8150001	8200000	544	0.00326581436585366	pi
Chr4	165	8200001	8250000	382	0.00316901443902439	pi
Chr4	166	8250001	8300000	922	0.00312287395121951	pi
Chr4	167	8300001	8350000	568	0.00313645297560976	pi
Chr4	168	8350001	8400000	428	0.00311192248780488	pi
Chr4	169	8400001	8450000	399	0.00311265175609756	pi
Chr4	170	8450001	8500000	205	0.00314378321951219	pi
Chr4	171	8500001	8550000	567	0.00311148934146341	pi
Chr4	172	8550001	8600000	751	0.00312159275609756	pi
Chr4	173	8600001	8650000	254	0.00310417958536585	pi
Chr4	174	8650001	8700000	495	0.00306324934146341	pi
Chr4	175	8700001	8750000	707	0.00298475446341463	pi
Chr4	176	8750001	8800000	680	0.00294876080487805	pi
Chr4	177	8800001	8850000	761	0.00290566519512195	pi
Chr4	178	8850001	8900000	489	0.00288342007317073	pi
Chr4	179	8900001	8950000	896	0.00283551543902439	pi
Chr4	180	8950001	9000000	383	0.00279831348780488	pi
Chr4	181	9000001	9050000	623	0.00280003324390244	pi
Chr4	182	9050001	9100000	395	0.00283547031707317	pi
Chr4	183	9100001	9150000	429	0.00285413909756098	pi
Chr4	184	9150001	9200000	823	0.00284657665853659	pi
Chr4	185	9200001	9250000	186	0.00282006251219512	pi
Chr4	186	9250001	9300000	415	0.00283513763414634	pi
Chr4	187	9300001	9350000	497	0.00279104446341464	pi
Chr4	188	9350001	9400000	482	0.00279272226829268	pi
Chr4	189	9400001	9450000	577	0.00289207251219512	pi
Chr4	190	9450001	9500000	949	0.0030047842195122	pi
Chr4	191	9500001	9550000	164	0.00300443190243903	pi
Chr4	192	9550001	9600000	932	0.00301652019512195	pi
Chr4	193	9600001	9650000	334	0.00303399165853659	pi
Chr4	194	9650001	9700000	875	0.00308432946341463	pi
Chr4	195	9700001	9750000	307	0.00310673580487805	pi
Chr4	196	9750001	9800000	346	0.00307322873170732	pi
Chr4	197	9800001	9850000	399	0.00304880409756098	pi
Chr4	198	9850001	9900000	515	0.00305294287804878	pi
Chr4	199	9900001	9950000	419	0.00306457556097561	pi
Chr4	200	9950001	10000000	456	0.00305340263414634	pi
Chr4	201	10000001	10050000	388	0.00312927775609756	pi
Chr4	202	10050001	10100000	526	0.00303688664902439	pi
Chr4	203	10100001	10150000	554	0.00300511594170732	pi
Chr4	204	10150001	10200000	722	0.00302736155146341	pi
Chr4	205	10200001	10250000	321	0.00293745301487805	pi
Chr4	206	10250001	10300000	456	0.00296037562463415	pi
Chr4	207	10300001	10350000	566	0.00296424221	pi
Chr4	208	10350001	10400000	611	0.00291135177097561	pi
Chr4	209	10400001	10450000	1010	0.00289847738073171	pi
Chr4	210	10450001	10500000	943	0.0028611986002439	pi
Chr4	211	10500001	10550000	151	0.00277658672219512	pi
Chr4	212	10550001	10600000	647	0.00283675352707317	pi
Chr4	213	10600001	10650000	919	0.00286018328317073	pi
Chr4	214	10650001	10700000	597	0.00287740084414634	pi
Chr4	215	10700001	10750000	630	0.00284766425878049	pi
Chr4	216	10750001	10800000	602	0.00291924669780488	pi
Chr4	217	10800001	10850000	606	0.00292786108804878	pi
Chr4	218	10850001	10900000	787	0.00295341889292683	pi
Chr4	219	10900001	10950000	727	0.00292360450268293	pi
Chr4	220	10950001	11000000	701	0.0029228606002439	pi
Chr4	221	11000001	11050000	821	0.00293467572219512	pi
Chr4	222	11050001	11100000	3	0.00292580962463415	pi
Chr4	223	11100001	11150000	208	0.00298825669780488	pi
Chr4	224	11150001	11200000	555	0.00294596401487805	pi
Chr4	225	11200001	11250000	293	0.00288494791731707	pi
Chr4	226	11250001	11300000	373	0.00289001669780488	pi
Chr4	227	11300001	11350000	472	0.00291582840512195	pi
Chr4	228	11350001	11400000	59	0.00287631133195122	pi
Chr4	229	11400001	11450000	274	0.00282355450268293	pi
Chr4	230	11450001	11500000	359	0.00271093450268293	pi
Chr4	231	11500001	11550000	155	0.00256726208804878	pi
Chr4	232	11550001	11600000	563	0.00256672535634146	pi
Chr4	233	11600001	11650000	734	0.00250958023439024	pi
Chr4	234	11650001	11700000	396	0.00238300564902439	pi
Chr4	235	11700001	11750000	573	0.00233623052707317	pi
Chr4	236	11750001	11800000	671	0.00227542035634146	pi
Chr4	237	11800001	11850000	326	0.00226120986853659	pi
Chr4	238	11850001	11900000	435	0.00221123035634146	pi
Chr4	239	11900001	11950000	476	0.00212023816121951	pi
Chr4	240	11950001	12000000	301	0.00209310108804878	pi
Chr4	241	12000001	12050000	479	0.00201048791731707	pi
Chr4	242	12050001	12100000	400	0.00193410133195122	pi
Chr4	243	12100001	12150000	781	0.00196828268292683	pi
Chr4	244	12150001	12200000	302	0.00198815656097561	pi
Chr4	245	12200001	12250000	327	0.00194165363414634	pi
Chr4	246	12250001	12300000	364	0.00197395314634146	pi
Chr4	247	12300001	12350000	568	0.0019750633902439	pi
Chr4	248	12350001	12400000	294	0.00193297751219512	pi
Chr4	249	12400001	12450000	231	0.00199131087804878	pi
Chr4	250	12450001	12500000	313	0.00199015746341463	pi
Chr4	251	12500001	12550000	165	0.00199534624390244	pi
Chr4	252	12550001	12600000	184	0.00205491934146341	pi
Chr4	253	12600001	12650000	311	0.00199455797560976	pi
Chr4	254	12650001	12700000	162	0.00190986309756098	pi
Chr4	255	12700001	12750000	199	0.00188312090243902	pi
Chr4	256	12750001	12800000	175	0.00186710114634146	pi
Chr4	257	12800001	12850000	421	0.00184849407317073	pi
Chr4	258	12850001	12900000	232	0.00187337358536585	pi
Chr4	259	12900001	12950000	227	0.00183733846341463	pi
Chr4	260	12950001	13000000	395	0.00182921504878049	pi
Chr4	261	13000001	13050000	202	0.00181083748780488	pi
Chr4	262	13050001	13100000	274	0.00178419602439024	pi
Chr4	263	13100001	13150000	244	0.00176240529268293	pi
Chr4	264	13150001	13200000	356	0.0017073213902439	pi
Chr4	265	13200001	13250000	256	0.00175111017073171	pi
Chr4	266	13250001	13300000	513	0.00175421114634146	pi
Chr4	267	13300001	13350000	394	0.00172907746341463	pi
Chr4	268	13350001	13400000	228	0.0017206672195122	pi
Chr4	269	13400001	13450000	489	0.00173808648780488	pi
Chr4	270	13450001	13500000	322	0.0017447472195122	pi
Chr4	271	13500001	13550000	414	0.00175676282926829	pi
Chr4	272	13550001	13600000	455	0.00181018353658537	pi
Chr4	273	13600001	13650000	108	0.00182848992682927	pi
Chr4	274	13650001	13700000	306	0.00183425358536585	pi
Chr4	275	13700001	13750000	233	0.00183189036585366	pi
Chr4	276	13750001	13800000	374	0.00181863231707317	pi
Chr4	277	13800001	13850000	443	0.00183023273170732	pi
Chr4	278	13850001	13900000	542	0.00178785631707317	pi
Chr4	279	13900001	13950000	286	0.00177860575609756	pi
Chr4	280	13950001	14000000	272	0.00176579051219512	pi
Chr4	281	14000001	14050000	219	0.00172808185365854	pi
Chr4	282	14050001	14100000	256	0.00172879136585366	pi
Chr4	283	14100001	14150000	232	0.00172746453658537	pi
Chr4	284	14150001	14200000	593	0.00170248348780488	pi
Chr4	285	14200001	14250000	712	0.00169122056097561	pi
Chr4	286	14250001	14300000	386	0.00171940129268293	pi
Chr4	287	14300001	14350000	177	0.0016856842195122	pi
Chr4	288	14350001	14400000	502	0.00167865446341463	pi
Chr4	289	14400001	14450000	454	0.00168197151219512	pi
Chr4	290	14450001	14500000	321	0.0016624863902439	pi
Chr4	291	14500001	14550000	351	0.00163394614634146	pi
Chr4	292	14550001	14600000	490	0.00159794741463415	pi
Chr4	293	14600001	14650000	275	0.00153094014634146	pi
Chr4	294	14650001	14700000	263	0.00156170736585366	pi
Chr4	295	14700001	14750000	107	0.00154484151219512	pi
Chr4	296	14750001	14800000	110	0.00152590419512195	pi
Chr4	297	14800001	14850000	191	0.00147363073170732	pi
Chr4	298	14850001	14900000	167	0.00141113753658537	pi
Chr4	299	14900001	14950000	170	0.0013919846097561	pi
Chr4	300	14950001	15000000	146	0.00139186948780488	pi
Chr4	301	15000001	15050000	156	0.00138134680487805	pi
Chr4	302	15050001	15100000	255	0.00140722070731707	pi
Chr4	303	15100001	15150000	310	0.00141117070731707	pi
Chr4	304	15150001	15200000	91	0.00141068485365854	pi
Chr4	305	15200001	15250000	247	0.00143958680487805	pi
Chr4	306	15250001	15300000	305	0.0014312202195122	pi
Chr4	307	15300001	15350000	281	0.00141784875609756	pi
Chr4	308	15350001	15400000	353	0.00144640902439024	pi
Chr4	309	15400001	15450000	165	0.00144241	pi
Chr4	310	15450001	15500000	340	0.00141872658536585	pi
Chr4	311	15500001	15550000	80	0.00143471195121951	pi
Chr4	312	15550001	15600000	48	0.00145727365853659	pi
Chr4	313	15600001	15650000	120	0.00141992243902439	pi
Chr4	314	15650001	15700000	279	0.00141556341463415	pi
Chr4	315	15700001	15750000	216	0.00140691292682927	pi
Chr4	316	15750001	15800000	132	0.00142223268292683	pi
Chr4	317	15800001	15850000	109	0.00142776290243902	pi
Chr4	318	15850001	15900000	188	0.0014435146097561	pi
Chr4	319	15900001	15950000	327	0.00146664931707317	pi
Chr4	320	15950001	16000000	308	0.00147538353658537	pi
Chr4	321	16000001	16050000	252	0.00150306853658537	pi
Chr4	322	16050001	16100000	443	0.0015481706097561	pi
Chr4	323	16100001	16150000	254	0.00159593402439024	pi
Chr4	324	16150001	16200000	210	0.00162233914634146	pi
Chr4	325	16200001	16250000	581	0.00165152629268293	pi
Chr4	326	16250001	16300000	480	0.00172747946341463	pi
Chr4	327	16300001	16350000	247	0.00173103165853658	pi
Chr4	328	16350001	16400000	364	0.00174279068292683	pi
Chr4	329	16400001	16450000	395	0.00174270458536585	pi
Chr4	330	16450001	16500000	209	0.00176994658536585	pi
Chr4	331	16500001	16550000	342	0.00180179414634146	pi
Chr4	332	16550001	16600000	469	0.00191653975609756	pi
Chr4	333	16600001	16650000	235	0.0020071323902439	pi
Chr4	334	16650001	16700000	262	0.00204138673170732	pi
Chr4	335	16700001	16750000	308	0.0020400716097561	pi
Chr4	336	16750001	16800000	198	0.00208020843902439	pi
Chr4	337	16800001	16850000	192	0.00213001234146341	pi
Chr4	338	16850001	16900000	382	0.00214781629268293	pi
Chr4	339	16900001	16950000	329	0.00213919095121951	pi
Chr4	340	16950001	17000000	237	0.00210877251219512	pi
Chr4	341	17000001	17050000	306	0.00209782595121951	pi
Chr4	342	17050001	17100000	569	0.00211105009756098	pi
Chr4	343	17100001	17150000	556	0.00207555504878049	pi
Chr4	344	17150001	17200000	581	0.00212245285365854	pi
Chr4	345	17200001	17250000	304	0.00211470390243902	pi
Chr4	346	17250001	17300000	659	0.00207335097560976	pi
Chr4	347	17300001	17350000	379	0.00202382065853659	pi
Chr4	348	17350001	17400000	288	0.00201586187804878	pi
Chr4	349	17400001	17450000	279	0.00201681041463415	pi
Chr4	350	17450001	17500000	337	0.00197661992682927	pi
Chr4	351	17500001	17550000	535	0.00198878382926829	pi
Chr4	352	17550001	17600000	872	0.00194783636585366	pi
Chr4	353	17600001	17650000	604	0.00194783636585366	pi
Chr4	354	17650001	17700000	325	0.00194783636585366	pi
Chr4	355	17700001	17750000	370	0.00194783636585366	pi
Chr4	356	17750001	17800000	562	0.00194783636585366	pi
Chr4	357	17800001	17850000	439	0.00194783636585366	pi
Chr4	358	17850001	17900000	270	0.00194783636585366	pi
Chr4	359	17900001	17950000	151	0.00194783636585366	pi
Chr4	360	17950001	18000000	199	0.00194783636585366	pi
Chr4	361	18000001	18050000	190	0.00194783636585366	pi
Chr4	362	18050001	18100000	379	0.00194783636585366	pi
Chr4	363	18100001	18150000	162	0.00194783636585366	pi
Chr4	364	18150001	18200000	563	0.00194783636585366	pi
Chr4	365	18200001	18250000	214	0.00194783636585366	pi
Chr4	366	18250001	18300000	360	0.00194783636585366	pi
Chr4	367	18300001	18350000	214	0.00194783636585366	pi
Chr4	368	18350001	18400000	186	0.00194783636585366	pi
Chr4	369	18400001	18450000	381	0.00194783636585366	pi
Chr4	370	18450001	18500000	228	0.00194783636585366	pi
Chr4	371	18500001	18550000	383	0.00194783636585366	pi
Chr4	372	18550001	18585056	113	0.00194783636585366	pi
Chr5	1	1	50000	185	0.00244558719512195	pi
Chr5	2	50001	100000	297	0.00244558719512195	pi
Chr5	3	100001	150000	690	0.00244558719512195	pi
Chr5	4	150001	200000	297	0.00244558719512195	pi
Chr5	5	200001	250000	434	0.00244558719512195	pi
Chr5	6	250001	300000	397	0.00244558719512195	pi
Chr5	7	300001	350000	297	0.00244558719512195	pi
Chr5	8	350001	400000	295	0.00244558719512195	pi
Chr5	9	400001	450000	842	0.00244558719512195	pi
Chr5	10	450001	500000	616	0.00244558719512195	pi
Chr5	11	500001	550000	911	0.00244558719512195	pi
Chr5	12	550001	600000	428	0.00244558719512195	pi
Chr5	13	600001	650000	458	0.00244558719512195	pi
Chr5	14	650001	700000	680	0.00244558719512195	pi
Chr5	15	700001	750000	329	0.00244558719512195	pi
Chr5	16	750001	800000	800	0.00244558719512195	pi
Chr5	17	800001	850000	1244	0.00244558719512195	pi
Chr5	18	850001	900000	648	0.00244558719512195	pi
Chr5	19	900001	950000	237	0.00244558719512195	pi
Chr5	20	950001	1000000	437	0.00244558719512195	pi
Chr5	21	1000001	1050000	501	0.00244558719512195	pi
Chr5	22	1050001	1100000	360	0.00248230231707317	pi
Chr5	23	1100001	1150000	361	0.00247375597560976	pi
Chr5	24	1150001	1200000	251	0.00240468329268293	pi
Chr5	25	1200001	1250000	348	0.00245254402439024	pi
Chr5	26	1250001	1300000	304	0.00240135792682927	pi
Chr5	27	1300001	1350000	228	0.00238843719512195	pi
Chr5	28	1350001	1400000	523	0.00239546914634146	pi
Chr5	29	1400001	1450000	214	0.00238231402439024	pi
Chr5	30	1450001	1500000	298	0.00227436085365854	pi
Chr5	31	1500001	1550000	180	0.00220056046341463	pi
Chr5	32	1550001	1600000	404	0.00210951485365854	pi
Chr5	33	1600001	1650000	156	0.00207059141463415	pi
Chr5	34	1650001	1700000	301	0.00201781687804878	pi
Chr5	35	1700001	1750000	567	0.00193911658536585	pi
Chr5	36	1750001	1800000	533	0.00195578097560976	pi
Chr5	37	1800001	1850000	381	0.00190140902439024	pi
Chr5	38	1850001	1900000	104	0.0018072756097561	pi
Chr5	39	1900001	1950000	279	0.00174116848780488	pi
Chr5	40	1950001	2000000	379	0.00173615446341463	pi
Chr5	41	2000001	2050000	310	0.0017256573902439	pi
Chr5	42	2050001	2100000	447	0.0016888573902439	pi
Chr5	43	2100001	2150000	231	0.00167834958536585	pi
Chr5	44	2150001	2200000	338	0.001684943	pi
Chr5	45	2200001	2250000	530	0.00167682775609756	pi
Chr5	46	2250001	2300000	197	0.00163806170731707	pi
Chr5	47	2300001	2350000	289	0.00163795780487805	pi
Chr5	48	2350001	2400000	395	0.00166673512195122	pi
Chr5	49	2400001	2450000	198	0.00162473414634146	pi
Chr5	50	2450001	2500000	245	0.00163283302439024	pi
Chr5	51	2500001	2550000	158	0.0016267352195122	pi
Chr5	52	2550001	2600000	382	0.00166677504878049	pi
Chr5	53	2600001	2650000	118	0.0016306882195122	pi
Chr5	54	2650001	2700000	182	0.0016272282195122	pi
Chr5	55	2700001	2750000	111	0.00164289456097561	pi
Chr5	56	2750001	2800000	305	0.00156368829268293	pi
Chr5	57	2800001	2850000	398	0.00152741536585366	pi
Chr5	58	2850001	2900000	625	0.00151335487804878	pi
Chr5	59	2900001	2950000	175	0.00157866458536585	pi
Chr5	60	2950001	3000000	139	0.00156284902439024	pi
Chr5	61	3000001	3050000	481	0.00154343243902439	pi
Chr5	62	3050001	3100000	285	0.00153503587804878	pi
Chr5	63	3100001	3150000	271	0.00148043119512195	pi
Chr5	64	3150001	3200000	394	0.00148638485365854	pi
Chr5	65	3200001	3250000	173	0.00147394924390244	pi
Chr5	66	3250001	3300000	96	0.00140786709756098	pi
Chr5	67	3300001	3350000	320	0.00139609014634146	pi
Chr5	68	3350001	3400000	411	0.00137509363414634	pi
Chr5	69	3400001	3450000	226	0.00135200963414634	pi
Chr5	70	3450001	3500000	249	0.00135395451219512	pi
Chr5	71	3500001	3550000	296	0.00134531912195122	pi
Chr5	72	3550001	3600000	457	0.00137217609756098	pi
Chr5	73	3600001	3650000	236	0.00135674951219512	pi
Chr5	74	3650001	3700000	192	0.00136191102439024	pi
Chr5	75	3700001	3750000	399	0.00136537851219512	pi
Chr5	76	3750001	3800000	179	0.00136275868292683	pi
Chr5	77	3800001	3850000	229	0.00135195380487805	pi
Chr5	78	3850001	3900000	236	0.00132923356097561	pi
Chr5	79	3900001	3950000	433	0.00127400356097561	pi
Chr5	80	3950001	4000000	175	0.00132056873170732	pi
Chr5	81	4000001	4050000	232	0.00135795458536585	pi
Chr5	82	4050001	4100000	192	0.00131462985365854	pi
Chr5	83	4100001	4150000	125	0.00130755497560976	pi
Chr5	84	4150001	4200000	248	0.0013040296097561	pi
Chr5	85	4200001	4250000	237	0.00129227131707317	pi
Chr5	86	4250001	4300000	93	0.00132073387804878	pi
Chr5	87	4300001	4350000	154	0.00140391163414634	pi
Chr5	88	4350001	4400000	147	0.00141124407317073	pi
Chr5	89	4400001	4450000	147	0.00138793821951219	pi
Chr5	90	4450001	4500000	254	0.00141317773170732	pi
Chr5	91	4500001	4550000	176	0.00141259114634146	pi
Chr5	92	4550001	4600000	328	0.00144965992682927	pi
Chr5	93	4600001	4650000	315	0.00145837895121951	pi
Chr5	94	4650001	4700000	170	0.00149100407317073	pi
Chr5	95	4700001	4750000	152	0.0015412907804878	pi
Chr5	96	4750001	4800000	115	0.00151709882926829	pi
Chr5	97	4800001	4850000	323	0.00155882485365854	pi
Chr5	98	4850001	4900000	295	0.0016486477804878	pi
Chr5	99	4900001	4950000	258	0.00172878534146341	pi
Chr5	100	4950001	5000000	529	0.00173102485365854	pi
Chr5	101	5000001	5050000	306	0.00176859187804878	pi
Chr5	102	5050001	5100000	200	0.00182581382926829	pi
Chr5	103	5100001	5150000	246	0.00184370404878049	pi
Chr5	104	5150001	5200000	207	0.00186857897560976	pi
Chr5	105	5200001	5250000	362	0.00188560141463415	pi
Chr5	106	5250001	5300000	362	0.00188055946341463	pi
Chr5	107	5300001	5350000	576	0.00189090143902439	pi
Chr5	108	5350001	5400000	366	0.00193727814634146	pi
Chr5	109	5400001	5450000	266	0.00197507953658537	pi
Chr5	110	5450001	5500000	494	0.00201430646341463	pi
Chr5	111	5500001	5550000	209	0.00202402329268293	pi
Chr5	112	5550001	5600000	503	0.00203620746341463	pi
Chr5	113	5600001	5650000	495	0.00203699770731707	pi
Chr5	114	5650001	5700000	560	0.00207555063414634	pi
Chr5	115	5700001	5750000	675	0.00208699036585366	pi
Chr5	116	5750001	5800000	233	0.00212909985365854	pi
Chr5	117	5800001	5850000	611	0.00223288509756097	pi
Chr5	118	5850001	5900000	734	0.00230767753658537	pi
Chr5	119	5900001	5950000	799	0.00235728192682927	pi
Chr5	120	5950001	6000000	528	0.00240069704878049	pi
Chr5	121	6000001	6050000	457	0.00237452680487805	pi
Chr5	122	6050001	6100000	537	0.0023788177804878	pi
Chr5	123	6100001	6150000	394	0.00238760324390244	pi
Chr5	124	6150001	6200000	276	0.00246695397560976	pi
Chr5	125	6200001	6250000	434	0.00248017324390244	pi
Chr5	126	6250001	6300000	212	0.00246903958536585	pi
Chr5	127	6300001	6350000	203	0.00249065056097561	pi
Chr5	128	6350001	6400000	512	0.00249223617073171	pi
Chr5	129	6400001	6450000	602	0.00248998470731707	pi
Chr5	130	6450001	6500000	489	0.00260848446341463	pi
Chr5	131	6500001	6550000	269	0.00263307226829268	pi
Chr5	132	6550001	6600000	295	0.00262710095121951	pi
Chr5	133	6600001	6650000	342	0.00258063819512195	pi
Chr5	134	6650001	6700000	579	0.0026127216097561	pi
Chr5	135	6700001	6750000	282	0.00263605819512195	pi
Chr5	136	6750001	6800000	455	0.00261106185365854	pi
Chr5	137	6800001	6850000	669	0.00266854087804878	pi
Chr5	138	6850001	6900000	662	0.0026830372195122	pi
Chr5	139	6900001	6950000	488	0.00264499917073171	pi
Chr5	140	6950001	7000000	544	0.00257533331707317	pi
Chr5	141	7000001	7050000	358	0.00260800941463415	pi
Chr5	142	7050001	7100000	488	0.00261165502439024	pi
Chr5	143	7100001	7150000	242	0.0025947372195122	pi
Chr5	144	7150001	7200000	765	0.0026704672195122	pi
Chr5	145	7200001	7250000	300	0.0027758416097561	pi
Chr5	146	7250001	7300000	298	0.00281263307317073	pi
Chr5	147	7300001	7350000	411	0.00286034087804878	pi
Chr5	148	7350001	7400000	679	0.00291493324390244	pi
Chr5	149	7400001	7450000	293	0.00294120275609756	pi
Chr5	150	7450001	7500000	836	0.00300994519512195	pi
Chr5	151	7500001	7550000	441	0.00304964495121951	pi
Chr5	152	7550001	7600000	162	0.00311173348780488	pi
Chr5	153	7600001	7650000	150	0.00312263153658537	pi
Chr5	154	7650001	7700000	568	0.00315883885365854	pi
[truncated: 386 more rows]
