# Supplementary material for: The megabase-scale crossover landscape is largely independent of sequence divergence
Source: Nat Commun. 2022 Jul 2;13:3828. doi: 10.1038/s41467-022-31509-8 (PMC9250513; doi:10.1038/s41467-022-31509-8)
Supplement: Supplementary file 10 — Source Data [file 41467_2022_31509_MOESM10_ESM.zip › Source_Data/SupplementaryFigure10-12.CO_CoC.Hybrid.male.txt]

Inter_interval_distance	Mean_CoC
0.0666666666666667	0.131881609220843
0.133333333333333	0.22061408894507
0.2	0.215464546669221
0.266666666666667	0.714156144004251
0.333333333333333	0.585174295307495
0.4	0.934766047470849
0.466666666666667	0.979538861469383
0.533333333333333	0.983219828425448
0.6	1.33158901605038
0.666666666666667	1.27519293956798
0.733333333333333	1.20818052645193
0.8	1.20725340577248
0.866666666666667	1.09386764342505
0.933333333333333	0.876369327073553
