# Supplementary material for: The megabase-scale crossover landscape is largely independent of sequence divergence
Source: Nat Commun. 2022 Jul 2;13:3828. doi: 10.1038/s41467-022-31509-8 (PMC9250513; doi:10.1038/s41467-022-31509-8)
Supplement: Supplementary file 10 — Source Data [file 41467_2022_31509_MOESM10_ESM.zip › Source_Data/SupplementaryFigure10-12.CO_CoC.Hybrid.female.txt]

Inter_interval_distance	Mean_CoC
0.0666666666666667	0.164478328890831
0.133333333333333	0.0590840458884629
0.2	0.136504536246538
0.266666666666667	0.144638719420786
0.333333333333333	0.0615051085335971
0.4	0.534416867624319
0.466666666666667	0.407641262660794
0.533333333333333	0.677377772245039
0.6	0.382662506244646
0.666666666666667	1.37704137246732
0.733333333333333	1.2669210795197
0.8	1.5104494072236
0.866666666666667	0.690322580645161
0.933333333333333	0.8
