# Supplementary material for: The megabase-scale crossover landscape is largely independent of sequence divergence
Source: Nat Commun. 2022 Jul 2;13:3828. doi: 10.1038/s41467-022-31509-8 (PMC9250513; doi:10.1038/s41467-022-31509-8)
Supplement: Supplementary file 10 — Source Data [file 41467_2022_31509_MOESM10_ESM.zip › Source_Data/SupplementaryFigure2_16.marker_distribution.Col_Ler.scaled.txt]

chr	index	start	stop	snp_num	class
Chr1	1	1	50000	1.32955597363586	Col_mutation
Chr1	2	50001	100000	1.32955597363586	Col_mutation
Chr1	3	100001	150000	1.32955597363586	Col_mutation
Chr1	4	150001	200000	1.32955597363586	Col_mutation
Chr1	5	200001	250000	1.32955597363586	Col_mutation
Chr1	6	250001	300000	1.32955597363586	Col_mutation
Chr1	7	300001	350000	1.32955597363586	Col_mutation
Chr1	8	350001	400000	1.32955597363586	Col_mutation
Chr1	9	400001	450000	1.32955597363586	Col_mutation
Chr1	10	450001	500000	1.32955597363586	Col_mutation
Chr1	11	500001	550000	1.32955597363586	Col_mutation
Chr1	12	550001	600000	1.32955597363586	Col_mutation
Chr1	13	600001	650000	1.32955597363586	Col_mutation
Chr1	14	650001	700000	1.32955597363586	Col_mutation
Chr1	15	700001	750000	1.32955597363586	Col_mutation
Chr1	16	750001	800000	1.32955597363586	Col_mutation
Chr1	17	800001	850000	1.32955597363586	Col_mutation
Chr1	18	850001	900000	1.32955597363586	Col_mutation
Chr1	19	900001	950000	1.32955597363586	Col_mutation
Chr1	20	950001	1000000	1.32955597363586	Col_mutation
Chr1	21	1000001	1050000	1.32955597363586	Col_mutation
Chr1	22	1050001	1100000	1.18828556111165	Col_mutation
Chr1	23	1100001	1150000	1.11765035484954	Col_mutation
Chr1	24	1150001	1200000	1.04701514858744	Col_mutation
Chr1	25	1200001	1250000	1.04701514858744	Col_mutation
Chr1	26	1250001	1300000	1.11765035484954	Col_mutation
Chr1	27	1300001	1350000	1.04701514858744	Col_mutation
Chr1	28	1350001	1400000	0.90574473606323	Col_mutation
Chr1	29	1400001	1450000	0.90574473606323	Col_mutation
Chr1	30	1450001	1500000	1.04701514858744	Col_mutation
Chr1	31	1500001	1550000	0.976379942325334	Col_mutation
Chr1	32	1550001	1600000	0.764474323539021	Col_mutation
Chr1	33	1600001	1650000	0.764474323539021	Col_mutation
Chr1	34	1650001	1700000	0.835109529801125	Col_mutation
Chr1	35	1700001	1750000	0.623203911014812	Col_mutation
Chr1	36	1750001	1800000	0.552568704752708	Col_mutation
Chr1	37	1800001	1850000	0.4112982922285	Col_mutation
Chr1	38	1850001	1900000	0.552568704752708	Col_mutation
Chr1	39	1900001	1950000	0.552568704752708	Col_mutation
Chr1	40	1950001	2000000	0.4112982922285	Col_mutation
Chr1	41	2000001	2050000	0.270027879704291	Col_mutation
Chr1	42	2050001	2100000	0.481933498490604	Col_mutation
Chr1	43	2100001	2150000	0.4112982922285	Col_mutation
Chr1	44	2150001	2200000	0.199392673442187	Col_mutation
Chr1	45	2200001	2250000	0.128757467180082	Col_mutation
Chr1	46	2250001	2300000	0.199392673442187	Col_mutation
Chr1	47	2300001	2350000	0.199392673442187	Col_mutation
Chr1	48	2350001	2400000	0.128757467180082	Col_mutation
Chr1	49	2400001	2450000	0.128757467180082	Col_mutation
Chr1	50	2450001	2500000	-0.0125129453441262	Col_mutation
Chr1	51	2500001	2550000	0.0581222609179781	Col_mutation
Chr1	52	2550001	2600000	0.199392673442187	Col_mutation
Chr1	53	2600001	2650000	0.199392673442187	Col_mutation
Chr1	54	2650001	2700000	0.340663085966395	Col_mutation
Chr1	55	2700001	2750000	0.270027879704291	Col_mutation
Chr1	56	2750001	2800000	0.270027879704291	Col_mutation
Chr1	57	2800001	2850000	0.4112982922285	Col_mutation
Chr1	58	2850001	2900000	0.270027879704291	Col_mutation
Chr1	59	2900001	2950000	0.199392673442187	Col_mutation
Chr1	60	2950001	3000000	0.199392673442187	Col_mutation
Chr1	61	3000001	3050000	0.270027879704291	Col_mutation
Chr1	62	3050001	3100000	0.128757467180082	Col_mutation
Chr1	63	3100001	3150000	0.128757467180082	Col_mutation
Chr1	64	3150001	3200000	-0.0125129453441262	Col_mutation
Chr1	65	3200001	3250000	-0.0125129453441262	Col_mutation
Chr1	66	3250001	3300000	-0.0125129453441262	Col_mutation
Chr1	67	3300001	3350000	-0.0831481516062305	Col_mutation
Chr1	68	3350001	3400000	-0.0831481516062305	Col_mutation
Chr1	69	3400001	3450000	-0.295053770392543	Col_mutation
Chr1	70	3450001	3500000	-0.153783357868335	Col_mutation
Chr1	71	3500001	3550000	-0.0831481516062292	Col_mutation
Chr1	72	3550001	3600000	-0.224418564130438	Col_mutation
Chr1	73	3600001	3650000	-0.224418564130438	Col_mutation
Chr1	74	3650001	3700000	-0.365688976654646	Col_mutation
Chr1	75	3700001	3750000	-0.365688976654647	Col_mutation
Chr1	76	3750001	3800000	-0.295053770392543	Col_mutation
Chr1	77	3800001	3850000	-0.0831481516062305	Col_mutation
Chr1	78	3850001	3900000	-0.224418564130438	Col_mutation
Chr1	79	3900001	3950000	-0.365688976654647	Col_mutation
Chr1	80	3950001	4000000	-0.224418564130438	Col_mutation
Chr1	81	4000001	4050000	-0.295053770392543	Col_mutation
Chr1	82	4050001	4100000	-0.224418564130439	Col_mutation
Chr1	83	4100001	4150000	-0.295053770392543	Col_mutation
Chr1	84	4150001	4200000	-0.577594595440961	Col_mutation
Chr1	85	4200001	4250000	-0.577594595440961	Col_mutation
Chr1	86	4250001	4300000	-0.577594595440961	Col_mutation
Chr1	87	4300001	4350000	-0.648229801703065	Col_mutation
Chr1	88	4350001	4400000	-0.789500214227273	Col_mutation
Chr1	89	4400001	4450000	-0.577594595440961	Col_mutation
Chr1	90	4450001	4500000	-0.577594595440961	Col_mutation
Chr1	91	4500001	4550000	-0.436324182916752	Col_mutation
Chr1	92	4550001	4600000	-0.436324182916752	Col_mutation
Chr1	93	4600001	4650000	-0.577594595440961	Col_mutation
Chr1	94	4650001	4700000	-0.718865007965169	Col_mutation
Chr1	95	4700001	4750000	-0.789500214227273	Col_mutation
Chr1	96	4750001	4800000	-0.789500214227273	Col_mutation
Chr1	97	4800001	4850000	-0.860135420489378	Col_mutation
Chr1	98	4850001	4900000	-0.789500214227273	Col_mutation
Chr1	99	4900001	4950000	-0.930770626751482	Col_mutation
Chr1	100	4950001	5000000	-0.860135420489378	Col_mutation
Chr1	101	5000001	5050000	-0.930770626751482	Col_mutation
Chr1	102	5050001	5100000	-0.930770626751482	Col_mutation
Chr1	103	5100001	5150000	-1.07204103927569	Col_mutation
Chr1	104	5150001	5200000	-1.07204103927569	Col_mutation
Chr1	105	5200001	5250000	-1.07204103927569	Col_mutation
Chr1	106	5250001	5300000	-1.07204103927569	Col_mutation
Chr1	107	5300001	5350000	-1.07204103927569	Col_mutation
Chr1	108	5350001	5400000	-1.07204103927569	Col_mutation
Chr1	109	5400001	5450000	-1.07204103927569	Col_mutation
Chr1	110	5450001	5500000	-1.00140583301359	Col_mutation
Chr1	111	5500001	5550000	-1.14267624553779	Col_mutation
Chr1	112	5550001	5600000	-1.35458186432411	Col_mutation
Chr1	113	5600001	5650000	-1.283946658062	Col_mutation
Chr1	114	5650001	5700000	-1.14267624553779	Col_mutation
Chr1	115	5700001	5750000	-1.14267624553779	Col_mutation
Chr1	116	5750001	5800000	-1.2133114517999	Col_mutation
Chr1	117	5800001	5850000	-1.283946658062	Col_mutation
Chr1	118	5850001	5900000	-1.42521707058621	Col_mutation
Chr1	119	5900001	5950000	-1.283946658062	Col_mutation
Chr1	120	5950001	6000000	-1.2133114517999	Col_mutation
Chr1	121	6000001	6050000	-1.49585227684832	Col_mutation
Chr1	122	6050001	6100000	-1.42521707058621	Col_mutation
Chr1	123	6100001	6150000	-1.49585227684832	Col_mutation
Chr1	124	6150001	6200000	-1.56648748311042	Col_mutation
Chr1	125	6200001	6250000	-1.42521707058621	Col_mutation
Chr1	126	6250001	6300000	-1.283946658062	Col_mutation
Chr1	127	6300001	6350000	-1.14267624553779	Col_mutation
Chr1	128	6350001	6400000	-1.283946658062	Col_mutation
Chr1	129	6400001	6450000	-1.14267624553779	Col_mutation
Chr1	130	6450001	6500000	-1.283946658062	Col_mutation
Chr1	131	6500001	6550000	-1.42521707058621	Col_mutation
Chr1	132	6550001	6600000	-1.56648748311042	Col_mutation
Chr1	133	6600001	6650000	-1.49585227684832	Col_mutation
Chr1	134	6650001	6700000	-1.2133114517999	Col_mutation
Chr1	135	6700001	6750000	-1.283946658062	Col_mutation
Chr1	136	6750001	6800000	-1.14267624553779	Col_mutation
Chr1	137	6800001	6850000	-1.283946658062	Col_mutation
Chr1	138	6850001	6900000	-1.283946658062	Col_mutation
Chr1	139	6900001	6950000	-1.42521707058621	Col_mutation
Chr1	140	6950001	7000000	-1.283946658062	Col_mutation
Chr1	141	7000001	7050000	-1.35458186432411	Col_mutation
Chr1	142	7050001	7100000	-1.283946658062	Col_mutation
Chr1	143	7100001	7150000	-1.00140583301359	Col_mutation
Chr1	144	7150001	7200000	-1.14267624553779	Col_mutation
Chr1	145	7200001	7250000	-1.07204103927569	Col_mutation
Chr1	146	7250001	7300000	-1.07204103927569	Col_mutation
Chr1	147	7300001	7350000	-1.2133114517999	Col_mutation
Chr1	148	7350001	7400000	-1.2133114517999	Col_mutation
Chr1	149	7400001	7450000	-1.2133114517999	Col_mutation
Chr1	150	7450001	7500000	-1.2133114517999	Col_mutation
Chr1	151	7500001	7550000	-1.2133114517999	Col_mutation
Chr1	152	7550001	7600000	-1.283946658062	Col_mutation
Chr1	153	7600001	7650000	-0.930770626751481	Col_mutation
Chr1	154	7650001	7700000	-1.00140583301359	Col_mutation
Chr1	155	7700001	7750000	-1.07204103927569	Col_mutation
Chr1	156	7750001	7800000	-1.07204103927569	Col_mutation
Chr1	157	7800001	7850000	-1.2133114517999	Col_mutation
Chr1	158	7850001	7900000	-1.283946658062	Col_mutation
Chr1	159	7900001	7950000	-1.35458186432411	Col_mutation
Chr1	160	7950001	8000000	-1.2133114517999	Col_mutation
Chr1	161	8000001	8050000	-1.2133114517999	Col_mutation
Chr1	162	8050001	8100000	-1.07204103927569	Col_mutation
Chr1	163	8100001	8150000	-0.930770626751482	Col_mutation
Chr1	164	8150001	8200000	-0.930770626751482	Col_mutation
Chr1	165	8200001	8250000	-0.930770626751482	Col_mutation
Chr1	166	8250001	8300000	-0.930770626751481	Col_mutation
Chr1	167	8300001	8350000	-1.00140583301359	Col_mutation
Chr1	168	8350001	8400000	-1.14267624553779	Col_mutation
Chr1	169	8400001	8450000	-0.789500214227273	Col_mutation
Chr1	170	8450001	8500000	-0.789500214227273	Col_mutation
Chr1	171	8500001	8550000	-0.718865007965169	Col_mutation
Chr1	172	8550001	8600000	-0.718865007965169	Col_mutation
Chr1	173	8600001	8650000	-0.506959389178856	Col_mutation
Chr1	174	8650001	8700000	-0.436324182916752	Col_mutation
Chr1	175	8700001	8750000	-0.718865007965169	Col_mutation
Chr1	176	8750001	8800000	-0.577594595440961	Col_mutation
Chr1	177	8800001	8850000	-0.648229801703065	Col_mutation
Chr1	178	8850001	8900000	-0.648229801703065	Col_mutation
Chr1	179	8900001	8950000	-0.436324182916752	Col_mutation
Chr1	180	8950001	9000000	-0.436324182916752	Col_mutation
Chr1	181	9000001	9050000	-0.506959389178856	Col_mutation
Chr1	182	9050001	9100000	-0.436324182916752	Col_mutation
Chr1	183	9100001	9150000	-0.365688976654648	Col_mutation
Chr1	184	9150001	9200000	-0.648229801703065	Col_mutation
Chr1	185	9200001	9250000	-0.718865007965169	Col_mutation
Chr1	186	9250001	9300000	-0.648229801703065	Col_mutation
Chr1	187	9300001	9350000	-0.577594595440961	Col_mutation
Chr1	188	9350001	9400000	-0.365688976654648	Col_mutation
Chr1	189	9400001	9450000	-0.365688976654648	Col_mutation
Chr1	190	9450001	9500000	-0.577594595440961	Col_mutation
Chr1	191	9500001	9550000	-0.436324182916752	Col_mutation
Chr1	192	9550001	9600000	-0.506959389178856	Col_mutation
Chr1	193	9600001	9650000	-0.436324182916752	Col_mutation
Chr1	194	9650001	9700000	-0.506959389178856	Col_mutation
Chr1	195	9700001	9750000	-0.365688976654648	Col_mutation
Chr1	196	9750001	9800000	-0.365688976654648	Col_mutation
Chr1	197	9800001	9850000	-0.153783357868335	Col_mutation
Chr1	198	9850001	9900000	0.128757467180082	Col_mutation
Chr1	199	9900001	9950000	0.0581222609179781	Col_mutation
Chr1	200	9950001	10000000	-0.0125129453441262	Col_mutation
Chr1	201	10000001	10050000	-0.295053770392543	Col_mutation
Chr1	202	10050001	10100000	-0.295053770392543	Col_mutation
Chr1	203	10100001	10150000	-0.365688976654648	Col_mutation
Chr1	204	10150001	10200000	-0.506959389178856	Col_mutation
Chr1	205	10200001	10250000	-0.577594595440961	Col_mutation
Chr1	206	10250001	10300000	-0.506959389178855	Col_mutation
Chr1	207	10300001	10350000	-0.648229801703064	Col_mutation
Chr1	208	10350001	10400000	-0.648229801703064	Col_mutation
Chr1	209	10400001	10450000	-0.577594595440959	Col_mutation
Chr1	210	10450001	10500000	-0.860135420489376	Col_mutation
Chr1	211	10500001	10550000	-0.930770626751481	Col_mutation
Chr1	212	10550001	10600000	-1.07204103927569	Col_mutation
Chr1	213	10600001	10650000	-0.930770626751481	Col_mutation
Chr1	214	10650001	10700000	-1.00140583301359	Col_mutation
Chr1	215	10700001	10750000	-1.14267624553779	Col_mutation
Chr1	216	10750001	10800000	-1.00140583301359	Col_mutation
Chr1	217	10800001	10850000	-1.14267624553779	Col_mutation
Chr1	218	10850001	10900000	-1.283946658062	Col_mutation
Chr1	219	10900001	10950000	-1.14267624553779	Col_mutation
Chr1	220	10950001	11000000	-1.42521707058621	Col_mutation
Chr1	221	11000001	11050000	-1.42521707058621	Col_mutation
Chr1	222	11050001	11100000	-1.35458186432411	Col_mutation
Chr1	223	11100001	11150000	-1.14267624553779	Col_mutation
Chr1	224	11150001	11200000	-1.2133114517999	Col_mutation
Chr1	225	11200001	11250000	-1.283946658062	Col_mutation
Chr1	226	11250001	11300000	-1.00140583301359	Col_mutation
Chr1	227	11300001	11350000	-1.14267624553779	Col_mutation
Chr1	228	11350001	11400000	-1.14267624553779	Col_mutation
Chr1	229	11400001	11450000	-1.283946658062	Col_mutation
Chr1	230	11450001	11500000	-1.35458186432411	Col_mutation
Chr1	231	11500001	11550000	-1.283946658062	Col_mutation
Chr1	232	11550001	11600000	-1.35458186432411	Col_mutation
Chr1	233	11600001	11650000	-1.283946658062	Col_mutation
Chr1	234	11650001	11700000	-1.2133114517999	Col_mutation
Chr1	235	11700001	11750000	-1.42521707058621	Col_mutation
Chr1	236	11750001	11800000	-1.49585227684832	Col_mutation
Chr1	237	11800001	11850000	-1.42521707058621	Col_mutation
Chr1	238	11850001	11900000	-1.49585227684832	Col_mutation
Chr1	239	11900001	11950000	-1.70775789563463	Col_mutation
Chr1	240	11950001	12000000	-1.56648748311042	Col_mutation
Chr1	241	12000001	12050000	-1.35458186432411	Col_mutation
Chr1	242	12050001	12100000	-1.283946658062	Col_mutation
Chr1	243	12100001	12150000	-1.35458186432411	Col_mutation
Chr1	244	12150001	12200000	-1.42521707058621	Col_mutation
Chr1	245	12200001	12250000	-1.42521707058621	Col_mutation
Chr1	246	12250001	12300000	-1.35458186432411	Col_mutation
Chr1	247	12300001	12350000	-1.283946658062	Col_mutation
Chr1	248	12350001	12400000	-1.2133114517999	Col_mutation
Chr1	249	12400001	12450000	-1.00140583301359	Col_mutation
Chr1	250	12450001	12500000	-1.07204103927569	Col_mutation
Chr1	251	12500001	12550000	-0.860135420489376	Col_mutation
Chr1	252	12550001	12600000	-0.860135420489376	Col_mutation
Chr1	253	12600001	12650000	-0.789500214227272	Col_mutation
Chr1	254	12650001	12700000	-0.860135420489376	Col_mutation
Chr1	255	12700001	12750000	-0.930770626751481	Col_mutation
Chr1	256	12750001	12800000	-0.930770626751481	Col_mutation
Chr1	257	12800001	12850000	-0.930770626751481	Col_mutation
Chr1	258	12850001	12900000	-0.860135420489376	Col_mutation
Chr1	259	12900001	12950000	-0.860135420489376	Col_mutation
Chr1	260	12950001	13000000	-0.718865007965169	Col_mutation
Chr1	261	13000001	13050000	-0.648229801703065	Col_mutation
Chr1	262	13050001	13100000	-0.648229801703065	Col_mutation
Chr1	263	13100001	13150000	-0.718865007965169	Col_mutation
Chr1	264	13150001	13200000	-1.00140583301359	Col_mutation
Chr1	265	13200001	13250000	-1.14267624553779	Col_mutation
Chr1	266	13250001	13300000	-1.00140583301359	Col_mutation
Chr1	267	13300001	13350000	-1.2133114517999	Col_mutation
Chr1	268	13350001	13400000	-1.283946658062	Col_mutation
Chr1	269	13400001	13450000	-1.35458186432411	Col_mutation
Chr1	270	13450001	13500000	-1.35458186432411	Col_mutation
Chr1	271	13500001	13550000	-1.35458186432411	Col_mutation
Chr1	272	13550001	13600000	-1.35458186432411	Col_mutation
Chr1	273	13600001	13650000	-1.42521707058621	Col_mutation
Chr1	274	13650001	13700000	-1.49585227684832	Col_mutation
Chr1	275	13700001	13750000	-1.70775789563463	Col_mutation
Chr1	276	13750001	13800000	-1.77839310189673	Col_mutation
Chr1	277	13800001	13850000	-1.84902830815884	Col_mutation
Chr1	278	13850001	13900000	-1.99029872068305	Col_mutation
Chr1	279	13900001	13950000	-2.20220433946936	Col_mutation
Chr1	280	13950001	14000000	-2.27283954573146	Col_mutation
Chr1	281	14000001	14050000	-2.34347475199357	Col_mutation
Chr1	282	14050001	14100000	-2.48474516451778	Col_mutation
Chr1	283	14100001	14150000	-2.55538037077988	Col_mutation
Chr1	284	14150001	14200000	-2.55538037077988	Col_mutation
Chr1	285	14200001	14250000	-2.48474516451778	Col_mutation
Chr1	286	14250001	14300000	-2.62601557704198	Col_mutation
Chr1	287	14300001	14350000	-2.69665078330409	Col_mutation
Chr1	288	14350001	14400000	-2.9085564020904	Col_mutation
Chr1	289	14400001	14450000	-2.69665078330409	Col_mutation
Chr1	290	14450001	14500000	-2.8379211958283	Col_mutation
Chr1	291	14500001	14550000	-2.62601557704198	Col_mutation
Chr1	292	14550001	14600000	-2.76728598956619	Col_mutation
Chr1	293	14600001	14650000	-2.62601557704198	Col_mutation
Chr1	294	14650001	14700000	-2.69665078330409	Col_mutation
Chr1	295	14700001	14750000	-2.76728598956619	Col_mutation
Chr1	296	14750001	14800000	-2.62601557704198	Col_mutation
Chr1	297	14800001	14850000	-2.55538037077988	Col_mutation
Chr1	298	14850001	14900000	-2.55538037077988	Col_mutation
Chr1	299	14900001	14950000	-2.62601557704198	Col_mutation
Chr1	300	14950001	15000000	-2.62601557704198	Col_mutation
Chr1	301	15000001	15050000	-2.76728598956619	Col_mutation
Chr1	302	15050001	15100000	-2.69665078330409	Col_mutation
Chr1	303	15100001	15150000	-2.69665078330409	Col_mutation
Chr1	304	15150001	15200000	-2.76728598956619	Col_mutation
Chr1	305	15200001	15250000	-2.41410995825567	Col_mutation
Chr1	306	15250001	15300000	-2.48474516451778	Col_mutation
Chr1	307	15300001	15350000	-2.34347475199357	Col_mutation
Chr1	308	15350001	15400000	-2.27283954573146	Col_mutation
Chr1	309	15400001	15450000	-2.13156913320725	Col_mutation
Chr1	310	15450001	15500000	-1.99029872068305	Col_mutation
Chr1	311	15500001	15550000	-1.84902830815884	Col_mutation
Chr1	312	15550001	15600000	-1.70775789563463	Col_mutation
Chr1	313	15600001	15650000	-1.56648748311042	Col_mutation
Chr1	314	15650001	15700000	-1.42521707058621	Col_mutation
Chr1	315	15700001	15750000	-1.2133114517999	Col_mutation
Chr1	316	15750001	15800000	-1.07204103927569	Col_mutation
Chr1	317	15800001	15850000	-0.930770626751481	Col_mutation
Chr1	318	15850001	15900000	-0.930770626751481	Col_mutation
Chr1	319	15900001	15950000	-0.930770626751481	Col_mutation
Chr1	320	15950001	16000000	-0.506959389178856	Col_mutation
Chr1	321	16000001	16050000	-0.506959389178856	Col_mutation
Chr1	322	16050001	16100000	-0.436324182916751	Col_mutation
Chr1	323	16100001	16150000	-0.506959389178856	Col_mutation
Chr1	324	16150001	16200000	-0.365688976654647	Col_mutation
Chr1	325	16200001	16250000	-0.365688976654647	Col_mutation
Chr1	326	16250001	16300000	0.199392673442188	Col_mutation
Chr1	327	16300001	16350000	0.270027879704292	Col_mutation
Chr1	328	16350001	16400000	0.340663085966397	Col_mutation
Chr1	329	16400001	16450000	0.411298292228501	Col_mutation
Chr1	330	16450001	16500000	0.270027879704291	Col_mutation
Chr1	331	16500001	16550000	0.340663085966395	Col_mutation
Chr1	332	16550001	16600000	0.199392673442187	Col_mutation
Chr1	333	16600001	16650000	0.0581222609179781	Col_mutation
Chr1	334	16650001	16700000	-0.153783357868335	Col_mutation
Chr1	335	16700001	16750000	-0.153783357868335	Col_mutation
Chr1	336	16750001	16800000	0.0581222609179781	Col_mutation
Chr1	337	16800001	16850000	-0.0125129453441262	Col_mutation
Chr1	338	16850001	16900000	0.0581222609179781	Col_mutation
Chr1	339	16900001	16950000	0.270027879704291	Col_mutation
Chr1	340	16950001	17000000	0.340663085966395	Col_mutation
Chr1	341	17000001	17050000	0.340663085966395	Col_mutation
Chr1	342	17050001	17100000	0.199392673442187	Col_mutation
Chr1	343	17100001	17150000	0.199392673442187	Col_mutation
Chr1	344	17150001	17200000	0.270027879704291	Col_mutation
Chr1	345	17200001	17250000	0.270027879704291	Col_mutation
Chr1	346	17250001	17300000	-0.0831481516062305	Col_mutation
Chr1	347	17300001	17350000	0.270027879704291	Col_mutation
Chr1	348	17350001	17400000	0.128757467180082	Col_mutation
Chr1	349	17400001	17450000	0.128757467180082	Col_mutation
Chr1	350	17450001	17500000	0.199392673442187	Col_mutation
Chr1	351	17500001	17550000	0.199392673442185	Col_mutation
Chr1	352	17550001	17600000	0.128757467180082	Col_mutation
Chr1	353	17600001	17650000	0.270027879704291	Col_mutation
Chr1	354	17650001	17700000	0.199392673442185	Col_mutation
Chr1	355	17700001	17750000	0.27002787970429	Col_mutation
Chr1	356	17750001	17800000	0.199392673442185	Col_mutation
Chr1	357	17800001	17850000	0.27002787970429	Col_mutation
Chr1	358	17850001	17900000	0.128757467180081	Col_mutation
Chr1	359	17900001	17950000	0.481933498490603	Col_mutation
Chr1	360	17950001	18000000	0.764474323539022	Col_mutation
Chr1	361	18000001	18050000	0.340663085966397	Col_mutation
Chr1	362	18050001	18100000	0.340663085966397	Col_mutation
Chr1	363	18100001	18150000	0.4112982922285	Col_mutation
Chr1	364	18150001	18200000	0.552568704752708	Col_mutation
Chr1	365	18200001	18250000	0.623203911014812	Col_mutation
Chr1	366	18250001	18300000	0.90574473606323	Col_mutation
Chr1	367	18300001	18350000	0.481933498490604	Col_mutation
Chr1	368	18350001	18400000	0.481933498490604	Col_mutation
Chr1	369	18400001	18450000	0.623203911014812	Col_mutation
Chr1	370	18450001	18500000	0.976379942325334	Col_mutation
Chr1	371	18500001	18550000	0.90574473606323	Col_mutation
Chr1	372	18550001	18600000	0.764474323539021	Col_mutation
Chr1	373	18600001	18650000	0.764474323539021	Col_mutation
Chr1	374	18650001	18700000	0.764474323539021	Col_mutation
Chr1	375	18700001	18750000	0.764474323539021	Col_mutation
Chr1	376	18750001	18800000	0.976379942325334	Col_mutation
Chr1	377	18800001	18850000	0.90574473606323	Col_mutation
Chr1	378	18850001	18900000	0.835109529801125	Col_mutation
Chr1	379	18900001	18950000	0.764474323539021	Col_mutation
Chr1	380	18950001	19000000	0.693839117276917	Col_mutation
Chr1	381	19000001	19050000	0.835109529801125	Col_mutation
Chr1	382	19050001	19100000	0.693839117276917	Col_mutation
Chr1	383	19100001	19150000	0.764474323539021	Col_mutation
Chr1	384	19150001	19200000	0.693839117276917	Col_mutation
Chr1	385	19200001	19250000	0.764474323539021	Col_mutation
Chr1	386	19250001	19300000	0.835109529801125	Col_mutation
Chr1	387	19300001	19350000	0.90574473606323	Col_mutation
Chr1	388	19350001	19400000	0.764474323539021	Col_mutation
Chr1	389	19400001	19450000	0.835109529801125	Col_mutation
Chr1	390	19450001	19500000	0.764474323539021	Col_mutation
Chr1	391	19500001	19550000	0.764474323539021	Col_mutation
Chr1	392	19550001	19600000	0.764474323539021	Col_mutation
Chr1	393	19600001	19650000	0.835109529801125	Col_mutation
Chr1	394	19650001	19700000	0.481933498490604	Col_mutation
Chr1	395	19700001	19750000	0.4112982922285	Col_mutation
Chr1	396	19750001	19800000	0.481933498490604	Col_mutation
Chr1	397	19800001	19850000	0.481933498490604	Col_mutation
Chr1	398	19850001	19900000	0.481933498490604	Col_mutation
Chr1	399	19900001	19950000	0.623203911014812	Col_mutation
Chr1	400	19950001	20000000	0.4112982922285	Col_mutation
Chr1	401	20000001	20050000	0.270027879704292	Col_mutation
Chr1	402	20050001	20100000	0.623203911014814	Col_mutation
Chr1	403	20100001	20150000	0.835109529801125	Col_mutation
Chr1	404	20150001	20200000	0.90574473606323	Col_mutation
Chr1	405	20200001	20250000	0.835109529801125	Col_mutation
Chr1	406	20250001	20300000	0.623203911014812	Col_mutation
Chr1	407	20300001	20350000	0.552568704752708	Col_mutation
Chr1	408	20350001	20400000	0.623203911014812	Col_mutation
Chr1	409	20400001	20450000	0.552568704752708	Col_mutation
Chr1	410	20450001	20500000	0.552568704752708	Col_mutation
Chr1	411	20500001	20550000	0.4112982922285	Col_mutation
Chr1	412	20550001	20600000	0.340663085966395	Col_mutation
Chr1	413	20600001	20650000	0.340663085966395	Col_mutation
Chr1	414	20650001	20700000	0.4112982922285	Col_mutation
Chr1	415	20700001	20750000	0.481933498490604	Col_mutation
Chr1	416	20750001	20800000	0.552568704752708	Col_mutation
Chr1	417	20800001	20850000	0.270027879704291	Col_mutation
Chr1	418	20850001	20900000	0.0581222609179781	Col_mutation
Chr1	419	20900001	20950000	0.0581222609179781	Col_mutation
Chr1	420	20950001	21000000	0.0581222609179781	Col_mutation
Chr1	421	21000001	21050000	-0.0831481516062305	Col_mutation
Chr1	422	21050001	21100000	-0.224418564130439	Col_mutation
Chr1	423	21100001	21150000	-0.153783357868335	Col_mutation
Chr1	424	21150001	21200000	-0.224418564130439	Col_mutation
Chr1	425	21200001	21250000	-0.224418564130439	Col_mutation
Chr1	426	21250001	21300000	-0.436324182916753	Col_mutation
Chr1	427	21300001	21350000	-0.365688976654648	Col_mutation
Chr1	428	21350001	21400000	-0.153783357868335	Col_mutation
Chr1	429	21400001	21450000	-0.295053770392543	Col_mutation
Chr1	430	21450001	21500000	-0.224418564130439	Col_mutation
Chr1	431	21500001	21550000	-0.153783357868335	Col_mutation
Chr1	432	21550001	21600000	-0.224418564130439	Col_mutation
Chr1	433	21600001	21650000	-0.365688976654648	Col_mutation
Chr1	434	21650001	21700000	-0.365688976654648	Col_mutation
Chr1	435	21700001	21750000	-0.365688976654648	Col_mutation
Chr1	436	21750001	21800000	-0.224418564130438	Col_mutation
Chr1	437	21800001	21850000	-0.365688976654646	Col_mutation
Chr1	438	21850001	21900000	-0.0831481516062305	Col_mutation
Chr1	439	21900001	21950000	-0.224418564130439	Col_mutation
Chr1	440	21950001	22000000	-0.224418564130439	Col_mutation
Chr1	441	22000001	22050000	-0.153783357868335	Col_mutation
Chr1	442	22050001	22100000	-0.153783357868335	Col_mutation
Chr1	443	22100001	22150000	-0.436324182916751	Col_mutation
Chr1	444	22150001	22200000	-0.648229801703064	Col_mutation
Chr1	445	22200001	22250000	-0.930770626751481	Col_mutation
Chr1	446	22250001	22300000	-0.930770626751481	Col_mutation
Chr1	447	22300001	22350000	-0.860135420489377	Col_mutation
Chr1	448	22350001	22400000	-1.00140583301359	Col_mutation
Chr1	449	22400001	22450000	-1.2133114517999	Col_mutation
Chr1	450	22450001	22500000	-1.2133114517999	Col_mutation
Chr1	451	22500001	22550000	-1.35458186432411	Col_mutation
Chr1	452	22550001	22600000	-1.49585227684832	Col_mutation
Chr1	453	22600001	22650000	-1.42521707058621	Col_mutation
Chr1	454	22650001	22700000	-1.35458186432411	Col_mutation
Chr1	455	22700001	22750000	-1.35458186432411	Col_mutation
Chr1	456	22750001	22800000	-1.14267624553779	Col_mutation
Chr1	457	22800001	22850000	-1.00140583301359	Col_mutation
Chr1	458	22850001	22900000	-0.506959389178855	Col_mutation
Chr1	459	22900001	22950000	-0.295053770392542	Col_mutation
Chr1	460	22950001	23000000	-0.224418564130438	Col_mutation
Chr1	461	23000001	23050000	-0.295053770392542	Col_mutation
Chr1	462	23050001	23100000	-0.365688976654646	Col_mutation
Chr1	463	23100001	23150000	-0.295053770392542	Col_mutation
Chr1	464	23150001	23200000	-0.0831481516062305	Col_mutation
Chr1	465	23200001	23250000	0.128757467180082	Col_mutation
Chr1	466	23250001	23300000	0.199392673442187	Col_mutation
Chr1	467	23300001	23350000	0.270027879704291	Col_mutation
Chr1	468	23350001	23400000	0.128757467180082	Col_mutation
Chr1	469	23400001	23450000	-0.153783357868335	Col_mutation
Chr1	470	23450001	23500000	-0.153783357868335	Col_mutation
Chr1	471	23500001	23550000	-0.365688976654648	Col_mutation
Chr1	472	23550001	23600000	-0.506959389178856	Col_mutation
Chr1	473	23600001	23650000	-0.436324182916753	Col_mutation
Chr1	474	23650001	23700000	-0.506959389178858	Col_mutation
Chr1	475	23700001	23750000	-0.648229801703065	Col_mutation
Chr1	476	23750001	23800000	-0.365688976654648	Col_mutation
Chr1	477	23800001	23850000	-0.577594595440961	Col_mutation
Chr1	478	23850001	23900000	-0.577594595440961	Col_mutation
Chr1	479	23900001	23950000	-0.789500214227273	Col_mutation
Chr1	480	23950001	24000000	-0.648229801703065	Col_mutation
Chr1	481	24000001	24050000	-0.648229801703065	Col_mutation
Chr1	482	24050001	24100000	-0.718865007965169	Col_mutation
Chr1	483	24100001	24150000	-0.718865007965169	Col_mutation
Chr1	484	24150001	24200000	-0.648229801703065	Col_mutation
Chr1	485	24200001	24250000	-0.57759459544096	Col_mutation
Chr1	486	24250001	24300000	-0.57759459544096	Col_mutation
Chr1	487	24300001	24350000	-0.648229801703064	Col_mutation
Chr1	488	24350001	24400000	-0.718865007965169	Col_mutation
Chr1	489	24400001	24450000	-0.648229801703064	Col_mutation
Chr1	490	24450001	24500000	-0.577594595440961	Col_mutation
Chr1	491	24500001	24550000	-0.506959389178856	Col_mutation
Chr1	492	24550001	24600000	-0.577594595440961	Col_mutation
Chr1	493	24600001	24650000	-0.577594595440961	Col_mutation
Chr1	494	24650001	24700000	-0.436324182916752	Col_mutation
Chr1	495	24700001	24750000	-0.295053770392543	Col_mutation
Chr1	496	24750001	24800000	-0.153783357868335	Col_mutation
Chr1	497	24800001	24850000	-0.0831481516062305	Col_mutation
Chr1	498	24850001	24900000	-0.153783357868334	Col_mutation
Chr1	499	24900001	24950000	-0.436324182916751	Col_mutation
Chr1	500	24950001	25000000	-0.506959389178855	Col_mutation
Chr1	501	25000001	25050000	-0.577594595440959	Col_mutation
Chr1	502	25050001	25100000	-0.577594595440959	Col_mutation
Chr1	503	25100001	25150000	-0.648229801703064	Col_mutation
Chr1	504	25150001	25200000	-0.648229801703064	Col_mutation
Chr1	505	25200001	25250000	-0.860135420489377	Col_mutation
Chr1	506	25250001	25300000	-0.930770626751481	Col_mutation
Chr1	507	25300001	25350000	-0.930770626751481	Col_mutation
Chr1	508	25350001	25400000	-0.789500214227273	Col_mutation
Chr1	509	25400001	25450000	-0.648229801703065	Col_mutation
Chr1	510	25450001	25500000	-0.648229801703065	Col_mutation
Chr1	511	25500001	25550000	-0.648229801703065	Col_mutation
Chr1	512	25550001	25600000	-0.436324182916751	Col_mutation
Chr1	513	25600001	25650000	-0.295053770392543	Col_mutation
Chr1	514	25650001	25700000	-0.295053770392543	Col_mutation
Chr1	515	25700001	25750000	-0.224418564130438	Col_mutation
Chr1	516	25750001	25800000	-0.0831481516062292	Col_mutation
Chr1	517	25800001	25850000	-0.224418564130438	Col_mutation
Chr1	518	25850001	25900000	-0.224418564130438	Col_mutation
Chr1	519	25900001	25950000	-0.295053770392543	Col_mutation
Chr1	520	25950001	26000000	-0.365688976654648	Col_mutation
Chr1	521	26000001	26050000	-0.224418564130439	Col_mutation
Chr1	522	26050001	26100000	-0.0831481516062305	Col_mutation
Chr1	523	26100001	26150000	-0.153783357868335	Col_mutation
Chr1	524	26150001	26200000	-0.153783357868335	Col_mutation
Chr1	525	26200001	26250000	-0.295053770392543	Col_mutation
Chr1	526	26250001	26300000	0.0581222609179781	Col_mutation
Chr1	527	26300001	26350000	0.411298292228501	Col_mutation
Chr1	528	26350001	26400000	0.623203911014812	Col_mutation
Chr1	529	26400001	26450000	0.623203911014812	Col_mutation
Chr1	530	26450001	26500000	0.693839117276917	Col_mutation
Chr1	531	26500001	26550000	0.764474323539021	Col_mutation
Chr1	532	26550001	26600000	0.764474323539021	Col_mutation
Chr1	533	26600001	26650000	0.835109529801125	Col_mutation
Chr1	534	26650001	26700000	0.693839117276917	Col_mutation
Chr1	535	26700001	26750000	0.693839117276917	Col_mutation
Chr1	536	26750001	26800000	0.481933498490604	Col_mutation
Chr1	537	26800001	26850000	0.270027879704291	Col_mutation
Chr1	538	26850001	26900000	-0.0125129453441262	Col_mutation
Chr1	539	26900001	26950000	0.270027879704291	Col_mutation
Chr1	540	26950001	27000000	0.199392673442187	Col_mutation
Chr1	541	27000001	27050000	0.340663085966395	Col_mutation
Chr1	542	27050001	27100000	0.693839117276917	Col_mutation
Chr1	543	27100001	27150000	0.835109529801127	Col_mutation
Chr1	544	27150001	27200000	1.11765035484954	Col_mutation
Chr1	545	27200001	27250000	1.25892076737375	Col_mutation
Chr1	546	27250001	27300000	1.32955597363586	Col_mutation
Chr1	547	27300001	27350000	1.25892076737375	Col_mutation
Chr1	548	27350001	27400000	1.18828556111165	Col_mutation
Chr1	549	27400001	27450000	0.976379942325334	Col_mutation
Chr1	550	27450001	27500000	0.90574473606323	Col_mutation
Chr1	551	27500001	27550000	0.835109529801125	Col_mutation
Chr1	552	27550001	27600000	0.90574473606323	Col_mutation
Chr1	553	27600001	27650000	0.835109529801125	Col_mutation
Chr1	554	27650001	27700000	0.90574473606323	Col_mutation
Chr1	555	27700001	27750000	0.764474323539021	Col_mutation
Chr1	556	27750001	27800000	0.835109529801125	Col_mutation
Chr1	557	27800001	27850000	0.90574473606323	Col_mutation
Chr1	558	27850001	27900000	0.90574473606323	Col_mutation
Chr1	559	27900001	27950000	1.18828556111165	Col_mutation
Chr1	560	27950001	28000000	1.25892076737375	Col_mutation
Chr1	561	28000001	28050000	1.25892076737375	Col_mutation
Chr1	562	28050001	28100000	1.18828556111165	Col_mutation
Chr1	563	28100001	28150000	0.976379942325335	Col_mutation
Chr1	564	28150001	28200000	1.04701514858744	Col_mutation
Chr1	565	28200001	28250000	0.905744736063231	Col_mutation
Chr1	566	28250001	28300000	1.04701514858744	Col_mutation
Chr1	567	28300001	28350000	0.693839117276918	Col_mutation
Chr1	568	28350001	28400000	0.4112982922285	Col_mutation
Chr1	569	28400001	28450000	0.199392673442187	Col_mutation
Chr1	570	28450001	28500000	0.199392673442187	Col_mutation
Chr1	571	28500001	28550000	0.128757467180082	Col_mutation
Chr1	572	28550001	28600000	-0.0125129453441262	Col_mutation
Chr1	573	28600001	28650000	0.4112982922285	Col_mutation
Chr1	574	28650001	28700000	0.481933498490604	Col_mutation
Chr1	575	28700001	28750000	0.693839117276917	Col_mutation
Chr1	576	28750001	28800000	0.693839117276917	Col_mutation
Chr1	577	28800001	28850000	0.764474323539021	Col_mutation
Chr1	578	28850001	28900000	1.04701514858744	Col_mutation
Chr1	579	28900001	28950000	1.11765035484954	Col_mutation
Chr1	580	28950001	29000000	0.90574473606323	Col_mutation
Chr1	581	29000001	29050000	1.04701514858744	Col_mutation
Chr1	582	29050001	29100000	1.11765035484954	Col_mutation
Chr1	583	29100001	29150000	0.976379942325334	Col_mutation
Chr1	584	29150001	29200000	0.835109529801125	Col_mutation
Chr1	585	29200001	29250000	0.693839117276917	Col_mutation
Chr1	586	29250001	29300000	0.481933498490604	Col_mutation
Chr1	587	29300001	29350000	0.481933498490604	Col_mutation
Chr1	588	29350001	29400000	0.4112982922285	Col_mutation
Chr1	589	29400001	29450000	0.4112982922285	Col_mutation
Chr1	590	29450001	29500000	0.4112982922285	Col_mutation
Chr1	591	29500001	29550000	0.4112982922285	Col_mutation
Chr1	592	29550001	29600000	0.4112982922285	Col_mutation
Chr1	593	29600001	29650000	0.4112982922285	Col_mutation
Chr1	594	29650001	29700000	0.4112982922285	Col_mutation
Chr1	595	29700001	29750000	0.4112982922285	Col_mutation
Chr1	596	29750001	29800000	0.4112982922285	Col_mutation
Chr1	597	29800001	29850000	0.4112982922285	Col_mutation
Chr1	598	29850001	29900000	0.4112982922285	Col_mutation
Chr1	599	29900001	29950000	0.4112982922285	Col_mutation
Chr1	600	29950001	30000000	0.4112982922285	Col_mutation
Chr1	601	30000001	30050000	0.4112982922285	Col_mutation
Chr1	602	30050001	30100000	0.4112982922285	Col_mutation
Chr1	603	30100001	30150000	0.4112982922285	Col_mutation
Chr1	604	30150001	30200000	0.4112982922285	Col_mutation
Chr1	605	30200001	30250000	0.4112982922285	Col_mutation
Chr1	606	30250001	30300000	0.4112982922285	Col_mutation
Chr1	607	30300001	30350000	0.4112982922285	Col_mutation
Chr1	608	30350001	30400000	0.4112982922285	Col_mutation
Chr1	609	30400001	30427671	0.4112982922285	Col_mutation
Chr1	1	1	50000	0.481933498490605	Ler_mutation
Chr1	2	50001	100000	0.481933498490605	Ler_mutation
Chr1	3	100001	150000	0.481933498490605	Ler_mutation
Chr1	4	150001	200000	0.481933498490605	Ler_mutation
Chr1	5	200001	250000	0.481933498490605	Ler_mutation
Chr1	6	250001	300000	0.481933498490605	Ler_mutation
Chr1	7	300001	350000	0.481933498490605	Ler_mutation
Chr1	8	350001	400000	0.481933498490605	Ler_mutation
Chr1	9	400001	450000	0.481933498490605	Ler_mutation
Chr1	10	450001	500000	0.481933498490605	Ler_mutation
Chr1	11	500001	550000	0.481933498490605	Ler_mutation
Chr1	12	550001	600000	0.481933498490605	Ler_mutation
Chr1	13	600001	650000	0.481933498490605	Ler_mutation
Chr1	14	650001	700000	0.481933498490605	Ler_mutation
Chr1	15	700001	750000	0.481933498490605	Ler_mutation
Chr1	16	750001	800000	0.481933498490605	Ler_mutation
Chr1	17	800001	850000	0.481933498490605	Ler_mutation
Chr1	18	850001	900000	0.481933498490605	Ler_mutation
Chr1	19	900001	950000	0.481933498490605	Ler_mutation
Chr1	20	950001	1000000	0.481933498490605	Ler_mutation
Chr1	21	1000001	1050000	0.481933498490605	Ler_mutation
Chr1	22	1050001	1100000	0.481933498490605	Ler_mutation
Chr1	23	1100001	1150000	0.481933498490605	Ler_mutation
Chr1	24	1150001	1200000	0.411298292228501	Ler_mutation
Chr1	25	1200001	1250000	0.481933498490605	Ler_mutation
Chr1	26	1250001	1300000	0.411298292228501	Ler_mutation
Chr1	27	1300001	1350000	0.481933498490605	Ler_mutation
Chr1	28	1350001	1400000	0.623203911014812	Ler_mutation
Chr1	29	1400001	1450000	0.552568704752708	Ler_mutation
Chr1	30	1450001	1500000	0.481933498490604	Ler_mutation
Chr1	31	1500001	1550000	0.199392673442187	Ler_mutation
Chr1	32	1550001	1600000	0.199392673442187	Ler_mutation
Chr1	33	1600001	1650000	0.270027879704291	Ler_mutation
Chr1	34	1650001	1700000	0.199392673442187	Ler_mutation
Chr1	35	1700001	1750000	0.199392673442187	Ler_mutation
Chr1	36	1750001	1800000	-0.224418564130438	Ler_mutation
Chr1	37	1800001	1850000	-0.224418564130438	Ler_mutation
Chr1	38	1850001	1900000	-0.365688976654647	Ler_mutation
Chr1	39	1900001	1950000	-0.506959389178855	Ler_mutation
Chr1	40	1950001	2000000	-0.577594595440959	Ler_mutation
Chr1	41	2000001	2050000	-0.506959389178855	Ler_mutation
Chr1	42	2050001	2100000	-0.436324182916751	Ler_mutation
Chr1	43	2100001	2150000	-0.365688976654646	Ler_mutation
Chr1	44	2150001	2200000	-0.224418564130438	Ler_mutation
Chr1	45	2200001	2250000	-0.0831481516062305	Ler_mutation
Chr1	46	2250001	2300000	-0.0125129453441262	Ler_mutation
Chr1	47	2300001	2350000	0.128757467180082	Ler_mutation
Chr1	48	2350001	2400000	0.128757467180082	Ler_mutation
Chr1	49	2400001	2450000	-0.0125129453441262	Ler_mutation
Chr1	50	2450001	2500000	-0.0831481516062305	Ler_mutation
Chr1	51	2500001	2550000	0.270027879704292	Ler_mutation
Chr1	52	2550001	2600000	0.270027879704292	Ler_mutation
Chr1	53	2600001	2650000	0.340663085966397	Ler_mutation
Chr1	54	2650001	2700000	0.199392673442188	Ler_mutation
Chr1	55	2700001	2750000	0.199392673442188	Ler_mutation
Chr1	56	2750001	2800000	0.199392673442187	Ler_mutation
Chr1	57	2800001	2850000	0.128757467180082	Ler_mutation
Chr1	58	2850001	2900000	-0.0125129453441262	Ler_mutation
Chr1	59	2900001	2950000	0.199392673442187	Ler_mutation
Chr1	60	2950001	3000000	0.270027879704291	Ler_mutation
Chr1	61	3000001	3050000	0.340663085966395	Ler_mutation
Chr1	62	3050001	3100000	0.481933498490604	Ler_mutation
Chr1	63	3100001	3150000	0.623203911014812	Ler_mutation
Chr1	64	3150001	3200000	0.693839117276917	Ler_mutation
Chr1	65	3200001	3250000	0.835109529801127	Ler_mutation
Chr1	66	3250001	3300000	0.764474323539022	Ler_mutation
Chr1	67	3300001	3350000	0.835109529801127	Ler_mutation
Chr1	68	3350001	3400000	0.623203911014814	Ler_mutation
Chr1	69	3400001	3450000	0.764474323539022	Ler_mutation
Chr1	70	3450001	3500000	0.90574473606323	Ler_mutation
Chr1	71	3500001	3550000	0.90574473606323	Ler_mutation
Chr1	72	3550001	3600000	1.04701514858744	Ler_mutation
Chr1	73	3600001	3650000	1.04701514858744	Ler_mutation
Chr1	74	3650001	3700000	0.976379942325334	Ler_mutation
Chr1	75	3700001	3750000	0.976379942325334	Ler_mutation
Chr1	76	3750001	3800000	0.976379942325334	Ler_mutation
Chr1	77	3800001	3850000	1.25892076737375	Ler_mutation
Chr1	78	3850001	3900000	1.25892076737375	Ler_mutation
Chr1	79	3900001	3950000	1.32955597363586	Ler_mutation
Chr1	80	3950001	4000000	1.32955597363586	Ler_mutation
Chr1	81	4000001	4050000	1.40019117989796	Ler_mutation
Chr1	82	4050001	4100000	1.32955597363586	Ler_mutation
Chr1	83	4100001	4150000	1.32955597363586	Ler_mutation
Chr1	84	4150001	4200000	1.11765035484954	Ler_mutation
Chr1	85	4200001	4250000	0.90574473606323	Ler_mutation
Chr1	86	4250001	4300000	0.90574473606323	Ler_mutation
Chr1	87	4300001	4350000	0.90574473606323	Ler_mutation
Chr1	88	4350001	4400000	0.835109529801125	Ler_mutation
Chr1	89	4400001	4450000	0.835109529801125	Ler_mutation
Chr1	90	4450001	4500000	0.90574473606323	Ler_mutation
Chr1	91	4500001	4550000	0.976379942325334	Ler_mutation
Chr1	92	4550001	4600000	0.693839117276917	Ler_mutation
Chr1	93	4600001	4650000	0.90574473606323	Ler_mutation
Chr1	94	4650001	4700000	0.835109529801125	Ler_mutation
Chr1	95	4700001	4750000	0.764474323539021	Ler_mutation
Chr1	96	4750001	4800000	0.623203911014812	Ler_mutation
Chr1	97	4800001	4850000	0.623203911014812	Ler_mutation
Chr1	98	4850001	4900000	0.623203911014812	Ler_mutation
Chr1	99	4900001	4950000	0.90574473606323	Ler_mutation
Chr1	100	4950001	5000000	1.04701514858744	Ler_mutation
Chr1	101	5000001	5050000	1.11765035484954	Ler_mutation
Chr1	102	5050001	5100000	1.32955597363586	Ler_mutation
Chr1	103	5100001	5150000	1.11765035484954	Ler_mutation
Chr1	104	5150001	5200000	0.90574473606323	Ler_mutation
Chr1	105	5200001	5250000	0.764474323539021	Ler_mutation
Chr1	106	5250001	5300000	0.623203911014812	Ler_mutation
Chr1	107	5300001	5350000	0.623203911014812	Ler_mutation
Chr1	108	5350001	5400000	0.764474323539021	Ler_mutation
Chr1	109	5400001	5450000	0.976379942325334	Ler_mutation
Chr1	110	5450001	5500000	0.835109529801125	Ler_mutation
Chr1	111	5500001	5550000	0.623203911014812	Ler_mutation
Chr1	112	5550001	5600000	0.552568704752708	Ler_mutation
Chr1	113	5600001	5650000	0.552568704752708	Ler_mutation
Chr1	114	5650001	5700000	0.552568704752708	Ler_mutation
Chr1	115	5700001	5750000	0.481933498490604	Ler_mutation
Chr1	116	5750001	5800000	0.340663085966395	Ler_mutation
Chr1	117	5800001	5850000	0.340663085966395	Ler_mutation
Chr1	118	5850001	5900000	0.128757467180082	Ler_mutation
Chr1	119	5900001	5950000	0.481933498490604	Ler_mutation
Chr1	120	5950001	6000000	0.623203911014812	Ler_mutation
Chr1	121	6000001	6050000	0.693839117276917	Ler_mutation
Chr1	122	6050001	6100000	0.764474323539021	Ler_mutation
Chr1	123	6100001	6150000	0.835109529801127	Ler_mutation
Chr1	124	6150001	6200000	0.693839117276918	Ler_mutation
Chr1	125	6200001	6250000	0.905744736063231	Ler_mutation
Chr1	126	6250001	6300000	1.18828556111165	Ler_mutation
Chr1	127	6300001	6350000	1.32955597363586	Ler_mutation
Chr1	128	6350001	6400000	1.32955597363586	Ler_mutation
Chr1	129	6400001	6450000	1.40019117989796	Ler_mutation
Chr1	130	6450001	6500000	1.47082638616006	Ler_mutation
Chr1	131	6500001	6550000	1.47082638616006	Ler_mutation
Chr1	132	6550001	6600000	1.40019117989796	Ler_mutation
Chr1	133	6600001	6650000	1.75336721120848	Ler_mutation
Chr1	134	6650001	6700000	1.75336721120848	Ler_mutation
Chr1	135	6700001	6750000	1.89463762373269	Ler_mutation
Chr1	136	6750001	6800000	1.96527282999479	Ler_mutation
Chr1	137	6800001	6850000	2.38908406756742	Ler_mutation
Chr1	138	6850001	6900000	2.45971927382952	Ler_mutation
Chr1	139	6900001	6950000	2.31844886130531	Ler_mutation
Chr1	140	6950001	7000000	1.96527282999479	Ler_mutation
Chr1	141	7000001	7050000	2.106543242519	Ler_mutation
Chr1	142	7050001	7100000	2.106543242519	Ler_mutation
Chr1	143	7100001	7150000	1.89463762373269	Ler_mutation
Chr1	144	7150001	7200000	2.0359080362569	Ler_mutation
Chr1	145	7200001	7250000	1.96527282999479	Ler_mutation
Chr1	146	7250001	7300000	1.89463762373269	Ler_mutation
Chr1	147	7300001	7350000	1.82400241747059	Ler_mutation
Chr1	148	7350001	7400000	1.89463762373269	Ler_mutation
Chr1	149	7400001	7450000	1.68273200494638	Ler_mutation
Chr1	150	7450001	7500000	1.61209679868427	Ler_mutation
Chr1	151	7500001	7550000	1.68273200494638	Ler_mutation
Chr1	152	7550001	7600000	1.89463762373269	Ler_mutation
Chr1	153	7600001	7650000	2.0359080362569	Ler_mutation
Chr1	154	7650001	7700000	1.96527282999479	Ler_mutation
Chr1	155	7700001	7750000	2.17717844878111	Ler_mutation
Chr1	156	7750001	7800000	2.106543242519	Ler_mutation
Chr1	157	7800001	7850000	2.106543242519	Ler_mutation
Chr1	158	7850001	7900000	2.0359080362569	Ler_mutation
Chr1	159	7900001	7950000	2.0359080362569	Ler_mutation
Chr1	160	7950001	8000000	1.68273200494638	Ler_mutation
Chr1	161	8000001	8050000	1.47082638616006	Ler_mutation
Chr1	162	8050001	8100000	1.82400241747058	Ler_mutation
Chr1	163	8100001	8150000	1.75336721120848	Ler_mutation
Chr1	164	8150001	8200000	1.68273200494638	Ler_mutation
Chr1	165	8200001	8250000	1.89463762373269	Ler_mutation
Chr1	166	8250001	8300000	1.89463762373269	Ler_mutation
Chr1	167	8300001	8350000	1.68273200494638	Ler_mutation
Chr1	168	8350001	8400000	1.40019117989796	Ler_mutation
Chr1	169	8400001	8450000	1.54146159242217	Ler_mutation
Chr1	170	8450001	8500000	1.47082638616006	Ler_mutation
Chr1	171	8500001	8550000	1.40019117989796	Ler_mutation
Chr1	172	8550001	8600000	1.32955597363586	Ler_mutation
Chr1	173	8600001	8650000	1.54146159242217	Ler_mutation
Chr1	174	8650001	8700000	1.04701514858744	Ler_mutation
Chr1	175	8700001	8750000	0.835109529801125	Ler_mutation
Chr1	176	8750001	8800000	0.976379942325334	Ler_mutation
Chr1	177	8800001	8850000	1.11765035484954	Ler_mutation
Chr1	178	8850001	8900000	0.90574473606323	Ler_mutation
Chr1	179	8900001	8950000	0.693839117276917	Ler_mutation
Chr1	180	8950001	9000000	0.835109529801125	Ler_mutation
Chr1	181	9000001	9050000	0.90574473606323	Ler_mutation
Chr1	182	9050001	9100000	0.905744736063228	Ler_mutation
Chr1	183	9100001	9150000	1.18828556111165	Ler_mutation
Chr1	184	9150001	9200000	1.25892076737375	Ler_mutation
Chr1	185	9200001	9250000	1.25892076737375	Ler_mutation
Chr1	186	9250001	9300000	1.32955597363586	Ler_mutation
Chr1	187	9300001	9350000	1.25892076737375	Ler_mutation
Chr1	188	9350001	9400000	1.40019117989796	Ler_mutation
Chr1	189	9400001	9450000	1.47082638616006	Ler_mutation
Chr1	190	9450001	9500000	1.61209679868427	Ler_mutation
Chr1	191	9500001	9550000	1.89463762373269	Ler_mutation
Chr1	192	9550001	9600000	1.68273200494638	Ler_mutation
Chr1	193	9600001	9650000	1.61209679868427	Ler_mutation
Chr1	194	9650001	9700000	1.61209679868427	Ler_mutation
Chr1	195	9700001	9750000	1.68273200494638	Ler_mutation
Chr1	196	9750001	9800000	1.68273200494638	Ler_mutation
Chr1	197	9800001	9850000	1.89463762373269	Ler_mutation
Chr1	198	9850001	9900000	2.0359080362569	Ler_mutation
Chr1	199	9900001	9950000	2.0359080362569	Ler_mutation
Chr1	200	9950001	10000000	2.53035448009163	Ler_mutation
Chr1	201	10000001	10050000	2.38908406756742	Ler_mutation
Chr1	202	10050001	10100000	2.38908406756742	Ler_mutation
Chr1	203	10100001	10150000	1.89463762373269	Ler_mutation
Chr1	204	10150001	10200000	1.75336721120848	Ler_mutation
Chr1	205	10200001	10250000	1.61209679868427	Ler_mutation
Chr1	206	10250001	10300000	1.54146159242217	Ler_mutation
Chr1	207	10300001	10350000	1.61209679868427	Ler_mutation
Chr1	208	10350001	10400000	1.68273200494638	Ler_mutation
Chr1	209	10400001	10450000	1.68273200494638	Ler_mutation
Chr1	210	10450001	10500000	1.40019117989796	Ler_mutation
Chr1	211	10500001	10550000	1.18828556111165	Ler_mutation
Chr1	212	10550001	10600000	1.11765035484954	Ler_mutation
Chr1	213	10600001	10650000	1.11765035484954	Ler_mutation
Chr1	214	10650001	10700000	1.04701514858744	Ler_mutation
Chr1	215	10700001	10750000	1.25892076737375	Ler_mutation
Chr1	216	10750001	10800000	1.18828556111165	Ler_mutation
Chr1	217	10800001	10850000	0.976379942325334	Ler_mutation
Chr1	218	10850001	10900000	0.835109529801125	Ler_mutation
Chr1	219	10900001	10950000	0.835109529801125	Ler_mutation
Chr1	220	10950001	11000000	0.976379942325334	Ler_mutation
Chr1	221	11000001	11050000	0.976379942325334	Ler_mutation
Chr1	222	11050001	11100000	0.835109529801125	Ler_mutation
Chr1	223	11100001	11150000	0.340663085966395	Ler_mutation
Chr1	224	11150001	11200000	-0.0831481516062305	Ler_mutation
Chr1	225	11200001	11250000	0.0581222609179781	Ler_mutation
Chr1	226	11250001	11300000	0.199392673442187	Ler_mutation
Chr1	227	11300001	11350000	0.270027879704291	Ler_mutation
Chr1	228	11350001	11400000	0.481933498490604	Ler_mutation
Chr1	229	11400001	11450000	0.270027879704291	Ler_mutation
Chr1	230	11450001	11500000	0.199392673442187	Ler_mutation
Chr1	231	11500001	11550000	0.270027879704291	Ler_mutation
Chr1	232	11550001	11600000	0.128757467180082	Ler_mutation
Chr1	233	11600001	11650000	0.0581222609179781	Ler_mutation
Chr1	234	11650001	11700000	-0.0125129453441262	Ler_mutation
Chr1	235	11700001	11750000	0.0581222609179781	Ler_mutation
Chr1	236	11750001	11800000	-0.153783357868335	Ler_mutation
Chr1	237	11800001	11850000	-0.436324182916752	Ler_mutation
Chr1	238	11850001	11900000	-0.295053770392543	Ler_mutation
Chr1	239	11900001	11950000	-0.506959389178857	Ler_mutation
Chr1	240	11950001	12000000	-0.506959389178856	Ler_mutation
Chr1	241	12000001	12050000	-1.00140583301359	Ler_mutation
Chr1	242	12050001	12100000	-0.718865007965169	Ler_mutation
Chr1	243	12100001	12150000	-0.577594595440961	Ler_mutation
Chr1	244	12150001	12200000	-0.577594595440961	Ler_mutation
Chr1	245	12200001	12250000	-0.577594595440961	Ler_mutation
Chr1	246	12250001	12300000	-0.0831481516062305	Ler_mutation
Chr1	247	12300001	12350000	-0.0831481516062305	Ler_mutation
Chr1	248	12350001	12400000	-0.295053770392543	Ler_mutation
Chr1	249	12400001	12450000	-0.224418564130439	Ler_mutation
Chr1	250	12450001	12500000	-0.295053770392543	Ler_mutation
Chr1	251	12500001	12550000	-0.0125129453441262	Ler_mutation
Chr1	252	12550001	12600000	0.128757467180082	Ler_mutation
Chr1	253	12600001	12650000	0.128757467180082	Ler_mutation
Chr1	254	12650001	12700000	0.0581222609179781	Ler_mutation
Chr1	255	12700001	12750000	-0.0125129453441262	Ler_mutation
Chr1	256	12750001	12800000	0.128757467180082	Ler_mutation
Chr1	257	12800001	12850000	0.340663085966395	Ler_mutation
Chr1	258	12850001	12900000	0.552568704752708	Ler_mutation
Chr1	259	12900001	12950000	0.693839117276917	Ler_mutation
Chr1	260	12950001	13000000	0.764474323539021	Ler_mutation
Chr1	261	13000001	13050000	0.90574473606323	Ler_mutation
Chr1	262	13050001	13100000	0.976379942325334	Ler_mutation
Chr1	263	13100001	13150000	1.04701514858744	Ler_mutation
Chr1	264	13150001	13200000	1.18828556111165	Ler_mutation
Chr1	265	13200001	13250000	1.32955597363586	Ler_mutation
Chr1	266	13250001	13300000	1.25892076737375	Ler_mutation
Chr1	267	13300001	13350000	1.04701514858744	Ler_mutation
Chr1	268	13350001	13400000	0.905744736063228	Ler_mutation
Chr1	269	13400001	13450000	0.693839117276915	Ler_mutation
Chr1	270	13450001	13500000	0.693839117276915	Ler_mutation
Chr1	271	13500001	13550000	0.552568704752707	Ler_mutation
Chr1	272	13550001	13600000	0.27002787970429	Ler_mutation
Chr1	273	13600001	13650000	-0.0125129453441275	Ler_mutation
Chr1	274	13650001	13700000	-0.0125129453441275	Ler_mutation
Chr1	275	13700001	13750000	-0.0831481516062318	Ler_mutation
Chr1	276	13750001	13800000	-0.295053770392545	Ler_mutation
Chr1	277	13800001	13850000	-0.295053770392545	Ler_mutation
Chr1	278	13850001	13900000	-0.295053770392545	Ler_mutation
Chr1	279	13900001	13950000	-0.648229801703066	Ler_mutation
Chr1	280	13950001	14000000	-0.71886500796517	Ler_mutation
Chr1	281	14000001	14050000	-0.860135420489379	Ler_mutation
Chr1	282	14050001	14100000	-0.930770626751483	Ler_mutation
Chr1	283	14100001	14150000	-1.2133114517999	Ler_mutation
Chr1	284	14150001	14200000	-1.42521707058621	Ler_mutation
Chr1	285	14200001	14250000	-1.49585227684832	Ler_mutation
Chr1	286	14250001	14300000	-1.56648748311042	Ler_mutation
Chr1	287	14300001	14350000	-2.06093392694515	Ler_mutation
Chr1	288	14350001	14400000	-2.20220433946936	Ler_mutation
Chr1	289	14400001	14450000	-2.20220433946936	Ler_mutation
Chr1	290	14450001	14500000	-2.41410995825567	Ler_mutation
Chr1	291	14500001	14550000	-2.41410995825567	Ler_mutation
Chr1	292	14550001	14600000	-2.62601557704199	Ler_mutation
Chr1	293	14600001	14650000	-2.48474516451778	Ler_mutation
Chr1	294	14650001	14700000	-2.48474516451778	Ler_mutation
Chr1	295	14700001	14750000	-2.48474516451778	Ler_mutation
Chr1	296	14750001	14800000	-2.62601557704199	Ler_mutation
Chr1	297	14800001	14850000	-2.97919160835251	Ler_mutation
Chr1	298	14850001	14900000	-3.12046202087672	Ler_mutation
Chr1	299	14900001	14950000	-3.33236763966303	Ler_mutation
Chr1	300	14950001	15000000	-3.33236763966303	Ler_mutation
Chr1	301	15000001	15050000	-3.40300284592513	Ler_mutation
Chr1	302	15050001	15100000	-3.61490846471144	Ler_mutation
Chr1	303	15100001	15150000	-3.54427325844934	Ler_mutation
Chr1	304	15150001	15200000	-3.40300284592513	Ler_mutation
Chr1	305	15200001	15250000	-3.47363805218724	Ler_mutation
Chr1	306	15250001	15300000	-3.40300284592513	Ler_mutation
Chr1	307	15300001	15350000	-3.68554367097355	Ler_mutation
Chr1	308	15350001	15400000	-3.47363805218724	Ler_mutation
Chr1	309	15400001	15450000	-3.33236763966303	Ler_mutation
Chr1	310	15450001	15500000	-3.26173243340092	Ler_mutation
Chr1	311	15500001	15550000	-2.97919160835251	Ler_mutation
Chr1	312	15550001	15600000	-2.9085564020904	Ler_mutation
Chr1	313	15600001	15650000	-2.62601557704198	Ler_mutation
Chr1	314	15650001	15700000	-2.55538037077988	Ler_mutation
Chr1	315	15700001	15750000	-2.34347475199357	Ler_mutation
Chr1	316	15750001	15800000	-2.20220433946936	Ler_mutation
Chr1	317	15800001	15850000	-1.77839310189673	Ler_mutation
Chr1	318	15850001	15900000	-1.77839310189673	Ler_mutation
Chr1	319	15900001	15950000	-1.70775789563463	Ler_mutation
Chr1	320	15950001	16000000	-1.63712268937253	Ler_mutation
Chr1	321	16000001	16050000	-1.56648748311042	Ler_mutation
Chr1	322	16050001	16100000	-1.42521707058621	Ler_mutation
Chr1	323	16100001	16150000	-1.42521707058621	Ler_mutation
Chr1	324	16150001	16200000	-1.35458186432411	Ler_mutation
Chr1	325	16200001	16250000	-1.283946658062	Ler_mutation
Chr1	326	16250001	16300000	-1.2133114517999	Ler_mutation
Chr1	327	16300001	16350000	-1.00140583301359	Ler_mutation
Chr1	328	16350001	16400000	-0.930770626751482	Ler_mutation
Chr1	329	16400001	16450000	-0.860135420489378	Ler_mutation
Chr1	330	16450001	16500000	-0.860135420489378	Ler_mutation
Chr1	331	16500001	16550000	-0.789500214227273	Ler_mutation
Chr1	332	16550001	16600000	-0.789500214227273	Ler_mutation
Chr1	333	16600001	16650000	-0.577594595440961	Ler_mutation
Chr1	334	16650001	16700000	-0.718865007965169	Ler_mutation
Chr1	335	16700001	16750000	-0.648229801703065	Ler_mutation
Chr1	336	16750001	16800000	-0.506959389178855	Ler_mutation
Chr1	337	16800001	16850000	-0.436324182916751	Ler_mutation
Chr1	338	16850001	16900000	-0.295053770392542	Ler_mutation
Chr1	339	16900001	16950000	-0.365688976654648	Ler_mutation
Chr1	340	16950001	17000000	-0.436324182916752	Ler_mutation
Chr1	341	17000001	17050000	-0.436324182916752	Ler_mutation
Chr1	342	17050001	17100000	-0.577594595440959	Ler_mutation
Chr1	343	17100001	17150000	-0.506959389178855	Ler_mutation
Chr1	344	17150001	17200000	-0.860135420489376	Ler_mutation
Chr1	345	17200001	17250000	-0.860135420489378	Ler_mutation
Chr1	346	17250001	17300000	-0.789500214227273	Ler_mutation
Chr1	347	17300001	17350000	-0.930770626751481	Ler_mutation
Chr1	348	17350001	17400000	-0.860135420489376	Ler_mutation
Chr1	349	17400001	17450000	-0.860135420489376	Ler_mutation
Chr1	350	17450001	17500000	-0.789500214227273	Ler_mutation
Chr1	351	17500001	17550000	-0.860135420489378	Ler_mutation
Chr1	352	17550001	17600000	-1.00140583301359	Ler_mutation
Chr1	353	17600001	17650000	-1.00140583301359	Ler_mutation
Chr1	354	17650001	17700000	-1.1426762455378	Ler_mutation
Chr1	355	17700001	17750000	-1.07204103927569	Ler_mutation
Chr1	356	17750001	17800000	-1.07204103927569	Ler_mutation
Chr1	357	17800001	17850000	-0.860135420489376	Ler_mutation
Chr1	358	17850001	17900000	-1.2133114517999	Ler_mutation
Chr1	359	17900001	17950000	-0.789500214227273	Ler_mutation
Chr1	360	17950001	18000000	-0.648229801703064	Ler_mutation
Chr1	361	18000001	18050000	-0.506959389178856	Ler_mutation
Chr1	362	18050001	18100000	-0.436324182916751	Ler_mutation
Chr1	363	18100001	18150000	-0.57759459544096	Ler_mutation
Chr1	364	18150001	18200000	-0.436324182916751	Ler_mutation
Chr1	365	18200001	18250000	-0.436324182916751	Ler_mutation
Chr1	366	18250001	18300000	-0.153783357868335	Ler_mutation
Chr1	367	18300001	18350000	-0.0125129453441262	Ler_mutation
Chr1	368	18350001	18400000	-0.0831481516062305	Ler_mutation
Chr1	369	18400001	18450000	0.0581222609179781	Ler_mutation
Chr1	370	18450001	18500000	0.128757467180082	Ler_mutation
Chr1	371	18500001	18550000	0.0581222609179781	Ler_mutation
Chr1	372	18550001	18600000	0.128757467180082	Ler_mutation
Chr1	373	18600001	18650000	0.270027879704291	Ler_mutation
Chr1	374	18650001	18700000	0.0581222609179781	Ler_mutation
Chr1	375	18700001	18750000	0.0581222609179781	Ler_mutation
Chr1	376	18750001	18800000	-0.0125129453441249	Ler_mutation
Chr1	377	18800001	18850000	-0.0831481516062305	Ler_mutation
Chr1	378	18850001	18900000	-0.0125129453441262	Ler_mutation
Chr1	379	18900001	18950000	-0.0831481516062305	Ler_mutation
Chr1	380	18950001	19000000	-0.0125129453441262	Ler_mutation
Chr1	381	19000001	19050000	0.340663085966395	Ler_mutation
Chr1	382	19050001	19100000	0.340663085966395	Ler_mutation
Chr1	383	19100001	19150000	0.411298292228501	Ler_mutation
Chr1	384	19150001	19200000	0.481933498490605	Ler_mutation
Chr1	385	19200001	19250000	0.693839117276918	Ler_mutation
Chr1	386	19250001	19300000	0.623203911014814	Ler_mutation
Chr1	387	19300001	19350000	0.764474323539022	Ler_mutation
Chr1	388	19350001	19400000	0.764474323539022	Ler_mutation
Chr1	389	19400001	19450000	0.835109529801127	Ler_mutation
Chr1	390	19450001	19500000	0.623203911014812	Ler_mutation
Chr1	391	19500001	19550000	0.552568704752708	Ler_mutation
Chr1	392	19550001	19600000	0.623203911014812	Ler_mutation
Chr1	393	19600001	19650000	0.693839117276917	Ler_mutation
Chr1	394	19650001	19700000	0.764474323539021	Ler_mutation
Chr1	395	19700001	19750000	0.976379942325334	Ler_mutation
Chr1	396	19750001	19800000	1.18828556111165	Ler_mutation
Chr1	397	19800001	19850000	1.04701514858744	Ler_mutation
Chr1	398	19850001	19900000	0.764474323539021	Ler_mutation
Chr1	399	19900001	19950000	0.693839117276917	Ler_mutation
Chr1	400	19950001	20000000	0.623203911014812	Ler_mutation
Chr1	401	20000001	20050000	0.623203911014812	Ler_mutation
Chr1	402	20050001	20100000	0.4112982922285	Ler_mutation
Chr1	403	20100001	20150000	0.4112982922285	Ler_mutation
Chr1	404	20150001	20200000	0.552568704752708	Ler_mutation
Chr1	405	20200001	20250000	0.623203911014812	Ler_mutation
Chr1	406	20250001	20300000	0.623203911014812	Ler_mutation
Chr1	407	20300001	20350000	0.270027879704291	Ler_mutation
Chr1	408	20350001	20400000	0.0581222609179781	Ler_mutation
Chr1	409	20400001	20450000	-0.0125129453441262	Ler_mutation
Chr1	410	20450001	20500000	-0.153783357868335	Ler_mutation
Chr1	411	20500001	20550000	-0.224418564130439	Ler_mutation
Chr1	412	20550001	20600000	-0.153783357868335	Ler_mutation
Chr1	413	20600001	20650000	-0.0831481516062305	Ler_mutation
Chr1	414	20650001	20700000	-0.295053770392543	Ler_mutation
Chr1	415	20700001	20750000	-0.224418564130439	Ler_mutation
Chr1	416	20750001	20800000	-0.365688976654648	Ler_mutation
Chr1	417	20800001	20850000	-0.436324182916752	Ler_mutation
Chr1	418	20850001	20900000	-0.295053770392543	Ler_mutation
Chr1	419	20900001	20950000	-0.365688976654648	Ler_mutation
Chr1	420	20950001	21000000	-0.365688976654648	Ler_mutation
Chr1	421	21000001	21050000	-0.506959389178856	Ler_mutation
Chr1	422	21050001	21100000	-0.860135420489378	Ler_mutation
Chr1	423	21100001	21150000	-1.07204103927569	Ler_mutation
Chr1	424	21150001	21200000	-1.2133114517999	Ler_mutation
Chr1	425	21200001	21250000	-1.283946658062	Ler_mutation
Chr1	426	21250001	21300000	-1.35458186432411	Ler_mutation
Chr1	427	21300001	21350000	-1.42521707058621	Ler_mutation
Chr1	428	21350001	21400000	-1.49585227684832	Ler_mutation
Chr1	429	21400001	21450000	-1.42521707058621	Ler_mutation
Chr1	430	21450001	21500000	-1.35458186432411	Ler_mutation
Chr1	431	21500001	21550000	-1.42521707058621	Ler_mutation
Chr1	432	21550001	21600000	-1.35458186432411	Ler_mutation
Chr1	433	21600001	21650000	-1.283946658062	Ler_mutation
Chr1	434	21650001	21700000	-1.283946658062	Ler_mutation
Chr1	435	21700001	21750000	-1.2133114517999	Ler_mutation
Chr1	436	21750001	21800000	-1.42521707058621	Ler_mutation
Chr1	437	21800001	21850000	-1.77839310189673	Ler_mutation
Chr1	438	21850001	21900000	-1.56648748311042	Ler_mutation
Chr1	439	21900001	21950000	-1.49585227684832	Ler_mutation
Chr1	440	21950001	22000000	-1.2133114517999	Ler_mutation
Chr1	441	22000001	22050000	-1.56648748311042	Ler_mutation
Chr1	442	22050001	22100000	-1.70775789563463	Ler_mutation
Chr1	443	22100001	22150000	-1.56648748311042	Ler_mutation
Chr1	444	22150001	22200000	-1.42521707058621	Ler_mutation
Chr1	445	22200001	22250000	-1.49585227684832	Ler_mutation
Chr1	446	22250001	22300000	-1.63712268937252	Ler_mutation
Chr1	447	22300001	22350000	-1.70775789563463	Ler_mutation
Chr1	448	22350001	22400000	-1.42521707058621	Ler_mutation
Chr1	449	22400001	22450000	-1.42521707058621	Ler_mutation
Chr1	450	22450001	22500000	-1.35458186432411	Ler_mutation
Chr1	451	22500001	22550000	-1.35458186432411	Ler_mutation
Chr1	452	22550001	22600000	-1.00140583301359	Ler_mutation
Chr1	453	22600001	22650000	-1.00140583301359	Ler_mutation
Chr1	454	22650001	22700000	-0.930770626751481	Ler_mutation
Chr1	455	22700001	22750000	-0.930770626751481	Ler_mutation
Chr1	456	22750001	22800000	-0.718865007965169	Ler_mutation
Chr1	457	22800001	22850000	-0.506959389178856	Ler_mutation
Chr1	458	22850001	22900000	-0.295053770392543	Ler_mutation
Chr1	459	22900001	22950000	-0.365688976654647	Ler_mutation
Chr1	460	22950001	23000000	-0.436324182916751	Ler_mutation
Chr1	461	23000001	23050000	-0.224418564130438	Ler_mutation
Chr1	462	23050001	23100000	-0.0831481516062305	Ler_mutation
Chr1	463	23100001	23150000	0.0581222609179781	Ler_mutation
Chr1	464	23150001	23200000	0.270027879704291	Ler_mutation
Chr1	465	23200001	23250000	0.4112982922285	Ler_mutation
Chr1	466	23250001	23300000	0.270027879704291	Ler_mutation
Chr1	467	23300001	23350000	0.481933498490604	Ler_mutation
Chr1	468	23350001	23400000	0.693839117276917	Ler_mutation
Chr1	469	23400001	23450000	0.623203911014812	Ler_mutation
Chr1	470	23450001	23500000	0.481933498490604	Ler_mutation
Chr1	471	23500001	23550000	0.4112982922285	Ler_mutation
Chr1	472	23550001	23600000	0.552568704752708	Ler_mutation
Chr1	473	23600001	23650000	0.481933498490604	Ler_mutation
Chr1	474	23650001	23700000	0.552568704752708	Ler_mutation
Chr1	475	23700001	23750000	0.481933498490604	Ler_mutation
Chr1	476	23750001	23800000	0.340663085966395	Ler_mutation
Chr1	477	23800001	23850000	0.270027879704291	Ler_mutation
Chr1	478	23850001	23900000	0.4112982922285	Ler_mutation
Chr1	479	23900001	23950000	0.128757467180082	Ler_mutation
Chr1	480	23950001	24000000	0.128757467180082	Ler_mutation
Chr1	481	24000001	24050000	0.0581222609179781	Ler_mutation
Chr1	482	24050001	24100000	0.128757467180082	Ler_mutation
Chr1	483	24100001	24150000	0.128757467180082	Ler_mutation
Chr1	484	24150001	24200000	0.199392673442187	Ler_mutation
Chr1	485	24200001	24250000	0.199392673442187	Ler_mutation
Chr1	486	24250001	24300000	0.128757467180082	Ler_mutation
Chr1	487	24300001	24350000	0.128757467180082	Ler_mutation
Chr1	488	24350001	24400000	0.199392673442187	Ler_mutation
Chr1	489	24400001	24450000	0.0581222609179781	Ler_mutation
Chr1	490	24450001	24500000	0.128757467180082	Ler_mutation
Chr1	491	24500001	24550000	0.199392673442188	Ler_mutation
Chr1	492	24550001	24600000	0.411298292228501	Ler_mutation
Chr1	493	24600001	24650000	0.340663085966397	Ler_mutation
Chr1	494	24650001	24700000	0.411298292228501	Ler_mutation
Chr1	495	24700001	24750000	0.340663085966395	Ler_mutation
Chr1	496	24750001	24800000	0.552568704752708	Ler_mutation
Chr1	497	24800001	24850000	0.340663085966395	Ler_mutation
Chr1	498	24850001	24900000	0.4112982922285	Ler_mutation
Chr1	499	24900001	24950000	0.4112982922285	Ler_mutation
Chr1	500	24950001	25000000	0.340663085966395	Ler_mutation
Chr1	501	25000001	25050000	0.623203911014812	Ler_mutation
Chr1	502	25050001	25100000	0.481933498490604	Ler_mutation
Chr1	503	25100001	25150000	0.481933498490604	Ler_mutation
Chr1	504	25150001	25200000	0.340663085966395	Ler_mutation
Chr1	505	25200001	25250000	0.128757467180082	Ler_mutation
Chr1	506	25250001	25300000	0.199392673442187	Ler_mutation
Chr1	507	25300001	25350000	0.340663085966395	Ler_mutation
Chr1	508	25350001	25400000	0.128757467180082	Ler_mutation
Chr1	509	25400001	25450000	-0.0831481516062305	Ler_mutation
Chr1	510	25450001	25500000	-0.0831481516062305	Ler_mutation
Chr1	511	25500001	25550000	-0.0125129453441262	Ler_mutation
Chr1	512	25550001	25600000	-0.0125129453441262	Ler_mutation
Chr1	513	25600001	25650000	-0.0125129453441262	Ler_mutation
Chr1	514	25650001	25700000	-0.0831481516062305	Ler_mutation
Chr1	515	25700001	25750000	-0.153783357868335	Ler_mutation
Chr1	516	25750001	25800000	-0.224418564130439	Ler_mutation
Chr1	517	25800001	25850000	-0.0125129453441262	Ler_mutation
Chr1	518	25850001	25900000	-0.0125129453441262	Ler_mutation
Chr1	519	25900001	25950000	-0.0831481516062305	Ler_mutation
Chr1	520	25950001	26000000	0.199392673442187	Ler_mutation
Chr1	521	26000001	26050000	0.128757467180082	Ler_mutation
Chr1	522	26050001	26100000	0.0581222609179794	Ler_mutation
Chr1	523	26100001	26150000	-0.0125129453441249	Ler_mutation
Chr1	524	26150001	26200000	0.128757467180084	Ler_mutation
Chr1	525	26200001	26250000	0.0581222609179794	Ler_mutation
Chr1	526	26250001	26300000	-0.0125129453441249	Ler_mutation
Chr1	527	26300001	26350000	0.0581222609179794	Ler_mutation
Chr1	528	26350001	26400000	0.0581222609179794	Ler_mutation
Chr1	529	26400001	26450000	0.128757467180084	Ler_mutation
Chr1	530	26450001	26500000	0.199392673442187	Ler_mutation
Chr1	531	26500001	26550000	0.4112982922285	Ler_mutation
Chr1	532	26550001	26600000	0.270027879704291	Ler_mutation
Chr1	533	26600001	26650000	0.199392673442187	Ler_mutation
Chr1	534	26650001	26700000	-0.0831481516062305	Ler_mutation
Chr1	535	26700001	26750000	-0.224418564130438	Ler_mutation
Chr1	536	26750001	26800000	-0.295053770392543	Ler_mutation
Chr1	537	26800001	26850000	-0.224418564130438	Ler_mutation
Chr1	538	26850001	26900000	-0.0831481516062292	Ler_mutation
Chr1	539	26900001	26950000	-0.295053770392542	Ler_mutation
Chr1	540	26950001	27000000	-0.0831481516062305	Ler_mutation
Chr1	541	27000001	27050000	-0.153783357868335	Ler_mutation
Chr1	542	27050001	27100000	-0.295053770392543	Ler_mutation
Chr1	543	27100001	27150000	-0.365688976654647	Ler_mutation
Chr1	544	27150001	27200000	-0.295053770392543	Ler_mutation
Chr1	545	27200001	27250000	-0.295053770392543	Ler_mutation
Chr1	546	27250001	27300000	-0.153783357868335	Ler_mutation
Chr1	547	27300001	27350000	-0.153783357868335	Ler_mutation
Chr1	548	27350001	27400000	-0.0831481516062305	Ler_mutation
Chr1	549	27400001	27450000	0.199392673442187	Ler_mutation
Chr1	550	27450001	27500000	0.199392673442187	Ler_mutation
Chr1	551	27500001	27550000	0.128757467180082	Ler_mutation
Chr1	552	27550001	27600000	0.340663085966395	Ler_mutation
Chr1	553	27600001	27650000	0.340663085966395	Ler_mutation
Chr1	554	27650001	27700000	0.481933498490604	Ler_mutation
Chr1	555	27700001	27750000	0.693839117276918	Ler_mutation
Chr1	556	27750001	27800000	0.552568704752709	Ler_mutation
Chr1	557	27800001	27850000	0.623203911014814	Ler_mutation
Chr1	558	27850001	27900000	0.623203911014812	Ler_mutation
Chr1	559	27900001	27950000	0.764474323539021	Ler_mutation
Chr1	560	27950001	28000000	0.693839117276917	Ler_mutation
Chr1	561	28000001	28050000	0.552568704752708	Ler_mutation
Chr1	562	28050001	28100000	0.90574473606323	Ler_mutation
Chr1	563	28100001	28150000	0.90574473606323	Ler_mutation
Chr1	564	28150001	28200000	0.976379942325334	Ler_mutation
Chr1	565	28200001	28250000	0.90574473606323	Ler_mutation
Chr1	566	28250001	28300000	0.976379942325334	Ler_mutation
Chr1	567	28300001	28350000	0.90574473606323	Ler_mutation
Chr1	568	28350001	28400000	1.04701514858744	Ler_mutation
Chr1	569	28400001	28450000	1.04701514858744	Ler_mutation
Chr1	570	28450001	28500000	0.976379942325334	Ler_mutation
Chr1	571	28500001	28550000	0.835109529801125	Ler_mutation
Chr1	572	28550001	28600000	0.623203911014812	Ler_mutation
Chr1	573	28600001	28650000	0.693839117276917	Ler_mutation
Chr1	574	28650001	28700000	0.552568704752708	Ler_mutation
Chr1	575	28700001	28750000	0.552568704752708	Ler_mutation
Chr1	576	28750001	28800000	0.693839117276917	Ler_mutation
Chr1	577	28800001	28850000	0.693839117276917	Ler_mutation
Chr1	578	28850001	28900000	0.552568704752708	Ler_mutation
Chr1	579	28900001	28950000	0.270027879704291	Ler_mutation
Chr1	580	28950001	29000000	0.340663085966395	Ler_mutation
Chr1	581	29000001	29050000	0.0581222609179781	Ler_mutation
Chr1	582	29050001	29100000	0.128757467180082	Ler_mutation
Chr1	583	29100001	29150000	0.0581222609179781	Ler_mutation
Chr1	584	29150001	29200000	0.199392673442188	Ler_mutation
Chr1	585	29200001	29250000	0.199392673442188	Ler_mutation
Chr1	586	29250001	29300000	0.481933498490605	Ler_mutation
Chr1	587	29300001	29350000	0.481933498490605	Ler_mutation
Chr1	588	29350001	29400000	0.411298292228501	Ler_mutation
Chr1	589	29400001	29450000	0.199392673442188	Ler_mutation
Chr1	590	29450001	29500000	0.199392673442188	Ler_mutation
Chr1	591	29500001	29550000	0.199392673442188	Ler_mutation
Chr1	592	29550001	29600000	0.199392673442188	Ler_mutation
Chr1	593	29600001	29650000	0.199392673442188	Ler_mutation
Chr1	594	29650001	29700000	0.199392673442188	Ler_mutation
Chr1	595	29700001	29750000	0.199392673442188	Ler_mutation
Chr1	596	29750001	29800000	0.199392673442188	Ler_mutation
Chr1	597	29800001	29850000	0.199392673442188	Ler_mutation
Chr1	598	29850001	29900000	0.199392673442188	Ler_mutation
Chr1	599	29900001	29950000	0.199392673442188	Ler_mutation
Chr1	600	29950001	30000000	0.199392673442188	Ler_mutation
Chr1	601	30000001	30050000	0.199392673442188	Ler_mutation
Chr1	602	30050001	30100000	0.199392673442188	Ler_mutation
Chr1	603	30100001	30150000	0.199392673442188	Ler_mutation
Chr1	604	30150001	30200000	0.199392673442188	Ler_mutation
Chr1	605	30200001	30250000	0.199392673442188	Ler_mutation
Chr1	606	30250001	30300000	0.199392673442188	Ler_mutation
Chr1	607	30300001	30350000	0.199392673442188	Ler_mutation
Chr1	608	30350001	30400000	0.199392673442188	Ler_mutation
Chr1	609	30400001	30427671	0.199392673442188	Ler_mutation
Chr2	1	1	50000	-0.436324182916751	Col_mutation
Chr2	2	50001	100000	-0.436324182916751	Col_mutation
Chr2	3	100001	150000	-0.436324182916751	Col_mutation
Chr2	4	150001	200000	-0.436324182916751	Col_mutation
Chr2	5	200001	250000	-0.436324182916751	Col_mutation
Chr2	6	250001	300000	-0.436324182916751	Col_mutation
Chr2	7	300001	350000	-0.436324182916751	Col_mutation
Chr2	8	350001	400000	-0.436324182916751	Col_mutation
Chr2	9	400001	450000	-0.436324182916751	Col_mutation
Chr2	10	450001	500000	-0.436324182916751	Col_mutation
Chr2	11	500001	550000	-0.436324182916751	Col_mutation
Chr2	12	550001	600000	-0.436324182916751	Col_mutation
Chr2	13	600001	650000	-0.436324182916751	Col_mutation
Chr2	14	650001	700000	-0.436324182916751	Col_mutation
Chr2	15	700001	750000	-0.436324182916751	Col_mutation
Chr2	16	750001	800000	-0.436324182916751	Col_mutation
Chr2	17	800001	850000	-0.436324182916751	Col_mutation
Chr2	18	850001	900000	-0.436324182916751	Col_mutation
Chr2	19	900001	950000	-0.436324182916751	Col_mutation
Chr2	20	950001	1000000	-0.436324182916751	Col_mutation
Chr2	21	1000001	1050000	-0.436324182916751	Col_mutation
Chr2	22	1050001	1100000	-0.295053770392543	Col_mutation
Chr2	23	1100001	1150000	-0.0831481516062305	Col_mutation
Chr2	24	1150001	1200000	-0.0125129453441262	Col_mutation
Chr2	25	1200001	1250000	-0.0831481516062305	Col_mutation
Chr2	26	1250001	1300000	-0.0831481516062305	Col_mutation
Chr2	27	1300001	1350000	-0.0125129453441262	Col_mutation
Chr2	28	1350001	1400000	-0.0125129453441262	Col_mutation
Chr2	29	1400001	1450000	-0.0125129453441262	Col_mutation
Chr2	30	1450001	1500000	0.0581222609179781	Col_mutation
Chr2	31	1500001	1550000	-0.0125129453441262	Col_mutation
Chr2	32	1550001	1600000	0.128757467180082	Col_mutation
Chr2	33	1600001	1650000	0.128757467180082	Col_mutation
Chr2	34	1650001	1700000	-0.0125129453441262	Col_mutation
Chr2	35	1700001	1750000	0.128757467180082	Col_mutation
Chr2	36	1750001	1800000	0.270027879704291	Col_mutation
Chr2	37	1800001	1850000	0.4112982922285	Col_mutation
Chr2	38	1850001	1900000	0.764474323539021	Col_mutation
Chr2	39	1900001	1950000	0.623203911014814	Col_mutation
Chr2	40	1950001	2000000	0.693839117276918	Col_mutation
Chr2	41	2000001	2050000	0.552568704752709	Col_mutation
Chr2	42	2050001	2100000	0.552568704752709	Col_mutation
Chr2	43	2100001	2150000	0.693839117276918	Col_mutation
Chr2	44	2150001	2200000	0.764474323539022	Col_mutation
Chr2	45	2200001	2250000	0.835109529801127	Col_mutation
Chr2	46	2250001	2300000	0.693839117276918	Col_mutation
Chr2	47	2300001	2350000	0.552568704752709	Col_mutation
Chr2	48	2350001	2400000	0.199392673442188	Col_mutation
Chr2	49	2400001	2450000	0.128757467180084	Col_mutation
Chr2	50	2450001	2500000	0.0581222609179794	Col_mutation
Chr2	51	2500001	2550000	0.199392673442188	Col_mutation
Chr2	52	2550001	2600000	0.128757467180084	Col_mutation
Chr2	53	2600001	2650000	-0.0831481516062292	Col_mutation
Chr2	54	2650001	2700000	-0.153783357868334	Col_mutation
Chr2	55	2700001	2750000	-0.153783357868335	Col_mutation
Chr2	56	2750001	2800000	-0.506959389178856	Col_mutation
Chr2	57	2800001	2850000	-0.436324182916751	Col_mutation
Chr2	58	2850001	2900000	-0.224418564130438	Col_mutation
Chr2	59	2900001	2950000	-0.153783357868335	Col_mutation
Chr2	60	2950001	3000000	-0.153783357868335	Col_mutation
Chr2	61	3000001	3050000	-0.295053770392543	Col_mutation
Chr2	62	3050001	3100000	-0.436324182916751	Col_mutation
Chr2	63	3100001	3150000	-0.577594595440959	Col_mutation
Chr2	64	3150001	3200000	-0.577594595440959	Col_mutation
Chr2	65	3200001	3250000	-0.718865007965168	Col_mutation
Chr2	66	3250001	3300000	-0.506959389178855	Col_mutation
Chr2	67	3300001	3350000	-0.506959389178855	Col_mutation
Chr2	68	3350001	3400000	-0.436324182916751	Col_mutation
Chr2	69	3400001	3450000	-0.577594595440959	Col_mutation
Chr2	70	3450001	3500000	-0.436324182916751	Col_mutation
Chr2	71	3500001	3550000	-0.365688976654646	Col_mutation
Chr2	72	3550001	3600000	-0.295053770392542	Col_mutation
Chr2	73	3600001	3650000	-0.295053770392543	Col_mutation
Chr2	74	3650001	3700000	-0.153783357868335	Col_mutation
Chr2	75	3700001	3750000	0.0581222609179781	Col_mutation
Chr2	76	3750001	3800000	0.0581222609179781	Col_mutation
Chr2	77	3800001	3850000	-0.153783357868335	Col_mutation
Chr2	78	3850001	3900000	-0.153783357868335	Col_mutation
Chr2	79	3900001	3950000	-0.577594595440961	Col_mutation
Chr2	80	3950001	4000000	-0.506959389178856	Col_mutation
Chr2	81	4000001	4050000	-0.365688976654647	Col_mutation
Chr2	82	4050001	4100000	-0.365688976654647	Col_mutation
Chr2	83	4100001	4150000	-0.0831481516062305	Col_mutation
Chr2	84	4150001	4200000	-0.0125129453441262	Col_mutation
Chr2	85	4200001	4250000	-0.0125129453441262	Col_mutation
Chr2	86	4250001	4300000	-0.0125129453441262	Col_mutation
Chr2	87	4300001	4350000	0.128757467180082	Col_mutation
Chr2	88	4350001	4400000	0.270027879704291	Col_mutation
Chr2	89	4400001	4450000	0.693839117276917	Col_mutation
Chr2	90	4450001	4500000	1.11765035484954	Col_mutation
Chr2	91	4500001	4550000	1.32955597363586	Col_mutation
Chr2	92	4550001	4600000	1.47082638616006	Col_mutation
Chr2	93	4600001	4650000	1.54146159242217	Col_mutation
Chr2	94	4650001	4700000	1.75336721120848	Col_mutation
Chr2	95	4700001	4750000	1.75336721120848	Col_mutation
Chr2	96	4750001	4800000	1.82400241747059	Col_mutation
Chr2	97	4800001	4850000	1.96527282999479	Col_mutation
Chr2	98	4850001	4900000	1.96527282999479	Col_mutation
Chr2	99	4900001	4950000	1.82400241747059	Col_mutation
Chr2	100	4950001	5000000	1.75336721120848	Col_mutation
Chr2	101	5000001	5050000	1.68273200494638	Col_mutation
Chr2	102	5050001	5100000	1.68273200494638	Col_mutation
Chr2	103	5100001	5150000	1.68273200494638	Col_mutation
Chr2	104	5150001	5200000	1.89463762373269	Col_mutation
Chr2	105	5200001	5250000	1.68273200494638	Col_mutation
Chr2	106	5250001	5300000	1.89463762373269	Col_mutation
Chr2	107	5300001	5350000	1.75336721120848	Col_mutation
Chr2	108	5350001	5400000	1.75336721120848	Col_mutation
Chr2	109	5400001	5450000	1.68273200494638	Col_mutation
Chr2	110	5450001	5500000	1.75336721120848	Col_mutation
Chr2	111	5500001	5550000	1.75336721120848	Col_mutation
Chr2	112	5550001	5600000	1.82400241747059	Col_mutation
Chr2	113	5600001	5650000	1.61209679868427	Col_mutation
Chr2	114	5650001	5700000	1.40019117989796	Col_mutation
Chr2	115	5700001	5750000	1.47082638616007	Col_mutation
Chr2	116	5750001	5800000	1.18828556111165	Col_mutation
Chr2	117	5800001	5850000	1.11765035484954	Col_mutation
Chr2	118	5850001	5900000	1.18828556111165	Col_mutation
Chr2	119	5900001	5950000	1.04701514858744	Col_mutation
Chr2	120	5950001	6000000	1.04701514858744	Col_mutation
Chr2	121	6000001	6050000	1.04701514858744	Col_mutation
Chr2	122	6050001	6100000	0.905744736063231	Col_mutation
Chr2	123	6100001	6150000	0.90574473606323	Col_mutation
Chr2	124	6150001	6200000	0.693839117276917	Col_mutation
Chr2	125	6200001	6250000	0.623203911014812	Col_mutation
Chr2	126	6250001	6300000	0.693839117276917	Col_mutation
Chr2	127	6300001	6350000	0.623203911014812	Col_mutation
Chr2	128	6350001	6400000	0.90574473606323	Col_mutation
Chr2	129	6400001	6450000	0.764474323539021	Col_mutation
Chr2	130	6450001	6500000	0.552568704752708	Col_mutation
Chr2	131	6500001	6550000	0.270027879704291	Col_mutation
Chr2	132	6550001	6600000	0.128757467180082	Col_mutation
Chr2	133	6600001	6650000	-0.0125129453441249	Col_mutation
Chr2	134	6650001	6700000	0.0581222609179794	Col_mutation
Chr2	135	6700001	6750000	-0.0125129453441249	Col_mutation
Chr2	136	6750001	6800000	0.0581222609179794	Col_mutation
Chr2	137	6800001	6850000	-0.0125129453441249	Col_mutation
Chr2	138	6850001	6900000	-0.0831481516062305	Col_mutation
Chr2	139	6900001	6950000	-0.0125129453441262	Col_mutation
Chr2	140	6950001	7000000	-0.0831481516062305	Col_mutation
Chr2	141	7000001	7050000	-0.224418564130439	Col_mutation
Chr2	142	7050001	7100000	-0.224418564130439	Col_mutation
Chr2	143	7100001	7150000	-0.153783357868335	Col_mutation
Chr2	144	7150001	7200000	-0.224418564130439	Col_mutation
Chr2	145	7200001	7250000	-0.436324182916752	Col_mutation
Chr2	146	7250001	7300000	-0.224418564130439	Col_mutation
Chr2	147	7300001	7350000	-0.0831481516062292	Col_mutation
Chr2	148	7350001	7400000	-0.0831481516062292	Col_mutation
Chr2	149	7400001	7450000	-0.153783357868334	Col_mutation
Chr2	150	7450001	7500000	-0.153783357868334	Col_mutation
Chr2	151	7500001	7550000	-0.153783357868334	Col_mutation
Chr2	152	7550001	7600000	-0.436324182916751	Col_mutation
Chr2	153	7600001	7650000	-0.577594595440959	Col_mutation
Chr2	154	7650001	7700000	-0.506959389178855	Col_mutation
Chr2	155	7700001	7750000	-0.365688976654646	Col_mutation
Chr2	156	7750001	7800000	-0.648229801703064	Col_mutation
Chr2	157	7800001	7850000	-0.577594595440959	Col_mutation
Chr2	158	7850001	7900000	-0.506959389178856	Col_mutation
Chr2	159	7900001	7950000	-0.436324182916752	Col_mutation
Chr2	160	7950001	8000000	-0.295053770392543	Col_mutation
Chr2	161	8000001	8050000	-0.153783357868335	Col_mutation
Chr2	162	8050001	8100000	-0.224418564130439	Col_mutation
Chr2	163	8100001	8150000	-0.0125129453441262	Col_mutation
Chr2	164	8150001	8200000	0.199392673442187	Col_mutation
Chr2	165	8200001	8250000	0.0581222609179781	Col_mutation
Chr2	166	8250001	8300000	0.0581222609179794	Col_mutation
Chr2	167	8300001	8350000	0.0581222609179794	Col_mutation
Chr2	168	8350001	8400000	0.270027879704292	Col_mutation
Chr2	169	8400001	8450000	0.0581222609179794	Col_mutation
Chr2	170	8450001	8500000	0.128757467180084	Col_mutation
Chr2	171	8500001	8550000	0.128757467180082	Col_mutation
Chr2	172	8550001	8600000	0.0581222609179781	Col_mutation
Chr2	173	8600001	8650000	0.199392673442187	Col_mutation
Chr2	174	8650001	8700000	0.340663085966395	Col_mutation
Chr2	175	8700001	8750000	0.4112982922285	Col_mutation
Chr2	176	8750001	8800000	0.340663085966395	Col_mutation
Chr2	177	8800001	8850000	0.128757467180082	Col_mutation
Chr2	178	8850001	8900000	0.270027879704291	Col_mutation
Chr2	179	8900001	8950000	0.199392673442187	Col_mutation
Chr2	180	8950001	9000000	0.128757467180082	Col_mutation
Chr2	181	9000001	9050000	0.270027879704291	Col_mutation
Chr2	182	9050001	9100000	0.4112982922285	Col_mutation
Chr2	183	9100001	9150000	0.340663085966395	Col_mutation
Chr2	184	9150001	9200000	0.340663085966395	Col_mutation
Chr2	185	9200001	9250000	0.552568704752708	Col_mutation
Chr2	186	9250001	9300000	0.764474323539021	Col_mutation
Chr2	187	9300001	9350000	0.552568704752708	Col_mutation
Chr2	188	9350001	9400000	0.481933498490604	Col_mutation
Chr2	189	9400001	9450000	0.4112982922285	Col_mutation
Chr2	190	9450001	9500000	0.623203911014812	Col_mutation
Chr2	191	9500001	9550000	0.693839117276917	Col_mutation
Chr2	192	9550001	9600000	0.835109529801125	Col_mutation
Chr2	193	9600001	9650000	0.835109529801125	Col_mutation
Chr2	194	9650001	9700000	0.764474323539021	Col_mutation
Chr2	195	9700001	9750000	0.764474323539021	Col_mutation
Chr2	196	9750001	9800000	0.764474323539021	Col_mutation
Chr2	197	9800001	9850000	0.764474323539021	Col_mutation
Chr2	198	9850001	9900000	0.764474323539021	Col_mutation
Chr2	199	9900001	9950000	0.693839117276917	Col_mutation
Chr2	200	9950001	10000000	0.764474323539021	Col_mutation
Chr2	201	10000001	10050000	0.764474323539021	Col_mutation
Chr2	202	10050001	10100000	0.764474323539021	Col_mutation
Chr2	203	10100001	10150000	0.90574473606323	Col_mutation
Chr2	204	10150001	10200000	0.623203911014812	Col_mutation
Chr2	205	10200001	10250000	0.4112982922285	Col_mutation
Chr2	206	10250001	10300000	0.764474323539021	Col_mutation
Chr2	207	10300001	10350000	0.693839117276917	Col_mutation
Chr2	208	10350001	10400000	0.552568704752708	Col_mutation
Chr2	209	10400001	10450000	0.411298292228501	Col_mutation
Chr2	210	10450001	10500000	0.199392673442188	Col_mutation
Chr2	211	10500001	10550000	0.270027879704292	Col_mutation
Chr2	212	10550001	10600000	0.199392673442188	Col_mutation
Chr2	213	10600001	10650000	0.199392673442188	Col_mutation
Chr2	214	10650001	10700000	0.270027879704292	Col_mutation
Chr2	215	10700001	10750000	-0.0125129453441249	Col_mutation
Chr2	216	10750001	10800000	-0.295053770392542	Col_mutation
Chr2	217	10800001	10850000	-0.295053770392542	Col_mutation
Chr2	218	10850001	10900000	-0.0831481516062292	Col_mutation
Chr2	219	10900001	10950000	-0.153783357868335	Col_mutation
Chr2	220	10950001	11000000	-0.0125129453441262	Col_mutation
Chr2	221	11000001	11050000	-0.0831481516062305	Col_mutation
Chr2	222	11050001	11100000	-0.0125129453441249	Col_mutation
Chr2	223	11100001	11150000	-0.0125129453441262	Col_mutation
Chr2	224	11150001	11200000	-0.0125129453441262	Col_mutation
Chr2	225	11200001	11250000	0.128757467180082	Col_mutation
Chr2	226	11250001	11300000	0.128757467180082	Col_mutation
Chr2	227	11300001	11350000	0.128757467180082	Col_mutation
Chr2	228	11350001	11400000	0.270027879704291	Col_mutation
Chr2	229	11400001	11450000	0.0581222609179781	Col_mutation
Chr2	230	11450001	11500000	0.270027879704292	Col_mutation
Chr2	231	11500001	11550000	0.0581222609179794	Col_mutation
Chr2	232	11550001	11600000	-0.153783357868334	Col_mutation
Chr2	233	11600001	11650000	-0.365688976654646	Col_mutation
Chr2	234	11650001	11700000	-0.365688976654646	Col_mutation
Chr2	235	11700001	11750000	-0.224418564130438	Col_mutation
Chr2	236	11750001	11800000	-0.295053770392542	Col_mutation
Chr2	237	11800001	11850000	-0.365688976654648	Col_mutation
Chr2	238	11850001	11900000	-0.224418564130439	Col_mutation
Chr2	239	11900001	11950000	-0.153783357868335	Col_mutation
Chr2	240	11950001	12000000	-0.153783357868335	Col_mutation
Chr2	241	12000001	12050000	-0.0125129453441262	Col_mutation
Chr2	242	12050001	12100000	-0.153783357868335	Col_mutation
Chr2	243	12100001	12150000	-0.295053770392543	Col_mutation
Chr2	244	12150001	12200000	-0.365688976654648	Col_mutation
Chr2	245	12200001	12250000	-0.224418564130439	Col_mutation
Chr2	246	12250001	12300000	-0.0831481516062292	Col_mutation
Chr2	247	12300001	12350000	-0.295053770392542	Col_mutation
Chr2	248	12350001	12400000	-0.153783357868334	Col_mutation
Chr2	249	12400001	12450000	-0.0125129453441249	Col_mutation
Chr2	250	12450001	12500000	-0.0125129453441262	Col_mutation
Chr2	251	12500001	12550000	0.481933498490604	Col_mutation
Chr2	252	12550001	12600000	0.552568704752708	Col_mutation
Chr2	253	12600001	12650000	0.693839117276917	Col_mutation
Chr2	254	12650001	12700000	0.835109529801125	Col_mutation
Chr2	255	12700001	12750000	0.693839117276917	Col_mutation
Chr2	256	12750001	12800000	0.90574473606323	Col_mutation
Chr2	257	12800001	12850000	1.04701514858744	Col_mutation
Chr2	258	12850001	12900000	1.04701514858744	Col_mutation
Chr2	259	12900001	12950000	1.04701514858744	Col_mutation
Chr2	260	12950001	13000000	0.90574473606323	Col_mutation
Chr2	261	13000001	13050000	0.90574473606323	Col_mutation
Chr2	262	13050001	13100000	0.976379942325334	Col_mutation
Chr2	263	13100001	13150000	0.976379942325334	Col_mutation
Chr2	264	13150001	13200000	0.976379942325334	Col_mutation
Chr2	265	13200001	13250000	1.04701514858744	Col_mutation
Chr2	266	13250001	13300000	0.764474323539021	Col_mutation
Chr2	267	13300001	13350000	0.552568704752707	Col_mutation
Chr2	268	13350001	13400000	0.411298292228498	Col_mutation
Chr2	269	13400001	13450000	0.199392673442185	Col_mutation
Chr2	270	13450001	13500000	0.411298292228498	Col_mutation
Chr2	271	13500001	13550000	0.27002787970429	Col_mutation
Chr2	272	13550001	13600000	0.270027879704291	Col_mutation
Chr2	273	13600001	13650000	0.4112982922285	Col_mutation
Chr2	274	13650001	13700000	0.4112982922285	Col_mutation
Chr2	275	13700001	13750000	0.481933498490604	Col_mutation
Chr2	276	13750001	13800000	0.4112982922285	Col_mutation
Chr2	277	13800001	13850000	0.693839117276917	Col_mutation
Chr2	278	13850001	13900000	0.764474323539021	Col_mutation
Chr2	279	13900001	13950000	0.693839117276917	Col_mutation
Chr2	280	13950001	14000000	0.623203911014812	Col_mutation
Chr2	281	14000001	14050000	0.693839117276917	Col_mutation
Chr2	282	14050001	14100000	0.552568704752708	Col_mutation
Chr2	283	14100001	14150000	0.552568704752708	Col_mutation
Chr2	284	14150001	14200000	0.552568704752708	Col_mutation
Chr2	285	14200001	14250000	0.835109529801125	Col_mutation
Chr2	286	14250001	14300000	0.764474323539021	Col_mutation
Chr2	287	14300001	14350000	0.623203911014812	Col_mutation
Chr2	288	14350001	14400000	0.835109529801125	Col_mutation
Chr2	289	14400001	14450000	0.693839117276917	Col_mutation
Chr2	290	14450001	14500000	0.623203911014812	Col_mutation
Chr2	291	14500001	14550000	0.623203911014812	Col_mutation
Chr2	292	14550001	14600000	0.270027879704291	Col_mutation
Chr2	293	14600001	14650000	0.0581222609179781	Col_mutation
Chr2	294	14650001	14700000	-0.153783357868335	Col_mutation
Chr2	295	14700001	14750000	-0.295053770392543	Col_mutation
Chr2	296	14750001	14800000	-0.365688976654647	Col_mutation
Chr2	297	14800001	14850000	-0.506959389178856	Col_mutation
Chr2	298	14850001	14900000	-0.506959389178856	Col_mutation
Chr2	299	14900001	14950000	-0.506959389178856	Col_mutation
Chr2	300	14950001	15000000	-0.57759459544096	Col_mutation
Chr2	301	15000001	15050000	-0.648229801703064	Col_mutation
Chr2	302	15050001	15100000	-0.718865007965169	Col_mutation
Chr2	303	15100001	15150000	-0.57759459544096	Col_mutation
Chr2	304	15150001	15200000	-0.648229801703064	Col_mutation
Chr2	305	15200001	15250000	-0.718865007965169	Col_mutation
Chr2	306	15250001	15300000	-0.648229801703064	Col_mutation
Chr2	307	15300001	15350000	-0.506959389178856	Col_mutation
Chr2	308	15350001	15400000	-0.506959389178856	Col_mutation
Chr2	309	15400001	15450000	-0.436324182916752	Col_mutation
Chr2	310	15450001	15500000	-0.365688976654646	Col_mutation
Chr2	311	15500001	15550000	-0.436324182916751	Col_mutation
Chr2	312	15550001	15600000	-0.365688976654646	Col_mutation
Chr2	313	15600001	15650000	-0.365688976654646	Col_mutation
Chr2	314	15650001	15700000	-0.365688976654646	Col_mutation
Chr2	315	15700001	15750000	-0.0831481516062305	Col_mutation
Chr2	316	15750001	15800000	-0.153783357868335	Col_mutation
Chr2	317	15800001	15850000	-0.295053770392543	Col_mutation
Chr2	318	15850001	15900000	-0.295053770392543	Col_mutation
Chr2	319	15900001	15950000	-0.295053770392543	Col_mutation
Chr2	320	15950001	16000000	-0.295053770392543	Col_mutation
Chr2	321	16000001	16050000	-0.153783357868335	Col_mutation
Chr2	322	16050001	16100000	-0.153783357868334	Col_mutation
Chr2	323	16100001	16150000	-0.153783357868334	Col_mutation
Chr2	324	16150001	16200000	0.0581222609179781	Col_mutation
Chr2	325	16200001	16250000	0.0581222609179781	Col_mutation
Chr2	326	16250001	16300000	-0.224418564130439	Col_mutation
Chr2	327	16300001	16350000	-0.153783357868335	Col_mutation
Chr2	328	16350001	16400000	-0.224418564130439	Col_mutation
Chr2	329	16400001	16450000	-0.506959389178856	Col_mutation
Chr2	330	16450001	16500000	-0.365688976654647	Col_mutation
Chr2	331	16500001	16550000	-0.365688976654647	Col_mutation
Chr2	332	16550001	16600000	-0.436324182916751	Col_mutation
Chr2	333	16600001	16650000	-0.506959389178856	Col_mutation
Chr2	334	16650001	16700000	-0.295053770392543	Col_mutation
Chr2	335	16700001	16750000	-0.224418564130438	Col_mutation
Chr2	336	16750001	16800000	-0.224418564130438	Col_mutation
Chr2	337	16800001	16850000	-0.224418564130438	Col_mutation
Chr2	338	16850001	16900000	-0.224418564130438	Col_mutation
Chr2	339	16900001	16950000	-0.224418564130438	Col_mutation
Chr2	340	16950001	17000000	-0.365688976654647	Col_mutation
Chr2	341	17000001	17050000	-0.436324182916751	Col_mutation
Chr2	342	17050001	17100000	-0.436324182916751	Col_mutation
Chr2	343	17100001	17150000	-0.295053770392543	Col_mutation
Chr2	344	17150001	17200000	-0.506959389178856	Col_mutation
Chr2	345	17200001	17250000	-0.506959389178856	Col_mutation
Chr2	346	17250001	17300000	-0.506959389178856	Col_mutation
Chr2	347	17300001	17350000	-0.57759459544096	Col_mutation
Chr2	348	17350001	17400000	-0.648229801703064	Col_mutation
Chr2	349	17400001	17450000	-0.365688976654646	Col_mutation
Chr2	350	17450001	17500000	-0.295053770392542	Col_mutation
Chr2	351	17500001	17550000	-0.224418564130438	Col_mutation
Chr2	352	17550001	17600000	-0.295053770392542	Col_mutation
Chr2	353	17600001	17650000	-0.436324182916751	Col_mutation
Chr2	354	17650001	17700000	-0.295053770392543	Col_mutation
Chr2	355	17700001	17750000	-0.224418564130438	Col_mutation
Chr2	356	17750001	17800000	-0.436324182916751	Col_mutation
Chr2	357	17800001	17850000	-0.365688976654647	Col_mutation
Chr2	358	17850001	17900000	-0.0831481516062305	Col_mutation
Chr2	359	17900001	17950000	-0.365688976654647	Col_mutation
Chr2	360	17950001	18000000	-0.295053770392543	Col_mutation
Chr2	361	18000001	18050000	-0.295053770392543	Col_mutation
Chr2	362	18050001	18100000	-0.365688976654647	Col_mutation
Chr2	363	18100001	18150000	-0.506959389178856	Col_mutation
Chr2	364	18150001	18200000	-0.57759459544096	Col_mutation
Chr2	365	18200001	18250000	-0.789500214227273	Col_mutation
Chr2	366	18250001	18300000	-0.718865007965169	Col_mutation
Chr2	367	18300001	18350000	-0.789500214227273	Col_mutation
Chr2	368	18350001	18400000	-0.930770626751481	Col_mutation
Chr2	369	18400001	18450000	-1.00140583301359	Col_mutation
Chr2	370	18450001	18500000	-1.07204103927569	Col_mutation
Chr2	371	18500001	18550000	-1.07204103927569	Col_mutation
Chr2	372	18550001	18600000	-1.14267624553779	Col_mutation
Chr2	373	18600001	18650000	-1.07204103927569	Col_mutation
Chr2	374	18650001	18700000	-0.860135420489378	Col_mutation
Chr2	375	18700001	18750000	-0.860135420489378	Col_mutation
Chr2	376	18750001	18800000	-0.860135420489378	Col_mutation
Chr2	377	18800001	18850000	-0.860135420489378	Col_mutation
Chr2	378	18850001	18900000	-0.860135420489378	Col_mutation
Chr2	379	18900001	18950000	-0.860135420489378	Col_mutation
Chr2	380	18950001	19000000	-0.860135420489378	Col_mutation
Chr2	381	19000001	19050000	-0.860135420489378	Col_mutation
Chr2	382	19050001	19100000	-0.860135420489378	Col_mutation
Chr2	383	19100001	19150000	-0.860135420489378	Col_mutation
Chr2	384	19150001	19200000	-0.860135420489378	Col_mutation
Chr2	385	19200001	19250000	-0.860135420489378	Col_mutation
Chr2	386	19250001	19300000	-0.860135420489378	Col_mutation
Chr2	387	19300001	19350000	-0.860135420489378	Col_mutation
Chr2	388	19350001	19400000	-0.860135420489378	Col_mutation
Chr2	389	19400001	19450000	-0.860135420489378	Col_mutation
Chr2	390	19450001	19500000	-0.860135420489378	Col_mutation
Chr2	391	19500001	19550000	-0.860135420489378	Col_mutation
Chr2	392	19550001	19600000	-0.860135420489378	Col_mutation
Chr2	393	19600001	19650000	-0.860135420489378	Col_mutation
Chr2	394	19650001	19698289	-0.860135420489378	Col_mutation
Chr2	1	1	50000	1.04701514858744	Ler_mutation
Chr2	2	50001	100000	1.04701514858744	Ler_mutation
Chr2	3	100001	150000	1.04701514858744	Ler_mutation
Chr2	4	150001	200000	1.04701514858744	Ler_mutation
Chr2	5	200001	250000	1.04701514858744	Ler_mutation
Chr2	6	250001	300000	1.04701514858744	Ler_mutation
Chr2	7	300001	350000	1.04701514858744	Ler_mutation
Chr2	8	350001	400000	1.04701514858744	Ler_mutation
Chr2	9	400001	450000	1.04701514858744	Ler_mutation
Chr2	10	450001	500000	1.04701514858744	Ler_mutation
Chr2	11	500001	550000	1.04701514858744	Ler_mutation
Chr2	12	550001	600000	1.04701514858744	Ler_mutation
Chr2	13	600001	650000	1.04701514858744	Ler_mutation
Chr2	14	650001	700000	1.04701514858744	Ler_mutation
Chr2	15	700001	750000	1.04701514858744	Ler_mutation
Chr2	16	750001	800000	1.04701514858744	Ler_mutation
Chr2	17	800001	850000	1.04701514858744	Ler_mutation
Chr2	18	850001	900000	1.04701514858744	Ler_mutation
Chr2	19	900001	950000	1.04701514858744	Ler_mutation
Chr2	20	950001	1000000	1.04701514858744	Ler_mutation
Chr2	21	1000001	1050000	1.04701514858744	Ler_mutation
Chr2	22	1050001	1100000	1.32955597363586	Ler_mutation
Chr2	23	1100001	1150000	1.61209679868427	Ler_mutation
Chr2	24	1150001	1200000	1.40019117989796	Ler_mutation
Chr2	25	1200001	1250000	1.25892076737375	Ler_mutation
Chr2	26	1250001	1300000	1.04701514858744	Ler_mutation
Chr2	27	1300001	1350000	0.976379942325334	Ler_mutation
Chr2	28	1350001	1400000	1.11765035484954	Ler_mutation
Chr2	29	1400001	1450000	1.04701514858744	Ler_mutation
Chr2	30	1450001	1500000	0.693839117276917	Ler_mutation
Chr2	31	1500001	1550000	0.693839117276917	Ler_mutation
Chr2	32	1550001	1600000	0.623203911014812	Ler_mutation
Chr2	33	1600001	1650000	0.623203911014812	Ler_mutation
Chr2	34	1650001	1700000	0.552568704752708	Ler_mutation
Chr2	35	1700001	1750000	0.340663085966395	Ler_mutation
Chr2	36	1750001	1800000	0.340663085966395	Ler_mutation
Chr2	37	1800001	1850000	0.552568704752708	Ler_mutation
Chr2	38	1850001	1900000	0.623203911014812	Ler_mutation
Chr2	39	1900001	1950000	0.270027879704291	Ler_mutation
Chr2	40	1950001	2000000	0.623203911014812	Ler_mutation
Chr2	41	2000001	2050000	0.623203911014812	Ler_mutation
Chr2	42	2050001	2100000	0.270027879704291	Ler_mutation
Chr2	43	2100001	2150000	0.199392673442187	Ler_mutation
Chr2	44	2150001	2200000	0.199392673442187	Ler_mutation
Chr2	45	2200001	2250000	-0.0125129453441262	Ler_mutation
Chr2	46	2250001	2300000	-0.0125129453441262	Ler_mutation
Chr2	47	2300001	2350000	-0.295053770392543	Ler_mutation
Chr2	48	2350001	2400000	-0.436324182916752	Ler_mutation
Chr2	49	2400001	2450000	-0.648229801703065	Ler_mutation
Chr2	50	2450001	2500000	-0.860135420489378	Ler_mutation
Chr2	51	2500001	2550000	-1.00140583301359	Ler_mutation
Chr2	52	2550001	2600000	-1.00140583301359	Ler_mutation
Chr2	53	2600001	2650000	-1.2133114517999	Ler_mutation
Chr2	54	2650001	2700000	-1.1426762455378	Ler_mutation
Chr2	55	2700001	2750000	-1.00140583301359	Ler_mutation
Chr2	56	2750001	2800000	-0.930770626751482	Ler_mutation
Chr2	57	2800001	2850000	-1.00140583301359	Ler_mutation
Chr2	58	2850001	2900000	-1.2133114517999	Ler_mutation
Chr2	59	2900001	2950000	-1.56648748311042	Ler_mutation
Chr2	60	2950001	3000000	-1.49585227684832	Ler_mutation
Chr2	61	3000001	3050000	-1.42521707058621	Ler_mutation
Chr2	62	3050001	3100000	-1.42521707058621	Ler_mutation
Chr2	63	3100001	3150000	-1.56648748311042	Ler_mutation
Chr2	64	3150001	3200000	-1.91966351442094	Ler_mutation
Chr2	65	3200001	3250000	-1.84902830815884	Ler_mutation
Chr2	66	3250001	3300000	-1.56648748311042	Ler_mutation
Chr2	67	3300001	3350000	-1.35458186432411	Ler_mutation
Chr2	68	3350001	3400000	-1.42521707058621	Ler_mutation
Chr2	69	3400001	3450000	-1.70775789563463	Ler_mutation
Chr2	70	3450001	3500000	-1.77839310189673	Ler_mutation
Chr2	71	3500001	3550000	-1.70775789563463	Ler_mutation
Chr2	72	3550001	3600000	-1.70775789563463	Ler_mutation
Chr2	73	3600001	3650000	-1.49585227684832	Ler_mutation
Chr2	74	3650001	3700000	-1.283946658062	Ler_mutation
Chr2	75	3700001	3750000	-1.00140583301359	Ler_mutation
Chr2	76	3750001	3800000	-0.789500214227273	Ler_mutation
Chr2	77	3800001	3850000	-0.789500214227273	Ler_mutation
Chr2	78	3850001	3900000	-1.1426762455378	Ler_mutation
Chr2	79	3900001	3950000	-1.35458186432411	Ler_mutation
Chr2	80	3950001	4000000	-1.07204103927569	Ler_mutation
Chr2	81	4000001	4050000	-1.2133114517999	Ler_mutation
Chr2	82	4050001	4100000	-0.930770626751481	Ler_mutation
Chr2	83	4100001	4150000	-0.648229801703065	Ler_mutation
Chr2	84	4150001	4200000	-0.506959389178856	Ler_mutation
Chr2	85	4200001	4250000	-0.295053770392543	Ler_mutation
Chr2	86	4250001	4300000	-0.295053770392543	Ler_mutation
Chr2	87	4300001	4350000	-0.153783357868335	Ler_mutation
Chr2	88	4350001	4400000	0.270027879704291	Ler_mutation
Chr2	89	4400001	4450000	0.340663085966395	Ler_mutation
Chr2	90	4450001	4500000	0.552568704752708	Ler_mutation
Chr2	91	4500001	4550000	0.764474323539021	Ler_mutation
Chr2	92	4550001	4600000	0.976379942325334	Ler_mutation
Chr2	93	4600001	4650000	1.18828556111165	Ler_mutation
Chr2	94	4650001	4700000	1.25892076737375	Ler_mutation
Chr2	95	4700001	4750000	1.18828556111165	Ler_mutation
Chr2	96	4750001	4800000	1.04701514858744	Ler_mutation
Chr2	97	4800001	4850000	0.976379942325334	Ler_mutation
Chr2	98	4850001	4900000	0.835109529801125	Ler_mutation
Chr2	99	4900001	4950000	0.90574473606323	Ler_mutation
Chr2	100	4950001	5000000	1.04701514858744	Ler_mutation
Chr2	101	5000001	5050000	0.976379942325334	Ler_mutation
Chr2	102	5050001	5100000	0.976379942325334	Ler_mutation
Chr2	103	5100001	5150000	0.976379942325334	Ler_mutation
Chr2	104	5150001	5200000	0.835109529801125	Ler_mutation
Chr2	105	5200001	5250000	0.90574473606323	Ler_mutation
Chr2	106	5250001	5300000	1.04701514858744	Ler_mutation
Chr2	107	5300001	5350000	0.90574473606323	Ler_mutation
Chr2	108	5350001	5400000	0.90574473606323	Ler_mutation
Chr2	109	5400001	5450000	1.25892076737375	Ler_mutation
Chr2	110	5450001	5500000	1.47082638616007	Ler_mutation
Chr2	111	5500001	5550000	1.54146159242217	Ler_mutation
Chr2	112	5550001	5600000	1.47082638616007	Ler_mutation
Chr2	113	5600001	5650000	1.32955597363586	Ler_mutation
Chr2	114	5650001	5700000	1.18828556111165	Ler_mutation
Chr2	115	5700001	5750000	1.04701514858744	Ler_mutation
Chr2	116	5750001	5800000	0.976379942325334	Ler_mutation
Chr2	117	5800001	5850000	0.764474323539021	Ler_mutation
Chr2	118	5850001	5900000	0.764474323539021	Ler_mutation
Chr2	119	5900001	5950000	0.976379942325334	Ler_mutation
Chr2	120	5950001	6000000	1.11765035484954	Ler_mutation
Chr2	121	6000001	6050000	0.835109529801125	Ler_mutation
Chr2	122	6050001	6100000	0.764474323539021	Ler_mutation
Chr2	123	6100001	6150000	0.693839117276917	Ler_mutation
Chr2	124	6150001	6200000	0.4112982922285	Ler_mutation
Chr2	125	6200001	6250000	0.552568704752708	Ler_mutation
Chr2	126	6250001	6300000	0.764474323539021	Ler_mutation
Chr2	127	6300001	6350000	0.835109529801125	Ler_mutation
Chr2	128	6350001	6400000	0.764474323539021	Ler_mutation
Chr2	129	6400001	6450000	0.481933498490604	Ler_mutation
Chr2	130	6450001	6500000	0.552568704752708	Ler_mutation
Chr2	131	6500001	6550000	0.552568704752708	Ler_mutation
Chr2	132	6550001	6600000	0.623203911014812	Ler_mutation
Chr2	133	6600001	6650000	0.623203911014812	Ler_mutation
Chr2	134	6650001	6700000	0.481933498490604	Ler_mutation
Chr2	135	6700001	6750000	0.623203911014812	Ler_mutation
Chr2	136	6750001	6800000	0.481933498490604	Ler_mutation
Chr2	137	6800001	6850000	0.4112982922285	Ler_mutation
Chr2	138	6850001	6900000	0.340663085966395	Ler_mutation
Chr2	139	6900001	6950000	0.340663085966395	Ler_mutation
Chr2	140	6950001	7000000	0.340663085966395	Ler_mutation
Chr2	141	7000001	7050000	0.340663085966395	Ler_mutation
Chr2	142	7050001	7100000	0.340663085966395	Ler_mutation
Chr2	143	7100001	7150000	0.340663085966395	Ler_mutation
Chr2	144	7150001	7200000	0.481933498490604	Ler_mutation
Chr2	145	7200001	7250000	0.623203911014812	Ler_mutation
Chr2	146	7250001	7300000	0.764474323539021	Ler_mutation
Chr2	147	7300001	7350000	0.693839117276917	Ler_mutation
Chr2	148	7350001	7400000	0.552568704752708	Ler_mutation
Chr2	149	7400001	7450000	0.552568704752708	Ler_mutation
Chr2	150	7450001	7500000	0.270027879704291	Ler_mutation
Chr2	151	7500001	7550000	0.199392673442188	Ler_mutation
Chr2	152	7550001	7600000	0.199392673442188	Ler_mutation
Chr2	153	7600001	7650000	0.552568704752708	Ler_mutation
Chr2	154	7650001	7700000	0.552568704752708	Ler_mutation
Chr2	155	7700001	7750000	0.693839117276917	Ler_mutation
Chr2	156	7750001	7800000	0.693839117276917	Ler_mutation
Chr2	157	7800001	7850000	0.552568704752708	Ler_mutation
Chr2	158	7850001	7900000	0.552568704752708	Ler_mutation
Chr2	159	7900001	7950000	0.552568704752708	Ler_mutation
Chr2	160	7950001	8000000	0.552568704752709	Ler_mutation
Chr2	161	8000001	8050000	0.552568704752709	Ler_mutation
Chr2	162	8050001	8100000	0.693839117276918	Ler_mutation
Chr2	163	8100001	8150000	0.90574473606323	Ler_mutation
Chr2	164	8150001	8200000	0.764474323539021	Ler_mutation
Chr2	165	8200001	8250000	0.976379942325334	Ler_mutation
Chr2	166	8250001	8300000	0.976379942325334	Ler_mutation
Chr2	167	8300001	8350000	0.764474323539021	Ler_mutation
Chr2	168	8350001	8400000	0.90574473606323	Ler_mutation
Chr2	169	8400001	8450000	0.976379942325334	Ler_mutation
Chr2	170	8450001	8500000	0.835109529801125	Ler_mutation
Chr2	171	8500001	8550000	0.764474323539021	Ler_mutation
Chr2	172	8550001	8600000	0.764474323539021	Ler_mutation
Chr2	173	8600001	8650000	0.693839117276917	Ler_mutation
Chr2	174	8650001	8700000	0.623203911014812	Ler_mutation
Chr2	175	8700001	8750000	0.764474323539021	Ler_mutation
Chr2	176	8750001	8800000	0.693839117276917	Ler_mutation
Chr2	177	8800001	8850000	0.90574473606323	Ler_mutation
Chr2	178	8850001	8900000	0.976379942325334	Ler_mutation
Chr2	179	8900001	8950000	1.04701514858744	Ler_mutation
Chr2	180	8950001	9000000	1.18828556111165	Ler_mutation
Chr2	181	9000001	9050000	1.32955597363586	Ler_mutation
Chr2	182	9050001	9100000	1.61209679868427	Ler_mutation
Chr2	183	9100001	9150000	1.61209679868427	Ler_mutation
Chr2	184	9150001	9200000	1.68273200494638	Ler_mutation
Chr2	185	9200001	9250000	1.54146159242217	Ler_mutation
Chr2	186	9250001	9300000	1.54146159242217	Ler_mutation
Chr2	187	9300001	9350000	1.54146159242217	Ler_mutation
Chr2	188	9350001	9400000	1.68273200494638	Ler_mutation
Chr2	189	9400001	9450000	1.82400241747059	Ler_mutation
Chr2	190	9450001	9500000	2.0359080362569	Ler_mutation
Chr2	191	9500001	9550000	2.24781365504321	Ler_mutation
Chr2	192	9550001	9600000	2.45971927382952	Ler_mutation
Chr2	193	9600001	9650000	2.38908406756742	Ler_mutation
Chr2	194	9650001	9700000	2.106543242519	Ler_mutation
Chr2	195	9700001	9750000	2.31844886130532	Ler_mutation
Chr2	196	9750001	9800000	2.106543242519	Ler_mutation
Chr2	197	9800001	9850000	2.106543242519	Ler_mutation
Chr2	198	9850001	9900000	2.0359080362569	Ler_mutation
Chr2	199	9900001	9950000	2.17717844878111	Ler_mutation
Chr2	200	9950001	10000000	2.0359080362569	Ler_mutation
Chr2	201	10000001	10050000	1.89463762373269	Ler_mutation
Chr2	202	10050001	10100000	1.75336721120848	Ler_mutation
Chr2	203	10100001	10150000	1.68273200494638	Ler_mutation
Chr2	204	10150001	10200000	1.54146159242217	Ler_mutation
Chr2	205	10200001	10250000	1.61209679868427	Ler_mutation
Chr2	206	10250001	10300000	1.40019117989796	Ler_mutation
Chr2	207	10300001	10350000	1.25892076737375	Ler_mutation
Chr2	208	10350001	10400000	1.04701514858744	Ler_mutation
Chr2	209	10400001	10450000	0.90574473606323	Ler_mutation
Chr2	210	10450001	10500000	0.835109529801125	Ler_mutation
Chr2	211	10500001	10550000	0.90574473606323	Ler_mutation
Chr2	212	10550001	10600000	1.11765035484954	Ler_mutation
Chr2	213	10600001	10650000	0.976379942325334	Ler_mutation
Chr2	214	10650001	10700000	0.835109529801125	Ler_mutation
Chr2	215	10700001	10750000	0.835109529801125	Ler_mutation
Chr2	216	10750001	10800000	0.835109529801125	Ler_mutation
Chr2	217	10800001	10850000	0.764474323539021	Ler_mutation
Chr2	218	10850001	10900000	0.835109529801127	Ler_mutation
Chr2	219	10900001	10950000	0.835109529801127	Ler_mutation
Chr2	220	10950001	11000000	0.764474323539021	Ler_mutation
Chr2	221	11000001	11050000	0.552568704752708	Ler_mutation
Chr2	222	11050001	11100000	0.4112982922285	Ler_mutation
Chr2	223	11100001	11150000	0.270027879704291	Ler_mutation
Chr2	224	11150001	11200000	0.481933498490604	Ler_mutation
Chr2	225	11200001	11250000	0.552568704752708	Ler_mutation
Chr2	226	11250001	11300000	0.481933498490604	Ler_mutation
Chr2	227	11300001	11350000	0.481933498490604	Ler_mutation
Chr2	228	11350001	11400000	0.4112982922285	Ler_mutation
Chr2	229	11400001	11450000	0.199392673442187	Ler_mutation
Chr2	230	11450001	11500000	-0.0125129453441262	Ler_mutation
Chr2	231	11500001	11550000	-0.295053770392543	Ler_mutation
Chr2	232	11550001	11600000	-0.365688976654648	Ler_mutation
Chr2	233	11600001	11650000	-0.648229801703065	Ler_mutation
Chr2	234	11650001	11700000	-0.506959389178856	Ler_mutation
Chr2	235	11700001	11750000	-0.436324182916751	Ler_mutation
Chr2	236	11750001	11800000	-0.57759459544096	Ler_mutation
Chr2	237	11800001	11850000	-0.365688976654647	Ler_mutation
Chr2	238	11850001	11900000	-0.365688976654647	Ler_mutation
Chr2	239	11900001	11950000	-0.0831481516062305	Ler_mutation
Chr2	240	11950001	12000000	-0.153783357868335	Ler_mutation
Chr2	241	12000001	12050000	0.270027879704291	Ler_mutation
Chr2	242	12050001	12100000	0.199392673442188	Ler_mutation
Chr2	243	12100001	12150000	0.340663085966395	Ler_mutation
Chr2	244	12150001	12200000	0.270027879704291	Ler_mutation
Chr2	245	12200001	12250000	0.481933498490604	Ler_mutation
Chr2	246	12250001	12300000	0.199392673442187	Ler_mutation
Chr2	247	12300001	12350000	0.340663085966395	Ler_mutation
Chr2	248	12350001	12400000	0.4112982922285	Ler_mutation
Chr2	249	12400001	12450000	0.552568704752708	Ler_mutation
Chr2	250	12450001	12500000	0.481933498490604	Ler_mutation
Chr2	251	12500001	12550000	0.552568704752708	Ler_mutation
Chr2	252	12550001	12600000	0.481933498490604	Ler_mutation
Chr2	253	12600001	12650000	0.270027879704291	Ler_mutation
Chr2	254	12650001	12700000	0.4112982922285	Ler_mutation
Chr2	255	12700001	12750000	0.764474323539021	Ler_mutation
Chr2	256	12750001	12800000	0.623203911014812	Ler_mutation
Chr2	257	12800001	12850000	0.623203911014812	Ler_mutation
Chr2	258	12850001	12900000	0.623203911014812	Ler_mutation
Chr2	259	12900001	12950000	0.481933498490604	Ler_mutation
Chr2	260	12950001	13000000	0.481933498490604	Ler_mutation
Chr2	261	13000001	13050000	0.552568704752708	Ler_mutation
Chr2	262	13050001	13100000	0.552568704752708	Ler_mutation
Chr2	263	13100001	13150000	0.481933498490604	Ler_mutation
Chr2	264	13150001	13200000	0.270027879704291	Ler_mutation
Chr2	265	13200001	13250000	0.0581222609179794	Ler_mutation
Chr2	266	13250001	13300000	0.128757467180082	Ler_mutation
Chr2	267	13300001	13350000	0.4112982922285	Ler_mutation
Chr2	268	13350001	13400000	0.481933498490604	Ler_mutation
Chr2	269	13400001	13450000	0.340663085966395	Ler_mutation
Chr2	270	13450001	13500000	0.270027879704291	Ler_mutation
Chr2	271	13500001	13550000	0.481933498490604	Ler_mutation
Chr2	272	13550001	13600000	0.4112982922285	Ler_mutation
Chr2	273	13600001	13650000	0.128757467180082	Ler_mutation
Chr2	274	13650001	13700000	0.340663085966395	Ler_mutation
Chr2	275	13700001	13750000	0.623203911014812	Ler_mutation
Chr2	276	13750001	13800000	0.764474323539021	Ler_mutation
Chr2	277	13800001	13850000	0.764474323539021	Ler_mutation
Chr2	278	13850001	13900000	0.623203911014812	Ler_mutation
Chr2	279	13900001	13950000	0.623203911014812	Ler_mutation
Chr2	280	13950001	14000000	0.481933498490604	Ler_mutation
Chr2	281	14000001	14050000	0.340663085966395	Ler_mutation
Chr2	282	14050001	14100000	0.128757467180082	Ler_mutation
Chr2	283	14100001	14150000	0.270027879704291	Ler_mutation
Chr2	284	14150001	14200000	0.4112982922285	Ler_mutation
Chr2	285	14200001	14250000	0.764474323539021	Ler_mutation
Chr2	286	14250001	14300000	0.4112982922285	Ler_mutation
Chr2	287	14300001	14350000	0.481933498490604	Ler_mutation
Chr2	288	14350001	14400000	0.481933498490604	Ler_mutation
Chr2	289	14400001	14450000	0.4112982922285	Ler_mutation
Chr2	290	14450001	14500000	0.270027879704291	Ler_mutation
Chr2	291	14500001	14550000	0.4112982922285	Ler_mutation
Chr2	292	14550001	14600000	0.481933498490604	Ler_mutation
Chr2	293	14600001	14650000	0.623203911014812	Ler_mutation
Chr2	294	14650001	14700000	0.693839117276917	Ler_mutation
Chr2	295	14700001	14750000	0.552568704752708	Ler_mutation
Chr2	296	14750001	14800000	0.4112982922285	Ler_mutation
Chr2	297	14800001	14850000	0.623203911014812	Ler_mutation
Chr2	298	14850001	14900000	0.552568704752708	Ler_mutation
Chr2	299	14900001	14950000	0.552568704752708	Ler_mutation
Chr2	300	14950001	15000000	0.552568704752708	Ler_mutation
Chr2	301	15000001	15050000	0.623203911014812	Ler_mutation
Chr2	302	15050001	15100000	0.693839117276918	Ler_mutation
Chr2	303	15100001	15150000	0.976379942325334	Ler_mutation
Chr2	304	15150001	15200000	0.976379942325334	Ler_mutation
Chr2	305	15200001	15250000	0.976379942325334	Ler_mutation
Chr2	306	15250001	15300000	0.976379942325334	Ler_mutation
Chr2	307	15300001	15350000	0.835109529801125	Ler_mutation
Chr2	308	15350001	15400000	0.623203911014812	Ler_mutation
Chr2	309	15400001	15450000	0.552568704752708	Ler_mutation
Chr2	310	15450001	15500000	0.835109529801125	Ler_mutation
Chr2	311	15500001	15550000	0.835109529801125	Ler_mutation
Chr2	312	15550001	15600000	0.764474323539021	Ler_mutation
Chr2	313	15600001	15650000	0.764474323539021	Ler_mutation
Chr2	314	15650001	15700000	1.04701514858744	Ler_mutation
Chr2	315	15700001	15750000	1.11765035484954	Ler_mutation
Chr2	316	15750001	15800000	0.693839117276917	Ler_mutation
Chr2	317	15800001	15850000	0.764474323539021	Ler_mutation
Chr2	318	15850001	15900000	0.693839117276917	Ler_mutation
Chr2	319	15900001	15950000	0.693839117276917	Ler_mutation
Chr2	320	15950001	16000000	0.90574473606323	Ler_mutation
Chr2	321	16000001	16050000	0.976379942325334	Ler_mutation
Chr2	322	16050001	16100000	1.25892076737375	Ler_mutation
Chr2	323	16100001	16150000	1.32955597363586	Ler_mutation
Chr2	324	16150001	16200000	1.18828556111165	Ler_mutation
Chr2	325	16200001	16250000	1.25892076737375	Ler_mutation
Chr2	326	16250001	16300000	1.18828556111165	Ler_mutation
Chr2	327	16300001	16350000	1.18828556111165	Ler_mutation
Chr2	328	16350001	16400000	1.25892076737375	Ler_mutation
Chr2	329	16400001	16450000	1.25892076737375	Ler_mutation
Chr2	330	16450001	16500000	1.40019117989796	Ler_mutation
Chr2	331	16500001	16550000	1.40019117989796	Ler_mutation
Chr2	332	16550001	16600000	1.25892076737375	Ler_mutation
Chr2	333	16600001	16650000	1.18828556111165	Ler_mutation
Chr2	334	16650001	16700000	1.18828556111165	Ler_mutation
Chr2	335	16700001	16750000	1.11765035484954	Ler_mutation
Chr2	336	16750001	16800000	1.04701514858744	Ler_mutation
Chr2	337	16800001	16850000	0.764474323539021	Ler_mutation
Chr2	338	16850001	16900000	0.623203911014811	Ler_mutation
Chr2	339	16900001	16950000	0.835109529801125	Ler_mutation
Chr2	340	16950001	17000000	0.835109529801125	Ler_mutation
Chr2	341	17000001	17050000	0.835109529801125	Ler_mutation
Chr2	342	17050001	17100000	0.693839117276917	Ler_mutation
Chr2	343	17100001	17150000	0.693839117276917	Ler_mutation
Chr2	344	17150001	17200000	0.4112982922285	Ler_mutation
Chr2	345	17200001	17250000	0.764474323539021	Ler_mutation
Chr2	346	17250001	17300000	0.835109529801125	Ler_mutation
Chr2	347	17300001	17350000	0.90574473606323	Ler_mutation
Chr2	348	17350001	17400000	0.976379942325334	Ler_mutation
Chr2	349	17400001	17450000	0.90574473606323	Ler_mutation
Chr2	350	17450001	17500000	1.04701514858744	Ler_mutation
Chr2	351	17500001	17550000	0.835109529801125	Ler_mutation
Chr2	352	17550001	17600000	1.18828556111165	Ler_mutation
Chr2	353	17600001	17650000	1.25892076737375	Ler_mutation
Chr2	354	17650001	17700000	1.25892076737375	Ler_mutation
Chr2	355	17700001	17750000	1.18828556111165	Ler_mutation
Chr2	356	17750001	17800000	1.11765035484954	Ler_mutation
Chr2	357	17800001	17850000	1.25892076737375	Ler_mutation
Chr2	358	17850001	17900000	0.976379942325334	Ler_mutation
Chr2	359	17900001	17950000	0.90574473606323	Ler_mutation
Chr2	360	17950001	18000000	0.90574473606323	Ler_mutation
Chr2	361	18000001	18050000	0.764474323539021	Ler_mutation
Chr2	362	18050001	18100000	0.623203911014812	Ler_mutation
Chr2	363	18100001	18150000	0.835109529801125	Ler_mutation
Chr2	364	18150001	18200000	0.835109529801125	Ler_mutation
Chr2	365	18200001	18250000	0.90574473606323	Ler_mutation
Chr2	366	18250001	18300000	0.693839117276917	Ler_mutation
Chr2	367	18300001	18350000	0.693839117276917	Ler_mutation
Chr2	368	18350001	18400000	0.835109529801125	Ler_mutation
Chr2	369	18400001	18450000	0.90574473606323	Ler_mutation
Chr2	370	18450001	18500000	0.90574473606323	Ler_mutation
Chr2	371	18500001	18550000	0.693839117276917	Ler_mutation
Chr2	372	18550001	18600000	0.835109529801125	Ler_mutation
Chr2	373	18600001	18650000	0.90574473606323	Ler_mutation
Chr2	374	18650001	18700000	0.90574473606323	Ler_mutation
Chr2	375	18700001	18750000	0.90574473606323	Ler_mutation
Chr2	376	18750001	18800000	0.90574473606323	Ler_mutation
Chr2	377	18800001	18850000	0.90574473606323	Ler_mutation
Chr2	378	18850001	18900000	0.90574473606323	Ler_mutation
Chr2	379	18900001	18950000	0.90574473606323	Ler_mutation
Chr2	380	18950001	19000000	0.90574473606323	Ler_mutation
Chr2	381	19000001	19050000	0.90574473606323	Ler_mutation
Chr2	382	19050001	19100000	0.90574473606323	Ler_mutation
Chr2	383	19100001	19150000	0.90574473606323	Ler_mutation
Chr2	384	19150001	19200000	0.90574473606323	Ler_mutation
Chr2	385	19200001	19250000	0.90574473606323	Ler_mutation
Chr2	386	19250001	19300000	0.90574473606323	Ler_mutation
Chr2	387	19300001	19350000	0.90574473606323	Ler_mutation
[truncated: 2,771 more rows]
