# Supplementary material for: The megabase-scale crossover landscape is largely independent of sequence divergence
Source: Nat Commun. 2022 Jul 2;13:3828. doi: 10.1038/s41467-022-31509-8 (PMC9250513; doi:10.1038/s41467-022-31509-8)
Supplement: Supplementary file 10 — Source Data [file 41467_2022_31509_MOESM10_ESM.zip › Source_Data/Figure4.Col_COs.14markers.arm.rf.IncMSE.var_explain_cumu.txt]

group	feature	var_exp_cumu	IncMSE_cumu
top1	ATAC	0.286704458583954	91.7698255799454
top2	mCHH	0.757566095701837	160.854282380865
top3	Genes	0.848595912393908	229.902641385088
top4	DNase	0.907473241687516	295.579010144313
top5	mCG	0.935598854261496	358.899631230151
top6	TEs	0.953136980717114	422.136634790231
top7	MNase	0.955405826247942	482.402588214565
top8	H3K9me2	0.957900540755727	538.985537812576
top9	mCHG	0.957248758534127	592.136524157924
top10	H3K27me1	0.959714921083086	643.869231788623
top11	H3K4me2	0.961999204412638	695.525339177082
top12	H3K4me1	0.960943932656296	744.843054516579
top13	H3K4me3	0.962085656578881	789.122350309098
top14	GC	0.961393726422685	828.783703522235
