# Supplementary material for: The megabase-scale crossover landscape is largely independent of sequence divergence
Source: Nat Commun. 2022 Jul 2;13:3828. doi: 10.1038/s41467-022-31509-8 (PMC9250513; doi:10.1038/s41467-022-31509-8)
Supplement: Supplementary file 10 — Source Data [file 41467_2022_31509_MOESM10_ESM.zip › Source_Data/SupplementaryFigure5.co_num.covered_marker.Ler.txt]

sample	class	marker	group.x	co_num	group_id	group.y	sex
4607_AA	C	542	CD_DC	4	CD27	CD	Female
4607_AB	C	528	CD_DC	2	CD28	CD	Female
4607_AC	C	570	CD_DC	3	CD29	CD	Female
4607_AD	C	555	CD_DC	4	CD30	CD	Female
4607_AE	C	537	CD_DC	2	CD31	CD	Female
4607_AF	C	521	CD_DC	1	CD32	CD	Female
4607_B	C	557	CD_DC	4	CD2	CD	Female
4607_C	C	569	CD_DC	2	CD3	CD	Female
4607_D	C	520	CD_DC	3	CD4	CD	Female
4607_E	C	525	CD_DC	4	CD5	CD	Female
4607_F	C	530	CD_DC	2	CD6	CD	Female
4607_G	C	535	CD_DC	4	CD7	CD	Female
4607_H	C	536	CD_DC	2	CD8	CD	Female
4607_J	C	520	CD_DC	4	CD10	CD	Female
4607_K	C	523	CD_DC	4	CD11	CD	Female
4607_L	C	535	CD_DC	1	CD12	CD	Female
4607_M	C	544	CD_DC	4	CD13	CD	Female
4607_N	C	531	CD_DC	1	CD14	CD	Female
4607_O	C	546	CD_DC	1	CD15	CD	Female
4607_P	C	577	CD_DC	2	CD16	CD	Female
4607_R	C	569	CD_DC	2	CD18	CD	Female
4607_S	C	542	CD_DC	3	CD19	CD	Female
4607_T	C	568	CD_DC	2	CD20	CD	Female
4607_V	C	538	CD_DC	2	CD22	CD	Female
4607_X	C	555	CD_DC	4	CD24	CD	Female
4607_Y	C	554	CD_DC	5	CD25	CD	Female
4741_A	C	520	CD_DC	3	CD33	CD	Female
4741_AA	C	516	CD_DC	5	CD59	CD	Female
4741_AB	C	524	CD_DC	2	CD60	CD	Female
4741_AC	C	502	CD_DC	5	CD61	CD	Female
4741_AD	C	499	CD_DC	3	CD62	CD	Female
4741_AE	C	468	CD_DC	3	CD63	CD	Female
4741_AF	C	525	CD_DC	4	CD64	CD	Female
4741_B	C	503	CD_DC	3	CD34	CD	Female
4741_C	C	474	CD_DC	5	CD35	CD	Female
4741_D	C	499	CD_DC	3	CD36	CD	Female
4741_E	C	481	CD_DC	2	CD37	CD	Female
4741_F	C	505	CD_DC	3	CD38	CD	Female
4741_H	C	501	CD_DC	2	CD40	CD	Female
4741_I	C	533	CD_DC	4	CD41	CD	Female
4741_J	C	528	CD_DC	4	CD42	CD	Female
4741_K	C	511	CD_DC	3	CD43	CD	Female
4741_L	C	520	CD_DC	2	CD44	CD	Female
4741_M	C	486	CD_DC	4	CD45	CD	Female
4741_N	C	464	CD_DC	3	CD46	CD	Female
4741_O	C	534	CD_DC	4	CD47	CD	Female
4741_P	C	525	CD_DC	4	CD48	CD	Female
4741_Q	C	529	CD_DC	2	CD49	CD	Female
4741_R	C	492	CD_DC	1	CD50	CD	Female
4741_S	C	486	CD_DC	5	CD51	CD	Female
4741_T	C	494	CD_DC	4	CD52	CD	Female
4741_U	C	491	CD_DC	3	CD53	CD	Female
4741_V	C	459	CD_DC	5	CD54	CD	Female
4741_X	C	527	CD_DC	3	CD56	CD	Female
4741_Y	C	519	CD_DC	3	CD57	CD	Female
4741_Z	C	482	CD_DC	3	CD58	CD	Female
4608_A	C	505	CD_DC	2	DC1	DC	Male
4608_AA	C	492	CD_DC	3	DC27	DC	Male
4608_AB	C	539	CD_DC	4	DC28	DC	Male
4608_AC	C	541	CD_DC	3	DC29	DC	Male
4608_AD	C	533	CD_DC	5	DC30	DC	Male
4608_AE	C	542	CD_DC	5	DC31	DC	Male
4608_AF	C	569	CD_DC	5	DC32	DC	Male
4608_B	C	563	CD_DC	6	DC2	DC	Male
4608_C	C	544	CD_DC	5	DC3	DC	Male
4608_D	C	558	CD_DC	3	DC4	DC	Male
4608_E	C	544	CD_DC	4	DC5	DC	Male
4608_F	C	571	CD_DC	3	DC6	DC	Male
4608_G	C	533	CD_DC	3	DC7	DC	Male
4608_H	C	569	CD_DC	7	DC8	DC	Male
4608_I	C	533	CD_DC	3	DC9	DC	Male
4608_J	C	521	CD_DC	3	DC10	DC	Male
4608_K	C	527	CD_DC	6	DC11	DC	Male
4608_L	C	506	CD_DC	1	DC12	DC	Male
4608_M	C	544	CD_DC	4	DC13	DC	Male
4608_N	C	563	CD_DC	6	DC14	DC	Male
4608_O	C	557	CD_DC	6	DC15	DC	Male
4608_P	C	556	CD_DC	2	DC16	DC	Male
4608_Q	C	558	CD_DC	4	DC17	DC	Male
4608_R	C	557	CD_DC	4	DC18	DC	Male
4608_S	C	558	CD_DC	2	DC19	DC	Male
4608_T	C	535	CD_DC	6	DC20	DC	Male
4608_U	C	571	CD_DC	3	DC21	DC	Male
4608_V	C	558	CD_DC	5	DC22	DC	Male
4608_W	C	554	CD_DC	6	DC23	DC	Male
4608_X	C	573	CD_DC	5	DC24	DC	Male
4608_Y	C	561	CD_DC	5	DC25	DC	Male
4608_Z	C	551	CD_DC	2	DC26	DC	Male
4741_AG	C	561	CD_DC	3	DC33	DC	Male
4741_AH	C	541	CD_DC	4	DC34	DC	Male
4741_AJ	C	523	CD_DC	7	DC36	DC	Male
4741_AK	C	529	CD_DC	3	DC37	DC	Male
4741_AM	C	499	CD_DC	6	DC39	DC	Male
4741_AN	C	559	CD_DC	6	DC40	DC	Male
4741_AO	C	507	CD_DC	7	DC41	DC	Male
4741_AP	C	499	CD_DC	2	DC42	DC	Male
4741_AQ	C	529	CD_DC	4	DC43	DC	Male
4741_AR	C	525	CD_DC	3	DC44	DC	Male
4741_AS	C	496	CD_DC	3	DC45	DC	Male
4741_AT	C	514	CD_DC	2	DC46	DC	Male
4741_AU	C	521	CD_DC	3	DC47	DC	Male
4741_AV	C	506	CD_DC	6	DC48	DC	Male
4741_AW	C	566	CD_DC	7	DC49	DC	Male
4741_AX	C	527	CD_DC	5	DC50	DC	Male
4741_AY	C	491	CD_DC	3	DC51	DC	Male
4741_AZ	C	502	CD_DC	2	DC52	DC	Male
4741_BA	C	497	CD_DC	2	DC53	DC	Male
4741_BB	C	520	CD_DC	0	DC54	DC	Male
4741_BC	C	452	CD_DC	6	DC55	DC	Male
4741_BD	C	584	CD_DC	4	DC56	DC	Male
4741_BE	C	531	CD_DC	3	DC57	DC	Male
4741_BF	C	525	CD_DC	2	DC58	DC	Male
4741_BG	C	519	CD_DC	5	DC59	DC	Male
4741_BH	C	495	CD_DC	3	DC60	DC	Male
4741_BI	C	519	CD_DC	3	DC61	DC	Male
4741_BJ	C	531	CD_DC	4	DC62	DC	Male
4741_BK	C	486	CD_DC	5	DC63	DC	Male
4741_BL	C	535	CD_DC	6	DC64	DC	Male
4608_A	D	777	CD_DC	4	DC1	DC	Female
4608_AA	D	806	CD_DC	4	DC27	DC	Female
4608_AB	D	866	CD_DC	2	DC28	DC	Female
4608_AC	D	864	CD_DC	3	DC29	DC	Female
4608_AD	D	892	CD_DC	2	DC30	DC	Female
4608_AE	D	870	CD_DC	4	DC31	DC	Female
4608_AF	D	900	CD_DC	5	DC32	DC	Female
4608_B	D	885	CD_DC	2	DC2	DC	Female
4608_C	D	862	CD_DC	2	DC3	DC	Female
4608_D	D	880	CD_DC	2	DC4	DC	Female
4608_E	D	865	CD_DC	3	DC5	DC	Female
4608_F	D	906	CD_DC	1	DC6	DC	Female
4608_G	D	857	CD_DC	5	DC7	DC	Female
4608_H	D	886	CD_DC	2	DC8	DC	Female
4608_I	D	834	CD_DC	0	DC9	DC	Female
4608_J	D	840	CD_DC	6	DC10	DC	Female
4608_K	D	847	CD_DC	2	DC11	DC	Female
4608_L	D	789	CD_DC	4	DC12	DC	Female
4608_M	D	864	CD_DC	3	DC13	DC	Female
4608_N	D	895	CD_DC	2	DC14	DC	Female
4608_O	D	889	CD_DC	5	DC15	DC	Female
4608_P	D	882	CD_DC	1	DC16	DC	Female
4608_Q	D	885	CD_DC	1	DC17	DC	Female
4608_R	D	891	CD_DC	7	DC18	DC	Female
4608_S	D	872	CD_DC	6	DC19	DC	Female
4608_T	D	851	CD_DC	2	DC20	DC	Female
4608_U	D	905	CD_DC	2	DC21	DC	Female
4608_V	D	897	CD_DC	2	DC22	DC	Female
4608_W	D	901	CD_DC	4	DC23	DC	Female
4608_X	D	903	CD_DC	2	DC24	DC	Female
4608_Y	D	892	CD_DC	4	DC25	DC	Female
4608_Z	D	881	CD_DC	2	DC26	DC	Female
4741_AG	D	888	CD_DC	3	DC33	DC	Female
4741_AH	D	866	CD_DC	5	DC34	DC	Female
4741_AI	D	796	CD_DC	5	DC35	DC	Female
4741_AJ	D	825	CD_DC	5	DC36	DC	Female
4741_AK	D	837	CD_DC	2	DC37	DC	Female
4741_AL	D	821	CD_DC	5	DC38	DC	Female
4741_AM	D	802	CD_DC	4	DC39	DC	Female
4741_AN	D	887	CD_DC	1	DC40	DC	Female
4741_AO	D	817	CD_DC	3	DC41	DC	Female
4741_AP	D	806	CD_DC	3	DC42	DC	Female
4741_AQ	D	817	CD_DC	6	DC43	DC	Female
4741_AR	D	843	CD_DC	1	DC44	DC	Female
4741_AS	D	795	CD_DC	5	DC45	DC	Female
4741_AT	D	810	CD_DC	4	DC46	DC	Female
4741_AU	D	853	CD_DC	2	DC47	DC	Female
4741_AV	D	804	CD_DC	1	DC48	DC	Female
4741_AW	D	897	CD_DC	3	DC49	DC	Female
4741_AX	D	831	CD_DC	2	DC50	DC	Female
4741_AZ	D	822	CD_DC	4	DC52	DC	Female
4741_BA	D	804	CD_DC	3	DC53	DC	Female
4741_BB	D	822	CD_DC	2	DC54	DC	Female
4741_BC	D	760	CD_DC	2	DC55	DC	Female
4741_BD	D	926	CD_DC	6	DC56	DC	Female
4741_BE	D	863	CD_DC	4	DC57	DC	Female
4741_BF	D	854	CD_DC	4	DC58	DC	Female
4741_BG	D	842	CD_DC	4	DC59	DC	Female
4741_BH	D	798	CD_DC	4	DC60	DC	Female
4741_BI	D	837	CD_DC	4	DC61	DC	Female
4741_BJ	D	840	CD_DC	2	DC62	DC	Female
4741_BK	D	804	CD_DC	4	DC63	DC	Female
4741_BL	D	867	CD_DC	3	DC64	DC	Female
4607_A	D	800	CD_DC	5	CD1	CD	Male
4607_AA	D	856	CD_DC	4	CD27	CD	Male
4607_AB	D	837	CD_DC	5	CD28	CD	Male
4607_AC	D	907	CD_DC	6	CD29	CD	Male
4607_AD	D	871	CD_DC	4	CD30	CD	Male
4607_AE	D	868	CD_DC	9	CD31	CD	Male
4607_AF	D	847	CD_DC	0	CD32	CD	Male
4607_B	D	869	CD_DC	3	CD2	CD	Male
4607_C	D	889	CD_DC	2	CD3	CD	Male
4607_D	D	816	CD_DC	6	CD4	CD	Male
4607_E	D	845	CD_DC	4	CD5	CD	Male
4607_F	D	869	CD_DC	9	CD6	CD	Male
4607_G	D	840	CD_DC	9	CD7	CD	Male
4607_H	D	863	CD_DC	6	CD8	CD	Male
4607_I	D	881	CD_DC	3	CD9	CD	Male
4607_J	D	836	CD_DC	6	CD10	CD	Male
4607_K	D	853	CD_DC	4	CD11	CD	Male
4607_L	D	873	CD_DC	3	CD12	CD	Male
4607_M	D	861	CD_DC	3	CD13	CD	Male
4607_N	D	851	CD_DC	6	CD14	CD	Male
4607_O	D	869	CD_DC	6	CD15	CD	Male
4607_P	D	914	CD_DC	7	CD16	CD	Male
4607_Q	D	898	CD_DC	7	CD17	CD	Male
4607_R	D	891	CD_DC	7	CD18	CD	Male
4607_S	D	854	CD_DC	5	CD19	CD	Male
4607_T	D	897	CD_DC	6	CD20	CD	Male
4607_U	D	898	CD_DC	2	CD21	CD	Male
4607_V	D	873	CD_DC	3	CD22	CD	Male
4607_W	D	883	CD_DC	2	CD23	CD	Male
4607_X	D	881	CD_DC	5	CD24	CD	Male
4607_Y	D	884	CD_DC	6	CD25	CD	Male
4607_Z	D	857	CD_DC	3	CD26	CD	Male
4741_A	D	809	CD_DC	5	CD33	CD	Male
4741_AA	D	853	CD_DC	3	CD59	CD	Male
4741_AB	D	833	CD_DC	5	CD60	CD	Male
4741_AC	D	816	CD_DC	5	CD61	CD	Male
4741_AD	D	799	CD_DC	7	CD62	CD	Male
4741_AE	D	795	CD_DC	6	CD63	CD	Male
4741_AF	D	848	CD_DC	5	CD64	CD	Male
4741_B	D	816	CD_DC	6	CD34	CD	Male
4741_C	D	751	CD_DC	5	CD35	CD	Male
4741_D	D	812	CD_DC	5	CD36	CD	Male
4741_E	D	776	CD_DC	3	CD37	CD	Male
4741_F	D	799	CD_DC	2	CD38	CD	Male
4741_G	D	851	CD_DC	6	CD39	CD	Male
4741_H	D	796	CD_DC	5	CD40	CD	Male
4741_I	D	846	CD_DC	4	CD41	CD	Male
4741_J	D	812	CD_DC	4	CD42	CD	Male
4741_K	D	823	CD_DC	4	CD43	CD	Male
4741_L	D	849	CD_DC	1	CD44	CD	Male
4741_M	D	801	CD_DC	4	CD45	CD	Male
4741_N	D	745	CD_DC	3	CD46	CD	Male
4741_O	D	871	CD_DC	7	CD47	CD	Male
4741_P	D	851	CD_DC	5	CD48	CD	Male
4741_Q	D	856	CD_DC	5	CD49	CD	Male
4741_R	D	781	CD_DC	6	CD50	CD	Male
4741_S	D	779	CD_DC	5	CD51	CD	Male
4741_T	D	791	CD_DC	4	CD52	CD	Male
4741_U	D	779	CD_DC	4	CD53	CD	Male
4741_V	D	768	CD_DC	2	CD54	CD	Male
4741_W	D	812	CD_DC	5	CD55	CD	Male
4741_X	D	875	CD_DC	4	CD56	CD	Male
4741_Y	D	826	CD_DC	3	CD57	CD	Male
4741_Z	D	785	CD_DC	5	CD58	CD	Male
4607_AG	E	724	EF_FE	4	EF1	EF	Female
4607_AH	E	818	EF_FE	3	EF2	EF	Female
4607_AI	E	736	EF_FE	4	EF3	EF	Female
4607_AJ	E	757	EF_FE	2	EF4	EF	Female
4607_AK	E	781	EF_FE	2	EF5	EF	Female
4607_AL	E	704	EF_FE	2	EF6	EF	Female
4607_AM	E	797	EF_FE	1	EF7	EF	Female
4607_AN	E	814	EF_FE	4	EF8	EF	Female
4607_AO	E	876	EF_FE	2	EF9	EF	Female
4607_AP	E	833	EF_FE	6	EF10	EF	Female
4607_AQ	E	879	EF_FE	3	EF11	EF	Female
4607_AR	E	819	EF_FE	4	EF12	EF	Female
4607_AS	E	872	EF_FE	3	EF13	EF	Female
4607_AT	E	858	EF_FE	1	EF14	EF	Female
4607_AU	E	894	EF_FE	4	EF15	EF	Female
4607_AV	E	862	EF_FE	6	EF16	EF	Female
4607_AW	E	905	EF_FE	0	EF17	EF	Female
4607_AX	E	880	EF_FE	2	EF18	EF	Female
4607_AY	E	895	EF_FE	2	EF19	EF	Female
4607_AZ	E	897	EF_FE	4	EF20	EF	Female
4607_BA	E	860	EF_FE	4	EF21	EF	Female
4607_BB	E	904	EF_FE	2	EF22	EF	Female
4607_BC	E	853	EF_FE	1	EF23	EF	Female
4607_BD	E	877	EF_FE	1	EF24	EF	Female
4607_BE	E	904	EF_FE	2	EF25	EF	Female
4607_BF	E	886	EF_FE	4	EF26	EF	Female
4607_BG	E	870	EF_FE	3	EF27	EF	Female
4607_BH	E	896	EF_FE	0	EF28	EF	Female
4607_BI	E	912	EF_FE	2	EF29	EF	Female
4607_BJ	E	877	EF_FE	5	EF30	EF	Female
4607_BK	E	920	EF_FE	3	EF31	EF	Female
4607_BL	E	914	EF_FE	3	EF32	EF	Female
4741_BM	E	897	EF_FE	4	EF33	EF	Female
4741_BN	E	821	EF_FE	2	EF34	EF	Female
4741_BO	E	820	EF_FE	3	EF35	EF	Female
4741_BP	E	836	EF_FE	1	EF36	EF	Female
4741_BQ	E	798	EF_FE	5	EF37	EF	Female
4741_BR	E	796	EF_FE	6	EF38	EF	Female
4741_BS	E	830	EF_FE	3	EF39	EF	Female
4741_BT	E	901	EF_FE	3	EF40	EF	Female
4741_BU	E	876	EF_FE	11	EF41	EF	Female
4741_BV	E	875	EF_FE	3	EF42	EF	Female
4741_BW	E	767	EF_FE	4	EF43	EF	Female
4741_BX	E	822	EF_FE	2	EF44	EF	Female
4741_BY	E	860	EF_FE	4	EF45	EF	Female
4741_BZ	E	808	EF_FE	5	EF46	EF	Female
4741_CA	E	882	EF_FE	4	EF47	EF	Female
4741_CB	E	912	EF_FE	2	EF48	EF	Female
4741_CC	E	833	EF_FE	6	EF49	EF	Female
4741_CD	E	819	EF_FE	6	EF50	EF	Female
4741_CE	E	829	EF_FE	2	EF51	EF	Female
4741_CF	E	836	EF_FE	2	EF52	EF	Female
4741_CG	E	870	EF_FE	4	EF53	EF	Female
4741_CH	E	878	EF_FE	2	EF54	EF	Female
4741_CI	E	849	EF_FE	3	EF55	EF	Female
4741_CJ	E	856	EF_FE	3	EF56	EF	Female
4741_CK	E	806	EF_FE	3	EF57	EF	Female
4741_CL	E	898	EF_FE	6	EF58	EF	Female
4741_CM	E	882	EF_FE	2	EF59	EF	Female
4741_CN	E	829	EF_FE	3	EF60	EF	Female
4741_CO	E	880	EF_FE	5	EF61	EF	Female
4741_CP	E	853	EF_FE	2	EF62	EF	Female
4741_CQ	E	863	EF_FE	3	EF63	EF	Female
4608_AG	E	898	EF_FE	4	FE1	FE	Male
4608_AH	E	846	EF_FE	3	FE2	FE	Male
4608_AI	E	869	EF_FE	5	FE3	FE	Male
4608_AJ	E	882	EF_FE	3	FE4	FE	Male
4608_AK	E	846	EF_FE	3	FE5	FE	Male
4608_AL	E	909	EF_FE	3	FE6	FE	Male
4608_AM	E	867	EF_FE	5	FE7	FE	Male
4608_AN	E	889	EF_FE	7	FE8	FE	Male
4608_AO	E	829	EF_FE	5	FE9	FE	Male
4608_AP	E	809	EF_FE	7	FE10	FE	Male
4608_AQ	E	817	EF_FE	7	FE11	FE	Male
4608_AR	E	851	EF_FE	7	FE12	FE	Male
4608_AS	E	815	EF_FE	6	FE13	FE	Male
4608_AT	E	862	EF_FE	9	FE14	FE	Male
4608_AU	E	894	EF_FE	3	FE15	FE	Male
4608_AV	E	860	EF_FE	1	FE16	FE	Male
4608_AW	E	871	EF_FE	3	FE17	FE	Male
4608_AX	E	904	EF_FE	4	FE18	FE	Male
4608_AY	E	870	EF_FE	4	FE19	FE	Male
4608_AZ	E	890	EF_FE	5	FE20	FE	Male
4608_BA	E	909	EF_FE	7	FE21	FE	Male
4608_BB	E	900	EF_FE	3	FE22	FE	Male
4608_BC	E	903	EF_FE	8	FE23	FE	Male
4608_BD	E	889	EF_FE	1	FE24	FE	Male
4608_BE	E	871	EF_FE	2	FE25	FE	Male
4608_BF	E	881	EF_FE	7	FE26	FE	Male
4608_BG	E	835	EF_FE	3	FE27	FE	Male
4608_BH	E	865	EF_FE	5	FE28	FE	Male
4608_BI	E	878	EF_FE	3	FE29	FE	Male
4608_BJ	E	914	EF_FE	3	FE30	FE	Male
4608_BK	E	901	EF_FE	3	FE31	FE	Male
4608_BL	E	906	EF_FE	2	FE32	FE	Male
4742_A	E	793	EF_FE	8	FE33	FE	Male
4742_AA	E	849	EF_FE	5	FE59	FE	Male
4742_AB	E	837	EF_FE	1	FE60	FE	Male
4742_AC	E	876	EF_FE	6	FE61	FE	Male
4742_AD	E	800	EF_FE	5	FE62	FE	Male
4742_AE	E	781	EF_FE	6	FE63	FE	Male
4742_AF	E	840	EF_FE	5	FE64	FE	Male
4742_B	E	816	EF_FE	5	FE34	FE	Male
4742_C	E	811	EF_FE	8	FE35	FE	Male
4742_D	E	797	EF_FE	4	FE36	FE	Male
4742_E	E	822	EF_FE	4	FE37	FE	Male
4742_F	E	862	EF_FE	3	FE38	FE	Male
4742_G	E	767	EF_FE	4	FE39	FE	Male
4742_H	E	840	EF_FE	4	FE40	FE	Male
4742_I	E	817	EF_FE	6	FE41	FE	Male
4742_J	E	838	EF_FE	5	FE42	FE	Male
4742_K	E	778	EF_FE	3	FE43	FE	Male
4742_L	E	796	EF_FE	0	FE44	FE	Male
4742_M	E	821	EF_FE	4	FE45	FE	Male
4742_N	E	806	EF_FE	4	FE46	FE	Male
4742_O	E	834	EF_FE	6	FE47	FE	Male
4742_P	E	860	EF_FE	5	FE48	FE	Male
4742_Q	E	865	EF_FE	5	FE49	FE	Male
4742_R	E	813	EF_FE	4	FE50	FE	Male
4742_S	E	846	EF_FE	3	FE51	FE	Male
4742_T	E	864	EF_FE	3	FE52	FE	Male
4742_U	E	867	EF_FE	7	FE53	FE	Male
4742_V	E	876	EF_FE	3	FE54	FE	Male
4742_W	E	819	EF_FE	5	FE55	FE	Male
4742_X	E	862	EF_FE	7	FE56	FE	Male
4742_Y	E	877	EF_FE	5	FE57	FE	Male
4742_Z	E	780	EF_FE	3	FE58	FE	Male
4608_AG	F	1291	EF_FE	3	FE1	FE	Female
4608_AH	F	1253	EF_FE	2	FE2	FE	Female
4608_AI	F	1275	EF_FE	4	FE3	FE	Female
4608_AJ	F	1290	EF_FE	2	FE4	FE	Female
4608_AK	F	1257	EF_FE	4	FE5	FE	Female
4608_AL	F	1319	EF_FE	1	FE6	FE	Female
4608_AM	F	1257	EF_FE	4	FE7	FE	Female
4608_AN	F	1274	EF_FE	5	FE8	FE	Female
4608_AO	F	1192	EF_FE	2	FE9	FE	Female
4608_AP	F	1201	EF_FE	4	FE10	FE	Female
4608_AQ	F	1210	EF_FE	3	FE11	FE	Female
4608_AR	F	1246	EF_FE	1	FE12	FE	Female
4608_AS	F	1198	EF_FE	4	FE13	FE	Female
4608_AT	F	1253	EF_FE	3	FE14	FE	Female
4608_AU	F	1281	EF_FE	5	FE15	FE	Female
4608_AV	F	1261	EF_FE	2	FE16	FE	Female
4608_AW	F	1264	EF_FE	4	FE17	FE	Female
4608_AX	F	1302	EF_FE	6	FE18	FE	Female
4608_AY	F	1268	EF_FE	6	FE19	FE	Female
4608_AZ	F	1276	EF_FE	5	FE20	FE	Female
4608_BA	F	1316	EF_FE	3	FE21	FE	Female
4608_BB	F	1321	EF_FE	7	FE22	FE	Female
4608_BC	F	1303	EF_FE	1	FE23	FE	Female
4608_BD	F	1312	EF_FE	1	FE24	FE	Female
4608_BE	F	1271	EF_FE	2	FE25	FE	Female
4608_BF	F	1280	EF_FE	2	FE26	FE	Female
4608_BG	F	1231	EF_FE	6	FE27	FE	Female
4608_BH	F	1272	EF_FE	3	FE28	FE	Female
4608_BI	F	1278	EF_FE	4	FE29	FE	Female
4608_BJ	F	1322	EF_FE	8	FE30	FE	Female
4608_BK	F	1290	EF_FE	4	FE31	FE	Female
4608_BL	F	1301	EF_FE	1	FE32	FE	Female
4742_A	F	1140	EF_FE	5	FE33	FE	Female
4742_AA	F	1222	EF_FE	4	FE59	FE	Female
4742_AB	F	1226	EF_FE	4	FE60	FE	Female
4742_AC	F	1258	EF_FE	2	FE61	FE	Female
4742_AD	F	1158	EF_FE	3	FE62	FE	Female
4742_AE	F	1115	EF_FE	4	FE63	FE	Female
4742_AF	F	1213	EF_FE	6	FE64	FE	Female
4742_B	F	1215	EF_FE	2	FE34	FE	Female
4742_C	F	1157	EF_FE	2	FE35	FE	Female
4742_D	F	1156	EF_FE	3	FE36	FE	Female
4742_E	F	1202	EF_FE	6	FE37	FE	Female
4742_F	F	1258	EF_FE	4	FE38	FE	Female
4742_G	F	1133	EF_FE	4	FE39	FE	Female
4742_H	F	1204	EF_FE	4	FE40	FE	Female
4742_I	F	1221	EF_FE	2	FE41	FE	Female
4742_J	F	1219	EF_FE	1	FE42	FE	Female
4742_K	F	1121	EF_FE	3	FE43	FE	Female
4742_L	F	1167	EF_FE	2	FE44	FE	Female
4742_M	F	1203	EF_FE	3	FE45	FE	Female
4742_N	F	1163	EF_FE	2	FE46	FE	Female
4742_O	F	1180	EF_FE	3	FE47	FE	Female
4742_P	F	1233	EF_FE	4	FE48	FE	Female
4742_Q	F	1256	EF_FE	4	FE49	FE	Female
4742_R	F	1196	EF_FE	2	FE50	FE	Female
4742_S	F	1226	EF_FE	6	FE51	FE	Female
4742_T	F	1260	EF_FE	4	FE52	FE	Female
4742_U	F	1252	EF_FE	6	FE53	FE	Female
4742_V	F	1267	EF_FE	3	FE54	FE	Female
4742_W	F	1208	EF_FE	2	FE55	FE	Female
4742_X	F	1254	EF_FE	3	FE56	FE	Female
4742_Y	F	1265	EF_FE	4	FE57	FE	Female
4742_Z	F	1147	EF_FE	5	FE58	FE	Female
4607_AG	F	1066	EF_FE	5	EF1	EF	Male
4607_AH	F	1165	EF_FE	4	EF2	EF	Male
4607_AI	F	1056	EF_FE	5	EF3	EF	Male
4607_AJ	F	1113	EF_FE	4	EF4	EF	Male
4607_AK	F	1156	EF_FE	4	EF5	EF	Male
4607_AL	F	1024	EF_FE	1	EF6	EF	Male
4607_AM	F	1121	EF_FE	5	EF7	EF	Male
4607_AO	F	1256	EF_FE	6	EF9	EF	Male
4607_AP	F	1180	EF_FE	5	EF10	EF	Male
4607_AQ	F	1246	EF_FE	2	EF11	EF	Male
4607_AR	F	1235	EF_FE	7	EF12	EF	Male
4607_AS	F	1250	EF_FE	7	EF13	EF	Male
4607_AT	F	1241	EF_FE	3	EF14	EF	Male
4607_AU	F	1299	EF_FE	5	EF15	EF	Male
4607_AV	F	1268	EF_FE	10	EF16	EF	Male
4607_AW	F	1316	EF_FE	6	EF17	EF	Male
4607_AX	F	1261	EF_FE	3	EF18	EF	Male
4607_AY	F	1291	EF_FE	7	EF19	EF	Male
4607_AZ	F	1299	EF_FE	6	EF20	EF	Male
4607_BA	F	1234	EF_FE	4	EF21	EF	Male
4607_BB	F	1291	EF_FE	4	EF22	EF	Male
4607_BC	F	1214	EF_FE	5	EF23	EF	Male
4607_BD	F	1269	EF_FE	7	EF24	EF	Male
4607_BE	F	1291	EF_FE	8	EF25	EF	Male
4607_BF	F	1287	EF_FE	4	EF26	EF	Male
4607_BG	F	1263	EF_FE	7	EF27	EF	Male
4607_BH	F	1289	EF_FE	5	EF28	EF	Male
4607_BI	F	1311	EF_FE	5	EF29	EF	Male
4607_BJ	F	1277	EF_FE	6	EF30	EF	Male
4607_BK	F	1320	EF_FE	3	EF31	EF	Male
4607_BL	F	1309	EF_FE	7	EF32	EF	Male
4741_BM	F	1303	EF_FE	4	EF33	EF	Male
4741_BN	F	1179	EF_FE	4	EF34	EF	Male
4741_BO	F	1194	EF_FE	3	EF35	EF	Male
4741_BP	F	1241	EF_FE	3	EF36	EF	Male
4741_BQ	F	1206	EF_FE	4	EF37	EF	Male
4741_BR	F	1174	EF_FE	5	EF38	EF	Male
4741_BS	F	1192	EF_FE	5	EF39	EF	Male
4741_BT	F	1316	EF_FE	5	EF40	EF	Male
4741_BV	F	1277	EF_FE	2	EF42	EF	Male
4741_BW	F	1125	EF_FE	3	EF43	EF	Male
4741_BX	F	1222	EF_FE	6	EF44	EF	Male
4741_BY	F	1265	EF_FE	4	EF45	EF	Male
4741_BZ	F	1204	EF_FE	1	EF46	EF	Male
4741_CA	F	1278	EF_FE	2	EF47	EF	Male
4741_CB	F	1319	EF_FE	5	EF48	EF	Male
4741_CC	F	1227	EF_FE	3	EF49	EF	Male
4741_CD	F	1190	EF_FE	7	EF50	EF	Male
4741_CE	F	1228	EF_FE	3	EF51	EF	Male
4741_CF	F	1231	EF_FE	6	EF52	EF	Male
4741_CG	F	1267	EF_FE	5	EF53	EF	Male
4741_CH	F	1283	EF_FE	10	EF54	EF	Male
4741_CI	F	1247	EF_FE	4	EF55	EF	Male
4741_CJ	F	1254	EF_FE	5	EF56	EF	Male
4741_CK	F	1182	EF_FE	3	EF57	EF	Male
4741_CL	F	1312	EF_FE	11	EF58	EF	Male
4741_CM	F	1267	EF_FE	6	EF59	EF	Male
4741_CN	F	1238	EF_FE	2	EF60	EF	Male
4741_CO	F	1286	EF_FE	5	EF61	EF	Male
4741_CP	F	1235	EF_FE	5	EF62	EF	Male
4741_CQ	F	1245	EF_FE	7	EF63	EF	Male
4607_BM	G	1009	GH_HG	5	GH1	GH	Female
4607_BN	G	960	GH_HG	3	GH2	GH	Female
4607_BO	G	976	GH_HG	2	GH3	GH	Female
4607_BP	G	960	GH_HG	2	GH4	GH	Female
4607_BQ	G	949	GH_HG	5	GH5	GH	Female
4607_BR	G	982	GH_HG	4	GH6	GH	Female
4607_BS	G	1007	GH_HG	2	GH7	GH	Female
4607_BT	G	944	GH_HG	6	GH8	GH	Female
4607_BU	G	1006	GH_HG	3	GH9	GH	Female
4607_BV	G	1000	GH_HG	4	GH10	GH	Female
4607_BW	G	999	GH_HG	2	GH11	GH	Female
4607_BX	G	1023	GH_HG	1	GH12	GH	Female
4607_BY	G	1015	GH_HG	4	GH13	GH	Female
4607_BZ	G	945	GH_HG	3	GH14	GH	Female
4607_CA	G	1027	GH_HG	7	GH15	GH	Female
4607_CB	G	1014	GH_HG	4	GH16	GH	Female
4607_CC	G	1026	GH_HG	3	GH17	GH	Female
4607_CD	G	1022	GH_HG	4	GH18	GH	Female
4607_CE	G	969	GH_HG	2	GH19	GH	Female
4607_CF	G	947	GH_HG	4	GH20	GH	Female
4607_CG	G	1009	GH_HG	5	GH21	GH	Female
4607_CH	G	989	GH_HG	3	GH22	GH	Female
4607_CI	G	983	GH_HG	3	GH23	GH	Female
4607_CJ	G	1010	GH_HG	5	GH24	GH	Female
4607_CK	G	1011	GH_HG	12	GH25	GH	Female
4607_CL	G	1005	GH_HG	4	GH26	GH	Female
4607_CM	G	1031	GH_HG	3	GH27	GH	Female
4607_CN	G	1030	GH_HG	2	GH28	GH	Female
4607_CO	G	1034	GH_HG	4	GH29	GH	Female
4607_CP	G	1040	GH_HG	4	GH30	GH	Female
4607_CQ	G	1020	GH_HG	2	GH31	GH	Female
4742_AG	G	898	GH_HG	6	GH32	GH	Female
4742_AH	G	928	GH_HG	4	GH33	GH	Female
4742_AI	G	914	GH_HG	2	GH34	GH	Female
4742_AJ	G	922	GH_HG	2	GH35	GH	Female
4742_AK	G	883	GH_HG	3	GH36	GH	Female
4742_AL	G	941	GH_HG	3	GH37	GH	Female
4742_AM	G	855	GH_HG	1	GH38	GH	Female
4742_AN	G	916	GH_HG	2	GH39	GH	Female
4742_AO	G	1005	GH_HG	7	GH40	GH	Female
4742_AP	G	1020	GH_HG	3	GH41	GH	Female
4742_AQ	G	993	GH_HG	3	GH42	GH	Female
4742_AR	G	920	GH_HG	3	GH43	GH	Female
4742_AS	G	1007	GH_HG	3	GH44	GH	Female
4742_AT	G	1001	GH_HG	2	GH45	GH	Female
4742_AU	G	926	GH_HG	2	GH46	GH	Female
4742_AV	G	920	GH_HG	1	GH47	GH	Female
4742_AW	G	1000	GH_HG	4	GH48	GH	Female
4742_AX	G	963	GH_HG	2	GH49	GH	Female
4742_AY	G	925	GH_HG	2	GH50	GH	Female
4742_AZ	G	959	GH_HG	2	GH51	GH	Female
4742_BA	G	929	GH_HG	1	GH52	GH	Female
4742_BB	G	1013	GH_HG	3	GH53	GH	Female
4742_BC	G	878	GH_HG	4	GH54	GH	Female
4742_BD	G	960	GH_HG	4	GH55	GH	Female
4742_BE	G	1005	GH_HG	2	GH56	GH	Female
4742_BF	G	901	GH_HG	7	GH57	GH	Female
4742_BG	G	880	GH_HG	1	GH58	GH	Female
4742_BH	G	915	GH_HG	2	GH59	GH	Female
4742_BI	G	989	GH_HG	4	GH60	GH	Female
4742_BJ	G	984	GH_HG	5	GH61	GH	Female
4742_BK	G	939	GH_HG	4	GH62	GH	Female
4742_BL	G	948	GH_HG	5	GH63	GH	Female
4608_BM	G	1008	GH_HG	4	HG1	HG	Male
4608_BN	G	998	GH_HG	1	HG2	HG	Male
4608_BO	G	976	GH_HG	4	HG3	HG	Male
4608_BP	G	998	GH_HG	6	HG4	HG	Male
4608_BQ	G	998	GH_HG	5	HG5	HG	Male
4608_BR	G	1029	GH_HG	5	HG6	HG	Male
4608_BS	G	1028	GH_HG	4	HG7	HG	Male
4608_BT	G	1043	GH_HG	6	HG8	HG	Male
4608_BU	G	940	GH_HG	2	HG9	HG	Male
4608_BV	G	978	GH_HG	2	HG10	HG	Male
4608_BW	G	933	GH_HG	2	HG11	HG	Male
4608_BX	G	989	GH_HG	5	HG12	HG	Male
4608_BY	G	954	GH_HG	5	HG13	HG	Male
4608_BZ	G	976	GH_HG	4	HG14	HG	Male
4608_CA	G	1005	GH_HG	4	HG15	HG	Male
4608_CB	G	1019	GH_HG	5	HG16	HG	Male
4608_CC	G	996	GH_HG	6	HG17	HG	Male
4608_CD	G	968	GH_HG	6	HG18	HG	Male
4608_CE	G	941	GH_HG	3	HG19	HG	Male
4608_CF	G	917	GH_HG	4	HG20	HG	Male
4608_CG	G	1005	GH_HG	4	HG21	HG	Male
4608_CH	G	1015	GH_HG	6	HG22	HG	Male
4608_CI	G	990	GH_HG	5	HG23	HG	Male
4608_CJ	G	1020	GH_HG	5	HG24	HG	Male
4608_CK	G	1000	GH_HG	5	HG25	HG	Male
4608_CL	G	938	GH_HG	6	HG26	HG	Male
4608_CM	G	910	GH_HG	2	HG27	HG	Male
4608_CN	G	991	GH_HG	3	HG28	HG	Male
4608_CO	G	998	GH_HG	5	HG29	HG	Male
4608_CP	G	993	GH_HG	5	HG30	HG	Male
4608_CQ	G	1015	GH_HG	7	HG31	HG	Male
4742_BM	G	987	GH_HG	4	HG32	HG	Male
4742_BN	G	901	GH_HG	4	HG33	HG	Male
4742_BO	G	941	GH_HG	4	HG34	HG	Male
4742_BP	G	957	GH_HG	5	HG35	HG	Male
4742_BQ	G	941	GH_HG	6	HG36	HG	Male
4742_BR	G	923	GH_HG	4	HG37	HG	Male
4742_BS	G	984	GH_HG	6	HG38	HG	Male
4742_BT	G	1002	GH_HG	3	HG39	HG	Male
4742_BU	G	995	GH_HG	4	HG40	HG	Male
4742_BV	G	1004	GH_HG	4	HG41	HG	Male
4742_BW	G	979	GH_HG	5	HG42	HG	Male
4742_BX	G	942	GH_HG	6	HG43	HG	Male
4742_BY	G	1023	GH_HG	5	HG44	HG	Male
4742_BZ	G	944	GH_HG	3	HG45	HG	Male
4742_CA	G	1019	GH_HG	6	HG46	HG	Male
4742_CB	G	1014	GH_HG	5	HG47	HG	Male
4742_CC	G	966	GH_HG	3	HG48	HG	Male
4742_CD	G	1001	GH_HG	5	HG49	HG	Male
4742_CE	G	951	GH_HG	6	HG50	HG	Male
4742_CF	G	1007	GH_HG	4	HG51	HG	Male
4742_CG	G	991	GH_HG	4	HG52	HG	Male
4742_CH	G	1018	GH_HG	5	HG53	HG	Male
4742_CI	G	960	GH_HG	5	HG54	HG	Male
4742_CJ	G	1037	GH_HG	4	HG55	HG	Male
4742_CK	G	973	GH_HG	3	HG56	HG	Male
4742_CL	G	987	GH_HG	5	HG57	HG	Male
4742_CM	G	987	GH_HG	4	HG58	HG	Male
4742_CN	G	997	GH_HG	3	HG59	HG	Male
4742_CO	G	1014	GH_HG	8	HG60	HG	Male
4742_CP	G	997	GH_HG	3	HG61	HG	Male
4742_CQ	G	969	GH_HG	3	HG62	HG	Male
4608_BM	H	631	GH_HG	2	HG1	HG	Female
4608_BN	H	630	GH_HG	3	HG2	HG	Female
4608_BO	H	619	GH_HG	5	HG3	HG	Female
4608_BP	H	612	GH_HG	4	HG4	HG	Female
4608_BQ	H	638	GH_HG	3	HG5	HG	Female
4608_BR	H	655	GH_HG	3	HG6	HG	Female
4608_BS	H	643	GH_HG	1	HG7	HG	Female
4608_BT	H	663	GH_HG	3	HG8	HG	Female
4608_BU	H	610	GH_HG	5	HG9	HG	Female
4608_BV	H	603	GH_HG	2	HG10	HG	Female
4608_BW	H	597	GH_HG	4	HG11	HG	Female
4608_BX	H	614	GH_HG	2	HG12	HG	Female
4608_BY	H	594	GH_HG	2	HG13	HG	Female
4608_BZ	H	616	GH_HG	3	HG14	HG	Female
4608_CA	H	635	GH_HG	2	HG15	HG	Female
4608_CB	H	644	GH_HG	2	HG16	HG	Female
4608_CC	H	633	GH_HG	4	HG17	HG	Female
4608_CD	H	622	GH_HG	7	HG18	HG	Female
4608_CE	H	596	GH_HG	3	HG19	HG	Female
4608_CF	H	570	GH_HG	4	HG20	HG	Female
4608_CG	H	641	GH_HG	5	HG21	HG	Female
4608_CH	H	646	GH_HG	4	HG22	HG	Female
4608_CI	H	629	GH_HG	4	HG23	HG	Female
4608_CJ	H	652	GH_HG	1	HG24	HG	Female
4608_CK	H	635	GH_HG	6	HG25	HG	Female
4608_CL	H	599	GH_HG	1	HG26	HG	Female
4608_CM	H	591	GH_HG	3	HG27	HG	Female
4608_CN	H	624	GH_HG	4	HG28	HG	Female
4608_CO	H	641	GH_HG	3	HG29	HG	Female
4608_CP	H	617	GH_HG	3	HG30	HG	Female
4608_CQ	H	646	GH_HG	3	HG31	HG	Female
4742_BM	H	621	GH_HG	1	HG32	HG	Female
4742_BN	H	564	GH_HG	2	HG33	HG	Female
4742_BO	H	605	GH_HG	2	HG34	HG	Female
4742_BP	H	597	GH_HG	3	HG35	HG	Female
4742_BQ	H	606	GH_HG	3	HG36	HG	Female
4742_BR	H	569	GH_HG	2	HG37	HG	Female
4742_BS	H	623	GH_HG	5	HG38	HG	Female
4742_BT	H	638	GH_HG	3	HG39	HG	Female
4742_BU	H	630	GH_HG	4	HG40	HG	Female
4742_BV	H	618	GH_HG	3	HG41	HG	Female
4742_BW	H	630	GH_HG	2	HG42	HG	Female
4742_BX	H	590	GH_HG	6	HG43	HG	Female
4742_BY	H	660	GH_HG	3	HG44	HG	Female
4742_BZ	H	606	GH_HG	2	HG45	HG	Female
4742_CA	H	643	GH_HG	3	HG46	HG	Female
4742_CB	H	648	GH_HG	3	HG47	HG	Female
4742_CC	H	610	GH_HG	0	HG48	HG	Female
4742_CD	H	623	GH_HG	3	HG49	HG	Female
4742_CE	H	590	GH_HG	5	HG50	HG	Female
4742_CF	H	626	GH_HG	4	HG51	HG	Female
4742_CG	H	632	GH_HG	3	HG52	HG	Female
4742_CH	H	641	GH_HG	3	HG53	HG	Female
4742_CI	H	609	GH_HG	2	HG54	HG	Female
4742_CJ	H	659	GH_HG	4	HG55	HG	Female
4742_CK	H	621	GH_HG	1	HG56	HG	Female
4742_CL	H	619	GH_HG	4	HG57	HG	Female
4742_CM	H	633	GH_HG	3	HG58	HG	Female
4742_CN	H	635	GH_HG	3	HG59	HG	Female
4742_CO	H	643	GH_HG	2	HG60	HG	Female
4742_CP	H	635	GH_HG	6	HG61	HG	Female
4742_CQ	H	611	GH_HG	1	HG62	HG	Female
4607_BM	H	629	GH_HG	5	GH1	GH	Male
4607_BN	H	606	GH_HG	5	GH2	GH	Male
4607_BO	H	616	GH_HG	8	GH3	GH	Male
4607_BP	H	612	GH_HG	7	GH4	GH	Male
4607_BQ	H	603	GH_HG	6	GH5	GH	Male
4607_BR	H	622	GH_HG	6	GH6	GH	Male
4607_BS	H	641	GH_HG	6	GH7	GH	Male
4607_BT	H	582	GH_HG	5	GH8	GH	Male
4607_BU	H	633	GH_HG	4	GH9	GH	Male
4607_BV	H	637	GH_HG	2	GH10	GH	Male
4607_BW	H	639	GH_HG	7	GH11	GH	Male
4607_BX	H	639	GH_HG	4	GH12	GH	Male
4607_BY	H	642	GH_HG	6	GH13	GH	Male
4607_BZ	H	605	GH_HG	5	GH14	GH	Male
4607_CA	H	654	GH_HG	2	GH15	GH	Male
4607_CB	H	647	GH_HG	3	GH16	GH	Male
4607_CC	H	656	GH_HG	8	GH17	GH	Male
4607_CD	H	648	GH_HG	4	GH18	GH	Male
4607_CE	H	628	GH_HG	4	GH19	GH	Male
4607_CF	H	601	GH_HG	4	GH20	GH	Male
4607_CG	H	641	GH_HG	4	GH21	GH	Male
4607_CH	H	631	GH_HG	6	GH22	GH	Male
4607_CI	H	625	GH_HG	7	GH23	GH	Male
4607_CJ	H	638	GH_HG	5	GH24	GH	Male
4607_CL	H	650	GH_HG	5	GH26	GH	Male
4607_CM	H	655	GH_HG	4	GH27	GH	Male
4607_CN	H	652	GH_HG	4	GH28	GH	Male
4607_CO	H	658	GH_HG	4	GH29	GH	Male
4607_CP	H	669	GH_HG	2	GH30	GH	Male
4607_CQ	H	655	GH_HG	4	GH31	GH	Male
4742_AG	H	562	GH_HG	1	GH32	GH	Male
4742_AH	H	594	GH_HG	2	GH33	GH	Male
4742_AI	H	580	GH_HG	3	GH34	GH	Male
4742_AJ	H	591	GH_HG	4	GH35	GH	Male
4742_AK	H	573	GH_HG	5	GH36	GH	Male
4742_AL	H	595	GH_HG	4	GH37	GH	Male
4742_AM	H	544	GH_HG	5	GH38	GH	Male
4742_AN	H	577	GH_HG	5	GH39	GH	Male
4742_AO	H	633	GH_HG	3	GH40	GH	Male
4742_AP	H	662	GH_HG	3	GH41	GH	Male
4742_AQ	H	630	GH_HG	4	GH42	GH	Male
4742_AR	H	595	GH_HG	5	GH43	GH	Male
4742_AS	H	633	GH_HG	3	GH44	GH	Male
4742_AT	H	637	GH_HG	3	GH45	GH	Male
4742_AU	H	605	GH_HG	4	GH46	GH	Male
4742_AV	H	577	GH_HG	1	GH47	GH	Male
4742_AW	H	633	GH_HG	6	GH48	GH	Male
4742_AX	H	602	GH_HG	4	GH49	GH	Male
4742_AY	H	586	GH_HG	4	GH50	GH	Male
4742_AZ	H	609	GH_HG	6	GH51	GH	Male
4742_BA	H	582	GH_HG	3	GH52	GH	Male
4742_BB	H	634	GH_HG	4	GH53	GH	Male
4742_BC	H	565	GH_HG	4	GH54	GH	Male
4742_BD	H	616	GH_HG	5	GH55	GH	Male
4742_BE	H	637	GH_HG	6	GH56	GH	Male
4742_BF	H	593	GH_HG	5	GH57	GH	Male
4742_BG	H	566	GH_HG	1	GH58	GH	Male
4742_BH	H	566	GH_HG	5	GH59	GH	Male
4742_BI	H	620	GH_HG	5	GH60	GH	Male
4742_BJ	H	620	GH_HG	7	GH61	GH	Male
4742_BK	H	597	GH_HG	5	GH62	GH	Male
4742_BL	H	592	GH_HG	4	GH63	GH	Male
