# Supplementary material for: The megabase-scale crossover landscape is largely independent of sequence divergence
Source: Nat Commun. 2022 Jul 2;13:3828. doi: 10.1038/s41467-022-31509-8 (PMC9250513; doi:10.1038/s41467-022-31509-8)
Supplement: Supplementary file 10 — Source Data [file 41467_2022_31509_MOESM10_ESM.zip › Source_Data/Figure4.Col_COs.14markers.genome.rf.4chr_1chr.top5.train_test.txt]

chr	win_id	start	stop	value	class	group	sample	round
Chr2	1	1	50000	2.00880149564455	Observed	Train	Observed_train	chr_chr1
Chr2	2	50001	100000	2.00880149564455	Observed	Train	Observed_train	chr_chr1
Chr2	3	100001	150000	2.00880149564455	Observed	Train	Observed_train	chr_chr1
Chr2	4	150001	200000	2.00880149564455	Observed	Train	Observed_train	chr_chr1
Chr2	5	200001	250000	2.00880149564455	Observed	Train	Observed_train	chr_chr1
Chr2	6	250001	300000	2.00880149564455	Observed	Train	Observed_train	chr_chr1
Chr2	7	300001	350000	2.00880149564455	Observed	Train	Observed_train	chr_chr1
Chr2	8	350001	400000	2.00880149564455	Observed	Train	Observed_train	chr_chr1
Chr2	9	400001	450000	2.00880149564455	Observed	Train	Observed_train	chr_chr1
Chr2	10	450001	500000	2.00880149564455	Observed	Train	Observed_train	chr_chr1
Chr2	11	500001	550000	2.00880149564455	Observed	Train	Observed_train	chr_chr1
Chr2	12	550001	600000	2.00880149564455	Observed	Train	Observed_train	chr_chr1
Chr2	13	600001	650000	2.00880149564455	Observed	Train	Observed_train	chr_chr1
Chr2	14	650001	700000	2.00880149564455	Observed	Train	Observed_train	chr_chr1
Chr2	15	700001	750000	2.00880149564455	Observed	Train	Observed_train	chr_chr1
Chr2	16	750001	800000	2.00880149564455	Observed	Train	Observed_train	chr_chr1
Chr2	17	800001	850000	2.00880149564455	Observed	Train	Observed_train	chr_chr1
Chr2	18	850001	900000	2.00880149564455	Observed	Train	Observed_train	chr_chr1
Chr2	19	900001	950000	2.00880149564455	Observed	Train	Observed_train	chr_chr1
Chr2	20	950001	1000000	2.00880149564455	Observed	Train	Observed_train	chr_chr1
Chr2	21	1000001	1050000	2.00880149564455	Observed	Train	Observed_train	chr_chr1
Chr2	22	1050001	1100000	2.00880149564455	Observed	Train	Observed_train	chr_chr1
Chr2	23	1100001	1150000	2.24321314241506	Observed	Train	Observed_train	chr_chr1
Chr2	24	1150001	1200000	2.35124409511332	Observed	Train	Observed_train	chr_chr1
Chr2	25	1200001	1250000	2.42360931283644	Observed	Train	Observed_train	chr_chr1
Chr2	26	1250001	1300000	2.67637070098095	Observed	Train	Observed_train	chr_chr1
Chr2	27	1300001	1350000	2.78440165367921	Observed	Train	Observed_train	chr_chr1
Chr2	28	1350001	1400000	2.78440165367921	Observed	Train	Observed_train	chr_chr1
Chr2	29	1400001	1450000	2.83841713002833	Observed	Train	Observed_train	chr_chr1
Chr2	30	1450001	1500000	2.83841713002833	Observed	Train	Observed_train	chr_chr1
Chr2	31	1500001	1550000	2.73489473930656	Observed	Train	Observed_train	chr_chr1
Chr2	32	1550001	1600000	2.73413701050743	Observed	Train	Observed_train	chr_chr1
Chr2	33	1600001	1650000	2.58338255548642	Observed	Train	Observed_train	chr_chr1
Chr2	34	1650001	1700000	2.1974585736525	Observed	Train	Observed_train	chr_chr1
Chr2	35	1700001	1750000	1.98036292048312	Observed	Train	Observed_train	chr_chr1
Chr2	36	1750001	1800000	1.96201317910912	Observed	Train	Observed_train	chr_chr1
Chr2	37	1800001	1850000	1.81728274366287	Observed	Train	Observed_train	chr_chr1
Chr2	38	1850001	1900000	1.67255230821662	Observed	Train	Observed_train	chr_chr1
Chr2	39	1900001	1950000	1.67255230821662	Observed	Train	Observed_train	chr_chr1
Chr2	40	1950001	2000000	1.38412533634025	Observed	Train	Observed_train	chr_chr1
Chr2	41	2000001	2050000	1.257744642268	Observed	Train	Observed_train	chr_chr1
Chr2	42	2050001	2100000	1.33010985999113	Observed	Train	Observed_train	chr_chr1
Chr2	43	2100001	2150000	1.20372916591887	Observed	Train	Observed_train	chr_chr1
Chr2	44	2150001	2200000	0.969317519148363	Observed	Train	Observed_train	chr_chr1
Chr2	45	2200001	2250000	0.915302042799236	Observed	Train	Observed_train	chr_chr1
Chr2	46	2250001	2300000	0.915302042799236	Observed	Train	Observed_train	chr_chr1
Chr2	47	2300001	2350000	0.861286566450109	Observed	Train	Observed_train	chr_chr1
Chr2	48	2350001	2400000	0.861286566450109	Observed	Train	Observed_train	chr_chr1
Chr2	49	2400001	2450000	0.807271090100982	Observed	Train	Observed_train	chr_chr1
Chr2	50	2450001	2500000	0.626874919679601	Observed	Train	Observed_train	chr_chr1
Chr2	51	2500001	2550000	0.42812900788422	Observed	Train	Observed_train	chr_chr1
Chr2	52	2550001	2600000	0.0673368182847306	Observed	Train	Observed_train	chr_chr1
Chr2	53	2600001	2650000	-0.0773936171615227	Observed	Train	Observed_train	chr_chr1
Chr2	54	2650001	2700000	-0.276139528956903	Observed	Train	Observed_train	chr_chr1
Chr2	55	2700001	2750000	-0.474885440752284	Observed	Train	Observed_train	chr_chr1
Chr2	56	2750001	2800000	-0.474885440752284	Observed	Train	Observed_train	chr_chr1
Chr2	57	2800001	2850000	-0.474885440752284	Observed	Train	Observed_train	chr_chr1
Chr2	58	2850001	2900000	-0.601266134824538	Observed	Train	Observed_train	chr_chr1
Chr2	59	2900001	2950000	-0.673631352547664	Observed	Train	Observed_train	chr_chr1
Chr2	60	2950001	3000000	-0.818361787993917	Observed	Train	Observed_train	chr_chr1
Chr2	61	3000001	3050000	-1.0171076997893	Observed	Train	Observed_train	chr_chr1
Chr2	62	3050001	3100000	-1.07112317613842	Observed	Train	Observed_train	chr_chr1
Chr2	63	3100001	3150000	-1.07112317613842	Observed	Train	Observed_train	chr_chr1
Chr2	64	3150001	3200000	-1.30553482290893	Observed	Train	Observed_train	chr_chr1
Chr2	65	3200001	3250000	-1.41356577560719	Observed	Train	Observed_train	chr_chr1
Chr2	66	3250001	3300000	-1.35955029925806	Observed	Train	Observed_train	chr_chr1
Chr2	67	3300001	3350000	-1.61231168740257	Observed	Train	Observed_train	chr_chr1
Chr2	68	3350001	3400000	-1.72034264010082	Observed	Train	Observed_train	chr_chr1
Chr2	69	3400001	3450000	-1.6663271637517	Observed	Train	Observed_train	chr_chr1
Chr2	70	3450001	3500000	-1.72034264010082	Observed	Train	Observed_train	chr_chr1
Chr2	71	3500001	3550000	-1.72034264010082	Observed	Train	Observed_train	chr_chr1
Chr2	72	3550001	3600000	-1.6479774223777	Observed	Train	Observed_train	chr_chr1
Chr2	73	3600001	3650000	-1.82837359279908	Observed	Train	Observed_train	chr_chr1
Chr2	74	3650001	3700000	-1.93640454549733	Observed	Train	Observed_train	chr_chr1
Chr2	75	3700001	3750000	-1.99042002184646	Observed	Train	Observed_train	chr_chr1
Chr2	76	3750001	3800000	-1.91805480412333	Observed	Train	Observed_train	chr_chr1
Chr2	77	3800001	3850000	-1.84568958640021	Observed	Train	Observed_train	chr_chr1
Chr2	78	3850001	3900000	-1.89970506274933	Observed	Train	Observed_train	chr_chr1
Chr2	79	3900001	3950000	-1.89970506274933	Observed	Train	Observed_train	chr_chr1
Chr2	80	3950001	4000000	-1.97207028047246	Observed	Train	Observed_train	chr_chr1
Chr2	81	4000001	4050000	-1.97207028047246	Observed	Train	Observed_train	chr_chr1
Chr2	82	4050001	4100000	-1.91805480412333	Observed	Train	Observed_train	chr_chr1
Chr2	83	4100001	4150000	-1.93640454549733	Observed	Train	Observed_train	chr_chr1
Chr2	84	4150001	4200000	-1.93640454549733	Observed	Train	Observed_train	chr_chr1
Chr2	85	4200001	4250000	-1.8823890691482	Observed	Train	Observed_train	chr_chr1
Chr2	86	4250001	4300000	-1.8823890691482	Observed	Train	Observed_train	chr_chr1
Chr2	87	4300001	4350000	-1.8823890691482	Observed	Train	Observed_train	chr_chr1
Chr2	88	4350001	4400000	-1.8823890691482	Observed	Train	Observed_train	chr_chr1
Chr2	89	4400001	4450000	-1.8823890691482	Observed	Train	Observed_train	chr_chr1
Chr2	90	4450001	4500000	-1.84672333417308	Observed	Train	Observed_train	chr_chr1
Chr2	91	4500001	4550000	-1.84672333417308	Observed	Train	Observed_train	chr_chr1
Chr2	92	4550001	4600000	-1.84672333417308	Observed	Train	Observed_train	chr_chr1
Chr2	93	4600001	4650000	-1.84672333417308	Observed	Train	Observed_train	chr_chr1
Chr2	94	4650001	4700000	-1.9007388105222	Observed	Train	Observed_train	chr_chr1
Chr2	95	4700001	4750000	-1.79270785782395	Observed	Train	Observed_train	chr_chr1
Chr2	96	4750001	4800000	-1.6663271637517	Observed	Train	Observed_train	chr_chr1
Chr2	97	4800001	4850000	-1.44923151058232	Observed	Train	Observed_train	chr_chr1
Chr2	98	4850001	4900000	-1.44923151058232	Observed	Train	Observed_train	chr_chr1
Chr2	99	4900001	4950000	-1.44923151058232	Observed	Train	Observed_train	chr_chr1
Chr2	100	4950001	5000000	-1.30450107513606	Observed	Train	Observed_train	chr_chr1
Chr2	101	5000001	5050000	-1.10575516334068	Observed	Train	Observed_train	chr_chr1
Chr2	102	5050001	5100000	-1.03338994561756	Observed	Train	Observed_train	chr_chr1
Chr2	103	5100001	5150000	-0.617548531896069	Observed	Train	Observed_train	chr_chr1
Chr2	104	5150001	5200000	-0.545183314172943	Observed	Train	Observed_train	chr_chr1
Chr2	105	5200001	5250000	-0.491167837823815	Observed	Train	Observed_train	chr_chr1
Chr2	106	5250001	5300000	-0.491167837823815	Observed	Train	Observed_train	chr_chr1
Chr2	107	5300001	5350000	-0.509517579197815	Observed	Train	Observed_train	chr_chr1
Chr2	108	5350001	5400000	-0.437152361474688	Observed	Train	Observed_train	chr_chr1
Chr2	109	5400001	5450000	-0.364787143751561	Observed	Train	Observed_train	chr_chr1
Chr2	110	5450001	5500000	-0.346437402377562	Observed	Train	Observed_train	chr_chr1
Chr2	111	5500001	5550000	-0.147691490582182	Observed	Train	Observed_train	chr_chr1
Chr2	112	5550001	5600000	-0.0213107965099277	Observed	Train	Observed_train	chr_chr1
Chr2	113	5600001	5650000	-0.0936760142330542	Observed	Train	Observed_train	chr_chr1
Chr2	114	5650001	5700000	0.105069897562327	Observed	Train	Observed_train	chr_chr1
Chr2	115	5700001	5750000	0.105069897562327	Observed	Train	Observed_train	chr_chr1
Chr2	116	5750001	5800000	0.159085373911454	Observed	Train	Observed_train	chr_chr1
Chr2	117	5800001	5850000	0.213100850260581	Observed	Train	Observed_train	chr_chr1
Chr2	118	5850001	5900000	0.267116326609708	Observed	Train	Observed_train	chr_chr1
Chr2	119	5900001	5950000	0.393497020681962	Observed	Train	Observed_train	chr_chr1
Chr2	120	5950001	6000000	0.681923992558324	Observed	Train	Observed_train	chr_chr1
Chr2	121	6000001	6050000	0.681923992558324	Observed	Train	Observed_train	chr_chr1
Chr2	122	6050001	6100000	0.826654428004578	Observed	Train	Observed_train	chr_chr1
Chr2	123	6100001	6150000	0.845004169378576	Observed	Train	Observed_train	chr_chr1
Chr2	124	6150001	6200000	0.935719128475703	Observed	Train	Observed_train	chr_chr1
Chr2	125	6200001	6250000	0.935719128475703	Observed	Train	Observed_train	chr_chr1
Chr2	126	6250001	6300000	1.06209982254796	Observed	Train	Observed_train	chr_chr1
Chr2	127	6300001	6350000	1.06209982254796	Observed	Train	Observed_train	chr_chr1
Chr2	128	6350001	6400000	1.11611529889708	Observed	Train	Observed_train	chr_chr1
Chr2	129	6400001	6450000	1.18848051662021	Observed	Train	Observed_train	chr_chr1
Chr2	130	6450001	6500000	1.18848051662021	Observed	Train	Observed_train	chr_chr1
Chr2	131	6500001	6550000	1.31486105944919	Observed	Train	Observed_train	chr_chr1
Chr2	132	6550001	6600000	1.38722627717232	Observed	Train	Observed_train	chr_chr1
Chr2	133	6600001	6650000	1.44124175352145	Observed	Train	Observed_train	chr_chr1
Chr2	134	6650001	6700000	1.5492727062197	Observed	Train	Observed_train	chr_chr1
Chr2	135	6700001	6750000	1.85604957071333	Observed	Train	Observed_train	chr_chr1
Chr2	136	6750001	6800000	1.74801861801508	Observed	Train	Observed_train	chr_chr1
Chr2	137	6800001	6850000	1.80203409436421	Observed	Train	Observed_train	chr_chr1
Chr2	138	6850001	6900000	1.76533461161621	Observed	Train	Observed_train	chr_chr1
Chr2	139	6900001	6950000	1.76533461161621	Observed	Train	Observed_train	chr_chr1
Chr2	140	6950001	7000000	1.83769982933934	Observed	Train	Observed_train	chr_chr1
Chr2	141	7000001	7050000	1.76533461161621	Observed	Train	Observed_train	chr_chr1
Chr2	142	7050001	7100000	1.62060417616996	Observed	Train	Observed_train	chr_chr1
Chr2	143	7100001	7150000	1.69296939389308	Observed	Train	Observed_train	chr_chr1
Chr2	144	7150001	7200000	1.33114345652072	Observed	Train	Observed_train	chr_chr1
Chr2	145	7200001	7250000	1.36680919149585	Observed	Train	Observed_train	chr_chr1
Chr2	146	7250001	7300000	1.45752415059298	Observed	Train	Observed_train	chr_chr1
Chr2	147	7300001	7350000	1.5115396269421	Observed	Train	Observed_train	chr_chr1
Chr2	148	7350001	7400000	1.71028553873749	Observed	Train	Observed_train	chr_chr1
Chr2	149	7400001	7450000	1.63792032101436	Observed	Train	Observed_train	chr_chr1
Chr2	150	7450001	7500000	1.63792032101436	Observed	Train	Observed_train	chr_chr1
Chr2	151	7500001	7550000	1.67358605598949	Observed	Train	Observed_train	chr_chr1
Chr2	152	7550001	7600000	1.52885562054323	Observed	Train	Observed_train	chr_chr1
Chr2	153	7600001	7650000	1.40247492647098	Observed	Train	Observed_train	chr_chr1
Chr2	154	7650001	7700000	1.40247492647098	Observed	Train	Observed_train	chr_chr1
Chr2	155	7700001	7750000	1.34845945012185	Observed	Train	Observed_train	chr_chr1
Chr2	156	7750001	7800000	1.34845945012185	Observed	Train	Observed_train	chr_chr1
Chr2	157	7800001	7850000	1.29444397377272	Observed	Train	Observed_train	chr_chr1
Chr2	158	7850001	7900000	1.16806327970047	Observed	Train	Observed_train	chr_chr1
Chr2	159	7900001	7950000	0.987667109279089	Observed	Train	Observed_train	chr_chr1
Chr2	160	7950001	8000000	0.861286415206835	Observed	Train	Observed_train	chr_chr1
Chr2	161	8000001	8050000	0.572859443330473	Observed	Train	Observed_train	chr_chr1
Chr2	162	8050001	8100000	0.699240137402727	Observed	Train	Observed_train	chr_chr1
Chr2	163	8100001	8150000	0.680890396028727	Observed	Train	Observed_train	chr_chr1
Chr2	164	8150001	8200000	0.680890396028727	Observed	Train	Observed_train	chr_chr1
Chr2	165	8200001	8250000	0.6085251783056	Observed	Train	Observed_train	chr_chr1
Chr2	166	8250001	8300000	0.680890396028727	Observed	Train	Observed_train	chr_chr1
Chr2	167	8300001	8350000	0.500494225607346	Observed	Train	Observed_train	chr_chr1
Chr2	168	8350001	8400000	0.500494225607346	Observed	Train	Observed_train	chr_chr1
Chr2	169	8400001	8450000	0.699240137402727	Observed	Train	Observed_train	chr_chr1
Chr2	170	8450001	8500000	0.680890396028727	Observed	Train	Observed_train	chr_chr1
Chr2	171	8500001	8550000	0.680890396028727	Observed	Train	Observed_train	chr_chr1
Chr2	172	8550001	8600000	0.645224812296873	Observed	Train	Observed_train	chr_chr1
Chr2	173	8600001	8650000	0.717590030019999	Observed	Train	Observed_train	chr_chr1
Chr2	174	8650001	8700000	0.771605506369126	Observed	Train	Observed_train	chr_chr1
Chr2	175	8700001	8750000	0.862320465466253	Observed	Train	Observed_train	chr_chr1
Chr2	176	8750001	8800000	0.700274036418871	Observed	Train	Observed_train	chr_chr1
Chr2	177	8800001	8850000	0.700274036418871	Observed	Train	Observed_train	chr_chr1
Chr2	178	8850001	8900000	0.51987786599749	Observed	Train	Observed_train	chr_chr1
Chr2	179	8900001	8950000	0.411846913299235	Observed	Train	Observed_train	chr_chr1
Chr2	180	8950001	9000000	0.411846913299235	Observed	Train	Observed_train	chr_chr1
Chr2	181	9000001	9050000	0.411846913299235	Observed	Train	Observed_train	chr_chr1
Chr2	182	9050001	9100000	0.556577348745488	Observed	Train	Observed_train	chr_chr1
Chr2	183	9100001	9150000	0.502561872396361	Observed	Train	Observed_train	chr_chr1
Chr2	184	9150001	9200000	0.430196654673234	Observed	Train	Observed_train	chr_chr1
Chr2	185	9200001	9250000	0.610592825094615	Observed	Train	Observed_train	chr_chr1
Chr2	186	9250001	9300000	0.556577348745488	Observed	Train	Observed_train	chr_chr1
Chr2	187	9300001	9350000	0.411846913299235	Observed	Train	Observed_train	chr_chr1
Chr2	188	9350001	9400000	0.556577348745488	Observed	Train	Observed_train	chr_chr1
Chr2	189	9400001	9450000	0.376181178324107	Observed	Train	Observed_train	chr_chr1
Chr2	190	9450001	9500000	0.538227607371489	Observed	Train	Observed_train	chr_chr1
Chr2	191	9500001	9550000	0.627908818695744	Observed	Train	Observed_train	chr_chr1
Chr2	192	9550001	9600000	0.51987786599749	Observed	Train	Observed_train	chr_chr1
Chr2	193	9600001	9650000	0.465862389648363	Observed	Train	Observed_train	chr_chr1
Chr2	194	9650001	9700000	0.465862389648363	Observed	Train	Observed_train	chr_chr1
Chr2	195	9700001	9750000	0.465862389648363	Observed	Train	Observed_train	chr_chr1
Chr2	196	9750001	9800000	0.429162906900364	Observed	Train	Observed_train	chr_chr1
Chr2	197	9800001	9850000	0.429162906900364	Observed	Train	Observed_train	chr_chr1
Chr2	198	9850001	9900000	0.483178383249491	Observed	Train	Observed_train	chr_chr1
Chr2	199	9900001	9950000	0.483178383249491	Observed	Train	Observed_train	chr_chr1
Chr2	200	9950001	10000000	0.483178383249491	Observed	Train	Observed_train	chr_chr1
Chr2	201	10000001	10050000	0.627908818695744	Observed	Train	Observed_train	chr_chr1
Chr2	202	10050001	10100000	0.808304989117126	Observed	Train	Observed_train	chr_chr1
Chr2	203	10100001	10150000	0.988701159538507	Observed	Train	Observed_train	chr_chr1
Chr2	204	10150001	10200000	0.916335941815381	Observed	Train	Observed_train	chr_chr1
Chr2	205	10200001	10250000	0.897986200441381	Observed	Train	Observed_train	chr_chr1
Chr2	206	10250001	10300000	0.879636459067381	Observed	Train	Observed_train	chr_chr1
Chr2	207	10300001	10350000	0.879636459067381	Observed	Train	Observed_train	chr_chr1
Chr2	208	10350001	10400000	1.00601715313964	Observed	Train	Observed_train	chr_chr1
Chr2	209	10400001	10450000	1.07838237086276	Observed	Train	Observed_train	chr_chr1
Chr2	210	10450001	10500000	0.89798620044138	Observed	Train	Observed_train	chr_chr1
Chr2	211	10500001	10550000	0.970351418164506	Observed	Train	Observed_train	chr_chr1
Chr2	212	10550001	10600000	1.09673211223676	Observed	Train	Observed_train	chr_chr1
Chr2	213	10600001	10650000	0.952001676790507	Observed	Train	Observed_train	chr_chr1
Chr2	214	10650001	10700000	0.861286717693382	Observed	Train	Observed_train	chr_chr1
Chr2	215	10700001	10750000	0.753255764995127	Observed	Train	Observed_train	chr_chr1
Chr2	216	10750001	10800000	0.699240288646	Observed	Train	Observed_train	chr_chr1
Chr2	217	10800001	10850000	0.680890547272002	Observed	Train	Observed_train	chr_chr1
Chr2	218	10850001	10900000	0.807271241344256	Observed	Train	Observed_train	chr_chr1
Chr2	219	10900001	10950000	0.879636459067383	Observed	Train	Observed_train	chr_chr1
Chr2	220	10950001	11000000	0.807271241344256	Observed	Train	Observed_train	chr_chr1
Chr2	221	11000001	11050000	0.879636459067383	Observed	Train	Observed_train	chr_chr1
Chr2	222	11050001	11100000	0.807271241344256	Observed	Train	Observed_train	chr_chr1
Chr2	223	11100001	11150000	0.644191064524003	Observed	Train	Observed_train	chr_chr1
Chr2	224	11150001	11200000	0.71655628224713	Observed	Train	Observed_train	chr_chr1
Chr2	225	11200001	11250000	0.788921499970256	Observed	Train	Observed_train	chr_chr1
Chr2	226	11250001	11300000	0.626875070922874	Observed	Train	Observed_train	chr_chr1
Chr2	227	11300001	11350000	0.572859594573747	Observed	Train	Observed_train	chr_chr1
Chr2	228	11350001	11400000	0.572859594573747	Observed	Train	Observed_train	chr_chr1
Chr2	229	11400001	11450000	0.374113682778366	Observed	Train	Observed_train	chr_chr1
Chr2	230	11450001	11500000	0.247732988706112	Observed	Train	Observed_train	chr_chr1
Chr2	231	11500001	11550000	0.0856865596587302	Observed	Train	Observed_train	chr_chr1
Chr2	232	11550001	11600000	-0.0223443930395245	Observed	Train	Observed_train	chr_chr1
Chr2	233	11600001	11650000	0.158051777381857	Observed	Train	Observed_train	chr_chr1
Chr2	234	11650001	11700000	0.212067253730984	Observed	Train	Observed_train	chr_chr1
Chr2	235	11700001	11750000	0.212067253730984	Observed	Train	Observed_train	chr_chr1
Chr2	236	11750001	11800000	0.266082730080111	Observed	Train	Observed_train	chr_chr1
Chr2	237	11800001	11850000	0.158051777381856	Observed	Train	Observed_train	chr_chr1
Chr2	238	11850001	11900000	0.356797689177237	Observed	Train	Observed_train	chr_chr1
Chr2	239	11900001	11950000	0.30278221282811	Observed	Train	Observed_train	chr_chr1
Chr2	240	11950001	12000000	0.30278221282811	Observed	Train	Observed_train	chr_chr1
Chr2	241	12000001	12050000	0.30278221282811	Observed	Train	Observed_train	chr_chr1
Chr2	242	12050001	12100000	0.212067253730984	Observed	Train	Observed_train	chr_chr1
Chr2	243	12100001	12150000	0.158051777381857	Observed	Train	Observed_train	chr_chr1
Chr2	244	12150001	12200000	-0.148725087111779	Observed	Train	Observed_train	chr_chr1
Chr2	245	12200001	12250000	-0.202740563460906	Observed	Train	Observed_train	chr_chr1
Chr2	246	12250001	12300000	-0.130375345737779	Observed	Train	Observed_train	chr_chr1
Chr2	247	12300001	12350000	-0.0580101280146521	Observed	Train	Observed_train	chr_chr1
Chr2	248	12350001	12400000	-0.130375345737779	Observed	Train	Observed_train	chr_chr1
Chr2	249	12400001	12450000	-0.202740563460905	Observed	Train	Observed_train	chr_chr1
Chr2	250	12450001	12500000	-0.275105781184032	Observed	Train	Observed_train	chr_chr1
Chr2	251	12500001	12550000	-0.275105781184031	Observed	Train	Observed_train	chr_chr1
Chr2	252	12550001	12600000	-0.401486475256285	Observed	Train	Observed_train	chr_chr1
Chr2	253	12600001	12650000	-0.527867169328539	Observed	Train	Observed_train	chr_chr1
Chr2	254	12650001	12700000	-0.635898122026794	Observed	Train	Observed_train	chr_chr1
Chr2	255	12700001	12750000	-0.545183162929668	Observed	Train	Observed_train	chr_chr1
Chr2	256	12750001	12800000	-0.472817945206542	Observed	Train	Observed_train	chr_chr1
Chr2	257	12800001	12850000	-0.617548380652796	Observed	Train	Observed_train	chr_chr1
Chr2	258	12850001	12900000	-0.617548380652796	Observed	Train	Observed_train	chr_chr1
Chr2	259	12900001	12950000	-0.689913598375922	Observed	Train	Observed_train	chr_chr1
Chr2	260	12950001	13000000	-0.708263339749921	Observed	Train	Observed_train	chr_chr1
Chr2	261	13000001	13050000	-0.455501951605414	Observed	Train	Observed_train	chr_chr1
Chr2	262	13050001	13100000	-0.473851692979413	Observed	Train	Observed_train	chr_chr1
Chr2	263	13100001	13150000	-0.473851692979413	Observed	Train	Observed_train	chr_chr1
Chr2	264	13150001	13200000	-0.52786716932854	Observed	Train	Observed_train	chr_chr1
Chr2	265	13200001	13250000	-0.600232387051667	Observed	Train	Observed_train	chr_chr1
Chr2	266	13250001	13300000	-0.74496282249792	Observed	Train	Observed_train	chr_chr1
Chr2	267	13300001	13350000	-0.763312563871919	Observed	Train	Observed_train	chr_chr1
Chr2	268	13350001	13400000	-0.528900917101411	Observed	Train	Observed_train	chr_chr1
Chr2	269	13400001	13450000	-0.420869964403156	Observed	Train	Observed_train	chr_chr1
Chr2	270	13450001	13500000	-0.34850474668003	Observed	Train	Observed_train	chr_chr1
Chr2	271	13500001	13550000	-0.222124052607776	Observed	Train	Observed_train	chr_chr1
Chr2	272	13550001	13600000	-0.222124052607776	Observed	Train	Observed_train	chr_chr1
Chr2	273	13600001	13650000	-0.0233781408123951	Observed	Train	Observed_train	chr_chr1
Chr2	274	13650001	13700000	-0.203774311233776	Observed	Train	Observed_train	chr_chr1
Chr2	275	13700001	13750000	-0.131409093510649	Observed	Train	Observed_train	chr_chr1
Chr2	276	13750001	13800000	-0.131409093510649	Observed	Train	Observed_train	chr_chr1
Chr2	277	13800001	13850000	-0.185424569859777	Observed	Train	Observed_train	chr_chr1
Chr2	278	13850001	13900000	-0.185424569859777	Observed	Train	Observed_train	chr_chr1
Chr2	279	13900001	13950000	-0.33015500530603	Observed	Train	Observed_train	chr_chr1
Chr2	280	13950001	14000000	-0.203774311233776	Observed	Train	Observed_train	chr_chr1
Chr2	281	14000001	14050000	-0.203774311233776	Observed	Train	Observed_train	chr_chr1
Chr2	282	14050001	14100000	-0.131409093510649	Observed	Train	Observed_train	chr_chr1
Chr2	283	14100001	14150000	-0.0773936171615223	Observed	Train	Observed_train	chr_chr1
Chr2	284	14150001	14200000	-0.149758834884649	Observed	Train	Observed_train	chr_chr1
Chr2	285	14200001	14250000	-0.0957433585355216	Observed	Train	Observed_train	chr_chr1
Chr2	286	14250001	14300000	-0.0233781408123951	Observed	Train	Observed_train	chr_chr1
Chr2	287	14300001	14350000	0.175367770982985	Observed	Train	Observed_train	chr_chr1
Chr2	288	14350001	14400000	0.103002553259858	Observed	Train	Observed_train	chr_chr1
Chr2	289	14400001	14450000	0.103002553259858	Observed	Train	Observed_train	chr_chr1
Chr2	290	14450001	14500000	0.048987076910731	Observed	Train	Observed_train	chr_chr1
Chr2	291	14500001	14550000	0.121352294633857	Observed	Train	Observed_train	chr_chr1
Chr2	292	14550001	14600000	0.0489870769107306	Observed	Train	Observed_train	chr_chr1
Chr2	293	14600001	14650000	0.175367770982985	Observed	Train	Observed_train	chr_chr1
Chr2	294	14650001	14700000	0.229383247332112	Observed	Train	Observed_train	chr_chr1
Chr2	295	14700001	14750000	0.28339872368124	Observed	Train	Observed_train	chr_chr1
Chr2	296	14750001	14800000	0.211033505958113	Observed	Train	Observed_train	chr_chr1
Chr2	297	14800001	14850000	0.265048982307241	Observed	Train	Observed_train	chr_chr1
Chr2	298	14850001	14900000	0.337414200030368	Observed	Train	Observed_train	chr_chr1
Chr2	299	14900001	14950000	0.211033505958114	Observed	Train	Observed_train	chr_chr1
Chr2	300	14950001	15000000	0.229383247332112	Observed	Train	Observed_train	chr_chr1
Chr2	301	15000001	15050000	0.175367770982985	Observed	Train	Observed_train	chr_chr1
Chr2	302	15050001	15100000	0.139702036007857	Observed	Train	Observed_train	chr_chr1
Chr2	303	15100001	15150000	0.158051777381857	Observed	Train	Observed_train	chr_chr1
Chr2	304	15150001	15200000	0.42812900788422	Observed	Train	Observed_train	chr_chr1
Chr2	305	15200001	15250000	0.482144484233347	Observed	Train	Observed_train	chr_chr1
Chr2	306	15250001	15300000	0.536159960582474	Observed	Train	Observed_train	chr_chr1
Chr2	307	15300001	15350000	0.608525178305601	Observed	Train	Observed_train	chr_chr1
Chr2	308	15350001	15400000	0.662540654654728	Observed	Train	Observed_train	chr_chr1
Chr2	309	15400001	15450000	0.482144484233347	Observed	Train	Observed_train	chr_chr1
Chr2	310	15450001	15500000	0.482144484233347	Observed	Train	Observed_train	chr_chr1
Chr2	311	15500001	15550000	0.482144484233347	Observed	Train	Observed_train	chr_chr1
Chr2	312	15550001	15600000	0.554509701956473	Observed	Train	Observed_train	chr_chr1
Chr2	313	15600001	15650000	0.6268749196796	Observed	Train	Observed_train	chr_chr1
Chr2	314	15650001	15700000	0.482144484233346	Observed	Train	Observed_train	chr_chr1
Chr2	315	15700001	15750000	0.644190913280729	Observed	Train	Observed_train	chr_chr1
Chr2	316	15750001	15800000	0.571825695557602	Observed	Train	Observed_train	chr_chr1
Chr2	317	15800001	15850000	0.80623734232811	Observed	Train	Observed_train	chr_chr1
Chr2	318	15850001	15900000	0.914268295026365	Observed	Train	Observed_train	chr_chr1
Chr2	319	15900001	15950000	0.986633512749491	Observed	Train	Observed_train	chr_chr1
Chr2	320	15950001	16000000	1.04064898909862	Observed	Train	Observed_train	chr_chr1
Chr2	321	16000001	16050000	1.04064898909862	Observed	Train	Observed_train	chr_chr1
Chr2	322	16050001	16100000	1.16702968317087	Observed	Train	Observed_train	chr_chr1
Chr2	323	16100001	16150000	1.14867994179687	Observed	Train	Observed_train	chr_chr1
Chr2	324	16150001	16200000	1.04064898909862	Observed	Train	Observed_train	chr_chr1
Chr2	325	16200001	16250000	0.986633512749491	Observed	Train	Observed_train	chr_chr1
Chr2	326	16250001	16300000	0.986633512749491	Observed	Train	Observed_train	chr_chr1
Chr2	327	16300001	16350000	0.914268295026365	Observed	Train	Observed_train	chr_chr1
Chr2	328	16350001	16400000	0.697172641856985	Observed	Train	Observed_train	chr_chr1
Chr2	329	16400001	16450000	0.715522383230984	Observed	Train	Observed_train	chr_chr1
Chr2	330	16450001	16500000	0.769537859580112	Observed	Train	Observed_train	chr_chr1
Chr2	331	16500001	16550000	0.823553335929239	Observed	Train	Observed_train	chr_chr1
Chr2	332	16550001	16600000	0.877568812278367	Observed	Train	Observed_train	chr_chr1
Chr2	333	16600001	16650000	0.985599764976622	Observed	Train	Observed_train	chr_chr1
Chr2	334	16650001	16700000	0.913234547253496	Observed	Train	Observed_train	chr_chr1
Chr2	335	16700001	16750000	0.967250023602623	Observed	Train	Observed_train	chr_chr1
Chr2	336	16750001	16800000	0.913234547253496	Observed	Train	Observed_train	chr_chr1
Chr2	337	16800001	16850000	0.967250023602622	Observed	Train	Observed_train	chr_chr1
Chr2	338	16850001	16900000	1.02126549995175	Observed	Train	Observed_train	chr_chr1
Chr2	339	16900001	16950000	1.00291575857775	Observed	Train	Observed_train	chr_chr1
Chr2	340	16950001	17000000	1.00291575857775	Observed	Train	Observed_train	chr_chr1
Chr2	341	17000001	17050000	1.23732740534826	Observed	Train	Observed_train	chr_chr1
Chr2	342	17050001	17100000	1.23732740534826	Observed	Train	Observed_train	chr_chr1
Chr2	343	17100001	17150000	1.02023175217888	Observed	Train	Observed_train	chr_chr1
Chr2	344	17150001	17200000	1.12826270487713	Observed	Train	Observed_train	chr_chr1
Chr2	345	17200001	17250000	0.912200950723897	Observed	Train	Observed_train	chr_chr1
Chr2	346	17250001	17300000	0.966216427073025	Observed	Train	Observed_train	chr_chr1
Chr2	347	17300001	17350000	1.02023190342215	Observed	Train	Observed_train	chr_chr1
Chr2	348	17350001	17400000	1.16392843985226	Observed	Train	Observed_train	chr_chr1
Chr2	349	17400001	17450000	1.16392843985226	Observed	Train	Observed_train	chr_chr1
Chr2	350	17450001	17500000	1.34432461027364	Observed	Train	Observed_train	chr_chr1
Chr2	351	17500001	17550000	1.29030913392452	Observed	Train	Observed_train	chr_chr1
Chr2	352	17550001	17600000	1.41668982799677	Observed	Train	Observed_train	chr_chr1
Chr2	353	17600001	17650000	1.27195939255052	Observed	Train	Observed_train	chr_chr1
Chr2	354	17650001	17700000	1.41565592898063	Observed	Train	Observed_train	chr_chr1
Chr2	355	17700001	17750000	1.3799901940055	Observed	Train	Observed_train	chr_chr1
Chr2	356	17750001	17800000	1.48802099546048	Observed	Train	Observed_train	chr_chr1
Chr2	357	17800001	17850000	1.48802099546048	Observed	Train	Observed_train	chr_chr1
Chr2	358	17850001	17900000	1.25360934868997	Observed	Train	Observed_train	chr_chr1
Chr2	359	17900001	17950000	1.14557839599172	Observed	Train	Observed_train	chr_chr1
Chr2	360	17950001	18000000	1.34241924751686	Observed	Train	Observed_train	chr_chr1
Chr2	361	18000001	18050000	1.62446375326079	Observed	Train	Observed_train	chr_chr1
Chr2	362	18050001	18100000	1.49808305918854	Observed	Train	Observed_train	chr_chr1
Chr2	363	18100001	18150000	1.50630539974042	Observed	Train	Observed_train	chr_chr1
Chr2	364	18150001	18200000	1.57315931258522	Observed	Train	Observed_train	chr_chr1
Chr2	365	18200001	18250000	1.57315931258522	Observed	Train	Observed_train	chr_chr1
Chr2	366	18250001	18300000	1.96323477102741	Observed	Train	Observed_train	chr_chr1
Chr2	367	18300001	18350000	2.16469171849633	Observed	Train	Observed_train	chr_chr1
Chr2	368	18350001	18400000	2.40643064812745	Observed	Train	Observed_train	chr_chr1
Chr2	369	18400001	18450000	2.67474165968445	Observed	Train	Observed_train	chr_chr1
Chr2	370	18450001	18500000	2.60237644196132	Observed	Train	Observed_train	chr_chr1
Chr2	371	18500001	18550000	2.54836096561219	Observed	Train	Observed_train	chr_chr1
Chr2	372	18550001	18600000	2.49434548926307	Observed	Train	Observed_train	chr_chr1
Chr2	373	18600001	18650000	2.36796479519081	Observed	Train	Observed_train	chr_chr1
Chr2	374	18650001	18700000	2.25993384249256	Observed	Train	Observed_train	chr_chr1
Chr2	375	18700001	18750000	2.25993384249256	Observed	Train	Observed_train	chr_chr1
Chr2	376	18750001	18800000	2.25993384249256	Observed	Train	Observed_train	chr_chr1
Chr2	377	18800001	18850000	2.25993384249256	Observed	Train	Observed_train	chr_chr1
Chr2	378	18850001	18900000	2.25993384249256	Observed	Train	Observed_train	chr_chr1
Chr2	379	18900001	18950000	2.25993384249256	Observed	Train	Observed_train	chr_chr1
Chr2	380	18950001	19000000	2.25993384249256	Observed	Train	Observed_train	chr_chr1
Chr2	381	19000001	19050000	2.25993384249256	Observed	Train	Observed_train	chr_chr1
Chr2	382	19050001	19100000	2.25993384249256	Observed	Train	Observed_train	chr_chr1
Chr2	383	19100001	19150000	2.25993384249256	Observed	Train	Observed_train	chr_chr1
Chr2	384	19150001	19200000	2.25993384249256	Observed	Train	Observed_train	chr_chr1
Chr2	385	19200001	19250000	2.25993384249256	Observed	Train	Observed_train	chr_chr1
Chr2	386	19250001	19300000	2.25993384249256	Observed	Train	Observed_train	chr_chr1
Chr2	387	19300001	19350000	2.25993384249256	Observed	Train	Observed_train	chr_chr1
Chr2	388	19350001	19400000	2.25993384249256	Observed	Train	Observed_train	chr_chr1
Chr2	389	19400001	19450000	2.25993384249256	Observed	Train	Observed_train	chr_chr1
Chr2	390	19450001	19500000	2.25993384249256	Observed	Train	Observed_train	chr_chr1
Chr2	391	19500001	19550000	2.25993384249256	Observed	Train	Observed_train	chr_chr1
Chr2	392	19550001	19600000	2.25993384249256	Observed	Train	Observed_train	chr_chr1
Chr2	393	19600001	19650000	2.25993384249256	Observed	Train	Observed_train	chr_chr1
Chr2	394	19650001	19698289	2.25993384249256	Observed	Train	Observed_train	chr_chr1
Chr3	1	1	50000	0.585085344569355	Observed	Train	Observed_train	chr_chr1
Chr3	2	50001	100000	0.585085344569355	Observed	Train	Observed_train	chr_chr1
Chr3	3	100001	150000	0.585085344569355	Observed	Train	Observed_train	chr_chr1
Chr3	4	150001	200000	0.585085344569355	Observed	Train	Observed_train	chr_chr1
Chr3	5	200001	250000	0.585085344569355	Observed	Train	Observed_train	chr_chr1
Chr3	6	250001	300000	0.585085344569355	Observed	Train	Observed_train	chr_chr1
Chr3	7	300001	350000	0.585085344569355	Observed	Train	Observed_train	chr_chr1
Chr3	8	350001	400000	0.585085344569355	Observed	Train	Observed_train	chr_chr1
Chr3	9	400001	450000	0.585085344569355	Observed	Train	Observed_train	chr_chr1
Chr3	10	450001	500000	0.585085344569355	Observed	Train	Observed_train	chr_chr1
Chr3	11	500001	550000	0.585085344569355	Observed	Train	Observed_train	chr_chr1
Chr3	12	550001	600000	0.585085344569355	Observed	Train	Observed_train	chr_chr1
Chr3	13	600001	650000	0.585085344569355	Observed	Train	Observed_train	chr_chr1
Chr3	14	650001	700000	0.585085344569355	Observed	Train	Observed_train	chr_chr1
Chr3	15	700001	750000	0.585085344569355	Observed	Train	Observed_train	chr_chr1
Chr3	16	750001	800000	0.585085344569355	Observed	Train	Observed_train	chr_chr1
Chr3	17	800001	850000	0.585085344569355	Observed	Train	Observed_train	chr_chr1
Chr3	18	850001	900000	0.585085344569355	Observed	Train	Observed_train	chr_chr1
Chr3	19	900001	950000	0.585085344569355	Observed	Train	Observed_train	chr_chr1
Chr3	20	950001	1000000	0.585085344569355	Observed	Train	Observed_train	chr_chr1
Chr3	21	1000001	1050000	0.585085344569355	Observed	Train	Observed_train	chr_chr1
Chr3	22	1050001	1100000	0.648367042542543	Observed	Train	Observed_train	chr_chr1
Chr3	23	1100001	1150000	0.711648740515731	Observed	Train	Observed_train	chr_chr1
Chr3	24	1150001	1200000	0.355024059311479	Observed	Train	Observed_train	chr_chr1
Chr3	25	1200001	1250000	0.440957764810396	Observed	Train	Observed_train	chr_chr1
Chr3	26	1250001	1300000	0.440957764810396	Observed	Train	Observed_train	chr_chr1
Chr3	27	1300001	1350000	0.280678764654567	Observed	Train	Observed_train	chr_chr1
Chr3	28	1350001	1400000	0.183681462471927	Observed	Train	Observed_train	chr_chr1
Chr3	29	1400001	1450000	0.183681462471927	Observed	Train	Observed_train	chr_chr1
Chr3	30	1450001	1500000	0.184483051820312	Observed	Train	Observed_train	chr_chr1
Chr3	31	1500001	1550000	0.184483051820312	Observed	Train	Observed_train	chr_chr1
Chr3	32	1550001	1600000	0.032202703415182	Observed	Train	Observed_train	chr_chr1
Chr3	33	1600001	1650000	0.0134172301708624	Observed	Train	Observed_train	chr_chr1
Chr3	34	1650001	1700000	-0.248176613889939	Observed	Train	Observed_train	chr_chr1
Chr3	35	1700001	1750000	-0.328714413128036	Observed	Train	Observed_train	chr_chr1
Chr3	36	1750001	1800000	-0.198284482900251	Observed	Train	Observed_train	chr_chr1
Chr3	37	1800001	1850000	-0.0717210869538745	Observed	Train	Observed_train	chr_chr1
Chr3	38	1850001	1900000	-0.028754234204416	Observed	Train	Observed_train	chr_chr1
Chr3	39	1900001	1950000	0.0774943165182312	Observed	Train	Observed_train	chr_chr1
Chr3	40	1950001	2000000	0.0142126185450429	Observed	Train	Observed_train	chr_chr1
Chr3	41	2000001	2050000	0.0345274637687723	Observed	Train	Observed_train	chr_chr1
Chr3	42	2050001	2100000	0.0345274637687727	Observed	Train	Observed_train	chr_chr1
Chr3	43	2100001	2150000	-0.00843938898068586	Observed	Train	Observed_train	chr_chr1
Chr3	44	2150001	2200000	-0.137339947229062	Observed	Train	Observed_train	chr_chr1
Chr3	45	2200001	2250000	-0.20062164520225	Observed	Train	Observed_train	chr_chr1
Chr3	46	2250001	2300000	-0.0107765512826855	Observed	Train	Observed_train	chr_chr1
Chr3	47	2300001	2350000	0.032190301466773	Observed	Train	Observed_train	chr_chr1
Chr3	48	2350001	2400000	-0.0107765512826851	Observed	Train	Observed_train	chr_chr1
Chr3	49	2400001	2450000	-0.0763954115578727	Observed	Train	Observed_train	chr_chr1
Chr3	50	2450001	2500000	-0.0334285588084142	Observed	Train	Observed_train	chr_chr1
Chr3	51	2500001	2550000	0.00953829394104397	Observed	Train	Observed_train	chr_chr1
Chr3	52	2550001	2600000	0.115786844663691	Observed	Train	Observed_train	chr_chr1
Chr3	53	2600001	2650000	0.115786844663691	Observed	Train	Observed_train	chr_chr1
Chr3	54	2650001	2700000	0.0501679843885032	Observed	Train	Observed_train	chr_chr1
Chr3	55	2700001	2750000	0.0704828296122327	Observed	Train	Observed_train	chr_chr1
Chr3	56	2750001	2800000	-0.0154508758866847	Observed	Train	Observed_train	chr_chr1
Chr3	57	2800001	2850000	0.0251788145607742	Observed	Train	Observed_train	chr_chr1
Chr3	58	2850001	2900000	0.0251788145607742	Observed	Train	Observed_train	chr_chr1
Chr3	59	2900001	2950000	0.0251788145607742	Observed	Train	Observed_train	chr_chr1
Chr3	60	2950001	3000000	0.0681456673102327	Observed	Train	Observed_train	chr_chr1
Chr3	61	3000001	3050000	0.0681456673102327	Observed	Train	Observed_train	chr_chr1
Chr3	62	3050001	3100000	0.131427365283421	Observed	Train	Observed_train	chr_chr1
Chr3	63	3100001	3150000	0.068145667310233	Observed	Train	Observed_train	chr_chr1
Chr3	64	3150001	3200000	0.0478308220865033	Observed	Train	Observed_train	chr_chr1
Chr3	65	3200001	3250000	-0.0381028834124142	Observed	Train	Observed_train	chr_chr1
Chr3	66	3250001	3300000	-0.124036588911332	Observed	Train	Observed_train	chr_chr1
Chr3	67	3300001	3350000	-0.081069736161873	Observed	Train	Observed_train	chr_chr1
Chr3	68	3350001	3400000	0.0681456673102327	Observed	Train	Observed_train	chr_chr1
Chr3	69	3400001	3450000	0.0478308220865033	Observed	Train	Observed_train	chr_chr1
Chr3	70	3450001	3500000	0.0907976748359618	Observed	Train	Observed_train	chr_chr1
Chr3	71	3500001	3550000	0.131427365283421	Observed	Train	Observed_train	chr_chr1
Chr3	72	3550001	3600000	0.131427365283421	Observed	Train	Observed_train	chr_chr1
Chr3	73	3600001	3650000	0.131427365283421	Observed	Train	Observed_train	chr_chr1
Chr3	74	3650001	3700000	0.17439421803288	Observed	Train	Observed_train	chr_chr1
Chr3	75	3700001	3750000	0.364239311952445	Observed	Train	Observed_train	chr_chr1
Chr3	76	3750001	3800000	0.384554157176174	Observed	Train	Observed_train	chr_chr1
Chr3	77	3800001	3850000	0.298620451677257	Observed	Train	Observed_train	chr_chr1
Chr3	78	3850001	3900000	0.278305606453528	Observed	Train	Observed_train	chr_chr1
Chr3	79	3900001	3950000	0.23533875370407	Observed	Train	Observed_train	chr_chr1
Chr3	80	3950001	4000000	0.0861233502319639	Observed	Train	Observed_train	chr_chr1
Chr3	81	4000001	4050000	-0.0630920532401418	Observed	Train	Observed_train	chr_chr1
Chr3	82	4050001	4100000	-0.0630920532401422	Observed	Train	Observed_train	chr_chr1
Chr3	83	4100001	4150000	-0.042777208016412	Observed	Train	Observed_train	chr_chr1
Chr3	84	4150001	4200000	0.0837861879299643	Observed	Train	Observed_train	chr_chr1
Chr3	85	4200001	4250000	0.190034738652611	Observed	Train	Observed_train	chr_chr1
Chr3	86	4250001	4300000	0.275968444151528	Observed	Train	Observed_train	chr_chr1
Chr3	87	4300001	4350000	0.172057055730881	Observed	Train	Observed_train	chr_chr1
Chr3	88	4350001	4400000	0.172057055730881	Observed	Train	Observed_train	chr_chr1
Chr3	89	4400001	4450000	0.215023908480339	Observed	Train	Observed_train	chr_chr1
Chr3	90	4450001	4500000	0.278305606453527	Observed	Train	Observed_train	chr_chr1
Chr3	91	4500001	4550000	0.17205705573088	Observed	Train	Observed_train	chr_chr1
Chr3	92	4550001	4600000	0.0025268070350451	Observed	Train	Observed_train	chr_chr1
Chr3	93	4600001	4650000	0.0025268070350451	Observed	Train	Observed_train	chr_chr1
Chr3	94	4650001	4700000	0.131427365283421	Observed	Train	Observed_train	chr_chr1
Chr3	95	4700001	4750000	0.0681456673102327	Observed	Train	Observed_train	chr_chr1
Chr3	96	4750001	4800000	0.0478308220865033	Observed	Train	Observed_train	chr_chr1
Chr3	97	4800001	4850000	0.15407937280915	Observed	Train	Observed_train	chr_chr1
Chr3	98	4850001	4900000	0.0501679843885032	Observed	Train	Observed_train	chr_chr1
Chr3	99	4900001	4950000	0.15641653511115	Observed	Train	Observed_train	chr_chr1
Chr3	100	4950001	5000000	0.325946783806986	Observed	Train	Observed_train	chr_chr1
Chr3	101	5000001	5050000	0.282979931057527	Observed	Train	Observed_train	chr_chr1
Chr3	102	5050001	5100000	0.325946783806985	Observed	Train	Observed_train	chr_chr1
Chr3	103	5100001	5150000	0.262665085833797	Observed	Train	Observed_train	chr_chr1
Chr3	104	5150001	5200000	0.262665085833797	Observed	Train	Observed_train	chr_chr1
Chr3	105	5200001	5250000	0.219698233084339	Observed	Train	Observed_train	chr_chr1
Chr3	106	5250001	5300000	0.325946783806986	Observed	Train	Observed_train	chr_chr1
Chr3	107	5300001	5350000	0.368913636556444	Observed	Train	Observed_train	chr_chr1
Chr3	108	5350001	5400000	0.432195334529632	Observed	Train	Observed_train	chr_chr1
Chr3	109	5400001	5450000	0.325946783806986	Observed	Train	Observed_train	chr_chr1
Chr3	110	5450001	5500000	0.282979931057527	Observed	Train	Observed_train	chr_chr1
Chr3	111	5500001	5550000	0.389228481780175	Observed	Train	Observed_train	chr_chr1
Chr3	112	5550001	5600000	0.17673138033488	Observed	Train	Observed_train	chr_chr1
Chr3	113	5600001	5650000	0.219698233084339	Observed	Train	Observed_train	chr_chr1
Chr3	114	5650001	5700000	0.262665085833798	Observed	Train	Observed_train	chr_chr1
Chr3	115	5700001	5750000	0.219698233084339	Observed	Train	Observed_train	chr_chr1
Chr3	116	5750001	5800000	0.0501679843885039	Observed	Train	Observed_train	chr_chr1
Chr3	117	5800001	5850000	0.0298531391647741	Observed	Train	Observed_train	chr_chr1
Chr3	118	5850001	5900000	0.0525051466905032	Observed	Train	Observed_train	chr_chr1
Chr3	119	5900001	5950000	0.0525051466905028	Observed	Train	Observed_train	chr_chr1
Chr3	120	5950001	6000000	0.0525051466905028	Observed	Train	Observed_train	chr_chr1
Chr3	121	6000001	6050000	0.0525051466905028	Observed	Train	Observed_train	chr_chr1
Chr3	122	6050001	6100000	0.115786844663691	Observed	Train	Observed_train	chr_chr1
Chr3	123	6100001	6150000	0.115786844663691	Observed	Train	Observed_train	chr_chr1
Chr3	124	6150001	6200000	0.15875369741315	Observed	Train	Observed_train	chr_chr1
Chr3	125	6200001	6250000	0.0525051466905025	Observed	Train	Observed_train	chr_chr1
Chr3	126	6250001	6300000	0.0525051466905025	Observed	Train	Observed_train	chr_chr1
Chr3	127	6300001	6350000	0.0931348371379614	Observed	Train	Observed_train	chr_chr1
Chr3	128	6350001	6400000	0.070482829612232	Observed	Train	Observed_train	chr_chr1
Chr3	129	6400001	6450000	-0.0154508758866854	Observed	Train	Observed_train	chr_chr1
Chr3	130	6450001	6500000	-0.058417728636144	Observed	Train	Observed_train	chr_chr1
Chr3	131	6500001	6550000	-0.18498112458252	Observed	Train	Observed_train	chr_chr1
Chr3	132	6550001	6600000	-0.18498112458252	Observed	Train	Observed_train	chr_chr1
Chr3	133	6600001	6650000	-0.142014271833061	Observed	Train	Observed_train	chr_chr1
Chr3	134	6650001	6700000	-0.248262822555708	Observed	Train	Observed_train	chr_chr1
Chr3	135	6700001	6750000	-0.377163380804084	Observed	Train	Observed_train	chr_chr1
Chr3	136	6750001	6800000	-0.334196528054626	Observed	Train	Observed_train	chr_chr1
Chr3	137	6800001	6850000	-0.270914830081437	Observed	Train	Observed_train	chr_chr1
Chr3	138	6850001	6900000	-0.313881682830896	Observed	Train	Observed_train	chr_chr1
Chr3	139	6900001	6950000	-0.313881682830896	Observed	Train	Observed_train	chr_chr1
Chr3	140	6950001	7000000	-0.293566837607167	Observed	Train	Observed_train	chr_chr1
Chr3	141	7000001	7050000	-0.420130233553544	Observed	Train	Observed_train	chr_chr1
Chr3	142	7050001	7100000	-0.313881682830897	Observed	Train	Observed_train	chr_chr1
Chr3	143	7100001	7150000	-0.356848535580355	Observed	Train	Observed_train	chr_chr1
Chr3	144	7150001	7200000	-0.356848535580355	Observed	Train	Observed_train	chr_chr1
Chr3	145	7200001	7250000	-0.250599984857709	Observed	Train	Observed_train	chr_chr1
Chr3	146	7250001	7300000	-0.20763313210825	Observed	Train	Observed_train	chr_chr1
Chr3	147	7300001	7350000	-0.101384581385602	Observed	Train	Observed_train	chr_chr1
Chr3	148	7350001	7400000	0.0681456673102327	Observed	Train	Observed_train	chr_chr1
Chr3	149	7400001	7450000	-0.0381028834124142	Observed	Train	Observed_train	chr_chr1
Chr3	150	7450001	7500000	0.131427365283421	Observed	Train	Observed_train	chr_chr1
Chr3	151	7500001	7550000	0.237675916006068	Observed	Train	Observed_train	chr_chr1
Chr3	152	7550001	7600000	0.237675916006068	Observed	Train	Observed_train	chr_chr1
Chr3	153	7600001	7650000	0.237675916006068	Observed	Train	Observed_train	chr_chr1
Chr3	154	7650001	7700000	0.300957613979257	Observed	Train	Observed_train	chr_chr1
Chr3	155	7700001	7750000	0.427521009925633	Observed	Train	Observed_train	chr_chr1
Chr3	156	7750001	7800000	0.660332956594656	Observed	Train	Observed_train	chr_chr1
Chr3	157	7800001	7850000	0.766581507317302	Observed	Train	Observed_train	chr_chr1
Chr3	158	7850001	7900000	0.786896352541032	Observed	Train	Observed_train	chr_chr1
Chr3	159	7900001	7950000	0.786896352541031	Observed	Train	Observed_train	chr_chr1
Chr3	160	7950001	8000000	0.723614654567843	Observed	Train	Observed_train	chr_chr1
Chr3	161	8000001	8050000	0.786896352541031	Observed	Train	Observed_train	chr_chr1
Chr3	162	8050001	8100000	0.936111756013137	Observed	Train	Observed_train	chr_chr1
Chr3	163	8100001	8150000	0.915796910789407	Observed	Train	Observed_train	chr_chr1
Chr3	164	8150001	8200000	0.895482065565677	Observed	Train	Observed_train	chr_chr1
Chr3	165	8200001	8250000	0.832200367592489	Observed	Train	Observed_train	chr_chr1
Chr3	166	8250001	8300000	1.04469746903778	Observed	Train	Observed_train	chr_chr1
Chr3	167	8300001	8350000	1.00173061628833	Observed	Train	Observed_train	chr_chr1
Chr3	168	8350001	8400000	0.981415771064596	Observed	Train	Observed_train	chr_chr1
Chr3	169	8400001	8450000	0.961100925840866	Observed	Train	Observed_train	chr_chr1
Chr3	170	8450001	8500000	1.343128275982	Observed	Train	Observed_train	chr_chr1
Chr3	171	8500001	8550000	1.343128275982	Observed	Train	Observed_train	chr_chr1
Chr3	172	8550001	8600000	1.40640997395519	Observed	Train	Observed_train	chr_chr1
Chr3	173	8600001	8650000	1.55328821512529	Observed	Train	Observed_train	chr_chr1
Chr3	174	8650001	8700000	1.51032136237583	Observed	Train	Observed_train	chr_chr1
Chr3	175	8700001	8750000	1.57360306034902	Observed	Train	Observed_train	chr_chr1
Chr3	176	8750001	8800000	1.63688475832221	Observed	Train	Observed_train	chr_chr1
Chr3	177	8800001	8850000	1.59391790557275	Observed	Train	Observed_train	chr_chr1
Chr3	178	8850001	8900000	1.53063620759956	Observed	Train	Observed_train	chr_chr1
Chr3	179	8900001	8950000	1.51032136237583	Observed	Train	Observed_train	chr_chr1
Chr3	180	8950001	9000000	1.55095105282329	Observed	Train	Observed_train	chr_chr1
Chr3	181	9000001	9050000	1.46735450962637	Observed	Train	Observed_train	chr_chr1
Chr3	182	9050001	9100000	1.55095105282329	Observed	Train	Observed_train	chr_chr1
Chr3	183	9100001	9150000	1.55095105282329	Observed	Train	Observed_train	chr_chr1
Chr3	184	9150001	9200000	1.55095105282329	Observed	Train	Observed_train	chr_chr1
Chr3	185	9200001	9250000	1.59391790557275	Observed	Train	Observed_train	chr_chr1
Chr3	186	9250001	9300000	1.53063620759956	Observed	Train	Observed_train	chr_chr1
Chr3	187	9300001	9350000	1.4876693548501	Observed	Train	Observed_train	chr_chr1
Chr3	188	9350001	9400000	1.338453951378	Observed	Train	Observed_train	chr_chr1
Chr3	189	9400001	9450000	1.23220540065535	Observed	Train	Observed_train	chr_chr1
Chr3	190	9450001	9500000	1.29548709862854	Observed	Train	Observed_train	chr_chr1
Chr3	191	9500001	9550000	1.20955339312962	Observed	Train	Observed_train	chr_chr1
Chr3	192	9550001	9600000	1.10330484240697	Observed	Train	Observed_train	chr_chr1
Chr3	193	9600001	9650000	1.01737113690806	Observed	Train	Observed_train	chr_chr1
Chr3	194	9650001	9700000	1.01737113690806	Observed	Train	Observed_train	chr_chr1
Chr3	195	9700001	9750000	0.954089438934868	Observed	Train	Observed_train	chr_chr1
Chr3	196	9750001	9800000	0.890807740961679	Observed	Train	Observed_train	chr_chr1
Chr3	197	9800001	9850000	0.657995794292656	Observed	Train	Observed_train	chr_chr1
Chr3	198	9850001	9900000	0.807211197764762	Observed	Train	Observed_train	chr_chr1
Chr3	199	9900001	9950000	0.850178050514221	Observed	Train	Observed_train	chr_chr1
Chr3	200	9950001	10000000	0.721277492265845	Observed	Train	Observed_train	chr_chr1
Chr3	201	10000001	10050000	0.91112258618541	Observed	Train	Observed_train	chr_chr1
Chr3	202	10050001	10100000	1.04002314443379	Observed	Train	Observed_train	chr_chr1
Chr3	203	10100001	10150000	0.89080774096168	Observed	Train	Observed_train	chr_chr1
Chr3	204	10150001	10200000	0.911122586185409	Observed	Train	Observed_train	chr_chr1
Chr3	205	10200001	10250000	0.974404284158597	Observed	Train	Observed_train	chr_chr1
Chr3	206	10250001	10300000	1.03768598213179	Observed	Train	Observed_train	chr_chr1
Chr3	207	10300001	10350000	0.804874035462762	Observed	Train	Observed_train	chr_chr1
Chr3	208	10350001	10400000	0.847840888212221	Observed	Train	Observed_train	chr_chr1
Chr3	209	10400001	10450000	0.911122586185409	Observed	Train	Observed_train	chr_chr1
Chr3	210	10450001	10500000	0.86815573343595	Observed	Train	Observed_train	chr_chr1
Chr3	211	10500001	10550000	0.486128383294821	Observed	Train	Observed_train	chr_chr1
Chr3	212	10550001	10600000	0.422846685321633	Observed	Train	Observed_train	chr_chr1
Chr3	213	10600001	10650000	0.402531840097904	Observed	Train	Observed_train	chr_chr1
Chr3	214	10650001	10700000	0.212686746178339	Observed	Train	Observed_train	chr_chr1
Chr3	215	10700001	10750000	0.255653598927798	Observed	Train	Observed_train	chr_chr1
Chr3	216	10750001	10800000	0.235338753704068	Observed	Train	Observed_train	chr_chr1
Chr3	217	10800001	10850000	0.278305606453527	Observed	Train	Observed_train	chr_chr1
Chr3	218	10850001	10900000	0.384554157176174	Observed	Train	Observed_train	chr_chr1
Chr3	219	10900001	10950000	0.384554157176174	Observed	Train	Observed_train	chr_chr1
Chr3	220	10950001	11000000	0.341587304426715	Observed	Train	Observed_train	chr_chr1
Chr3	221	11000001	11050000	0.278305606453527	Observed	Train	Observed_train	chr_chr1
Chr3	222	11050001	11100000	0.235338753704069	Observed	Train	Observed_train	chr_chr1
Chr3	223	11100001	11150000	0.151742210507151	Observed	Train	Observed_train	chr_chr1
Chr3	224	11150001	11200000	0.151742210507151	Observed	Train	Observed_train	chr_chr1
Chr3	225	11200001	11250000	0.215023908480339	Observed	Train	Observed_train	chr_chr1
Chr3	226	11250001	11300000	0.129090202981421	Observed	Train	Observed_train	chr_chr1
Chr3	227	11300001	11350000	0.0861233502319629	Observed	Train	Observed_train	chr_chr1
Chr3	228	11350001	11400000	0.0861233502319629	Observed	Train	Observed_train	chr_chr1
Chr3	229	11400001	11450000	0.0228416522587745	Observed	Train	Observed_train	chr_chr1
Chr3	230	11450001	11500000	-0.0834068984638723	Observed	Train	Observed_train	chr_chr1
Chr3	231	11500001	11550000	-0.146688596437061	Observed	Train	Observed_train	chr_chr1
Chr3	232	11550001	11600000	-0.273251992383437	Observed	Train	Observed_train	chr_chr1
Chr3	233	11600001	11650000	-0.230285139633978	Observed	Train	Observed_train	chr_chr1
Chr3	234	11650001	11700000	-0.230285139633978	Observed	Train	Observed_train	chr_chr1
Chr3	235	11700001	11750000	-0.209970294410248	Observed	Train	Observed_train	chr_chr1
Chr3	236	11750001	11800000	-0.252937147159707	Observed	Train	Observed_train	chr_chr1
Chr3	237	11800001	11850000	-0.359185697882354	Observed	Train	Observed_train	chr_chr1
Chr3	238	11850001	11900000	-0.402152550631812	Observed	Train	Observed_train	chr_chr1
Chr3	239	11900001	11950000	-0.720898202799753	Observed	Train	Observed_train	chr_chr1
Chr3	240	11950001	12000000	-0.784179900772941	Observed	Train	Observed_train	chr_chr1
Chr3	241	12000001	12050000	-0.741213048023483	Observed	Train	Observed_train	chr_chr1
Chr3	242	12050001	12100000	-0.974024994692506	Observed	Train	Observed_train	chr_chr1
Chr3	243	12100001	12150000	-1.16620725091407	Observed	Train	Observed_train	chr_chr1
Chr3	244	12150001	12200000	-1.16620725091407	Observed	Train	Observed_train	chr_chr1
Chr3	245	12200001	12250000	-1.22948894888726	Observed	Train	Observed_train	chr_chr1
Chr3	246	12250001	12300000	-1.33573749960991	Observed	Train	Observed_train	chr_chr1
Chr3	247	12300001	12350000	-1.44198605033255	Observed	Train	Observed_train	chr_chr1
Chr3	248	12350001	12400000	-1.48495290308201	Observed	Train	Observed_train	chr_chr1
Chr3	249	12400001	12450000	-1.59120145380466	Observed	Train	Observed_train	chr_chr1
Chr3	250	12450001	12500000	-1.76073170250049	Observed	Train	Observed_train	chr_chr1
Chr3	251	12500001	12550000	-1.76073170250049	Observed	Train	Observed_train	chr_chr1
Chr3	252	12550001	12600000	-1.76073170250049	Observed	Train	Observed_train	chr_chr1
Chr3	253	12600001	12650000	-1.76073170250049	Observed	Train	Observed_train	chr_chr1
Chr3	254	12650001	12700000	-1.80369855524995	Observed	Train	Observed_train	chr_chr1
Chr3	255	12700001	12750000	-1.80369855524995	Observed	Train	Observed_train	chr_chr1
Chr3	256	12750001	12800000	-1.84666540799941	Observed	Train	Observed_train	chr_chr1
Chr3	257	12800001	12850000	-1.88963226074887	Observed	Train	Observed_train	chr_chr1
Chr3	258	12850001	12900000	-1.99588081147152	Observed	Train	Observed_train	chr_chr1
Chr3	259	12900001	12950000	-2.10212936219416	Observed	Train	Observed_train	chr_chr1
Chr3	260	12950001	13000000	-2.14509621494362	Observed	Train	Observed_train	chr_chr1
Chr3	261	13000001	13050000	-2.14509621494362	Observed	Train	Observed_train	chr_chr1
Chr3	262	13050001	13100000	-2.20837791291681	Observed	Train	Observed_train	chr_chr1
Chr3	263	13100001	13150000	-2.20837791291681	Observed	Train	Observed_train	chr_chr1
Chr3	264	13150001	13200000	-2.25134476566627	Observed	Train	Observed_train	chr_chr1
Chr3	265	13200001	13250000	-2.35759331638892	Observed	Train	Observed_train	chr_chr1
Chr3	266	13250001	13300000	-2.37790816161265	Observed	Train	Observed_train	chr_chr1
Chr3	267	13300001	13350000	-2.37790816161265	Observed	Train	Observed_train	chr_chr1
Chr3	268	13350001	13400000	-2.37790816161265	Observed	Train	Observed_train	chr_chr1
Chr3	269	13400001	13450000	-2.37790816161265	Observed	Train	Observed_train	chr_chr1
Chr3	270	13450001	13500000	-2.37790816161265	Observed	Train	Observed_train	chr_chr1
Chr3	271	13500001	13550000	-2.37790816161265	Observed	Train	Observed_train	chr_chr1
Chr3	272	13550001	13600000	-2.33494130886319	Observed	Train	Observed_train	chr_chr1
Chr3	273	13600001	13650000	-2.33494130886319	Observed	Train	Observed_train	chr_chr1
Chr3	274	13650001	13700000	-2.37790816161265	Observed	Train	Observed_train	chr_chr1
Chr3	275	13700001	13750000	-2.44118985958583	Observed	Train	Observed_train	chr_chr1
Chr3	276	13750001	13800000	-2.50447155755902	Observed	Train	Observed_train	chr_chr1
Chr3	277	13800001	13850000	-2.50447155755902	Observed	Train	Observed_train	chr_chr1
Chr3	278	13850001	13900000	-2.46150470480956	Observed	Train	Observed_train	chr_chr1
Chr3	279	13900001	13950000	-2.46150470480956	Observed	Train	Observed_train	chr_chr1
Chr3	280	13950001	14000000	-2.46150470480956	Observed	Train	Observed_train	chr_chr1
Chr3	281	14000001	14050000	-2.50447155755902	Observed	Train	Observed_train	chr_chr1
Chr3	282	14050001	14100000	-2.54743841030848	Observed	Train	Observed_train	chr_chr1
Chr3	283	14100001	14150000	-2.54743841030848	Observed	Train	Observed_train	chr_chr1
Chr3	284	14150001	14200000	-2.54743841030848	Observed	Train	Observed_train	chr_chr1
Chr3	285	14200001	14250000	-2.54743841030848	Observed	Train	Observed_train	chr_chr1
Chr3	286	14250001	14300000	-2.54743841030848	Observed	Train	Observed_train	chr_chr1
Chr3	287	14300001	14350000	-2.50447155755902	Observed	Train	Observed_train	chr_chr1
Chr3	288	14350001	14400000	-2.35525615408692	Observed	Train	Observed_train	chr_chr1
Chr3	289	14400001	14450000	-2.35525615408692	Observed	Train	Observed_train	chr_chr1
Chr3	290	14450001	14500000	-2.22869275814054	Observed	Train	Observed_train	chr_chr1
Chr3	291	14500001	14550000	-2.22869275814054	Observed	Train	Observed_train	chr_chr1
Chr3	292	14550001	14600000	-2.22869275814054	Observed	Train	Observed_train	chr_chr1
Chr3	293	14600001	14650000	-2.22869275814054	Observed	Train	Observed_train	chr_chr1
Chr3	294	14650001	14700000	-2.18572590539108	Observed	Train	Observed_train	chr_chr1
Chr3	295	14700001	14750000	-2.01385849439325	Observed	Train	Observed_train	chr_chr1
Chr3	296	14750001	14800000	-1.92792478889433	Observed	Train	Observed_train	chr_chr1
Chr3	297	14800001	14850000	-1.92792478889433	Observed	Train	Observed_train	chr_chr1
Chr3	298	14850001	14900000	-1.88495793614487	Observed	Train	Observed_train	chr_chr1
Chr3	299	14900001	14950000	-1.79902423064595	Observed	Train	Observed_train	chr_chr1
Chr3	300	14950001	15000000	-1.75605737789649	Observed	Train	Observed_train	chr_chr1
Chr3	301	15000001	15050000	-1.62715681964812	Observed	Train	Observed_train	chr_chr1
Chr3	302	15050001	15100000	-1.62715681964812	Observed	Train	Observed_train	chr_chr1
Chr3	303	15100001	15150000	-1.39200771067709	Observed	Train	Observed_train	chr_chr1
Chr3	304	15150001	15200000	-1.09591406603488	Observed	Train	Observed_train	chr_chr1
Chr3	305	15200001	15250000	-1.00998036053597	Observed	Train	Observed_train	chr_chr1
Chr3	306	15250001	15300000	-0.797483259090672	Observed	Train	Observed_train	chr_chr1
Chr3	307	15300001	15350000	-0.840450111840131	Observed	Train	Observed_train	chr_chr1
Chr3	308	15350001	15400000	-0.734201561117484	Observed	Train	Observed_train	chr_chr1
Chr3	309	15400001	15450000	-0.627953010394837	Observed	Train	Observed_train	chr_chr1
Chr3	310	15450001	15500000	-0.584986157645379	Observed	Train	Observed_train	chr_chr1
Chr3	311	15500001	15550000	-0.584986157645379	Observed	Train	Observed_train	chr_chr1
Chr3	312	15550001	15600000	-0.372489056200085	Observed	Train	Observed_train	chr_chr1
Chr3	313	15600001	15650000	-0.415455908949543	Observed	Train	Observed_train	chr_chr1
Chr3	314	15650001	15700000	-0.288892513003167	Observed	Train	Observed_train	chr_chr1
Chr3	315	15700001	15750000	-0.20295880750425	Observed	Train	Observed_train	chr_chr1
Chr3	316	15750001	15800000	0.0321903014667727	Observed	Train	Observed_train	chr_chr1
Chr3	317	15800001	15850000	0.161090859715149	Observed	Train	Observed_train	chr_chr1
Chr3	318	15850001	15900000	0.330621108410984	Observed	Train	Observed_train	chr_chr1
Chr3	319	15900001	15950000	0.393902806384172	Observed	Train	Observed_train	chr_chr1
Chr3	320	15950001	16000000	0.393902806384172	Observed	Train	Observed_train	chr_chr1
Chr3	321	16000001	16050000	0.457184504357361	Observed	Train	Observed_train	chr_chr1
Chr3	322	16050001	16100000	0.457184504357361	Observed	Train	Observed_train	chr_chr1
Chr3	323	16100001	16150000	0.457184504357361	Observed	Train	Observed_train	chr_chr1
Chr3	324	16150001	16200000	0.457184504357361	Observed	Train	Observed_train	chr_chr1
Chr3	325	16200001	16250000	0.50015135710682	Observed	Train	Observed_train	chr_chr1
Chr3	326	16250001	16300000	0.563433055080008	Observed	Train	Observed_train	chr_chr1
Chr3	327	16300001	16350000	0.563433055080008	Observed	Train	Observed_train	chr_chr1
Chr3	328	16350001	16400000	0.520466202330549	Observed	Train	Observed_train	chr_chr1
Chr3	329	16400001	16450000	0.47749934958109	Observed	Train	Observed_train	chr_chr1
Chr3	330	16450001	16500000	0.689996451026384	Observed	Train	Observed_train	chr_chr1
Chr3	331	16500001	16550000	0.626714753053196	Observed	Train	Observed_train	chr_chr1
Chr3	332	16550001	16600000	0.626714753053196	Observed	Train	Observed_train	chr_chr1
Chr3	333	16600001	16650000	0.732963303775843	Observed	Train	Observed_train	chr_chr1
Chr3	334	16650001	16700000	0.922808397695407	Observed	Train	Observed_train	chr_chr1
Chr3	335	16700001	16750000	1.26186889508708	Observed	Train	Observed_train	chr_chr1
Chr3	336	16750001	16800000	1.09000148408924	Observed	Train	Observed_train	chr_chr1
Chr3	337	16800001	16850000	1.15328318206243	Observed	Train	Observed_train	chr_chr1
Chr3	338	16850001	16900000	1.21656488003562	Observed	Train	Observed_train	chr_chr1
Chr3	339	16900001	16950000	1.27984657800881	Observed	Train	Observed_train	chr_chr1
Chr3	340	16950001	17000000	1.36344312120573	Observed	Train	Observed_train	chr_chr1
Chr3	341	17000001	17050000	1.32047626845627	Observed	Train	Observed_train	chr_chr1
Chr3	342	17050001	17100000	1.29782426093054	Observed	Train	Observed_train	chr_chr1
Chr3	343	17100001	17150000	1.29782426093054	Observed	Train	Observed_train	chr_chr1
Chr3	344	17150001	17200000	1.1259568499327	Observed	Train	Observed_train	chr_chr1
Chr3	345	17200001	17250000	0.893144903263679	Observed	Train	Observed_train	chr_chr1
Chr3	346	17250001	17300000	0.850178050514221	Observed	Train	Observed_train	chr_chr1
Chr3	347	17300001	17350000	0.700962647042115	Observed	Train	Observed_train	chr_chr1
Chr3	348	17350001	17400000	0.700962647042115	Observed	Train	Observed_train	chr_chr1
Chr3	349	17400001	17450000	0.657995794292657	Observed	Train	Observed_train	chr_chr1
Chr3	350	17450001	17500000	0.55174724357001	Observed	Train	Observed_train	chr_chr1
Chr3	351	17500001	17550000	0.594714096319469	Observed	Train	Observed_train	chr_chr1
Chr3	352	17550001	17600000	0.700962647042115	Observed	Train	Observed_train	chr_chr1
Chr3	353	17600001	17650000	0.488465545596821	Observed	Train	Observed_train	chr_chr1
Chr3	354	17650001	17700000	0.850178050514221	Observed	Train	Observed_train	chr_chr1
Chr3	355	17700001	17750000	0.766581507317303	Observed	Train	Observed_train	chr_chr1
Chr3	356	17750001	17800000	0.680647801818386	Observed	Train	Observed_train	chr_chr1
Chr3	357	17800001	17850000	0.488465545596821	Observed	Train	Observed_train	chr_chr1
Chr3	358	17850001	17900000	0.445498692847363	Observed	Train	Observed_train	chr_chr1
Chr3	359	17900001	17950000	0.318935296900986	Observed	Train	Observed_train	chr_chr1
Chr3	360	17950001	18000000	0.21268674617834	Observed	Train	Observed_train	chr_chr1
Chr3	361	18000001	18050000	0.445498692847363	Observed	Train	Observed_train	chr_chr1
Chr3	362	18050001	18100000	0.700962647042116	Observed	Train	Observed_train	chr_chr1
Chr3	363	18100001	18150000	0.91345974848741	Observed	Train	Observed_train	chr_chr1
Chr3	364	18150001	18200000	0.91345974848741	Observed	Train	Observed_train	chr_chr1
Chr3	365	18200001	18250000	0.956426601236868	Observed	Train	Observed_train	chr_chr1
Chr3	366	18250001	18300000	1.10564200470897	Observed	Train	Observed_train	chr_chr1
Chr3	367	18300001	18350000	1.14860885745843	Observed	Train	Observed_train	chr_chr1
Chr3	368	18350001	18400000	1.36110595890373	Observed	Train	Observed_train	chr_chr1
Chr3	369	18400001	18450000	1.40407281165318	Observed	Train	Observed_train	chr_chr1
Chr3	370	18450001	18500000	1.29782426093054	Observed	Train	Observed_train	chr_chr1
Chr3	371	18500001	18550000	1.08532715948524	Observed	Train	Observed_train	chr_chr1
Chr3	372	18550001	18600000	1.08532715948524	Observed	Train	Observed_train	chr_chr1
Chr3	373	18600001	18650000	1.08532715948524	Observed	Train	Observed_train	chr_chr1
Chr3	374	18650001	18700000	1.02204546151206	Observed	Train	Observed_train	chr_chr1
Chr3	375	18700001	18750000	0.87516722034195	Observed	Train	Observed_train	chr_chr1
Chr3	376	18750001	18800000	0.556421568174009	Observed	Train	Observed_train	chr_chr1
Chr3	377	18800001	18850000	0.662670118896657	Observed	Train	Observed_train	chr_chr1
Chr3	378	18850001	18900000	0.513454715424551	Observed	Train	Observed_train	chr_chr1
Chr3	379	18900001	18950000	0.619703266147197	Observed	Train	Observed_train	chr_chr1
Chr3	380	18950001	19000000	0.576736413397739	Observed	Train	Observed_train	chr_chr1
Chr3	381	19000001	19050000	0.53376956064828	Observed	Train	Observed_train	chr_chr1
Chr3	382	19050001	19100000	0.53376956064828	Observed	Train	Observed_train	chr_chr1
Chr3	383	19100001	19150000	0.533769560648279	Observed	Train	Observed_train	chr_chr1
Chr3	384	19150001	19200000	0.576736413397738	Observed	Train	Observed_train	chr_chr1
Chr3	385	19200001	19250000	0.662670118896655	Observed	Train	Observed_train	chr_chr1
Chr3	386	19250001	19300000	0.642355273672926	Observed	Train	Observed_train	chr_chr1
Chr3	387	19300001	19350000	0.705636971646113	Observed	Train	Observed_train	chr_chr1
Chr3	388	19350001	19400000	0.642355273672926	Observed	Train	Observed_train	chr_chr1
Chr3	389	19400001	19450000	0.642355273672926	Observed	Train	Observed_train	chr_chr1
Chr3	390	19450001	19500000	0.728288979171843	Observed	Train	Observed_train	chr_chr1
Chr3	391	19500001	19550000	0.728288979171843	Observed	Train	Observed_train	chr_chr1
Chr3	392	19550001	19600000	0.642355273672926	Observed	Train	Observed_train	chr_chr1
Chr3	393	19600001	19650000	0.536106722950279	Observed	Train	Observed_train	chr_chr1
Chr3	394	19650001	19700000	0.834537529894491	Observed	Train	Observed_train	chr_chr1
Chr3	395	19700001	19750000	0.665007281198656	Observed	Train	Observed_train	chr_chr1
Chr3	396	19750001	19800000	0.622040428449197	Observed	Train	Observed_train	chr_chr1
Chr3	397	19800001	19850000	0.728288979171843	Observed	Train	Observed_train	chr_chr1
Chr3	398	19850001	19900000	0.897819227867679	Observed	Train	Observed_train	chr_chr1
Chr3	399	19900001	19950000	0.897819227867679	Observed	Train	Observed_train	chr_chr1
Chr3	400	19950001	20000000	0.983752933366596	Observed	Train	Observed_train	chr_chr1
Chr3	401	20000001	20050000	1.04703463133978	Observed	Train	Observed_train	chr_chr1
Chr3	402	20050001	20100000	0.900156390169678	Observed	Train	Observed_train	chr_chr1
Chr3	403	20100001	20150000	0.581410738001737	Observed	Train	Observed_train	chr_chr1
Chr3	404	20150001	20200000	0.411880489305902	Observed	Train	Observed_train	chr_chr1
Chr3	405	20200001	20250000	0.454847342055361	Observed	Train	Observed_train	chr_chr1
Chr3	406	20250001	20300000	0.411880489305902	Observed	Train	Observed_train	chr_chr1
Chr3	407	20300001	20350000	0.219698233084338	Observed	Train	Observed_train	chr_chr1
Chr3	408	20350001	20400000	0.15641653511115	Observed	Train	Observed_train	chr_chr1
Chr3	409	20400001	20450000	-0.0131137135846851	Observed	Train	Observed_train	chr_chr1
Chr3	410	20450001	20500000	-0.0560805663341436	Observed	Train	Observed_train	chr_chr1
Chr3	411	20500001	20550000	0.00720113163904469	Observed	Train	Observed_train	chr_chr1
Chr3	412	20550001	20600000	0.070482829612233	Observed	Train	Observed_train	chr_chr1
Chr3	413	20600001	20650000	0.00720113163904469	Observed	Train	Observed_train	chr_chr1
Chr3	414	20650001	20700000	0.00720113163904469	Observed	Train	Observed_train	chr_chr1
Chr3	415	20700001	20750000	0.00720113163904503	Observed	Train	Observed_train	chr_chr1
Chr3	416	20750001	20800000	0.0275159768627745	Observed	Train	Observed_train	chr_chr1
Chr3	417	20800001	20850000	0.00720113163904503	Observed	Train	Observed_train	chr_chr1
Chr3	418	20850001	20900000	-0.0990474190836018	Observed	Train	Observed_train	chr_chr1
Chr3	419	20900001	20950000	-0.0357657211104138	Observed	Train	Observed_train	chr_chr1
Chr3	420	20950001	21000000	-0.205295969806249	Observed	Train	Observed_train	chr_chr1
Chr3	421	21000001	21050000	-0.268577667779437	Observed	Train	Observed_train	chr_chr1
Chr3	422	21050001	21100000	-0.288892513003167	Observed	Train	Observed_train	chr_chr1
Chr3	423	21100001	21150000	-0.288892513003167	Observed	Train	Observed_train	chr_chr1
Chr3	424	21150001	21200000	-0.395141063725814	Observed	Train	Observed_train	chr_chr1
Chr3	425	21200001	21250000	-0.395141063725813	Observed	Train	Observed_train	chr_chr1
Chr3	426	21250001	21300000	-0.458422761699002	Observed	Train	Observed_train	chr_chr1
Chr3	427	21300001	21350000	-0.501389614448461	Observed	Train	Observed_train	chr_chr1
Chr3	428	21350001	21400000	-0.415455908949543	Observed	Train	Observed_train	chr_chr1
Chr3	429	21400001	21450000	-0.159991954754791	Observed	Train	Observed_train	chr_chr1
Chr3	430	21450001	21500000	-0.159991954754791	Observed	Train	Observed_train	chr_chr1
Chr3	431	21500001	21550000	-0.247740882019618	Observed	Train	Observed_train	chr_chr1
Chr3	432	21550001	21600000	-0.247740882019618	Observed	Train	Observed_train	chr_chr1
Chr3	433	21600001	21650000	0.712634544170971	Observed	Train	Observed_train	chr_chr1
Chr3	434	21650001	21700000	0.784014865698497	Observed	Train	Observed_train	chr_chr1
Chr3	435	21700001	21750000	0.628344853052611	Observed	Train	Observed_train	chr_chr1
Chr3	436	21750001	21800000	0.73789943048589	Observed	Train	Observed_train	chr_chr1
Chr3	437	21800001	21850000	0.809279752013415	Observed	Train	Observed_train	chr_chr1
Chr3	438	21850001	21900000	0.703031201290768	Observed	Train	Observed_train	chr_chr1
Chr3	439	21900001	21950000	0.490534099845475	Observed	Train	Observed_train	chr_chr1
Chr3	440	21950001	22000000	0.404600394346558	Observed	Train	Observed_train	chr_chr1
Chr3	441	22000001	22050000	0.418460630396506	Observed	Train	Observed_train	chr_chr1
Chr3	442	22050001	22100000	0.355178932423318	Observed	Train	Observed_train	chr_chr1
Chr3	443	22100001	22150000	0.340625548451926	Observed	Train	Observed_train	chr_chr1
Chr3	444	22150001	22200000	0.484938098734106	Observed	Train	Observed_train	chr_chr1
Chr3	445	22200001	22250000	0.441971245984647	Observed	Train	Observed_train	chr_chr1
Chr3	446	22250001	22300000	0.399004393235189	Observed	Train	Observed_train	chr_chr1
Chr3	447	22300001	22350000	0.399004393235189	Observed	Train	Observed_train	chr_chr1
Chr3	448	22350001	22400000	0.399004393235189	Observed	Train	Observed_train	chr_chr1
Chr3	449	22400001	22450000	0.35603754048573	Observed	Train	Observed_train	chr_chr1
Chr3	450	22450001	22500000	0.313070687736272	Observed	Train	Observed_train	chr_chr1
Chr3	451	22500001	22550000	0.313070687736272	Observed	Train	Observed_train	chr_chr1
Chr3	452	22550001	22600000	0.313070687736272	Observed	Train	Observed_train	chr_chr1
Chr3	453	22600001	22650000	0.313070687736272	Observed	Train	Observed_train	chr_chr1
Chr3	454	22650001	22700000	0.313070687736272	Observed	Train	Observed_train	chr_chr1
Chr3	455	22700001	22750000	0.313070687736272	Observed	Train	Observed_train	chr_chr1
Chr3	456	22750001	22800000	0.313070687736272	Observed	Train	Observed_train	chr_chr1
Chr3	457	22800001	22850000	0.313070687736272	Observed	Train	Observed_train	chr_chr1
Chr3	458	22850001	22900000	0.313070687736272	Observed	Train	Observed_train	chr_chr1
Chr3	459	22900001	22950000	0.313070687736272	Observed	Train	Observed_train	chr_chr1
Chr3	460	22950001	23000000	0.313070687736272	Observed	Train	Observed_train	chr_chr1
Chr3	461	23000001	23050000	0.313070687736272	Observed	Train	Observed_train	chr_chr1
Chr3	462	23050001	23100000	0.313070687736272	Observed	Train	Observed_train	chr_chr1
Chr3	463	23100001	23150000	0.313070687736272	Observed	Train	Observed_train	chr_chr1
Chr3	464	23150001	23200000	0.313070687736272	Observed	Train	Observed_train	chr_chr1
Chr3	465	23200001	23250000	0.313070687736272	Observed	Train	Observed_train	chr_chr1
Chr3	466	23250001	23300000	0.313070687736272	Observed	Train	Observed_train	chr_chr1
Chr3	467	23300001	23350000	0.313070687736272	Observed	Train	Observed_train	chr_chr1
Chr3	468	23350001	23400000	0.313070687736272	Observed	Train	Observed_train	chr_chr1
Chr3	469	23400001	23450000	0.313070687736272	Observed	Train	Observed_train	chr_chr1
Chr3	470	23450001	23459830	0.313070687736272	Observed	Train	Observed_train	chr_chr1
Chr4	1	1	50000	1.88105023502983	Observed	Train	Observed_train	chr_chr1
Chr4	2	50001	100000	1.88105023502983	Observed	Train	Observed_train	chr_chr1
Chr4	3	100001	150000	1.88105023502983	Observed	Train	Observed_train	chr_chr1
Chr4	4	150001	200000	1.88105023502983	Observed	Train	Observed_train	chr_chr1
Chr4	5	200001	250000	1.88105023502983	Observed	Train	Observed_train	chr_chr1
Chr4	6	250001	300000	1.88105023502983	Observed	Train	Observed_train	chr_chr1
Chr4	7	300001	350000	1.88105023502983	Observed	Train	Observed_train	chr_chr1
Chr4	8	350001	400000	1.88105023502983	Observed	Train	Observed_train	chr_chr1
Chr4	9	400001	450000	1.88105023502983	Observed	Train	Observed_train	chr_chr1
Chr4	10	450001	500000	1.88105023502983	Observed	Train	Observed_train	chr_chr1
Chr4	11	500001	550000	1.88105023502983	Observed	Train	Observed_train	chr_chr1
Chr4	12	550001	600000	1.88105023502983	Observed	Train	Observed_train	chr_chr1
Chr4	13	600001	650000	1.88105023502983	Observed	Train	Observed_train	chr_chr1
Chr4	14	650001	700000	1.88105023502983	Observed	Train	Observed_train	chr_chr1
Chr4	15	700001	750000	1.88105023502983	Observed	Train	Observed_train	chr_chr1
Chr4	16	750001	800000	1.88105023502983	Observed	Train	Observed_train	chr_chr1
Chr4	17	800001	850000	1.88105023502983	Observed	Train	Observed_train	chr_chr1
Chr4	18	850001	900000	1.88105023502983	Observed	Train	Observed_train	chr_chr1
Chr4	19	900001	950000	1.88105023502983	Observed	Train	Observed_train	chr_chr1
Chr4	20	950001	1000000	1.88105023502983	Observed	Train	Observed_train	chr_chr1
Chr4	21	1000001	1050000	1.88105023502983	Observed	Train	Observed_train	chr_chr1
Chr4	22	1050001	1100000	1.88105023502983	Observed	Train	Observed_train	chr_chr1
Chr4	23	1100001	1150000	1.88105023502983	Observed	Train	Observed_train	chr_chr1
Chr4	24	1150001	1200000	2.05276534405148	Observed	Train	Observed_train	chr_chr1
Chr4	25	1200001	1250000	2.10155355038949	Observed	Train	Observed_train	chr_chr1
Chr4	26	1250001	1300000	2.03526528738676	Observed	Train	Observed_train	chr_chr1
Chr4	27	1300001	1350000	1.90460214003158	Observed	Train	Observed_train	chr_chr1
Chr4	28	1350001	1400000	1.90460214003158	Observed	Train	Observed_train	chr_chr1
Chr4	29	1400001	1450000	1.97874098762046	Observed	Train	Observed_train	chr_chr1
Chr4	30	1450001	1500000	2.12701868279823	Observed	Train	Observed_train	chr_chr1
Chr4	31	1500001	1550000	2.20115753038712	Observed	Train	Observed_train	chr_chr1
Chr4	32	1550001	1600000	2.44701148699764	Observed	Train	Observed_train	chr_chr1
Chr4	33	1600001	1650000	1.7888081726024	Observed	Train	Observed_train	chr_chr1
Chr4	34	1650001	1700000	1.58977610853397	Observed	Train	Observed_train	chr_chr1
Chr4	35	1700001	1750000	1.5583439752645	Observed	Train	Observed_train	chr_chr1
Chr4	36	1750001	1800000	1.18509947324603	Observed	Train	Observed_train	chr_chr1
Chr4	37	1800001	1850000	1.18509947324603	Observed	Train	Observed_train	chr_chr1
Chr4	38	1850001	1900000	1.43095342985656	Observed	Train	Observed_train	chr_chr1
Chr4	39	1900001	1950000	1.16166190815888	Observed	Train	Observed_train	chr_chr1
Chr4	40	1950001	2000000	1.30802637592966	Observed	Train	Observed_train	chr_chr1
Chr4	41	2000001	2050000	1.23388752834077	Observed	Train	Observed_train	chr_chr1
Chr4	42	2050001	2100000	1.23388752834077	Observed	Train	Observed_train	chr_chr1
Chr4	43	2100001	2150000	1.33146378977353	Observed	Train	Observed_train	chr_chr1
Chr4	44	2150001	2200000	1.085609833163	Observed	Train	Observed_train	chr_chr1
Chr4	45	2200001	2250000	1.085609833163	Observed	Train	Observed_train	chr_chr1
Chr4	46	2250001	2300000	1.03682177806826	Observed	Train	Observed_train	chr_chr1
Chr4	47	2300001	2350000	0.839755876552479	Observed	Train	Observed_train	chr_chr1
Chr4	48	2350001	2400000	0.888544082890495	Observed	Train	Observed_train	chr_chr1
Chr4	49	2400001	2450000	0.863193441639626	Observed	Train	Observed_train	chr_chr1
Chr4	50	2450001	2500000	0.8866308554835	Observed	Train	Observed_train	chr_chr1
Chr4	51	2500001	2550000	0.8866308554835	Observed	Train	Observed_train	chr_chr1
Chr4	52	2550001	2600000	0.812492007894616	Observed	Train	Observed_train	chr_chr1
Chr4	53	2600001	2650000	0.714915746461859	Observed	Train	Observed_train	chr_chr1
Chr4	54	2650001	2700000	0.714915746461859	Observed	Train	Observed_train	chr_chr1
Chr4	55	2700001	2750000	0.517849844946075	Observed	Train	Observed_train	chr_chr1
Chr4	56	2750001	2800000	0.517849844946075	Observed	Train	Observed_train	chr_chr1
Chr4	57	2800001	2850000	0.369572149768307	Observed	Train	Observed_train	chr_chr1
Chr4	58	2850001	2900000	0.369572149768307	Observed	Train	Observed_train	chr_chr1
Chr4	59	2900001	2950000	0.0495793455688974	Observed	Train	Observed_train	chr_chr1
Chr4	60	2950001	3000000	-0.0245595020199868	Observed	Train	Observed_train	chr_chr1
Chr4	61	3000001	3050000	0.0242287043180285	Observed	Train	Observed_train	chr_chr1
Chr4	62	3050001	3100000	-0.00112193693283975	Observed	Train	Observed_train	chr_chr1
Chr4	63	3100001	3150000	-0.00112193693283975	Observed	Train	Observed_train	chr_chr1
Chr4	64	3150001	3200000	0.0476662694051755	Observed	Train	Observed_train	chr_chr1
Chr4	65	3200001	3250000	-0.124048839616466	Observed	Train	Observed_train	chr_chr1
Chr4	66	3250001	3300000	-0.0752607845217236	Observed	Train	Observed_train	chr_chr1
Chr4	67	3300001	3350000	-0.172837045954481	Observed	Train	Observed_train	chr_chr1
Chr4	68	3350001	3400000	-0.369902947470265	Observed	Train	Observed_train	chr_chr1
Chr4	69	3400001	3450000	-0.369902947470265	Observed	Train	Observed_train	chr_chr1
Chr4	70	3450001	3500000	-0.444041795059149	Observed	Train	Observed_train	chr_chr1
Chr4	71	3500001	3550000	-0.592319490236917	Observed	Train	Observed_train	chr_chr1
Chr4	72	3550001	3600000	-0.617670131487786	Observed	Train	Observed_train	chr_chr1
Chr4	73	3600001	3650000	-0.863524088098312	Observed	Train	Observed_train	chr_chr1
Chr4	74	3650001	3700000	-1.03523934836323	Observed	Train	Observed_train	chr_chr1
Chr4	75	3700001	3750000	-1.15816625104685	Observed	Train	Observed_train	chr_chr1
Chr4	76	3750001	3800000	-1.18351689229772	Observed	Train	Observed_train	chr_chr1
Chr4	77	3800001	3850000	-1.13472868595971	Observed	Train	Observed_train	chr_chr1
Chr4	78	3850001	3900000	-0.937662784443922	Observed	Train	Observed_train	chr_chr1
Chr4	79	3900001	3950000	-1.30644379498135	Observed	Train	Observed_train	chr_chr1
Chr4	80	3950001	4000000	-1.18351674105445	Observed	Train	Observed_train	chr_chr1
Chr4	81	4000001	4050000	-1.23230494739246	Observed	Train	Observed_train	chr_chr1
Chr4	82	4050001	4100000	-1.23230494739246	Observed	Train	Observed_train	chr_chr1
Chr4	83	4100001	4150000	-1.10937789346556	Observed	Train	Observed_train	chr_chr1
Chr4	84	4150001	4200000	-1.08594032837842	Observed	Train	Observed_train	chr_chr1
Chr4	85	4200001	4250000	-1.0371521220404	Observed	Train	Observed_train	chr_chr1
Chr4	86	4250001	4300000	-0.914225068113502	Observed	Train	Observed_train	chr_chr1
Chr4	87	4300001	4350000	-0.988363915702386	Observed	Train	Observed_train	chr_chr1
Chr4	88	4350001	4400000	-0.791298014186603	Observed	Train	Observed_train	chr_chr1
Chr4	89	4400001	4450000	-0.668371111502977	Observed	Train	Observed_train	chr_chr1
Chr4	90	4450001	4500000	-0.717159317840992	Observed	Train	Observed_train	chr_chr1
Chr4	91	4500001	4550000	-0.617669677757967	Observed	Train	Observed_train	chr_chr1
Chr4	92	4550001	4600000	-0.568881471419952	Observed	Train	Observed_train	chr_chr1
Chr4	93	4600001	4650000	-0.420603776242184	Observed	Train	Observed_train	chr_chr1
Chr4	94	4650001	4700000	-0.174749819631658	Observed	Train	Observed_train	chr_chr1
Chr4	95	4700001	4750000	-0.125961613293643	Observed	Train	Observed_train	chr_chr1
Chr4	96	4750001	4800000	-0.0771734069556271	Observed	Train	Observed_train	chr_chr1
Chr4	97	4800001	4850000	-0.0283852006176118	Observed	Train	Observed_train	chr_chr1
Chr4	98	4850001	4900000	0.14332990840403	Observed	Train	Observed_train	chr_chr1
Chr4	99	4900001	4950000	0.389183865014555	Observed	Train	Observed_train	chr_chr1
Chr4	100	4950001	5000000	0.463322712603439	Observed	Train	Observed_train	chr_chr1
Chr4	101	5000001	5050000	0.463322712603439	Observed	Train	Observed_train	chr_chr1
Chr4	102	5050001	5100000	0.463322712603439	Observed	Train	Observed_train	chr_chr1
Chr4	103	5100001	5150000	0.46332271260344	Observed	Train	Observed_train	chr_chr1
Chr4	104	5150001	5200000	0.709176669213965	Observed	Train	Observed_train	chr_chr1
Chr4	105	5200001	5250000	0.709176669213966	Observed	Train	Observed_train	chr_chr1
Chr4	106	5250001	5300000	0.757964875551981	Observed	Train	Observed_train	chr_chr1
Chr4	107	5300001	5350000	0.929680135816896	Observed	Train	Observed_train	chr_chr1
Chr4	108	5350001	5400000	1.12674603733268	Observed	Train	Observed_train	chr_chr1
Chr4	109	5400001	5450000	1.29846114635432	Observed	Train	Observed_train	chr_chr1
Chr4	110	5450001	5500000	1.3725999939432	Observed	Train	Observed_train	chr_chr1
Chr4	111	5500001	5550000	1.51896446171398	Observed	Train	Observed_train	chr_chr1
Chr4	112	5550001	5600000	1.61654072314674	Observed	Train	Observed_train	chr_chr1
Chr4	113	5600001	5650000	1.73946762583036	Observed	Train	Observed_train	chr_chr1
Chr4	114	5650001	5700000	1.88774532100813	Observed	Train	Observed_train	chr_chr1
Chr4	115	5700001	5750000	1.86430790716426	Observed	Train	Observed_train	chr_chr1
Chr4	116	5750001	5800000	1.93844675475314	Observed	Train	Observed_train	chr_chr1
Chr4	117	5800001	5850000	1.88965854841512	Observed	Train	Observed_train	chr_chr1
Chr4	118	5850001	5900000	1.96379739600401	Observed	Train	Observed_train	chr_chr1
Chr4	119	5900001	5950000	1.88965854841513	Observed	Train	Observed_train	chr_chr1
Chr4	120	5950001	6000000	1.88965854841513	Observed	Train	Observed_train	chr_chr1
Chr4	121	6000001	6050000	1.76673149448823	Observed	Train	Observed_train	chr_chr1
Chr4	122	6050001	6100000	1.81743292823324	Observed	Train	Observed_train	chr_chr1
Chr4	123	6100001	6150000	1.89157177582212	Observed	Train	Observed_train	chr_chr1
Chr4	124	6150001	6200000	1.81743292823324	Observed	Train	Observed_train	chr_chr1
Chr4	125	6200001	6250000	1.67106846046246	Observed	Train	Observed_train	chr_chr1
Chr4	126	6250001	6300000	1.71985651555721	Observed	Train	Observed_train	chr_chr1
Chr4	127	6300001	6350000	1.64571766796832	Observed	Train	Observed_train	chr_chr1
Chr4	128	6350001	6400000	1.67106830921919	Observed	Train	Observed_train	chr_chr1
Chr4	129	6400001	6450000	1.64571751672505	Observed	Train	Observed_train	chr_chr1
Chr4	130	6450001	6500000	1.52279061404142	Observed	Train	Observed_train	chr_chr1
Chr4	131	6500001	6550000	1.52279061404142	Observed	Train	Observed_train	chr_chr1
Chr4	132	6550001	6600000	1.62036687547418	Observed	Train	Observed_train	chr_chr1
Chr4	133	6600001	6650000	1.64571751672505	Observed	Train	Observed_train	chr_chr1
Chr4	134	6650001	6700000	1.62036687547418	Observed	Train	Observed_train	chr_chr1
Chr4	135	6700001	6750000	1.59501623422331	Observed	Train	Observed_train	chr_chr1
Chr4	136	6750001	6800000	1.74329392940108	Observed	Train	Observed_train	chr_chr1
Chr4	137	6800001	6850000	1.69450572306306	Observed	Train	Observed_train	chr_chr1
Chr4	138	6850001	6900000	1.9891478860116	Observed	Train	Observed_train	chr_chr1
Chr4	139	6900001	6950000	1.91500903842272	Observed	Train	Observed_train	chr_chr1
Chr4	140	6950001	7000000	1.66915508181219	Observed	Train	Observed_train	chr_chr1
Chr4	141	7000001	7050000	1.66915508181219	Observed	Train	Observed_train	chr_chr1
Chr4	142	7050001	7100000	1.66915508181219	Observed	Train	Observed_train	chr_chr1
Chr4	143	7100001	7150000	1.71794313690694	Observed	Train	Observed_train	chr_chr1
Chr4	144	7150001	7200000	1.81743262574669	Observed	Train	Observed_train	chr_chr1
Chr4	145	7200001	7250000	1.62036687547418	Observed	Train	Observed_train	chr_chr1
Chr4	146	7250001	7300000	1.57157866913616	Observed	Train	Observed_train	chr_chr1
Chr4	147	7300001	7350000	1.64571751672505	Observed	Train	Observed_train	chr_chr1
Chr4	148	7350001	7400000	1.42521420136539	Observed	Train	Observed_train	chr_chr1
Chr4	149	7400001	7450000	1.30228714743849	Observed	Train	Observed_train	chr_chr1
Chr4	150	7450001	7500000	1.13057203841685	Observed	Train	Observed_train	chr_chr1
Chr4	151	7500001	7550000	1.17936024475487	Observed	Train	Observed_train	chr_chr1
Chr4	152	7550001	7600000	1.15592283091099	Observed	Train	Observed_train	chr_chr1
Chr4	153	7600001	7650000	1.18127362340513	Observed	Train	Observed_train	chr_chr1
Chr4	154	7650001	7700000	1.08369736197238	Observed	Train	Observed_train	chr_chr1
Chr4	155	7700001	7750000	1.00955851438349	Observed	Train	Observed_train	chr_chr1
Chr4	156	7750001	7800000	0.935419666794609	Observed	Train	Observed_train	chr_chr1
Chr4	157	7800001	7850000	0.935419666794609	Observed	Train	Observed_train	chr_chr1
Chr4	158	7850001	7900000	1.15592298215427	Observed	Train	Observed_train	chr_chr1
Chr4	159	7900001	7950000	1.13057218966012	Observed	Train	Observed_train	chr_chr1
Chr4	160	7950001	8000000	1.05643334207124	Observed	Train	Observed_train	chr_chr1
Chr4	161	8000001	8050000	1.10522154840925	Observed	Train	Observed_train	chr_chr1
Chr4	162	8050001	8100000	1.10522154840925	Observed	Train	Observed_train	chr_chr1
Chr4	163	8100001	8150000	1.03108270082037	Observed	Train	Observed_train	chr_chr1
Chr4	164	8150001	8200000	1.07987090715839	Observed	Train	Observed_train	chr_chr1
Chr4	165	8200001	8250000	1.03108270082037	Observed	Train	Observed_train	chr_chr1
Chr4	166	8250001	8300000	0.982294494482356	Observed	Train	Observed_train	chr_chr1
Chr4	167	8300001	8350000	0.958857080638482	Observed	Train	Observed_train	chr_chr1
Chr4	168	8350001	8400000	0.958857080638482	Observed	Train	Observed_train	chr_chr1
Chr4	169	8400001	8450000	1.08178413456538	Observed	Train	Observed_train	chr_chr1
Chr4	170	8450001	8500000	0.984207873132624	Observed	Train	Observed_train	chr_chr1
Chr4	171	8500001	8550000	0.935419666794609	Observed	Train	Observed_train	chr_chr1
Chr4	172	8550001	8600000	1.10713477581625	Observed	Train	Observed_train	chr_chr1
Chr4	173	8600001	8650000	0.812492612867709	Observed	Train	Observed_train	chr_chr1
Chr4	174	8650001	8700000	0.812492612867709	Observed	Train	Observed_train	chr_chr1
Chr4	175	8700001	8750000	0.738353765278824	Observed	Train	Observed_train	chr_chr1
Chr4	176	8750001	8800000	0.566638656257183	Observed	Train	Observed_train	chr_chr1
Chr4	177	8800001	8850000	0.369572754741399	Observed	Train	Observed_train	chr_chr1
Chr4	178	8850001	8900000	0.541287863763041	Observed	Train	Observed_train	chr_chr1
Chr4	179	8900001	8950000	0.320784548403384	Observed	Train	Observed_train	chr_chr1
Chr4	180	8950001	9000000	0.320784548403384	Observed	Train	Observed_train	chr_chr1
Chr4	181	9000001	9050000	0.320784548403384	Observed	Train	Observed_train	chr_chr1
Chr4	182	9050001	9100000	0.443711602330284	Observed	Train	Observed_train	chr_chr1
Chr4	183	9100001	9150000	0.443711602330284	Observed	Train	Observed_train	chr_chr1
Chr4	184	9150001	9200000	0.469062394824426	Observed	Train	Observed_train	chr_chr1
Chr4	185	9200001	9250000	0.4924998086683	Observed	Train	Observed_train	chr_chr1
Chr4	186	9250001	9300000	0.566638656257183	Observed	Train	Observed_train	chr_chr1
Chr4	187	9300001	9350000	0.812492612867709	Observed	Train	Observed_train	chr_chr1
Chr4	188	9350001	9400000	0.738353765278825	Observed	Train	Observed_train	chr_chr1
Chr4	189	9400001	9450000	0.81249261286771	Observed	Train	Observed_train	chr_chr1
Chr4	190	9450001	9500000	0.958857080638482	Observed	Train	Observed_train	chr_chr1
Chr4	191	9500001	9550000	1.03299592822737	Observed	Train	Observed_train	chr_chr1
Chr4	192	9550001	9600000	1.13057218966012	Observed	Train	Observed_train	chr_chr1
Chr4	193	9600001	9650000	1.08178398332211	Observed	Train	Observed_train	chr_chr1
Chr4	194	9650001	9700000	1.18127347216186	Observed	Train	Observed_train	chr_chr1
Chr4	195	9700001	9750000	1.27884973359462	Observed	Train	Observed_train	chr_chr1
Chr4	196	9750001	9800000	1.49935304895427	Observed	Train	Observed_train	chr_chr1
Chr4	197	9800001	9850000	1.64763074413204	Observed	Train	Observed_train	chr_chr1
Chr4	198	9850001	9900000	1.52470369020514	Observed	Train	Observed_train	chr_chr1
Chr4	199	9900001	9950000	1.40177663627824	Observed	Train	Observed_train	chr_chr1
Chr4	200	9950001	10000000	1.40177663627824	Observed	Train	Observed_train	chr_chr1
Chr4	201	10000001	10050000	1.35298842994023	Observed	Train	Observed_train	chr_chr1
Chr4	202	10050001	10100000	1.30420022360221	Observed	Train	Observed_train	chr_chr1
Chr4	203	10100001	10150000	1.30420022360221	Observed	Train	Observed_train	chr_chr1
Chr4	204	10150001	10200000	1.30420022360221	Observed	Train	Observed_train	chr_chr1
Chr4	205	10200001	10250000	1.35298827869695	Observed	Train	Observed_train	chr_chr1
Chr4	206	10250001	10300000	1.67298108289636	Observed	Train	Observed_train	chr_chr1
Chr4	207	10300001	10350000	1.72176928923438	Observed	Train	Observed_train	chr_chr1
Chr4	208	10350001	10400000	1.7705574955724	Observed	Train	Observed_train	chr_chr1
Chr4	209	10400001	10450000	1.7705574955724	Observed	Train	Observed_train	chr_chr1
Chr4	210	10450001	10500000	1.69641864798351	Observed	Train	Observed_train	chr_chr1
Chr4	211	10500001	10550000	1.62227980039463	Observed	Train	Observed_train	chr_chr1
Chr4	212	10550001	10600000	1.74520685432153	Observed	Train	Observed_train	chr_chr1
Chr4	213	10600001	10650000	1.67106800673264	Observed	Train	Observed_train	chr_chr1
Chr4	214	10650001	10700000	1.71985621307066	Observed	Train	Observed_train	chr_chr1
Chr4	215	10700001	10750000	1.76864441940868	Observed	Train	Observed_train	chr_chr1
Chr4	216	10750001	10800000	1.71985621307066	Observed	Train	Observed_train	chr_chr1
Chr4	217	10800001	10850000	1.7686442681654	Observed	Train	Observed_train	chr_chr1
Chr4	218	10850001	10900000	1.7686442681654	Observed	Train	Observed_train	chr_chr1
Chr4	219	10900001	10950000	1.86813390824843	Observed	Train	Observed_train	chr_chr1
Chr4	220	10950001	11000000	1.94227275583731	Observed	Train	Observed_train	chr_chr1
Chr4	221	11000001	11050000	2.21539073234897	Observed	Train	Observed_train	chr_chr1
Chr4	222	11050001	11100000	2.33831778627587	Observed	Train	Observed_train	chr_chr1
Chr4	223	11100001	11150000	2.21539073234897	Observed	Train	Observed_train	chr_chr1
Chr4	224	11150001	11200000	2.33831778627587	Observed	Train	Observed_train	chr_chr1
Chr4	225	11200001	11250000	2.31296699378173	Observed	Train	Observed_train	chr_chr1
Chr4	226	11250001	11300000	2.31296699378173	Observed	Train	Observed_train	chr_chr1
Chr4	227	11300001	11350000	2.26417878744371	Observed	Train	Observed_train	chr_chr1
Chr4	228	11350001	11400000	2.01832483083319	Observed	Train	Observed_train	chr_chr1
Chr4	229	11400001	11450000	1.96953662449517	Observed	Train	Observed_train	chr_chr1
Chr4	230	11450001	11500000	1.92074841815716	Observed	Train	Observed_train	chr_chr1
Chr4	231	11500001	11550000	1.79782136423026	Observed	Train	Observed_train	chr_chr1
Chr4	232	11550001	11600000	1.87196021181914	Observed	Train	Observed_train	chr_chr1
Chr4	233	11600001	11650000	1.65145689645949	Observed	Train	Observed_train	chr_chr1
Chr4	234	11650001	11700000	1.65145689645949	Observed	Train	Observed_train	chr_chr1
Chr4	235	11700001	11750000	1.47782856003085	Observed	Train	Observed_train	chr_chr1
Chr4	236	11750001	11800000	1.30611345100921	Observed	Train	Observed_train	chr_chr1
Chr4	237	11800001	11850000	1.06025949439868	Observed	Train	Observed_train	chr_chr1
Chr4	238	11850001	11900000	0.911981799220914	Observed	Train	Observed_train	chr_chr1
Chr4	239	11900001	11950000	0.911981799220914	Observed	Train	Observed_train	chr_chr1
Chr4	240	11950001	12000000	0.814405537788156	Observed	Train	Observed_train	chr_chr1
Chr4	241	12000001	12050000	0.765617482693414	Observed	Train	Observed_train	chr_chr1
Chr4	242	12050001	12100000	0.839756330282299	Observed	Train	Observed_train	chr_chr1
Chr4	243	12100001	12150000	0.839756330282299	Observed	Train	Observed_train	chr_chr1
Chr4	244	12150001	12200000	1.01147143930394	Observed	Train	Observed_train	chr_chr1
Chr4	245	12200001	12250000	1.01147143930394	Observed	Train	Observed_train	chr_chr1
Chr4	246	12250001	12300000	0.962683384209199	Observed	Train	Observed_train	chr_chr1
Chr4	247	12300001	12350000	0.691478786347804	Observed	Train	Observed_train	chr_chr1
Chr4	248	12350001	12400000	0.642690580009789	Observed	Train	Observed_train	chr_chr1
Chr4	249	12400001	12450000	0.617339787515648	Observed	Train	Observed_train	chr_chr1
Chr4	250	12450001	12500000	0.617339787515648	Observed	Train	Observed_train	chr_chr1
Chr4	251	12500001	12550000	0.543200939926763	Observed	Train	Observed_train	chr_chr1
Chr4	252	12550001	12600000	0.543200939926763	Observed	Train	Observed_train	chr_chr1
Chr4	253	12600001	12650000	0.420273885999863	Observed	Train	Observed_train	chr_chr1
Chr4	254	12650001	12700000	0.420273885999864	Observed	Train	Observed_train	chr_chr1
Chr4	255	12700001	12750000	0.420273885999864	Observed	Train	Observed_train	chr_chr1
Chr4	256	12750001	12800000	0.394923093505722	Observed	Train	Observed_train	chr_chr1
Chr4	257	12800001	12850000	0.394923093505722	Observed	Train	Observed_train	chr_chr1
Chr4	258	12850001	12900000	0.34613503841098	Observed	Train	Observed_train	chr_chr1
Chr4	259	12900001	12950000	0.34613503841098	Observed	Train	Observed_train	chr_chr1
Chr4	260	12950001	13000000	0.123718495644328	Observed	Train	Observed_train	chr_chr1
Chr4	261	13000001	13050000	0.221294757077086	Observed	Train	Observed_train	chr_chr1
Chr4	262	13050001	13100000	-0.100611274529319	Observed	Train	Observed_train	chr_chr1
Chr4	263	13100001	13150000	-0.223538328456218	Observed	Train	Observed_train	chr_chr1
Chr4	264	13150001	13200000	-0.223538328456219	Observed	Train	Observed_train	chr_chr1
Chr4	265	13200001	13250000	-0.223538328456219	Observed	Train	Observed_train	chr_chr1
Chr4	266	13250001	13300000	-0.321114589888977	Observed	Train	Observed_train	chr_chr1
Chr4	267	13300001	13350000	-0.492829698910618	Observed	Train	Observed_train	chr_chr1
Chr4	268	13350001	13400000	-0.566968546499503	Observed	Train	Observed_train	chr_chr1
Chr4	269	13400001	13450000	-0.518180340161487	Observed	Train	Observed_train	chr_chr1
Chr4	270	13450001	13500000	-0.395253286234587	Observed	Train	Observed_train	chr_chr1
Chr4	271	13500001	13550000	-0.346465079896572	Observed	Train	Observed_train	chr_chr1
Chr4	272	13550001	13600000	-0.395253134991314	Observed	Train	Observed_train	chr_chr1
Chr4	273	13600001	13650000	-0.543530830169082	Observed	Train	Observed_train	chr_chr1
Chr4	274	13650001	13700000	-0.543530830169082	Observed	Train	Observed_train	chr_chr1
Chr4	275	13700001	13750000	-0.617669677757966	Observed	Train	Observed_train	chr_chr1
Chr4	276	13750001	13800000	-0.592319036507097	Observed	Train	Observed_train	chr_chr1
Chr4	277	13800001	13850000	-0.149399178380789	Observed	Train	Observed_train	chr_chr1
Chr4	278	13850001	13900000	-0.198187384718804	Observed	Train	Observed_train	chr_chr1
Chr4	279	13900001	13950000	-0.12404853712992	Observed	Train	Observed_train	chr_chr1
Chr4	280	13950001	14000000	-0.0752603307919048	Observed	Train	Observed_train	chr_chr1
Chr4	281	14000001	14050000	0.0223159306408529	Observed	Train	Observed_train	chr_chr1
Chr4	282	14050001	14100000	-0.0264722756971624	Observed	Train	Observed_train	chr_chr1
Chr4	283	14100001	14150000	-0.0518229169480313	Observed	Train	Observed_train	chr_chr1
Chr4	284	14150001	14200000	0.0223159306408525	Observed	Train	Observed_train	chr_chr1
Chr4	285	14200001	14250000	-0.149399178380789	Observed	Train	Observed_train	chr_chr1
Chr4	286	14250001	14300000	-0.174749819631658	Observed	Train	Observed_train	chr_chr1
Chr4	287	14300001	14350000	-0.297676873558557	Observed	Train	Observed_train	chr_chr1
Chr4	288	14350001	14400000	-0.223538025969673	Observed	Train	Observed_train	chr_chr1
Chr4	289	14400001	14450000	-0.149399178380789	Observed	Train	Observed_train	chr_chr1
Chr4	290	14450001	14500000	-0.246975439813547	Observed	Train	Observed_train	chr_chr1
Chr4	291	14500001	14550000	-0.221624798562677	Observed	Train	Observed_train	chr_chr1
Chr4	292	14550001	14600000	-0.270413004900693	Observed	Train	Observed_train	chr_chr1
Chr4	293	14600001	14650000	-0.172836743467936	Observed	Train	Observed_train	chr_chr1
Chr4	294	14650001	14700000	-0.172836743467936	Observed	Train	Observed_train	chr_chr1
Chr4	295	14700001	14750000	-0.19627415731181	Observed	Train	Observed_train	chr_chr1
Chr4	296	14750001	14800000	-0.17092351606094	Observed	Train	Observed_train	chr_chr1
Chr4	297	14800001	14850000	-0.194360929904814	Observed	Train	Observed_train	chr_chr1
Chr4	298	14850001	14900000	-0.194360929904814	Observed	Train	Observed_train	chr_chr1
Chr4	299	14900001	14950000	-0.145572874810072	Observed	Train	Observed_train	chr_chr1
Chr4	300	14950001	15000000	-0.0479966133773144	Observed	Train	Observed_train	chr_chr1
Chr4	301	15000001	15050000	-0.0967848197153296	Observed	Train	Observed_train	chr_chr1
Chr4	302	15050001	15100000	-0.391426982663871	Observed	Train	Observed_train	chr_chr1
Chr4	303	15100001	15150000	-0.440215189001886	Observed	Train	Observed_train	chr_chr1
Chr4	304	15150001	15200000	-0.39142698266387	Observed	Train	Observed_train	chr_chr1
Chr4	305	15200001	15250000	-0.465565830252754	Observed	Train	Observed_train	chr_chr1
Chr4	306	15250001	15300000	-0.539704677841639	Observed	Train	Observed_train	chr_chr1
Chr4	307	15300001	15350000	-0.416777623914739	Observed	Train	Observed_train	chr_chr1
Chr4	308	15350001	15400000	-0.270413156143967	Observed	Train	Observed_train	chr_chr1
Chr4	309	15400001	15450000	-0.270413156143967	Observed	Train	Observed_train	chr_chr1
Chr4	310	15450001	15500000	-0.270413156143966	Observed	Train	Observed_train	chr_chr1
Chr4	311	15500001	15550000	-0.196274308555082	Observed	Train	Observed_train	chr_chr1
Chr4	312	15550001	15600000	-0.319201362481982	Observed	Train	Observed_train	chr_chr1
Chr4	313	15600001	15650000	-0.319201362481981	Observed	Train	Observed_train	chr_chr1
Chr4	314	15650001	15700000	-0.221625101049224	Observed	Train	Observed_train	chr_chr1
Chr4	315	15700001	15750000	-0.172836894711208	Observed	Train	Observed_train	chr_chr1
Chr4	316	15750001	15800000	-0.172836894711208	Observed	Train	Observed_train	chr_chr1
Chr4	317	15800001	15850000	-0.198187535962077	Observed	Train	Observed_train	chr_chr1
Chr4	318	15850001	15900000	-0.543531132655629	Observed	Train	Observed_train	chr_chr1
Chr4	319	15900001	15950000	-0.494742926317613	Observed	Train	Observed_train	chr_chr1
Chr4	320	15950001	16000000	-0.568881773906498	Observed	Train	Observed_train	chr_chr1
Chr4	321	16000001	16050000	-0.520093718811755	Observed	Train	Observed_train	chr_chr1
Chr4	322	16050001	16100000	-0.568881773906497	Observed	Train	Observed_train	chr_chr1
Chr4	323	16100001	16150000	-0.471305512473739	Observed	Train	Observed_train	chr_chr1
Chr4	324	16150001	16200000	-0.274239762201229	Observed	Train	Observed_train	chr_chr1
Chr4	325	16200001	16250000	-0.299590403452098	Observed	Train	Observed_train	chr_chr1
Chr4	326	16250001	16300000	-0.299590403452098	Observed	Train	Observed_train	chr_chr1
Chr4	327	16300001	16350000	-0.348378609790113	Observed	Train	Observed_train	chr_chr1
Chr4	328	16350001	16400000	-0.102524653179588	Observed	Train	Observed_train	chr_chr1
Chr4	329	16400001	16450000	-0.176663500768471	Observed	Train	Observed_train	chr_chr1
Chr4	330	16450001	16500000	-0.250802348357355	Observed	Train	Observed_train	chr_chr1
Chr4	331	16500001	16550000	0.0184891733403165	Observed	Train	Observed_train	chr_chr1
Chr4	332	16550001	16600000	0.190204282361958	Observed	Train	Observed_train	chr_chr1
Chr4	333	16600001	16650000	0.387270183877741	Observed	Train	Observed_train	chr_chr1
Chr4	334	16650001	16700000	0.387270183877741	Observed	Train	Observed_train	chr_chr1
Chr4	335	16700001	16750000	0.387270183877741	Observed	Train	Observed_train	chr_chr1
Chr4	336	16750001	16800000	0.313131336288857	Observed	Train	Observed_train	chr_chr1
Chr4	337	16800001	16850000	0.434145162808761	Observed	Train	Observed_train	chr_chr1
Chr4	338	16850001	16900000	0.430125116604972	Observed	Train	Observed_train	chr_chr1
Chr4	339	16900001	16950000	0.430125116604972	Observed	Train	Observed_train	chr_chr1
Chr4	340	16950001	17000000	0.508727455674903	Observed	Train	Observed_train	chr_chr1
Chr4	341	17000001	17050000	0.481269995627241	Observed	Train	Observed_train	chr_chr1
Chr4	342	17050001	17100000	0.657448596129929	Observed	Train	Observed_train	chr_chr1
Chr4	343	17100001	17150000	0.833627196632617	Observed	Train	Observed_train	chr_chr1
Chr4	344	17150001	17200000	1.07935879743506	Observed	Train	Observed_train	chr_chr1
Chr4	345	17200001	17250000	1.15313602235753	Observed	Train	Observed_train	chr_chr1
Chr4	346	17250001	17300000	1.15313602235753	Observed	Train	Observed_train	chr_chr1
Chr4	347	17300001	17350000	1.34947852729721	Observed	Train	Observed_train	chr_chr1
Chr4	348	17350001	17400000	1.22655147337031	Observed	Train	Observed_train	chr_chr1
Chr4	349	17400001	17450000	1.08018700559954	Observed	Train	Observed_train	chr_chr1
Chr4	350	17450001	17500000	1.08018700559954	Observed	Train	Observed_train	chr_chr1
Chr4	351	17500001	17550000	1.03139879926153	Observed	Train	Observed_train	chr_chr1
Chr4	352	17550001	17600000	0.834332897745743	Observed	Train	Observed_train	chr_chr1
Chr4	353	17600001	17650000	0.834332897745743	Observed	Train	Observed_train	chr_chr1
Chr4	354	17650001	17700000	0.834332897745743	Observed	Train	Observed_train	chr_chr1
Chr4	355	17700001	17750000	0.834332897745743	Observed	Train	Observed_train	chr_chr1
Chr4	356	17750001	17800000	0.834332897745743	Observed	Train	Observed_train	chr_chr1
Chr4	357	17800001	17850000	0.834332897745743	Observed	Train	Observed_train	chr_chr1
Chr4	358	17850001	17900000	0.834332897745743	Observed	Train	Observed_train	chr_chr1
Chr4	359	17900001	17950000	0.834332897745743	Observed	Train	Observed_train	chr_chr1
Chr4	360	17950001	18000000	0.834332897745743	Observed	Train	Observed_train	chr_chr1
Chr4	361	18000001	18050000	0.834332897745743	Observed	Train	Observed_train	chr_chr1
Chr4	362	18050001	18100000	0.834332897745743	Observed	Train	Observed_train	chr_chr1
Chr4	363	18100001	18150000	0.834332897745743	Observed	Train	Observed_train	chr_chr1
Chr4	364	18150001	18200000	0.834332897745743	Observed	Train	Observed_train	chr_chr1
Chr4	365	18200001	18250000	0.834332897745743	Observed	Train	Observed_train	chr_chr1
Chr4	366	18250001	18300000	0.834332897745743	Observed	Train	Observed_train	chr_chr1
Chr4	367	18300001	18350000	0.834332897745743	Observed	Train	Observed_train	chr_chr1
Chr4	368	18350001	18400000	0.834332897745743	Observed	Train	Observed_train	chr_chr1
Chr4	369	18400001	18450000	0.834332897745743	Observed	Train	Observed_train	chr_chr1
Chr4	370	18450001	18500000	0.834332897745743	Observed	Train	Observed_train	chr_chr1
Chr4	371	18500001	18550000	0.834332897745743	Observed	Train	Observed_train	chr_chr1
Chr4	372	18550001	18585056	0.834332897745743	Observed	Train	Observed_train	chr_chr1
Chr5	1	1	50000	0.365057538060891	Observed	Train	Observed_train	chr_chr1
Chr5	2	50001	100000	0.365057538060891	Observed	Train	Observed_train	chr_chr1
Chr5	3	100001	150000	0.365057538060891	Observed	Train	Observed_train	chr_chr1
Chr5	4	150001	200000	0.365057538060891	Observed	Train	Observed_train	chr_chr1
Chr5	5	200001	250000	0.365057538060891	Observed	Train	Observed_train	chr_chr1
Chr5	6	250001	300000	0.365057538060891	Observed	Train	Observed_train	chr_chr1
Chr5	7	300001	350000	0.365057538060891	Observed	Train	Observed_train	chr_chr1
Chr5	8	350001	400000	0.365057538060891	Observed	Train	Observed_train	chr_chr1
Chr5	9	400001	450000	0.365057538060891	Observed	Train	Observed_train	chr_chr1
Chr5	10	450001	500000	0.365057538060891	Observed	Train	Observed_train	chr_chr1
Chr5	11	500001	550000	0.365057538060891	Observed	Train	Observed_train	chr_chr1
Chr5	12	550001	600000	0.365057538060891	Observed	Train	Observed_train	chr_chr1
Chr5	13	600001	650000	0.365057538060891	Observed	Train	Observed_train	chr_chr1
Chr5	14	650001	700000	0.365057538060891	Observed	Train	Observed_train	chr_chr1
Chr5	15	700001	750000	0.365057538060891	Observed	Train	Observed_train	chr_chr1
Chr5	16	750001	800000	0.365057538060891	Observed	Train	Observed_train	chr_chr1
Chr5	17	800001	850000	0.365057538060891	Observed	Train	Observed_train	chr_chr1
Chr5	18	850001	900000	0.365057538060891	Observed	Train	Observed_train	chr_chr1
Chr5	19	900001	950000	0.365057538060891	Observed	Train	Observed_train	chr_chr1
Chr5	20	950001	1000000	0.365057538060891	Observed	Train	Observed_train	chr_chr1
Chr5	21	1000001	1050000	0.365057538060891	Observed	Train	Observed_train	chr_chr1
Chr5	22	1050001	1100000	0.441636393377606	Observed	Train	Observed_train	chr_chr1
Chr5	23	1100001	1150000	0.479925896657599	Observed	Train	Observed_train	chr_chr1
Chr5	24	1150001	1200000	0.614675183526995	Observed	Train	Observed_train	chr_chr1
Chr5	25	1200001	1250000	0.672845615079678	Observed	Train	Observed_train	chr_chr1
Chr5	26	1250001	1300000	0.769305549912354	Observed	Train	Observed_train	chr_chr1
Chr5	27	1300001	1350000	0.512100483155599	Observed	Train	Observed_train	chr_chr1
Chr5	28	1350001	1400000	0.383497874155585	Observed	Train	Observed_train	chr_chr1
Chr5	29	1400001	1450000	0.441668305708267	Observed	Train	Observed_train	chr_chr1
Chr5	30	1450001	1500000	-0.0667528966698911	Observed	Train	Observed_train	chr_chr1
Chr5	31	1500001	1550000	-0.0284633933898974	Observed	Train	Observed_train	chr_chr1
Chr5	32	1550001	1600000	0.00982610989009628	Observed	Train	Observed_train	chr_chr1
Chr5	33	1600001	1650000	-0.015494282706116	Observed	Train	Observed_train	chr_chr1
Chr5	34	1650001	1700000	0.0809656521265599	Observed	Train	Observed_train	chr_chr1
Chr5	35	1700001	1750000	0.0173557562503535	Observed	Train	Observed_train	chr_chr1
Chr5	36	1750001	1800000	0.0119162919268294	Observed	Train	Observed_train	chr_chr1
Chr5	37	1800001	1850000	0.0502057952068231	Observed	Train	Observed_train	chr_chr1
Chr5	38	1850001	1900000	0.0502057952068231	Observed	Train	Observed_train	chr_chr1
Chr5	39	1900001	1950000	-0.0770139965455896	Observed	Train	Observed_train	chr_chr1
Chr5	40	1950001	2000000	-0.246640284719958	Observed	Train	Observed_train	chr_chr1
Chr5	41	2000001	2050000	-0.208350781439964	Observed	Train	Observed_train	chr_chr1
Chr5	42	2050001	2100000	-0.339687566334338	Observed	Train	Observed_train	chr_chr1
Chr5	43	2100001	2150000	-0.263108711017624	Observed	Train	Observed_train	chr_chr1
Chr5	44	2150001	2200000	-0.22481920773763	Observed	Train	Observed_train	chr_chr1
Chr5	45	2200001	2250000	0.0420350286111309	Observed	Train	Observed_train	chr_chr1
Chr5	46	2250001	2300000	0.234954898276483	Observed	Train	Observed_train	chr_chr1
Chr5	47	2300001	2350000	0.345705961244683	Observed	Train	Observed_train	chr_chr1
Chr5	48	2350001	2400000	0.258756203435869	Observed	Train	Observed_train	chr_chr1
Chr5	49	2400001	2450000	0.171806445627055	Observed	Train	Observed_train	chr_chr1
Chr5	50	2450001	2500000	0.113636014074372	Observed	Train	Observed_train	chr_chr1
Chr5	51	2500001	2550000	0.0753466620376518	Observed	Train	Observed_train	chr_chr1
Chr5	52	2550001	2600000	0.0171762304849696	Observed	Train	Observed_train	chr_chr1
Chr5	53	2600001	2650000	0.0753466620376518	Observed	Train	Observed_train	chr_chr1
Chr5	54	2650001	2700000	-0.00123219327906241	Observed	Train	Observed_train	chr_chr1
Chr5	55	2700001	2750000	-0.194152062944415	Observed	Train	Observed_train	chr_chr1
Chr5	56	2750001	2800000	-0.232441566224408	Observed	Train	Observed_train	chr_chr1
Chr5	57	2800001	2850000	-0.212560335465173	Observed	Train	Observed_train	chr_chr1
Chr5	58	2850001	2900000	-0.212560335465173	Observed	Train	Observed_train	chr_chr1
Chr5	59	2900001	2950000	-0.230968759229205	Observed	Train	Observed_train	chr_chr1
Chr5	60	2950001	3000000	-0.423888628894558	Observed	Train	Observed_train	chr_chr1
Chr5	61	3000001	3050000	-0.423888628894558	Observed	Train	Observed_train	chr_chr1
Chr5	62	3050001	3100000	-0.365718197341875	Observed	Train	Observed_train	chr_chr1
Chr5	63	3100001	3150000	-0.44229705265859	Observed	Train	Observed_train	chr_chr1
Chr5	64	3150001	3200000	-0.480586555938583	Observed	Train	Observed_train	chr_chr1
Chr5	65	3200001	3250000	-0.498994828459342	Observed	Train	Observed_train	chr_chr1
Chr5	66	3250001	3300000	-0.557165260012024	Observed	Train	Observed_train	chr_chr1
Chr5	67	3300001	3350000	-0.6536251948447	Observed	Train	Observed_train	chr_chr1
Chr5	68	3350001	3400000	-0.518875907975304	Observed	Train	Observed_train	chr_chr1
Chr5	69	3400001	3450000	-0.518875907975304	Observed	Train	Observed_train	chr_chr1
Chr5	70	3450001	3500000	-0.422415821899355	Observed	Train	Observed_train	chr_chr1
Chr5	71	3500001	3550000	-0.460705325179348	Observed	Train	Observed_train	chr_chr1
Chr5	72	3550001	3600000	-0.460705325179348	Observed	Train	Observed_train	chr_chr1
Chr5	73	3600001	3650000	-0.30607495879399	Observed	Train	Observed_train	chr_chr1
Chr5	74	3650001	3700000	-0.113155089128638	Observed	Train	Observed_train	chr_chr1
Chr5	75	3700001	3750000	-0.209615023961313	Observed	Train	Observed_train	chr_chr1
Chr5	76	3750001	3800000	-0.209615023961313	Observed	Train	Observed_train	chr_chr1
Chr5	77	3800001	3850000	-0.267785455513996	Observed	Train	Observed_train	chr_chr1
Chr5	78	3850001	3900000	-0.171325671924593	Observed	Train	Observed_train	chr_chr1
Chr5	79	3900001	3950000	-0.0748657370919169	Observed	Train	Observed_train	chr_chr1
Chr5	80	3950001	4000000	0.00171311822479728	Observed	Train	Observed_train	chr_chr1
Chr5	81	4000001	4050000	0.0598835497774795	Observed	Train	Observed_train	chr_chr1
Chr5	82	4050001	4100000	0.0215940464974858	Observed	Train	Observed_train	chr_chr1
Chr5	83	4100001	4150000	0.0215940464974858	Observed	Train	Observed_train	chr_chr1
Chr5	84	4150001	4200000	-0.0549848088192284	Observed	Train	Observed_train	chr_chr1
Chr5	85	4200001	4250000	-0.0549848088192284	Observed	Train	Observed_train	chr_chr1
Chr5	86	4250001	4300000	-0.267785758000542	Observed	Train	Observed_train	chr_chr1
Chr5	87	4300001	4350000	-0.460705627665894	Observed	Train	Observed_train	chr_chr1
Chr5	88	4350001	4400000	-0.55569290674664	Observed	Train	Observed_train	chr_chr1
Chr5	89	4400001	4450000	-0.477641395677996	Observed	Train	Observed_train	chr_chr1
Chr5	90	4450001	4500000	-0.399589884609352	Observed	Train	Observed_train	chr_chr1
Chr5	91	4500001	4550000	-0.361300381329358	Observed	Train	Observed_train	chr_chr1
Chr5	92	4550001	4600000	-0.399589884609352	Observed	Train	Observed_train	chr_chr1
Chr5	93	4600001	4650000	-0.476168739926066	Observed	Train	Observed_train	chr_chr1
Chr5	94	4650001	4700000	-0.51445824320606	Observed	Train	Observed_train	chr_chr1
Chr5	95	4700001	4750000	-0.283248870260714	Observed	Train	Observed_train	chr_chr1
Chr5	96	4750001	4800000	-0.321538373540708	Observed	Train	Observed_train	chr_chr1
Chr5	97	4800001	4850000	-0.321538373540708	Observed	Train	Observed_train	chr_chr1
Chr5	98	4850001	4900000	-0.417998459616657	Observed	Train	Observed_train	chr_chr1
Chr5	99	4900001	4950000	-0.417998459616657	Observed	Train	Observed_train	chr_chr1
Chr5	100	4950001	5000000	-0.437879387889346	Observed	Train	Observed_train	chr_chr1
Chr5	101	5000001	5050000	-0.437879387889346	Observed	Train	Observed_train	chr_chr1
Chr5	102	5050001	5100000	-0.437879387889346	Observed	Train	Observed_train	chr_chr1
Chr5	103	5100001	5150000	-0.399589884609352	Observed	Train	Observed_train	chr_chr1
Chr5	104	5150001	5200000	-0.399589884609352	Observed	Train	Observed_train	chr_chr1
Chr5	105	5200001	5250000	-0.323011029292638	Observed	Train	Observed_train	chr_chr1
Chr5	106	5250001	5300000	-0.439352043641276	Observed	Train	Observed_train	chr_chr1
Chr5	107	5300001	5350000	-0.342892108808599	Observed	Train	Observed_train	chr_chr1
Chr5	108	5350001	5400000	-0.16838066290728	Observed	Train	Observed_train	chr_chr1
Chr5	109	5400001	5450000	-0.244959518223994	Observed	Train	Observed_train	chr_chr1
Chr5	110	5450001	5500000	-0.110210231354597	Observed	Train	Observed_train	chr_chr1
Chr5	111	5500001	5550000	-0.130091462113833	Observed	Train	Observed_train	chr_chr1
Chr5	112	5550001	5600000	-0.130091462113833	Observed	Train	Observed_train	chr_chr1
Chr5	113	5600001	5650000	-0.110210533841144	Observed	Train	Observed_train	chr_chr1
Chr5	114	5650001	5700000	-0.303130403506496	Observed	Train	Observed_train	chr_chr1
Chr5	115	5700001	5750000	-0.496050273171849	Observed	Train	Observed_train	chr_chr1
Chr5	116	5750001	5800000	-0.361300986302452	Observed	Train	Observed_train	chr_chr1
Chr5	117	5800001	5850000	-0.284722130985737	Observed	Train	Observed_train	chr_chr1
Chr5	118	5850001	5900000	-0.188262196153061	Observed	Train	Observed_train	chr_chr1
Chr5	119	5900001	5950000	-0.323011483022458	Observed	Train	Observed_train	chr_chr1
Chr5	120	5950001	6000000	-0.323011483022458	Observed	Train	Observed_train	chr_chr1
Chr5	121	6000001	6050000	-0.264841051469775	Observed	Train	Observed_train	chr_chr1
Chr5	122	6050001	6100000	-0.284721979742464	Observed	Train	Observed_train	chr_chr1
Chr5	123	6100001	6150000	-0.20814312442575	Observed	Train	Observed_train	chr_chr1
Chr5	124	6150001	6200000	-0.131564269109036	Observed	Train	Observed_train	chr_chr1
Chr5	125	6200001	6250000	-0.03510433427636	Observed	Train	Observed_train	chr_chr1
Chr5	126	6250001	6300000	-0.0351043342763596	Observed	Train	Observed_train	chr_chr1
Chr5	127	6300001	6350000	-0.131564269109036	Observed	Train	Observed_train	chr_chr1
Chr5	128	6350001	6400000	-0.131564269109036	Observed	Train	Observed_train	chr_chr1
Chr5	129	6400001	6450000	-0.113155845345004	Observed	Train	Observed_train	chr_chr1
Chr5	130	6450001	6500000	-0.0748663420650099	Observed	Train	Observed_train	chr_chr1
Chr5	131	6500001	6550000	-0.191207356413648	Observed	Train	Observed_train	chr_chr1
Chr5	132	6550001	6600000	-0.191207356413647	Observed	Train	Observed_train	chr_chr1
Chr5	133	6600001	6650000	-0.152917853133654	Observed	Train	Observed_train	chr_chr1
Chr5	134	6650001	6700000	-0.152917853133654	Observed	Train	Observed_train	chr_chr1
Chr5	135	6700001	6750000	-0.211088284686336	Observed	Train	Observed_train	chr_chr1
Chr5	136	6750001	6800000	-0.442297657631682	Observed	Train	Observed_train	chr_chr1
Chr5	137	6800001	6850000	-0.442297657631682	Observed	Train	Observed_train	chr_chr1
Chr5	138	6850001	6900000	-0.442297657631682	Observed	Train	Observed_train	chr_chr1
Chr5	139	6900001	6950000	-0.500468089184364	Observed	Train	Observed_train	chr_chr1
Chr5	140	6950001	7000000	-0.500468089184364	Observed	Train	Observed_train	chr_chr1
Chr5	141	7000001	7050000	-0.364246146563038	Observed	Train	Observed_train	chr_chr1
Chr5	142	7050001	7100000	-0.364246146563038	Observed	Train	Observed_train	chr_chr1
Chr5	143	7100001	7150000	-0.325956643283044	Observed	Train	Observed_train	chr_chr1
Chr5	144	7150001	7200000	-0.267786060487088	Observed	Train	Observed_train	chr_chr1
Chr5	145	7200001	7250000	-0.267786060487088	Observed	Train	Observed_train	chr_chr1
Chr5	146	7250001	7300000	-0.306075412523809	Observed	Train	Observed_train	chr_chr1
Chr5	147	7300001	7350000	-0.152917701890381	Observed	Train	Observed_train	chr_chr1
Chr5	148	7350001	7400000	-0.191207205170374	Observed	Train	Observed_train	chr_chr1
Chr5	149	7400001	7450000	-0.249377636723057	Observed	Train	Observed_train	chr_chr1
Chr5	150	7450001	7500000	-0.249377636723057	Observed	Train	Observed_train	chr_chr1
Chr5	151	7500001	7550000	-0.384126923592453	Observed	Train	Observed_train	chr_chr1
Chr5	152	7550001	7600000	-0.51887621046185	Observed	Train	Observed_train	chr_chr1
Chr5	153	7600001	7650000	-0.51887621046185	Observed	Train	Observed_train	chr_chr1
Chr5	154	7650001	7700000	-0.51887621046185	Observed	Train	Observed_train	chr_chr1
Chr5	155	7700001	7750000	-0.442297355145136	Observed	Train	Observed_train	chr_chr1
Chr5	156	7750001	7800000	-0.364245844076491	Observed	Train	Observed_train	chr_chr1
Chr5	157	7800001	7850000	-0.460705627665894	Observed	Train	Observed_train	chr_chr1
Chr5	158	7850001	7900000	-0.479114051429926	Observed	Train	Observed_train	chr_chr1
Chr5	159	7900001	7950000	-0.498995130945888	Observed	Train	Observed_train	chr_chr1
Chr5	160	7950001	8000000	-0.344364613317257	Observed	Train	Observed_train	chr_chr1
Chr5	161	8000001	8050000	-0.440824548149933	Observed	Train	Observed_train	chr_chr1
Chr5	162	8050001	8100000	-0.402535044869939	Observed	Train	Observed_train	chr_chr1
Chr5	163	8100001	8150000	-0.382654116597251	Observed	Train	Observed_train	chr_chr1
Chr5	164	8150001	8200000	-0.342891957565327	Observed	Train	Observed_train	chr_chr1
Chr5	165	8200001	8250000	-0.168380511664007	Observed	Train	Observed_train	chr_chr1
Chr5	166	8250001	8300000	-0.264840446496683	Observed	Train	Observed_train	chr_chr1
Chr5	167	8300001	8350000	-0.264840446496683	Observed	Train	Observed_train	chr_chr1
Chr5	168	8350001	8400000	-0.168380511664007	Observed	Train	Observed_train	chr_chr1
Chr5	169	8400001	8450000	-0.110210080111324	Observed	Train	Observed_train	chr_chr1
Chr5	170	8450001	8500000	-0.110210080111324	Observed	Train	Observed_train	chr_chr1
Chr5	171	8500001	8550000	-0.111682887106527	Observed	Train	Observed_train	chr_chr1
Chr5	172	8550001	8600000	-0.111682887106527	Observed	Train	Observed_train	chr_chr1
Chr5	173	8600001	8650000	-0.149972390386521	Observed	Train	Observed_train	chr_chr1
Chr5	174	8650001	8700000	-0.188261893666514	Observed	Train	Observed_train	chr_chr1
Chr5	175	8700001	8750000	-0.188261893666514	Observed	Train	Observed_train	chr_chr1
Chr5	176	8750001	8800000	-0.149972390386521	Observed	Train	Observed_train	chr_chr1
Chr5	177	8800001	8850000	-0.111682887106527	Observed	Train	Observed_train	chr_chr1
Chr5	178	8850001	8900000	-0.111682887106527	Observed	Train	Observed_train	chr_chr1
Chr5	179	8900001	8950000	0.101118062074787	Observed	Train	Observed_train	chr_chr1
Chr5	180	8950001	9000000	0.139407565354781	Observed	Train	Observed_train	chr_chr1
Chr5	181	9000001	9050000	0.197577996907463	Observed	Train	Observed_train	chr_chr1
Chr5	182	9050001	9100000	0.0230665510061427	Observed	Train	Observed_train	chr_chr1
Chr5	183	9100001	9150000	0.0613560542861364	Observed	Train	Observed_train	chr_chr1
Chr5	184	9150001	9200000	0.0812369825588253	Observed	Train	Observed_train	chr_chr1
Chr5	185	9200001	9250000	-0.0351040317898127	Observed	Train	Observed_train	chr_chr1
Chr5	186	9250001	9300000	-0.0351040317898127	Observed	Train	Observed_train	chr_chr1
Chr5	187	9300001	9350000	-0.0733935350698064	Observed	Train	Observed_train	chr_chr1
Chr5	188	9350001	9400000	-0.188261742423241	Observed	Train	Observed_train	chr_chr1
Chr5	189	9400001	9450000	-0.246432173975923	Observed	Train	Observed_train	chr_chr1
Chr5	190	9450001	9500000	-0.362773188324561	Observed	Train	Observed_train	chr_chr1
Chr5	191	9500001	9550000	-0.38265411659725	Observed	Train	Observed_train	chr_chr1
Chr5	192	9550001	9600000	-0.344364613317256	Observed	Train	Observed_train	chr_chr1
Chr5	193	9600001	9650000	-0.344364613317256	Observed	Train	Observed_train	chr_chr1
Chr5	194	9650001	9700000	-0.24790467848458	Observed	Train	Observed_train	chr_chr1
Chr5	195	9700001	9750000	-0.267785606757269	Observed	Train	Observed_train	chr_chr1
Chr5	196	9750001	9800000	-0.171325671924593	Observed	Train	Observed_train	chr_chr1
Chr5	197	9800001	9850000	-0.28766668627323	Observed	Train	Observed_train	chr_chr1
Chr5	198	9850001	9900000	-0.267785758000542	Observed	Train	Observed_train	chr_chr1
Chr5	199	9900001	9950000	-0.325956189553224	Observed	Train	Observed_train	chr_chr1
Chr5	200	9950001	10000000	-0.402535044869938	Observed	Train	Observed_train	chr_chr1
Chr5	201	10000001	10050000	-0.518876059218576	Observed	Train	Observed_train	chr_chr1
Chr5	202	10050001	10100000	-0.518876059218576	Observed	Train	Observed_train	chr_chr1
Chr5	203	10100001	10150000	-0.691914849367967	Observed	Train	Observed_train	chr_chr1
Chr5	204	10150001	10200000	-0.691914849367967	Observed	Train	Observed_train	chr_chr1
Chr5	205	10200001	10250000	-0.808255863716604	Observed	Train	Observed_train	chr_chr1
Chr5	206	10250001	10300000	-1.09763566821463	Observed	Train	Observed_train	chr_chr1
Chr5	207	10300001	10350000	-1.09763566821463	Observed	Train	Observed_train	chr_chr1
Chr5	208	10350001	10400000	-1.13592517149463	Observed	Train	Observed_train	chr_chr1
Chr5	209	10400001	10450000	-1.2323851063273	Observed	Train	Observed_train	chr_chr1
Chr5	210	10450001	10500000	-1.29055553787998	Observed	Train	Observed_train	chr_chr1
Chr5	211	10500001	10550000	-1.3671343931967	Observed	Train	Observed_train	chr_chr1
Chr5	212	10550001	10600000	-1.52029210383013	Observed	Train	Observed_train	chr_chr1
Chr5	213	10600001	10650000	-1.52029210383013	Observed	Train	Observed_train	chr_chr1
Chr5	214	10650001	10700000	-1.52029210383013	Observed	Train	Observed_train	chr_chr1
Chr5	215	10700001	10750000	-1.52029210383013	Observed	Train	Observed_train	chr_chr1
Chr5	216	10750001	10800000	-1.52029210383013	Observed	Train	Observed_train	chr_chr1
Chr5	217	10800001	10850000	-1.55858160711012	Observed	Train	Observed_train	chr_chr1
Chr5	218	10850001	10900000	-1.59687111039011	Observed	Train	Observed_train	chr_chr1
Chr5	219	10900001	10950000	-1.6550415419428	Observed	Train	Observed_train	chr_chr1
Chr5	220	10950001	11000000	-1.86784249112411	Observed	Train	Observed_train	chr_chr1
Chr5	221	11000001	11050000	-1.9061319944041	Observed	Train	Observed_train	chr_chr1
Chr5	222	11050001	11100000	-1.96430242595679	Observed	Train	Observed_train	chr_chr1
Chr5	223	11100001	11150000	-1.96430242595679	Observed	Train	Observed_train	chr_chr1
Chr5	224	11150001	11200000	-1.96430242595679	Observed	Train	Observed_train	chr_chr1
Chr5	225	11200001	11250000	-2.02247285750947	Observed	Train	Observed_train	chr_chr1
Chr5	226	11250001	11300000	-2.06076236078946	Observed	Train	Observed_train	chr_chr1
Chr5	227	11300001	11350000	-2.06076236078946	Observed	Train	Observed_train	chr_chr1
Chr5	228	11350001	11400000	-2.06076236078946	Observed	Train	Observed_train	chr_chr1
Chr5	229	11400001	11450000	-2.09905186406946	Observed	Train	Observed_train	chr_chr1
Chr5	230	11450001	11500000	-2.09905186406946	Observed	Train	Observed_train	chr_chr1
Chr5	231	11500001	11550000	-2.09905186406946	Observed	Train	Observed_train	chr_chr1
Chr5	232	11550001	11600000	-2.13734136734945	Observed	Train	Observed_train	chr_chr1
Chr5	233	11600001	11650000	-2.05928985628081	Observed	Train	Observed_train	chr_chr1
Chr5	234	11650001	11700000	-2.05928985628081	Observed	Train	Observed_train	chr_chr1
Chr5	235	11700001	11750000	-2.0975793595608	Observed	Train	Observed_train	chr_chr1
Chr5	236	11750001	11800000	-2.13586886284079	Observed	Train	Observed_train	chr_chr1
Chr5	237	11800001	11850000	-2.27061814971019	Observed	Train	Observed_train	chr_chr1
Chr5	238	11850001	11900000	-2.21244771815751	Observed	Train	Observed_train	chr_chr1
Chr5	239	11900001	11950000	-2.27061814971019	Observed	Train	Observed_train	chr_chr1
Chr5	240	11950001	12000000	-2.27061814971019	Observed	Train	Observed_train	chr_chr1
Chr5	241	12000001	12050000	-2.27061814971019	Observed	Train	Observed_train	chr_chr1
Chr5	242	12050001	12100000	-2.27061814971019	Observed	Train	Observed_train	chr_chr1
Chr5	243	12100001	12150000	-2.27061814971019	Observed	Train	Observed_train	chr_chr1
Chr5	244	12150001	12200000	-2.2323286464302	Observed	Train	Observed_train	chr_chr1
Chr5	245	12200001	12250000	-2.29049907798288	Observed	Train	Observed_train	chr_chr1
Chr5	246	12250001	12300000	-2.2323286464302	Observed	Train	Observed_train	chr_chr1
Chr5	247	12300001	12350000	-2.1940391431502	Observed	Train	Observed_train	chr_chr1
Chr5	248	12350001	12400000	-2.13586871159752	Observed	Train	Observed_train	chr_chr1
Chr5	249	12400001	12450000	-2.13586871159752	Observed	Train	Observed_train	chr_chr1
Chr5	250	12450001	12500000	-2.13586871159752	Observed	Train	Observed_train	chr_chr1
Chr5	251	12500001	12550000	-2.13586871159752	Observed	Train	Observed_train	chr_chr1
Chr5	252	12550001	12600000	-2.09757920831753	Observed	Train	Observed_train	chr_chr1
Chr5	253	12600001	12650000	-1.9429486906889	Observed	Train	Observed_train	chr_chr1
Chr5	254	12650001	12700000	-1.9429486906889	Observed	Train	Observed_train	chr_chr1
Chr5	255	12700001	12750000	-1.84648875585622	Observed	Train	Observed_train	chr_chr1
Chr5	256	12750001	12800000	-1.73014774150758	Observed	Train	Observed_train	chr_chr1
Chr5	257	12800001	12850000	-1.59539845463818	Observed	Train	Observed_train	chr_chr1
Chr5	258	12850001	12900000	-1.59539845463818	Observed	Train	Observed_train	chr_chr1
Chr5	259	12900001	12950000	-1.42088700873687	Observed	Train	Observed_train	chr_chr1
Chr5	260	12950001	13000000	-1.42088700873687	Observed	Train	Observed_train	chr_chr1
Chr5	261	13000001	13050000	-1.42088700873687	Observed	Train	Observed_train	chr_chr1
Chr5	262	13050001	13100000	-1.36271657718418	Observed	Train	Observed_train	chr_chr1
Chr5	263	13100001	13150000	-1.3045461456315	Observed	Train	Observed_train	chr_chr1
Chr5	264	13150001	13200000	-1.13003469973018	Observed	Train	Observed_train	chr_chr1
Chr5	265	13200001	13250000	-1.05198318866154	Observed	Train	Observed_train	chr_chr1
Chr5	266	13250001	13300000	-0.993812757108854	Observed	Train	Observed_train	chr_chr1
Chr5	267	13300001	13350000	-0.993812757108854	Observed	Train	Observed_train	chr_chr1
Chr5	268	13350001	13400000	-0.877471742760216	Observed	Train	Observed_train	chr_chr1
Chr5	269	13400001	13450000	-0.819301311207534	Observed	Train	Observed_train	chr_chr1
Chr5	270	13450001	13500000	-0.702960296858896	Observed	Train	Observed_train	chr_chr1
Chr5	271	13500001	13550000	-0.702960296858896	Observed	Train	Observed_train	chr_chr1
Chr5	272	13550001	13600000	-0.702960296858896	Observed	Train	Observed_train	chr_chr1
Chr5	273	13600001	13650000	-0.60650036202622	Observed	Train	Observed_train	chr_chr1
Chr5	274	13650001	13700000	-0.646262521058144	Observed	Train	Observed_train	chr_chr1
Chr5	275	13700001	13750000	-0.646262521058144	Observed	Train	Observed_train	chr_chr1
Chr5	276	13750001	13800000	-0.704432952610826	Observed	Train	Observed_train	chr_chr1
Chr5	277	13800001	13850000	-0.704432952610826	Observed	Train	Observed_train	chr_chr1
Chr5	278	13850001	13900000	-0.666143600574106	Observed	Train	Observed_train	chr_chr1
Chr5	279	13900001	13950000	-0.589564745257391	Observed	Train	Observed_train	chr_chr1
Chr5	280	13950001	14000000	-0.531394313704709	Observed	Train	Observed_train	chr_chr1
Chr5	281	14000001	14050000	-0.531394313704709	Observed	Train	Observed_train	chr_chr1
Chr5	282	14050001	14100000	-0.493104810424715	Observed	Train	Observed_train	chr_chr1
Chr5	283	14100001	14150000	-0.493104810424715	Observed	Train	Observed_train	chr_chr1
Chr5	284	14150001	14200000	-0.416525955108001	Observed	Train	Observed_train	chr_chr1
Chr5	285	14200001	14250000	-0.416525955108001	Observed	Train	Observed_train	chr_chr1
Chr5	286	14250001	14300000	-0.203725005926687	Observed	Train	Observed_train	chr_chr1
Chr5	287	14300001	14350000	-0.0505672952932585	Observed	Train	Observed_train	chr_chr1
Chr5	288	14350001	14400000	-0.0306863670205699	Observed	Train	Observed_train	chr_chr1
Chr5	289	14400001	14450000	0.0274842157753858	Observed	Train	Observed_train	chr_chr1
Chr5	290	14450001	14500000	0.0274842157753858	Observed	Train	Observed_train	chr_chr1
Chr5	291	14500001	14550000	0.0274842157753858	Observed	Train	Observed_train	chr_chr1
Chr5	292	14550001	14600000	0.0657737190553795	Observed	Train	Observed_train	chr_chr1
Chr5	293	14600001	14650000	0.0274842157753858	Observed	Train	Observed_train	chr_chr1
Chr5	294	14650001	14700000	0.123943999364789	Observed	Train	Observed_train	chr_chr1
Chr5	295	14700001	14750000	0.27857451699342	Observed	Train	Observed_train	chr_chr1
Chr5	296	14750001	14800000	0.220404085440738	Observed	Train	Observed_train	chr_chr1
Chr5	297	14800001	14850000	0.200523005924776	Observed	Train	Observed_train	chr_chr1
Chr5	298	14850001	14900000	0.0657737190553795	Observed	Train	Observed_train	chr_chr1
Chr5	299	14900001	14950000	0.0657737190553795	Observed	Train	Observed_train	chr_chr1
Chr5	300	14950001	15000000	0.0841821428194115	Observed	Train	Observed_train	chr_chr1
Chr5	301	15000001	15050000	0.180642077652087	Observed	Train	Observed_train	chr_chr1
Chr5	302	15050001	15100000	0.218931580932081	Observed	Train	Observed_train	chr_chr1
Chr5	303	15100001	15150000	0.237340004696113	Observed	Train	Observed_train	chr_chr1
Chr5	304	15150001	15200000	0.294037931740139	Observed	Train	Observed_train	chr_chr1
Chr5	305	15200001	15250000	0.196105341155533	Observed	Train	Observed_train	chr_chr1
Chr5	306	15250001	15300000	0.176224261639571	Observed	Train	Observed_train	chr_chr1
Chr5	307	15300001	15350000	0.214513764919565	Observed	Train	Observed_train	chr_chr1
Chr5	308	15350001	15400000	0.252803268199559	Observed	Train	Observed_train	chr_chr1
Chr5	309	15400001	15450000	0.174751757130914	Observed	Train	Observed_train	chr_chr1
Chr5	310	15450001	15500000	0.174751757130914	Observed	Train	Observed_train	chr_chr1
Chr5	311	15500001	15550000	0.213041260410908	Observed	Train	Observed_train	chr_chr1
Chr5	312	15550001	15600000	0.251330763690902	Observed	Train	Observed_train	chr_chr1
Chr5	313	15600001	15650000	0.289620266970896	Observed	Train	Observed_train	chr_chr1
Chr5	314	15650001	15700000	0.269739187454934	Observed	Train	Observed_train	chr_chr1
Chr5	315	15700001	15750000	0.231449835418213	Observed	Train	Observed_train	chr_chr1
Chr5	316	15750001	15800000	0.347790849766851	Observed	Train	Observed_train	chr_chr1
Chr5	317	15800001	15850000	0.386080353046845	Observed	Train	Observed_train	chr_chr1
Chr5	318	15850001	15900000	0.424369856326839	Observed	Train	Observed_train	chr_chr1
Chr5	319	15900001	15950000	0.386080504290119	Observed	Train	Observed_train	chr_chr1
Chr5	320	15950001	16000000	0.36767223176936	Observed	Train	Observed_train	chr_chr1
Chr5	321	16000001	16050000	0.309501800216678	Observed	Train	Observed_train	chr_chr1
Chr5	322	16050001	16100000	0.405961735049354	Observed	Train	Observed_train	chr_chr1
Chr5	323	16100001	16150000	0.444251087086075	Observed	Train	Observed_train	chr_chr1
Chr5	324	16150001	16200000	0.405961583806081	Observed	Train	Observed_train	chr_chr1
Chr5	325	16200001	16250000	0.329382728489366	Observed	Train	Observed_train	chr_chr1
Chr5	326	16250001	16300000	0.329382728489366	Observed	Train	Observed_train	chr_chr1
Chr5	327	16300001	16350000	0.154871282588046	Observed	Train	Observed_train	chr_chr1
Chr5	328	16350001	16400000	-0.0181673563180708	Observed	Train	Observed_train	chr_chr1
Chr5	329	16400001	16450000	-0.0380482845907593	Observed	Train	Observed_train	chr_chr1
Chr5	330	16450001	16500000	-0.154389298939397	Observed	Train	Observed_train	chr_chr1
Chr5	331	16500001	16550000	-0.116099795659404	Observed	Train	Observed_train	chr_chr1
Chr5	332	16550001	16600000	-0.116099795659404	Observed	Train	Observed_train	chr_chr1
Chr5	333	16600001	16650000	-0.154389298939397	Observed	Train	Observed_train	chr_chr1
Chr5	334	16650001	16700000	-0.116099795659404	Observed	Train	Observed_train	chr_chr1
Chr5	335	16700001	16750000	-0.309019665324756	Observed	Train	Observed_train	chr_chr1
Chr5	336	16750001	16800000	-0.463650182953387	Observed	Train	Observed_train	chr_chr1
Chr5	337	16800001	16850000	-0.250849385015347	Observed	Train	Observed_train	chr_chr1
Chr5	338	16850001	16900000	-0.30901981656803	Observed	Train	Observed_train	chr_chr1
Chr5	339	16900001	16950000	-0.212559881735354	Observed	Train	Observed_train	chr_chr1
Chr5	340	16950001	17000000	-0.212559881735354	Observed	Train	Observed_train	chr_chr1
Chr5	341	17000001	17050000	-0.347309319848024	Observed	Train	Observed_train	chr_chr1
Chr5	342	17050001	17100000	-0.367190399363985	Observed	Train	Observed_train	chr_chr1
Chr5	343	17100001	17150000	-0.405479902643979	Observed	Train	Observed_train	chr_chr1
Chr5	344	17150001	17200000	-0.482058757960693	Observed	Train	Observed_train	chr_chr1
Chr5	345	17200001	17250000	-0.596927116557401	Observed	Train	Observed_train	chr_chr1
Chr5	346	17250001	17300000	-0.635216468594122	Observed	Train	Observed_train	chr_chr1
Chr5	347	17300001	17350000	-0.673505971874115	Observed	Train	Observed_train	chr_chr1
Chr5	348	17350001	17400000	-0.673505971874115	Observed	Train	Observed_train	chr_chr1
Chr5	349	17400001	17450000	-0.711795475154109	Observed	Train	Observed_train	chr_chr1
Chr5	350	17450001	17500000	-0.711795475154109	Observed	Train	Observed_train	chr_chr1
Chr5	351	17500001	17550000	-0.769965906706791	Observed	Train	Observed_train	chr_chr1
Chr5	352	17550001	17600000	-0.848017569018709	Observed	Train	Observed_train	chr_chr1
Chr5	353	17600001	17650000	-0.886307072298702	Observed	Train	Observed_train	chr_chr1
Chr5	354	17650001	17700000	-0.809728216981988	Observed	Train	Observed_train	chr_chr1
Chr5	355	17700001	17750000	-0.886307072298702	Observed	Train	Observed_train	chr_chr1
Chr5	356	17750001	17800000	-0.789847288709299	Observed	Train	Observed_train	chr_chr1
Chr5	357	17800001	17850000	-0.867898799777944	Observed	Train	Observed_train	chr_chr1
Chr5	358	17850001	17900000	-0.714741089144515	Observed	Train	Observed_train	chr_chr1
Chr5	359	17900001	17950000	-0.540229643243195	Observed	Train	Observed_train	chr_chr1
Chr5	360	17950001	18000000	-0.578519146523189	Observed	Train	Observed_train	chr_chr1
Chr5	361	18000001	18050000	-0.540229643243195	Observed	Train	Observed_train	chr_chr1
Chr5	362	18050001	18100000	-0.501940139963201	Observed	Train	Observed_train	chr_chr1
Chr5	363	18100001	18150000	-0.598400074795877	Observed	Train	Observed_train	chr_chr1
Chr5	364	18150001	18200000	-0.578518995279915	Observed	Train	Observed_train	chr_chr1
Chr5	365	18200001	18250000	-0.520348563727233	Observed	Train	Observed_train	chr_chr1
Chr5	366	18250001	18300000	-0.48205906044724	Observed	Train	Observed_train	chr_chr1
Chr5	367	18300001	18350000	-0.462178132174551	Observed	Train	Observed_train	chr_chr1
Chr5	368	18350001	18400000	-0.462178132174551	Observed	Train	Observed_train	chr_chr1
Chr5	369	18400001	18450000	-0.462178132174551	Observed	Train	Observed_train	chr_chr1
Chr5	370	18450001	18500000	-0.500467635454544	Observed	Train	Observed_train	chr_chr1
Chr5	371	18500001	18550000	-0.500467635454544	Observed	Train	Observed_train	chr_chr1
Chr5	372	18550001	18600000	-0.480586707181856	Observed	Train	Observed_train	chr_chr1
Chr5	373	18600001	18650000	-0.442297203901862	Observed	Train	Observed_train	chr_chr1
Chr5	374	18650001	18700000	-0.442297203901862	Observed	Train	Observed_train	chr_chr1
Chr5	375	18700001	18750000	-0.480586707181856	Observed	Train	Observed_train	chr_chr1
Chr5	376	18750001	18800000	-0.365718348585148	Observed	Train	Observed_train	chr_chr1
Chr5	377	18800001	18850000	-0.365718348585148	Observed	Train	Observed_train	chr_chr1
Chr5	378	18850001	18900000	-0.5586382182505	Observed	Train	Observed_train	chr_chr1
Chr5	379	18900001	18950000	-0.5586382182505	Observed	Train	Observed_train	chr_chr1
Chr5	380	18950001	19000000	-0.655098153083176	Observed	Train	Observed_train	chr_chr1
Chr5	381	19000001	19050000	-0.500467635454544	Observed	Train	Observed_train	chr_chr1
Chr5	382	19050001	19100000	-0.462178132174551	Observed	Train	Observed_train	chr_chr1
Chr5	383	19100001	19150000	-0.500467484211271	Observed	Train	Observed_train	chr_chr1
Chr5	384	19150001	19200000	-0.500467484211271	Observed	Train	Observed_train	chr_chr1
Chr5	385	19200001	19250000	-0.500467484211271	Observed	Train	Observed_train	chr_chr1
Chr5	386	19250001	19300000	-0.500467484211271	Observed	Train	Observed_train	chr_chr1
Chr5	387	19300001	19350000	-0.538756987491265	Observed	Train	Observed_train	chr_chr1
Chr5	388	19350001	19400000	-0.558637915763953	Observed	Train	Observed_train	chr_chr1
Chr5	389	19400001	19450000	-0.596927419043947	Observed	Train	Observed_train	chr_chr1
Chr5	390	19450001	19500000	-0.558637915763953	Observed	Train	Observed_train	chr_chr1
Chr5	391	19500001	19550000	-0.442296901415316	Observed	Train	Observed_train	chr_chr1
Chr5	392	19550001	19600000	-0.404007398135322	Observed	Train	Observed_train	chr_chr1
Chr5	393	19600001	19650000	-0.325955735823405	Observed	Train	Observed_train	chr_chr1
Chr5	394	19650001	19700000	-0.267785304270723	Observed	Train	Observed_train	chr_chr1
Chr5	395	19700001	19750000	-0.324483231314748	Observed	Train	Observed_train	chr_chr1
Chr5	396	19750001	19800000	-0.324483231314748	Observed	Train	Observed_train	chr_chr1
Chr5	397	19800001	19850000	-0.401062086631462	Observed	Train	Observed_train	chr_chr1
Chr5	398	19850001	19900000	-0.34289165507878	Observed	Train	Observed_train	chr_chr1
Chr5	399	19900001	19950000	-0.496049365712208	Observed	Train	Observed_train	chr_chr1
Chr5	400	19950001	20000000	-0.593981956296815	Observed	Train	Observed_train	chr_chr1
Chr5	401	20000001	20050000	-0.593981956296815	Observed	Train	Observed_train	chr_chr1
Chr5	402	20050001	20100000	-0.440824245663387	Observed	Train	Observed_train	chr_chr1
Chr5	403	20100001	20150000	-0.47911374894338	Observed	Train	Observed_train	chr_chr1
Chr5	404	20150001	20200000	-0.382653814110704	Observed	Train	Observed_train	chr_chr1
Chr5	405	20200001	20250000	-0.47911374894338	Observed	Train	Observed_train	chr_chr1
Chr5	406	20250001	20300000	-0.47911374894338	Observed	Train	Observed_train	chr_chr1
Chr5	407	20300001	20350000	-0.401062237874736	Observed	Train	Observed_train	chr_chr1
Chr5	408	20350001	20400000	-0.459232669427418	Observed	Train	Observed_train	chr_chr1
Chr5	409	20400001	20450000	-0.459232669427418	Observed	Train	Observed_train	chr_chr1
Chr5	410	20450001	20500000	-0.459232669427418	Observed	Train	Observed_train	chr_chr1
Chr5	411	20500001	20550000	-0.420943166147424	Observed	Train	Observed_train	chr_chr1
Chr5	412	20550001	20600000	-0.38265366286743	Observed	Train	Observed_train	chr_chr1
Chr5	413	20600001	20650000	-0.364245239103398	Observed	Train	Observed_train	chr_chr1
Chr5	414	20650001	20700000	-0.20961487271804	Observed	Train	Observed_train	chr_chr1
Chr5	415	20700001	20750000	-0.171325369438047	Observed	Train	Observed_train	chr_chr1
Chr5	416	20750001	20800000	-0.171325369438047	Observed	Train	Observed_train	chr_chr1
Chr5	417	20800001	20850000	-0.344364159587437	Observed	Train	Observed_train	chr_chr1
Chr5	418	20850001	20900000	-0.24790422475476	Observed	Train	Observed_train	chr_chr1
Chr5	419	20900001	20950000	-0.306074656307443	Observed	Train	Observed_train	chr_chr1
Chr5	420	20950001	21000000	-0.171325369438046	Observed	Train	Observed_train	chr_chr1
Chr5	421	21000001	21050000	0.0598840035072993	Observed	Train	Observed_train	chr_chr1
Chr5	422	21050001	21100000	-0.0947465141213324	Observed	Train	Observed_train	chr_chr1
Chr5	423	21100001	21150000	0.00171342071134357	Observed	Train	Observed_train	chr_chr1
Chr5	424	21150001	21200000	-0.0365760825686501	Observed	Train	Observed_train	chr_chr1
Chr5	425	21200001	21250000	0.252803721929378	Observed	Train	Observed_train	chr_chr1
Chr5	426	21250001	21300000	0.349263656762054	Observed	Train	Observed_train	chr_chr1
Chr5	427	21300001	21350000	0.445723591594731	Observed	Train	Observed_train	chr_chr1
Chr5	428	21350001	21400000	0.696813892812765	Observed	Train	Observed_train	chr_chr1
Chr5	429	21400001	21450000	0.696813892812765	Observed	Train	Observed_train	chr_chr1
Chr5	430	21450001	21500000	0.676932964540076	Observed	Train	Observed_train	chr_chr1
Chr5	431	21500001	21550000	0.638643461260082	Observed	Train	Observed_train	chr_chr1
Chr5	432	21550001	21600000	0.580472878464127	Observed	Train	Observed_train	chr_chr1
Chr5	433	21600001	21650000	0.542183375184133	Observed	Train	Observed_train	chr_chr1
Chr5	434	21650001	21700000	0.598880999741612	Observed	Train	Observed_train	chr_chr1
Chr5	435	21700001	21750000	0.598880999741612	Observed	Train	Observed_train	chr_chr1
Chr5	436	21750001	21800000	0.791800869406964	Observed	Train	Observed_train	chr_chr1
Chr5	437	21800001	21850000	0.849971300959647	Observed	Train	Observed_train	chr_chr1
Chr5	438	21850001	21900000	0.868379724723679	Observed	Train	Observed_train	chr_chr1
Chr5	439	21900001	21950000	0.771919789891003	Observed	Train	Observed_train	chr_chr1
Chr5	440	21950001	22000000	0.791800718163691	Observed	Train	Observed_train	chr_chr1
Chr5	441	22000001	22050000	0.715221862846977	Observed	Train	Observed_train	chr_chr1
Chr5	442	22050001	22100000	0.926550005033088	Observed	Train	Observed_train	chr_chr1
Chr5	443	22100001	22150000	0.715221711603704	Observed	Train	Observed_train	chr_chr1
Chr5	444	22150001	22200000	0.773392143156387	Observed	Train	Observed_train	chr_chr1
Chr5	445	22200001	22250000	0.715221711603704	Observed	Train	Observed_train	chr_chr1
Chr5	446	22250001	22300000	0.773392143156387	Observed	Train	Observed_train	chr_chr1
Chr5	447	22300001	22350000	0.773392143156387	Observed	Train	Observed_train	chr_chr1
Chr5	448	22350001	22400000	0.753511063640426	Observed	Train	Observed_train	chr_chr1
Chr5	449	22400001	22450000	0.926549853789816	Observed	Train	Observed_train	chr_chr1
Chr5	450	22450001	22500000	0.888260350509822	Observed	Train	Observed_train	chr_chr1
Chr5	451	22500001	22550000	0.90814127878251	Observed	Train	Observed_train	chr_chr1
Chr5	452	22550001	22600000	0.94643063081923	Observed	Train	Observed_train	chr_chr1
Chr5	453	22600001	22650000	0.966311559091919	Observed	Train	Observed_train	chr_chr1
Chr5	454	22650001	22700000	1.00607371812384	Observed	Train	Observed_train	chr_chr1
Chr5	455	22700001	22750000	0.851443351738484	Observed	Train	Observed_train	chr_chr1
Chr5	456	22750001	22800000	0.871324280011172	Observed	Train	Observed_train	chr_chr1
Chr5	457	22800001	22850000	0.871324280011172	Observed	Train	Observed_train	chr_chr1
Chr5	458	22850001	22900000	0.909613783291166	Observed	Train	Observed_train	chr_chr1
Chr5	459	22900001	22950000	0.813153848458489	Observed	Train	Observed_train	chr_chr1
Chr5	460	22950001	23000000	0.889732703775203	Observed	Train	Observed_train	chr_chr1
Chr5	461	23000001	23050000	0.716693913625813	Observed	Train	Observed_train	chr_chr1
Chr5	462	23050001	23100000	0.581944475513144	Observed	Train	Observed_train	chr_chr1
Chr5	463	23100001	23150000	0.678404410345819	Observed	Train	Observed_train	chr_chr1
Chr5	464	23150001	23200000	0.54365497223315	Observed	Train	Observed_train	chr_chr1
Chr5	465	23200001	23250000	0.620233827549864	Observed	Train	Observed_train	chr_chr1
Chr5	466	23250001	23300000	0.330854023051836	Observed	Train	Observed_train	chr_chr1
Chr5	467	23300001	23350000	0.272683591499154	Observed	Train	Observed_train	chr_chr1
Chr5	468	23350001	23400000	0.272683591499154	Observed	Train	Observed_train	chr_chr1
Chr5	469	23400001	23450000	0.0598827935611131	Observed	Train	Observed_train	chr_chr1
Chr5	470	23450001	23500000	0.118053225113795	Observed	Train	Observed_train	chr_chr1
Chr5	471	23500001	23550000	0.176223656666478	Observed	Train	Observed_train	chr_chr1
Chr5	472	23550001	23600000	0.252802511983191	Observed	Train	Observed_train	chr_chr1
Chr5	473	23600001	23650000	0.330854023051836	Observed	Train	Observed_train	chr_chr1
Chr5	474	23650001	23700000	0.369143526331829	Observed	Train	Observed_train	chr_chr1
Chr5	475	23700001	23750000	0.292564671015115	Observed	Train	Observed_train	chr_chr1
Chr5	476	23750001	23800000	0.234394239462433	Observed	Train	Observed_train	chr_chr1
Chr5	477	23800001	23850000	0.0598827935611128	Observed	Train	Observed_train	chr_chr1
Chr5	478	23850001	23900000	0.00171236200843054	Observed	Train	Observed_train	chr_chr1
Chr5	479	23900001	23950000	0.00171236200843054	Observed	Train	Observed_train	chr_chr1
Chr5	480	23950001	24000000	0.00171236200843054	Observed	Train	Observed_train	chr_chr1
Chr5	481	24000001	24050000	-0.0564580695442517	Observed	Train	Observed_train	chr_chr1
Chr5	482	24050001	24100000	-0.0365771412715631	Observed	Train	Observed_train	chr_chr1
Chr5	483	24100001	24150000	-0.151445348624998	Observed	Train	Observed_train	chr_chr1
Chr5	484	24150001	24200000	-0.209615780177679	Observed	Train	Observed_train	chr_chr1
Chr5	485	24200001	24250000	-0.267786211730362	Observed	Train	Observed_train	chr_chr1
Chr5	486	24250001	24300000	-0.306075715010355	Observed	Train	Observed_train	chr_chr1
Chr5	487	24300001	24350000	-0.287667291246323	Observed	Train	Observed_train	chr_chr1
Chr5	488	24350001	24400000	-0.230969364202298	Observed	Train	Observed_train	chr_chr1
Chr5	489	24400001	24450000	-0.327429299034974	Observed	Train	Observed_train	chr_chr1
Chr5	490	24450001	24500000	-0.404008154351688	Observed	Train	Observed_train	chr_chr1
Chr5	491	24500001	24550000	-0.404008154351688	Observed	Train	Observed_train	chr_chr1
Chr5	492	24550001	24600000	-0.404008154351688	Observed	Train	Observed_train	chr_chr1
Chr5	493	24600001	24650000	-0.442297506388409	Observed	Train	Observed_train	chr_chr1
Chr5	494	24650001	24700000	-0.365718651071695	Observed	Train	Observed_train	chr_chr1
Chr5	495	24700001	24750000	-0.443770162140339	Observed	Train	Observed_train	chr_chr1
Chr5	496	24750001	24800000	-0.482059665420332	Observed	Train	Observed_train	chr_chr1
Chr5	497	24800001	24850000	-0.405480810103619	Observed	Train	Observed_train	chr_chr1
Chr5	498	24850001	24900000	-0.270731523234222	Observed	Train	Observed_train	chr_chr1
Chr5	499	24900001	24950000	-0.21256109168154	Observed	Train	Observed_train	chr_chr1
Chr5	500	24950001	25000000	-0.174271588401546	Observed	Train	Observed_train	chr_chr1
Chr5	501	25000001	25050000	-0.0778116535688699	Observed	Train	Observed_train	chr_chr1
Chr5	502	25050001	25100000	-0.0395221502888762	Observed	Train	Observed_train	chr_chr1
Chr5	503	25100001	25150000	-0.0976925818415581	Observed	Train	Observed_train	chr_chr1
Chr5	504	25150001	25200000	-0.15586301339424	Observed	Train	Observed_train	chr_chr1
Chr5	505	25200001	25250000	-0.117573510114247	Observed	Train	Observed_train	chr_chr1
Chr5	506	25250001	25300000	-0.194152365430961	Observed	Train	Observed_train	chr_chr1
Chr5	507	25300001	25350000	-0.135981933878279	Observed	Train	Observed_train	chr_chr1
Chr5	508	25350001	25400000	-0.135981933878279	Observed	Train	Observed_train	chr_chr1
Chr5	509	25400001	25450000	-0.232441868710955	Observed	Train	Observed_train	chr_chr1
Chr5	510	25450001	25500000	-0.174271437158272	Observed	Train	Observed_train	chr_chr1
Chr5	511	25500001	25550000	-0.232441868710955	Observed	Train	Observed_train	chr_chr1
Chr5	512	25550001	25600000	-0.190523434331874	Observed	Train	Observed_train	chr_chr1
Chr5	513	25600001	25650000	0.035601593495609	Observed	Train	Observed_train	chr_chr1
Chr5	514	25650001	25700000	-0.138909852405711	Observed	Train	Observed_train	chr_chr1
Chr5	515	25700001	25750000	-0.177199355685705	Observed	Train	Observed_train	chr_chr1
Chr5	516	25750001	25800000	-0.311948642555101	Observed	Train	Observed_train	chr_chr1
Chr5	517	25800001	25850000	-0.311948642555101	Observed	Train	Observed_train	chr_chr1
Chr5	518	25850001	25900000	-0.388527497871816	Observed	Train	Observed_train	chr_chr1
Chr5	519	25900001	25950000	-0.388527497871816	Observed	Train	Observed_train	chr_chr1
Chr5	520	25950001	26000000	-0.46510635318853	Observed	Train	Observed_train	chr_chr1
Chr5	521	26000001	26050000	-0.46510635318853	Observed	Train	Observed_train	chr_chr1
Chr5	522	26050001	26100000	-0.46510635318853	Observed	Train	Observed_train	chr_chr1
Chr5	523	26100001	26150000	-0.46510635318853	Observed	Train	Observed_train	chr_chr1
Chr5	524	26150001	26200000	-0.46510635318853	Observed	Train	Observed_train	chr_chr1
Chr5	525	26200001	26250000	-0.46510635318853	Observed	Train	Observed_train	chr_chr1
Chr5	526	26250001	26300000	-0.46510635318853	Observed	Train	Observed_train	chr_chr1
Chr5	527	26300001	26350000	-0.46510635318853	Observed	Train	Observed_train	chr_chr1
Chr5	528	26350001	26400000	-0.46510635318853	Observed	Train	Observed_train	chr_chr1
Chr5	529	26400001	26450000	-0.46510635318853	Observed	Train	Observed_train	chr_chr1
Chr5	530	26450001	26500000	-0.46510635318853	Observed	Train	Observed_train	chr_chr1
Chr5	531	26500001	26550000	-0.46510635318853	Observed	Train	Observed_train	chr_chr1
Chr5	532	26550001	26600000	-0.46510635318853	Observed	Train	Observed_train	chr_chr1
Chr5	533	26600001	26650000	-0.46510635318853	Observed	Train	Observed_train	chr_chr1
Chr5	534	26650001	26700000	-0.46510635318853	Observed	Train	Observed_train	chr_chr1
Chr5	535	26700001	26750000	-0.46510635318853	Observed	Train	Observed_train	chr_chr1
Chr5	536	26750001	26800000	-0.46510635318853	Observed	Train	Observed_train	chr_chr1
Chr5	537	26800001	26850000	-0.46510635318853	Observed	Train	Observed_train	chr_chr1
Chr5	538	26850001	26900000	-0.46510635318853	Observed	Train	Observed_train	chr_chr1
Chr5	539	26900001	26950000	-0.46510635318853	Observed	Train	Observed_train	chr_chr1
Chr5	540	26950001	26975502	-0.46510635318853	Observed	Train	Observed_train	chr_chr1
Chr2	1	1	50000	2.00880149564455	Predicted	Train	Predicted_train	chr_chr1
Chr2	2	50001	100000	2.00880149564455	Predicted	Train	Predicted_train	chr_chr1
Chr2	3	100001	150000	2.00880149564455	Predicted	Train	Predicted_train	chr_chr1
Chr2	4	150001	200000	2.00880149564455	Predicted	Train	Predicted_train	chr_chr1
Chr2	5	200001	250000	2.00880149564455	Predicted	Train	Predicted_train	chr_chr1
Chr2	6	250001	300000	2.00880149564455	Predicted	Train	Predicted_train	chr_chr1
Chr2	7	300001	350000	2.00880149564455	Predicted	Train	Predicted_train	chr_chr1
Chr2	8	350001	400000	2.00880149564455	Predicted	Train	Predicted_train	chr_chr1
Chr2	9	400001	450000	2.00880149564455	Predicted	Train	Predicted_train	chr_chr1
Chr2	10	450001	500000	2.00880149564455	Predicted	Train	Predicted_train	chr_chr1
Chr2	11	500001	550000	2.00880149564455	Predicted	Train	Predicted_train	chr_chr1
Chr2	12	550001	600000	2.00880149564455	Predicted	Train	Predicted_train	chr_chr1
Chr2	13	600001	650000	2.00880149564455	Predicted	Train	Predicted_train	chr_chr1
Chr2	14	650001	700000	2.00880149564455	Predicted	Train	Predicted_train	chr_chr1
Chr2	15	700001	750000	2.00880149564455	Predicted	Train	Predicted_train	chr_chr1
Chr2	16	750001	800000	2.00880149564455	Predicted	Train	Predicted_train	chr_chr1
Chr2	17	800001	850000	2.00880149564455	Predicted	Train	Predicted_train	chr_chr1
Chr2	18	850001	900000	2.00880149564455	Predicted	Train	Predicted_train	chr_chr1
Chr2	19	900001	950000	2.00880149564455	Predicted	Train	Predicted_train	chr_chr1
Chr2	20	950001	1000000	2.00880149564455	Predicted	Train	Predicted_train	chr_chr1
Chr2	21	1000001	1050000	2.00880149564455	Predicted	Train	Predicted_train	chr_chr1
Chr2	22	1050001	1100000	1.85464959613641	Predicted	Train	Predicted_train	chr_chr1
Chr2	23	1100001	1150000	1.98421990777617	Predicted	Train	Predicted_train	chr_chr1
Chr2	24	1150001	1200000	2.16491968638313	Predicted	Train	Predicted_train	chr_chr1
Chr2	25	1200001	1250000	2.2762687882189	Predicted	Train	Predicted_train	chr_chr1
Chr2	26	1250001	1300000	2.44827272534109	Predicted	Train	Predicted_train	chr_chr1
Chr2	27	1300001	1350000	2.4547730400556	Predicted	Train	Predicted_train	chr_chr1
Chr2	28	1350001	1400000	2.4766787318126	Predicted	Train	Predicted_train	chr_chr1
Chr2	29	1400001	1450000	2.45617187790446	Predicted	Train	Predicted_train	chr_chr1
Chr2	30	1450001	1500000	2.34321160047962	Predicted	Train	Predicted_train	chr_chr1
Chr2	31	1500001	1550000	2.30846969105654	Predicted	Train	Predicted_train	chr_chr1
Chr2	32	1550001	1600000	2.25361110484318	Predicted	Train	Predicted_train	chr_chr1
Chr2	33	1600001	1650000	2.0673154727597	Predicted	Train	Predicted_train	chr_chr1
Chr2	34	1650001	1700000	1.87131786746981	Predicted	Train	Predicted_train	chr_chr1
Chr2	35	1700001	1750000	1.74361890909679	Predicted	Train	Predicted_train	chr_chr1
Chr2	36	1750001	1800000	1.7830610255327	Predicted	Train	Predicted_train	chr_chr1
Chr2	37	1800001	1850000	1.6519250100654	Predicted	Train	Predicted_train	chr_chr1
Chr2	38	1850001	1900000	1.55783186028297	Predicted	Train	Predicted_train	chr_chr1
Chr2	39	1900001	1950000	1.49562735866791	Predicted	Train	Predicted_train	chr_chr1
Chr2	40	1950001	2000000	1.22524232304718	Predicted	Train	Predicted_train	chr_chr1
Chr2	41	2000001	2050000	1.0841834302924	Predicted	Train	Predicted_train	chr_chr1
Chr2	42	2050001	2100000	1.10077313433105	Predicted	Train	Predicted_train	chr_chr1
Chr2	43	2100001	2150000	1.01323882983768	Predicted	Train	Predicted_train	chr_chr1
Chr2	44	2150001	2200000	0.745508614497565	Predicted	Train	Predicted_train	chr_chr1
Chr2	45	2200001	2250000	0.60771452519488	Predicted	Train	Predicted_train	chr_chr1
Chr2	46	2250001	2300000	0.881581264435155	Predicted	Train	Predicted_train	chr_chr1
Chr2	47	2300001	2350000	0.869793007096657	Predicted	Train	Predicted_train	chr_chr1
Chr2	48	2350001	2400000	0.872810715338596	Predicted	Train	Predicted_train	chr_chr1
Chr2	49	2400001	2450000	0.775992892877841	Predicted	Train	Predicted_train	chr_chr1
Chr2	50	2450001	2500000	0.683263284032398	Predicted	Train	Predicted_train	chr_chr1
Chr2	51	2500001	2550000	0.578762384172653	Predicted	Train	Predicted_train	chr_chr1
Chr2	52	2550001	2600000	0.333172953713292	Predicted	Train	Predicted_train	chr_chr1
Chr2	53	2600001	2650000	0.100884871103652	Predicted	Train	Predicted_train	chr_chr1
Chr2	54	2650001	2700000	-0.0576172573145845	Predicted	Train	Predicted_train	chr_chr1
Chr2	55	2700001	2750000	-0.244695558433518	Predicted	Train	Predicted_train	chr_chr1
Chr2	56	2750001	2800000	-0.309842159621723	Predicted	Train	Predicted_train	chr_chr1
Chr2	57	2800001	2850000	-0.350887385302238	Predicted	Train	Predicted_train	chr_chr1
Chr2	58	2850001	2900000	-0.425948818874708	Predicted	Train	Predicted_train	chr_chr1
Chr2	59	2900001	2950000	-0.533548714768341	Predicted	Train	Predicted_train	chr_chr1
Chr2	60	2950001	3000000	-0.777335699776369	Predicted	Train	Predicted_train	chr_chr1
Chr2	61	3000001	3050000	-0.937034168271308	Predicted	Train	Predicted_train	chr_chr1
Chr2	62	3050001	3100000	-0.991052335010141	Predicted	Train	Predicted_train	chr_chr1
Chr2	63	3100001	3150000	-1.04819111927544	Predicted	Train	Predicted_train	chr_chr1
Chr2	64	3150001	3200000	-1.21327025679824	Predicted	Train	Predicted_train	chr_chr1
Chr2	65	3200001	3250000	-1.22069616236872	Predicted	Train	Predicted_train	chr_chr1
Chr2	66	3250001	3300000	-1.29964969015807	Predicted	Train	Predicted_train	chr_chr1
Chr2	67	3300001	3350000	-1.44779764816662	Predicted	Train	Predicted_train	chr_chr1
Chr2	68	3350001	3400000	-1.62745320049616	Predicted	Train	Predicted_train	chr_chr1
Chr2	69	3400001	3450000	-1.66648621498921	Predicted	Train	Predicted_train	chr_chr1
Chr2	70	3450001	3500000	-1.68417856443871	Predicted	Train	Predicted_train	chr_chr1
Chr2	71	3500001	3550000	-1.68191516610138	Predicted	Train	Predicted_train	chr_chr1
Chr2	72	3550001	3600000	-1.65221614218345	Predicted	Train	Predicted_train	chr_chr1
Chr2	73	3600001	3650000	-1.78514180447407	Predicted	Train	Predicted_train	chr_chr1
Chr2	74	3650001	3700000	-1.91827521723719	Predicted	Train	Predicted_train	chr_chr1
Chr2	75	3700001	3750000	-1.94103360895871	Predicted	Train	Predicted_train	chr_chr1
Chr2	76	3750001	3800000	-1.89454840439226	Predicted	Train	Predicted_train	chr_chr1
Chr2	77	3800001	3850000	-1.86984366309531	Predicted	Train	Predicted_train	chr_chr1
Chr2	78	3850001	3900000	-1.8324449366502	Predicted	Train	Predicted_train	chr_chr1
Chr2	79	3900001	3950000	-1.88302193482324	Predicted	Train	Predicted_train	chr_chr1
Chr2	80	3950001	4000000	-1.95089041657004	Predicted	Train	Predicted_train	chr_chr1
Chr2	81	4000001	4050000	-1.90911131871909	Predicted	Train	Predicted_train	chr_chr1
Chr2	82	4050001	4100000	-1.90998189525531	Predicted	Train	Predicted_train	chr_chr1
Chr2	83	4100001	4150000	-1.90762646774936	Predicted	Train	Predicted_train	chr_chr1
Chr2	84	4150001	4200000	-1.92368180641285	Predicted	Train	Predicted_train	chr_chr1
Chr2	85	4200001	4250000	-1.76629262097772	Predicted	Train	Predicted_train	chr_chr1
Chr2	86	4250001	4300000	-1.47619409796013	Predicted	Train	Predicted_train	chr_chr1
Chr2	87	4300001	4350000	-1.45203478558209	Predicted	Train	Predicted_train	chr_chr1
Chr2	88	4350001	4400000	-1.50529681668313	Predicted	Train	Predicted_train	chr_chr1
Chr2	89	4400001	4450000	-1.57714801844926	Predicted	Train	Predicted_train	chr_chr1
Chr2	90	4450001	4500000	-1.78900559198734	Predicted	Train	Predicted_train	chr_chr1
Chr2	91	4500001	4550000	-1.82522359618611	Predicted	Train	Predicted_train	chr_chr1
Chr2	92	4550001	4600000	-1.84461022532103	Predicted	Train	Predicted_train	chr_chr1
Chr2	93	4600001	4650000	-1.83369307895202	Predicted	Train	Predicted_train	chr_chr1
Chr2	94	4650001	4700000	-1.83001643200555	Predicted	Train	Predicted_train	chr_chr1
Chr2	95	4700001	4750000	-1.75692642062557	Predicted	Train	Predicted_train	chr_chr1
Chr2	96	4750001	4800000	-1.61745032267725	Predicted	Train	Predicted_train	chr_chr1
Chr2	97	4800001	4850000	-1.47152554619587	Predicted	Train	Predicted_train	chr_chr1
Chr2	98	4850001	4900000	-1.43351519870914	Predicted	Train	Predicted_train	chr_chr1
Chr2	99	4900001	4950000	-1.37966464853156	Predicted	Train	Predicted_train	chr_chr1
Chr2	100	4950001	5000000	-1.20911470632135	Predicted	Train	Predicted_train	chr_chr1
Chr2	101	5000001	5050000	-1.12001841814127	Predicted	Train	Predicted_train	chr_chr1
Chr2	102	5050001	5100000	-0.940970561958023	Predicted	Train	Predicted_train	chr_chr1
Chr2	103	5100001	5150000	-0.824098109615839	Predicted	Train	Predicted_train	chr_chr1
Chr2	104	5150001	5200000	-0.598635239436272	Predicted	Train	Predicted_train	chr_chr1
Chr2	105	5200001	5250000	-0.585521968320174	Predicted	Train	Predicted_train	chr_chr1
Chr2	106	5250001	5300000	-0.597417892446555	Predicted	Train	Predicted_train	chr_chr1
Chr2	107	5300001	5350000	-0.512051659808061	Predicted	Train	Predicted_train	chr_chr1
Chr2	108	5350001	5400000	-0.420657642142717	Predicted	Train	Predicted_train	chr_chr1
Chr2	109	5400001	5450000	-0.371386183290355	Predicted	Train	Predicted_train	chr_chr1
Chr2	110	5450001	5500000	-0.289888011193419	Predicted	Train	Predicted_train	chr_chr1
Chr2	111	5500001	5550000	-0.166610581375082	Predicted	Train	Predicted_train	chr_chr1
Chr2	112	5550001	5600000	-0.0995749637198814	Predicted	Train	Predicted_train	chr_chr1
Chr2	113	5600001	5650000	-0.0973568718628672	Predicted	Train	Predicted_train	chr_chr1
Chr2	114	5650001	5700000	-0.0309881139320684	Predicted	Train	Predicted_train	chr_chr1
Chr2	115	5700001	5750000	0.102920859853621	Predicted	Train	Predicted_train	chr_chr1
Chr2	116	5750001	5800000	0.11697167810931	Predicted	Train	Predicted_train	chr_chr1
Chr2	117	5800001	5850000	0.218598530388638	Predicted	Train	Predicted_train	chr_chr1
Chr2	118	5850001	5900000	0.302166759856675	Predicted	Train	Predicted_train	chr_chr1
Chr2	119	5900001	5950000	0.450457854283513	Predicted	Train	Predicted_train	chr_chr1
Chr2	120	5950001	6000000	0.618665817740043	Predicted	Train	Predicted_train	chr_chr1
Chr2	121	6000001	6050000	0.622369652270618	Predicted	Train	Predicted_train	chr_chr1
Chr2	122	6050001	6100000	0.769769259609065	Predicted	Train	Predicted_train	chr_chr1
Chr2	123	6100001	6150000	0.761331822149416	Predicted	Train	Predicted_train	chr_chr1
Chr2	124	6150001	6200000	0.820551917689395	Predicted	Train	Predicted_train	chr_chr1
Chr2	125	6200001	6250000	0.888660694085835	Predicted	Train	Predicted_train	chr_chr1
Chr2	126	6250001	6300000	0.943730372453971	Predicted	Train	Predicted_train	chr_chr1
Chr2	127	6300001	6350000	1.05070793854619	Predicted	Train	Predicted_train	chr_chr1
Chr2	128	6350001	6400000	1.06810729265522	Predicted	Train	Predicted_train	chr_chr1
Chr2	129	6400001	6450000	1.08766947195344	Predicted	Train	Predicted_train	chr_chr1
Chr2	130	6450001	6500000	1.17416941124471	Predicted	Train	Predicted_train	chr_chr1
Chr2	131	6500001	6550000	1.30657900269775	Predicted	Train	Predicted_train	chr_chr1
Chr2	132	6550001	6600000	1.31494057354574	Predicted	Train	Predicted_train	chr_chr1
Chr2	133	6600001	6650000	1.38025057075208	Predicted	Train	Predicted_train	chr_chr1
Chr2	134	6650001	6700000	1.54354148013867	Predicted	Train	Predicted_train	chr_chr1
Chr2	135	6700001	6750000	1.64778691264756	Predicted	Train	Predicted_train	chr_chr1
Chr2	136	6750001	6800000	1.65407587711946	Predicted	Train	Predicted_train	chr_chr1
Chr2	137	6800001	6850000	1.69150828398079	Predicted	Train	Predicted_train	chr_chr1
Chr2	138	6850001	6900000	1.73310849083314	Predicted	Train	Predicted_train	chr_chr1
Chr2	139	6900001	6950000	1.60868625327844	Predicted	Train	Predicted_train	chr_chr1
Chr2	140	6950001	7000000	1.72043696522029	Predicted	Train	Predicted_train	chr_chr1
Chr2	141	7000001	7050000	1.66968839502321	Predicted	Train	Predicted_train	chr_chr1
Chr2	142	7050001	7100000	1.54318997192541	Predicted	Train	Predicted_train	chr_chr1
Chr2	143	7100001	7150000	1.47961325740294	Predicted	Train	Predicted_train	chr_chr1
Chr2	144	7150001	7200000	1.32266208827193	Predicted	Train	Predicted_train	chr_chr1
Chr2	145	7200001	7250000	1.38430875054625	Predicted	Train	Predicted_train	chr_chr1
Chr2	146	7250001	7300000	1.48433144105509	Predicted	Train	Predicted_train	chr_chr1
Chr2	147	7300001	7350000	1.53218982868017	Predicted	Train	Predicted_train	chr_chr1
Chr2	148	7350001	7400000	1.6197107080228	Predicted	Train	Predicted_train	chr_chr1
Chr2	149	7400001	7450000	1.57482645084854	Predicted	Train	Predicted_train	chr_chr1
Chr2	150	7450001	7500000	1.57787264791118	Predicted	Train	Predicted_train	chr_chr1
Chr2	151	7500001	7550000	1.53439335546841	Predicted	Train	Predicted_train	chr_chr1
Chr2	152	7550001	7600000	1.46279474981304	Predicted	Train	Predicted_train	chr_chr1
Chr2	153	7600001	7650000	1.42841462917187	Predicted	Train	Predicted_train	chr_chr1
Chr2	154	7650001	7700000	1.37217476205521	Predicted	Train	Predicted_train	chr_chr1
Chr2	155	7700001	7750000	1.33923497942647	Predicted	Train	Predicted_train	chr_chr1
Chr2	156	7750001	7800000	1.3097055234773	Predicted	Train	Predicted_train	chr_chr1
Chr2	157	7800001	7850000	1.26206851185512	Predicted	Train	Predicted_train	chr_chr1
Chr2	158	7850001	7900000	1.16494752120067	Predicted	Train	Predicted_train	chr_chr1
Chr2	159	7900001	7950000	0.98199759284951	Predicted	Train	Predicted_train	chr_chr1
Chr2	160	7950001	8000000	0.880768429833044	Predicted	Train	Predicted_train	chr_chr1
Chr2	161	8000001	8050000	0.655016121368252	Predicted	Train	Predicted_train	chr_chr1
Chr2	162	8050001	8100000	0.703153936773666	Predicted	Train	Predicted_train	chr_chr1
Chr2	163	8100001	8150000	0.684170181079869	Predicted	Train	Predicted_train	chr_chr1
Chr2	164	8150001	8200000	0.667462027156201	Predicted	Train	Predicted_train	chr_chr1
Chr2	165	8200001	8250000	0.634195013332375	Predicted	Train	Predicted_train	chr_chr1
Chr2	166	8250001	8300000	0.664905442600552	Predicted	Train	Predicted_train	chr_chr1
Chr2	167	8300001	8350000	0.56186791961835	Predicted	Train	Predicted_train	chr_chr1
Chr2	168	8350001	8400000	0.549100457750514	Predicted	Train	Predicted_train	chr_chr1
Chr2	169	8400001	8450000	0.665362154000038	Predicted	Train	Predicted_train	chr_chr1
Chr2	170	8450001	8500000	0.680196746676593	Predicted	Train	Predicted_train	chr_chr1
Chr2	171	8500001	8550000	0.712339959994692	Predicted	Train	Predicted_train	chr_chr1
Chr2	172	8550001	8600000	0.687880214039985	Predicted	Train	Predicted_train	chr_chr1
Chr2	173	8600001	8650000	0.688389046066983	Predicted	Train	Predicted_train	chr_chr1
Chr2	174	8650001	8700000	0.720946891282401	Predicted	Train	Predicted_train	chr_chr1
Chr2	175	8700001	8750000	0.712991775401976	Predicted	Train	Predicted_train	chr_chr1
Chr2	176	8750001	8800000	0.633329906824182	Predicted	Train	Predicted_train	chr_chr1
Chr2	177	8800001	8850000	0.619126558455686	Predicted	Train	Predicted_train	chr_chr1
Chr2	178	8850001	8900000	0.527579924122272	Predicted	Train	Predicted_train	chr_chr1
Chr2	179	8900001	8950000	0.475902931288483	Predicted	Train	Predicted_train	chr_chr1
Chr2	180	8950001	9000000	0.473235662093388	Predicted	Train	Predicted_train	chr_chr1
Chr2	181	9000001	9050000	0.458353453671035	Predicted	Train	Predicted_train	chr_chr1
Chr2	182	9050001	9100000	0.542547961960326	Predicted	Train	Predicted_train	chr_chr1
Chr2	183	9100001	9150000	0.560750632885641	Predicted	Train	Predicted_train	chr_chr1
Chr2	184	9150001	9200000	0.505370299343171	Predicted	Train	Predicted_train	chr_chr1
Chr2	185	9200001	9250000	0.577029437265227	Predicted	Train	Predicted_train	chr_chr1
Chr2	186	9250001	9300000	0.609358815978819	Predicted	Train	Predicted_train	chr_chr1
Chr2	187	9300001	9350000	0.485338793485645	Predicted	Train	Predicted_train	chr_chr1
Chr2	188	9350001	9400000	0.535119223730647	Predicted	Train	Predicted_train	chr_chr1
Chr2	189	9400001	9450000	0.470451458049929	Predicted	Train	Predicted_train	chr_chr1
Chr2	190	9450001	9500000	0.529535328248086	Predicted	Train	Predicted_train	chr_chr1
Chr2	191	9500001	9550000	0.569372027116371	Predicted	Train	Predicted_train	chr_chr1
Chr2	192	9550001	9600000	0.509765732630511	Predicted	Train	Predicted_train	chr_chr1
Chr2	193	9600001	9650000	0.543848560766971	Predicted	Train	Predicted_train	chr_chr1
Chr2	194	9650001	9700000	0.472101519164274	Predicted	Train	Predicted_train	chr_chr1
Chr2	195	9700001	9750000	0.476610076686645	Predicted	Train	Predicted_train	chr_chr1
Chr2	196	9750001	9800000	0.456781501595662	Predicted	Train	Predicted_train	chr_chr1
Chr2	197	9800001	9850000	0.499076556885789	Predicted	Train	Predicted_train	chr_chr1
Chr2	198	9850001	9900000	0.518963327507154	Predicted	Train	Predicted_train	chr_chr1
Chr2	199	9900001	9950000	0.502085151593753	Predicted	Train	Predicted_train	chr_chr1
Chr2	200	9950001	10000000	0.582535692271825	Predicted	Train	Predicted_train	chr_chr1
Chr2	201	10000001	10050000	0.682058852174638	Predicted	Train	Predicted_train	chr_chr1
Chr2	202	10050001	10100000	0.785609682564314	Predicted	Train	Predicted_train	chr_chr1
Chr2	203	10100001	10150000	0.874257915273452	Predicted	Train	Predicted_train	chr_chr1
Chr2	204	10150001	10200000	0.896139095964545	Predicted	Train	Predicted_train	chr_chr1
Chr2	205	10200001	10250000	0.906562491934128	Predicted	Train	Predicted_train	chr_chr1
Chr2	206	10250001	10300000	0.897220517638768	Predicted	Train	Predicted_train	chr_chr1
Chr2	207	10300001	10350000	0.903195014782849	Predicted	Train	Predicted_train	chr_chr1
Chr2	208	10350001	10400000	1.01797672725271	Predicted	Train	Predicted_train	chr_chr1
Chr2	209	10400001	10450000	1.02500560833752	Predicted	Train	Predicted_train	chr_chr1
Chr2	210	10450001	10500000	0.931549505772609	Predicted	Train	Predicted_train	chr_chr1
Chr2	211	10500001	10550000	0.945470820151802	Predicted	Train	Predicted_train	chr_chr1
Chr2	212	10550001	10600000	0.999197837798223	Predicted	Train	Predicted_train	chr_chr1
Chr2	213	10600001	10650000	0.808463716212576	Predicted	Train	Predicted_train	chr_chr1
Chr2	214	10650001	10700000	0.536828163127838	Predicted	Train	Predicted_train	chr_chr1
Chr2	215	10700001	10750000	0.624833379172219	Predicted	Train	Predicted_train	chr_chr1
Chr2	216	10750001	10800000	0.615096636315707	Predicted	Train	Predicted_train	chr_chr1
Chr2	217	10800001	10850000	0.65334596258141	Predicted	Train	Predicted_train	chr_chr1
Chr2	218	10850001	10900000	0.74720984237332	Predicted	Train	Predicted_train	chr_chr1
Chr2	219	10900001	10950000	0.784654122095012	Predicted	Train	Predicted_train	chr_chr1
Chr2	220	10950001	11000000	0.757848486525457	Predicted	Train	Predicted_train	chr_chr1
Chr2	221	11000001	11050000	0.75184765498833	Predicted	Train	Predicted_train	chr_chr1
Chr2	222	11050001	11100000	0.757275272302752	Predicted	Train	Predicted_train	chr_chr1
Chr2	223	11100001	11150000	0.602819479812898	Predicted	Train	Predicted_train	chr_chr1
[truncated: 21,851 more rows]
