# Supplementary material for: The megabase-scale crossover landscape is largely independent of sequence divergence
Source: Nat Commun. 2022 Jul 2;13:3828. doi: 10.1038/s41467-022-31509-8 (PMC9250513; doi:10.1038/s41467-022-31509-8)
Supplement: Supplementary file 10 — Source Data [file 41467_2022_31509_MOESM10_ESM.zip › Source_Data/Figure3_SupplementaryFigure16.COs_freq.Col_Ler_Hybrid.scaled.txt]

chr	win_id	start	stop	co_num	co_cm	sample_num	Class
Chr1	1	1	50000	0	-0.195665251893583	0	Col
Chr1	2	50001	100000	0	-0.195665251893583	0	Col
Chr1	3	100001	150000	0	-0.195665251893583	0	Col
Chr1	4	150001	200000	0	-0.195665251893583	92	Col
Chr1	5	200001	250000	1	-0.195665251893583	216	Col
Chr1	6	250001	300000	0	-0.195665251893583	216	Col
Chr1	7	300001	350000	1	-0.195665251893583	216	Col
Chr1	8	350001	400000	0	-0.195665251893583	309	Col
Chr1	9	400001	450000	1	-0.195665251893583	309	Col
Chr1	10	450001	500000	1	-0.195665251893583	309	Col
Chr1	11	500001	550000	0	-0.195665251893583	309	Col
Chr1	12	550001	600000	0	-0.195665251893583	309	Col
Chr1	13	600001	650000	0	-0.195665251893583	309	Col
Chr1	14	650001	700000	0	-0.195665251893583	309	Col
Chr1	15	700001	750000	0	-0.195665251893583	309	Col
Chr1	16	750001	800000	1	-0.195665251893583	309	Col
Chr1	17	800001	850000	0	-0.195665251893583	309	Col
Chr1	18	850001	900000	0	-0.195665251893583	309	Col
Chr1	19	900001	950000	0	-0.195665251893583	309	Col
Chr1	20	950001	1000000	0	-0.195665251893583	309	Col
Chr1	21	1000001	1050000	0	-0.195665251893583	309	Col
Chr1	22	1050001	1100000	2	-0.195665251893583	309	Col
Chr1	23	1100001	1150000	1	-0.195665251893583	309	Col
Chr1	24	1150001	1200000	1	-0.107390905497381	309	Col
Chr1	25	1200001	1250000	0	0.0103081222020411	309	Col
Chr1	26	1250001	1300000	1	-0.0178477792816301	309	Col
Chr1	27	1300001	1350000	0	-0.0601373646533398	309	Col
Chr1	28	1350001	1400000	0	-0.111402482077865	309	Col
Chr1	29	1400001	1450000	1	-0.0819776495313739	309	Col
Chr1	30	1450001	1500000	0	-0.0525528169848821	309	Col
Chr1	31	1500001	1550000	0	-0.129389239595992	309	Col
Chr1	32	1550001	1600000	0	-0.129389239595992	309	Col
Chr1	33	1600001	1650000	0	-0.111402179591319	309	Col
Chr1	34	1650001	1700000	1	-0.22910120729074	309	Col
Chr1	35	1700001	1750000	0	-0.258526039837232	309	Col
Chr1	36	1750001	1800000	0	-0.287950872383724	309	Col
Chr1	37	1800001	1850000	0	-0.511911155240747	309	Col
Chr1	38	1850001	1900000	0	-0.511911155240747	309	Col
Chr1	39	1900001	1950000	1	-0.482486322694256	309	Col
Chr1	40	1950001	2000000	2	-0.511911155240747	309	Col
Chr1	41	2000001	2050000	0	-0.435074581386364	309	Col
Chr1	42	2050001	2100000	0	-0.435074581386364	309	Col
Chr1	43	2100001	2150000	0	-0.559322745305366	309	Col
Chr1	44	2150001	2200000	0	-0.606734486613258	309	Col
Chr1	45	2200001	2250000	0	-0.771845255620571	309	Col
Chr1	46	2250001	2300000	2	-0.80126993692379	309	Col
Chr1	47	2300001	2350000	0	-0.907531192081392	309	Col
Chr1	48	2350001	2400000	0	-0.830694618227008	309	Col
Chr1	49	2400001	2450000	0	-0.783282876919117	309	Col
Chr1	50	2450001	2500000	1	-0.801269785680516	309	Col
Chr1	51	2500001	2550000	0	-0.753858044372624	309	Col
Chr1	52	2550001	2600000	0	-0.812707558222335	309	Col
Chr1	53	2600001	2650000	1	-0.783282725675843	309	Col
Chr1	54	2650001	2700000	0	-0.812707406979062	309	Col
Chr1	55	2700001	2750000	0	-0.959831267224975	309	Col
Chr1	56	2750001	2800000	0	-0.989256099771467	309	Col
Chr1	57	2800001	2850000	0	-0.989256099771467	309	Col
Chr1	58	2850001	2900000	0	-0.865007935852465	309	Col
Chr1	59	2900001	2950000	0	-0.894432768398957	309	Col
Chr1	60	2950001	3000000	0	-0.882994995857138	309	Col
Chr1	61	3000001	3050000	1	-0.753858044372625	309	Col
Chr1	62	3050001	3100000	0	-0.783282876919117	309	Col
Chr1	63	3100001	3150000	0	-0.724433363069406	309	Col
Chr1	64	3150001	3200000	0	-0.618172107911804	309	Col
Chr1	65	3200001	3250000	0	-0.706446454308006	309	Col
Chr1	66	3250001	3300000	0	-0.747308908153043	309	Col
Chr1	67	3300001	3350000	0	-0.699897166845152	309	Col
Chr1	68	3350001	3400000	1	-0.623060592990768	309	Col
Chr1	69	3400001	3450000	1	-0.605073532986095	309	Col
Chr1	70	3450001	3500000	0	-0.557661791678203	309	Col
Chr1	71	3500001	3550000	1	-0.634498365532587	309	Col
Chr1	72	3550001	3600000	0	-0.663923198079079	309	Col
Chr1	73	3600001	3650000	0	-0.557661942921476	309	Col
Chr1	74	3650001	3700000	0	-0.557661942921476	309	Col
Chr1	75	3700001	3750000	1	-0.510250201613584	309	Col
Chr1	76	3750001	3800000	0	-0.403988946455982	309	Col
Chr1	77	3800001	3850000	0	-0.37456411390949	309	Col
Chr1	78	3850001	3900000	2	-0.315714600059779	309	Col
Chr1	79	3900001	3950000	0	-0.286289767513287	309	Col
Chr1	80	3950001	4000000	0	-0.315714600059779	309	Col
Chr1	81	4000001	4050000	1	-0.238878026205395	309	Col
Chr1	82	4050001	4100000	0	-0.256865086210069	309	Col
Chr1	83	4100001	4150000	0	-0.256865086210069	309	Col
Chr1	84	4150001	4200000	1	-0.256865086210069	309	Col
Chr1	85	4200001	4250000	0	-0.209453344902177	309	Col
Chr1	86	4250001	4300000	1	-0.180028512355685	309	Col
Chr1	87	4300001	4350000	3	-0.114630013529666	309	Col
Chr1	88	4350001	4400000	1	-0.114630013529666	309	Col
Chr1	89	4400001	4450000	1	-0.19146658738405	309	Col
Chr1	90	4450001	4500000	1	-0.356577356391363	309	Col
Chr1	91	4500001	4550000	0	-0.368015128933182	309	Col
Chr1	92	4550001	4600000	0	-0.474276384090784	309	Col
Chr1	93	4600001	4650000	1	-0.379453052718274	309	Col
Chr1	94	4650001	4700000	1	-0.314054553892255	309	Col
Chr1	95	4700001	4750000	1	-0.237218131281144	309	Col
Chr1	96	4750001	4800000	1	-0.255205040042545	309	Col
Chr1	97	4800001	4850000	0	-0.160381708670034	309	Col
Chr1	98	4850001	4900000	0	-0.219231222519745	309	Col
Chr1	99	4900001	4950000	0	-0.266642812584363	309	Col
Chr1	100	4950001	5000000	0	-0.18980623872998	309	Col
Chr1	101	5000001	5050000	1	-0.24865575257969	309	Col
Chr1	102	5050001	5100000	0	-0.413766521587003	309	Col
Chr1	103	5100001	5150000	0	-0.413766521587003	309	Col
Chr1	104	5150001	5200000	0	-0.377792704064203	309	Col
Chr1	105	5200001	5250000	1	-0.484053959221805	309	Col
Chr1	106	5250001	5300000	0	-0.484053959221805	309	Col
Chr1	107	5300001	5350000	2	-0.531465700529697	309	Col
Chr1	108	5350001	5400000	0	-0.6737007732101	309	Col
Chr1	109	5400001	5450000	0	-0.703125605756592	309	Col
Chr1	110	5450001	5500000	0	-0.779962179610976	309	Col
Chr1	111	5500001	5550000	1	-0.779962179610975	309	Col
Chr1	112	5550001	5600000	0	-0.732550438303083	309	Col
Chr1	113	5600001	5650000	2	-0.703125605756592	309	Col
Chr1	114	5650001	5700000	2	-0.838811693460686	309	Col
Chr1	115	5700001	5750000	1	-0.91564826731507	309	Col
Chr1	116	5750001	5800000	0	-0.963060008622962	309	Col
Chr1	117	5800001	5850000	2	-0.99248468992618	309	Col
Chr1	118	5850001	5900000	0	-1.02190952247267	309	Col
Chr1	119	5900001	5950000	1	-0.985935704949872	309	Col
Chr1	120	5950001	6000000	1	-0.920537206123853	309	Col
Chr1	121	6000001	6050000	0	-0.78485111841976	309	Col
Chr1	122	6050001	6100000	0	-0.78485111841976	309	Col
Chr1	123	6100001	6150000	0	-0.796288890961578	309	Col
Chr1	124	6150001	6200000	2	-0.748877149653687	309	Col
Chr1	125	6200001	6250000	0	-0.613191061949592	309	Col
Chr1	126	6250001	6300000	0	-0.660602803257484	309	Col
Chr1	127	6300001	6350000	0	-0.690027635803976	309	Col
Chr1	128	6350001	6400000	0	-0.755426134629994	309	Col
Chr1	129	6400001	6450000	1	-0.678589712018884	309	Col
Chr1	130	6450001	6500000	0	-0.554341548099881	309	Col
Chr1	131	6500001	6550000	1	-0.524916715553389	309	Col
Chr1	132	6550001	6600000	1	-0.524916715553389	309	Col
Chr1	133	6600001	6650000	0	-0.400668551634387	309	Col
Chr1	134	6650001	6700000	0	-0.524916715553389	309	Col
Chr1	135	6700001	6750000	0	-0.590315214379408	309	Col
Chr1	136	6750001	6800000	0	-0.69657646953701	309	Col
Chr1	137	6800001	6850000	1	-0.67858956077561	309	Col
Chr1	138	6850001	6900000	0	-0.67858956077561	309	Col
Chr1	139	6900001	6950000	2	-0.436642369157187	309	Col
Chr1	140	6950001	7000000	2	-0.466067201703679	309	Col
Chr1	141	7000001	7050000	1	-0.513478943011571	309	Col
Chr1	142	7050001	7100000	1	-0.448080444185552	309	Col
Chr1	143	7100001	7150000	1	-0.30584537150515	309	Col
Chr1	144	7150001	7200000	1	-0.258433630197258	309	Col
Chr1	145	7200001	7250000	1	-0.170159283801056	309	Col
Chr1	146	7250001	7300000	0	-0.0638980286434532	309	Col
Chr1	147	7300001	7350000	0	0.0129385452109306	309	Col
Chr1	148	7350001	7400000	0	0.13718655788666	309	Col
Chr1	149	7400001	7450000	1	0.261434570562389	309	Col
Chr1	150	7450001	7500000	2	0.290859403108881	309	Col
Chr1	151	7500001	7550000	0	0.338271144416772	309	Col
Chr1	152	7550001	7600000	1	0.261434570562388	309	Col
Chr1	153	7600001	7650000	2	0.214022829254496	309	Col
Chr1	154	7650001	7700000	0	0.214022829254497	309	Col
Chr1	155	7700001	7750000	0	0.290859403108881	309	Col
Chr1	156	7750001	7800000	0	0.367695976963264	309	Col
Chr1	157	7800001	7850000	1	0.397120809509757	309	Col
Chr1	158	7850001	7900000	2	0.320284235655373	309	Col
Chr1	159	7900001	7950000	2	0.437983263354794	309	Col
Chr1	160	7950001	8000000	1	0.343159931982283	309	Col
Chr1	161	8000001	8050000	0	0.413447369617086	309	Col
Chr1	162	8050001	8100000	2	0.277761281912991	309	Col
Chr1	163	8100001	8150000	3	0.2483364493665	309	Col
Chr1	164	8150001	8200000	1	0.2483364493665	309	Col
Chr1	165	8200001	8250000	2	0.200924708058608	309	Col
Chr1	166	8250001	8300000	1	0.248336298123227	309	Col
Chr1	167	8300001	8350000	1	0.277760979426445	309	Col
Chr1	168	8350001	8400000	2	0.384022234584048	309	Col
Chr1	169	8400001	8450000	2	0.413446915887266	309	Col
Chr1	170	8450001	8500000	1	0.307185660729664	309	Col
Chr1	171	8500001	8550000	1	0.182937496810661	309	Col
Chr1	172	8550001	8600000	0	0.230349238118554	309	Col
Chr1	173	8600001	8650000	0	0.15351266426417	309	Col
Chr1	174	8650001	8700000	0	0.0881140141948778	309	Col
Chr1	175	8700001	8750000	1	0.164950588049262	309	Col
Chr1	176	8750001	8800000	1	0.13552575550277	309	Col
Chr1	177	8800001	8850000	0	0.241787010660372	309	Col
Chr1	178	8850001	8900000	0	0.19437526935248	309	Col
Chr1	179	8900001	8950000	0	0.128976770526462	309	Col
Chr1	180	8950001	9000000	0	-0.112970421091962	309	Col
Chr1	181	9000001	9050000	1	-0.101532648550143	309	Col
Chr1	182	9050001	9100000	0	-0.101532648550143	309	Col
Chr1	183	9100001	9150000	1	-0.196355979922653	309	Col
Chr1	184	9150001	9200000	1	-0.320603992598383	309	Col
Chr1	185	9200001	9250000	0	-0.279741387510072	309	Col
Chr1	186	9250001	9300000	2	-0.462839065278785	309	Col
Chr1	187	9300001	9350000	0	-0.510250806586677	309	Col
Chr1	188	9350001	9400000	1	-0.557662547894569	309	Col
Chr1	189	9400001	9450000	0	-0.71133539311679	309	Col
Chr1	190	9450001	9500000	0	-0.740760074420008	309	Col
Chr1	191	9500001	9550000	0	-0.817596648274392	309	Col
Chr1	192	9550001	9600000	1	-0.817596648274392	309	Col
Chr1	193	9600001	9650000	0	-0.817596648274392	309	Col
Chr1	194	9650001	9700000	0	-0.788171815727901	309	Col
Chr1	195	9700001	9750000	1	-0.7881718157279	309	Col
Chr1	196	9750001	9800000	0	-0.817596648274392	309	Col
Chr1	197	9800001	9850000	1	-0.894433222128776	309	Col
Chr1	198	9850001	9900000	0	-0.923858054675268	309	Col
Chr1	199	9900001	9950000	0	-0.829034723302758	309	Col
Chr1	200	9950001	10000000	0	-0.946733751002179	309	Col
Chr1	201	10000001	10050000	0	-0.946733751002179	309	Col
Chr1	202	10050001	10100000	0	-1.11184452000949	309	Col
Chr1	203	10100001	10150000	0	-0.976158432305397	309	Col
Chr1	204	10150001	10200000	1	-0.964720659763579	309	Col
Chr1	205	10200001	10250000	0	-1.01213240107147	309	Col
Chr1	206	10250001	10300000	0	-0.935295827217087	309	Col
Chr1	207	10300001	10350000	0	-1.1183935049858	309	Col
Chr1	208	10350001	10400000	0	-1.14781818628902	309	Col
Chr1	209	10400001	10450000	0	-1.07753089989749	309	Col
Chr1	210	10450001	10500000	2	-1.08896867243931	309	Col
Chr1	211	10500001	10550000	0	-1.08896867243931	309	Col
Chr1	212	10550001	10600000	1	-1.08896867243931	309	Col
Chr1	213	10600001	10650000	0	-1.01213240107147	309	Col
Chr1	214	10650001	10700000	0	-0.982707568524979	309	Col
Chr1	215	10700001	10750000	0	-0.917308918455687	309	Col
Chr1	216	10750001	10800000	1	-0.745649315715339	309	Col
Chr1	217	10800001	10850000	0	-0.745649315715339	309	Col
Chr1	218	10850001	10900000	0	-0.757087239500431	309	Col
Chr1	219	10900001	10950000	2	-0.698237725650721	309	Col
Chr1	220	10950001	11000000	0	-0.60341439427821	309	Col
Chr1	221	11000001	11050000	0	-0.573989561731718	309	Col
Chr1	222	11050001	11100000	0	-0.603414243034937	309	Col
Chr1	223	11100001	11150000	1	-0.556002501727045	309	Col
Chr1	224	11150001	11200000	0	-0.508590760419154	309	Col
Chr1	225	11200001	11250000	0	-0.556002501727045	309	Col
Chr1	226	11250001	11300000	1	-0.614852015576755	309	Col
Chr1	227	11300001	11350000	0	-0.538015441722371	309	Col
Chr1	228	11350001	11400000	0	-0.47261679165308	309	Col
Chr1	229	11400001	11450000	0	-0.45462988289168	309	Col
Chr1	230	11450001	11500000	1	-0.45462988289168	309	Col
Chr1	231	11500001	11550000	0	-0.54945321426419	309	Col
Chr1	232	11550001	11600000	0	-0.472616640409807	309	Col
Chr1	233	11600001	11650000	2	-0.520028381717699	309	Col
Chr1	234	11650001	11700000	0	-0.402329354018278	309	Col
Chr1	235	11700001	11750000	2	-0.431754186564769	309	Col
Chr1	236	11750001	11800000	4	-0.431754186564769	309	Col
Chr1	237	11800001	11850000	0	-0.343479840168567	309	Col
Chr1	238	11850001	11900000	2	-0.284630326318857	309	Col
Chr1	239	11900001	11950000	0	-0.160382162399854	309	Col
Chr1	240	11950001	12000000	2	-0.148944238614762	309	Col
Chr1	241	12000001	12050000	0	-0.11951940606827	309	Col
Chr1	242	12050001	12100000	0	-0.11951940606827	309	Col
Chr1	243	12100001	12150000	1	-0.0426828322138861	309	Col
Chr1	244	12150001	12200000	1	-0.148944087371489	309	Col
Chr1	245	12200001	12250000	0	-0.0835454373021969	309	Col
Chr1	246	12250001	12300000	0	0.0701274079200236	309	Col
Chr1	247	12300001	12350000	1	0.117538997984642	309	Col
Chr1	248	12350001	12400000	2	0.241787161903645	309	Col
Chr1	249	12400001	12450000	1	0.212362329357153	309	Col
Chr1	250	12450001	12500000	0	0.112650361662405	309	Col
Chr1	251	12500001	12550000	0	0.0652386203545127	309	Col
Chr1	252	12550001	12600000	1	0.124088134204224	309	Col
Chr1	253	12600001	12650000	0	0.218911465576734	309	Col
Chr1	254	12650001	12700000	0	0.065238620354513	309	Col
Chr1	255	12700001	12750000	0	0.0358137878080212	309	Col
Chr1	256	12750001	12800000	0	-0.0884343761109811	309	Col
Chr1	257	12800001	12850000	1	-0.336930552705713	309	Col
Chr1	258	12850001	12900000	0	-0.307505720159221	309	Col
Chr1	259	12900001	12950000	2	-0.402329051531732	309	Col
Chr1	260	12950001	13000000	1	-0.461178565381442	309	Col
Chr1	261	13000001	13050000	0	-0.585426729300444	309	Col
Chr1	262	13050001	13100000	0	-0.614851561846936	309	Col
Chr1	263	13100001	13150000	1	-0.614851561846936	309	Col
Chr1	264	13150001	13200000	0	-0.596864804328809	309	Col
Chr1	265	13200001	13250000	2	-0.644276545636701	309	Col
Chr1	266	13250001	13300000	2	-0.673701378183193	309	Col
Chr1	267	13300001	13350000	2	-0.703126210729685	309	Col
Chr1	268	13350001	13400000	2	-0.779962784584069	309	Col
Chr1	269	13400001	13450000	0	-0.856799207195179	309	Col
Chr1	270	13450001	13500000	1	-0.904210948503071	309	Col
Chr1	271	13500001	13550000	0	-0.904210948503071	309	Col
Chr1	272	13550001	13600000	0	-0.933635781049563	309	Col
Chr1	273	13600001	13650000	2	-1.01047235490395	309	Col
Chr1	274	13650001	13700000	0	-1.01047235490395	309	Col
Chr1	275	13700001	13750000	0	-1.12817138260337	309	Col
Chr1	276	13750001	13800000	0	-1.12817138260337	309	Col
Chr1	277	13800001	13850000	0	-1.15759621514986	309	Col
Chr1	278	13850001	13900000	0	-1.24587056154606	309	Col
Chr1	279	13900001	13950000	0	-1.30472007539577	309	Col
Chr1	280	13950001	14000000	0	-1.42896823931478	309	Col
Chr1	281	14000001	14050000	0	-1.53522949447238	309	Col
Chr1	282	14050001	14100000	0	-1.53522949447238	309	Col
Chr1	283	14100001	14150000	0	-1.53522949447238	309	Col
Chr1	284	14150001	14200000	2	-1.61206606832676	309	Col
Chr1	285	14200001	14250000	0	-1.64149090087325	309	Col
Chr1	286	14250001	14300000	0	-1.76573906479226	309	Col
Chr1	287	14300001	14350000	0	-1.91941191001448	309	Col
Chr1	288	14350001	14400000	0	-2.04366007393348	309	Col
Chr1	289	14400001	14450000	1	-2.16790823785248	309	Col
Chr1	290	14450001	14500000	0	-2.16790823785248	309	Col
Chr1	291	14500001	14550000	0	-2.24474481170687	309	Col
Chr1	292	14550001	14600000	0	-2.19733307039897	309	Col
Chr1	293	14600001	14650000	0	-2.25618258424868	309	Col
Chr1	294	14650001	14700000	0	-2.35100591562119	309	Col
Chr1	295	14700001	14750000	0	-2.3215810830747	309	Col
Chr1	296	14750001	14800000	0	-2.3215810830747	309	Col
Chr1	297	14800001	14850000	0	-2.3215810830747	309	Col
Chr1	298	14850001	14900000	1	-2.3215810830747	309	Col
Chr1	299	14900001	14950000	0	-2.35100591562119	309	Col
Chr1	300	14950001	15000000	0	-2.35100591562119	309	Col
Chr1	301	15000001	15050000	0	-2.27416934176681	309	Col
Chr1	302	15050001	15100000	0	-2.2153198279171	309	Col
Chr1	303	15100001	15150000	0	-2.2153198279171	309	Col
Chr1	304	15150001	15200000	0	-2.12049649654459	309	Col
Chr1	305	15200001	15250000	0	-2.2153198279171	309	Col
Chr1	306	15250001	15300000	0	-2.18589499537061	309	Col
Chr1	307	15300001	15350000	0	-2.18589499537061	309	Col
Chr1	308	15350001	15400000	0	-2.10905842151622	309	Col
Chr1	309	15400001	15450000	0	-2.10905842151622	309	Col
Chr1	310	15450001	15500000	0	-2.10905842151622	309	Col
Chr1	311	15500001	15550000	0	-2.03222184766184	309	Col
Chr1	312	15550001	15600000	1	-2.03222184766184	309	Col
Chr1	313	15600001	15650000	0	-1.95538527380746	309	Col
Chr1	314	15650001	15700000	0	-1.95538527380746	309	Col
Chr1	315	15700001	15750000	0	-1.92596044126096	309	Col
Chr1	316	15750001	15800000	0	-1.92596044126096	309	Col
Chr1	317	15800001	15850000	0	-1.81969918610336	309	Col
Chr1	318	15850001	15900000	0	-1.81969918610336	309	Col
Chr1	319	15900001	15950000	0	-1.83768609486476	309	Col
Chr1	320	15950001	16000000	0	-1.79027435355687	309	Col
Chr1	321	16000001	16050000	1	-1.76084952101038	309	Col
Chr1	322	16050001	16100000	0	-1.76084952101038	309	Col
Chr1	323	16100001	16150000	0	-1.74286261224898	309	Col
Chr1	324	16150001	16200000	2	-1.61861444832998	309	Col
Chr1	325	16200001	16250000	0	-1.61861444832998	309	Col
Chr1	326	16250001	16300000	0	-1.38810502925337	309	Col
Chr1	327	16300001	16350000	0	-1.12817092887355	309	Col
Chr1	328	16350001	16400000	1	-1.12817092887355	309	Col
Chr1	329	16400001	16450000	0	-1.12817092887355	309	Col
Chr1	330	16450001	16500000	1	-1.08075918756566	309	Col
Chr1	331	16500001	16550000	1	-0.985935856193145	309	Col
Chr1	332	16550001	16600000	0	-0.956511023646654	309	Col
Chr1	333	16600001	16650000	1	-1.00392276495455	309	Col
Chr1	334	16650001	16700000	0	-0.927086191100161	309	Col
Chr1	335	16700001	16750000	0	-0.927086191100161	309	Col
Chr1	336	16750001	16800000	0	-0.879674449792269	309	Col
Chr1	337	16800001	16850000	1	-0.802837875937886	309	Col
Chr1	338	16850001	16900000	0	-0.773413043391394	309	Col
Chr1	339	16900001	16950000	0	-0.743988210844902	309	Col
Chr1	340	16950001	17000000	1	-0.743988210844902	309	Col
Chr1	341	17000001	17050000	0	-0.743988210844902	309	Col
Chr1	342	17050001	17100000	0	-0.608302425627354	309	Col
Chr1	343	17100001	17150000	1	-0.619740198169173	309	Col
Chr1	344	17150001	17200000	2	-0.619740198169173	309	Col
Chr1	345	17200001	17250000	0	-0.743988362088176	309	Col
Chr1	346	17250001	17300000	3	-0.714563529541684	309	Col
Chr1	347	17300001	17350000	3	-0.714563529541683	309	Col
Chr1	348	17350001	17400000	0	-0.6377269556873	309	Col
Chr1	349	17400001	17450000	0	-0.608302274384081	309	Col
Chr1	350	17450001	17500000	1	-0.560890533076189	309	Col
Chr1	351	17500001	17550000	2	-0.560890533076189	309	Col
Chr1	352	17550001	17600000	0	-0.560890533076189	309	Col
Chr1	353	17600001	17650000	0	-0.560890533076189	309	Col
Chr1	354	17650001	17700000	1	-0.637727106930572	309	Col
Chr1	355	17700001	17750000	0	-0.590315365622681	309	Col
Chr1	356	17750001	17800000	1	-0.619740198169173	309	Col
Chr1	357	17800001	17850000	1	-0.619740198169173	309	Col
Chr1	358	17850001	17900000	0	-0.726001453326775	309	Col
Chr1	359	17900001	17950000	0	-0.726001453326775	309	Col
Chr1	360	17950001	18000000	0	-0.708014544565375	309	Col
Chr1	361	18000001	18050000	0	-0.708014544565375	309	Col
Chr1	362	18050001	18100000	2	-0.737439377111867	309	Col
Chr1	363	18100001	18150000	1	-0.737439377111867	309	Col
Chr1	364	18150001	18200000	0	-0.737439377111867	309	Col
Chr1	365	18200001	18250000	0	-0.86168754103087	309	Col
Chr1	366	18250001	18300000	0	-0.86168754103087	309	Col
Chr1	367	18300001	18350000	0	-1.06277212756098	309	Col
Chr1	368	18350001	18400000	1	-1.29328139539431	309	Col
Chr1	369	18400001	18450000	1	-1.29328139539431	309	Col
Chr1	370	18450001	18500000	1	-1.26385656284782	309	Col
Chr1	371	18500001	18550000	1	-1.31126830415571	309	Col
Chr1	372	18550001	18600000	1	-1.40609163552822	309	Col
Chr1	373	18600001	18650000	0	-1.43551646807472	309	Col
Chr1	374	18650001	18700000	0	-1.43551646807472	309	Col
Chr1	375	18700001	18750000	1	-1.48292820938261	309	Col
Chr1	376	18750001	18800000	0	-1.3881048780101	309	Col
Chr1	377	18800001	18850000	0	-1.43551661931799	309	Col
Chr1	378	18850001	18900000	0	-1.45350367932266	309	Col
Chr1	379	18900001	18950000	0	-1.45350367932266	309	Col
Chr1	380	18950001	19000000	1	-1.48292851186916	309	Col
Chr1	381	19000001	19050000	1	-1.34724242416506	309	Col
Chr1	382	19050001	19100000	0	-1.14615783763495	309	Col
Chr1	383	19100001	19150000	0	-1.35868019670688	309	Col
Chr1	384	19150001	19200000	1	-1.37666710546828	309	Col
Chr1	385	19200001	19250000	0	-1.34724227292179	309	Col
Chr1	386	19250001	19300000	0	-1.3178174403753	309	Col
Chr1	387	19300001	19350000	0	-1.14615768639167	309	Col
Chr1	388	19350001	19400000	0	-1.17558251893817	309	Col
Chr1	389	19400001	19450000	0	-1.25241909279255	309	Col
Chr1	390	19450001	19500000	0	-1.35868034795015	309	Col
Chr1	391	19500001	19550000	0	-1.32925551540366	309	Col
Chr1	392	19550001	19600000	0	-1.37666725671155	309	Col
Chr1	393	19600001	19650000	0	-1.37666725671155	309	Col
Chr1	394	19650001	19700000	0	-1.29983068285717	309	Col
Chr1	395	19700001	19750000	0	-1.29983068285717	309	Col
Chr1	396	19750001	19800000	2	-1.25241909279255	309	Col
Chr1	397	19800001	19850000	0	-1.25241909279255	309	Col
Chr1	398	19850001	19900000	0	-1.25241909279255	309	Col
Chr1	399	19900001	19950000	0	-1.25241909279255	309	Col
Chr1	400	19950001	20000000	0	-1.25241909279255	309	Col
Chr1	401	20000001	20050000	1	-1.29983083410044	309	Col
Chr1	402	20050001	20100000	3	-1.29983083410044	309	Col
Chr1	403	20100001	20150000	0	-1.24098132025073	309	Col
Chr1	404	20150001	20200000	0	-1.21155648770424	309	Col
Chr1	405	20200001	20250000	0	-1.25896822901213	309	Col
Chr1	406	20250001	20300000	0	-1.25896822901213	309	Col
Chr1	407	20300001	20350000	3	-1.25896822901213	309	Col
Chr1	408	20350001	20400000	0	-1.24098132025073	309	Col
Chr1	409	20400001	20450000	0	-1.06932156626711	309	Col
Chr1	410	20450001	20500000	0	-1.02190982495922	309	Col
Chr1	411	20500001	20550000	1	-1.05133465750571	309	Col
Chr1	412	20550001	20600000	0	-1.05133465750571	309	Col
Chr1	413	20600001	20650000	1	-1.05133465750571	309	Col
Chr1	414	20650001	20700000	1	-1.05133465750571	309	Col
Chr1	415	20700001	20750000	0	-1.02190982495922	309	Col
Chr1	416	20750001	20800000	2	-1.02190982495922	309	Col
Chr1	417	20800001	20850000	0	-1.08730832378524	309	Col
Chr1	418	20850001	20900000	0	-1.02190982495922	309	Col
Chr1	419	20900001	20950000	0	-1.05133450626244	309	Col
Chr1	420	20950001	21000000	0	-1.05133450626244	309	Col
Chr1	421	21000001	21050000	0	-1.02190967371595	309	Col
Chr1	422	21050001	21100000	1	-1.15759576142004	309	Col
Chr1	423	21100001	21150000	0	-1.28184377409577	309	Col
Chr1	424	21150001	21200000	0	-1.12817092887355	309	Col
Chr1	425	21200001	21250000	0	-1.15759576142004	309	Col
Chr1	426	21250001	21300000	0	-1.08075933880893	309	Col
Chr1	427	21300001	21350000	0	-1.05133465750571	309	Col
Chr1	428	21350001	21400000	1	-1.20500750272793	309	Col
Chr1	429	21400001	21450000	3	-1.20500750272793	309	Col
Chr1	430	21450001	21500000	1	-1.09874624757033	309	Col
Chr1	431	21500001	21550000	0	-0.974498083651327	309	Col
Chr1	432	21550001	21600000	0	-1.02190982495922	309	Col
Chr1	433	21600001	21650000	0	-1.02190982495922	309	Col
Chr1	434	21650001	21700000	0	-1.0987463988136	309	Col
Chr1	435	21700001	21750000	0	-1.08075964129548	309	Col
Chr1	436	21750001	21800000	0	-1.05133480874898	309	Col
Chr1	437	21800001	21850000	0	-1.03989688496389	309	Col
Chr1	438	21850001	21900000	2	-1.03989688496389	309	Col
Chr1	439	21900001	21950000	0	-0.82737452589196	309	Col
Chr1	440	21950001	22000000	0	-0.703126361972958	309	Col
Chr1	441	22000001	22050000	0	-0.673701529426466	309	Col
Chr1	442	22050001	22100000	0	-0.673701529426466	309	Col
Chr1	443	22100001	22150000	1	-0.626289939361847	309	Col
Chr1	444	22150001	22200000	2	-0.655714620665066	309	Col
Chr1	445	22200001	22250000	0	-0.596865106815356	309	Col
Chr1	446	22250001	22300000	1	-0.567440274268864	309	Col
Chr1	447	22300001	22350000	0	-0.567440274268864	309	Col
Chr1	448	22350001	22400000	1	-0.567440274268864	309	Col
Chr1	449	22400001	22450000	0	-0.538015441722372	309	Col
Chr1	450	22450001	22500000	1	-0.662263454398101	309	Col
Chr1	451	22500001	22550000	2	-0.662263454398101	309	Col
Chr1	452	22550001	22600000	0	-0.603413940548391	309	Col
Chr1	453	22600001	22650000	0	-0.573989108001899	309	Col
Chr1	454	22650001	22700000	0	-0.390891430233186	309	Col
Chr1	455	22700001	22750000	2	-0.361466597686694	309	Col
Chr1	456	22750001	22800000	0	-0.142395253638454	309	Col
Chr1	457	22800001	22850000	1	-0.142395253638454	309	Col
Chr1	458	22850001	22900000	0	-0.0949835123305622	309	Col
Chr1	459	22900001	22950000	2	-0.189806843703073	309	Col
Chr1	460	22950001	23000000	2	-0.219231676249564	309	Col
Chr1	461	23000001	23050000	0	-0.248656508796056	309	Col
Chr1	462	23050001	23100000	0	-0.171820086184946	309	Col
Chr1	463	23100001	23150000	2	-0.142395253638453	309	Col
Chr1	464	23150001	23200000	0	-0.0769967548124352	309	Col
Chr1	465	23200001	23250000	0	0.0407022728869855	309	Col
Chr1	466	23250001	23300000	0	0.0407022728869855	309	Col
Chr1	467	23300001	23350000	0	-0.0361341497241248	309	Col
Chr1	468	23350001	23400000	0	0.0881140141948775	309	Col
Chr1	469	23400001	23450000	1	0.0881140141948771	309	Col
Chr1	470	23450001	23500000	1	0.241786859417098	309	Col
Chr1	471	23500001	23550000	1	0.21236217811388	309	Col
Chr1	472	23550001	23600000	0	0.135525755502769	309	Col
Chr1	473	23600001	23650000	0	0.153512664264168	309	Col
Chr1	474	23650001	23700000	2	0.153512664264168	309	Col
Chr1	475	23700001	23750000	0	0.248335995636679	309	Col
Chr1	476	23750001	23800000	4	0.336610342032882	309	Col
Chr1	477	23800001	23850000	0	0.354597250794282	309	Col
Chr1	478	23850001	23900000	1	0.277760828183171	309	Col
Chr1	479	23900001	23950000	0	0.325172569491064	309	Col
Chr1	480	23950001	24000000	0	0.112650210419132	309	Col
Chr1	481	24000001	24050000	0	0.189486633030242	309	Col
Chr1	482	24050001	24100000	1	0.207473541791643	309	Col
Chr1	483	24100001	24150000	0	0.207473541791643	309	Col
Chr1	484	24150001	24200000	3	0.142075042965624	309	Col
Chr1	485	24200001	24250000	2	0.266323055641353	309	Col
Chr1	486	24250001	24300000	0	0.207473541791643	309	Col
Chr1	487	24300001	24350000	0	0.266323055641354	309	Col
Chr1	488	24350001	24400000	2	0.419995900863575	309	Col
Chr1	489	24400001	24450000	1	0.467407642171466	309	Col
Chr1	490	24450001	24500000	2	0.390571068317082	309	Col
Chr1	491	24500001	24550000	1	0.37258400831241	309	Col
Chr1	492	24550001	24600000	1	0.43143352216212	309	Col
Chr1	493	24600001	24650000	1	0.478845263470012	309	Col
Chr1	494	24650001	24700000	0	0.679929850000125	309	Col
Chr1	495	24700001	24750000	2	0.555681686081122	309	Col
Chr1	496	24750001	24800000	2	0.632518108692233	309	Col
Chr1	497	24800001	24850000	1	0.413446764643994	309	Col
Chr1	498	24850001	24900000	0	0.384021932097502	309	Col
Chr1	499	24900001	24950000	1	0.336610190789609	309	Col
Chr1	500	24950001	25000000	0	0.384021932097502	309	Col
Chr1	501	25000001	25050000	3	0.384021932097502	309	Col
Chr1	502	25050001	25100000	1	0.413446764643994	309	Col
Chr1	503	25100001	25150000	0	0.384022083340775	309	Col
Chr1	504	25150001	25200000	0	0.625969123715925	309	Col
Chr1	505	25200001	25250000	2	0.483734051035523	309	Col
Chr1	506	25250001	25300000	0	0.212362178113881	309	Col
Chr1	507	25300001	25350000	0	0.300636524510083	309	Col
Chr1	508	25350001	25400000	2	0.388910719663012	309	Col
Chr1	509	25400001	25450000	1	0.253224783202191	309	Col
Chr1	510	25450001	25500000	0	0.235237874440791	309	Col
Chr1	511	25500001	25550000	0	0.235237874440791	309	Col
Chr1	512	25550001	25600000	1	0.158401300586407	309	Col
Chr1	513	25600001	25650000	1	0.140414391825007	309	Col
Chr1	514	25650001	25700000	3	0.140414391825007	309	Col
Chr1	515	25700001	25750000	0	0.199263905674717	309	Col
Chr1	516	25750001	25800000	1	0.104440574302207	309	Col
Chr1	517	25800001	25850000	0	0.0276041516910964	309	Col
Chr1	518	25850001	25900000	0	0.0570289842375882	309	Col
Chr1	519	25900001	25950000	0	0.21070182945981	309	Col
Chr1	520	25950001	26000000	1	0.192714920698409	309	Col
Chr1	521	26000001	26050000	0	0.192714920698409	309	Col
Chr1	522	26050001	26100000	0	0.0978915893258987	309	Col
Chr1	523	26100001	26150000	1	0.204152693240228	309	Col
Chr1	524	26150001	26200000	2	0.23357752578672	309	Col
Chr1	525	26200001	26250000	0	0.263002207089939	309	Col
Chr1	526	26250001	26300000	0	0.109329361867718	309	Col
Chr1	527	26300001	26350000	0	0.127316270629118	309	Col
Chr1	528	26350001	26400000	0	0.0390419242329157	309	Col
Chr1	529	26400001	26450000	1	-0.114630920989305	309	Col
Chr1	530	26450001	26500000	0	-0.162042662297197	309	Col
Chr1	531	26500001	26550000	2	-0.114630920989306	309	Col
Chr1	532	26550001	26600000	0	-0.144055602292524	309	Col
Chr1	533	26600001	26650000	0	-0.250316857450126	309	Col
Chr1	534	26650001	26700000	1	-0.356578112607729	309	Col
Chr1	535	26700001	26750000	0	-0.587087531684334	309	Col
Chr1	536	26750001	26800000	0	-0.598525304226153	309	Col
Chr1	537	26800001	26850000	1	-0.627949985529371	309	Col
Chr1	538	26850001	26900000	1	-0.627949985529371	309	Col
Chr1	539	26900001	26950000	2	-0.580538244221479	309	Col
Chr1	540	26950001	27000000	0	-0.609963076767971	309	Col
Chr1	541	27000001	27050000	0	-0.562551486703353	309	Col
Chr1	542	27050001	27100000	1	-0.533126654156861	309	Col
Chr1	543	27100001	27150000	2	-0.485714912848969	309	Col
Chr1	544	27150001	27200000	0	-0.533126654156861	309	Col
Chr1	545	27200001	27250000	0	-0.775073694532011	309	Col
Chr1	546	27250001	27300000	0	-0.775073694532011	309	Col
Chr1	547	27300001	27350000	1	-0.668812439374409	309	Col
Chr1	548	27350001	27400000	0	-0.680250211916227	309	Col
Chr1	549	27400001	27450000	0	-0.768524407069157	309	Col
Chr1	550	27450001	27500000	0	-0.757086634527338	309	Col
Chr1	551	27500001	27550000	1	-0.650825379369735	309	Col
Chr1	552	27550001	27600000	0	-0.745648710742246	309	Col
Chr1	553	27600001	27650000	0	-0.657374364346043	309	Col
Chr1	554	27650001	27700000	0	-0.657374364346043	309	Col
Chr1	555	27700001	27750000	0	-0.675361273107443	309	Col
Chr1	556	27750001	27800000	1	-0.65737421310277	309	Col
Chr1	557	27800001	27850000	1	-0.56255088173026	309	Col
Chr1	558	27850001	27900000	0	-0.63938730434137	309	Col
Chr1	559	27900001	27950000	1	-0.716223878195754	309	Col
Chr1	560	27950001	28000000	0	-0.822484982110083	309	Col
Chr1	561	28000001	28050000	2	-0.822484982110083	309	Col
Chr1	562	28050001	28100000	0	-0.793060149563591	309	Col
Chr1	563	28100001	28150000	1	-0.869896572174702	309	Col
Chr1	564	28150001	28200000	0	-0.964719903547212	309	Col
Chr1	565	28200001	28250000	0	-0.994144736093704	309	Col
Chr1	566	28250001	28300000	0	-1.05299424994341	309	Col
Chr1	567	28300001	28350000	1	-1.02356941739692	309	Col
Chr1	568	28350001	28400000	1	-0.917308313482594	309	Col
Chr1	569	28400001	28450000	0	-0.811047058324991	309	Col
Chr1	570	28450001	28500000	0	-0.7636353170171	309	Col
Chr1	571	28500001	28550000	1	-0.7636353170171	309	Col
Chr1	572	28550001	28600000	0	-0.7636353170171	309	Col
Chr1	573	28600001	28650000	0	-0.734210635713881	309	Col
Chr1	574	28650001	28700000	0	-0.704785803167389	309	Col
Chr1	575	28700001	28750000	0	-0.704785803167389	309	Col
Chr1	576	28750001	28800000	1	-0.704785803167389	309	Col
Chr1	577	28800001	28850000	2	-0.675360970620898	309	Col
Chr1	578	28850001	28900000	0	-0.675360970620897	309	Col
Chr1	579	28900001	28950000	0	-0.675360970620897	309	Col
Chr1	580	28950001	29000000	1	-0.616511456771187	309	Col
Chr1	581	29000001	29050000	0	-0.480861364966133	309	Col
Chr1	582	29050001	29100000	0	-0.378027131137788	309	Col
Chr1	583	29100001	29150000	0	-0.40745196368428	309	Col
Chr1	584	29150001	29200000	0	-0.484288537538664	309	Col
Chr1	585	29200001	29250000	0	-0.513713370085155	309	Col
Chr1	586	29250001	29300000	0	-0.543138202631647	309	Col
Chr1	587	29300001	29350000	0	-0.543138202631647	309	Col
Chr1	588	29350001	29400000	2	-0.64939945778925	309	Col
Chr1	589	29400001	29450000	1	-0.726236031643634	309	Col
Chr1	590	29450001	29500000	1	-0.726236031643634	309	Col
Chr1	591	29500001	29550000	0	-0.726236031643634	309	Col
Chr1	592	29550001	29600000	1	-0.726236031643634	309	Col
Chr1	593	29600001	29650000	0	-0.726236031643634	309	Col
Chr1	594	29650001	29700000	0	-0.726236031643634	309	Col
Chr1	595	29700001	29750000	0	-0.726236031643634	309	Col
Chr1	596	29750001	29800000	0	-0.726236031643634	309	Col
Chr1	597	29800001	29850000	1	-0.726236031643634	309	Col
Chr1	598	29850001	29900000	1	-0.726236031643634	309	Col
Chr1	599	29900001	29950000	0	-0.726236031643634	309	Col
Chr1	600	29950001	30000000	1	-0.726236031643634	309	Col
Chr1	601	30000001	30050000	2	-0.726236031643634	216	Col
Chr1	602	30050001	30100000	0	-0.726236031643634	30	Col
Chr1	603	30100001	30150000	0	-0.726236031643634	0	Col
Chr1	604	30150001	30200000	0	-0.726236031643634	0	Col
Chr1	605	30200001	30250000	0	-0.726236031643634	0	Col
Chr1	606	30250001	30300000	0	-0.726236031643634	0	Col
Chr1	607	30300001	30350000	0	-0.726236031643634	0	Col
Chr1	608	30350001	30400000	0	-0.726236031643634	0	Col
Chr1	609	30400001	30427671	0	-0.726236031643634	0	Col
Chr1	1	1	50000	0	-0.640477433998102	0	Ler
Chr1	2	50001	100000	0	-0.640477433998102	0	Ler
Chr1	3	100001	150000	0	-0.640477433998102	0	Ler
Chr1	4	150001	200000	0	-0.640477433998102	0	Ler
Chr1	5	200001	250000	0	-0.640477433998102	0	Ler
Chr1	6	250001	300000	0	-0.640477433998102	0	Ler
Chr1	7	300001	350000	0	-0.640477433998102	0	Ler
Chr1	8	350001	400000	0	-0.640477433998102	0	Ler
Chr1	9	400001	450000	0	-0.640477433998102	64	Ler
Chr1	10	450001	500000	0	-0.640477433998102	127	Ler
Chr1	11	500001	550000	0	-0.640477433998102	190	Ler
Chr1	12	550001	600000	0	-0.640477433998102	190	Ler
Chr1	13	600001	650000	1	-0.640477433998102	190	Ler
Chr1	14	650001	700000	0	-0.640477433998102	190	Ler
Chr1	15	700001	750000	2	-0.640477433998102	190	Ler
Chr1	16	750001	800000	0	-0.640477433998102	190	Ler
Chr1	17	800001	850000	0	-0.640477433998102	190	Ler
Chr1	18	850001	900000	0	-0.640477433998102	190	Ler
Chr1	19	900001	950000	0	-0.640477433998102	253	Ler
Chr1	20	950001	1000000	1	-0.640477433998102	253	Ler
Chr1	21	1000001	1050000	0	-0.640477433998102	253	Ler
Chr1	22	1050001	1100000	0	-0.640477433998102	253	Ler
Chr1	23	1100001	1150000	0	-0.640477433998102	253	Ler
Chr1	24	1150001	1200000	1	-0.576874888782329	253	Ler
Chr1	25	1200001	1250000	0	-0.576874888782329	253	Ler
Chr1	26	1250001	1300000	0	-0.576874888782329	253	Ler
Chr1	27	1300001	1350000	1	-0.576874888782329	253	Ler
Chr1	28	1350001	1400000	0	-0.576874888782329	253	Ler
Chr1	29	1400001	1450000	2	-0.528209338035552	253	Ler
Chr1	30	1450001	1500000	0	-0.528209338035552	253	Ler
Chr1	31	1500001	1550000	0	-0.46460679281978	253	Ler
Chr1	32	1550001	1600000	0	-0.339120467866261	253	Ler
Chr1	33	1600001	1650000	1	-0.243508003373719	253	Ler
Chr1	34	1650001	1700000	1	-0.45884190077579	253	Ler
Chr1	35	1700001	1750000	0	-0.346573804813241	253	Ler
Chr1	36	1750001	1800000	0	-0.597933941391061	253	Ler
Chr1	37	1800001	1850000	1	-0.663255123607846	253	Ler
Chr1	38	1850001	1900000	0	-0.599652578392074	253	Ler
Chr1	39	1900001	1950000	0	-0.599652578392074	253	Ler
Chr1	40	1950001	2000000	1	-0.599652578392074	253	Ler
Chr1	41	2000001	2050000	0	-0.663255123607846	253	Ler
Chr1	42	2050001	2100000	0	-0.663255123607846	253	Ler
Chr1	43	2100001	2150000	0	-0.663255123607846	253	Ler
Chr1	44	2150001	2200000	1	-0.711920674354623	253	Ler
Chr1	45	2200001	2250000	0	-0.824188770317173	253	Ler
Chr1	46	2250001	2300000	0	-0.775523219570396	253	Ler
Chr1	47	2300001	2350000	0	-0.775523219570396	253	Ler
Chr1	48	2350001	2400000	0	-0.887791315532946	253	Ler
Chr1	49	2400001	2450000	0	-0.887791315532946	253	Ler
Chr1	50	2450001	2500000	0	-0.951393732271705	253	Ler
Chr1	51	2500001	2550000	1	-0.839125636309156	253	Ler
Chr1	52	2550001	2600000	3	-0.839125636309156	253	Ler
Chr1	53	2600001	2650000	1	-0.726857540346606	253	Ler
Chr1	54	2650001	2700000	0	-0.790460085562379	253	Ler
Chr1	55	2700001	2750000	1	-0.741794534815601	253	Ler
Chr1	56	2750001	2800000	0	-0.644463433322047	253	Ler
Chr1	57	2800001	2850000	0	-0.532195337359498	253	Ler
Chr1	58	2850001	2900000	1	-0.547132331828493	253	Ler
Chr1	59	2900001	2950000	0	-0.547132331828493	253	Ler
Chr1	60	2950001	3000000	0	-0.483529786612721	253	Ler
Chr1	61	3000001	3050000	0	-0.532195337359498	253	Ler
Chr1	62	3050001	3100000	0	-0.468592792143726	253	Ler
Chr1	63	3100001	3150000	0	-0.468592792143726	253	Ler
Chr1	64	3150001	3200000	0	-0.419927241396949	253	Ler
Chr1	65	3200001	3250000	0	-0.483529786612721	253	Ler
Chr1	66	3250001	3300000	0	-0.371261690650171	253	Ler
Chr1	67	3300001	3350000	0	-0.244056728695639	253	Ler
Chr1	68	3350001	3400000	0	-0.244056728695639	253	Ler
Chr1	69	3400001	3450000	0	-0.244056728695639	253	Ler
Chr1	70	3450001	3500000	1	-0.195391177948862	253	Ler
Chr1	71	3500001	3550000	1	-0.195391177948862	253	Ler
Chr1	72	3550001	3600000	0	-0.258993723164634	253	Ler
Chr1	73	3600001	3650000	1	-0.449801230334939	253	Ler
Chr1	74	3650001	3700000	0	-0.610734877044265	253	Ler
Chr1	75	3700001	3750000	1	-0.498466781081715	253	Ler
Chr1	76	3750001	3800000	0	-0.498466781081716	253	Ler
Chr1	77	3800001	3850000	1	-0.547132331828493	253	Ler
Chr1	78	3850001	3900000	0	-0.547132331828493	253	Ler
Chr1	79	3900001	3950000	0	-0.610734877044265	253	Ler
Chr1	80	3950001	4000000	1	-0.610734877044265	253	Ler
Chr1	81	4000001	4050000	1	-0.483529915089733	253	Ler
Chr1	82	4050001	4100000	1	-0.483529915089733	253	Ler
Chr1	83	4100001	4150000	0	-0.434864364342956	253	Ler
Chr1	84	4150001	4200000	0	-0.225265166886852	253	Ler
Chr1	85	4200001	4250000	0	-0.225265166886852	253	Ler
Chr1	86	4250001	4300000	1	-0.112997070924303	253	Ler
Chr1	87	4300001	4350000	2	-0.16166262167108	253	Ler
Chr1	88	4350001	4400000	0	-0.146725627202085	253	Ler
Chr1	89	4400001	4450000	0	-0.146725627202085	253	Ler
Chr1	90	4450001	4500000	0	-0.146725627202085	253	Ler
Chr1	91	4500001	4550000	0	-0.210328172417857	253	Ler
Chr1	92	4550001	4600000	0	-0.27393071763363	253	Ler
Chr1	93	4600001	4650000	0	-0.225265166886852	253	Ler
Chr1	94	4650001	4700000	0	-0.337533262849402	253	Ler
Chr1	95	4700001	4750000	1	-0.337533262849402	253	Ler
Chr1	96	4750001	4800000	1	-0.401135808065174	253	Ler
Chr1	97	4800001	4850000	0	-0.273930846110642	253	Ler
Chr1	98	4850001	4900000	0	-0.210328429371883	253	Ler
Chr1	99	4900001	4950000	0	-0.25899398011866	253	Ler
Chr1	100	4950001	5000000	0	-0.244056985649665	253	Ler
Chr1	101	5000001	5050000	2	-0.356325081612215	253	Ler
Chr1	102	5050001	5100000	0	-0.419927626827987	253	Ler
Chr1	103	5100001	5150000	0	-0.37126207608121	253	Ler
Chr1	104	5150001	5200000	1	-0.37126207608121	253	Ler
Chr1	105	5200001	5250000	0	-0.419927626827987	253	Ler
Chr1	106	5250001	5300000	1	-0.419927626827987	253	Ler
Chr1	107	5300001	5350000	0	-0.532195722790537	253	Ler
Chr1	108	5350001	5400000	1	-0.659400684745069	253	Ler
Chr1	109	5400001	5450000	0	-0.532195722790537	253	Ler
Chr1	110	5450001	5500000	0	-0.48353017204376	253	Ler
Chr1	111	5500001	5550000	0	-0.468593177574764	253	Ler
Chr1	112	5550001	5600000	0	-0.468593177574764	253	Ler
Chr1	113	5600001	5650000	0	-0.404990632358992	253	Ler
Chr1	114	5650001	5700000	0	-0.404990632358992	253	Ler
Chr1	115	5700001	5750000	0	-0.341388087143219	253	Ler
Chr1	116	5750001	5800000	0	-0.390053637889996	253	Ler
Chr1	117	5800001	5850000	2	-0.502321733852546	253	Ler
Chr1	118	5850001	5900000	2	-0.438719188636773	253	Ler
Chr1	119	5900001	5950000	0	-0.438719188636773	253	Ler
Chr1	120	5950001	6000000	1	-0.311514226682241	253	Ler
Chr1	121	6000001	6050000	0	-0.199246130719691	253	Ler
Chr1	122	6050001	6100000	0	-0.214182996711674	253	Ler
Chr1	123	6100001	6150000	1	-0.101914900749124	253	Ler
Chr1	124	6150001	6200000	0	-0.150580451495901	253	Ler
Chr1	125	6200001	6250000	0	-0.311514098205228	253	Ler
Chr1	126	6250001	6300000	0	-0.262848547458451	253	Ler
Chr1	127	6300001	6350000	0	-0.375116643421	253	Ler
Chr1	128	6350001	6400000	0	-0.262848547458451	253	Ler
Chr1	129	6400001	6450000	2	-0.326451092674223	253	Ler
Chr1	130	6450001	6500000	0	-0.214182996711674	253	Ler
Chr1	131	6500001	6550000	1	-0.214182996711674	253	Ler
Chr1	132	6550001	6600000	0	-0.165517445964897	253	Ler
Chr1	133	6600001	6650000	1	-0.214182996711674	253	Ler
Chr1	134	6650001	6700000	0	-0.165517445964897	253	Ler
Chr1	135	6700001	6750000	1	-0.165517445964897	253	Ler
Chr1	136	6750001	6800000	1	-0.165517445964897	253	Ler
Chr1	137	6800001	6850000	0	-0.214182996711674	253	Ler
Chr1	138	6850001	6900000	1	-0.43871906015976	253	Ler
Chr1	139	6900001	6950000	0	-0.50232147689852	253	Ler
Chr1	140	6950001	7000000	2	-0.438718931682747	253	Ler
Chr1	141	7000001	7050000	1	-0.341387830189193	253	Ler
Chr1	142	7050001	7100000	1	-0.292722279442416	253	Ler
Chr1	143	7100001	7150000	1	-0.180454183479867	253	Ler
Chr1	144	7150001	7200000	0	-0.195391177948862	253	Ler
Chr1	145	7200001	7250000	0	-0.0831230819863126	253	Ler
Chr1	146	7250001	7300000	0	-0.0831230819863126	253	Ler
Chr1	147	7300001	7350000	0	0.0291450139762367	253	Ler
Chr1	148	7350001	7400000	1	0.205015526677546	253	Ler
Chr1	149	7400001	7450000	0	0.268618071893319	253	Ler
Chr1	150	7450001	7500000	1	0.238744211432341	253	Ler
Chr1	151	7500001	7550000	0	0.190078660685564	253	Ler
Chr1	152	7550001	7600000	0	0.126476115469792	253	Ler
Chr1	153	7600001	7650000	0	0.463280274880427	253	Ler
Chr1	154	7650001	7700000	0	0.497008831158209	253	Ler
Chr1	155	7700001	7750000	0	0.609276927120759	253	Ler
Chr1	156	7750001	7800000	0	0.609276927120759	253	Ler
Chr1	157	7800001	7850000	0	0.545674381904987	253	Ler
Chr1	158	7850001	7900000	0	0.594339932651763	253	Ler
Chr1	159	7900001	7950000	1	0.579402938182768	253	Ler
Chr1	160	7950001	8000000	1	0.579402938182768	253	Ler
Chr1	161	8000001	8050000	1	0.452197976228236	253	Ler
Chr1	162	8050001	8100000	0	0.339929880265687	253	Ler
Chr1	163	8100001	8150000	1	0.369803740726665	253	Ler
Chr1	164	8150001	8200000	0	0.306201195510892	253	Ler
Chr1	165	8200001	8250000	1	0.369803740726664	253	Ler
Chr1	166	8250001	8300000	0	0.38474073519566	253	Ler
Chr1	167	8300001	8350000	1	0.38474073519566	253	Ler
Chr1	168	8350001	8400000	2	0.433406285942437	253	Ler
Chr1	169	8400001	8450000	1	0.321138189979887	253	Ler
Chr1	170	8450001	8500000	0	0.321138189979887	253	Ler
Chr1	171	8500001	8550000	0	0.208870094017338	253	Ler
Chr1	172	8550001	8600000	0	0.321138189979887	253	Ler
Chr1	173	8600001	8650000	3	0.321138189979887	253	Ler
Chr1	174	8650001	8700000	0	0.38474073519566	253	Ler
Chr1	175	8700001	8750000	1	0.287409633702105	253	Ler
Chr1	176	8750001	8800000	1	0.287409633702105	253	Ler
Chr1	177	8800001	8850000	0	0.336075184448882	253	Ler
Chr1	178	8850001	8900000	0	0.336075184448882	253	Ler
Chr1	179	8900001	8950000	0	0.336075184448882	253	Ler
Chr1	180	8950001	9000000	0	0.287409633702105	253	Ler
Chr1	181	9000001	9050000	0	0.38474073519566	253	Ler
Chr1	182	9050001	9100000	0	0.27247263923311	253	Ler
Chr1	183	9100001	9150000	3	0.287409633702105	253	Ler
Chr1	184	9150001	9200000	0	0.175141537739555	253	Ler
Chr1	185	9200001	9250000	1	0.126475986992778	253	Ler
Chr1	186	9250001	9300000	1	0.0628734417770057	253	Ler
Chr1	187	9300001	9350000	0	0.111538992523783	253	Ler
Chr1	188	9350001	9400000	0	0.126475858515766	253	Ler
Chr1	189	9400001	9450000	0	-0.0493946541855434	253	Ler
Chr1	190	9450001	9500000	0	-0.112997199401316	253	Ler
Chr1	191	9500001	9550000	0	-0.21032830089487	253	Ler
Chr1	192	9550001	9600000	1	-0.0493946541855437	253	Ler
Chr1	193	9600001	9650000	0	-0.0980602049323209	253	Ler
Chr1	194	9650001	9700000	1	-0.434864364342957	253	Ler
Chr1	195	9700001	9750000	0	-0.483529915089733	253	Ler
Chr1	196	9750001	9800000	0	-0.498466909558729	253	Ler
Chr1	197	9800001	9850000	0	-0.562069454774501	253	Ler
Chr1	198	9850001	9900000	0	-0.562069454774501	253	Ler
Chr1	199	9900001	9950000	0	-0.610735005521279	253	Ler
Chr1	200	9950001	10000000	1	-0.659400556268056	253	Ler
Chr1	201	10000001	10050000	1	-0.659400556268056	253	Ler
Chr1	202	10050001	10100000	0	-0.595798011052283	253	Ler
Chr1	203	10100001	10150000	1	-0.547132460305506	253	Ler
Chr1	204	10150001	10200000	0	-0.73793996747581	253	Ler
Chr1	205	10200001	10250000	0	-0.528340770019706	253	Ler
Chr1	206	10250001	10300000	0	-0.479675219272929	253	Ler
Chr1	207	10300001	10350000	0	-0.543277764488702	253	Ler
Chr1	208	10350001	10400000	2	-0.543277764488702	253	Ler
Chr1	209	10400001	10450000	0	-0.479675219272929	253	Ler
Chr1	210	10450001	10500000	0	-0.479675219272929	253	Ler
Chr1	211	10500001	10550000	0	-0.479675219272929	253	Ler
Chr1	212	10550001	10600000	1	-0.431009668526153	253	Ler
Chr1	213	10600001	10650000	0	-0.543277764488702	253	Ler
Chr1	214	10650001	10700000	0	-0.591943315235479	253	Ler
Chr1	215	10700001	10750000	0	-0.655545860451252	253	Ler
Chr1	216	10750001	10800000	0	-0.431009797003165	253	Ler
Chr1	217	10800001	10850000	0	-0.367407251787393	253	Ler
Chr1	218	10850001	10900000	0	-0.142871188339307	253	Ler
Chr1	219	10900001	10950000	0	-0.0306030923767573	253	Ler
Chr1	220	10950001	11000000	0	-0.0306030923767573	253	Ler
Chr1	221	11000001	11050000	0	-0.0942056375925297	253	Ler
Chr1	222	11050001	11100000	1	-0.206473733555079	253	Ler
Chr1	223	11100001	11150000	0	-0.255139284301856	253	Ler
Chr1	224	11150001	11200000	0	-0.221410728024074	253	Ler
Chr1	225	11200001	11250000	1	-0.157808182808302	253	Ler
Chr1	226	11250001	11300000	1	0.0180623298930069	253	Ler
Chr1	227	11300001	11350000	0	0.0667278806397841	253	Ler
Chr1	228	11350001	11400000	0	0.0667278806397841	253	Ler
Chr1	229	11400001	11450000	1	0.00312546390102499	253	Ler
Chr1	230	11450001	11500000	0	0.0517910146478022	253	Ler
Chr1	231	11500001	11550000	0	0.0517910146478022	253	Ler
Chr1	232	11550001	11600000	0	0.0517910146478022	253	Ler
Chr1	233	11600001	11650000	0	-0.0604770813147475	253	Ler
Chr1	234	11650001	11700000	0	-0.0118115305679705	253	Ler
Chr1	235	11700001	11750000	0	-0.0118115305679705	253	Ler
Chr1	236	11750001	11800000	2	0.0368540201788067	253	Ler
Chr1	237	11800001	11850000	1	0.100456565394579	253	Ler
Chr1	238	11850001	11900000	2	0.100456565394579	253	Ler
Chr1	239	11900001	11950000	1	0.164059110610352	253	Ler
Chr1	240	11950001	12000000	0	0.164059110610352	253	Ler
Chr1	241	12000001	12050000	0	0.212724661357128	253	Ler
Chr1	242	12050001	12100000	0	0.212724661357128	253	Ler
Chr1	243	12100001	12150000	0	0.149122116141356	253	Ler
Chr1	244	12150001	12200000	0	0.100456565394579	253	Ler
Chr1	245	12200001	12250000	1	0.100456565394579	253	Ler
Chr1	246	12250001	12300000	2	-0.157808182808302	253	Ler
Chr1	247	12300001	12350000	0	-0.206473733555079	253	Ler
Chr1	248	12350001	12400000	0	-0.206473733555079	253	Ler
Chr1	249	12400001	12450000	1	-0.206473733555079	253	Ler
Chr1	250	12450001	12500000	0	-0.142871316816319	253	Ler
Chr1	251	12500001	12550000	0	-0.0455402153227652	253	Ler
Chr1	252	12550001	12600000	0	0.0667278806397841	253	Ler
Chr1	253	12600001	12650000	0	0.115393431386561	253	Ler
Chr1	254	12650001	12700000	0	0.164058982133338	253	Ler
Chr1	255	12700001	12750000	0	0.212724532880115	253	Ler
Chr1	256	12750001	12800000	0	0.212724532880115	253	Ler
Chr1	257	12800001	12850000	1	-0.0118115305679708	253	Ler
Chr1	258	12850001	12900000	0	-0.0754140757837433	253	Ler
Chr1	259	12900001	12950000	1	-0.348615689978606	253	Ler
Chr1	260	12950001	13000000	0	-0.460883785941156	253	Ler
Chr1	261	13000001	13050000	0	-0.460883785941156	253	Ler
Chr1	262	13050001	13100000	0	-0.412218235194379	253	Ler
Chr1	263	13100001	13150000	0	-0.460883785941156	253	Ler
Chr1	264	13150001	13200000	0	-0.460883785941156	253	Ler
Chr1	265	13200001	13250000	0	-0.494612342218938	253	Ler
Chr1	266	13250001	13300000	0	-0.55821488743471	253	Ler
Chr1	267	13300001	13350000	1	-0.782750950882797	253	Ler
Chr1	268	13350001	13400000	0	-0.880082052376351	253	Ler
Chr1	269	13400001	13450000	0	-0.928747603123128	253	Ler
Chr1	270	13450001	13500000	2	-0.9923501483389	253	Ler
Chr1	271	13500001	13550000	0	-1.04101569908568	253	Ler
Chr1	272	13550001	13600000	1	-0.977413153869905	253	Ler
Chr1	273	13600001	13650000	0	-0.977413153869905	253	Ler
Chr1	274	13650001	13700000	0	-1.02607870461668	253	Ler
Chr1	275	13700001	13750000	0	-1.07474425536346	253	Ler
Chr1	276	13750001	13800000	0	-1.07474425536346	253	Ler
Chr1	277	13800001	13850000	0	-1.17207535685701	253	Ler
Chr1	278	13850001	13900000	0	-1.33300900356634	253	Ler
Chr1	279	13900001	13950000	0	-1.33300900356634	253	Ler
Chr1	280	13950001	14000000	0	-1.39661154878211	253	Ler
Chr1	281	14000001	14050000	0	-1.39661154878211	253	Ler
Chr1	282	14050001	14100000	0	-1.39661154878211	253	Ler
Chr1	283	14100001	14150000	0	-1.39661154878211	253	Ler
Chr1	284	14150001	14200000	0	-1.39661154878211	253	Ler
Chr1	285	14200001	14250000	1	-1.39661154878211	253	Ler
Chr1	286	14250001	14300000	0	-1.39661154878211	253	Ler
Chr1	287	14300001	14350000	0	-1.39661154878211	253	Ler
Chr1	288	14350001	14400000	0	-1.46021409399788	253	Ler
Chr1	289	14400001	14450000	0	-1.39661154878211	253	Ler
Chr1	290	14450001	14500000	0	-1.44527709952889	253	Ler
Chr1	291	14500001	14550000	0	-1.6211476122302	253	Ler
Chr1	292	14550001	14600000	1	-1.71847871372375	253	Ler
Chr1	293	14600001	14650000	0	-1.8307468096863	253	Ler
Chr1	294	14650001	14700000	0	-1.92807791117986	253	Ler
Chr1	295	14700001	14750000	0	-1.97674346192663	253	Ler
Chr1	296	14750001	14800000	0	-2.02540901267341	253	Ler
Chr1	297	14800001	14850000	0	-2.02540901267341	253	Ler
Chr1	298	14850001	14900000	0	-2.02540901267341	253	Ler
Chr1	299	14900001	14950000	0	-2.02540901267341	253	Ler
Chr1	300	14950001	15000000	0	-2.02540901267341	253	Ler
Chr1	301	15000001	15050000	0	-1.92807791117986	253	Ler
Chr1	302	15050001	15100000	0	-1.92807791117986	253	Ler
Chr1	303	15100001	15150000	0	-1.97674346192663	253	Ler
Chr1	304	15150001	15200000	0	-1.92807791117986	253	Ler
Chr1	305	15200001	15250000	0	-1.86447536596408	253	Ler
Chr1	306	15250001	15300000	0	-1.92807791117986	253	Ler
Chr1	307	15300001	15350000	0	-1.80087294922532	253	Ler
Chr1	308	15350001	15400000	0	-1.73727040400955	253	Ler
Chr1	309	15400001	15450000	1	-1.73727040400955	253	Ler
Chr1	310	15450001	15500000	0	-1.73727040400955	253	Ler
Chr1	311	15500001	15550000	0	-1.68860485326277	253	Ler
Chr1	312	15550001	15600000	0	-1.68860485326277	253	Ler
Chr1	313	15600001	15650000	0	-1.75220739847855	253	Ler
Chr1	314	15650001	15700000	0	-1.65487629698499	253	Ler
Chr1	315	15700001	15750000	0	-1.59127375176922	253	Ler
Chr1	316	15750001	15800000	0	-1.59127375176922	253	Ler
Chr1	317	15800001	15850000	0	-1.41540323906791	253	Ler
Chr1	318	15850001	15900000	0	-1.35180069385214	253	Ler
Chr1	319	15900001	15950000	0	-1.35180069385214	253	Ler
Chr1	320	15950001	16000000	0	-1.35180069385214	253	Ler
Chr1	321	16000001	16050000	0	-1.30313514310536	253	Ler
Chr1	322	16050001	16100000	0	-1.30313514310536	253	Ler
Chr1	323	16100001	16150000	0	-1.35180069385214	253	Ler
Chr1	324	16150001	16200000	0	-1.23953259788959	253	Ler
Chr1	325	16200001	16250000	1	-1.17593005267382	253	Ler
Chr1	326	16250001	16300000	0	-1.04872509071929	253	Ler
Chr1	327	16300001	16350000	2	-0.921520128764753	253	Ler
Chr1	328	16350001	16400000	1	-0.696984065316667	253	Ler
Chr1	329	16400001	16450000	0	-0.584715969354118	253	Ler
Chr1	330	16450001	16500000	0	-0.64831851456989	253	Ler
Chr1	331	16500001	16550000	0	-0.487384867860563	253	Ler
Chr1	332	16550001	16600000	0	-0.247911809943482	253	Ler
Chr1	333	16600001	16650000	0	-0.0720412972421726	253	Ler
Chr1	334	16650001	16700000	0	-0.0720412972421726	253	Ler
Chr1	335	16700001	16750000	1	-0.0720412972421726	253	Ler
Chr1	336	16750001	16800000	0	-0.0720412972421726	253	Ler
Chr1	337	16800001	16850000	2	0.0402267987203768	253	Ler
Chr1	338	16850001	16900000	1	0.152494894682926	253	Ler
Chr1	339	16900001	16950000	0	0.152494894682926	253	Ler
Chr1	340	16950001	17000000	0	0.264762990645476	253	Ler
Chr1	341	17000001	17050000	0	0.264762990645476	253	Ler
Chr1	342	17050001	17100000	0	0.167431889151922	253	Ler
Chr1	343	17100001	17150000	0	0.328365535861248	253	Ler
Chr1	344	17150001	17200000	1	0.489299182570575	253	Ler
Chr1	345	17200001	17250000	1	0.504236177039571	253	Ler
Chr1	346	17250001	17300000	2	0.440633631823798	253	Ler
Chr1	347	17300001	17350000	2	0.440633631823798	253	Ler
Chr1	348	17350001	17400000	2	0.425696765831816	253	Ler
Chr1	349	17400001	17450000	1	0.459425322109597	253	Ler
Chr1	350	17450001	17500000	0	0.508090872856374	253	Ler
Chr1	351	17500001	17550000	1	0.635295834810906	253	Ler
Chr1	352	17550001	17600000	3	0.586630284064129	253	Ler
Chr1	353	17600001	17650000	2	0.635295834810906	253	Ler
Chr1	354	17650001	17700000	0	0.747563930773455	253	Ler
Chr1	355	17700001	17750000	0	0.811166475989228	253	Ler
Chr1	356	17750001	17800000	0	0.811166475989228	253	Ler
Chr1	357	17800001	17850000	1	0.811166475989228	253	Ler
Chr1	358	17850001	17900000	1	0.635295963287919	253	Ler
Chr1	359	17900001	17950000	0	0.571693418072146	253	Ler
Chr1	360	17950001	18000000	1	0.571693418072146	253	Ler
Chr1	361	18000001	18050000	0	0.620358968818923	253	Ler
Chr1	362	18050001	18100000	0	0.683961514034696	253	Ler
Chr1	363	18100001	18150000	1	0.683961514034696	253	Ler
Chr1	364	18150001	18200000	1	0.747564059250469	253	Ler
Chr1	365	18200001	18250000	1	0.635295963287919	253	Ler
Chr1	366	18250001	18300000	0	0.571693418072147	253	Ler
Chr1	367	18300001	18350000	0	0.508091001333388	253	Ler
Chr1	368	18350001	18400000	1	0.380886039378856	253	Ler
Chr1	369	18400001	18450000	0	0.156349975930769	253	Ler
Chr1	370	18450001	18500000	0	0.0440818799682198	253	Ler
Chr1	371	18500001	18550000	2	0.0440818799682198	253	Ler
Chr1	372	18550001	18600000	0	0.059018745960202	253	Ler
Chr1	373	18600001	18650000	0	-0.180454311956879	253	Ler
Chr1	374	18650001	18700000	1	-0.356324824658189	253	Ler
Chr1	375	18700001	18750000	1	-0.307659273911412	253	Ler
Chr1	376	18750001	18800000	1	-0.307659273911412	253	Ler
Chr1	377	18800001	18850000	0	-0.258993723164634	253	Ler
Chr1	378	18850001	18900000	0	-0.210328172417857	253	Ler
Chr1	379	18900001	18950000	0	-0.322596268380407	253	Ler
Chr1	380	18950001	19000000	0	-0.322596268380407	253	Ler
Chr1	381	19000001	19050000	0	-0.371261819127184	253	Ler
Chr1	382	19050001	19100000	1	-0.371261819127184	253	Ler
Chr1	383	19100001	19150000	0	-0.371261819127184	253	Ler
Chr1	384	19150001	19200000	1	-0.532195465836511	253	Ler
Chr1	385	19200001	19250000	0	-0.693129112545837	253	Ler
Chr1	386	19250001	19300000	0	-0.75673165776161	253	Ler
Chr1	387	19300001	19350000	1	-0.75673165776161	253	Ler
Chr1	388	19350001	19400000	0	-0.75673165776161	253	Ler
Chr1	389	19400001	19450000	0	-0.659400556268056	253	Ler
Chr1	390	19450001	19500000	0	-0.693129112545837	253	Ler
Chr1	391	19500001	19550000	0	-0.741794663292614	253	Ler
Chr1	392	19550001	19600000	2	-0.756731529284597	253	Ler
Chr1	393	19600001	19650000	0	-0.693128984068825	253	Ler
Chr1	394	19650001	19700000	0	-0.741794534815602	253	Ler
Chr1	395	19700001	19750000	0	-0.854062630778151	253	Ler
Chr1	396	19750001	19800000	0	-1.01499627748748	253	Ler
Chr1	397	19800001	19850000	0	-1.07859882270325	253	Ler
Chr1	398	19850001	19900000	1	-1.07859882270325	253	Ler
Chr1	399	19900001	19950000	0	-1.02993327195647	253	Ler
Chr1	400	19950001	20000000	0	-1.02993327195647	253	Ler
Chr1	401	20000001	20050000	1	-1.02993327195647	253	Ler
Chr1	402	20050001	20100000	0	-1.07859882270325	253	Ler
Chr1	403	20100001	20150000	0	-1.1908669186658	253	Ler
Chr1	404	20150001	20200000	0	-1.1908669186658	253	Ler
Chr1	405	20200001	20250000	0	-1.25446946388157	253	Ler
Chr1	406	20250001	20300000	0	-1.25446946388157	253	Ler
Chr1	407	20300001	20350000	0	-1.1908669186658	253	Ler
Chr1	408	20350001	20400000	0	-1.25446946388157	253	Ler
Chr1	409	20400001	20450000	1	-1.25446946388157	253	Ler
Chr1	410	20450001	20500000	1	-1.25446946388157	253	Ler
Chr1	411	20500001	20550000	0	-1.1908669186658	253	Ler
Chr1	412	20550001	20600000	1	-1.1908669186658	253	Ler
Chr1	413	20600001	20650000	1	-1.36673743136711	253	Ler
Chr1	414	20650001	20700000	0	-1.36673743136711	253	Ler
Chr1	415	20700001	20750000	0	-1.30313488615134	253	Ler
Chr1	416	20750001	20800000	0	-1.35180043689811	253	Ler
Chr1	417	20800001	20850000	0	-1.28819789168234	253	Ler
Chr1	418	20850001	20900000	0	-1.22459534646657	253	Ler
Chr1	419	20900001	20950000	0	-1.3855289931759	253	Ler
Chr1	420	20950001	21000000	0	-1.27326089721335	253	Ler
Chr1	421	21000001	21050000	0	-1.27326089721335	253	Ler
Chr1	422	21050001	21100000	0	-1.17592979571979	253	Ler
Chr1	423	21100001	21150000	0	-1.17592979571979	253	Ler
Chr1	424	21150001	21200000	0	-1.17592979571979	253	Ler
Chr1	425	21200001	21250000	0	-1.17592979571979	253	Ler
Chr1	426	21250001	21300000	0	-1.17592979571979	253	Ler
Chr1	427	21300001	21350000	1	-1.06366169975724	253	Ler
Chr1	428	21350001	21400000	0	-1.06366169975724	253	Ler
Chr1	429	21400001	21450000	0	-1.06366169975724	253	Ler
Chr1	430	21450001	21500000	0	-1.27326089721335	253	Ler
Chr1	431	21500001	21550000	1	-1.33686344242912	253	Ler
Chr1	432	21550001	21600000	0	-1.27326089721335	253	Ler
Chr1	433	21600001	21650000	0	-1.3855289931759	253	Ler
Chr1	434	21650001	21700000	0	-1.44913153839167	253	Ler
Chr1	435	21700001	21750000	1	-1.33686344242912	253	Ler
Chr1	436	21750001	21800000	0	-1.28819789168234	253	Ler
Chr1	437	21800001	21850000	1	-1.28819789168234	253	Ler
Chr1	438	21850001	21900000	1	-1.22459534646657	253	Ler
Chr1	439	21900001	21950000	0	-1.22459534646657	253	Ler
Chr1	440	21950001	22000000	1	-1.22459534646657	253	Ler
Chr1	441	22000001	22050000	0	-1.22459534646657	253	Ler
Chr1	442	22050001	22100000	1	-1.22459534646657	253	Ler
Chr1	443	22100001	22150000	0	-1.22459534646657	253	Ler
Chr1	444	22150001	22200000	0	-1.22459534646657	253	Ler
Chr1	445	22200001	22250000	0	-1.17592979571979	253	Ler
Chr1	446	22250001	22300000	0	-1.17592979571979	253	Ler
Chr1	447	22300001	22350000	1	-1.11232725050402	253	Ler
Chr1	448	22350001	22400000	0	-1.17592979571979	253	Ler
Chr1	449	22400001	22450000	0	-1.12726424497301	253	Ler
Chr1	450	22450001	22500000	0	-1.12726424497301	253	Ler
Chr1	451	22500001	22550000	0	-1.01499614901046	253	Ler
Chr1	452	22550001	22600000	1	-1.02993314347946	253	Ler
Chr1	453	22600001	22650000	0	-1.02993314347946	253	Ler
Chr1	454	22650001	22700000	0	-0.981267592732683	253	Ler
Chr1	455	22700001	22750000	1	-0.981267592732683	253	Ler
Chr1	456	22750001	22800000	0	-0.820334074500369	253	Ler
Chr1	457	22800001	22850000	0	-0.70806597853782	253	Ler
Chr1	458	22850001	22900000	1	-0.723002973006815	253	Ler
Chr1	459	22900001	22950000	0	-0.723002973006815	253	Ler
Chr1	460	22950001	23000000	0	-0.723002973006815	253	Ler
Chr1	461	23000001	23050000	0	-0.610735005521279	253	Ler
Chr1	462	23050001	23100000	0	-0.610735005521279	253	Ler
Chr1	463	23100001	23150000	0	-0.708066107014833	253	Ler
Chr1	464	23150001	23200000	0	-0.708066107014833	253	Ler
Chr1	465	23200001	23250000	0	-0.595798011052283	253	Ler
Chr1	466	23250001	23300000	0	-0.595798011052283	253	Ler
Chr1	467	23300001	23350000	1	-0.547132460305506	253	Ler
Chr1	468	23350001	23400000	0	-0.610735005521278	253	Ler
Chr1	469	23400001	23450000	0	-0.610735005521278	253	Ler
Chr1	470	23450001	23500000	0	-0.610735005521278	253	Ler
Chr1	471	23500001	23550000	1	-0.449801358811951	253	Ler
Chr1	472	23550001	23600000	0	-0.352470257318397	253	Ler
Chr1	473	23600001	23650000	0	-0.30380470657162	253	Ler
Chr1	474	23650001	23700000	0	-0.240202161355847	253	Ler
Chr1	475	23700001	23750000	0	-0.19153661060907	253	Ler
Chr1	476	23750001	23800000	2	-0.206473605078065	253	Ler
Chr1	477	23800001	23850000	1	-0.206473605078066	253	Ler
Chr1	478	23850001	23900000	0	-0.0942055091155158	253	Ler
Chr1	479	23900001	23950000	1	-0.157808054331288	253	Ler
Chr1	480	23950001	24000000	0	-0.157808054331288	253	Ler
Chr1	481	24000001	24050000	2	-0.157808054331289	253	Ler
Chr1	482	24050001	24100000	0	-0.109142503584511	253	Ler
Chr1	483	24100001	24150000	1	-0.109142503584511	253	Ler
Chr1	484	24150001	24200000	0	-0.0118114020909572	253	Ler
Chr1	485	24200001	24250000	1	0.0517911431248152	253	Ler
Chr1	486	24250001	24300000	0	0.00312559237803802	253	Ler
Chr1	487	24300001	24350000	0	0.00312559237803802	253	Ler
Chr1	488	24350001	24400000	0	0.00312559237803802	253	Ler
Chr1	489	24400001	24450000	0	0.115393688340588	253	Ler
Chr1	490	24450001	24500000	0	0.17899623355636	253	Ler
Chr1	491	24500001	24550000	1	0.29126432951891	253	Ler
Chr1	492	24550001	24600000	0	0.17899623355636	253	Ler
Chr1	493	24600001	24650000	1	0.17899623355636	253	Ler
Chr1	494	24650001	24700000	1	0.17899623355636	253	Ler
Chr1	495	24700001	24750000	0	0.193933228025355	253	Ler
Chr1	496	24750001	24800000	0	0.242598778772132	253	Ler
Chr1	497	24800001	24850000	0	0.018062715324046	253	Ler
Chr1	498	24850001	24900000	1	-0.0942053806385036	253	Ler
Chr1	499	24900001	24950000	0	0.0180627153240457	253	Ler
Chr1	500	24950001	25000000	0	-0.0455398298917264	253	Ler
Chr1	501	25000001	25050000	0	-0.0455398298917264	253	Ler
Chr1	502	25050001	25100000	0	-0.270075893339813	253	Ler
Chr1	503	25100001	25150000	0	-0.20647334812404	253	Ler
Chr1	504	25150001	25200000	0	-0.270075893339813	253	Ler
Chr1	505	25200001	25250000	1	-0.20647334812404	253	Ler
Chr1	506	25250001	25300000	0	-0.31874144408659	253	Ler
Chr1	507	25300001	25350000	0	-0.31874144408659	253	Ler
Chr1	508	25350001	25400000	1	-0.367406994833367	253	Ler
Chr1	509	25400001	25450000	1	-0.352470000364372	253	Ler
Chr1	510	25450001	25500000	1	-0.303804449617595	253	Ler
Chr1	511	25500001	25550000	1	-0.240201904401822	253	Ler
Chr1	512	25550001	25600000	0	-0.401135551111149	253	Ler
Chr1	513	25600001	25650000	0	-0.498466652604703	253	Ler
Chr1	514	25650001	25700000	0	-0.610734748567253	253	Ler
Chr1	515	25700001	25750000	1	-0.610734748567252	253	Ler
Chr1	516	25750001	25800000	0	-0.65940029931403	253	Ler
Chr1	517	25800001	25850000	0	-0.756731400807584	253	Ler
Chr1	518	25850001	25900000	0	-0.805396951554361	253	Ler
Chr1	519	25900001	25950000	1	-0.91766504751691	253	Ler
Chr1	520	25950001	26000000	0	-0.91766504751691	253	Ler
Chr1	521	26000001	26050000	0	-0.854062502301138	253	Ler
Chr1	522	26050001	26100000	0	-0.902728053047915	253	Ler
Chr1	523	26100001	26150000	1	-0.951393603794692	253	Ler
Chr1	524	26150001	26200000	0	-0.951393603794692	253	Ler
Chr1	525	26200001	26250000	1	-0.790459957085366	253	Ler
Chr1	526	26250001	26300000	0	-0.756731400807584	253	Ler
Chr1	527	26300001	26350000	0	-0.708065850060807	253	Ler
Chr1	528	26350001	26400000	0	-0.708065850060807	253	Ler
Chr1	529	26400001	26450000	1	-0.771668395276579	253	Ler
Chr1	530	26450001	26500000	0	-0.835270940492352	253	Ler
Chr1	531	26500001	26550000	1	-0.947539036454901	253	Ler
Chr1	532	26550001	26600000	0	-0.996204587201678	253	Ler
Chr1	533	26600001	26650000	0	-0.932602041985906	253	Ler
Chr1	534	26650001	26700000	0	-0.932602041985906	253	Ler
Chr1	535	26700001	26750000	1	-0.932602041985906	253	Ler
Chr1	536	26750001	26800000	0	-0.932602041985906	253	Ler
Chr1	537	26800001	26850000	0	-0.917665047516911	253	Ler
Chr1	538	26850001	26900000	0	-0.917665047516911	253	Ler
Chr1	539	26900001	26950000	0	-0.868999496770134	253	Ler
Chr1	540	26950001	27000000	0	-1.02993314347946	253	Ler
Chr1	541	27000001	27050000	1	-1.07859869422624	253	Ler
Chr1	542	27050001	27100000	0	-1.07859869422624	253	Ler
Chr1	543	27100001	27150000	0	-1.07859869422624	253	Ler
Chr1	544	27150001	27200000	0	-1.09353568869523	253	Ler
Chr1	545	27200001	27250000	1	-1.09353568869523	253	Ler
Chr1	546	27250001	27300000	0	-1.15713823391101	253	Ler
Chr1	547	27300001	27350000	0	-1.10847268316423	253	Ler
Chr1	548	27350001	27400000	0	-1.10847268316423	253	Ler
Chr1	549	27400001	27450000	0	-1.10847268316423	253	Ler
Chr1	550	27450001	27500000	0	-1.17207522838	253	Ler
Chr1	551	27500001	27550000	0	-1.22074077912678	253	Ler
Chr1	552	27550001	27600000	1	-1.28434332434255	253	Ler
Chr1	553	27600001	27650000	1	-1.21971347693196	253	Ler
Chr1	554	27650001	27700000	0	-1.07039196807585	253	Ler
Chr1	555	27700001	27750000	0	-1.00576212066526	253	Ler
Chr1	556	27750001	27800000	1	-0.98467300443552	253	Ler
Chr1	557	27800001	27850000	1	-0.98467300443552	253	Ler
Chr1	558	27850001	27900000	0	-0.81528955306748	253	Ler
Chr1	559	27900001	27950000	0	-0.81528955306748	253	Ler
Chr1	560	27950001	28000000	0	-0.81528955306748	253	Ler
Chr1	561	28000001	28050000	0	-0.750659705656888	253	Ler
Chr1	562	28050001	28100000	0	-0.81426225087266	253	Ler
Chr1	563	28100001	28150000	0	-0.423380703502594	253	Ler
Chr1	564	28150001	28200000	0	-0.423380703502594	253	Ler
Chr1	565	28200001	28250000	0	-0.423380703502594	253	Ler
Chr1	566	28250001	28300000	0	-0.583925064862958	253	Ler
Chr1	567	28300001	28350000	0	-0.681256166356513	253	Ler
Chr1	568	28350001	28400000	0	-0.72992171710329	253	Ler
Chr1	569	28400001	28450000	0	-0.72992171710329	190	Ler
Chr1	570	28450001	28500000	0	-0.72992171710329	190	Ler
Chr1	571	28500001	28550000	0	-0.778587267850067	190	Ler
Chr1	572	28550001	28600000	0	-0.778587267850067	190	Ler
Chr1	573	28600001	28650000	0	-0.842189813065839	190	Ler
Chr1	574	28650001	28700000	1	-0.30505221836648	190	Ler
Chr1	575	28700001	28750000	0	-0.353717769113257	190	Ler
Chr1	576	28750001	28800000	1	-0.353717769113257	190	Ler
Chr1	577	28800001	28850000	0	-0.417320314329029	190	Ler
Chr1	578	28850001	28900000	2	-0.280676146239758	190	Ler
Chr1	579	28900001	28950000	0	0.17099918189096	190	Ler
Chr1	580	28950001	29000000	0	0.122333631144183	190	Ler
Chr1	581	29000001	29050000	0	0.122333631144183	190	Ler
Chr1	582	29050001	29100000	0	0.122333631144183	127	Ler
Chr1	583	29100001	29150000	0	0.322580344449227	127	Ler
Chr1	584	29150001	29200000	0	0.322580344449227	127	Ler
Chr1	585	29200001	29250000	0	0.27391479370245	127	Ler
Chr1	586	29250001	29300000	0	0.27391479370245	127	Ler
Chr1	587	29300001	29350000	0	0.27391479370245	127	Ler
Chr1	588	29350001	29400000	0	0.225249242955672	64	Ler
Chr1	589	29400001	29450000	0	0.225249242955672	64	Ler
Chr1	590	29450001	29500000	0	0.225249242955672	64	Ler
Chr1	591	29500001	29550000	0	0.225249242955672	64	Ler
Chr1	592	29550001	29600000	0	0.225249242955672	64	Ler
Chr1	593	29600001	29650000	0	0.225249242955672	64	Ler
Chr1	594	29650001	29700000	0	0.225249242955672	64	Ler
Chr1	595	29700001	29750000	0	0.225249242955672	64	Ler
Chr1	596	29750001	29800000	0	0.225249242955672	64	Ler
Chr1	597	29800001	29850000	0	0.225249242955672	64	Ler
Chr1	598	29850001	29900000	0	0.225249242955672	64	Ler
Chr1	599	29900001	29950000	1	0.225249242955672	64	Ler
Chr1	600	29950001	30000000	0	0.225249242955672	64	Ler
Chr1	601	30000001	30050000	0	0.225249242955672	64	Ler
Chr1	602	30050001	30100000	0	0.225249242955672	64	Ler
Chr1	603	30100001	30150000	0	0.225249242955672	64	Ler
Chr1	604	30150001	30200000	0	0.225249242955672	64	Ler
Chr1	605	30200001	30250000	0	0.225249242955672	0	Ler
Chr1	606	30250001	30300000	0	0.225249242955672	0	Ler
Chr1	607	30300001	30350000	0	0.225249242955672	0	Ler
Chr1	608	30350001	30400000	0	0.225249242955672	0	Ler
Chr1	609	30400001	30427671	0	0.225249242955672	0	Ler
Chr1	1	1	50000	0	-0.0328822119923937	3232	Hybrid
Chr1	2	50001	100000	0	-0.0328822119923937	3232	Hybrid
Chr1	3	100001	150000	27	-0.0328822119923937	3232	Hybrid
Chr1	4	150001	200000	36	-0.0328822119923937	3232	Hybrid
Chr1	5	200001	250000	12	-0.0328822119923937	3232	Hybrid
Chr1	6	250001	300000	7	-0.0328822119923937	3232	Hybrid
Chr1	7	300001	350000	1	-0.0328822119923937	3232	Hybrid
Chr1	8	350001	400000	3	-0.0328822119923937	3232	Hybrid
Chr1	9	400001	450000	5	-0.0328822119923937	3232	Hybrid
Chr1	10	450001	500000	11	-0.0328822119923937	3232	Hybrid
Chr1	11	500001	550000	10	-0.0328822119923937	3232	Hybrid
Chr1	12	550001	600000	13	-0.0328822119923937	3232	Hybrid
Chr1	13	600001	650000	13	-0.0328822119923937	3232	Hybrid
Chr1	14	650001	700000	6	-0.0328822119923937	3232	Hybrid
Chr1	15	700001	750000	7	-0.0328822119923937	3232	Hybrid
Chr1	16	750001	800000	5	-0.0328822119923937	3232	Hybrid
Chr1	17	800001	850000	5	-0.0328822119923937	3232	Hybrid
Chr1	18	850001	900000	2	-0.0328822119923937	3232	Hybrid
Chr1	19	900001	950000	2	-0.0328822119923937	3232	Hybrid
Chr1	20	950001	1000000	5	-0.0328822119923937	3232	Hybrid
Chr1	21	1000001	1050000	1	-0.0328822119923937	3232	Hybrid
Chr1	22	1050001	1100000	6	-0.0255368411898469	3232	Hybrid
Chr1	23	1100001	1150000	7	-0.0035007287822063	3232	Hybrid
Chr1	24	1150001	1200000	10	-0.187134998845877	3232	Hybrid
Chr1	25	1200001	1250000	7	-0.422186864527376	3232	Hybrid
Chr1	26	1250001	1300000	3	-0.49074365868448	3232	Hybrid
Chr1	27	1300001	1350000	1	-0.529918969631397	3232	Hybrid
Chr1	28	1350001	1400000	0	-0.49074365868448	3232	Hybrid
Chr1	29	1400001	1450000	9	-0.483398287881933	3232	Hybrid
Chr1	30	1450001	1500000	4	-0.483398287881933	3232	Hybrid
Chr1	31	1500001	1550000	7	-0.512779771092121	3232	Hybrid
Chr1	32	1550001	1600000	16	-0.559300452841584	3232	Hybrid
Chr1	33	1600001	1650000	1	-0.627857246998688	3232	Hybrid
Chr1	34	1650001	1700000	2	-0.664584101011422	3232	Hybrid
Chr1	35	1700001	1750000	3	-0.696414041155792	3232	Hybrid
Chr1	36	1750001	1800000	3	-0.703759411958339	3232	Hybrid
Chr1	37	1800001	1850000	6	-0.664584101011422	3232	Hybrid
Chr1	38	1850001	1900000	7	-0.654790273274693	3232	Hybrid
Chr1	39	1900001	1950000	1	-0.66213564407724	3232	Hybrid
Chr1	40	1950001	2000000	3	-0.669481014879787	3232	Hybrid
Chr1	41	2000001	2050000	3	-0.68417175648488	3232	Hybrid
Chr1	42	2050001	2100000	1	-0.68417175648488	3232	Hybrid
Chr1	43	2100001	2150000	3	-0.723347067431797	3232	Hybrid
Chr1	44	2150001	2200000	3	-0.76986774918126	3232	Hybrid
Chr1	45	2200001	2250000	5	-0.809043060128177	3232	Hybrid
Chr1	46	2250001	2300000	3	-0.85556374187764	3232	Hybrid
Chr1	47	2300001	2350000	2	-0.877599854285281	3232	Hybrid
Chr1	48	2350001	2400000	6	-0.862909112680187	3232	Hybrid
Chr1	49	2400001	2450000	4	-0.848218371075093	3232	Hybrid
Chr1	50	2450001	2500000	5	-0.880048311219463	3232	Hybrid
Chr1	51	2500001	2550000	7	-0.909429794429651	3232	Hybrid
Chr1	52	2550001	2600000	4	-0.902084423627104	3232	Hybrid
Chr1	53	2600001	2650000	4	-0.987780416323484	3232	Hybrid
Chr1	54	2650001	2700000	8	-0.987780416323484	3232	Hybrid
Chr1	55	2700001	2750000	2	-0.965744303915843	3232	Hybrid
Chr1	56	2750001	2800000	6	-0.958398933113296	3232	Hybrid
Chr1	57	2800001	2850000	10	-0.943708191508202	3232	Hybrid
Chr1	58	2850001	2900000	6	-0.921672079100562	3232	Hybrid
Chr1	59	2900001	2950000	1	-0.953502019244932	3232	Hybrid
Chr1	60	2950001	3000000	1	-0.960847390047478	3232	Hybrid
Chr1	61	3000001	3050000	3	-0.899635966692921	3232	Hybrid
Chr1	62	3050001	3100000	1	-0.860460655746005	3232	Hybrid
Chr1	63	3100001	3150000	1	-0.838424543338364	3232	Hybrid
Chr1	64	3150001	3200000	1	-0.813939973996541	3232	Hybrid
Chr1	65	3200001	3250000	5	-0.730692438234344	3232	Hybrid
Chr1	66	3250001	3300000	1	-0.676826385682334	3232	Hybrid
Chr1	67	3300001	3350000	0	-0.669481014879787	3232	Hybrid
Chr1	68	3350001	3400000	3	-0.622960333130323	3232	Hybrid
Chr1	69	3400001	3450000	2	-0.66213564407724	3232	Hybrid
Chr1	70	3450001	3500000	5	-0.68417175648488	3232	Hybrid
Chr1	71	3500001	3550000	0	-0.637651074735417	3232	Hybrid
Chr1	72	3550001	3600000	8	-0.66213564407724	3232	Hybrid
Chr1	73	3600001	3650000	5	-0.66213564407724	3232	Hybrid
Chr1	74	3650001	3700000	1	-0.68417175648488	3232	Hybrid
Chr1	75	3700001	3750000	5	-0.71600169662925	3232	Hybrid
Chr1	76	3750001	3800000	4	-0.669481014879787	3232	Hybrid
Chr1	77	3800001	3850000	5	-0.69396558422161	3232	Hybrid
Chr1	78	3850001	3900000	9	-0.723347067431797	3232	Hybrid
Chr1	79	3900001	3950000	3	-0.716001696629251	3232	Hybrid
Chr1	80	3950001	4000000	0	-0.701310955024157	3232	Hybrid
Chr1	81	4000001	4050000	11	-0.69396558422161	3232	Hybrid
Chr1	82	4050001	4100000	8	-0.708656325826704	3232	Hybrid
Chr1	83	4100001	4150000	4	-0.66213564407724	3232	Hybrid
Chr1	84	4150001	4200000	6	-0.647444902472147	3232	Hybrid
Chr1	85	4200001	4250000	14	-0.6400995316696	3232	Hybrid
Chr1	86	4250001	4300000	12	-0.676826385682334	3232	Hybrid
Chr1	87	4300001	4350000	4	-0.66213564407724	3232	Hybrid
Chr1	88	4350001	4400000	8	-0.625408790064506	3232	Hybrid
Chr1	89	4400001	4450000	1	-0.600924220722683	3232	Hybrid
Chr1	90	4450001	4500000	1	-0.586233479117589	3232	Hybrid
Chr1	91	4500001	4550000	11	-0.600924220722683	3232	Hybrid
Chr1	92	4550001	4600000	4	-0.593578849920136	3232	Hybrid
Chr1	93	4600001	4650000	4	-0.600924220722683	3232	Hybrid
Chr1	94	4650001	4700000	1	-0.637651074735418	3232	Hybrid
Chr1	95	4700001	4750000	4	-0.630305703932871	3232	Hybrid
Chr1	96	4750001	4800000	8	-0.659687187143058	3232	Hybrid
Chr1	97	4800001	4850000	3	-0.659687187143058	3232	Hybrid
Chr1	98	4850001	4900000	6	-0.674377928748152	3232	Hybrid
Chr1	99	4900001	4950000	7	-0.742934722905256	3232	Hybrid
Chr1	100	4950001	5000000	3	-0.742934722905256	3232	Hybrid
Chr1	101	5000001	5050000	2	-0.728243981300162	3232	Hybrid
Chr1	102	5050001	5100000	1	-0.81149151706236	3232	Hybrid
Chr1	103	5100001	5150000	7	-0.86535756961437	3232	Hybrid
Chr1	104	5150001	5200000	3	-0.872702940416917	3232	Hybrid
Chr1	105	5200001	5250000	2	-0.882496768153646	3232	Hybrid
Chr1	106	5250001	5300000	0	-0.933914363771474	3232	Hybrid
Chr1	107	5300001	5350000	3	-1.00247115792858	3232	Hybrid
Chr1	108	5350001	5400000	5	-1.01716189953367	3232	Hybrid
Chr1	109	5400001	5450000	6	-1.05633721048059	3232	Hybrid
Chr1	110	5450001	5500000	4	-1.00247115792858	3232	Hybrid
Chr1	111	5500001	5550000	3	-0.97308967471839	3232	Hybrid
Chr1	112	5550001	5600000	1	-1.04164646887549	3232	Hybrid
Chr1	113	5600001	5650000	7	-1.00247115792858	3232	Hybrid
Chr1	114	5650001	5700000	0	-0.970641217784208	3232	Hybrid
Chr1	115	5700001	5750000	2	-0.955950476179114	3232	Hybrid
Chr1	116	5750001	5800000	1	-0.931465906837291	3232	Hybrid
Chr1	117	5800001	5850000	4	-0.977986588586754	3232	Hybrid
Chr1	118	5850001	5900000	3	-0.90942979442965	3232	Hybrid
Chr1	119	5900001	5950000	0	-0.909429794429651	3232	Hybrid
Chr1	120	5950001	6000000	3	-0.933914363771473	3232	Hybrid
Chr1	121	6000001	6050000	2	-0.909429794429651	3232	Hybrid
Chr1	122	6050001	6100000	0	-0.894739052824557	3232	Hybrid
Chr1	123	6100001	6150000	1	-0.840873000272547	3232	Hybrid
Chr1	124	6150001	6200000	3	-0.894739052824557	3232	Hybrid
Chr1	125	6200001	6250000	5	-0.88739368202201	3232	Hybrid
Chr1	126	6250001	6300000	7	-0.880048311219463	3232	Hybrid
Chr1	127	6300001	6350000	3	-0.858012198811823	3232	Hybrid
Chr1	128	6350001	6400000	2	-0.83352762947	3232	Hybrid
Chr1	129	6400001	6450000	3	-0.848218371075093	3232	Hybrid
Chr1	130	6450001	6500000	8	-0.818836887864906	3232	Hybrid
Chr1	131	6500001	6550000	5	-0.826182258667453	3232	Hybrid
Chr1	132	6550001	6600000	2	-0.818836887864906	3232	Hybrid
Chr1	133	6600001	6650000	9	-0.804146146259812	3232	Hybrid
Chr1	134	6650001	6700000	8	-0.789455404654719	3232	Hybrid
Chr1	135	6700001	6750000	3	-0.698862498089974	3232	Hybrid
Chr1	136	6750001	6800000	7	-0.622960333130324	3232	Hybrid
Chr1	137	6800001	6850000	2	-0.554403538973219	3232	Hybrid
Chr1	138	6850001	6900000	12	-0.537264340433944	3232	Hybrid
Chr1	139	6900001	6950000	6	-0.505434400289574	3232	Hybrid
Chr1	140	6950001	7000000	4	-0.46870754627684	3232	Hybrid
Chr1	141	7000001	7050000	6	-0.429532235329923	3232	Hybrid
Chr1	142	7050001	7100000	4	-0.368320811975366	3232	Hybrid
Chr1	143	7100001	7150000	8	-0.277727905410621	3232	Hybrid
Chr1	144	7150001	7200000	0	-0.201825740450971	3232	Hybrid
Chr1	145	7200001	7250000	4	-0.194480369648424	3232	Hybrid
Chr1	146	7250001	7300000	3	-0.201825740450971	3232	Hybrid
Chr1	147	7300001	7350000	3	-0.187134998845877	3232	Hybrid
Chr1	148	7350001	7400000	6	-0.111232833886227	3232	Hybrid
Chr1	149	7400001	7450000	3	-0.0794028937418568	3232	Hybrid
Chr1	150	7450001	7500000	10	-0.0181914703872997	3232	Hybrid
Chr1	151	7500001	7550000	3	-0.0328822119923934	3232	Hybrid
Chr1	152	7550001	7600000	4	-0.0328822119923934	3232	Hybrid
Chr1	153	7600001	7650000	3	-0.0108460995847529	3232	Hybrid
Chr1	154	7650001	7700000	9	-0.0573667813342163	3232	Hybrid
Chr1	155	7700001	7750000	12	-0.111232833886226	3232	Hybrid
Chr1	156	7750001	7800000	12	-0.133268946293867	3232	Hybrid
Chr1	157	7800001	7850000	10	-0.15775351563569	3232	Hybrid
Chr1	158	7850001	7900000	6	-0.143062774030596	3232	Hybrid
Chr1	159	7900001	7950000	7	-0.15775351563569	3232	Hybrid
Chr1	160	7950001	8000000	5	-0.121026661622956	3232	Hybrid
Chr1	161	8000001	8050000	8	-0.121026661622956	3232	Hybrid
Chr1	162	8050001	8100000	10	-0.121026661622956	3232	Hybrid
Chr1	163	8100001	8150000	12	-0.0818513506760391	3232	Hybrid
Chr1	164	8150001	8200000	11	-0.0818513506760391	3232	Hybrid
Chr1	165	8200001	8250000	4	-0.0132945565189352	3232	Hybrid
Chr1	166	8250001	8300000	4	-0.0132945565189352	3232	Hybrid
Chr1	167	8300001	8350000	9	-0.0132945565189352	3232	Hybrid
Chr1	168	8350001	8400000	13	-0.0132945565189352	3232	Hybrid
Chr1	169	8400001	8450000	6	-0.0304337550582111	3232	Hybrid
Chr1	170	8450001	8500000	11	0.016086926691252	3232	Hybrid
Chr1	171	8500001	8550000	6	-0.0451244966633048	3232	Hybrid
Chr1	172	8550001	8600000	5	-0.0598152382683985	3232	Hybrid
Chr1	173	8600001	8650000	5	-0.0671606090709454	3232	Hybrid
Chr1	174	8650001	8700000	3	-0.0745059798734922	3232	Hybrid
Chr1	175	8700001	8750000	1	-0.135717403228049	3232	Hybrid
Chr1	176	8750001	8800000	0	-0.18958345578006	3232	Hybrid
Chr1	177	8800001	8850000	4	-0.18958345578006	3232	Hybrid
Chr1	178	8850001	8900000	4	-0.236104137529523	3232	Hybrid
Chr1	179	8900001	8950000	10	-0.214068025121883	3232	Hybrid
Chr1	180	8950001	9000000	11	-0.199377283516789	3232	Hybrid
Chr1	181	9000001	9050000	4	-0.18958345578006	3232	Hybrid
Chr1	182	9050001	9100000	6	-0.228758766726976	3232	Hybrid
Chr1	183	9100001	9150000	9	-0.275279448476439	3232	Hybrid
Chr1	184	9150001	9200000	8	-0.304660931686627	3232	Hybrid
Chr1	185	9200001	9250000	9	-0.358526984238637	3232	Hybrid
Chr1	186	9250001	9300000	4	-0.29731556088408	3232	Hybrid
Chr1	187	9300001	9350000	3	-0.312006302489174	3232	Hybrid
Chr1	188	9350001	9400000	3	-0.35118161343609	3232	Hybrid
Chr1	189	9400001	9450000	4	-0.419738407593194	3232	Hybrid
Chr1	190	9450001	9500000	9	-0.429532235329923	3232	Hybrid
Chr1	191	9500001	9550000	2	-0.49074365868448	3232	Hybrid
Chr1	192	9550001	9600000	1	-0.476052917079387	3232	Hybrid
Chr1	193	9600001	9650000	3	-0.422186864527376	3232	Hybrid
Chr1	194	9650001	9700000	2	-0.38301155358046	3232	Hybrid
Chr1	195	9700001	9750000	1	-0.390356924383007	3232	Hybrid
Chr1	196	9750001	9800000	5	-0.397702295185554	3232	Hybrid
Chr1	197	9800001	9850000	12	-0.390356924383007	3232	Hybrid
Chr1	198	9850001	9900000	4	-0.358526984238637	3232	Hybrid
Chr1	199	9900001	9950000	9	-0.35118161343609	3232	Hybrid
Chr1	200	9950001	10000000	9	-0.343836242633543	3232	Hybrid
Chr1	201	10000001	10050000	6	-0.343836242633544	3232	Hybrid
Chr1	202	10050001	10100000	3	-0.343836242633544	3232	Hybrid
Chr1	203	10100001	10150000	4	-0.285073276213169	3232	Hybrid
Chr1	204	10150001	10200000	8	-0.248346422200434	3232	Hybrid
Chr1	205	10200001	10250000	4	-0.218964938990247	3232	Hybrid
Chr1	206	10250001	10300000	12	-0.241001051397888	3232	Hybrid
Chr1	207	10300001	10350000	2	-0.255691793002981	3232	Hybrid
Chr1	208	10350001	10400000	4	-0.241001051397888	3232	Hybrid
Chr1	209	10400001	10450000	4	-0.201825740450971	3232	Hybrid
Chr1	210	10450001	10500000	5	-0.147959687898961	3232	Hybrid
Chr1	211	10500001	10550000	3	-0.187134998845878	3232	Hybrid
Chr1	212	10550001	10600000	8	-0.12592357549132	3232	Hybrid
Chr1	213	10600001	10650000	12	-0.0720575229393102	3232	Hybrid
Chr1	214	10650001	10700000	10	-0.032882211992394	3232	Hybrid
Chr1	215	10700001	10750000	2	-0.0181914703873	3232	Hybrid
Chr1	216	10750001	10800000	0	0.0283292113621634	3232	Hybrid
Chr1	217	10800001	10850000	1	0.0821952639141733	3232	Hybrid
Chr1	218	10850001	10900000	8	0.0601591515065328	3232	Hybrid
Chr1	219	10900001	10950000	5	0.15320051500546	3232	Hybrid
Chr1	220	10950001	11000000	11	0.131164402597819	3232	Hybrid
Chr1	221	11000001	11050000	11	0.0993344624534496	3232	Hybrid
Chr1	222	11050001	11100000	4	0.0895406347167205	3232	Hybrid
Chr1	223	11100001	11150000	14	0.0895406347167205	3232	Hybrid
Chr1	224	11150001	11200000	14	0.0895406347167205	3232	Hybrid
Chr1	225	11200001	11250000	12	0.0821952639141739	3232	Hybrid
Chr1	226	11250001	11300000	6	0.074849893111627	3232	Hybrid
Chr1	227	11300001	11350000	2	0.0136384697570697	3232	Hybrid
Chr1	228	11350001	11400000	5	0.0283292113621637	3232	Hybrid
Chr1	229	11400001	11450000	8	0.0454684099014396	3232	Hybrid
Chr1	230	11450001	11500000	11	0.106679833255996	3232	Hybrid
Chr1	231	11500001	11550000	4	0.145855144202913	3232	Hybrid
Chr1	232	11550001	11600000	10	0.15320051500546	3232	Hybrid
Chr1	233	11600001	11650000	8	0.167891256610554	3232	Hybrid
Chr1	234	11650001	11700000	8	0.214411938360017	3232	Hybrid
Chr1	235	11700001	11750000	4	0.243793421570205	3232	Hybrid
Chr1	236	11750001	11800000	7	0.236448050767658	3232	Hybrid
Chr1	237	11800001	11850000	12	0.258484163175298	3232	Hybrid
Chr1	238	11850001	11900000	9	0.280520275582939	3232	Hybrid
Chr1	239	11900001	11950000	16	0.248690335438569	3232	Hybrid
Chr1	240	11950001	12000000	6	0.273174904780392	3232	Hybrid
Chr1	241	12000001	12050000	5	0.395597751489506	3232	Hybrid
Chr1	242	12050001	12100000	5	0.456809174844063	3232	Hybrid
Chr1	243	12100001	12150000	3	0.49598448579098	3232	Hybrid
Chr1	244	12150001	12200000	4	0.437221519370605	3232	Hybrid
Chr1	245	12200001	12250000	7	0.361319354410954	3232	Hybrid
Chr1	246	12250001	12300000	3	0.34662861280586	3232	Hybrid
Chr1	247	12300001	12350000	4	0.34662861280586	3232	Hybrid
Chr1	248	12350001	12400000	4	0.331937871200767	3232	Hybrid
Chr1	249	12400001	12450000	6	0.349077069740043	3232	Hybrid
Chr1	250	12450001	12500000	12	0.349077069740042	3232	Hybrid
Chr1	251	12500001	12550000	10	0.273174904780392	3232	Hybrid
Chr1	252	12550001	12600000	4	0.251138792372751	3232	Hybrid
Chr1	253	12600001	12650000	10	0.1752366274131	3232	Hybrid
Chr1	254	12650001	12700000	18	0.12137057486109	3232	Hybrid
Chr1	255	12700001	12750000	14	0.0601591515065331	3232	Hybrid
Chr1	256	12750001	12800000	1	0.0307776682963457	3232	Hybrid
Chr1	257	12800001	12850000	3	-0.0230883842556646	3232	Hybrid
Chr1	258	12850001	12900000	4	-0.113681290820409	3232	Hybrid
Chr1	259	12900001	12950000	4	-0.182238084977513	3232	Hybrid
Chr1	260	12950001	13000000	8	-0.29731556088408	3232	Hybrid
Chr1	261	13000001	13050000	27	-0.343836242633544	3232	Hybrid
Chr1	262	13050001	13100000	19	-0.380563096646278	3232	Hybrid
Chr1	263	13100001	13150000	9	-0.417289950659012	3232	Hybrid
Chr1	264	13150001	13200000	6	-0.409944579856465	3232	Hybrid
Chr1	265	13200001	13250000	4	-0.439326063066653	3232	Hybrid
Chr1	266	13250001	13300000	10	-0.493192115618663	3232	Hybrid
Chr1	267	13300001	13350000	6	-0.515228228026304	3232	Hybrid
Chr1	268	13350001	13400000	0	-0.544609711236491	3232	Hybrid
Chr1	269	13400001	13450000	7	-0.573991194446678	3232	Hybrid
Chr1	270	13450001	13500000	8	-0.620511876196142	3232	Hybrid
Chr1	271	13500001	13550000	1	-0.711104782760886	3232	Hybrid
Chr1	272	13550001	13600000	1	-0.787006947720537	3232	Hybrid
Chr1	273	13600001	13650000	0	-0.816388430930724	3232	Hybrid
Chr1	274	13650001	13700000	1	-0.892290595890375	3232	Hybrid
Chr1	275	13700001	13750000	0	-1.02940418420458	3232	Hybrid
Chr1	276	13750001	13800000	0	-1.13468783237442	3232	Hybrid
Chr1	277	13800001	13850000	0	-1.14203320317697	3232	Hybrid
Chr1	278	13850001	13900000	0	-1.16406931558461	3232	Hybrid
Chr1	279	13900001	13950000	0	-1.1934507987948	3232	Hybrid
Chr1	280	13950001	14000000	1	-1.22283228200498	3232	Hybrid
Chr1	281	14000001	14050000	0	-1.28404370535954	3232	Hybrid
Chr1	282	14050001	14100000	0	-1.48971408783085	3232	Hybrid
Chr1	283	14100001	14150000	0	-1.63417304694761	3232	Hybrid
Chr1	284	14150001	14200000	4	-1.70272984110471	3232	Hybrid
Chr1	285	14200001	14250000	0	-1.74925052285417	3232	Hybrid
Chr1	286	14250001	14300000	0	-1.77863200606436	3232	Hybrid
Chr1	287	14300001	14350000	0	-1.85453417102401	3232	Hybrid
Chr1	288	14350001	14400000	0	-1.90105485277347	3232	Hybrid
Chr1	289	14400001	14450000	0	-1.90105485277347	3232	Hybrid
Chr1	290	14450001	14500000	0	-1.95492090532549	3232	Hybrid
Chr1	291	14500001	14550000	0	-2.01613232868004	3232	Hybrid
Chr1	292	14550001	14600000	0	-2.01613232868004	3232	Hybrid
Chr1	293	14600001	14650000	0	-1.96226627612803	3232	Hybrid
Chr1	294	14650001	14700000	0	-1.96226627612803	3232	Hybrid
Chr1	295	14700001	14750000	0	-1.96961164693058	3232	Hybrid
Chr1	296	14750001	14800000	0	-1.96961164693058	3232	Hybrid
Chr1	297	14800001	14850000	0	-1.96226627612803	3232	Hybrid
Chr1	298	14850001	14900000	0	-1.94757553452294	3232	Hybrid
Chr1	299	14900001	14950000	0	-1.89370948197093	3232	Hybrid
Chr1	300	14950001	15000000	0	-1.87901874036583	3232	Hybrid
Chr1	301	15000001	15050000	0	-1.88636411116838	3232	Hybrid
Chr1	302	15050001	15100000	0	-1.88636411116838	3232	Hybrid
Chr1	303	15100001	15150000	0	-1.70517829803889	3232	Hybrid
Chr1	304	15150001	15200000	0	-1.67579681482871	3232	Hybrid
Chr1	305	15200001	15250000	0	-1.69783292723635	3232	Hybrid
Chr1	306	15250001	15300000	0	-1.62927613307924	3232	Hybrid
Chr1	307	15300001	15350000	0	-1.62193076227669	3232	Hybrid
Chr1	308	15350001	15400000	0	-1.61458539147415	3232	Hybrid
Chr1	309	15400001	15450000	0	-1.56806470972468	3232	Hybrid
Chr1	310	15450001	15500000	0	-1.49216254476503	3232	Hybrid
Chr1	311	15500001	15550000	0	-1.47012643235739	3232	Hybrid
Chr1	312	15550001	15600000	1	-1.40156963820029	3232	Hybrid
Chr1	313	15600001	15650000	8	-1.34770358564828	3232	Hybrid
Chr1	314	15650001	15700000	0	-1.30118290389882	3232	Hybrid
Chr1	315	15700001	15750000	0	-1.22528073893917	3232	Hybrid
Chr1	316	15750001	15800000	0	-1.11265171996678	3232	Hybrid
Chr1	317	15800001	15850000	1	-1.02205881340204	3232	Hybrid
Chr1	318	15850001	15900000	2	-0.931465906837291	3232	Hybrid
Chr1	319	15900001	15950000	7	-0.870254483482734	3232	Hybrid
Chr1	320	15950001	16000000	2	-0.848218371075094	3232	Hybrid
Chr1	321	16000001	16050000	0	-0.81149151706236	3232	Hybrid
Chr1	322	16050001	16100000	0	-0.735589352102709	3232	Hybrid
Chr1	323	16100001	16150000	24	-0.713553239695068	3232	Hybrid
Chr1	324	16150001	16200000	4	-0.615614962327777	3232	Hybrid
Chr1	325	16200001	16250000	1	-0.493192115618663	3232	Hybrid
Chr1	326	16250001	16300000	9	-0.250794879134617	3232	Hybrid
Chr1	327	16300001	16350000	1	-0.160201972569873	3232	Hybrid
Chr1	328	16350001	16400000	1	-0.015743013453118	3232	Hybrid
Chr1	329	16400001	16450000	6	0.096886005519267	3232	Hybrid
Chr1	330	16450001	16500000	10	0.150752058071277	3232	Hybrid
Chr1	331	16500001	16550000	3	0.172788170478918	3232	Hybrid
Chr1	332	16550001	16600000	9	0.219308852228381	3232	Hybrid
Chr1	333	16600001	16650000	7	0.265829533977845	3232	Hybrid
Chr1	334	16650001	16700000	6	0.219308852228381	3232	Hybrid
Chr1	335	16700001	16750000	10	0.280520275582939	3232	Hybrid
Chr1	336	16750001	16800000	15	0.341731698937495	3232	Hybrid
Chr1	337	16800001	16850000	12	0.388252380686959	3232	Hybrid
Chr1	338	16850001	16900000	12	0.417633863897146	3232	Hybrid
Chr1	339	16900001	16950000	8	0.43232460550224	3232	Hybrid
Chr1	340	16950001	17000000	3	0.43232460550224	3232	Hybrid
Chr1	341	17000001	17050000	5	0.46415454564661	3232	Hybrid
Chr1	342	17050001	17100000	10	0.48619065805425	3232	Hybrid
Chr1	343	17100001	17150000	3	0.540056710606261	3232	Hybrid
Chr1	344	17150001	17200000	13	0.405391579226235	3232	Hybrid
Chr1	345	17200001	17250000	16	0.405391579226235	3232	Hybrid
Chr1	346	17250001	17300000	32	0.412736950028782	3232	Hybrid
Chr1	347	17300001	17350000	12	0.373561639081865	3232	Hybrid
Chr1	348	17350001	17400000	19	0.420082320831329	3232	Hybrid
Chr1	349	17400001	17450000	15	0.49598448579098	3232	Hybrid
Chr1	350	17450001	17500000	7	0.471499916449157	3232	Hybrid
Chr1	351	17500001	17550000	3	0.4102884930946	3232	Hybrid
Chr1	352	17550001	17600000	6	0.402943122292053	3232	Hybrid
Chr1	353	17600001	17650000	7	0.334386328134949	3232	Hybrid
Chr1	354	17650001	17700000	2	0.302556387990579	3232	Hybrid
Chr1	355	17700001	17750000	8	0.278071818648756	3232	Hybrid
Chr1	356	17750001	17800000	8	0.248690335438569	3232	Hybrid
Chr1	357	17800001	17850000	6	0.150752058071278	3232	Hybrid
Chr1	358	17850001	17900000	5	0.0675045223090799	3232	Hybrid
Chr1	359	17900001	17950000	4	-0.0230883842556646	3232	Hybrid
Chr1	360	17950001	18000000	7	-0.0696090660051282	3232	Hybrid
Chr1	361	18000001	18050000	6	-0.0622636952025811	3232	Hybrid
Chr1	362	18050001	18100000	3	-0.0230883842556643	3232	Hybrid
Chr1	363	18100001	18150000	7	-0.0622636952025808	3232	Hybrid
Chr1	364	18150001	18200000	6	-0.0622636952025808	3232	Hybrid
Chr1	365	18200001	18250000	4	-0.106335920017862	3232	Hybrid
Chr1	366	18250001	18300000	2	-0.221413395924429	3232	Hybrid
Chr1	367	18300001	18350000	4	-0.409944579856465	3232	Hybrid
Chr1	368	18350001	18400000	7	-0.478501374013569	3232	Hybrid
Chr1	369	18400001	18450000	11	-0.586233479117589	3232	Hybrid
Chr1	370	18450001	18500000	3	-0.644996445537964	3232	Hybrid
Chr1	371	18500001	18550000	2	-0.644996445537964	3232	Hybrid
Chr1	372	18550001	18600000	2	-0.583785022183407	3232	Hybrid
Chr1	373	18600001	18650000	0	-0.60826959152523	3232	Hybrid
Chr1	374	18650001	18700000	3	-0.549506625104855	3232	Hybrid
Chr1	375	18700001	18750000	3	-0.510331314157939	3232	Hybrid
Chr1	376	18750001	18800000	6	-0.549506625104855	3232	Hybrid
Chr1	377	18800001	18850000	2	-0.581336565249225	3232	Hybrid
Chr1	378	18850001	18900000	1	-0.529918969631397	3232	Hybrid
Chr1	379	18900001	18950000	0	-0.512779771092121	3232	Hybrid
Chr1	380	18950001	19000000	2	-0.534815883499762	3232	Hybrid
Chr1	381	19000001	19050000	4	-0.520125141894668	3232	Hybrid
Chr1	382	19050001	19100000	10	-0.520125141894668	3232	Hybrid
Chr1	383	19100001	19150000	5	-0.512779771092121	3232	Hybrid
Chr1	384	19150001	19200000	3	-0.537264340433944	3232	Hybrid
Chr1	385	19200001	19250000	7	-0.554403538973219	3232	Hybrid
Chr1	386	19250001	19300000	1	-0.57643965138086	3232	Hybrid
Chr1	387	19300001	19350000	7	-0.544609711236491	3232	Hybrid
Chr1	388	19350001	19400000	3	-0.551955082039038	3232	Hybrid
Chr1	389	19400001	19450000	5	-0.57643965138086	3232	Hybrid
Chr1	390	19450001	19500000	7	-0.630305703932871	3232	Hybrid
Chr1	391	19500001	19550000	7	-0.615614962327777	3232	Hybrid
Chr1	392	19550001	19600000	11	-0.600924220722683	3232	Hybrid
Chr1	393	19600001	19650000	3	-0.593578849920136	3232	Hybrid
Chr1	394	19650001	19700000	15	-0.556851995907402	3232	Hybrid
Chr1	395	19700001	19750000	7	-0.564197366709949	3232	Hybrid
Chr1	396	19750001	19800000	3	-0.564197366709949	3232	Hybrid
Chr1	397	19800001	19850000	4	-0.596027306854319	3232	Hybrid
Chr1	398	19850001	19900000	13	-0.603372677656865	3232	Hybrid
Chr1	399	19900001	19950000	7	-0.596027306854319	3232	Hybrid
Chr1	400	19950001	20000000	1	-0.573991194446678	3232	Hybrid
Chr1	401	20000001	20050000	9	-0.542161254302308	3232	Hybrid
Chr1	402	20050001	20100000	6	-0.549506625104855	3232	Hybrid
Chr1	403	20100001	20150000	4	-0.610718048459412	3232	Hybrid
Chr1	404	20150001	20200000	4	-0.625408790064506	3232	Hybrid
Chr1	405	20200001	20250000	4	-0.593578849920136	3232	Hybrid
Chr1	406	20250001	20300000	1	-0.640099531669599	3232	Hybrid
Chr1	407	20300001	20350000	6	-0.632754160867053	3232	Hybrid
Chr1	408	20350001	20400000	3	-0.686620213419063	3232	Hybrid
Chr1	409	20400001	20450000	4	-0.671929471813969	3232	Hybrid
Chr1	410	20450001	20500000	4	-0.679274842616516	3232	Hybrid
Chr1	411	20500001	20550000	5	-0.718450153563432	3232	Hybrid
Chr1	412	20550001	20600000	4	-0.757625464510349	3232	Hybrid
Chr1	413	20600001	20650000	3	-0.826182258667453	3232	Hybrid
Chr1	414	20650001	20700000	5	-0.83352762947	3232	Hybrid
Chr1	415	20700001	20750000	2	-0.931465906837291	3232	Hybrid
Chr1	416	20750001	20800000	3	-0.970641217784207	3232	Hybrid
Chr1	417	20800001	20850000	2	-0.985331959389301	3232	Hybrid
Chr1	418	20850001	20900000	1	-0.977986588586754	3232	Hybrid
Chr1	419	20900001	20950000	2	-1.01471344259949	3232	Hybrid
Chr1	420	20950001	21000000	3	-1.04654338274386	3232	Hybrid
Chr1	421	21000001	21050000	6	-1.02450727033622	3232	Hybrid
Chr1	422	21050001	21100000	3	-1.03919801194131	3232	Hybrid
Chr1	423	21100001	21150000	2	-1.07102795208568	3232	Hybrid
Chr1	424	21150001	21200000	3	-1.07102795208568	3232	Hybrid
Chr1	425	21200001	21250000	7	-1.09306406449332	3232	Hybrid
Chr1	426	21250001	21300000	1	-1.05388875354641	3232	Hybrid
Chr1	427	21300001	21350000	2	-1.02450727033622	3232	Hybrid
Chr1	428	21350001	21400000	0	-1.04164646887549	3232	Hybrid
Chr1	429	21400001	21450000	5	-1.04899183967804	3232	Hybrid
Chr1	430	21450001	21500000	4	-1.06368258128313	3232	Hybrid
Chr1	431	21500001	21550000	2	-1.07837332288823	3232	Hybrid
Chr1	432	21550001	21600000	2	-1.06123412434895	3232	Hybrid
Chr1	433	21600001	21650000	2	-1.05388875354641	3232	Hybrid
Chr1	434	21650001	21700000	2	-1.06123412434895	3232	Hybrid
Chr1	435	21700001	21750000	2	-1.09061560755914	3232	Hybrid
Chr1	436	21750001	21800000	2	-1.09061560755914	3232	Hybrid
Chr1	437	21800001	21850000	1	-1.04409492580968	3232	Hybrid
Chr1	438	21850001	21900000	5	-1.02940418420458	3232	Hybrid
Chr1	439	21900001	21950000	8	-1.02205881340204	3232	Hybrid
Chr1	440	21950001	22000000	3	-0.982883502455119	3232	Hybrid
Chr1	441	22000001	22050000	4	-0.906981337495468	3232	Hybrid
Chr1	442	22050001	22100000	7	-0.906981337495468	3232	Hybrid
Chr1	443	22100001	22150000	2	-0.860460655746005	3232	Hybrid
Chr1	444	22150001	22200000	4	-0.845769914140911	3232	Hybrid
Chr1	445	22200001	22250000	1	-0.838424543338364	3232	Hybrid
Chr1	446	22250001	22300000	9	-0.870254483482734	3232	Hybrid
Chr1	447	22300001	22350000	5	-0.85556374187764	3232	Hybrid
Chr1	448	22350001	22400000	4	-0.80169768932563	3232	Hybrid
Chr1	449	22400001	22450000	2	-0.711104782760886	3232	Hybrid
Chr1	450	22450001	22500000	2	-0.718450153563432	3232	Hybrid
Chr1	451	22500001	22550000	2	-0.725795524365979	3232	Hybrid
Chr1	452	22550001	22600000	7	-0.703759411958339	3232	Hybrid
Chr1	453	22600001	22650000	5	-0.696414041155792	3232	Hybrid
Chr1	454	22650001	22700000	2	-0.657238730208875	3232	Hybrid
Chr1	455	22700001	22750000	1	-0.618063419261959	3232	Hybrid
Chr1	456	22750001	22800000	2	-0.571542737512496	3232	Hybrid
Chr1	457	22800001	22850000	9	-0.571542737512496	3232	Hybrid
Chr1	458	22850001	22900000	4	-0.532367426565579	3232	Hybrid
Chr1	459	22900001	22950000	2	-0.554403538973219	3232	Hybrid
Chr1	460	22950001	23000000	7	-0.569094280578313	3232	Hybrid
Chr1	461	23000001	23050000	13	-0.554403538973219	3232	Hybrid
Chr1	462	23050001	23100000	6	-0.561748909775766	3232	Hybrid
Chr1	463	23100001	23150000	9	-0.593578849920136	3232	Hybrid
Chr1	464	23150001	23200000	4	-0.586233479117589	3232	Hybrid
Chr1	465	23200001	23250000	4	-0.578888108315042	3232	Hybrid
Chr1	466	23250001	23300000	3	-0.571542737512496	3232	Hybrid
Chr1	467	23300001	23350000	3	-0.578888108315043	3232	Hybrid
Chr1	468	23350001	23400000	9	-0.561748909775767	3232	Hybrid
Chr1	469	23400001	23450000	12	-0.50053748642121	3232	Hybrid
Chr1	470	23450001	23500000	4	-0.454016804671746	3232	Hybrid
Chr1	471	23500001	23550000	3	-0.407496122922282	3232	Hybrid
Chr1	472	23550001	23600000	5	-0.400150752119736	3232	Hybrid
Chr1	473	23600001	23650000	3	-0.341387785699361	3232	Hybrid
Chr1	474	23650001	23700000	7	-0.316903216357538	3232	Hybrid
Chr1	475	23700001	23750000	7	-0.263037163805528	3232	Hybrid
Chr1	476	23750001	23800000	8	-0.201825740450971	3232	Hybrid
Chr1	477	23800001	23850000	2	-0.147959687898961	3232	Hybrid
Chr1	478	23850001	23900000	6	-0.0794028937418568	3232	Hybrid
Chr1	479	23900001	23950000	2	-0.0622636952025808	3232	Hybrid
Chr1	480	23950001	24000000	6	-0.0230883842556643	3232	Hybrid
Chr1	481	24000001	24050000	5	-0.0622636952025808	3232	Hybrid
Chr1	482	24050001	24100000	3	-0.123475118557138	3232	Hybrid
Chr1	483	24100001	24150000	3	-0.140614317096414	3232	Hybrid
Chr1	484	24150001	24200000	3	-0.187134998845877	3232	Hybrid
Chr1	485	24200001	24250000	5	-0.12592357549132	3232	Hybrid
Chr1	486	24250001	24300000	2	-0.12592357549132	3232	Hybrid
Chr1	487	24300001	24350000	8	-0.101439006149497	3232	Hybrid
Chr1	488	24350001	24400000	7	-0.0867482645444039	3232	Hybrid
Chr1	489	24400001	24450000	12	-0.0720575229393102	3232	Hybrid
Chr1	490	24450001	24500000	8	-0.162650429504055	3232	Hybrid
Chr1	491	24500001	24550000	8	-0.130820489359685	3232	Hybrid
Chr1	492	24550001	24600000	3	-0.0989905492153153	3232	Hybrid
Chr1	493	24600001	24650000	15	-0.0745059798734925	3232	Hybrid
Chr1	494	24650001	24700000	8	-0.0279852981240289	3232	Hybrid
Chr1	495	24700001	24750000	9	0.0405714960330751	3232	Hybrid
Chr1	496	24750001	24800000	9	0.0160869266912522	3232	Hybrid
Chr1	497	24800001	24850000	9	-0.00839764265057059	3232	Hybrid
Chr1	498	24850001	24900000	18	-0.00839764265057059	3232	Hybrid
Chr1	499	24900001	24950000	6	-0.0181914703872997	3232	Hybrid
Chr1	500	24950001	25000000	7	0.01363846975707	3232	Hybrid
Chr1	501	25000001	25050000	2	0.0136384697570697	3232	Hybrid
Chr1	502	25050001	25100000	5	0.0136384697570697	3232	Hybrid
Chr1	503	25100001	25150000	4	0.0381230390988925	3232	Hybrid
Chr1	504	25150001	25200000	3	0.0528137807039862	3232	Hybrid
Chr1	505	25200001	25250000	12	0.12137057486109	3232	Hybrid
Chr1	506	25250001	25300000	4	0.114025204058543	3232	Hybrid
Chr1	507	25300001	25350000	6	0.229102679965111	3232	Hybrid
Chr1	508	25350001	25400000	5	0.251138792372751	3232	Hybrid
Chr1	509	25400001	25450000	11	0.309901758793126	3232	Hybrid
Chr1	510	25450001	25500000	0	0.273174904780392	3232	Hybrid
Chr1	511	25500001	25550000	8	0.309901758793126	3232	Hybrid
Chr1	512	25550001	25600000	7	0.32459250039822	3232	Hybrid
Chr1	513	25600001	25650000	8	0.371113182147683	3232	Hybrid
Chr1	514	25650001	25700000	9	0.334386328134949	3232	Hybrid
Chr1	515	25700001	25750000	16	0.341731698937496	3232	Hybrid
Chr1	516	25750001	25800000	4	0.334386328134949	3232	Hybrid
Chr1	517	25800001	25850000	5	0.327040957332402	3232	Hybrid
Chr1	518	25850001	25900000	2	0.312350215727308	3232	Hybrid
Chr1	519	25900001	25950000	5	0.197272739820741	3232	Hybrid
Chr1	520	25950001	26000000	6	0.197272739820741	3232	Hybrid
Chr1	521	26000001	26050000	6	0.158097428873824	3232	Hybrid
Chr1	522	26050001	26100000	5	0.180133541281465	3232	Hybrid
Chr1	523	26100001	26150000	6	0.204618110623288	3232	Hybrid
Chr1	524	26150001	26200000	5	0.280520275582939	3232	Hybrid
Chr1	525	26200001	26250000	12	0.273174904780392	3232	Hybrid
Chr1	526	26250001	26300000	4	0.197272739820741	3232	Hybrid
Chr1	527	26300001	26350000	17	0.214411938360017	3232	Hybrid
Chr1	528	26350001	26400000	11	0.189927369018194	3232	Hybrid
Chr1	529	26400001	26450000	15	0.182581998215648	3232	Hybrid
Chr1	530	26450001	26500000	7	0.114025204058544	3232	Hybrid
Chr1	531	26500001	26550000	13	0.150752058071278	3232	Hybrid
Chr1	532	26550001	26600000	10	0.118922117926908	3232	Hybrid
Chr1	533	26600001	26650000	9	0.118922117926908	3232	Hybrid
Chr1	534	26650001	26700000	10	0.140958230334549	3232	Hybrid
Chr1	535	26700001	26750000	9	0.0797468069799919	3232	Hybrid
Chr1	536	26750001	26800000	8	-0.0353306689265754	3232	Hybrid
Chr1	537	26800001	26850000	8	-0.0426760397291223	3232	Hybrid
Chr1	538	26850001	26900000	7	-0.0647121521367628	3232	Hybrid
Chr1	539	26900001	26950000	3	-0.0720575229393097	3232	Hybrid
Chr1	540	26950001	27000000	6	-0.0867482645444034	3232	Hybrid
Chr1	541	27000001	27050000	2	-0.12592357549132	3232	Hybrid
Chr1	542	27050001	27100000	5	-0.165098886438236	3232	Hybrid
Chr1	543	27100001	27150000	8	-0.194480369648424	3232	Hybrid
Chr1	544	27150001	27200000	14	-0.165098886438236	3232	Hybrid
Chr1	545	27200001	27250000	2	-0.17978962804333	3232	Hybrid
Chr1	546	27250001	27300000	2	-0.209171111253518	3232	Hybrid
Chr1	547	27300001	27350000	6	-0.201825740450971	3232	Hybrid
Chr1	548	27350001	27400000	3	-0.255691793002981	3232	Hybrid
Chr1	549	27400001	27450000	4	-0.302212474752445	3232	Hybrid
Chr1	550	27450001	27500000	2	-0.353630070370272	3232	Hybrid
Chr1	551	27500001	27550000	5	-0.346284699567725	3232	Hybrid
Chr1	552	27550001	27600000	4	-0.407496122922283	3232	Hybrid
Chr1	553	27600001	27650000	7	-0.476052917079387	3232	Hybrid
Chr1	554	27650001	27700000	11	-0.507882857223756	3232	Hybrid
Chr1	555	27700001	27750000	1	-0.547058168170673	3232	Hybrid
Chr1	556	27750001	27800000	1	-0.593578849920136	3232	Hybrid
Chr1	557	27800001	27850000	3	-0.625408790064506	3232	Hybrid
Chr1	558	27850001	27900000	2	-0.596027306854319	3232	Hybrid
Chr1	559	27900001	27950000	1	-0.559300452841585	3232	Hybrid
Chr1	560	27950001	28000000	3	-0.520125141894668	3232	Hybrid
Chr1	561	28000001	28050000	1	-0.537264340433944	3232	Hybrid
Chr1	562	28050001	28100000	1	-0.52257359882885	3232	Hybrid
Chr1	563	28100001	28150000	1	-0.544609711236491	3232	Hybrid
Chr1	564	28150001	28200000	10	-0.551955082039038	3232	Hybrid
Chr1	565	28200001	28250000	3	-0.596027306854319	3232	Hybrid
Chr1	566	28250001	28300000	8	-0.581336565249225	3232	Hybrid
Chr1	567	28300001	28350000	5	-0.559300452841584	3232	Hybrid
Chr1	568	28350001	28400000	10	-0.529918969631397	3232	Hybrid
Chr1	569	28400001	28450000	5	-0.46870754627684	3232	Hybrid
Chr1	570	28450001	28500000	8	-0.41484149372483	3232	Hybrid
Chr1	571	28500001	28550000	8	-0.338939328765179	3232	Hybrid
Chr1	572	28550001	28600000	5	-0.368320811975366	3232	Hybrid
Chr1	573	28600001	28650000	1	-0.360975441172819	3232	Hybrid
Chr1	574	28650001	28700000	5	-0.400150752119736	3232	Hybrid
Chr1	575	28700001	28750000	5	-0.461362175474293	3232	Hybrid
Chr1	576	28750001	28800000	3	-0.356078527304455	3232	Hybrid
Chr1	577	28800001	28850000	4	-0.316903216357538	3232	Hybrid
Chr1	578	28850001	28900000	12	-0.292418647015715	3232	Hybrid
Chr1	579	28900001	28950000	12	-0.299764017818262	3232	Hybrid
Chr1	580	28950001	29000000	8	-0.285073276213169	3232	Hybrid
Chr1	581	29000001	29050000	4	-0.285073276213169	3232	Hybrid
Chr1	582	29050001	29100000	4	-0.270382534608075	3232	Hybrid
Chr1	583	29100001	29150000	2	-0.241001051397888	3232	Hybrid
Chr1	584	29150001	29200000	7	-0.2116195681877	3232	Hybrid
Chr1	585	29200001	29250000	8	-0.26548562073971	3232	Hybrid
Chr1	586	29250001	29300000	4	-0.241001051397888	3232	Hybrid
Chr1	587	29300001	29350000	5	-0.255691793002981	3232	Hybrid
Chr1	588	29350001	29400000	10	-0.285073276213169	3232	Hybrid
Chr1	589	29400001	29450000	11	-0.360975441172819	3232	Hybrid
Chr1	590	29450001	29500000	11	-0.360975441172819	3232	Hybrid
Chr1	591	29500001	29550000	12	-0.360975441172819	3232	Hybrid
Chr1	592	29550001	29600000	1	-0.360975441172819	3232	Hybrid
Chr1	593	29600001	29650000	5	-0.360975441172819	3232	Hybrid
Chr1	594	29650001	29700000	2	-0.360975441172819	3232	Hybrid
Chr1	595	29700001	29750000	3	-0.360975441172819	3232	Hybrid
Chr1	596	29750001	29800000	15	-0.360975441172819	3232	Hybrid
Chr1	597	29800001	29850000	6	-0.360975441172819	3232	Hybrid
Chr1	598	29850001	29900000	6	-0.360975441172819	3232	Hybrid
Chr1	599	29900001	29950000	1	-0.360975441172819	3232	Hybrid
Chr1	600	29950001	30000000	3	-0.360975441172819	3232	Hybrid
Chr1	601	30000001	30050000	3	-0.360975441172819	3232	Hybrid
Chr1	602	30050001	30100000	3	-0.360975441172819	3232	Hybrid
Chr1	603	30100001	30150000	5	-0.360975441172819	3232	Hybrid
Chr1	604	30150001	30200000	5	-0.360975441172819	3232	Hybrid
Chr1	605	30200001	30250000	3	-0.360975441172819	3232	Hybrid
Chr1	606	30250001	30300000	6	-0.360975441172819	3232	Hybrid
Chr1	607	30300001	30350000	6	-0.360975441172819	3232	Hybrid
Chr1	608	30350001	30400000	1	-0.360975441172819	3232	Hybrid
Chr1	609	30400001	30427671	0	-0.360975441172819	3232	Hybrid
Chr2	1	1	50000	0	2.00880149564455	0	Col
Chr2	2	50001	100000	0	2.00880149564455	0	Col
Chr2	3	100001	150000	0	2.00880149564455	0	Col
Chr2	4	150001	200000	0	2.00880149564455	0	Col
Chr2	5	200001	250000	0	2.00880149564455	0	Col
Chr2	6	250001	300000	0	2.00880149564455	0	Col
Chr2	7	300001	350000	0	2.00880149564455	0	Col
Chr2	8	350001	400000	0	2.00880149564455	0	Col
Chr2	9	400001	450000	0	2.00880149564455	186	Col
Chr2	10	450001	500000	1	2.00880149564455	216	Col
Chr2	11	500001	550000	1	2.00880149564455	216	Col
Chr2	12	550001	600000	1	2.00880149564455	216	Col
Chr2	13	600001	650000	2	2.00880149564455	216	Col
Chr2	14	650001	700000	3	2.00880149564455	309	Col
Chr2	15	700001	750000	1	2.00880149564455	309	Col
Chr2	16	750001	800000	2	2.00880149564455	309	Col
Chr2	17	800001	850000	2	2.00880149564455	309	Col
Chr2	18	850001	900000	1	2.00880149564455	309	Col
Chr2	19	900001	950000	1	2.00880149564455	309	Col
Chr2	20	950001	1000000	1	2.00880149564455	309	Col
Chr2	21	1000001	1050000	0	2.00880149564455	309	Col
Chr2	22	1050001	1100000	1	2.00880149564455	309	Col
Chr2	23	1100001	1150000	1	2.24321314241506	309	Col
Chr2	24	1150001	1200000	0	2.35124409511332	309	Col
Chr2	25	1200001	1250000	0	2.42360931283644	309	Col
Chr2	26	1250001	1300000	0	2.67637070098095	309	Col
Chr2	27	1300001	1350000	0	2.78440165367921	309	Col
Chr2	28	1350001	1400000	1	2.78440165367921	309	Col
Chr2	29	1400001	1450000	1	2.83841713002833	309	Col
Chr2	30	1450001	1500000	2	2.83841713002833	309	Col
Chr2	31	1500001	1550000	2	2.73489473930656	309	Col
Chr2	32	1550001	1600000	2	2.73413701050743	309	Col
Chr2	33	1600001	1650000	2	2.58338255548642	309	Col
Chr2	34	1650001	1700000	2	2.1974585736525	309	Col
Chr2	35	1700001	1750000	0	1.98036292048312	309	Col
Chr2	36	1750001	1800000	0	1.96201317910912	309	Col
Chr2	37	1800001	1850000	1	1.81728274366287	309	Col
Chr2	38	1850001	1900000	1	1.67255230821662	309	Col
Chr2	39	1900001	1950000	2	1.67255230821662	309	Col
Chr2	40	1950001	2000000	2	1.38412533634025	309	Col
Chr2	41	2000001	2050000	0	1.257744642268	309	Col
Chr2	42	2050001	2100000	0	1.33010985999113	309	Col
Chr2	43	2100001	2150000	1	1.20372916591887	309	Col
Chr2	44	2150001	2200000	0	0.969317519148363	309	Col
Chr2	45	2200001	2250000	1	0.915302042799236	309	Col
Chr2	46	2250001	2300000	2	0.915302042799236	309	Col
Chr2	47	2300001	2350000	0	0.861286566450109	309	Col
Chr2	48	2350001	2400000	0	0.861286566450109	309	Col
Chr2	49	2400001	2450000	0	0.807271090100982	309	Col
Chr2	50	2450001	2500000	0	0.626874919679601	309	Col
Chr2	51	2500001	2550000	0	0.42812900788422	309	Col
Chr2	52	2550001	2600000	1	0.0673368182847306	309	Col
Chr2	53	2600001	2650000	0	-0.0773936171615227	309	Col
Chr2	54	2650001	2700000	0	-0.276139528956903	309	Col
Chr2	55	2700001	2750000	0	-0.474885440752284	309	Col
Chr2	56	2750001	2800000	0	-0.474885440752284	309	Col
Chr2	57	2800001	2850000	0	-0.474885440752284	309	Col
Chr2	58	2850001	2900000	0	-0.601266134824538	309	Col
Chr2	59	2900001	2950000	1	-0.673631352547664	309	Col
Chr2	60	2950001	3000000	0	-0.818361787993917	309	Col
Chr2	61	3000001	3050000	0	-1.0171076997893	309	Col
Chr2	62	3050001	3100000	1	-1.07112317613842	309	Col
Chr2	63	3100001	3150000	0	-1.07112317613842	309	Col
Chr2	64	3150001	3200000	0	-1.30553482290893	309	Col
Chr2	65	3200001	3250000	0	-1.41356577560719	309	Col
Chr2	66	3250001	3300000	0	-1.35955029925806	309	Col
Chr2	67	3300001	3350000	0	-1.61231168740257	309	Col
Chr2	68	3350001	3400000	0	-1.72034264010082	309	Col
Chr2	69	3400001	3450000	1	-1.6663271637517	309	Col
Chr2	70	3450001	3500000	0	-1.72034264010082	309	Col
Chr2	71	3500001	3550000	0	-1.72034264010082	309	Col
Chr2	72	3550001	3600000	0	-1.6479774223777	309	Col
Chr2	73	3600001	3650000	0	-1.82837359279908	309	Col
Chr2	74	3650001	3700000	0	-1.93640454549733	309	Col
Chr2	75	3700001	3750000	0	-1.99042002184646	309	Col
Chr2	76	3750001	3800000	0	-1.91805480412333	309	Col
Chr2	77	3800001	3850000	0	-1.84568958640021	309	Col
Chr2	78	3850001	3900000	0	-1.89970506274933	309	Col
Chr2	79	3900001	3950000	0	-1.89970506274933	309	Col
Chr2	80	3950001	4000000	0	-1.97207028047246	309	Col
Chr2	81	4000001	4050000	0	-1.97207028047246	309	Col
Chr2	82	4050001	4100000	0	-1.91805480412333	309	Col
Chr2	83	4100001	4150000	0	-1.93640454549733	309	Col
Chr2	84	4150001	4200000	0	-1.93640454549733	309	Col
Chr2	85	4200001	4250000	0	-1.8823890691482	309	Col
Chr2	86	4250001	4300000	1	-1.8823890691482	309	Col
Chr2	87	4300001	4350000	0	-1.8823890691482	309	Col
Chr2	88	4350001	4400000	0	-1.8823890691482	309	Col
Chr2	89	4400001	4450000	0	-1.8823890691482	309	Col
Chr2	90	4450001	4500000	0	-1.84672333417308	309	Col
Chr2	91	4500001	4550000	0	-1.84672333417308	309	Col
Chr2	92	4550001	4600000	1	-1.84672333417308	309	Col
Chr2	93	4600001	4650000	0	-1.84672333417308	309	Col
Chr2	94	4650001	4700000	0	-1.9007388105222	309	Col
Chr2	95	4700001	4750000	0	-1.79270785782395	309	Col
Chr2	96	4750001	4800000	1	-1.6663271637517	309	Col
Chr2	97	4800001	4850000	1	-1.44923151058232	309	Col
Chr2	98	4850001	4900000	0	-1.44923151058232	309	Col
Chr2	99	4900001	4950000	0	-1.44923151058232	309	Col
Chr2	100	4950001	5000000	0	-1.30450107513606	309	Col
Chr2	101	5000001	5050000	0	-1.10575516334068	309	Col
Chr2	102	5050001	5100000	0	-1.03338994561756	309	Col
Chr2	103	5100001	5150000	0	-0.617548531896069	309	Col
Chr2	104	5150001	5200000	0	-0.545183314172943	309	Col
Chr2	105	5200001	5250000	0	-0.491167837823815	309	Col
Chr2	106	5250001	5300000	0	-0.491167837823815	309	Col
Chr2	107	5300001	5350000	0	-0.509517579197815	309	Col
Chr2	108	5350001	5400000	0	-0.437152361474688	309	Col
Chr2	109	5400001	5450000	0	-0.364787143751561	309	Col
Chr2	110	5450001	5500000	0	-0.346437402377562	309	Col
Chr2	111	5500001	5550000	0	-0.147691490582182	309	Col
Chr2	112	5550001	5600000	0	-0.0213107965099277	309	Col
Chr2	113	5600001	5650000	0	-0.0936760142330542	309	Col
Chr2	114	5650001	5700000	0	0.105069897562327	309	Col
Chr2	115	5700001	5750000	0	0.105069897562327	309	Col
Chr2	116	5750001	5800000	1	0.159085373911454	309	Col
Chr2	117	5800001	5850000	3	0.213100850260581	309	Col
Chr2	118	5850001	5900000	0	0.267116326609708	309	Col
Chr2	119	5900001	5950000	0	0.393497020681962	309	Col
Chr2	120	5950001	6000000	2	0.681923992558324	309	Col
Chr2	121	6000001	6050000	2	0.681923992558324	309	Col
Chr2	122	6050001	6100000	1	0.826654428004578	309	Col
Chr2	123	6100001	6150000	5	0.845004169378576	309	Col
Chr2	124	6150001	6200000	1	0.935719128475703	309	Col
Chr2	125	6200001	6250000	0	0.935719128475703	309	Col
Chr2	126	6250001	6300000	0	1.06209982254796	309	Col
Chr2	127	6300001	6350000	0	1.06209982254796	309	Col
Chr2	128	6350001	6400000	1	1.11611529889708	309	Col
Chr2	129	6400001	6450000	1	1.18848051662021	309	Col
Chr2	130	6450001	6500000	1	1.18848051662021	309	Col
Chr2	131	6500001	6550000	2	1.31486105944919	309	Col
Chr2	132	6550001	6600000	1	1.38722627717232	309	Col
Chr2	133	6600001	6650000	0	1.44124175352145	309	Col
Chr2	134	6650001	6700000	2	1.5492727062197	309	Col
Chr2	135	6700001	6750000	0	1.85604957071333	309	Col
Chr2	136	6750001	6800000	0	1.74801861801508	309	Col
Chr2	137	6800001	6850000	1	1.80203409436421	309	Col
Chr2	138	6850001	6900000	1	1.76533461161621	309	Col
Chr2	139	6900001	6950000	1	1.76533461161621	309	Col
Chr2	140	6950001	7000000	1	1.83769982933934	309	Col
Chr2	141	7000001	7050000	0	1.76533461161621	309	Col
Chr2	142	7050001	7100000	2	1.62060417616996	309	Col
Chr2	143	7100001	7150000	1	1.69296939389308	309	Col
Chr2	144	7150001	7200000	2	1.33114345652072	309	Col
Chr2	145	7200001	7250000	0	1.36680919149585	309	Col
Chr2	146	7250001	7300000	1	1.45752415059298	309	Col
Chr2	147	7300001	7350000	0	1.5115396269421	309	Col
Chr2	148	7350001	7400000	0	1.71028553873749	309	Col
Chr2	149	7400001	7450000	1	1.63792032101436	309	Col
Chr2	150	7450001	7500000	0	1.63792032101436	309	Col
Chr2	151	7500001	7550000	1	1.67358605598949	309	Col
Chr2	152	7550001	7600000	1	1.52885562054323	309	Col
Chr2	153	7600001	7650000	0	1.40247492647098	309	Col
Chr2	154	7650001	7700000	0	1.40247492647098	309	Col
Chr2	155	7700001	7750000	2	1.34845945012185	309	Col
Chr2	156	7750001	7800000	0	1.34845945012185	309	Col
Chr2	157	7800001	7850000	1	1.29444397377272	309	Col
Chr2	158	7850001	7900000	1	1.16806327970047	309	Col
Chr2	159	7900001	7950000	0	0.987667109279089	309	Col
Chr2	160	7950001	8000000	1	0.861286415206835	309	Col
Chr2	161	8000001	8050000	1	0.572859443330473	309	Col
Chr2	162	8050001	8100000	0	0.699240137402727	309	Col
Chr2	163	8100001	8150000	2	0.680890396028727	309	Col
Chr2	164	8150001	8200000	0	0.680890396028727	309	Col
Chr2	165	8200001	8250000	0	0.6085251783056	309	Col
Chr2	166	8250001	8300000	2	0.680890396028727	309	Col
Chr2	167	8300001	8350000	0	0.500494225607346	309	Col
Chr2	168	8350001	8400000	2	0.500494225607346	309	Col
Chr2	169	8400001	8450000	0	0.699240137402727	309	Col
Chr2	170	8450001	8500000	1	0.680890396028727	309	Col
Chr2	171	8500001	8550000	0	0.680890396028727	309	Col
Chr2	172	8550001	8600000	0	0.645224812296873	309	Col
[truncated: 5,156 more rows]
