# Supplementary material for: The megabase-scale crossover landscape is largely independent of sequence divergence
Source: Nat Commun. 2022 Jul 2;13:3828. doi: 10.1038/s41467-022-31509-8 (PMC9250513; doi:10.1038/s41467-022-31509-8)
Supplement: Supplementary file 10 — Source Data [file 41467_2022_31509_MOESM10_ESM.zip › Source_Data/SupplementaryFigure13.co_num.chr.len.Col_Ler_Hybrid.txt]

chr	accession	sex	N	co_num	sd	se	ci	length	class
Chr1	Col	Female	309	1.05501618122977	0.821909253607653	0.0467567838099678	0.0771400869526366	30427671	Col Female
Chr1	Col	Male	309	1.68284789644013	0.965171228081663	0.0549066727901301	0.0905859036525018	30427671	Col Male
Chr1	Hybrid	Female	428	0.607476635514019	0.588842541002693	0.0284627785344835	0.0469188973033694	30427671	Hybrid Female
Chr1	Hybrid	Male	294	1.36054421768707	0.919605036389427	0.0536324548582774	0.0884973469656478	30427671	Hybrid Male
Chr1	Ler	Female	253	0.822134387351779	0.768930527727667	0.0483422480908824	0.0798093174225767	30427671	Ler Female
Chr1	Ler	Male	251	1.07569721115538	0.870773800680861	0.0549627549353961	0.0907419413999099	30427671	Ler Male
Chr2	Col	Male	309	0.954692556634304	0.741544754350104	0.0421850071797764	0.069597497021423	19698289	Col Male
Chr2	Hybrid	Female	428	0.55607476635514	0.538134094376476	0.0260116932516641	0.0428784548522898	19698289	Hybrid Female
Chr2	Hybrid	Male	294	0.901360544217687	0.74846704720966	0.043651484641697	0.0720280395911376	19698289	Hybrid Male
Chr2	Col	Female	309	0.702265372168285	0.636060353665289	0.0361842092857326	0.0596972850390698	19698289	Col Female
Chr2	Ler	Male	251	0.741035856573705	0.704747701457169	0.0444832804755807	0.0734406278385326	19698289	Ler Male
Chr2	Ler	Female	253	0.569169960474308	0.597745518699883	0.0375799387827625	0.0620415760846703	19698289	Ler Female
Chr3	Col	Male	309	1.15533980582524	0.861408709803852	0.0490038293638053	0.0808472985117988	23459830	Col Male
Chr3	Hybrid	Female	428	0.579439252336449	0.581323422338742	0.0280993282155882	0.0463197749033386	23459830	Hybrid Female
Chr3	Col	Female	309	0.779935275080906	0.714041903499317	0.0406204246595729	0.0670162238495213	23459830	Col Female
Chr3	Ler	Male	251	0.924302788844621	0.773464292616143	0.0488206332495311	0.0806014736095855	23459830	Ler Male
Chr3	Hybrid	Male	294	0.979591836734694	0.779160200354903	0.0454415456846243	0.0749817670239809	23459830	Hybrid Male
Chr3	Ler	Female	253	0.656126482213439	0.726709817287438	0.0456878547678517	0.0754271190836855	23459830	Ler Female
Chr4	Col	Male	309	1.02588996763754	0.825315524588201	0.0469505597957431	0.0774597816615968	18585056	Col Male
Chr4	Col	Female	309	0.689320388349515	0.679416186744354	0.0386506364554972	0.063766435883817	18585056	Col Female
Chr4	Ler	Male	251	0.772908366533865	0.704431052388891	0.0444632937636164	0.0734076303469044	18585056	Ler Male
Chr4	Hybrid	Female	428	0.502336448598131	0.523449340494544	0.0253018788811482	0.0417083755673618	18585056	Hybrid Female
Chr4	Hybrid	Male	294	0.91156462585034	0.695427975557559	0.0405581831660169	0.0669238731925272	18585056	Hybrid Male
Chr4	Ler	Female	253	0.592885375494071	0.663884652667299	0.0417380705091976	0.0689063303719774	18585056	Ler Female
Chr5	Col	Female	309	0.854368932038835	0.806722167573834	0.0458928206713734	0.0757147068001883	26975502	Col Female
Chr5	Col	Male	309	1.31067961165049	0.946927288589347	0.0538688113340872	0.08887362328503	26975502	Col Male
Chr5	Hybrid	Female	428	0.539719626168224	0.57733289370393	0.0279064387334955	0.0460018100992263	26975502	Hybrid Female
Chr5	Hybrid	Male	294	1.24489795918367	0.867241019635929	0.0505785233837865	0.0834581438558609	26975502	Hybrid Male
Chr5	Ler	Female	253	0.699604743083004	0.664191716903193	0.0417573754723069	0.0689382013748676	26975502	Ler Female
Chr5	Ler	Male	251	1.10358565737052	0.856286804542419	0.0540483438473677	0.0892322747636062	26975502	Ler Male
