# Supplementary material for: The megabase-scale crossover landscape is largely independent of sequence divergence
Source: Nat Commun. 2022 Jul 2;13:3828. doi: 10.1038/s41467-022-31509-8 (PMC9250513; doi:10.1038/s41467-022-31509-8)
Supplement: Supplementary file 10 — Source Data [file 41467_2022_31509_MOESM10_ESM.zip › Source_Data/SupplementaryFigure21.Col_COs.14markers.arm.rf.4chr_1chr.top6.train_test.txt]

chr	win_id	start	stop	value	class	group	sample	round
Chr2	1	1	50000	2.30457867041497	Observed	Train	Observed_train	chr_chr1
Chr2	2	50001	100000	2.30457867041497	Observed	Train	Observed_train	chr_chr1
Chr2	3	100001	150000	2.30457867041497	Observed	Train	Observed_train	chr_chr1
Chr2	4	150001	200000	2.30457867041497	Observed	Train	Observed_train	chr_chr1
Chr2	5	200001	250000	2.30457867041497	Observed	Train	Observed_train	chr_chr1
Chr2	6	250001	300000	2.30457867041497	Observed	Train	Observed_train	chr_chr1
Chr2	7	300001	350000	2.30457867041497	Observed	Train	Observed_train	chr_chr1
Chr2	8	350001	400000	2.30457867041497	Observed	Train	Observed_train	chr_chr1
Chr2	9	400001	450000	2.30457867041497	Observed	Train	Observed_train	chr_chr1
Chr2	10	450001	500000	2.30457867041497	Observed	Train	Observed_train	chr_chr1
Chr2	11	500001	550000	2.30457867041497	Observed	Train	Observed_train	chr_chr1
Chr2	12	550001	600000	2.30457867041497	Observed	Train	Observed_train	chr_chr1
Chr2	13	600001	650000	2.30457867041497	Observed	Train	Observed_train	chr_chr1
Chr2	14	650001	700000	2.30457867041497	Observed	Train	Observed_train	chr_chr1
Chr2	15	700001	750000	2.30457867041497	Observed	Train	Observed_train	chr_chr1
Chr2	16	750001	800000	2.30457867041497	Observed	Train	Observed_train	chr_chr1
Chr2	17	800001	850000	2.30457867041497	Observed	Train	Observed_train	chr_chr1
Chr2	18	850001	900000	2.30457867041497	Observed	Train	Observed_train	chr_chr1
Chr2	19	900001	950000	2.30457867041497	Observed	Train	Observed_train	chr_chr1
Chr2	148	7350001	7400000	1.92986066587234	Observed	Train	Observed_train	chr_chr1
Chr2	149	7400001	7450000	1.83902280827686	Observed	Train	Observed_train	chr_chr1
Chr2	150	7450001	7500000	1.83902280827686	Observed	Train	Observed_train	chr_chr1
Chr2	151	7500001	7550000	1.88379292100014	Observed	Train	Observed_train	chr_chr1
Chr2	152	7550001	7600000	1.70211720580918	Observed	Train	Observed_train	chr_chr1
Chr2	153	7600001	7650000	1.54347536305432	Observed	Train	Observed_train	chr_chr1
Chr2	154	7650001	7700000	1.54347536305432	Observed	Train	Observed_train	chr_chr1
Chr2	155	7700001	7750000	1.47567137789494	Observed	Train	Observed_train	chr_chr1
Chr2	156	7750001	7800000	1.47567137789494	Observed	Train	Observed_train	chr_chr1
Chr2	157	7800001	7850000	1.40786739273557	Observed	Train	Observed_train	chr_chr1
Chr2	158	7850001	7900000	1.24922554998071	Observed	Train	Observed_train	chr_chr1
Chr2	159	7900001	7950000	1.02277972206647	Observed	Train	Observed_train	chr_chr1
Chr2	160	7950001	8000000	0.864137879311615	Observed	Train	Observed_train	chr_chr1
Chr2	161	8000001	8050000	0.502084270929707	Observed	Train	Observed_train	chr_chr1
Chr2	162	8050001	8100000	0.660726113684564	Observed	Train	Observed_train	chr_chr1
Chr2	163	8100001	8150000	0.637692241248462	Observed	Train	Observed_train	chr_chr1
Chr2	164	8150001	8200000	0.637692241248462	Observed	Train	Observed_train	chr_chr1
Chr2	165	8200001	8250000	0.546854383652982	Observed	Train	Observed_train	chr_chr1
Chr2	166	8250001	8300000	0.637692241248462	Observed	Train	Observed_train	chr_chr1
Chr2	167	8300001	8350000	0.411246413334227	Observed	Train	Observed_train	chr_chr1
Chr2	168	8350001	8400000	0.411246413334227	Observed	Train	Observed_train	chr_chr1
Chr2	169	8400001	8450000	0.660726113684564	Observed	Train	Observed_train	chr_chr1
Chr2	170	8450001	8500000	0.637692241248462	Observed	Train	Observed_train	chr_chr1
Chr2	171	8500001	8550000	0.637692241248462	Observed	Train	Observed_train	chr_chr1
Chr2	172	8550001	8600000	0.592922318376269	Observed	Train	Observed_train	chr_chr1
Chr2	173	8600001	8650000	0.683760175971748	Observed	Train	Observed_train	chr_chr1
Chr2	174	8650001	8700000	0.751564161131126	Observed	Train	Observed_train	chr_chr1
Chr2	175	8700001	8750000	0.865435891162708	Observed	Train	Observed_train	chr_chr1
Chr2	176	8750001	8800000	0.662023935684575	Observed	Train	Observed_train	chr_chr1
Chr2	177	8800001	8850000	0.662023935684575	Observed	Train	Observed_train	chr_chr1
Chr2	178	8850001	8900000	0.43557810777034	Observed	Train	Observed_train	chr_chr1
Chr2	179	8900001	8950000	0.299970137451583	Observed	Train	Observed_train	chr_chr1
Chr2	180	8950001	9000000	0.299970137451583	Observed	Train	Observed_train	chr_chr1
Chr2	181	9000001	9050000	0.299970137451584	Observed	Train	Observed_train	chr_chr1
Chr2	182	9050001	9100000	0.481645852642542	Observed	Train	Observed_train	chr_chr1
Chr2	183	9100001	9150000	0.413841867483164	Observed	Train	Observed_train	chr_chr1
Chr2	184	9150001	9200000	0.323004009887685	Observed	Train	Observed_train	chr_chr1
Chr2	185	9200001	9250000	0.54944983780192	Observed	Train	Observed_train	chr_chr1
Chr2	186	9250001	9300000	0.481645852642542	Observed	Train	Observed_train	chr_chr1
Chr2	187	9300001	9350000	0.299970137451583	Observed	Train	Observed_train	chr_chr1
Chr2	188	9350001	9400000	0.481645852642542	Observed	Train	Observed_train	chr_chr1
Chr2	189	9400001	9450000	0.255200024728307	Observed	Train	Observed_train	chr_chr1
Chr2	190	9450001	9500000	0.458611980206441	Observed	Train	Observed_train	chr_chr1
Chr2	191	9500001	9550000	0.571186078089095	Observed	Train	Observed_train	chr_chr1
Chr2	192	9550001	9600000	0.43557810777034	Observed	Train	Observed_train	chr_chr1
Chr2	193	9600001	9650000	0.367774122610962	Observed	Train	Observed_train	chr_chr1
Chr2	194	9650001	9700000	0.367774122610962	Observed	Train	Observed_train	chr_chr1
Chr2	195	9700001	9750000	0.367774122610962	Observed	Train	Observed_train	chr_chr1
Chr2	196	9750001	9800000	0.321706377738758	Observed	Train	Observed_train	chr_chr1
Chr2	197	9800001	9850000	0.321706377738758	Observed	Train	Observed_train	chr_chr1
Chr2	198	9850001	9900000	0.389510362898135	Observed	Train	Observed_train	chr_chr1
Chr2	199	9900001	9950000	0.389510362898135	Observed	Train	Observed_train	chr_chr1
Chr2	200	9950001	10000000	0.389510362898135	Observed	Train	Observed_train	chr_chr1
Chr2	201	10000001	10050000	0.571186078089094	Observed	Train	Observed_train	chr_chr1
Chr2	202	10050001	10100000	0.797631906003331	Observed	Train	Observed_train	chr_chr1
Chr2	203	10100001	10150000	1.02407773391757	Observed	Train	Observed_train	chr_chr1
Chr2	204	10150001	10200000	0.933239876322086	Observed	Train	Observed_train	chr_chr1
Chr2	205	10200001	10250000	0.910206003885984	Observed	Train	Observed_train	chr_chr1
Chr2	206	10250001	10300000	0.887172131449882	Observed	Train	Observed_train	chr_chr1
Chr2	207	10300001	10350000	0.887172131449882	Observed	Train	Observed_train	chr_chr1
Chr2	208	10350001	10400000	1.04581397420474	Observed	Train	Observed_train	chr_chr1
Chr2	209	10400001	10450000	1.13665183180022	Observed	Train	Observed_train	chr_chr1
Chr2	210	10450001	10500000	0.910206003885982	Observed	Train	Observed_train	chr_chr1
Chr2	211	10500001	10550000	1.00104386148146	Observed	Train	Observed_train	chr_chr1
Chr2	212	10550001	10600000	1.15968570423632	Observed	Train	Observed_train	chr_chr1
Chr2	213	10600001	10650000	0.978009989045361	Observed	Train	Observed_train	chr_chr1
Chr2	214	10650001	10700000	0.86413825901378	Observed	Train	Observed_train	chr_chr1
Chr2	215	10700001	10750000	0.728530288695024	Observed	Train	Observed_train	chr_chr1
Chr2	216	10750001	10800000	0.660726303535647	Observed	Train	Observed_train	chr_chr1
Chr2	217	10800001	10850000	0.637692431099546	Observed	Train	Observed_train	chr_chr1
Chr2	218	10850001	10900000	0.796334273854404	Observed	Train	Observed_train	chr_chr1
Chr2	219	10900001	10950000	0.887172131449884	Observed	Train	Observed_train	chr_chr1
Chr2	220	10950001	11000000	0.796334273854404	Observed	Train	Observed_train	chr_chr1
Chr2	221	11000001	11050000	0.887172131449884	Observed	Train	Observed_train	chr_chr1
Chr2	222	11050001	11100000	0.796334273854404	Observed	Train	Observed_train	chr_chr1
Chr2	223	11100001	11150000	0.591624686227343	Observed	Train	Observed_train	chr_chr1
Chr2	224	11150001	11200000	0.682462543822822	Observed	Train	Observed_train	chr_chr1
Chr2	225	11200001	11250000	0.773300401418301	Observed	Train	Observed_train	chr_chr1
Chr2	226	11250001	11300000	0.569888445940168	Observed	Train	Observed_train	chr_chr1
Chr2	227	11300001	11350000	0.50208446078079	Observed	Train	Observed_train	chr_chr1
Chr2	228	11350001	11400000	0.50208446078079	Observed	Train	Observed_train	chr_chr1
Chr2	229	11400001	11450000	0.252604760430453	Observed	Train	Observed_train	chr_chr1
Chr2	230	11450001	11500000	0.0939629176755954	Observed	Train	Observed_train	chr_chr1
Chr2	231	11500001	11550000	-0.109449037802538	Observed	Train	Observed_train	chr_chr1
Chr2	232	11550001	11600000	-0.245057008121294	Observed	Train	Observed_train	chr_chr1
Chr2	233	11600001	11650000	-0.0186111802070586	Observed	Train	Observed_train	chr_chr1
Chr2	234	11650001	11700000	0.049192804952319	Observed	Train	Observed_train	chr_chr1
Chr2	235	11700001	11750000	0.049192804952319	Observed	Train	Observed_train	chr_chr1
Chr2	236	11750001	11800000	0.116996790111697	Observed	Train	Observed_train	chr_chr1
Chr2	237	11800001	11850000	-0.0186111802070591	Observed	Train	Observed_train	chr_chr1
Chr2	238	11850001	11900000	0.230868520143278	Observed	Train	Observed_train	chr_chr1
Chr2	239	11900001	11950000	0.163064534983901	Observed	Train	Observed_train	chr_chr1
Chr2	240	11950001	12000000	0.163064534983901	Observed	Train	Observed_train	chr_chr1
Chr2	241	12000001	12050000	0.163064534983901	Observed	Train	Observed_train	chr_chr1
Chr2	242	12050001	12100000	0.0491928049523195	Observed	Train	Observed_train	chr_chr1
Chr2	243	12100001	12150000	-0.0186111802070586	Observed	Train	Observed_train	chr_chr1
Chr2	244	12150001	12200000	-0.403698850876151	Observed	Train	Observed_train	chr_chr1
Chr2	245	12200001	12250000	-0.471502836035529	Observed	Train	Observed_train	chr_chr1
Chr2	246	12250001	12300000	-0.380664978440049	Observed	Train	Observed_train	chr_chr1
Chr2	247	12300001	12350000	-0.289827120844569	Observed	Train	Observed_train	chr_chr1
Chr2	248	12350001	12400000	-0.380664978440049	Observed	Train	Observed_train	chr_chr1
Chr2	249	12400001	12450000	-0.471502836035528	Observed	Train	Observed_train	chr_chr1
Chr2	250	12450001	12500000	-0.562340693631008	Observed	Train	Observed_train	chr_chr1
Chr2	251	12500001	12550000	-0.562340693631007	Observed	Train	Observed_train	chr_chr1
Chr2	252	12550001	12600000	-0.720982536385865	Observed	Train	Observed_train	chr_chr1
Chr2	253	12600001	12650000	-0.879624379140722	Observed	Train	Observed_train	chr_chr1
Chr2	254	12650001	12700000	-1.01523234945948	Observed	Train	Observed_train	chr_chr1
Chr2	255	12700001	12750000	-0.901360619427897	Observed	Train	Observed_train	chr_chr1
Chr2	256	12750001	12800000	-0.810522761832418	Observed	Train	Observed_train	chr_chr1
Chr2	257	12800001	12850000	-0.992198477023377	Observed	Train	Observed_train	chr_chr1
Chr2	258	12850001	12900000	-0.992198477023377	Observed	Train	Observed_train	chr_chr1
Chr2	259	12900001	12950000	-1.08303633461886	Observed	Train	Observed_train	chr_chr1
Chr2	260	12950001	13000000	-1.10607020705496	Observed	Train	Observed_train	chr_chr1
Chr2	261	13000001	13050000	-0.788786521545244	Observed	Train	Observed_train	chr_chr1
Chr2	262	13050001	13100000	-0.811820393981346	Observed	Train	Observed_train	chr_chr1
Chr2	263	13100001	13150000	-0.811820393981346	Observed	Train	Observed_train	chr_chr1
Chr2	264	13150001	13200000	-0.879624379140723	Observed	Train	Observed_train	chr_chr1
Chr2	265	13200001	13250000	-0.970462236736203	Observed	Train	Observed_train	chr_chr1
Chr2	266	13250001	13300000	-1.15213795192716	Observed	Train	Observed_train	chr_chr1
Chr2	267	13300001	13350000	-1.17517182436326	Observed	Train	Observed_train	chr_chr1
Chr2	268	13350001	13400000	-0.880922011289651	Observed	Train	Observed_train	chr_chr1
Chr2	269	13400001	13450000	-0.745314040970895	Observed	Train	Observed_train	chr_chr1
Chr2	270	13450001	13500000	-0.654476183375415	Observed	Train	Observed_train	chr_chr1
Chr2	271	13500001	13550000	-0.495834340620558	Observed	Train	Observed_train	chr_chr1
Chr2	272	13550001	13600000	-0.495834340620558	Observed	Train	Observed_train	chr_chr1
Chr2	273	13600001	13650000	-0.246354640270221	Observed	Train	Observed_train	chr_chr1
Chr2	274	13650001	13700000	-0.472800468184456	Observed	Train	Observed_train	chr_chr1
Chr2	275	13700001	13750000	-0.381962610588977	Observed	Train	Observed_train	chr_chr1
Chr2	276	13750001	13800000	-0.381962610588977	Observed	Train	Observed_train	chr_chr1
Chr2	277	13800001	13850000	-0.449766595748354	Observed	Train	Observed_train	chr_chr1
Chr2	278	13850001	13900000	-0.449766595748354	Observed	Train	Observed_train	chr_chr1
Chr2	279	13900001	13950000	-0.631442310939313	Observed	Train	Observed_train	chr_chr1
Chr2	280	13950001	14000000	-0.472800468184456	Observed	Train	Observed_train	chr_chr1
Chr2	281	14000001	14050000	-0.472800468184456	Observed	Train	Observed_train	chr_chr1
Chr2	282	14050001	14100000	-0.381962610588977	Observed	Train	Observed_train	chr_chr1
Chr2	283	14100001	14150000	-0.314158625429599	Observed	Train	Observed_train	chr_chr1
Chr2	284	14150001	14200000	-0.404996483025078	Observed	Train	Observed_train	chr_chr1
Chr2	285	14200001	14250000	-0.337192497865701	Observed	Train	Observed_train	chr_chr1
Chr2	286	14250001	14300000	-0.246354640270221	Observed	Train	Observed_train	chr_chr1
Chr2	287	14300001	14350000	0.00312506008011519	Observed	Train	Observed_train	chr_chr1
Chr2	288	14350001	14400000	-0.0877127975153646	Observed	Train	Observed_train	chr_chr1
Chr2	289	14400001	14450000	-0.0877127975153646	Observed	Train	Observed_train	chr_chr1
Chr2	290	14450001	14500000	-0.155516782674742	Observed	Train	Observed_train	chr_chr1
Chr2	291	14500001	14550000	-0.0646789250792633	Observed	Train	Observed_train	chr_chr1
Chr2	292	14550001	14600000	-0.155516782674743	Observed	Train	Observed_train	chr_chr1
Chr2	293	14600001	14650000	0.00312506008011476	Observed	Train	Observed_train	chr_chr1
Chr2	294	14650001	14700000	0.0709290452394933	Observed	Train	Observed_train	chr_chr1
Chr2	295	14700001	14750000	0.138733030398871	Observed	Train	Observed_train	chr_chr1
Chr2	296	14750001	14800000	0.0478951728033916	Observed	Train	Observed_train	chr_chr1
Chr2	297	14800001	14850000	0.11569915796277	Observed	Train	Observed_train	chr_chr1
Chr2	298	14850001	14900000	0.206537015558249	Observed	Train	Observed_train	chr_chr1
Chr2	299	14900001	14950000	0.047895172803392	Observed	Train	Observed_train	chr_chr1
Chr2	300	14950001	15000000	0.0709290452394933	Observed	Train	Observed_train	chr_chr1
Chr2	301	15000001	15050000	0.00312506008011563	Observed	Train	Observed_train	chr_chr1
Chr2	302	15050001	15100000	-0.0416450526431608	Observed	Train	Observed_train	chr_chr1
Chr2	303	15100001	15150000	-0.0186111802070586	Observed	Train	Observed_train	chr_chr1
Chr2	304	15150001	15200000	0.320408555738748	Observed	Train	Observed_train	chr_chr1
Chr2	305	15200001	15250000	0.388212540898125	Observed	Train	Observed_train	chr_chr1
Chr2	306	15250001	15300000	0.456016526057503	Observed	Train	Observed_train	chr_chr1
Chr2	307	15300001	15350000	0.546854383652983	Observed	Train	Observed_train	chr_chr1
Chr2	308	15350001	15400000	0.614658368812361	Observed	Train	Observed_train	chr_chr1
Chr2	309	15400001	15450000	0.388212540898125	Observed	Train	Observed_train	chr_chr1
Chr2	310	15450001	15500000	0.388212540898125	Observed	Train	Observed_train	chr_chr1
Chr2	311	15500001	15550000	0.388212540898125	Observed	Train	Observed_train	chr_chr1
Chr2	312	15550001	15600000	0.479050398493604	Observed	Train	Observed_train	chr_chr1
Chr2	313	15600001	15650000	0.569888256089084	Observed	Train	Observed_train	chr_chr1
Chr2	314	15650001	15700000	0.388212540898125	Observed	Train	Observed_train	chr_chr1
Chr2	315	15700001	15750000	0.591624496376258	Observed	Train	Observed_train	chr_chr1
Chr2	316	15750001	15800000	0.500786638780779	Observed	Train	Observed_train	chr_chr1
Chr2	317	15800001	15850000	0.795036451854391	Observed	Train	Observed_train	chr_chr1
Chr2	318	15850001	15900000	0.930644422173147	Observed	Train	Observed_train	chr_chr1
Chr2	319	15900001	15950000	1.02148227976863	Observed	Train	Observed_train	chr_chr1
Chr2	320	15950001	16000000	1.089286264928	Observed	Train	Observed_train	chr_chr1
Chr2	321	16000001	16050000	1.089286264928	Observed	Train	Observed_train	chr_chr1
Chr2	322	16050001	16100000	1.24792810768286	Observed	Train	Observed_train	chr_chr1
Chr2	323	16100001	16150000	1.22489423524676	Observed	Train	Observed_train	chr_chr1
Chr2	324	16150001	16200000	1.089286264928	Observed	Train	Observed_train	chr_chr1
Chr2	325	16200001	16250000	1.02148227976863	Observed	Train	Observed_train	chr_chr1
Chr2	326	16250001	16300000	1.02148227976863	Observed	Train	Observed_train	chr_chr1
Chr2	327	16300001	16350000	0.930644422173147	Observed	Train	Observed_train	chr_chr1
Chr2	328	16350001	16400000	0.658130849386709	Observed	Train	Observed_train	chr_chr1
Chr2	329	16400001	16450000	0.68116472182281	Observed	Train	Observed_train	chr_chr1
Chr2	330	16450001	16500000	0.748968706982189	Observed	Train	Observed_train	chr_chr1
Chr2	331	16500001	16550000	0.816772692141566	Observed	Train	Observed_train	chr_chr1
Chr2	332	16550001	16600000	0.884576677300944	Observed	Train	Observed_train	chr_chr1
Chr2	333	16600001	16650000	1.0201846476197	Observed	Train	Observed_train	chr_chr1
Chr2	334	16650001	16700000	0.929346790024221	Observed	Train	Observed_train	chr_chr1
Chr2	335	16700001	16750000	0.997150775183599	Observed	Train	Observed_train	chr_chr1
Chr2	336	16750001	16800000	0.929346790024221	Observed	Train	Observed_train	chr_chr1
Chr2	337	16800001	16850000	0.997150775183598	Observed	Train	Observed_train	chr_chr1
Chr2	338	16850001	16900000	1.06495476034298	Observed	Train	Observed_train	chr_chr1
Chr2	339	16900001	16950000	1.04192088790687	Observed	Train	Observed_train	chr_chr1
Chr2	340	16950001	17000000	1.04192088790687	Observed	Train	Observed_train	chr_chr1
Chr2	341	17000001	17050000	1.33617070098049	Observed	Train	Observed_train	chr_chr1
Chr2	342	17050001	17100000	1.33617070098049	Observed	Train	Observed_train	chr_chr1
Chr2	343	17100001	17150000	1.06365712819405	Observed	Train	Observed_train	chr_chr1
Chr2	344	17150001	17200000	1.1992650985128	Observed	Train	Observed_train	chr_chr1
Chr2	345	17200001	17250000	0.928049347726375	Observed	Train	Observed_train	chr_chr1
Chr2	346	17250001	17300000	0.995853332885753	Observed	Train	Observed_train	chr_chr1
Chr2	347	17300001	17350000	1.06365731804513	Observed	Train	Observed_train	chr_chr1
Chr2	348	17350001	17400000	1.24403521123608	Observed	Train	Observed_train	chr_chr1
Chr2	349	17400001	17450000	1.24403521123608	Observed	Train	Observed_train	chr_chr1
Chr2	350	17450001	17500000	1.47048103915032	Observed	Train	Observed_train	chr_chr1
Chr2	351	17500001	17550000	1.40267705399094	Observed	Train	Observed_train	chr_chr1
Chr2	352	17550001	17600000	1.5613188967458	Observed	Train	Observed_train	chr_chr1
Chr2	353	17600001	17650000	1.37964318155484	Observed	Train	Observed_train	chr_chr1
Chr2	354	17650001	17700000	1.56002107474578	Observed	Train	Observed_train	chr_chr1
Chr2	355	17700001	17750000	1.51525096202251	Observed	Train	Observed_train	chr_chr1
Chr2	356	17750001	17800000	1.65085874249018	Observed	Train	Observed_train	chr_chr1
Chr2	357	17800001	17850000	1.65085874249018	Observed	Train	Observed_train	chr_chr1
Chr2	358	17850001	17900000	1.35660892941657	Observed	Train	Observed_train	chr_chr1
Chr2	359	17900001	17950000	1.22100095909781	Observed	Train	Observed_train	chr_chr1
Chr2	360	17950001	18000000	1.46808929521291	Observed	Train	Observed_train	chr_chr1
Chr2	361	18000001	18050000	1.82213118791307	Observed	Train	Observed_train	chr_chr1
Chr2	362	18050001	18100000	1.66348934515821	Observed	Train	Observed_train	chr_chr1
Chr2	363	18100001	18150000	1.67381059925864	Observed	Train	Observed_train	chr_chr1
Chr2	364	18150001	18200000	1.75773028340761	Observed	Train	Observed_train	chr_chr1
Chr2	365	18200001	18250000	1.75773028340761	Observed	Train	Observed_train	chr_chr1
Chr2	366	18250001	18300000	2.24738014642653	Observed	Train	Observed_train	chr_chr1
Chr2	367	18300001	18350000	2.50026292743078	Observed	Train	Observed_train	chr_chr1
Chr2	368	18350001	18400000	2.80371045589855	Observed	Train	Observed_train	chr_chr1
Chr2	369	18400001	18450000	3.14051311090286	Observed	Train	Observed_train	chr_chr1
Chr2	370	18450001	18500000	3.04967525330738	Observed	Train	Observed_train	chr_chr1
Chr2	371	18500001	18550000	2.981871268148	Observed	Train	Observed_train	chr_chr1
Chr2	372	18550001	18600000	2.91406728298862	Observed	Train	Observed_train	chr_chr1
Chr2	373	18600001	18650000	2.75542544023376	Observed	Train	Observed_train	chr_chr1
Chr2	374	18650001	18700000	2.61981746991501	Observed	Train	Observed_train	chr_chr1
Chr2	375	18700001	18750000	2.61981746991501	Observed	Train	Observed_train	chr_chr1
Chr2	376	18750001	18800000	2.61981746991501	Observed	Train	Observed_train	chr_chr1
Chr2	377	18800001	18850000	2.61981746991501	Observed	Train	Observed_train	chr_chr1
Chr2	378	18850001	18900000	2.61981746991501	Observed	Train	Observed_train	chr_chr1
Chr2	379	18900001	18950000	2.61981746991501	Observed	Train	Observed_train	chr_chr1
Chr2	380	18950001	19000000	2.61981746991501	Observed	Train	Observed_train	chr_chr1
Chr2	381	19000001	19050000	2.61981746991501	Observed	Train	Observed_train	chr_chr1
Chr2	382	19050001	19100000	2.61981746991501	Observed	Train	Observed_train	chr_chr1
Chr2	383	19100001	19150000	2.61981746991501	Observed	Train	Observed_train	chr_chr1
Chr2	384	19150001	19200000	2.61981746991501	Observed	Train	Observed_train	chr_chr1
Chr2	385	19200001	19250000	2.61981746991501	Observed	Train	Observed_train	chr_chr1
Chr2	386	19250001	19300000	2.61981746991501	Observed	Train	Observed_train	chr_chr1
Chr2	387	19300001	19350000	2.61981746991501	Observed	Train	Observed_train	chr_chr1
Chr2	388	19350001	19400000	2.61981746991501	Observed	Train	Observed_train	chr_chr1
Chr2	389	19400001	19450000	2.61981746991501	Observed	Train	Observed_train	chr_chr1
Chr2	390	19450001	19500000	2.61981746991501	Observed	Train	Observed_train	chr_chr1
Chr2	391	19500001	19550000	2.61981746991501	Observed	Train	Observed_train	chr_chr1
Chr2	392	19550001	19600000	2.61981746991501	Observed	Train	Observed_train	chr_chr1
Chr2	393	19600001	19650000	2.61981746991501	Observed	Train	Observed_train	chr_chr1
Chr2	394	19650001	19698289	2.61981746991501	Observed	Train	Observed_train	chr_chr1
Chr3	1	1	50000	0.517431073035147	Observed	Train	Observed_train	chr_chr1
Chr3	2	50001	100000	0.517431073035147	Observed	Train	Observed_train	chr_chr1
Chr3	3	100001	150000	0.517431073035147	Observed	Train	Observed_train	chr_chr1
Chr3	4	150001	200000	0.517431073035147	Observed	Train	Observed_train	chr_chr1
Chr3	5	200001	250000	0.517431073035147	Observed	Train	Observed_train	chr_chr1
Chr3	6	250001	300000	0.517431073035147	Observed	Train	Observed_train	chr_chr1
Chr3	7	300001	350000	0.517431073035147	Observed	Train	Observed_train	chr_chr1
Chr3	8	350001	400000	0.517431073035147	Observed	Train	Observed_train	chr_chr1
Chr3	9	400001	450000	0.517431073035147	Observed	Train	Observed_train	chr_chr1
Chr3	10	450001	500000	0.517431073035147	Observed	Train	Observed_train	chr_chr1
Chr3	11	500001	550000	0.517431073035147	Observed	Train	Observed_train	chr_chr1
Chr3	12	550001	600000	0.517431073035147	Observed	Train	Observed_train	chr_chr1
Chr3	13	600001	650000	0.517431073035147	Observed	Train	Observed_train	chr_chr1
Chr3	14	650001	700000	0.517431073035147	Observed	Train	Observed_train	chr_chr1
Chr3	15	700001	750000	0.517431073035147	Observed	Train	Observed_train	chr_chr1
Chr3	16	750001	800000	0.517431073035147	Observed	Train	Observed_train	chr_chr1
Chr3	17	800001	850000	0.517431073035147	Observed	Train	Observed_train	chr_chr1
Chr3	18	850001	900000	0.517431073035147	Observed	Train	Observed_train	chr_chr1
Chr3	19	900001	950000	0.517431073035147	Observed	Train	Observed_train	chr_chr1
Chr3	20	950001	1000000	0.517431073035147	Observed	Train	Observed_train	chr_chr1
Chr3	21	1000001	1050000	0.517431073035147	Observed	Train	Observed_train	chr_chr1
Chr3	22	1050001	1100000	0.596866664466409	Observed	Train	Observed_train	chr_chr1
Chr3	23	1100001	1150000	0.676302255897672	Observed	Train	Observed_train	chr_chr1
Chr3	24	1150001	1200000	0.228642136498732	Observed	Train	Observed_train	chr_chr1
Chr3	25	1200001	1250000	0.336512104259056	Observed	Train	Observed_train	chr_chr1
Chr3	26	1250001	1300000	0.336512104259056	Observed	Train	Observed_train	chr_chr1
Chr3	27	1300001	1350000	0.135318748531086	Observed	Train	Observed_train	chr_chr1
Chr3	28	1350001	1400000	0.0135609842343777	Observed	Train	Observed_train	chr_chr1
Chr3	29	1400001	1450000	0.0135609842343777	Observed	Train	Observed_train	chr_chr1
Chr3	30	1450001	1500000	0.0145671949716583	Observed	Train	Observed_train	chr_chr1
Chr3	31	1500001	1550000	0.0145671949716583	Observed	Train	Observed_train	chr_chr1
Chr3	32	1550001	1600000	-0.176585696406909	Observed	Train	Observed_train	chr_chr1
Chr3	33	1600001	1650000	-0.20016652981171	Observed	Train	Observed_train	chr_chr1
Chr3	34	1650001	1700000	-0.528537328688682	Observed	Train	Observed_train	chr_chr1
Chr3	35	1700001	1750000	-0.629633979378446	Observed	Train	Observed_train	chr_chr1
Chr3	36	1750001	1800000	-0.465909253591661	Observed	Train	Observed_train	chr_chr1
Chr3	37	1800001	1850000	-0.307038070729137	Observed	Train	Observed_train	chr_chr1
Chr3	38	1850001	1900000	-0.253103086848975	Observed	Train	Observed_train	chr_chr1
Chr3	39	1900001	1950000	-0.11973251153755	Observed	Train	Observed_train	chr_chr1
Chr3	40	1950001	2000000	-0.199168102968812	Observed	Train	Observed_train	chr_chr1
Chr3	41	2000001	2050000	-0.173667495417712	Observed	Train	Observed_train	chr_chr1
Chr3	42	2050001	2100000	-0.173667495417712	Observed	Train	Observed_train	chr_chr1
Chr3	43	2100001	2150000	-0.227602479297874	Observed	Train	Observed_train	chr_chr1
Chr3	44	2150001	2200000	-0.389407430938361	Observed	Train	Observed_train	chr_chr1
Chr3	45	2200001	2250000	-0.468843022369623	Observed	Train	Observed_train	chr_chr1
Chr3	46	2250001	2300000	-0.230536248075837	Observed	Train	Observed_train	chr_chr1
Chr3	47	2300001	2350000	-0.176601264195674	Observed	Train	Observed_train	chr_chr1
Chr3	48	2350001	2400000	-0.230536248075836	Observed	Train	Observed_train	chr_chr1
Chr3	49	2400001	2450000	-0.312905608285061	Observed	Train	Observed_train	chr_chr1
Chr3	50	2450001	2500000	-0.258970624404898	Observed	Train	Observed_train	chr_chr1
Chr3	51	2500001	2550000	-0.205035640524737	Observed	Train	Observed_train	chr_chr1
Chr3	52	2550001	2600000	-0.0716650652133123	Observed	Train	Observed_train	chr_chr1
Chr3	53	2600001	2650000	-0.0716650652133123	Observed	Train	Observed_train	chr_chr1
Chr3	54	2650001	2700000	-0.154034425422537	Observed	Train	Observed_train	chr_chr1
Chr3	55	2700001	2750000	-0.128533817871437	Observed	Train	Observed_train	chr_chr1
Chr3	56	2750001	2800000	-0.236403785631762	Observed	Train	Observed_train	chr_chr1
Chr3	57	2800001	2850000	-0.185402570529562	Observed	Train	Observed_train	chr_chr1
Chr3	58	2850001	2900000	-0.185402570529562	Observed	Train	Observed_train	chr_chr1
Chr3	59	2900001	2950000	-0.185402570529562	Observed	Train	Observed_train	chr_chr1
Chr3	60	2950001	3000000	-0.1314675866494	Observed	Train	Observed_train	chr_chr1
Chr3	61	3000001	3050000	-0.1314675866494	Observed	Train	Observed_train	chr_chr1
Chr3	62	3050001	3100000	-0.052031995218137	Observed	Train	Observed_train	chr_chr1
Chr3	63	3100001	3150000	-0.131467586649399	Observed	Train	Observed_train	chr_chr1
Chr3	64	3150001	3200000	-0.1569681942005	Observed	Train	Observed_train	chr_chr1
Chr3	65	3200001	3250000	-0.264838161960824	Observed	Train	Observed_train	chr_chr1
Chr3	66	3250001	3300000	-0.372708129721149	Observed	Train	Observed_train	chr_chr1
Chr3	67	3300001	3350000	-0.318773145840987	Observed	Train	Observed_train	chr_chr1
Chr3	68	3350001	3400000	-0.1314675866494	Observed	Train	Observed_train	chr_chr1
Chr3	69	3400001	3450000	-0.1569681942005	Observed	Train	Observed_train	chr_chr1
Chr3	70	3450001	3500000	-0.103033210320338	Observed	Train	Observed_train	chr_chr1
Chr3	71	3500001	3550000	-0.0520319952181375	Observed	Train	Observed_train	chr_chr1
Chr3	72	3550001	3600000	-0.0520319952181375	Observed	Train	Observed_train	chr_chr1
Chr3	73	3600001	3650000	-0.0520319952181375	Observed	Train	Observed_train	chr_chr1
Chr3	74	3650001	3700000	0.00190298866202506	Observed	Train	Observed_train	chr_chr1
Chr3	75	3700001	3750000	0.240209762955812	Observed	Train	Observed_train	chr_chr1
Chr3	76	3750001	3800000	0.265710370506912	Observed	Train	Observed_train	chr_chr1
Chr3	77	3800001	3850000	0.157840402746588	Observed	Train	Observed_train	chr_chr1
Chr3	78	3850001	3900000	0.132339795195488	Observed	Train	Observed_train	chr_chr1
Chr3	79	3900001	3950000	0.0784048113153262	Observed	Train	Observed_train	chr_chr1
Chr3	80	3950001	4000000	-0.108900747876261	Observed	Train	Observed_train	chr_chr1
Chr3	81	4000001	4050000	-0.296206307067848	Observed	Train	Observed_train	chr_chr1
Chr3	82	4050001	4100000	-0.296206307067848	Observed	Train	Observed_train	chr_chr1
Chr3	83	4100001	4150000	-0.270705699516747	Observed	Train	Observed_train	chr_chr1
Chr3	84	4150001	4200000	-0.111834516654223	Observed	Train	Observed_train	chr_chr1
Chr3	85	4200001	4250000	0.0215360586572012	Observed	Train	Observed_train	chr_chr1
Chr3	86	4250001	4300000	0.129406026417525	Observed	Train	Observed_train	chr_chr1
Chr3	87	4300001	4350000	-0.00103078011593655	Observed	Train	Observed_train	chr_chr1
Chr3	88	4350001	4400000	-0.00103078011593698	Observed	Train	Observed_train	chr_chr1
Chr3	89	4400001	4450000	0.0529042037642251	Observed	Train	Observed_train	chr_chr1
Chr3	90	4450001	4500000	0.132339795195487	Observed	Train	Observed_train	chr_chr1
Chr3	91	4500001	4550000	-0.00103078011593741	Observed	Train	Observed_train	chr_chr1
Chr3	92	4550001	4600000	-0.213836946858624	Observed	Train	Observed_train	chr_chr1
Chr3	93	4600001	4650000	-0.213836946858624	Observed	Train	Observed_train	chr_chr1
Chr3	94	4650001	4700000	-0.0520319952181375	Observed	Train	Observed_train	chr_chr1
Chr3	95	4700001	4750000	-0.1314675866494	Observed	Train	Observed_train	chr_chr1
Chr3	96	4750001	4800000	-0.1569681942005	Observed	Train	Observed_train	chr_chr1
Chr3	97	4800001	4850000	-0.0235976188890752	Observed	Train	Observed_train	chr_chr1
Chr3	98	4850001	4900000	-0.154034425422537	Observed	Train	Observed_train	chr_chr1
Chr3	99	4900001	4950000	-0.0206638501111123	Observed	Train	Observed_train	chr_chr1
Chr3	100	4950001	5000000	0.192142316631575	Observed	Train	Observed_train	chr_chr1
Chr3	101	5000001	5050000	0.138207332751413	Observed	Train	Observed_train	chr_chr1
Chr3	102	5050001	5100000	0.192142316631574	Observed	Train	Observed_train	chr_chr1
Chr3	103	5100001	5150000	0.112706725200313	Observed	Train	Observed_train	chr_chr1
Chr3	104	5150001	5200000	0.112706725200313	Observed	Train	Observed_train	chr_chr1
Chr3	105	5200001	5250000	0.0587717413201505	Observed	Train	Observed_train	chr_chr1
Chr3	106	5250001	5300000	0.192142316631575	Observed	Train	Observed_train	chr_chr1
Chr3	107	5300001	5350000	0.246077300511737	Observed	Train	Observed_train	chr_chr1
Chr3	108	5350001	5400000	0.325512891942999	Observed	Train	Observed_train	chr_chr1
Chr3	109	5400001	5450000	0.192142316631575	Observed	Train	Observed_train	chr_chr1
Chr3	110	5450001	5500000	0.138207332751413	Observed	Train	Observed_train	chr_chr1
Chr3	111	5500001	5550000	0.271577908062838	Observed	Train	Observed_train	chr_chr1
Chr3	112	5550001	5600000	0.00483675743998839	Observed	Train	Observed_train	chr_chr1
Chr3	113	5600001	5650000	0.0587717413201509	Observed	Train	Observed_train	chr_chr1
Chr3	114	5650001	5700000	0.112706725200313	Observed	Train	Observed_train	chr_chr1
Chr3	115	5700001	5750000	0.0587717413201513	Observed	Train	Observed_train	chr_chr1
Chr3	116	5750001	5800000	-0.154034425422536	Observed	Train	Observed_train	chr_chr1
Chr3	117	5800001	5850000	-0.179535032973636	Observed	Train	Observed_train	chr_chr1
Chr3	118	5850001	5900000	-0.151100656644574	Observed	Train	Observed_train	chr_chr1
Chr3	119	5900001	5950000	-0.151100656644574	Observed	Train	Observed_train	chr_chr1
Chr3	120	5950001	6000000	-0.151100656644574	Observed	Train	Observed_train	chr_chr1
Chr3	121	6000001	6050000	-0.151100656644574	Observed	Train	Observed_train	chr_chr1
Chr3	122	6050001	6100000	-0.0716650652133119	Observed	Train	Observed_train	chr_chr1
Chr3	123	6100001	6150000	-0.0716650652133119	Observed	Train	Observed_train	chr_chr1
Chr3	124	6150001	6200000	-0.0177300813331498	Observed	Train	Observed_train	chr_chr1
Chr3	125	6200001	6250000	-0.151100656644575	Observed	Train	Observed_train	chr_chr1
Chr3	126	6250001	6300000	-0.151100656644575	Observed	Train	Observed_train	chr_chr1
Chr3	127	6300001	6350000	-0.100099441542375	Observed	Train	Observed_train	chr_chr1
Chr3	128	6350001	6400000	-0.128533817871438	Observed	Train	Observed_train	chr_chr1
Chr3	129	6400001	6450000	-0.236403785631762	Observed	Train	Observed_train	chr_chr1
Chr3	130	6450001	6500000	-0.290338769511924	Observed	Train	Observed_train	chr_chr1
Chr3	131	6500001	6550000	-0.449209952374449	Observed	Train	Observed_train	chr_chr1
Chr3	132	6550001	6600000	-0.449209952374449	Observed	Train	Observed_train	chr_chr1
Chr3	133	6600001	6650000	-0.395274968494286	Observed	Train	Observed_train	chr_chr1
Chr3	134	6650001	6700000	-0.528645543805711	Observed	Train	Observed_train	chr_chr1
Chr3	135	6700001	6750000	-0.690450495446197	Observed	Train	Observed_train	chr_chr1
Chr3	136	6750001	6800000	-0.636515511566035	Observed	Train	Observed_train	chr_chr1
Chr3	137	6800001	6850000	-0.557079920134773	Observed	Train	Observed_train	chr_chr1
Chr3	138	6850001	6900000	-0.611014904014935	Observed	Train	Observed_train	chr_chr1
Chr3	139	6900001	6950000	-0.611014904014935	Observed	Train	Observed_train	chr_chr1
Chr3	140	6950001	7000000	-0.585514296463836	Observed	Train	Observed_train	chr_chr1
Chr3	141	7000001	7050000	-0.744385479326361	Observed	Train	Observed_train	chr_chr1
Chr3	142	7050001	7100000	-0.611014904014936	Observed	Train	Observed_train	chr_chr1
Chr3	143	7100001	7150000	-0.664949887895098	Observed	Train	Observed_train	chr_chr1
Chr3	144	7150001	7200000	-0.664949887895098	Observed	Train	Observed_train	chr_chr1
Chr3	145	7200001	7250000	-0.531579312583674	Observed	Train	Observed_train	chr_chr1
Chr3	146	7250001	7300000	-0.477644328703512	Observed	Train	Observed_train	chr_chr1
Chr3	147	7300001	7350000	-0.344273753392087	Observed	Train	Observed_train	chr_chr1
Chr3	148	7350001	7400000	-0.1314675866494	Observed	Train	Observed_train	chr_chr1
Chr3	149	7400001	7450000	-0.264838161960824	Observed	Train	Observed_train	chr_chr1
Chr3	150	7450001	7500000	-0.052031995218137	Observed	Train	Observed_train	chr_chr1
Chr3	151	7500001	7550000	0.081338580093287	Observed	Train	Observed_train	chr_chr1
Chr3	152	7550001	7600000	0.081338580093287	Observed	Train	Observed_train	chr_chr1
Chr3	153	7600001	7650000	0.081338580093287	Observed	Train	Observed_train	chr_chr1
Chr3	154	7650001	7700000	0.16077417152455	Observed	Train	Observed_train	chr_chr1
Chr3	155	7700001	7750000	0.319645354387074	Observed	Train	Observed_train	chr_chr1
Chr3	156	7750001	7800000	0.611887112561023	Observed	Train	Observed_train	chr_chr1
Chr3	157	7800001	7850000	0.745257687872446	Observed	Train	Observed_train	chr_chr1
Chr3	158	7850001	7900000	0.770758295423546	Observed	Train	Observed_train	chr_chr1
Chr3	159	7900001	7950000	0.770758295423546	Observed	Train	Observed_train	chr_chr1
Chr3	160	7950001	8000000	0.691322703992284	Observed	Train	Observed_train	chr_chr1
Chr3	161	8000001	8050000	0.770758295423546	Observed	Train	Observed_train	chr_chr1
Chr3	162	8050001	8100000	0.958063854615133	Observed	Train	Observed_train	chr_chr1
Chr3	163	8100001	8150000	0.932563247064032	Observed	Train	Observed_train	chr_chr1
Chr3	164	8150001	8200000	0.907062639512932	Observed	Train	Observed_train	chr_chr1
Chr3	165	8200001	8250000	0.82762704808167	Observed	Train	Observed_train	chr_chr1
Chr3	166	8250001	8300000	1.09436819870452	Observed	Train	Observed_train	chr_chr1
Chr3	167	8300001	8350000	1.04043321482436	Observed	Train	Observed_train	chr_chr1
Chr3	168	8350001	8400000	1.01493260727326	Observed	Train	Observed_train	chr_chr1
Chr3	169	8400001	8450000	0.989431999722158	Observed	Train	Observed_train	chr_chr1
Chr3	170	8450001	8500000	1.4689793170877	Observed	Train	Observed_train	chr_chr1
Chr3	171	8500001	8550000	1.4689793170877	Observed	Train	Observed_train	chr_chr1
Chr3	172	8550001	8600000	1.54841490851896	Observed	Train	Observed_train	chr_chr1
Chr3	173	8600001	8650000	1.73278669893258	Observed	Train	Observed_train	chr_chr1
Chr3	174	8650001	8700000	1.67885171505242	Observed	Train	Observed_train	chr_chr1
Chr3	175	8700001	8750000	1.75828730648368	Observed	Train	Observed_train	chr_chr1
Chr3	176	8750001	8800000	1.83772289791494	Observed	Train	Observed_train	chr_chr1
Chr3	177	8800001	8850000	1.78378791403478	Observed	Train	Observed_train	chr_chr1
Chr3	178	8850001	8900000	1.70435232260352	Observed	Train	Observed_train	chr_chr1
Chr3	179	8900001	8950000	1.67885171505242	Observed	Train	Observed_train	chr_chr1
Chr3	180	8950001	9000000	1.72985293015462	Observed	Train	Observed_train	chr_chr1
Chr3	181	9000001	9050000	1.62491673117226	Observed	Train	Observed_train	chr_chr1
Chr3	182	9050001	9100000	1.72985293015462	Observed	Train	Observed_train	chr_chr1
Chr3	183	9100001	9150000	1.72985293015462	Observed	Train	Observed_train	chr_chr1
Chr3	184	9150001	9200000	1.72985293015462	Observed	Train	Observed_train	chr_chr1
Chr3	185	9200001	9250000	1.78378791403478	Observed	Train	Observed_train	chr_chr1
Chr3	186	9250001	9300000	1.70435232260352	Observed	Train	Observed_train	chr_chr1
Chr3	187	9300001	9350000	1.65041733872336	Observed	Train	Observed_train	chr_chr1
Chr3	188	9350001	9400000	1.46311177953177	Observed	Train	Observed_train	chr_chr1
Chr3	189	9400001	9450000	1.32974120422034	Observed	Train	Observed_train	chr_chr1
Chr3	190	9450001	9500000	1.40917679565161	Observed	Train	Observed_train	chr_chr1
Chr3	191	9500001	9550000	1.30130682789128	Observed	Train	Observed_train	chr_chr1
Chr3	192	9550001	9600000	1.16793625257986	Observed	Train	Observed_train	chr_chr1
Chr3	193	9600001	9650000	1.06006628481953	Observed	Train	Observed_train	chr_chr1
Chr3	194	9650001	9700000	1.06006628481953	Observed	Train	Observed_train	chr_chr1
Chr3	195	9700001	9750000	0.980630693388271	Observed	Train	Observed_train	chr_chr1
Chr3	196	9750001	9800000	0.901195101957008	Observed	Train	Observed_train	chr_chr1
Chr3	197	9800001	9850000	0.60895334378306	Observed	Train	Observed_train	chr_chr1
Chr3	198	9850001	9900000	0.796258902974647	Observed	Train	Observed_train	chr_chr1
Chr3	199	9900001	9950000	0.850193886854809	Observed	Train	Observed_train	chr_chr1
Chr3	200	9950001	10000000	0.688388935214322	Observed	Train	Observed_train	chr_chr1
Chr3	201	10000001	10050000	0.92669570950811	Observed	Train	Observed_train	chr_chr1
Chr3	202	10050001	10100000	1.0885006611486	Observed	Train	Observed_train	chr_chr1
Chr3	203	10100001	10150000	0.90119510195701	Observed	Train	Observed_train	chr_chr1
Chr3	204	10150001	10200000	0.926695709508108	Observed	Train	Observed_train	chr_chr1
Chr3	205	10200001	10250000	1.00613130093937	Observed	Train	Observed_train	chr_chr1
Chr3	206	10250001	10300000	1.08556689237063	Observed	Train	Observed_train	chr_chr1
Chr3	207	10300001	10350000	0.793325134196685	Observed	Train	Observed_train	chr_chr1
Chr3	208	10350001	10400000	0.847260118076847	Observed	Train	Observed_train	chr_chr1
Chr3	336	16750001	16800000	1.15123695136264	Observed	Train	Observed_train	chr_chr1
Chr3	337	16800001	16850000	1.23067254279391	Observed	Train	Observed_train	chr_chr1
Chr3	338	16850001	16900000	1.31010813422517	Observed	Train	Observed_train	chr_chr1
Chr3	339	16900001	16950000	1.38954372565643	Observed	Train	Observed_train	chr_chr1
Chr3	340	16950001	17000000	1.49447992463879	Observed	Train	Observed_train	chr_chr1
Chr3	341	17000001	17050000	1.44054494075863	Observed	Train	Observed_train	chr_chr1
Chr3	342	17050001	17100000	1.41211056442957	Observed	Train	Observed_train	chr_chr1
Chr3	343	17100001	17150000	1.41211056442957	Observed	Train	Observed_train	chr_chr1
Chr3	344	17150001	17200000	1.19637062890892	Observed	Train	Observed_train	chr_chr1
Chr3	345	17200001	17250000	0.904128870734971	Observed	Train	Observed_train	chr_chr1
Chr3	346	17250001	17300000	0.850193886854809	Observed	Train	Observed_train	chr_chr1
Chr3	347	17300001	17350000	0.662888327663222	Observed	Train	Observed_train	chr_chr1
Chr3	348	17350001	17400000	0.662888327663222	Observed	Train	Observed_train	chr_chr1
Chr3	349	17400001	17450000	0.608953343783061	Observed	Train	Observed_train	chr_chr1
Chr3	350	17450001	17500000	0.475582768471636	Observed	Train	Observed_train	chr_chr1
Chr3	351	17500001	17550000	0.529517752351799	Observed	Train	Observed_train	chr_chr1
Chr3	352	17550001	17600000	0.662888327663222	Observed	Train	Observed_train	chr_chr1
Chr3	353	17600001	17650000	0.396147177040373	Observed	Train	Observed_train	chr_chr1
Chr3	354	17650001	17700000	0.850193886854809	Observed	Train	Observed_train	chr_chr1
Chr3	355	17700001	17750000	0.745257687872447	Observed	Train	Observed_train	chr_chr1
Chr3	356	17750001	17800000	0.637387720112123	Observed	Train	Observed_train	chr_chr1
Chr3	357	17800001	17850000	0.396147177040373	Observed	Train	Observed_train	chr_chr1
Chr3	358	17850001	17900000	0.342212193160212	Observed	Train	Observed_train	chr_chr1
Chr3	359	17900001	17950000	0.183341010297687	Observed	Train	Observed_train	chr_chr1
Chr3	360	17950001	18000000	0.0499704349862626	Observed	Train	Observed_train	chr_chr1
Chr3	361	18000001	18050000	0.342212193160212	Observed	Train	Observed_train	chr_chr1
Chr3	362	18050001	18100000	0.662888327663224	Observed	Train	Observed_train	chr_chr1
Chr3	363	18100001	18150000	0.929629478286073	Observed	Train	Observed_train	chr_chr1
Chr3	364	18150001	18200000	0.929629478286073	Observed	Train	Observed_train	chr_chr1
Chr3	365	18200001	18250000	0.983564462166234	Observed	Train	Observed_train	chr_chr1
Chr3	366	18250001	18300000	1.17087002135782	Observed	Train	Observed_train	chr_chr1
Chr3	367	18300001	18350000	1.22480500523798	Observed	Train	Observed_train	chr_chr1
Chr3	368	18350001	18400000	1.49154615586083	Observed	Train	Observed_train	chr_chr1
Chr3	369	18400001	18450000	1.54548113974099	Observed	Train	Observed_train	chr_chr1
Chr3	370	18450001	18500000	1.41211056442957	Observed	Train	Observed_train	chr_chr1
Chr3	371	18500001	18550000	1.14536941380672	Observed	Train	Observed_train	chr_chr1
Chr3	372	18550001	18600000	1.14536941380672	Observed	Train	Observed_train	chr_chr1
Chr3	373	18600001	18650000	1.14536941380672	Observed	Train	Observed_train	chr_chr1
Chr3	374	18650001	18700000	1.06593382237546	Observed	Train	Observed_train	chr_chr1
Chr3	375	18700001	18750000	0.881562031961834	Observed	Train	Observed_train	chr_chr1
Chr3	376	18750001	18800000	0.481450306027561	Observed	Train	Observed_train	chr_chr1
Chr3	377	18800001	18850000	0.614820881338986	Observed	Train	Observed_train	chr_chr1
Chr3	378	18850001	18900000	0.427515322147399	Observed	Train	Observed_train	chr_chr1
Chr3	379	18900001	18950000	0.560885897458823	Observed	Train	Observed_train	chr_chr1
Chr3	380	18950001	19000000	0.506950913578661	Observed	Train	Observed_train	chr_chr1
Chr3	381	19000001	19050000	0.453015929698499	Observed	Train	Observed_train	chr_chr1
Chr3	382	19050001	19100000	0.453015929698499	Observed	Train	Observed_train	chr_chr1
Chr3	383	19100001	19150000	0.453015929698498	Observed	Train	Observed_train	chr_chr1
Chr3	384	19150001	19200000	0.506950913578661	Observed	Train	Observed_train	chr_chr1
Chr3	385	19200001	19250000	0.614820881338984	Observed	Train	Observed_train	chr_chr1
Chr3	386	19250001	19300000	0.589320273787884	Observed	Train	Observed_train	chr_chr1
Chr3	387	19300001	19350000	0.668755865219146	Observed	Train	Observed_train	chr_chr1
Chr3	388	19350001	19400000	0.589320273787884	Observed	Train	Observed_train	chr_chr1
Chr3	389	19400001	19450000	0.589320273787884	Observed	Train	Observed_train	chr_chr1
Chr3	390	19450001	19500000	0.697190241548209	Observed	Train	Observed_train	chr_chr1
Chr3	391	19500001	19550000	0.697190241548209	Observed	Train	Observed_train	chr_chr1
Chr3	392	19550001	19600000	0.589320273787885	Observed	Train	Observed_train	chr_chr1
Chr3	393	19600001	19650000	0.455949698476461	Observed	Train	Observed_train	chr_chr1
Chr3	394	19650001	19700000	0.830560816859635	Observed	Train	Observed_train	chr_chr1
Chr3	395	19700001	19750000	0.617754650116948	Observed	Train	Observed_train	chr_chr1
Chr3	396	19750001	19800000	0.563819666236786	Observed	Train	Observed_train	chr_chr1
Chr3	397	19800001	19850000	0.697190241548209	Observed	Train	Observed_train	chr_chr1
Chr3	398	19850001	19900000	0.909996408290897	Observed	Train	Observed_train	chr_chr1
Chr3	399	19900001	19950000	0.909996408290897	Observed	Train	Observed_train	chr_chr1
Chr3	400	19950001	20000000	1.01786637605122	Observed	Train	Observed_train	chr_chr1
Chr3	401	20000001	20050000	1.09730196748248	Observed	Train	Observed_train	chr_chr1
Chr3	402	20050001	20100000	0.912930177068859	Observed	Train	Observed_train	chr_chr1
Chr3	403	20100001	20150000	0.512818451134585	Observed	Train	Observed_train	chr_chr1
Chr3	404	20150001	20200000	0.300012284391899	Observed	Train	Observed_train	chr_chr1
Chr3	405	20200001	20250000	0.353947268272061	Observed	Train	Observed_train	chr_chr1
Chr3	406	20250001	20300000	0.300012284391899	Observed	Train	Observed_train	chr_chr1
Chr3	407	20300001	20350000	0.0587717413201496	Observed	Train	Observed_train	chr_chr1
Chr3	408	20350001	20400000	-0.0206638501111123	Observed	Train	Observed_train	chr_chr1
Chr3	409	20400001	20450000	-0.233470016853799	Observed	Train	Observed_train	chr_chr1
Chr3	410	20450001	20500000	-0.287405000733961	Observed	Train	Observed_train	chr_chr1
Chr3	411	20500001	20550000	-0.207969409302699	Observed	Train	Observed_train	chr_chr1
Chr3	412	20550001	20600000	-0.128533817871436	Observed	Train	Observed_train	chr_chr1
Chr3	413	20600001	20650000	-0.207969409302699	Observed	Train	Observed_train	chr_chr1
Chr3	414	20650001	20700000	-0.207969409302699	Observed	Train	Observed_train	chr_chr1
Chr3	415	20700001	20750000	-0.207969409302698	Observed	Train	Observed_train	chr_chr1
Chr3	416	20750001	20800000	-0.182468801751599	Observed	Train	Observed_train	chr_chr1
Chr3	417	20800001	20850000	-0.207969409302698	Observed	Train	Observed_train	chr_chr1
Chr3	418	20850001	20900000	-0.341339984614123	Observed	Train	Observed_train	chr_chr1
Chr3	419	20900001	20950000	-0.261904393182861	Observed	Train	Observed_train	chr_chr1
Chr3	420	20950001	21000000	-0.474710559925548	Observed	Train	Observed_train	chr_chr1
Chr3	421	21000001	21050000	-0.55414615135681	Observed	Train	Observed_train	chr_chr1
Chr3	422	21050001	21100000	-0.57964675890791	Observed	Train	Observed_train	chr_chr1
Chr3	423	21100001	21150000	-0.57964675890791	Observed	Train	Observed_train	chr_chr1
Chr3	424	21150001	21200000	-0.713017334219334	Observed	Train	Observed_train	chr_chr1
Chr3	425	21200001	21250000	-0.713017334219334	Observed	Train	Observed_train	chr_chr1
Chr3	426	21250001	21300000	-0.792452925650597	Observed	Train	Observed_train	chr_chr1
Chr3	427	21300001	21350000	-0.846387909530759	Observed	Train	Observed_train	chr_chr1
Chr3	428	21350001	21400000	-0.738517941770434	Observed	Train	Observed_train	chr_chr1
Chr3	429	21400001	21450000	-0.417841807267423	Observed	Train	Observed_train	chr_chr1
Chr3	430	21450001	21500000	-0.417841807267423	Observed	Train	Observed_train	chr_chr1
Chr3	431	21500001	21550000	-0.527990367719983	Observed	Train	Observed_train	chr_chr1
Chr3	432	21550001	21600000	-0.527990367719983	Observed	Train	Observed_train	chr_chr1
Chr3	433	21600001	21650000	0.677539705253444	Observed	Train	Observed_train	chr_chr1
Chr3	434	21650001	21700000	0.767141252599646	Observed	Train	Observed_train	chr_chr1
Chr3	435	21700001	21750000	0.571733418759958	Observed	Train	Observed_train	chr_chr1
Chr3	436	21750001	21800000	0.709253948883877	Observed	Train	Observed_train	chr_chr1
Chr3	437	21800001	21850000	0.798855496230078	Observed	Train	Observed_train	chr_chr1
Chr3	438	21850001	21900000	0.665484920918654	Observed	Train	Observed_train	chr_chr1
Chr3	439	21900001	21950000	0.398743770295805	Observed	Train	Observed_train	chr_chr1
Chr3	440	21950001	22000000	0.290873802535481	Observed	Train	Observed_train	chr_chr1
Chr3	441	22000001	22050000	0.30827213543848	Observed	Train	Observed_train	chr_chr1
Chr3	442	22050001	22100000	0.228836544007218	Observed	Train	Observed_train	chr_chr1
Chr3	443	22100001	22150000	0.210568123593095	Observed	Train	Observed_train	chr_chr1
Chr3	444	22150001	22200000	0.39171928024309	Observed	Train	Observed_train	chr_chr1
Chr3	445	22200001	22250000	0.337784296362928	Observed	Train	Observed_train	chr_chr1
Chr3	446	22250001	22300000	0.283849312482766	Observed	Train	Observed_train	chr_chr1
Chr3	447	22300001	22350000	0.283849312482766	Observed	Train	Observed_train	chr_chr1
Chr3	448	22350001	22400000	0.283849312482766	Observed	Train	Observed_train	chr_chr1
Chr3	449	22400001	22450000	0.229914328602604	Observed	Train	Observed_train	chr_chr1
Chr3	450	22450001	22500000	0.175979344722442	Observed	Train	Observed_train	chr_chr1
Chr3	451	22500001	22550000	0.175979344722442	Observed	Train	Observed_train	chr_chr1
Chr3	452	22550001	22600000	0.175979344722442	Observed	Train	Observed_train	chr_chr1
Chr3	453	22600001	22650000	0.175979344722442	Observed	Train	Observed_train	chr_chr1
Chr3	454	22650001	22700000	0.175979344722442	Observed	Train	Observed_train	chr_chr1
Chr3	455	22700001	22750000	0.175979344722442	Observed	Train	Observed_train	chr_chr1
Chr3	456	22750001	22800000	0.175979344722442	Observed	Train	Observed_train	chr_chr1
Chr3	457	22800001	22850000	0.175979344722442	Observed	Train	Observed_train	chr_chr1
Chr3	458	22850001	22900000	0.175979344722442	Observed	Train	Observed_train	chr_chr1
Chr3	459	22900001	22950000	0.175979344722442	Observed	Train	Observed_train	chr_chr1
Chr3	460	22950001	23000000	0.175979344722442	Observed	Train	Observed_train	chr_chr1
Chr3	461	23000001	23050000	0.175979344722442	Observed	Train	Observed_train	chr_chr1
Chr3	462	23050001	23100000	0.175979344722442	Observed	Train	Observed_train	chr_chr1
Chr3	463	23100001	23150000	0.175979344722442	Observed	Train	Observed_train	chr_chr1
Chr3	464	23150001	23200000	0.175979344722442	Observed	Train	Observed_train	chr_chr1
Chr3	465	23200001	23250000	0.175979344722442	Observed	Train	Observed_train	chr_chr1
Chr3	466	23250001	23300000	0.175979344722442	Observed	Train	Observed_train	chr_chr1
Chr3	467	23300001	23350000	0.175979344722442	Observed	Train	Observed_train	chr_chr1
Chr3	468	23350001	23400000	0.175979344722442	Observed	Train	Observed_train	chr_chr1
Chr3	469	23400001	23450000	0.175979344722442	Observed	Train	Observed_train	chr_chr1
Chr3	470	23450001	23459830	0.175979344722442	Observed	Train	Observed_train	chr_chr1
Chr4	1	1	50000	2.14421639715044	Observed	Train	Observed_train	chr_chr1
Chr4	2	50001	100000	2.14421639715044	Observed	Train	Observed_train	chr_chr1
Chr4	3	100001	150000	2.14421639715044	Observed	Train	Observed_train	chr_chr1
Chr4	4	150001	200000	2.14421639715044	Observed	Train	Observed_train	chr_chr1
Chr4	5	200001	250000	2.14421639715044	Observed	Train	Observed_train	chr_chr1
Chr4	6	250001	300000	2.14421639715044	Observed	Train	Observed_train	chr_chr1
Chr4	7	300001	350000	2.14421639715044	Observed	Train	Observed_train	chr_chr1
Chr4	8	350001	400000	2.14421639715044	Observed	Train	Observed_train	chr_chr1
Chr4	9	400001	450000	2.14421639715044	Observed	Train	Observed_train	chr_chr1
Chr4	10	450001	500000	2.14421639715044	Observed	Train	Observed_train	chr_chr1
Chr4	11	500001	550000	2.14421639715044	Observed	Train	Observed_train	chr_chr1
Chr4	12	550001	600000	2.14421639715044	Observed	Train	Observed_train	chr_chr1
Chr4	13	600001	650000	2.14421639715044	Observed	Train	Observed_train	chr_chr1
Chr4	14	650001	700000	2.14421639715044	Observed	Train	Observed_train	chr_chr1
Chr4	15	700001	750000	2.14421639715044	Observed	Train	Observed_train	chr_chr1
Chr4	16	750001	800000	2.14421639715044	Observed	Train	Observed_train	chr_chr1
Chr4	17	800001	850000	2.14421639715044	Observed	Train	Observed_train	chr_chr1
Chr4	18	850001	900000	2.14421639715044	Observed	Train	Observed_train	chr_chr1
Chr4	19	900001	950000	2.14421639715044	Observed	Train	Observed_train	chr_chr1
Chr4	20	950001	1000000	2.14421639715044	Observed	Train	Observed_train	chr_chr1
Chr4	21	1000001	1050000	2.14421639715044	Observed	Train	Observed_train	chr_chr1
Chr4	22	1050001	1100000	2.14421639715044	Observed	Train	Observed_train	chr_chr1
Chr4	134	6650001	6700000	1.81698850179015	Observed	Train	Observed_train	chr_chr1
Chr4	135	6700001	6750000	1.78516661259594	Observed	Train	Observed_train	chr_chr1
Chr4	136	6750001	6800000	1.97129509507599	Observed	Train	Observed_train	chr_chr1
Chr4	137	6800001	6850000	1.91005274303018	Observed	Train	Observed_train	chr_chr1
Chr4	138	6850001	6900000	2.27990809179658	Observed	Train	Observed_train	chr_chr1
Chr4	139	6900001	6950000	2.18684385055655	Observed	Train	Observed_train	chr_chr1
Chr4	140	6950001	7000000	1.87823085383596	Observed	Train	Observed_train	chr_chr1
Chr4	141	7000001	7050000	1.87823085383596	Observed	Train	Observed_train	chr_chr1
Chr4	142	7050001	7100000	1.87823085383596	Observed	Train	Observed_train	chr_chr1
Chr4	143	7100001	7150000	1.93947301603069	Observed	Train	Observed_train	chr_chr1
Chr4	144	7150001	7200000	2.06435914646493	Observed	Train	Observed_train	chr_chr1
Chr4	145	7200001	7250000	1.81698850179015	Observed	Train	Observed_train	chr_chr1
Chr4	146	7250001	7300000	1.75574614974434	Observed	Train	Observed_train	chr_chr1
Chr4	147	7300001	7350000	1.84881039098437	Observed	Train	Observed_train	chr_chr1
Chr4	148	7350001	7400000	1.57201928345799	Observed	Train	Observed_train	chr_chr1
Chr4	149	7400001	7450000	1.41771269017215	Observed	Train	Observed_train	chr_chr1
Chr4	150	7450001	7500000	1.20216393469159	Observed	Train	Observed_train	chr_chr1
Chr4	151	7500001	7550000	1.2634062867374	Observed	Train	Observed_train	chr_chr1
Chr4	152	7550001	7600000	1.23398601373688	Observed	Train	Observed_train	chr_chr1
Chr4	153	7600001	7650000	1.26580809278218	Observed	Train	Observed_train	chr_chr1
Chr4	154	7650001	7700000	1.14332357854164	Observed	Train	Observed_train	chr_chr1
Chr4	155	7700001	7750000	1.05025933730161	Observed	Train	Observed_train	chr_chr1
Chr4	156	7750001	7800000	0.957195096061589	Observed	Train	Observed_train	chr_chr1
Chr4	157	7800001	7850000	0.957195096061588	Observed	Train	Observed_train	chr_chr1
Chr4	158	7850001	7900000	1.23398620358797	Observed	Train	Observed_train	chr_chr1
Chr4	159	7900001	7950000	1.20216412454267	Observed	Train	Observed_train	chr_chr1
Chr4	160	7950001	8000000	1.10909988330264	Observed	Train	Observed_train	chr_chr1
Chr4	161	8000001	8050000	1.17034223534845	Observed	Train	Observed_train	chr_chr1
Chr4	162	8050001	8100000	1.17034223534845	Observed	Train	Observed_train	chr_chr1
Chr4	163	8100001	8150000	1.07727799410843	Observed	Train	Observed_train	chr_chr1
Chr4	164	8150001	8200000	1.13852034615424	Observed	Train	Observed_train	chr_chr1
Chr4	165	8200001	8250000	1.07727799410843	Observed	Train	Observed_train	chr_chr1
Chr4	166	8250001	8300000	1.01603564206262	Observed	Train	Observed_train	chr_chr1
Chr4	167	8300001	8350000	0.986615369062103	Observed	Train	Observed_train	chr_chr1
Chr4	168	8350001	8400000	0.986615369062103	Observed	Train	Observed_train	chr_chr1
Chr4	169	8400001	8450000	1.14092196234794	Observed	Train	Observed_train	chr_chr1
Chr4	170	8450001	8500000	1.0184374481074	Observed	Train	Observed_train	chr_chr1
Chr4	171	8500001	8550000	0.957195096061588	Observed	Train	Observed_train	chr_chr1
Chr4	172	8550001	8600000	1.17274385154215	Observed	Train	Observed_train	chr_chr1
Chr4	173	8600001	8650000	0.802888502775751	Observed	Train	Observed_train	chr_chr1
Chr4	174	8650001	8700000	0.802888502775751	Observed	Train	Observed_train	chr_chr1
Chr4	175	8700001	8750000	0.709824261535725	Observed	Train	Observed_train	chr_chr1
Chr4	176	8750001	8800000	0.494275506055159	Observed	Train	Observed_train	chr_chr1
Chr4	177	8800001	8850000	0.246904671529297	Observed	Train	Observed_train	chr_chr1
Chr4	178	8850001	8900000	0.462453427009864	Observed	Train	Observed_train	chr_chr1
Chr4	179	8900001	8950000	0.185662319483486	Observed	Train	Observed_train	chr_chr1
Chr4	180	8950001	9000000	0.185662319483486	Observed	Train	Observed_train	chr_chr1
Chr4	181	9000001	9050000	0.185662319483486	Observed	Train	Observed_train	chr_chr1
Chr4	182	9050001	9100000	0.339968912769323	Observed	Train	Observed_train	chr_chr1
Chr4	183	9100001	9150000	0.339968912769323	Observed	Train	Observed_train	chr_chr1
Chr4	184	9150001	9200000	0.371790991814619	Observed	Train	Observed_train	chr_chr1
Chr4	185	9200001	9250000	0.401211264815135	Observed	Train	Observed_train	chr_chr1
Chr4	186	9250001	9300000	0.49427550605516	Observed	Train	Observed_train	chr_chr1
Chr4	187	9300001	9350000	0.802888502775752	Observed	Train	Observed_train	chr_chr1
Chr4	188	9350001	9400000	0.709824261535726	Observed	Train	Observed_train	chr_chr1
Chr4	189	9400001	9450000	0.802888502775753	Observed	Train	Observed_train	chr_chr1
Chr4	190	9450001	9500000	0.986615369062104	Observed	Train	Observed_train	chr_chr1
Chr4	191	9500001	9550000	1.07967961030213	Observed	Train	Observed_train	chr_chr1
Chr4	192	9550001	9600000	1.20216412454267	Observed	Train	Observed_train	chr_chr1
Chr4	193	9600001	9650000	1.14092177249686	Observed	Train	Observed_train	chr_chr1
Chr4	194	9650001	9700000	1.2658079029311	Observed	Train	Observed_train	chr_chr1
Chr4	195	9700001	9750000	1.38829241717164	Observed	Train	Observed_train	chr_chr1
Chr4	196	9750001	9800000	1.66508352469801	Observed	Train	Observed_train	chr_chr1
Chr4	197	9800001	9850000	1.85121200717806	Observed	Train	Observed_train	chr_chr1
Chr4	198	9850001	9900000	1.69690541389223	Observed	Train	Observed_train	chr_chr1
Chr4	199	9900001	9950000	1.54259882060639	Observed	Train	Observed_train	chr_chr1
Chr4	200	9950001	10000000	1.54259882060639	Observed	Train	Observed_train	chr_chr1
Chr4	201	10000001	10050000	1.48135646856058	Observed	Train	Observed_train	chr_chr1
Chr4	202	10050001	10100000	1.42011411651477	Observed	Train	Observed_train	chr_chr1
Chr4	203	10100001	10150000	1.42011411651477	Observed	Train	Observed_train	chr_chr1
Chr4	204	10150001	10200000	1.42011411651477	Observed	Train	Observed_train	chr_chr1
Chr4	205	10200001	10250000	1.4813562787095	Observed	Train	Observed_train	chr_chr1
Chr4	206	10250001	10300000	1.88303351667011	Observed	Train	Observed_train	chr_chr1
Chr4	207	10300001	10350000	1.94427586871593	Observed	Train	Observed_train	chr_chr1
Chr4	208	10350001	10400000	2.00551822076174	Observed	Train	Observed_train	chr_chr1
Chr4	209	10400001	10450000	2.00551822076174	Observed	Train	Observed_train	chr_chr1
Chr4	210	10450001	10500000	1.91245397952171	Observed	Train	Observed_train	chr_chr1
Chr4	211	10500001	10550000	1.81938973828169	Observed	Train	Observed_train	chr_chr1
Chr4	212	10550001	10600000	1.97369633156752	Observed	Train	Observed_train	chr_chr1
Chr4	213	10600001	10650000	1.8806320903275	Observed	Train	Observed_train	chr_chr1
Chr4	214	10650001	10700000	1.94187444237331	Observed	Train	Observed_train	chr_chr1
Chr4	215	10700001	10750000	2.00311679441912	Observed	Train	Observed_train	chr_chr1
Chr4	216	10750001	10800000	1.94187444237331	Observed	Train	Observed_train	chr_chr1
Chr4	217	10800001	10850000	2.00311660456804	Observed	Train	Observed_train	chr_chr1
Chr4	218	10850001	10900000	2.00311660456804	Observed	Train	Observed_train	chr_chr1
Chr4	219	10900001	10950000	2.12800292485336	Observed	Train	Observed_train	chr_chr1
Chr4	220	10950001	11000000	2.22106716609339	Observed	Train	Observed_train	chr_chr1
Chr4	221	11000001	11050000	2.56390385805297	Observed	Train	Observed_train	chr_chr1
Chr4	222	11050001	11100000	2.71821045133881	Observed	Train	Observed_train	chr_chr1
Chr4	223	11100001	11150000	2.56390385805297	Observed	Train	Observed_train	chr_chr1
Chr4	224	11150001	11200000	2.71821045133881	Observed	Train	Observed_train	chr_chr1
Chr4	225	11200001	11250000	2.68638837229351	Observed	Train	Observed_train	chr_chr1
Chr4	226	11250001	11300000	2.68638837229351	Observed	Train	Observed_train	chr_chr1
Chr4	227	11300001	11350000	2.6251460202477	Observed	Train	Observed_train	chr_chr1
Chr4	228	11350001	11400000	2.31653302352711	Observed	Train	Observed_train	chr_chr1
Chr4	229	11400001	11450000	2.2552906714813	Observed	Train	Observed_train	chr_chr1
Chr4	230	11450001	11500000	2.19404831943549	Observed	Train	Observed_train	chr_chr1
Chr4	231	11500001	11550000	2.03974172614965	Observed	Train	Observed_train	chr_chr1
Chr4	232	11550001	11600000	2.13280596738967	Observed	Train	Observed_train	chr_chr1
Chr4	233	11600001	11650000	1.8560148598633	Observed	Train	Observed_train	chr_chr1
Chr4	234	11650001	11700000	1.8560148598633	Observed	Train	Observed_train	chr_chr1
Chr4	235	11700001	11750000	1.63806448818903	Observed	Train	Observed_train	chr_chr1
Chr4	236	11750001	11800000	1.42251573270847	Observed	Train	Observed_train	chr_chr1
Chr4	237	11800001	11850000	1.11390273598788	Observed	Train	Observed_train	chr_chr1
Chr4	238	11850001	11900000	0.927774253507824	Observed	Train	Observed_train	chr_chr1
Chr4	239	11900001	11950000	0.927774253507824	Observed	Train	Observed_train	chr_chr1
Chr4	240	11950001	12000000	0.805289739267284	Observed	Train	Observed_train	chr_chr1
Chr4	241	12000001	12050000	0.744047577072554	Observed	Train	Observed_train	chr_chr1
Chr4	242	12050001	12100000	0.83711181831258	Observed	Train	Observed_train	chr_chr1
Chr4	243	12100001	12150000	0.83711181831258	Observed	Train	Observed_train	chr_chr1
Chr4	244	12150001	12200000	1.05266057379315	Observed	Train	Observed_train	chr_chr1
Chr4	245	12200001	12250000	1.05266057379315	Observed	Train	Observed_train	chr_chr1
Chr4	246	12250001	12300000	0.991418411598418	Observed	Train	Observed_train	chr_chr1
Chr4	247	12300001	12350000	0.650983525683613	Observed	Train	Observed_train	chr_chr1
Chr4	248	12350001	12400000	0.589741173637801	Observed	Train	Observed_train	chr_chr1
Chr4	249	12400001	12450000	0.557919094592506	Observed	Train	Observed_train	chr_chr1
Chr4	250	12450001	12500000	0.557919094592506	Observed	Train	Observed_train	chr_chr1
Chr4	251	12500001	12550000	0.46485485335248	Observed	Train	Observed_train	chr_chr1
Chr4	252	12550001	12600000	0.46485485335248	Observed	Train	Observed_train	chr_chr1
Chr4	253	12600001	12650000	0.310548260066643	Observed	Train	Observed_train	chr_chr1
Chr4	254	12650001	12700000	0.310548260066643	Observed	Train	Observed_train	chr_chr1
Chr4	255	12700001	12750000	0.310548260066643	Observed	Train	Observed_train	chr_chr1
Chr4	256	12750001	12800000	0.278726181021347	Observed	Train	Observed_train	chr_chr1
Chr4	257	12800001	12850000	0.278726181021347	Observed	Train	Observed_train	chr_chr1
Chr4	258	12850001	12900000	0.217484018826618	Observed	Train	Observed_train	chr_chr1
Chr4	259	12900001	12950000	0.217484018826618	Observed	Train	Observed_train	chr_chr1
Chr4	260	12950001	13000000	-0.0617087048934577	Observed	Train	Observed_train	chr_chr1
Chr4	261	13000001	13050000	0.060775809347083	Observed	Train	Observed_train	chr_chr1
Chr4	262	13050001	13100000	-0.343303044807232	Observed	Train	Observed_train	chr_chr1
Chr4	263	13100001	13150000	-0.497609638093069	Observed	Train	Observed_train	chr_chr1
Chr4	264	13150001	13200000	-0.49760963809307	Observed	Train	Observed_train	chr_chr1
Chr4	265	13200001	13250000	-0.49760963809307	Observed	Train	Observed_train	chr_chr1
Chr4	266	13250001	13300000	-0.620094152333611	Observed	Train	Observed_train	chr_chr1
Chr4	267	13300001	13350000	-0.835642907814176	Observed	Train	Observed_train	chr_chr1
Chr4	268	13350001	13400000	-0.928707149054202	Observed	Train	Observed_train	chr_chr1
Chr4	269	13400001	13450000	-0.867464797008391	Observed	Train	Observed_train	chr_chr1
Chr4	270	13450001	13500000	-0.713158203722553	Observed	Train	Observed_train	chr_chr1
Chr4	271	13500001	13550000	-0.651915851676742	Observed	Train	Observed_train	chr_chr1
Chr4	272	13550001	13600000	-0.713158013871471	Observed	Train	Observed_train	chr_chr1
Chr4	273	13600001	13650000	-0.899286496351521	Observed	Train	Observed_train	chr_chr1
Chr4	274	13650001	13700000	-0.899286496351521	Observed	Train	Observed_train	chr_chr1
Chr4	275	13700001	13750000	-0.992350737591547	Observed	Train	Observed_train	chr_chr1
Chr4	276	13750001	13800000	-0.960528848397333	Observed	Train	Observed_train	chr_chr1
Chr4	277	13800001	13850000	-0.40454501715088	Observed	Train	Observed_train	chr_chr1
Chr4	278	13850001	13900000	-0.465787369196691	Observed	Train	Observed_train	chr_chr1
Chr4	279	13900001	13950000	-0.372723127956666	Observed	Train	Observed_train	chr_chr1
Chr4	280	13950001	14000000	-0.311480775910855	Observed	Train	Observed_train	chr_chr1
Chr4	281	14000001	14050000	-0.188996261670314	Observed	Train	Observed_train	chr_chr1
Chr4	282	14050001	14100000	-0.250238613716125	Observed	Train	Observed_train	chr_chr1
Chr4	283	14100001	14150000	-0.28206050291034	Observed	Train	Observed_train	chr_chr1
Chr4	284	14150001	14200000	-0.188996261670314	Observed	Train	Observed_train	chr_chr1
Chr4	285	14200001	14250000	-0.40454501715088	Observed	Train	Observed_train	chr_chr1
Chr4	286	14250001	14300000	-0.436366906345094	Observed	Train	Observed_train	chr_chr1
Chr4	287	14300001	14350000	-0.590673499630931	Observed	Train	Observed_train	chr_chr1
Chr4	288	14350001	14400000	-0.497609258390905	Observed	Train	Observed_train	chr_chr1
Chr4	289	14400001	14450000	-0.40454501715088	Observed	Train	Observed_train	chr_chr1
Chr4	290	14450001	14500000	-0.527029531391421	Observed	Train	Observed_train	chr_chr1
Chr4	291	14500001	14550000	-0.495207642197206	Observed	Train	Observed_train	chr_chr1
Chr4	292	14550001	14600000	-0.556449994243018	Observed	Train	Observed_train	chr_chr1
Chr4	293	14600001	14650000	-0.433965480002478	Observed	Train	Observed_train	chr_chr1
Chr4	294	14650001	14700000	-0.433965480002478	Observed	Train	Observed_train	chr_chr1
Chr4	295	14700001	14750000	-0.463385753002993	Observed	Train	Observed_train	chr_chr1
Chr4	296	14750001	14800000	-0.431563863808779	Observed	Train	Observed_train	chr_chr1
Chr4	297	14800001	14850000	-0.460984136809294	Observed	Train	Observed_train	chr_chr1
Chr4	298	14850001	14900000	-0.460984136809294	Observed	Train	Observed_train	chr_chr1
Chr4	299	14900001	14950000	-0.399741974614565	Observed	Train	Observed_train	chr_chr1
Chr4	300	14950001	15000000	-0.277257460374025	Observed	Train	Observed_train	chr_chr1
Chr4	301	15000001	15050000	-0.338499812419836	Observed	Train	Observed_train	chr_chr1
Chr4	302	15050001	15100000	-0.708355161186239	Observed	Train	Observed_train	chr_chr1
Chr4	303	15100001	15150000	-0.76959751323205	Observed	Train	Observed_train	chr_chr1
Chr4	304	15150001	15200000	-0.708355161186238	Observed	Train	Observed_train	chr_chr1
Chr4	305	15200001	15250000	-0.801419402426264	Observed	Train	Observed_train	chr_chr1
Chr4	306	15250001	15300000	-0.894483643666289	Observed	Train	Observed_train	chr_chr1
Chr4	307	15300001	15350000	-0.740177050380453	Observed	Train	Observed_train	chr_chr1
Chr4	308	15350001	15400000	-0.556450184094101	Observed	Train	Observed_train	chr_chr1
Chr4	309	15400001	15450000	-0.556450184094101	Observed	Train	Observed_train	chr_chr1
Chr4	310	15450001	15500000	-0.5564501840941	Observed	Train	Observed_train	chr_chr1
Chr4	311	15500001	15550000	-0.463385942854075	Observed	Train	Observed_train	chr_chr1
Chr4	312	15550001	15600000	-0.617692536139912	Observed	Train	Observed_train	chr_chr1
Chr4	313	15600001	15650000	-0.617692536139911	Observed	Train	Observed_train	chr_chr1
Chr4	314	15650001	15700000	-0.495208021899371	Observed	Train	Observed_train	chr_chr1
Chr4	315	15700001	15750000	-0.433965669853559	Observed	Train	Observed_train	chr_chr1
Chr4	316	15750001	15800000	-0.433965669853559	Observed	Train	Observed_train	chr_chr1
Chr4	317	15800001	15850000	-0.465787559047773	Observed	Train	Observed_train	chr_chr1
Chr4	318	15850001	15900000	-0.899286876053686	Observed	Train	Observed_train	chr_chr1
Chr4	319	15900001	15950000	-0.838044524007875	Observed	Train	Observed_train	chr_chr1
Chr4	320	15950001	16000000	-0.931108765247901	Observed	Train	Observed_train	chr_chr1
Chr4	321	16000001	16050000	-0.869866603053171	Observed	Train	Observed_train	chr_chr1
Chr4	322	16050001	16100000	-0.9311087652479	Observed	Train	Observed_train	chr_chr1
Chr4	323	16100001	16150000	-0.808624251007359	Observed	Train	Observed_train	chr_chr1
Chr4	324	16150001	16200000	-0.561253606332579	Observed	Train	Observed_train	chr_chr1
Chr4	325	16200001	16250000	-0.593075495526794	Observed	Train	Observed_train	chr_chr1
Chr4	326	16250001	16300000	-0.593075495526794	Observed	Train	Observed_train	chr_chr1
Chr4	327	16300001	16350000	-0.654317847572605	Observed	Train	Observed_train	chr_chr1
Chr4	328	16350001	16400000	-0.345704850852014	Observed	Train	Observed_train	chr_chr1
Chr4	329	16400001	16450000	-0.438769092092039	Observed	Train	Observed_train	chr_chr1
Chr4	330	16450001	16500000	-0.531833333332064	Observed	Train	Observed_train	chr_chr1
Chr4	331	16500001	16550000	-0.193799873759876	Observed	Train	Observed_train	chr_chr1
Chr4	332	16550001	16600000	0.0217488817206895	Observed	Train	Observed_train	chr_chr1
Chr4	333	16600001	16650000	0.269119716246552	Observed	Train	Observed_train	chr_chr1
Chr4	334	16650001	16700000	0.269119716246551	Observed	Train	Observed_train	chr_chr1
Chr4	335	16700001	16750000	0.269119716246551	Observed	Train	Observed_train	chr_chr1
Chr4	336	16750001	16800000	0.176055475006526	Observed	Train	Observed_train	chr_chr1
Chr4	337	16800001	16850000	0.327960452098663	Observed	Train	Observed_train	chr_chr1
Chr4	338	16850001	16900000	0.322914210325659	Observed	Train	Observed_train	chr_chr1
Chr4	339	16900001	16950000	0.322914210325659	Observed	Train	Observed_train	chr_chr1
Chr4	340	16950001	17000000	0.421581336712596	Observed	Train	Observed_train	chr_chr1
Chr4	341	17000001	17050000	0.387114821939077	Observed	Train	Observed_train	chr_chr1
Chr4	342	17050001	17100000	0.608266462566555	Observed	Train	Observed_train	chr_chr1
Chr4	343	17100001	17150000	0.829418103194032	Observed	Train	Observed_train	chr_chr1
Chr4	344	17150001	17200000	1.13787751038888	Observed	Train	Observed_train	chr_chr1
Chr4	345	17200001	17250000	1.23048781769063	Observed	Train	Observed_train	chr_chr1
Chr4	346	17250001	17300000	1.23048781769063	Observed	Train	Observed_train	chr_chr1
Chr4	347	17300001	17350000	1.47695059448887	Observed	Train	Observed_train	chr_chr1
Chr4	348	17350001	17400000	1.32264400120303	Observed	Train	Observed_train	chr_chr1
Chr4	349	17400001	17450000	1.13891713491668	Observed	Train	Observed_train	chr_chr1
Chr4	350	17450001	17500000	1.13891713491668	Observed	Train	Observed_train	chr_chr1
Chr4	351	17500001	17550000	1.07767478287087	Observed	Train	Observed_train	chr_chr1
Chr4	352	17550001	17600000	0.830303948345005	Observed	Train	Observed_train	chr_chr1
Chr4	353	17600001	17650000	0.830303948345005	Observed	Train	Observed_train	chr_chr1
Chr4	354	17650001	17700000	0.830303948345005	Observed	Train	Observed_train	chr_chr1
Chr4	355	17700001	17750000	0.830303948345005	Observed	Train	Observed_train	chr_chr1
Chr4	356	17750001	17800000	0.830303948345005	Observed	Train	Observed_train	chr_chr1
Chr4	357	17800001	17850000	0.830303948345005	Observed	Train	Observed_train	chr_chr1
Chr4	358	17850001	17900000	0.830303948345005	Observed	Train	Observed_train	chr_chr1
Chr4	359	17900001	17950000	0.830303948345005	Observed	Train	Observed_train	chr_chr1
Chr4	360	17950001	18000000	0.830303948345005	Observed	Train	Observed_train	chr_chr1
Chr4	361	18000001	18050000	0.830303948345005	Observed	Train	Observed_train	chr_chr1
Chr4	362	18050001	18100000	0.830303948345005	Observed	Train	Observed_train	chr_chr1
Chr4	363	18100001	18150000	0.830303948345005	Observed	Train	Observed_train	chr_chr1
Chr4	364	18150001	18200000	0.830303948345005	Observed	Train	Observed_train	chr_chr1
Chr4	365	18200001	18250000	0.830303948345005	Observed	Train	Observed_train	chr_chr1
Chr4	366	18250001	18300000	0.830303948345005	Observed	Train	Observed_train	chr_chr1
Chr4	367	18300001	18350000	0.830303948345005	Observed	Train	Observed_train	chr_chr1
Chr4	368	18350001	18400000	0.830303948345005	Observed	Train	Observed_train	chr_chr1
Chr4	369	18400001	18450000	0.830303948345005	Observed	Train	Observed_train	chr_chr1
Chr4	370	18450001	18500000	0.830303948345005	Observed	Train	Observed_train	chr_chr1
Chr4	371	18500001	18550000	0.830303948345005	Observed	Train	Observed_train	chr_chr1
Chr4	372	18550001	18585056	0.830303948345005	Observed	Train	Observed_train	chr_chr1
Chr5	1	1	50000	0.241236857312169	Observed	Train	Observed_train	chr_chr1
Chr5	2	50001	100000	0.241236857312169	Observed	Train	Observed_train	chr_chr1
Chr5	3	100001	150000	0.241236857312169	Observed	Train	Observed_train	chr_chr1
Chr5	4	150001	200000	0.241236857312169	Observed	Train	Observed_train	chr_chr1
Chr5	5	200001	250000	0.241236857312169	Observed	Train	Observed_train	chr_chr1
Chr5	6	250001	300000	0.241236857312169	Observed	Train	Observed_train	chr_chr1
Chr5	7	300001	350000	0.241236857312169	Observed	Train	Observed_train	chr_chr1
Chr5	8	350001	400000	0.241236857312169	Observed	Train	Observed_train	chr_chr1
Chr5	9	400001	450000	0.241236857312169	Observed	Train	Observed_train	chr_chr1
Chr5	10	450001	500000	0.241236857312169	Observed	Train	Observed_train	chr_chr1
Chr5	11	500001	550000	0.241236857312169	Observed	Train	Observed_train	chr_chr1
Chr5	12	550001	600000	0.241236857312169	Observed	Train	Observed_train	chr_chr1
Chr5	13	600001	650000	0.241236857312169	Observed	Train	Observed_train	chr_chr1
Chr5	14	650001	700000	0.241236857312169	Observed	Train	Observed_train	chr_chr1
Chr5	15	700001	750000	0.241236857312169	Observed	Train	Observed_train	chr_chr1
Chr5	16	750001	800000	0.241236857312169	Observed	Train	Observed_train	chr_chr1
Chr5	17	800001	850000	0.241236857312169	Observed	Train	Observed_train	chr_chr1
Chr5	18	850001	900000	0.241236857312169	Observed	Train	Observed_train	chr_chr1
Chr5	19	900001	950000	0.241236857312169	Observed	Train	Observed_train	chr_chr1
Chr5	20	950001	1000000	0.241236857312169	Observed	Train	Observed_train	chr_chr1
Chr5	21	1000001	1050000	0.241236857312169	Observed	Train	Observed_train	chr_chr1
Chr5	22	1050001	1100000	0.337363966066261	Observed	Train	Observed_train	chr_chr1
Chr5	23	1100001	1150000	0.385427615368847	Observed	Train	Observed_train	chr_chr1
Chr5	24	1150001	1200000	0.554574298220917	Observed	Train	Observed_train	chr_chr1
Chr5	25	1200001	1250000	0.627593872318895	Observed	Train	Observed_train	chr_chr1
Chr5	26	1250001	1300000	0.74867709571946	Observed	Train	Observed_train	chr_chr1
Chr5	27	1300001	1350000	0.425815395554641	Observed	Train	Observed_train	chr_chr1
Chr5	28	1350001	1400000	0.264384450546691	Observed	Train	Observed_train	chr_chr1
Chr5	29	1400001	1450000	0.337404024644669	Observed	Train	Observed_train	chr_chr1
Chr5	30	1450001	1500000	-0.300801652519902	Observed	Train	Observed_train	chr_chr1
Chr5	31	1500001	1550000	-0.252738003217315	Observed	Train	Observed_train	chr_chr1
Chr5	32	1550001	1600000	-0.204674353914728	Observed	Train	Observed_train	chr_chr1
Chr5	33	1600001	1650000	-0.236458272892441	Observed	Train	Observed_train	chr_chr1
Chr5	34	1650001	1700000	-0.115375049491876	Observed	Train	Observed_train	chr_chr1
Chr5	35	1700001	1750000	-0.195222617772176	Observed	Train	Observed_train	chr_chr1
Chr5	36	1750001	1800000	-0.202050611954498	Observed	Train	Observed_train	chr_chr1
Chr5	37	1800001	1850000	-0.15398696265191	Observed	Train	Observed_train	chr_chr1
Chr5	38	1850001	1900000	-0.15398696265191	Observed	Train	Observed_train	chr_chr1
Chr5	39	1900001	1950000	-0.31368209921251	Observed	Train	Observed_train	chr_chr1
Chr5	40	1950001	2000000	-0.526608821392588	Observed	Train	Observed_train	chr_chr1
Chr5	41	2000001	2050000	-0.478545172090001	Observed	Train	Observed_train	chr_chr1
Chr5	42	2050001	2100000	-0.643408244967492	Observed	Train	Observed_train	chr_chr1
Chr5	43	2100001	2150000	-0.5472811362134	Observed	Train	Observed_train	chr_chr1
Chr5	44	2150001	2200000	-0.499217486910813	Observed	Train	Observed_train	chr_chr1
Chr5	45	2200001	2250000	-0.164243477533205	Observed	Train	Observed_train	chr_chr1
Chr5	46	2250001	2300000	0.0779229692679248	Observed	Train	Observed_train	chr_chr1
Chr5	47	2300001	2350000	0.216945411305548	Observed	Train	Observed_train	chr_chr1
Chr5	48	2350001	2400000	0.107800023972949	Observed	Train	Observed_train	chr_chr1
Chr5	49	2400001	2450000	-0.00134536335964995	Observed	Train	Observed_train	chr_chr1
Chr5	50	2450001	2500000	-0.0743649374576277	Observed	Train	Observed_train	chr_chr1
Chr5	51	2500001	2550000	-0.122428396909132	Observed	Train	Observed_train	chr_chr1
Chr5	52	2550001	2600000	-0.19544797100711	Observed	Train	Observed_train	chr_chr1
Chr5	53	2600001	2650000	-0.122428396909132	Observed	Train	Observed_train	chr_chr1
Chr5	54	2650001	2700000	-0.218555505663224	Observed	Train	Observed_train	chr_chr1
Chr5	55	2700001	2750000	-0.460721952464354	Observed	Train	Observed_train	chr_chr1
Chr5	56	2750001	2800000	-0.508785601766941	Observed	Train	Observed_train	chr_chr1
Chr5	57	2800001	2850000	-0.483829297269386	Observed	Train	Observed_train	chr_chr1
Chr5	58	2850001	2900000	-0.483829297269386	Observed	Train	Observed_train	chr_chr1
Chr5	59	2900001	2950000	-0.5069368319255	Observed	Train	Observed_train	chr_chr1
Chr5	60	2950001	3000000	-0.74910327872663	Observed	Train	Observed_train	chr_chr1
Chr5	61	3000001	3050000	-0.74910327872663	Observed	Train	Observed_train	chr_chr1
Chr5	62	3050001	3100000	-0.676083704628652	Observed	Train	Observed_train	chr_chr1
Chr5	63	3100001	3150000	-0.772210813382744	Observed	Train	Observed_train	chr_chr1
Chr5	64	3150001	3200000	-0.820274462685331	Observed	Train	Observed_train	chr_chr1
Chr5	65	3200001	3250000	-0.843381807490362	Observed	Train	Observed_train	chr_chr1
Chr5	66	3250001	3300000	-0.91640138158834	Observed	Train	Observed_train	chr_chr1
Chr5	67	3300001	3350000	-1.03748460498891	Observed	Train	Observed_train	chr_chr1
Chr5	68	3350001	3400000	-0.868337922136836	Observed	Train	Observed_train	chr_chr1
Chr5	69	3400001	3450000	-0.868337922136836	Observed	Train	Observed_train	chr_chr1
Chr5	70	3450001	3500000	-0.747254508885188	Observed	Train	Observed_train	chr_chr1
Chr5	71	3500001	3550000	-0.795318158187775	Observed	Train	Observed_train	chr_chr1
Chr5	72	3550001	3600000	-0.795318158187775	Observed	Train	Observed_train	chr_chr1
Chr5	73	3600001	3650000	-0.601215360689232	Observed	Train	Observed_train	chr_chr1
Chr5	74	3650001	3700000	-0.359048913888102	Observed	Train	Observed_train	chr_chr1
Chr5	75	3700001	3750000	-0.480132137288667	Observed	Train	Observed_train	chr_chr1
Chr5	76	3750001	3800000	-0.480132137288667	Observed	Train	Observed_train	chr_chr1
Chr5	77	3800001	3850000	-0.553151711386645	Observed	Train	Observed_train	chr_chr1
Chr5	78	3850001	3900000	-0.432068677837162	Observed	Train	Observed_train	chr_chr1
Chr5	79	3900001	3950000	-0.310985454436597	Observed	Train	Observed_train	chr_chr1
Chr5	80	3950001	4000000	-0.214858345682506	Observed	Train	Observed_train	chr_chr1
Chr5	81	4000001	4050000	-0.141838771584528	Observed	Train	Observed_train	chr_chr1
Chr5	82	4050001	4100000	-0.189902420887115	Observed	Train	Observed_train	chr_chr1
Chr5	83	4100001	4150000	-0.189902420887115	Observed	Train	Observed_train	chr_chr1
Chr5	84	4150001	4200000	-0.286029529641207	Observed	Train	Observed_train	chr_chr1
Chr5	85	4200001	4250000	-0.286029529641207	Observed	Train	Observed_train	chr_chr1
Chr5	86	4250001	4300000	-0.55315209108881	Observed	Train	Observed_train	chr_chr1
Chr5	87	4300001	4350000	-0.79531853788994	Observed	Train	Observed_train	chr_chr1
Chr5	88	4350001	4400000	-0.914553181300145	Observed	Train	Observed_train	chr_chr1
Chr5	89	4400001	4450000	-0.816577492555694	Observed	Train	Observed_train	chr_chr1
Chr5	90	4450001	4500000	-0.718601803811243	Observed	Train	Observed_train	chr_chr1
Chr5	91	4500001	4550000	-0.670538154508656	Observed	Train	Observed_train	chr_chr1
Chr5	92	4550001	4600000	-0.718601803811243	Observed	Train	Observed_train	chr_chr1
Chr5	93	4600001	4650000	-0.814728912565335	Observed	Train	Observed_train	chr_chr1
Chr5	94	4650001	4700000	-0.862792561867922	Observed	Train	Observed_train	chr_chr1
Chr5	95	4700001	4750000	-0.572562465764205	Observed	Train	Observed_train	chr_chr1
Chr5	96	4750001	4800000	-0.620626115066792	Observed	Train	Observed_train	chr_chr1
Chr5	97	4800001	4850000	-0.620626115066792	Observed	Train	Observed_train	chr_chr1
Chr5	98	4850001	4900000	-0.741709528318439	Observed	Train	Observed_train	chr_chr1
Chr5	99	4900001	4950000	-0.741709528318439	Observed	Train	Observed_train	chr_chr1
Chr5	100	4950001	5000000	-0.76666545311383	Observed	Train	Observed_train	chr_chr1
Chr5	101	5000001	5050000	-0.76666545311383	Observed	Train	Observed_train	chr_chr1
Chr5	102	5050001	5100000	-0.76666545311383	Observed	Train	Observed_train	chr_chr1
Chr5	103	5100001	5150000	-0.718601803811243	Observed	Train	Observed_train	chr_chr1
Chr5	104	5150001	5200000	-0.718601803811243	Observed	Train	Observed_train	chr_chr1
Chr5	105	5200001	5250000	-0.622474695057151	Observed	Train	Observed_train	chr_chr1
Chr5	106	5250001	5300000	-0.768514033104189	Observed	Train	Observed_train	chr_chr1
Chr5	107	5300001	5350000	-0.647430809703624	Observed	Train	Observed_train	chr_chr1
Chr5	108	5350001	5400000	-0.428371897558609	Observed	Train	Observed_train	chr_chr1
Chr5	109	5400001	5450000	-0.524499006312701	Observed	Train	Observed_train	chr_chr1
Chr5	110	5450001	5500000	-0.35535232346063	Observed	Train	Observed_train	chr_chr1
Chr5	111	5500001	5550000	-0.380308627958187	Observed	Train	Observed_train	chr_chr1
Chr5	112	5550001	5600000	-0.380308627958187	Observed	Train	Observed_train	chr_chr1
Chr5	113	5600001	5650000	-0.355352703162796	Observed	Train	Observed_train	chr_chr1
Chr5	114	5650001	5700000	-0.597519149963926	Observed	Train	Observed_train	chr_chr1
Chr5	115	5700001	5750000	-0.839685596765056	Observed	Train	Observed_train	chr_chr1
Chr5	116	5750001	5800000	-0.670538913912986	Observed	Train	Observed_train	chr_chr1
Chr5	117	5800001	5850000	-0.574411805158894	Observed	Train	Observed_train	chr_chr1
Chr5	118	5850001	5900000	-0.453328581758329	Observed	Train	Observed_train	chr_chr1
Chr5	119	5900001	5950000	-0.622475264610399	Observed	Train	Observed_train	chr_chr1
Chr5	120	5950001	6000000	-0.622475264610399	Observed	Train	Observed_train	chr_chr1
Chr5	121	6000001	6050000	-0.549455690512421	Observed	Train	Observed_train	chr_chr1
Chr5	122	6050001	6100000	-0.574411615307812	Observed	Train	Observed_train	chr_chr1
Chr5	123	6100001	6150000	-0.47828450655372	Observed	Train	Observed_train	chr_chr1
Chr5	124	6150001	6200000	-0.382157397799628	Observed	Train	Observed_train	chr_chr1
Chr5	125	6200001	6250000	-0.261074174399064	Observed	Train	Observed_train	chr_chr1
Chr5	126	6250001	6300000	-0.261074174399063	Observed	Train	Observed_train	chr_chr1
Chr5	127	6300001	6350000	-0.382157397799628	Observed	Train	Observed_train	chr_chr1
Chr5	128	6350001	6400000	-0.382157397799628	Observed	Train	Observed_train	chr_chr1
Chr5	129	6400001	6450000	-0.359049863143514	Observed	Train	Observed_train	chr_chr1
Chr5	130	6450001	6500000	-0.310986213840927	Observed	Train	Observed_train	chr_chr1
Chr5	131	6500001	6550000	-0.457025551887966	Observed	Train	Observed_train	chr_chr1
Chr5	132	6550001	6600000	-0.457025551887965	Observed	Train	Observed_train	chr_chr1
Chr5	133	6600001	6650000	-0.408961902585378	Observed	Train	Observed_train	chr_chr1
Chr5	134	6650001	6700000	-0.408961902585378	Observed	Train	Observed_train	chr_chr1
Chr5	135	6700001	6750000	-0.481981476683356	Observed	Train	Observed_train	chr_chr1
Chr5	136	6750001	6800000	-0.772211572787073	Observed	Train	Observed_train	chr_chr1
Chr5	137	6800001	6850000	-0.772211572787073	Observed	Train	Observed_train	chr_chr1
Chr5	138	6850001	6900000	-0.772211572787073	Observed	Train	Observed_train	chr_chr1
Chr5	139	6900001	6950000	-0.845231146885051	Observed	Train	Observed_train	chr_chr1
Chr5	140	6950001	7000000	-0.845231146885051	Observed	Train	Observed_train	chr_chr1
Chr5	141	7000001	7050000	-0.674235884042622	Observed	Train	Observed_train	chr_chr1
Chr5	142	7050001	7100000	-0.674235884042622	Observed	Train	Observed_train	chr_chr1
Chr5	143	7100001	7150000	-0.626172234740035	Observed	Train	Observed_train	chr_chr1
Chr5	144	7150001	7200000	-0.553152470790974	Observed	Train	Observed_train	chr_chr1
Chr5	145	7200001	7250000	-0.553152470790974	Observed	Train	Observed_train	chr_chr1
Chr5	146	7250001	7300000	-0.601215930242479	Observed	Train	Observed_train	chr_chr1
Chr5	147	7300001	7350000	-0.408961712734296	Observed	Train	Observed_train	chr_chr1
Chr5	148	7350001	7400000	-0.457025362036883	Observed	Train	Observed_train	chr_chr1
Chr5	149	7400001	7450000	-0.530044936134861	Observed	Train	Observed_train	chr_chr1
Chr5	150	7450001	7500000	-0.530044936134861	Observed	Train	Observed_train	chr_chr1
Chr5	151	7500001	7550000	-0.69919161898693	Observed	Train	Observed_train	chr_chr1
Chr5	152	7550001	7600000	-0.868338301839	Observed	Train	Observed_train	chr_chr1
Chr5	153	7600001	7650000	-0.868338301839	Observed	Train	Observed_train	chr_chr1
Chr5	154	7650001	7700000	-0.868338301839	Observed	Train	Observed_train	chr_chr1
Chr5	155	7700001	7750000	-0.772211193084908	Observed	Train	Observed_train	chr_chr1
Chr5	156	7750001	7800000	-0.674235504340457	Observed	Train	Observed_train	chr_chr1
Chr5	157	7800001	7850000	-0.79531853788994	Observed	Train	Observed_train	chr_chr1
Chr5	158	7850001	7900000	-0.818426072546054	Observed	Train	Observed_train	chr_chr1
Chr5	159	7900001	7950000	-0.843382187192527	Observed	Train	Observed_train	chr_chr1
Chr5	160	7950001	8000000	-0.649279199842902	Observed	Train	Observed_train	chr_chr1
Chr5	161	8000001	8050000	-0.770362423243467	Observed	Train	Observed_train	chr_chr1
Chr5	162	8050001	8100000	-0.72229877394088	Observed	Train	Observed_train	chr_chr1
Chr5	163	8100001	8150000	-0.697342849145489	Observed	Train	Observed_train	chr_chr1
Chr5	164	8150001	8200000	-0.647430619852543	Observed	Train	Observed_train	chr_chr1
Chr5	165	8200001	8250000	-0.428371707707526	Observed	Train	Observed_train	chr_chr1
Chr5	166	8250001	8300000	-0.549454931108091	Observed	Train	Observed_train	chr_chr1
Chr5	167	8300001	8350000	-0.549454931108091	Observed	Train	Observed_train	chr_chr1
Chr5	168	8350001	8400000	-0.428371707707526	Observed	Train	Observed_train	chr_chr1
Chr5	169	8400001	8450000	-0.355352133609548	Observed	Train	Observed_train	chr_chr1
Chr5	170	8450001	8500000	-0.355352133609548	Observed	Train	Observed_train	chr_chr1
Chr5	171	8500001	8550000	-0.35720090345099	Observed	Train	Observed_train	chr_chr1
Chr5	172	8550001	8600000	-0.35720090345099	Observed	Train	Observed_train	chr_chr1
Chr5	173	8600001	8650000	-0.405264552753577	Observed	Train	Observed_train	chr_chr1
Chr5	174	8650001	8700000	-0.453328202056164	Observed	Train	Observed_train	chr_chr1
Chr5	175	8700001	8750000	-0.453328202056164	Observed	Train	Observed_train	chr_chr1
Chr5	176	8750001	8800000	-0.405264552753577	Observed	Train	Observed_train	chr_chr1
Chr5	177	8800001	8850000	-0.35720090345099	Observed	Train	Observed_train	chr_chr1
Chr5	178	8850001	8900000	-0.35720090345099	Observed	Train	Observed_train	chr_chr1
Chr5	312	15550001	15600000	0.0984790952262432	Observed	Train	Observed_train	chr_chr1
Chr5	313	15600001	15650000	0.14654274452883	Observed	Train	Observed_train	chr_chr1
Chr5	314	15650001	15700000	0.121586629882357	Observed	Train	Observed_train	chr_chr1
Chr5	315	15700001	15750000	0.0735231704308525	Observed	Train	Observed_train	chr_chr1
Chr5	316	15750001	15800000	0.219562508477891	Observed	Train	Observed_train	chr_chr1
Chr5	317	15800001	15850000	0.267626157780478	Observed	Train	Observed_train	chr_chr1
Chr5	318	15850001	15900000	0.315689807083066	Observed	Train	Observed_train	chr_chr1
Chr5	319	15900001	15950000	0.267626347631561	Observed	Train	Observed_train	chr_chr1
Chr5	320	15950001	16000000	0.244519002826529	Observed	Train	Observed_train	chr_chr1
Chr5	321	16000001	16050000	0.171499428728551	Observed	Train	Observed_train	chr_chr1
Chr5	322	16050001	16100000	0.292582652129116	Observed	Train	Observed_train	chr_chr1
Chr5	323	16100001	16150000	0.340646111580622	Observed	Train	Observed_train	chr_chr1
Chr5	324	16150001	16200000	0.292582462278034	Observed	Train	Observed_train	chr_chr1
Chr5	325	16200001	16250000	0.196455353523942	Observed	Train	Observed_train	chr_chr1
Chr5	326	16250001	16300000	0.196455353523942	Observed	Train	Observed_train	chr_chr1
Chr5	327	16300001	16350000	-0.0226035586210738	Observed	Train	Observed_train	chr_chr1
Chr5	328	16350001	16400000	-0.239813700924648	Observed	Train	Observed_train	chr_chr1
Chr5	329	16400001	16450000	-0.264769625720039	Observed	Train	Observed_train	chr_chr1
Chr5	330	16450001	16500000	-0.410808963767077	Observed	Train	Observed_train	chr_chr1
Chr5	331	16500001	16550000	-0.36274531446449	Observed	Train	Observed_train	chr_chr1
Chr5	332	16550001	16600000	-0.36274531446449	Observed	Train	Observed_train	chr_chr1
Chr5	333	16600001	16650000	-0.410808963767077	Observed	Train	Observed_train	chr_chr1
Chr5	334	16650001	16700000	-0.36274531446449	Observed	Train	Observed_train	chr_chr1
Chr5	335	16700001	16750000	-0.60491176126562	Observed	Train	Observed_train	chr_chr1
Chr5	336	16750001	16800000	-0.799014748615246	Observed	Train	Observed_train	chr_chr1
Chr5	337	16800001	16850000	-0.531892377018726	Observed	Train	Observed_train	chr_chr1
Chr5	338	16850001	16900000	-0.604911951116703	Observed	Train	Observed_train	chr_chr1
Chr5	339	16900001	16950000	-0.483828727716139	Observed	Train	Observed_train	chr_chr1
Chr5	340	16950001	17000000	-0.483828727716139	Observed	Train	Observed_train	chr_chr1
Chr5	341	17000001	17050000	-0.652975600419291	Observed	Train	Observed_train	chr_chr1
Chr5	342	17050001	17100000	-0.677931715065764	Observed	Train	Observed_train	chr_chr1
Chr5	343	17100001	17150000	-0.725995364368351	Observed	Train	Observed_train	chr_chr1
Chr5	344	17150001	17200000	-0.822122473122443	Observed	Train	Observed_train	chr_chr1
Chr5	345	17200001	17250000	-0.966313231179122	Observed	Train	Observed_train	chr_chr1
Chr5	346	17250001	17300000	-1.01437669063063	Observed	Train	Observed_train	chr_chr1
Chr5	347	17300001	17350000	-1.06244033993321	Observed	Train	Observed_train	chr_chr1
Chr5	348	17350001	17400000	-1.06244033993321	Observed	Train	Observed_train	chr_chr1
Chr5	349	17400001	17450000	-1.1105039892358	Observed	Train	Observed_train	chr_chr1
Chr5	350	17450001	17500000	-1.1105039892358	Observed	Train	Observed_train	chr_chr1
Chr5	351	17500001	17550000	-1.18352356333378	Observed	Train	Observed_train	chr_chr1
Chr5	352	17550001	17600000	-1.28149944192931	Observed	Train	Observed_train	chr_chr1
Chr5	353	17600001	17650000	-1.3295630912319	Observed	Train	Observed_train	chr_chr1
Chr5	354	17650001	17700000	-1.23343598247781	Observed	Train	Observed_train	chr_chr1
Chr5	355	17700001	17750000	-1.3295630912319	Observed	Train	Observed_train	chr_chr1
Chr5	356	17750001	17800000	-1.20848005768242	Observed	Train	Observed_train	chr_chr1
Chr5	357	17800001	17850000	-1.30645574642687	Observed	Train	Observed_train	chr_chr1
Chr5	358	17850001	17900000	-1.11420152891868	Observed	Train	Observed_train	chr_chr1
Chr5	359	17900001	17950000	-0.895142616773668	Observed	Train	Observed_train	chr_chr1
Chr5	360	17950001	18000000	-0.943206266076255	Observed	Train	Observed_train	chr_chr1
Chr5	361	18000001	18050000	-0.895142616773668	Observed	Train	Observed_train	chr_chr1
Chr5	362	18050001	18100000	-0.847078967471081	Observed	Train	Observed_train	chr_chr1
Chr5	363	18100001	18150000	-0.968162190871645	Observed	Train	Observed_train	chr_chr1
Chr5	364	18150001	18200000	-0.943206076225172	Observed	Train	Observed_train	chr_chr1
Chr5	365	18200001	18250000	-0.870186502127195	Observed	Train	Observed_train	chr_chr1
Chr5	366	18250001	18300000	-0.822122852824608	Observed	Train	Observed_train	chr_chr1
Chr5	367	18300001	18350000	-0.797166928029217	Observed	Train	Observed_train	chr_chr1
Chr5	368	18350001	18400000	-0.797166928029216	Observed	Train	Observed_train	chr_chr1
Chr5	369	18400001	18450000	-0.797166928029216	Observed	Train	Observed_train	chr_chr1
Chr5	370	18450001	18500000	-0.845230577331803	Observed	Train	Observed_train	chr_chr1
Chr5	371	18500001	18550000	-0.845230577331803	Observed	Train	Observed_train	chr_chr1
Chr5	372	18550001	18600000	-0.820274652536413	Observed	Train	Observed_train	chr_chr1
Chr5	373	18600001	18650000	-0.772211003233826	Observed	Train	Observed_train	chr_chr1
Chr5	374	18650001	18700000	-0.772211003233826	Observed	Train	Observed_train	chr_chr1
Chr5	375	18700001	18750000	-0.820274652536413	Observed	Train	Observed_train	chr_chr1
Chr5	376	18750001	18800000	-0.676083894479734	Observed	Train	Observed_train	chr_chr1
Chr5	377	18800001	18850000	-0.676083894479734	Observed	Train	Observed_train	chr_chr1
Chr5	378	18850001	18900000	-0.918250341280864	Observed	Train	Observed_train	chr_chr1
Chr5	379	18900001	18950000	-0.918250341280864	Observed	Train	Observed_train	chr_chr1
Chr5	380	18950001	19000000	-1.03933356468143	Observed	Train	Observed_train	chr_chr1
Chr5	381	19000001	19050000	-0.845230577331803	Observed	Train	Observed_train	chr_chr1
Chr5	382	19050001	19100000	-0.797166928029216	Observed	Train	Observed_train	chr_chr1
Chr5	383	19100001	19150000	-0.845230387480721	Observed	Train	Observed_train	chr_chr1
Chr5	384	19150001	19200000	-0.845230387480721	Observed	Train	Observed_train	chr_chr1
Chr5	385	19200001	19250000	-0.845230387480721	Observed	Train	Observed_train	chr_chr1
Chr5	386	19250001	19300000	-0.845230387480721	Observed	Train	Observed_train	chr_chr1
Chr5	387	19300001	19350000	-0.893294036783308	Observed	Train	Observed_train	chr_chr1
Chr5	388	19350001	19400000	-0.918249961578699	Observed	Train	Observed_train	chr_chr1
Chr5	389	19400001	19450000	-0.966313610881286	Observed	Train	Observed_train	chr_chr1
Chr5	390	19450001	19500000	-0.918249961578699	Observed	Train	Observed_train	chr_chr1
Chr5	391	19500001	19550000	-0.772210623531661	Observed	Train	Observed_train	chr_chr1
Chr5	392	19550001	19600000	-0.724146974229074	Observed	Train	Observed_train	chr_chr1
Chr5	393	19600001	19650000	-0.62617109563354	Observed	Train	Observed_train	chr_chr1
Chr5	394	19650001	19700000	-0.553151521535562	Observed	Train	Observed_train	chr_chr1
Chr5	395	19700001	19750000	-0.624322705494263	Observed	Train	Observed_train	chr_chr1
Chr5	396	19750001	19800000	-0.624322705494263	Observed	Train	Observed_train	chr_chr1
Chr5	397	19800001	19850000	-0.720449814248355	Observed	Train	Observed_train	chr_chr1
Chr5	398	19850001	19900000	-0.647430240150377	Observed	Train	Observed_train	chr_chr1
Chr5	399	19900001	19950000	-0.839684457658561	Observed	Train	Observed_train	chr_chr1
Chr5	400	19950001	20000000	-0.962616261049485	Observed	Train	Observed_train	chr_chr1
Chr5	401	20000001	20050000	-0.962616261049485	Observed	Train	Observed_train	chr_chr1
Chr5	402	20050001	20100000	-0.770362043541302	Observed	Train	Observed_train	chr_chr1
Chr5	403	20100001	20150000	-0.818425692843889	Observed	Train	Observed_train	chr_chr1
Chr5	404	20150001	20200000	-0.697342469443324	Observed	Train	Observed_train	chr_chr1
Chr5	405	20200001	20250000	-0.818425692843889	Observed	Train	Observed_train	chr_chr1
Chr5	406	20250001	20300000	-0.818425692843889	Observed	Train	Observed_train	chr_chr1
Chr5	407	20300001	20350000	-0.720450004099438	Observed	Train	Observed_train	chr_chr1
Chr5	408	20350001	20400000	-0.793469578197416	Observed	Train	Observed_train	chr_chr1
Chr5	409	20400001	20450000	-0.793469578197416	Observed	Train	Observed_train	chr_chr1
Chr5	410	20450001	20500000	-0.793469578197415	Observed	Train	Observed_train	chr_chr1
Chr5	411	20500001	20550000	-0.745405928894828	Observed	Train	Observed_train	chr_chr1
Chr5	412	20550001	20600000	-0.697342279592241	Observed	Train	Observed_train	chr_chr1
Chr5	413	20600001	20650000	-0.674234744936127	Observed	Train	Observed_train	chr_chr1
Chr5	414	20650001	20700000	-0.480131947437585	Observed	Train	Observed_train	chr_chr1
Chr5	415	20700001	20750000	-0.432068298134998	Observed	Train	Observed_train	chr_chr1
Chr5	416	20750001	20800000	-0.432068298134998	Observed	Train	Observed_train	chr_chr1
Chr5	417	20800001	20850000	-0.649278630289654	Observed	Train	Observed_train	chr_chr1
Chr5	418	20850001	20900000	-0.528195406889089	Observed	Train	Observed_train	chr_chr1
Chr5	419	20900001	20950000	-0.601214980987067	Observed	Train	Observed_train	chr_chr1
Chr5	420	20950001	21000000	-0.432068298134997	Observed	Train	Observed_train	chr_chr1
Chr5	421	21000001	21050000	-0.14183820203128	Observed	Train	Observed_train	chr_chr1
Chr5	422	21050001	21100000	-0.335941189380906	Observed	Train	Observed_train	chr_chr1
Chr5	423	21100001	21150000	-0.214857965980341	Observed	Train	Observed_train	chr_chr1
Chr5	424	21150001	21200000	-0.262921615282928	Observed	Train	Observed_train	chr_chr1
Chr5	425	21200001	21250000	0.100328054918767	Observed	Train	Observed_train	chr_chr1
Chr5	426	21250001	21300000	0.221411278319332	Observed	Train	Observed_train	chr_chr1
Chr5	427	21300001	21350000	0.342494501719898	Observed	Train	Observed_train	chr_chr1
Chr5	428	21350001	21400000	0.657680522619006	Observed	Train	Observed_train	chr_chr1
Chr5	429	21400001	21450000	0.657680522619005	Observed	Train	Observed_train	chr_chr1
Chr5	430	21450001	21500000	0.632724597823615	Observed	Train	Observed_train	chr_chr1
Chr5	431	21500001	21550000	0.584660948521027	Observed	Train	Observed_train	chr_chr1
Chr5	432	21550001	21600000	0.511641184571967	Observed	Train	Observed_train	chr_chr1
Chr5	433	21600001	21650000	0.463577535269379	Observed	Train	Observed_train	chr_chr1
Chr5	434	21650001	21700000	0.534748339525916	Observed	Train	Observed_train	chr_chr1
Chr5	435	21700001	21750000	0.534748339525916	Observed	Train	Observed_train	chr_chr1
Chr5	436	21750001	21800000	0.776914786327046	Observed	Train	Observed_train	chr_chr1
Chr5	437	21800001	21850000	0.849934360425025	Observed	Train	Observed_train	chr_chr1
Chr5	438	21850001	21900000	0.873041895081138	Observed	Train	Observed_train	chr_chr1
Chr5	439	21900001	21950000	0.751958671680573	Observed	Train	Observed_train	chr_chr1
Chr5	440	21950001	22000000	0.776914596475963	Observed	Train	Observed_train	chr_chr1
Chr5	441	22000001	22050000	0.680787487721872	Observed	Train	Observed_train	chr_chr1
Chr5	442	22050001	22100000	0.946061279328033	Observed	Train	Observed_train	chr_chr1
Chr5	443	22100001	22150000	0.680787297870789	Observed	Train	Observed_train	chr_chr1
Chr5	444	22150001	22200000	0.753806871968768	Observed	Train	Observed_train	chr_chr1
Chr5	445	22200001	22250000	0.68078729787079	Observed	Train	Observed_train	chr_chr1
Chr5	446	22250001	22300000	0.753806871968769	Observed	Train	Observed_train	chr_chr1
Chr5	447	22300001	22350000	0.753806871968769	Observed	Train	Observed_train	chr_chr1
Chr5	448	22350001	22400000	0.728850757322296	Observed	Train	Observed_train	chr_chr1
Chr5	449	22400001	22450000	0.946061089476952	Observed	Train	Observed_train	chr_chr1
Chr5	450	22450001	22500000	0.897997440174365	Observed	Train	Observed_train	chr_chr1
Chr5	451	22500001	22550000	0.922953364969755	Observed	Train	Observed_train	chr_chr1
Chr5	452	22550001	22600000	0.97101682442126	Observed	Train	Observed_train	chr_chr1
Chr5	453	22600001	22650000	0.99597274921665	Observed	Train	Observed_train	chr_chr1
Chr5	454	22650001	22700000	1.0458849785096	Observed	Train	Observed_train	chr_chr1
Chr5	455	22700001	22750000	0.851782181011053	Observed	Train	Observed_train	chr_chr1
Chr5	456	22750001	22800000	0.876738105806444	Observed	Train	Observed_train	chr_chr1
Chr5	457	22800001	22850000	0.876738105806444	Observed	Train	Observed_train	chr_chr1
Chr5	458	22850001	22900000	0.924801755109031	Observed	Train	Observed_train	chr_chr1
Chr5	459	22900001	22950000	0.803718531708466	Observed	Train	Observed_train	chr_chr1
Chr5	460	22950001	23000000	0.899845640462557	Observed	Train	Observed_train	chr_chr1
Chr5	461	23000001	23050000	0.682635308307901	Observed	Train	Observed_train	chr_chr1
Chr5	462	23050001	23100000	0.513488435604749	Observed	Train	Observed_train	chr_chr1
Chr5	463	23100001	23150000	0.634571659005313	Observed	Train	Observed_train	chr_chr1
Chr5	464	23150001	23200000	0.465424786302161	Observed	Train	Observed_train	chr_chr1
Chr5	465	23200001	23250000	0.561551895056253	Observed	Train	Observed_train	chr_chr1
Chr5	466	23250001	23300000	0.198302224854558	Observed	Train	Observed_train	chr_chr1
Chr5	467	23300001	23350000	0.125282650756581	Observed	Train	Observed_train	chr_chr1
Chr5	468	23350001	23400000	0.125282650756581	Observed	Train	Observed_train	chr_chr1
Chr5	469	23400001	23450000	-0.14183972083994	Observed	Train	Observed_train	chr_chr1
Chr5	470	23450001	23500000	-0.0688201467419625	Observed	Train	Observed_train	chr_chr1
Chr5	471	23500001	23550000	0.00419942735601526	Observed	Train	Observed_train	chr_chr1
Chr5	472	23550001	23600000	0.100326536110107	Observed	Train	Observed_train	chr_chr1
Chr5	473	23600001	23650000	0.198302224854558	Observed	Train	Observed_train	chr_chr1
Chr5	474	23650001	23700000	0.246365874157145	Observed	Train	Observed_train	chr_chr1
Chr5	475	23700001	23750000	0.150238765403053	Observed	Train	Observed_train	chr_chr1
Chr5	476	23750001	23800000	0.0772191913050754	Observed	Train	Observed_train	chr_chr1
Chr5	477	23800001	23850000	-0.141839720839941	Observed	Train	Observed_train	chr_chr1
Chr5	478	23850001	23900000	-0.214859294937919	Observed	Train	Observed_train	chr_chr1
Chr5	479	23900001	23950000	-0.214859294937919	Observed	Train	Observed_train	chr_chr1
Chr5	480	23950001	24000000	-0.214859294937919	Observed	Train	Observed_train	chr_chr1
Chr5	481	24000001	24050000	-0.287878869035896	Observed	Train	Observed_train	chr_chr1
Chr5	482	24050001	24100000	-0.262922944240506	Observed	Train	Observed_train	chr_chr1
Chr5	483	24100001	24150000	-0.407113512446102	Observed	Train	Observed_train	chr_chr1
Chr5	484	24150001	24200000	-0.480133086544079	Observed	Train	Observed_train	chr_chr1
Chr5	485	24200001	24250000	-0.553152660642057	Observed	Train	Observed_train	chr_chr1
Chr5	486	24250001	24300000	-0.601216309944644	Observed	Train	Observed_train	chr_chr1
Chr5	487	24300001	24350000	-0.57810877528853	Observed	Train	Observed_train	chr_chr1
Chr5	488	24350001	24400000	-0.506937591329829	Observed	Train	Observed_train	chr_chr1
Chr5	489	24400001	24450000	-0.628020814730394	Observed	Train	Observed_train	chr_chr1
Chr5	490	24450001	24500000	-0.724147923484486	Observed	Train	Observed_train	chr_chr1
Chr5	491	24500001	24550000	-0.724147923484486	Observed	Train	Observed_train	chr_chr1
Chr5	492	24550001	24600000	-0.724147923484486	Observed	Train	Observed_train	chr_chr1
Chr5	493	24600001	24650000	-0.772211382935991	Observed	Train	Observed_train	chr_chr1
Chr5	494	24650001	24700000	-0.676084274181899	Observed	Train	Observed_train	chr_chr1
Chr5	495	24700001	24750000	-0.77405996292635	Observed	Train	Observed_train	chr_chr1
Chr5	496	24750001	24800000	-0.822123612228937	Observed	Train	Observed_train	chr_chr1
Chr5	497	24800001	24850000	-0.725996503474846	Observed	Train	Observed_train	chr_chr1
Chr5	498	24850001	24900000	-0.556849820622776	Observed	Train	Observed_train	chr_chr1
Chr5	499	24900001	24950000	-0.483830246524799	Observed	Train	Observed_train	chr_chr1
Chr5	500	24950001	25000000	-0.435766597222212	Observed	Train	Observed_train	chr_chr1
Chr5	501	25000001	25050000	-0.314683373821646	Observed	Train	Observed_train	chr_chr1
Chr5	502	25050001	25100000	-0.266619724519059	Observed	Train	Observed_train	chr_chr1
Chr5	503	25100001	25150000	-0.339639298617037	Observed	Train	Observed_train	chr_chr1
Chr5	504	25150001	25200000	-0.412658872715014	Observed	Train	Observed_train	chr_chr1
Chr5	505	25200001	25250000	-0.364595223412427	Observed	Train	Observed_train	chr_chr1
Chr5	506	25250001	25300000	-0.460722332166519	Observed	Train	Observed_train	chr_chr1
Chr5	507	25300001	25350000	-0.387702758068541	Observed	Train	Observed_train	chr_chr1
Chr5	508	25350001	25400000	-0.387702758068541	Observed	Train	Observed_train	chr_chr1
Chr5	509	25400001	25450000	-0.508785981469106	Observed	Train	Observed_train	chr_chr1
Chr5	510	25450001	25500000	-0.435766407371128	Observed	Train	Observed_train	chr_chr1
Chr5	511	25500001	25550000	-0.508785981469106	Observed	Train	Observed_train	chr_chr1
Chr5	512	25550001	25600000	-0.456167045292874	Observed	Train	Observed_train	chr_chr1
Chr5	513	25600001	25650000	-0.172319173029756	Observed	Train	Observed_train	chr_chr1
Chr5	514	25650001	25700000	-0.391378085174772	Observed	Train	Observed_train	chr_chr1
Chr5	515	25700001	25750000	-0.439441734477359	Observed	Train	Observed_train	chr_chr1
Chr5	516	25750001	25800000	-0.608588417329428	Observed	Train	Observed_train	chr_chr1
Chr5	517	25800001	25850000	-0.608588417329428	Observed	Train	Observed_train	chr_chr1
Chr5	518	25850001	25900000	-0.70471552608352	Observed	Train	Observed_train	chr_chr1
Chr5	519	25900001	25950000	-0.70471552608352	Observed	Train	Observed_train	chr_chr1
Chr5	520	25950001	26000000	-0.800842634837612	Observed	Train	Observed_train	chr_chr1
Chr5	521	26000001	26050000	-0.800842634837612	Observed	Train	Observed_train	chr_chr1
Chr5	522	26050001	26100000	-0.800842634837612	Observed	Train	Observed_train	chr_chr1
Chr5	523	26100001	26150000	-0.800842634837612	Observed	Train	Observed_train	chr_chr1
Chr5	524	26150001	26200000	-0.800842634837612	Observed	Train	Observed_train	chr_chr1
Chr5	525	26200001	26250000	-0.800842634837612	Observed	Train	Observed_train	chr_chr1
Chr5	526	26250001	26300000	-0.800842634837612	Observed	Train	Observed_train	chr_chr1
Chr5	527	26300001	26350000	-0.800842634837612	Observed	Train	Observed_train	chr_chr1
Chr5	528	26350001	26400000	-0.800842634837612	Observed	Train	Observed_train	chr_chr1
Chr5	529	26400001	26450000	-0.800842634837612	Observed	Train	Observed_train	chr_chr1
Chr5	530	26450001	26500000	-0.800842634837612	Observed	Train	Observed_train	chr_chr1
Chr5	531	26500001	26550000	-0.800842634837612	Observed	Train	Observed_train	chr_chr1
Chr5	532	26550001	26600000	-0.800842634837612	Observed	Train	Observed_train	chr_chr1
Chr5	533	26600001	26650000	-0.800842634837612	Observed	Train	Observed_train	chr_chr1
Chr5	534	26650001	26700000	-0.800842634837612	Observed	Train	Observed_train	chr_chr1
Chr5	535	26700001	26750000	-0.800842634837612	Observed	Train	Observed_train	chr_chr1
Chr5	536	26750001	26800000	-0.800842634837612	Observed	Train	Observed_train	chr_chr1
Chr5	537	26800001	26850000	-0.800842634837612	Observed	Train	Observed_train	chr_chr1
Chr5	538	26850001	26900000	-0.800842634837612	Observed	Train	Observed_train	chr_chr1
Chr5	539	26900001	26950000	-0.800842634837612	Observed	Train	Observed_train	chr_chr1
Chr5	540	26950001	26975502	-0.800842634837612	Observed	Train	Observed_train	chr_chr1
Chr2	1	1	50000	2.30457867041504	Predicted	Train	Predicted_train	chr_chr1
Chr2	2	50001	100000	2.30457867041504	Predicted	Train	Predicted_train	chr_chr1
Chr2	3	100001	150000	2.30457867041504	Predicted	Train	Predicted_train	chr_chr1
Chr2	4	150001	200000	2.30457867041504	Predicted	Train	Predicted_train	chr_chr1
Chr2	5	200001	250000	2.30457867041504	Predicted	Train	Predicted_train	chr_chr1
Chr2	6	250001	300000	2.30457867041504	Predicted	Train	Predicted_train	chr_chr1
Chr2	7	300001	350000	2.30457867041504	Predicted	Train	Predicted_train	chr_chr1
Chr2	8	350001	400000	2.30457867041504	Predicted	Train	Predicted_train	chr_chr1
Chr2	9	400001	450000	2.30457867041504	Predicted	Train	Predicted_train	chr_chr1
Chr2	10	450001	500000	2.30457867041504	Predicted	Train	Predicted_train	chr_chr1
Chr2	11	500001	550000	2.30457867041504	Predicted	Train	Predicted_train	chr_chr1
Chr2	12	550001	600000	2.30457867041504	Predicted	Train	Predicted_train	chr_chr1
Chr2	13	600001	650000	2.30457867041504	Predicted	Train	Predicted_train	chr_chr1
Chr2	14	650001	700000	2.30457867041504	Predicted	Train	Predicted_train	chr_chr1
Chr2	15	700001	750000	2.30457867041504	Predicted	Train	Predicted_train	chr_chr1
Chr2	16	750001	800000	2.30457867041504	Predicted	Train	Predicted_train	chr_chr1
Chr2	17	800001	850000	2.30457867041504	Predicted	Train	Predicted_train	chr_chr1
Chr2	18	850001	900000	2.30457867041504	Predicted	Train	Predicted_train	chr_chr1
Chr2	19	900001	950000	2.30457867041504	Predicted	Train	Predicted_train	chr_chr1
Chr2	148	7350001	7400000	1.85970362084477	Predicted	Train	Predicted_train	chr_chr1
Chr2	149	7400001	7450000	1.83402548319994	Predicted	Train	Predicted_train	chr_chr1
Chr2	150	7450001	7500000	1.79682563828918	Predicted	Train	Predicted_train	chr_chr1
Chr2	151	7500001	7550000	1.77627108294832	Predicted	Train	Predicted_train	chr_chr1
Chr2	152	7550001	7600000	1.67436627199359	Predicted	Train	Predicted_train	chr_chr1
Chr2	153	7600001	7650000	1.56477068123794	Predicted	Train	Predicted_train	chr_chr1
Chr2	154	7650001	7700000	1.52384507342508	Predicted	Train	Predicted_train	chr_chr1
Chr2	155	7700001	7750000	1.4572205145505	Predicted	Train	Predicted_train	chr_chr1
Chr2	156	7750001	7800000	1.34194833869821	Predicted	Train	Predicted_train	chr_chr1
Chr2	157	7800001	7850000	1.27476173471497	Predicted	Train	Predicted_train	chr_chr1
Chr2	158	7850001	7900000	1.21070459296024	Predicted	Train	Predicted_train	chr_chr1
Chr2	159	7900001	7950000	0.994000728497011	Predicted	Train	Predicted_train	chr_chr1
Chr2	160	7950001	8000000	0.872016288695298	Predicted	Train	Predicted_train	chr_chr1
Chr2	161	8000001	8050000	0.63765799759513	Predicted	Train	Predicted_train	chr_chr1
Chr2	162	8050001	8100000	0.643149592287448	Predicted	Train	Predicted_train	chr_chr1
Chr2	163	8100001	8150000	0.630544543693785	Predicted	Train	Predicted_train	chr_chr1
Chr2	164	8150001	8200000	0.624614679253596	Predicted	Train	Predicted_train	chr_chr1
Chr2	165	8200001	8250000	0.58446026373364	Predicted	Train	Predicted_train	chr_chr1
Chr2	166	8250001	8300000	0.591301968076752	Predicted	Train	Predicted_train	chr_chr1
Chr2	167	8300001	8350000	0.476581048869736	Predicted	Train	Predicted_train	chr_chr1
Chr2	168	8350001	8400000	0.481413632012995	Predicted	Train	Predicted_train	chr_chr1
Chr2	169	8400001	8450000	0.623622510630134	Predicted	Train	Predicted_train	chr_chr1
Chr2	170	8450001	8500000	0.63808746571551	Predicted	Train	Predicted_train	chr_chr1
Chr2	171	8500001	8550000	0.63763315918816	Predicted	Train	Predicted_train	chr_chr1
Chr2	172	8550001	8600000	0.629699526388307	Predicted	Train	Predicted_train	chr_chr1
Chr2	173	8600001	8650000	0.677857477349848	Predicted	Train	Predicted_train	chr_chr1
Chr2	174	8650001	8700000	0.712382768782903	Predicted	Train	Predicted_train	chr_chr1
Chr2	175	8700001	8750000	0.72533235025347	Predicted	Train	Predicted_train	chr_chr1
Chr2	176	8750001	8800000	0.634457513598624	Predicted	Train	Predicted_train	chr_chr1
Chr2	177	8800001	8850000	0.556713490464959	Predicted	Train	Predicted_train	chr_chr1
Chr2	178	8850001	8900000	0.455102566832708	Predicted	Train	Predicted_train	chr_chr1
Chr2	179	8900001	8950000	0.375327876282439	Predicted	Train	Predicted_train	chr_chr1
Chr2	180	8950001	9000000	0.364735841769247	Predicted	Train	Predicted_train	chr_chr1
Chr2	181	9000001	9050000	0.383591687484957	Predicted	Train	Predicted_train	chr_chr1
Chr2	182	9050001	9100000	0.441950866464977	Predicted	Train	Predicted_train	chr_chr1
Chr2	183	9100001	9150000	0.434775162496276	Predicted	Train	Predicted_train	chr_chr1
Chr2	184	9150001	9200000	0.387162610968789	Predicted	Train	Predicted_train	chr_chr1
Chr2	185	9200001	9250000	0.487579365620271	Predicted	Train	Predicted_train	chr_chr1
Chr2	186	9250001	9300000	0.474257341176553	Predicted	Train	Predicted_train	chr_chr1
Chr2	187	9300001	9350000	0.394710029401404	Predicted	Train	Predicted_train	chr_chr1
Chr2	188	9350001	9400000	0.475184023456748	Predicted	Train	Predicted_train	chr_chr1
Chr2	189	9400001	9450000	0.401284998493513	Predicted	Train	Predicted_train	chr_chr1
Chr2	190	9450001	9500000	0.492077670018877	Predicted	Train	Predicted_train	chr_chr1
Chr2	191	9500001	9550000	0.491207160960829	Predicted	Train	Predicted_train	chr_chr1
Chr2	192	9550001	9600000	0.419516473961336	Predicted	Train	Predicted_train	chr_chr1
Chr2	193	9600001	9650000	0.434419627045112	Predicted	Train	Predicted_train	chr_chr1
Chr2	194	9650001	9700000	0.366745909775432	Predicted	Train	Predicted_train	chr_chr1
Chr2	195	9700001	9750000	0.378021108586397	Predicted	Train	Predicted_train	chr_chr1
Chr2	196	9750001	9800000	0.347191942629187	Predicted	Train	Predicted_train	chr_chr1
Chr2	197	9800001	9850000	0.34954521114687	Predicted	Train	Predicted_train	chr_chr1
Chr2	198	9850001	9900000	0.396400182414551	Predicted	Train	Predicted_train	chr_chr1
Chr2	199	9900001	9950000	0.394306941476554	Predicted	Train	Predicted_train	chr_chr1
Chr2	200	9950001	10000000	0.479830294488816	Predicted	Train	Predicted_train	chr_chr1
Chr2	201	10000001	10050000	0.701592632594564	Predicted	Train	Predicted_train	chr_chr1
Chr2	202	10050001	10100000	0.841115367488343	Predicted	Train	Predicted_train	chr_chr1
Chr2	203	10100001	10150000	0.942757311498063	Predicted	Train	Predicted_train	chr_chr1
Chr2	204	10150001	10200000	0.930062427905084	Predicted	Train	Predicted_train	chr_chr1
Chr2	205	10200001	10250000	0.897767996648489	Predicted	Train	Predicted_train	chr_chr1
Chr2	206	10250001	10300000	0.902910275926865	Predicted	Train	Predicted_train	chr_chr1
Chr2	207	10300001	10350000	0.888682504173589	Predicted	Train	Predicted_train	chr_chr1
Chr2	208	10350001	10400000	1.0459592248033	Predicted	Train	Predicted_train	chr_chr1
Chr2	209	10400001	10450000	1.06634645736068	Predicted	Train	Predicted_train	chr_chr1
Chr2	210	10450001	10500000	0.954942148005851	Predicted	Train	Predicted_train	chr_chr1
Chr2	211	10500001	10550000	0.967008752035543	Predicted	Train	Predicted_train	chr_chr1
Chr2	212	10550001	10600000	1.03877924096469	Predicted	Train	Predicted_train	chr_chr1
Chr2	213	10600001	10650000	0.822907952272216	Predicted	Train	Predicted_train	chr_chr1
Chr2	214	10650001	10700000	0.629945705674723	Predicted	Train	Predicted_train	chr_chr1
Chr2	215	10700001	10750000	0.607443246150411	Predicted	Train	Predicted_train	chr_chr1
Chr2	216	10750001	10800000	0.448478287967327	Predicted	Train	Predicted_train	chr_chr1
Chr2	217	10800001	10850000	0.247250215523007	Predicted	Train	Predicted_train	chr_chr1
Chr2	218	10850001	10900000	0.510705883446575	Predicted	Train	Predicted_train	chr_chr1
Chr2	219	10900001	10950000	0.76105233112821	Predicted	Train	Predicted_train	chr_chr1
Chr2	220	10950001	11000000	0.754634709273249	Predicted	Train	Predicted_train	chr_chr1
Chr2	221	11000001	11050000	0.752810654351727	Predicted	Train	Predicted_train	chr_chr1
Chr2	222	11050001	11100000	0.753151898789551	Predicted	Train	Predicted_train	chr_chr1
Chr2	223	11100001	11150000	0.613635464227333	Predicted	Train	Predicted_train	chr_chr1
Chr2	224	11150001	11200000	0.609110174837261	Predicted	Train	Predicted_train	chr_chr1
Chr2	225	11200001	11250000	0.691865436635642	Predicted	Train	Predicted_train	chr_chr1
Chr2	226	11250001	11300000	0.473067849871752	Predicted	Train	Predicted_train	chr_chr1
Chr2	227	11300001	11350000	0.423805078522376	Predicted	Train	Predicted_train	chr_chr1
Chr2	228	11350001	11400000	0.267485774470061	Predicted	Train	Predicted_train	chr_chr1
Chr2	229	11400001	11450000	0.174651370540284	Predicted	Train	Predicted_train	chr_chr1
Chr2	230	11450001	11500000	0.0691549227553316	Predicted	Train	Predicted_train	chr_chr1
Chr2	231	11500001	11550000	-0.0725374114460478	Predicted	Train	Predicted_train	chr_chr1
Chr2	232	11550001	11600000	-0.143066926824855	Predicted	Train	Predicted_train	chr_chr1
Chr2	233	11600001	11650000	-0.0808333775507994	Predicted	Train	Predicted_train	chr_chr1
Chr2	234	11650001	11700000	0.0820733946168355	Predicted	Train	Predicted_train	chr_chr1
Chr2	235	11700001	11750000	0.0458666638749348	Predicted	Train	Predicted_train	chr_chr1
Chr2	236	11750001	11800000	0.0989750847912073	Predicted	Train	Predicted_train	chr_chr1
Chr2	237	11800001	11850000	0.0829330975347924	Predicted	Train	Predicted_train	chr_chr1
Chr2	238	11850001	11900000	0.151737465621817	Predicted	Train	Predicted_train	chr_chr1
Chr2	239	11900001	11950000	0.121093475369939	Predicted	Train	Predicted_train	chr_chr1
Chr2	240	11950001	12000000	0.120775084425453	Predicted	Train	Predicted_train	chr_chr1
Chr2	241	12000001	12050000	0.0912526401079567	Predicted	Train	Predicted_train	chr_chr1
Chr2	242	12050001	12100000	0.0757731445342536	Predicted	Train	Predicted_train	chr_chr1
Chr2	243	12100001	12150000	-0.0106625516840588	Predicted	Train	Predicted_train	chr_chr1
Chr2	244	12150001	12200000	-0.366162636186672	Predicted	Train	Predicted_train	chr_chr1
Chr2	245	12200001	12250000	-0.342570780010617	Predicted	Train	Predicted_train	chr_chr1
Chr2	246	12250001	12300000	-0.181033217466679	Predicted	Train	Predicted_train	chr_chr1
Chr2	247	12300001	12350000	-0.319075618999907	Predicted	Train	Predicted_train	chr_chr1
Chr2	248	12350001	12400000	-0.374089432142108	Predicted	Train	Predicted_train	chr_chr1
Chr2	249	12400001	12450000	-0.455330446207472	Predicted	Train	Predicted_train	chr_chr1
Chr2	250	12450001	12500000	-0.521484859644348	Predicted	Train	Predicted_train	chr_chr1
Chr2	251	12500001	12550000	-0.569626704301368	Predicted	Train	Predicted_train	chr_chr1
Chr2	252	12550001	12600000	-0.704391562911679	Predicted	Train	Predicted_train	chr_chr1
Chr2	253	12600001	12650000	-0.829704084439048	Predicted	Train	Predicted_train	chr_chr1
Chr2	254	12650001	12700000	-0.856519214919342	Predicted	Train	Predicted_train	chr_chr1
Chr2	255	12700001	12750000	-0.845876579352832	Predicted	Train	Predicted_train	chr_chr1
Chr2	256	12750001	12800000	-0.865989942519079	Predicted	Train	Predicted_train	chr_chr1
Chr2	257	12800001	12850000	-0.892853641244377	Predicted	Train	Predicted_train	chr_chr1
Chr2	258	12850001	12900000	-0.91961856401749	Predicted	Train	Predicted_train	chr_chr1
Chr2	259	12900001	12950000	-0.983271827445109	Predicted	Train	Predicted_train	chr_chr1
Chr2	260	12950001	13000000	-0.968533288772014	Predicted	Train	Predicted_train	chr_chr1
Chr2	261	13000001	13050000	-0.759013734931096	Predicted	Train	Predicted_train	chr_chr1
Chr2	262	13050001	13100000	-0.730557400769145	Predicted	Train	Predicted_train	chr_chr1
Chr2	263	13100001	13150000	-0.778998039340715	Predicted	Train	Predicted_train	chr_chr1
Chr2	264	13150001	13200000	-0.831949303576536	Predicted	Train	Predicted_train	chr_chr1
Chr2	265	13200001	13250000	-0.920604222876746	Predicted	Train	Predicted_train	chr_chr1
Chr2	266	13250001	13300000	-1.00518708898129	Predicted	Train	Predicted_train	chr_chr1
Chr2	267	13300001	13350000	-1.00350688020489	Predicted	Train	Predicted_train	chr_chr1
Chr2	268	13350001	13400000	-0.871708231502177	Predicted	Train	Predicted_train	chr_chr1
Chr2	269	13400001	13450000	-0.676974688458311	Predicted	Train	Predicted_train	chr_chr1
Chr2	270	13450001	13500000	-0.605508997556976	Predicted	Train	Predicted_train	chr_chr1
Chr2	271	13500001	13550000	-0.434854763190437	Predicted	Train	Predicted_train	chr_chr1
Chr2	272	13550001	13600000	-0.397214355144963	Predicted	Train	Predicted_train	chr_chr1
Chr2	273	13600001	13650000	-0.353817200488883	Predicted	Train	Predicted_train	chr_chr1
Chr2	274	13650001	13700000	-0.470552492168775	Predicted	Train	Predicted_train	chr_chr1
Chr2	275	13700001	13750000	-0.454539647877793	Predicted	Train	Predicted_train	chr_chr1
Chr2	276	13750001	13800000	-0.424205467110038	Predicted	Train	Predicted_train	chr_chr1
Chr2	277	13800001	13850000	-0.453586478826004	Predicted	Train	Predicted_train	chr_chr1
Chr2	278	13850001	13900000	-0.458886848372785	Predicted	Train	Predicted_train	chr_chr1
Chr2	279	13900001	13950000	-0.514980917984124	Predicted	Train	Predicted_train	chr_chr1
Chr2	280	13950001	14000000	-0.479338775083398	Predicted	Train	Predicted_train	chr_chr1
Chr2	281	14000001	14050000	-0.463962270798248	Predicted	Train	Predicted_train	chr_chr1
Chr2	282	14050001	14100000	-0.431921976228926	Predicted	Train	Predicted_train	chr_chr1
Chr2	283	14100001	14150000	-0.317701871838834	Predicted	Train	Predicted_train	chr_chr1
Chr2	284	14150001	14200000	-0.331387584627404	Predicted	Train	Predicted_train	chr_chr1
Chr2	285	14200001	14250000	-0.278943392905849	Predicted	Train	Predicted_train	chr_chr1
Chr2	286	14250001	14300000	-0.196775885174177	Predicted	Train	Predicted_train	chr_chr1
Chr2	287	14300001	14350000	-0.0797996820074392	Predicted	Train	Predicted_train	chr_chr1
Chr2	288	14350001	14400000	-0.106129759604474	Predicted	Train	Predicted_train	chr_chr1
Chr2	289	14400001	14450000	-0.116561045029148	Predicted	Train	Predicted_train	chr_chr1
Chr2	290	14450001	14500000	-0.15432995901654	Predicted	Train	Predicted_train	chr_chr1
Chr2	291	14500001	14550000	-0.116781518354006	Predicted	Train	Predicted_train	chr_chr1
Chr2	292	14550001	14600000	-0.141943037949338	Predicted	Train	Predicted_train	chr_chr1
Chr2	293	14600001	14650000	-0.0229089266672715	Predicted	Train	Predicted_train	chr_chr1
Chr2	294	14650001	14700000	-0.0259300863555009	Predicted	Train	Predicted_train	chr_chr1
Chr2	295	14700001	14750000	0.0714376978890624	Predicted	Train	Predicted_train	chr_chr1
Chr2	296	14750001	14800000	0.0506281685084604	Predicted	Train	Predicted_train	chr_chr1
Chr2	297	14800001	14850000	0.0632845476202613	Predicted	Train	Predicted_train	chr_chr1
Chr2	298	14850001	14900000	0.0966685712903885	Predicted	Train	Predicted_train	chr_chr1
Chr2	299	14900001	14950000	0.0584970795254104	Predicted	Train	Predicted_train	chr_chr1
Chr2	300	14950001	15000000	-0.0214669838471795	Predicted	Train	Predicted_train	chr_chr1
Chr2	301	15000001	15050000	0.0741148209632073	Predicted	Train	Predicted_train	chr_chr1
Chr2	302	15050001	15100000	0.0646928703813769	Predicted	Train	Predicted_train	chr_chr1
Chr2	303	15100001	15150000	0.0715576372739298	Predicted	Train	Predicted_train	chr_chr1
Chr2	304	15150001	15200000	0.345529710150917	Predicted	Train	Predicted_train	chr_chr1
Chr2	305	15200001	15250000	0.285010280322041	Predicted	Train	Predicted_train	chr_chr1
Chr2	306	15250001	15300000	0.454335795931043	Predicted	Train	Predicted_train	chr_chr1
Chr2	307	15300001	15350000	0.54374523612946	Predicted	Train	Predicted_train	chr_chr1
Chr2	308	15350001	15400000	0.539863015779526	Predicted	Train	Predicted_train	chr_chr1
Chr2	309	15400001	15450000	0.447001413837464	Predicted	Train	Predicted_train	chr_chr1
Chr2	310	15450001	15500000	0.353661327816872	Predicted	Train	Predicted_train	chr_chr1
Chr2	311	15500001	15550000	0.392469393462067	Predicted	Train	Predicted_train	chr_chr1
Chr2	312	15550001	15600000	0.454524461047067	Predicted	Train	Predicted_train	chr_chr1
Chr2	313	15600001	15650000	0.442931620725595	Predicted	Train	Predicted_train	chr_chr1
Chr2	314	15650001	15700000	0.471803761180056	Predicted	Train	Predicted_train	chr_chr1
Chr2	315	15700001	15750000	0.512186495027571	Predicted	Train	Predicted_train	chr_chr1
Chr2	316	15750001	15800000	0.511554404596159	Predicted	Train	Predicted_train	chr_chr1
Chr2	317	15800001	15850000	0.768692034047276	Predicted	Train	Predicted_train	chr_chr1
Chr2	318	15850001	15900000	0.975651992670913	Predicted	Train	Predicted_train	chr_chr1
Chr2	319	15900001	15950000	1.05769864821688	Predicted	Train	Predicted_train	chr_chr1
Chr2	320	15950001	16000000	1.09938541818934	Predicted	Train	Predicted_train	chr_chr1
Chr2	321	16000001	16050000	1.0881958497252	Predicted	Train	Predicted_train	chr_chr1
Chr2	322	16050001	16100000	1.15480177743564	Predicted	Train	Predicted_train	chr_chr1
Chr2	323	16100001	16150000	1.16275434920992	Predicted	Train	Predicted_train	chr_chr1
Chr2	324	16150001	16200000	1.02968581370809	Predicted	Train	Predicted_train	chr_chr1
Chr2	325	16200001	16250000	0.957997759591899	Predicted	Train	Predicted_train	chr_chr1
Chr2	326	16250001	16300000	0.998467905412074	Predicted	Train	Predicted_train	chr_chr1
Chr2	327	16300001	16350000	0.866377086629471	Predicted	Train	Predicted_train	chr_chr1
Chr2	328	16350001	16400000	0.75111125082243	Predicted	Train	Predicted_train	chr_chr1
Chr2	329	16400001	16450000	0.73154862478348	Predicted	Train	Predicted_train	chr_chr1
Chr2	330	16450001	16500000	0.79524447823061	Predicted	Train	Predicted_train	chr_chr1
Chr2	331	16500001	16550000	0.855891980281859	Predicted	Train	Predicted_train	chr_chr1
Chr2	332	16550001	16600000	0.934260197943577	Predicted	Train	Predicted_train	chr_chr1
Chr2	333	16600001	16650000	0.997875058441363	Predicted	Train	Predicted_train	chr_chr1
Chr2	334	16650001	16700000	0.940067626240427	Predicted	Train	Predicted_train	chr_chr1
Chr2	335	16700001	16750000	0.990893349292359	Predicted	Train	Predicted_train	chr_chr1
Chr2	336	16750001	16800000	0.915471622703014	Predicted	Train	Predicted_train	chr_chr1
Chr2	337	16800001	16850000	0.999749194154629	Predicted	Train	Predicted_train	chr_chr1
Chr2	338	16850001	16900000	1.06509070359505	Predicted	Train	Predicted_train	chr_chr1
Chr2	339	16900001	16950000	0.993055384254088	Predicted	Train	Predicted_train	chr_chr1
Chr2	340	16950001	17000000	1.04504651954964	Predicted	Train	Predicted_train	chr_chr1
Chr2	341	17000001	17050000	1.18564180147621	Predicted	Train	Predicted_train	chr_chr1
Chr2	342	17050001	17100000	1.21121846601938	Predicted	Train	Predicted_train	chr_chr1
Chr2	343	17100001	17150000	1.10405145040292	Predicted	Train	Predicted_train	chr_chr1
Chr2	344	17150001	17200000	1.13819672539623	Predicted	Train	Predicted_train	chr_chr1
Chr2	345	17200001	17250000	1.03796171050303	Predicted	Train	Predicted_train	chr_chr1
Chr2	346	17250001	17300000	1.05754179034462	Predicted	Train	Predicted_train	chr_chr1
Chr2	347	17300001	17350000	1.1279814784036	Predicted	Train	Predicted_train	chr_chr1
Chr2	348	17350001	17400000	1.27004903821752	Predicted	Train	Predicted_train	chr_chr1
Chr2	349	17400001	17450000	1.37659644863152	Predicted	Train	Predicted_train	chr_chr1
Chr2	350	17450001	17500000	1.46987202787083	Predicted	Train	Predicted_train	chr_chr1
Chr2	351	17500001	17550000	1.44184592032862	Predicted	Train	Predicted_train	chr_chr1
Chr2	352	17550001	17600000	1.48683601939608	Predicted	Train	Predicted_train	chr_chr1
Chr2	353	17600001	17650000	1.43446630630956	Predicted	Train	Predicted_train	chr_chr1
Chr2	354	17650001	17700000	1.53154838512982	Predicted	Train	Predicted_train	chr_chr1
Chr2	355	17700001	17750000	1.30107532350342	Predicted	Train	Predicted_train	chr_chr1
Chr2	356	17750001	17800000	1.54036708790282	Predicted	Train	Predicted_train	chr_chr1
Chr2	357	17800001	17850000	1.57745211279797	Predicted	Train	Predicted_train	chr_chr1
Chr2	358	17850001	17900000	1.38818916488215	Predicted	Train	Predicted_train	chr_chr1
Chr2	359	17900001	17950000	1.1750832855988	Predicted	Train	Predicted_train	chr_chr1
Chr2	360	17950001	18000000	1.26319308045	Predicted	Train	Predicted_train	chr_chr1
Chr2	361	18000001	18050000	1.6100251578385	Predicted	Train	Predicted_train	chr_chr1
Chr2	362	18050001	18100000	1.60491740713407	Predicted	Train	Predicted_train	chr_chr1
Chr2	363	18100001	18150000	1.54127336719887	Predicted	Train	Predicted_train	chr_chr1
Chr2	364	18150001	18200000	1.75535045415076	Predicted	Train	Predicted_train	chr_chr1
Chr2	365	18200001	18250000	1.68796776394829	Predicted	Train	Predicted_train	chr_chr1
Chr2	366	18250001	18300000	1.96419510344056	Predicted	Train	Predicted_train	chr_chr1
Chr2	367	18300001	18350000	2.27360671649195	Predicted	Train	Predicted_train	chr_chr1
Chr2	368	18350001	18400000	2.78048675637871	Predicted	Train	Predicted_train	chr_chr1
Chr2	369	18400001	18450000	2.81348907498654	Predicted	Train	Predicted_train	chr_chr1
Chr2	370	18450001	18500000	2.8298995058385	Predicted	Train	Predicted_train	chr_chr1
Chr2	371	18500001	18550000	2.85674486085953	Predicted	Train	Predicted_train	chr_chr1
Chr2	372	18550001	18600000	2.8282725973849	Predicted	Train	Predicted_train	chr_chr1
Chr2	373	18600001	18650000	2.70842753134228	Predicted	Train	Predicted_train	chr_chr1
Chr2	374	18650001	18700000	2.61981746991505	Predicted	Train	Predicted_train	chr_chr1
Chr2	375	18700001	18750000	2.61981746991505	Predicted	Train	Predicted_train	chr_chr1
Chr2	376	18750001	18800000	2.61981746991505	Predicted	Train	Predicted_train	chr_chr1
Chr2	377	18800001	18850000	2.61981746991505	Predicted	Train	Predicted_train	chr_chr1
Chr2	378	18850001	18900000	2.61981746991505	Predicted	Train	Predicted_train	chr_chr1
Chr2	379	18900001	18950000	2.61981746991505	Predicted	Train	Predicted_train	chr_chr1
Chr2	380	18950001	19000000	2.61981746991505	Predicted	Train	Predicted_train	chr_chr1
Chr2	381	19000001	19050000	2.61981746991505	Predicted	Train	Predicted_train	chr_chr1
Chr2	382	19050001	19100000	2.61981746991505	Predicted	Train	Predicted_train	chr_chr1
Chr2	383	19100001	19150000	2.61981746991505	Predicted	Train	Predicted_train	chr_chr1
Chr2	384	19150001	19200000	2.61981746991505	Predicted	Train	Predicted_train	chr_chr1
Chr2	385	19200001	19250000	2.61981746991505	Predicted	Train	Predicted_train	chr_chr1
Chr2	386	19250001	19300000	2.61981746991505	Predicted	Train	Predicted_train	chr_chr1
Chr2	387	19300001	19350000	2.61981746991505	Predicted	Train	Predicted_train	chr_chr1
Chr2	388	19350001	19400000	2.61981746991505	Predicted	Train	Predicted_train	chr_chr1
Chr2	389	19400001	19450000	2.61981746991505	Predicted	Train	Predicted_train	chr_chr1
Chr2	390	19450001	19500000	2.61981746991505	Predicted	Train	Predicted_train	chr_chr1
Chr2	391	19500001	19550000	2.61981746991505	Predicted	Train	Predicted_train	chr_chr1
Chr2	392	19550001	19600000	2.61981746991505	Predicted	Train	Predicted_train	chr_chr1
Chr2	393	19600001	19650000	2.61981746991505	Predicted	Train	Predicted_train	chr_chr1
Chr2	394	19650001	19698289	2.61981746991505	Predicted	Train	Predicted_train	chr_chr1
Chr3	1	1	50000	0.517431073035141	Predicted	Train	Predicted_train	chr_chr1
Chr3	2	50001	100000	0.517431073035141	Predicted	Train	Predicted_train	chr_chr1
Chr3	3	100001	150000	0.517431073035141	Predicted	Train	Predicted_train	chr_chr1
Chr3	4	150001	200000	0.517431073035141	Predicted	Train	Predicted_train	chr_chr1
Chr3	5	200001	250000	0.517431073035141	Predicted	Train	Predicted_train	chr_chr1
Chr3	6	250001	300000	0.517431073035141	Predicted	Train	Predicted_train	chr_chr1
Chr3	7	300001	350000	0.517431073035141	Predicted	Train	Predicted_train	chr_chr1
Chr3	8	350001	400000	0.517431073035141	Predicted	Train	Predicted_train	chr_chr1
Chr3	9	400001	450000	0.517431073035141	Predicted	Train	Predicted_train	chr_chr1
Chr3	10	450001	500000	0.517431073035141	Predicted	Train	Predicted_train	chr_chr1
Chr3	11	500001	550000	0.517431073035141	Predicted	Train	Predicted_train	chr_chr1
Chr3	12	550001	600000	0.517431073035141	Predicted	Train	Predicted_train	chr_chr1
Chr3	13	600001	650000	0.517431073035141	Predicted	Train	Predicted_train	chr_chr1
Chr3	14	650001	700000	0.517431073035141	Predicted	Train	Predicted_train	chr_chr1
Chr3	15	700001	750000	0.517431073035141	Predicted	Train	Predicted_train	chr_chr1
Chr3	16	750001	800000	0.517431073035141	Predicted	Train	Predicted_train	chr_chr1
Chr3	17	800001	850000	0.517431073035141	Predicted	Train	Predicted_train	chr_chr1
Chr3	18	850001	900000	0.517431073035141	Predicted	Train	Predicted_train	chr_chr1
Chr3	19	900001	950000	0.517431073035141	Predicted	Train	Predicted_train	chr_chr1
Chr3	20	950001	1000000	0.517431073035141	Predicted	Train	Predicted_train	chr_chr1
Chr3	21	1000001	1050000	0.517431073035141	Predicted	Train	Predicted_train	chr_chr1
Chr3	22	1050001	1100000	0.46620529521894	Predicted	Train	Predicted_train	chr_chr1
Chr3	23	1100001	1150000	0.505695370936928	Predicted	Train	Predicted_train	chr_chr1
Chr3	24	1150001	1200000	0.230974218877548	Predicted	Train	Predicted_train	chr_chr1
Chr3	25	1200001	1250000	0.326071789088152	Predicted	Train	Predicted_train	chr_chr1
Chr3	26	1250001	1300000	0.192748094307304	Predicted	Train	Predicted_train	chr_chr1
Chr3	27	1300001	1350000	0.05714969231699	Predicted	Train	Predicted_train	chr_chr1
Chr3	28	1350001	1400000	0.00690971885714197	Predicted	Train	Predicted_train	chr_chr1
Chr3	29	1400001	1450000	0.0170350800209918	Predicted	Train	Predicted_train	chr_chr1
Chr3	30	1450001	1500000	0.0544211887084448	Predicted	Train	Predicted_train	chr_chr1
Chr3	31	1500001	1550000	-0.019435139440876	Predicted	Train	Predicted_train	chr_chr1
Chr3	32	1550001	1600000	-0.111022122771817	Predicted	Train	Predicted_train	chr_chr1
Chr3	33	1600001	1650000	-0.168917367433112	Predicted	Train	Predicted_train	chr_chr1
Chr3	34	1650001	1700000	-0.45387325380011	Predicted	Train	Predicted_train	chr_chr1
Chr3	35	1700001	1750000	-0.446600216168399	Predicted	Train	Predicted_train	chr_chr1
Chr3	36	1750001	1800000	-0.430127188745542	Predicted	Train	Predicted_train	chr_chr1
Chr3	37	1800001	1850000	-0.284156823410092	Predicted	Train	Predicted_train	chr_chr1
Chr3	38	1850001	1900000	-0.200608658702088	Predicted	Train	Predicted_train	chr_chr1
Chr3	39	1900001	1950000	-0.138703541589947	Predicted	Train	Predicted_train	chr_chr1
Chr3	40	1950001	2000000	-0.163123341660783	Predicted	Train	Predicted_train	chr_chr1
Chr3	41	2000001	2050000	-0.184401697960152	Predicted	Train	Predicted_train	chr_chr1
Chr3	42	2050001	2100000	-0.217038570244823	Predicted	Train	Predicted_train	chr_chr1
Chr3	43	2100001	2150000	-0.228942736107815	Predicted	Train	Predicted_train	chr_chr1
Chr3	44	2150001	2200000	-0.305073805383505	Predicted	Train	Predicted_train	chr_chr1
Chr3	45	2200001	2250000	-0.34877722547862	Predicted	Train	Predicted_train	chr_chr1
Chr3	46	2250001	2300000	-0.247571633013648	Predicted	Train	Predicted_train	chr_chr1
Chr3	47	2300001	2350000	-0.20119725234882	Predicted	Train	Predicted_train	chr_chr1
Chr3	48	2350001	2400000	-0.214425615126324	Predicted	Train	Predicted_train	chr_chr1
Chr3	49	2400001	2450000	-0.201522753072376	Predicted	Train	Predicted_train	chr_chr1
Chr3	50	2450001	2500000	-0.203099876871882	Predicted	Train	Predicted_train	chr_chr1
Chr3	51	2500001	2550000	-0.191871862288362	Predicted	Train	Predicted_train	chr_chr1
Chr3	52	2550001	2600000	-0.121423218873144	Predicted	Train	Predicted_train	chr_chr1
Chr3	53	2600001	2650000	-0.121064932013075	Predicted	Train	Predicted_train	chr_chr1
Chr3	54	2650001	2700000	-0.143045450743835	Predicted	Train	Predicted_train	chr_chr1
Chr3	55	2700001	2750000	-0.153209867278167	Predicted	Train	Predicted_train	chr_chr1
Chr3	56	2750001	2800000	-0.189427622620219	Predicted	Train	Predicted_train	chr_chr1
Chr3	57	2800001	2850000	-0.195870358432018	Predicted	Train	Predicted_train	chr_chr1
Chr3	58	2850001	2900000	-0.198733782039604	Predicted	Train	Predicted_train	chr_chr1
Chr3	59	2900001	2950000	-0.19101855792935	Predicted	Train	Predicted_train	chr_chr1
Chr3	60	2950001	3000000	-0.160121859863226	Predicted	Train	Predicted_train	chr_chr1
Chr3	61	3000001	3050000	-0.130983727260217	Predicted	Train	Predicted_train	chr_chr1
Chr3	62	3050001	3100000	-0.0548555034978675	Predicted	Train	Predicted_train	chr_chr1
Chr3	63	3100001	3150000	-0.108227749888791	Predicted	Train	Predicted_train	chr_chr1
Chr3	64	3150001	3200000	-0.195228968403213	Predicted	Train	Predicted_train	chr_chr1
Chr3	65	3200001	3250000	-0.233190445162005	Predicted	Train	Predicted_train	chr_chr1
Chr3	66	3250001	3300000	-0.270123377782471	Predicted	Train	Predicted_train	chr_chr1
Chr3	67	3300001	3350000	-0.254788231944955	Predicted	Train	Predicted_train	chr_chr1
Chr3	68	3350001	3400000	-0.181660832589148	Predicted	Train	Predicted_train	chr_chr1
Chr3	69	3400001	3450000	-0.172340054726588	Predicted	Train	Predicted_train	chr_chr1
Chr3	70	3450001	3500000	-0.153793286821587	Predicted	Train	Predicted_train	chr_chr1
Chr3	71	3500001	3550000	-0.0614870338202709	Predicted	Train	Predicted_train	chr_chr1
Chr3	72	3550001	3600000	-0.0523618405872088	Predicted	Train	Predicted_train	chr_chr1
Chr3	73	3600001	3650000	-0.0575761491621981	Predicted	Train	Predicted_train	chr_chr1
Chr3	74	3650001	3700000	-0.0280699956512541	Predicted	Train	Predicted_train	chr_chr1
Chr3	75	3700001	3750000	0.131949902300576	Predicted	Train	Predicted_train	chr_chr1
Chr3	76	3750001	3800000	0.173488172642164	Predicted	Train	Predicted_train	chr_chr1
Chr3	77	3800001	3850000	0.118442918513739	Predicted	Train	Predicted_train	chr_chr1
Chr3	78	3850001	3900000	0.111107457752755	Predicted	Train	Predicted_train	chr_chr1
Chr3	79	3900001	3950000	0.0288203223099901	Predicted	Train	Predicted_train	chr_chr1
Chr3	80	3950001	4000000	-0.0636691897091717	Predicted	Train	Predicted_train	chr_chr1
Chr3	81	4000001	4050000	-0.239238497446288	Predicted	Train	Predicted_train	chr_chr1
Chr3	82	4050001	4100000	-0.267551141093545	Predicted	Train	Predicted_train	chr_chr1
Chr3	83	4100001	4150000	-0.254242805058434	Predicted	Train	Predicted_train	chr_chr1
Chr3	84	4150001	4200000	-0.10082835307684	Predicted	Train	Predicted_train	chr_chr1
Chr3	85	4200001	4250000	-0.0102130786877474	Predicted	Train	Predicted_train	chr_chr1
Chr3	86	4250001	4300000	0.0441351044039756	Predicted	Train	Predicted_train	chr_chr1
Chr3	87	4300001	4350000	0.0160885007129343	Predicted	Train	Predicted_train	chr_chr1
Chr3	88	4350001	4400000	0.0107608749486867	Predicted	Train	Predicted_train	chr_chr1
Chr3	89	4400001	4450000	0.0275370421624807	Predicted	Train	Predicted_train	chr_chr1
Chr3	90	4450001	4500000	0.0412935823257747	Predicted	Train	Predicted_train	chr_chr1
Chr3	91	4500001	4550000	-0.0308740310573321	Predicted	Train	Predicted_train	chr_chr1
Chr3	92	4550001	4600000	-0.161357698391102	Predicted	Train	Predicted_train	chr_chr1
Chr3	93	4600001	4650000	-0.12919943279237	Predicted	Train	Predicted_train	chr_chr1
Chr3	94	4650001	4700000	-0.0595899430053688	Predicted	Train	Predicted_train	chr_chr1
Chr3	95	4700001	4750000	-0.133989072095393	Predicted	Train	Predicted_train	chr_chr1
Chr3	96	4750001	4800000	-0.158536814924407	Predicted	Train	Predicted_train	chr_chr1
Chr3	97	4800001	4850000	-0.0511605262366261	Predicted	Train	Predicted_train	chr_chr1
Chr3	98	4850001	4900000	-0.0849130601606001	Predicted	Train	Predicted_train	chr_chr1
Chr3	99	4900001	4950000	-0.0120107932191859	Predicted	Train	Predicted_train	chr_chr1
Chr3	100	4950001	5000000	0.124072410729804	Predicted	Train	Predicted_train	chr_chr1
Chr3	101	5000001	5050000	0.1127631825789	Predicted	Train	Predicted_train	chr_chr1
Chr3	102	5050001	5100000	0.125984035543698	Predicted	Train	Predicted_train	chr_chr1
Chr3	103	5100001	5150000	0.0760900075572276	Predicted	Train	Predicted_train	chr_chr1
Chr3	104	5150001	5200000	0.0481597751027932	Predicted	Train	Predicted_train	chr_chr1
Chr3	105	5200001	5250000	0.0901939345876151	Predicted	Train	Predicted_train	chr_chr1
Chr3	106	5250001	5300000	0.113046001825342	Predicted	Train	Predicted_train	chr_chr1
Chr3	107	5300001	5350000	0.156269384088014	Predicted	Train	Predicted_train	chr_chr1
Chr3	108	5350001	5400000	0.247899348674092	Predicted	Train	Predicted_train	chr_chr1
Chr3	109	5400001	5450000	0.189477518640664	Predicted	Train	Predicted_train	chr_chr1
Chr3	110	5450001	5500000	0.170826847635073	Predicted	Train	Predicted_train	chr_chr1
Chr3	111	5500001	5550000	0.223535358130844	Predicted	Train	Predicted_train	chr_chr1
Chr3	112	5550001	5600000	0.0322571875652341	Predicted	Train	Predicted_train	chr_chr1
Chr3	113	5600001	5650000	0.0601384822295338	Predicted	Train	Predicted_train	chr_chr1
Chr3	114	5650001	5700000	0.0580397100435319	Predicted	Train	Predicted_train	chr_chr1
Chr3	115	5700001	5750000	0.0367379639310061	Predicted	Train	Predicted_train	chr_chr1
Chr3	116	5750001	5800000	-0.0886349668249071	Predicted	Train	Predicted_train	chr_chr1
Chr3	117	5800001	5850000	-0.128424799481821	Predicted	Train	Predicted_train	chr_chr1
Chr3	118	5850001	5900000	-0.162788497068145	Predicted	Train	Predicted_train	chr_chr1
Chr3	119	5900001	5950000	-0.15058107013418	Predicted	Train	Predicted_train	chr_chr1
Chr3	120	5950001	6000000	-0.159131932003053	Predicted	Train	Predicted_train	chr_chr1
Chr3	121	6000001	6050000	-0.154642085970114	Predicted	Train	Predicted_train	chr_chr1
Chr3	122	6050001	6100000	-0.134522601948009	Predicted	Train	Predicted_train	chr_chr1
Chr3	123	6100001	6150000	-0.142853763695362	Predicted	Train	Predicted_train	chr_chr1
Chr3	124	6150001	6200000	-0.132576524168377	Predicted	Train	Predicted_train	chr_chr1
Chr3	125	6200001	6250000	-0.197717939334222	Predicted	Train	Predicted_train	chr_chr1
Chr3	126	6250001	6300000	-0.225672235995573	Predicted	Train	Predicted_train	chr_chr1
Chr3	127	6300001	6350000	-0.172079127727398	Predicted	Train	Predicted_train	chr_chr1
Chr3	128	6350001	6400000	-0.20975984748131	Predicted	Train	Predicted_train	chr_chr1
Chr3	129	6400001	6450000	-0.236236424300578	Predicted	Train	Predicted_train	chr_chr1
Chr3	130	6450001	6500000	-0.299704426431668	Predicted	Train	Predicted_train	chr_chr1
Chr3	131	6500001	6550000	-0.431594122114516	Predicted	Train	Predicted_train	chr_chr1
Chr3	132	6550001	6600000	-0.442056553015873	Predicted	Train	Predicted_train	chr_chr1
Chr3	133	6600001	6650000	-0.435378349538809	Predicted	Train	Predicted_train	chr_chr1
Chr3	134	6650001	6700000	-0.511844234685838	Predicted	Train	Predicted_train	chr_chr1
Chr3	135	6700001	6750000	-0.604042742468953	Predicted	Train	Predicted_train	chr_chr1
Chr3	136	6750001	6800000	-0.569944840286926	Predicted	Train	Predicted_train	chr_chr1
Chr3	137	6800001	6850000	-0.570353851665222	Predicted	Train	Predicted_train	chr_chr1
Chr3	138	6850001	6900000	-0.594111373278617	Predicted	Train	Predicted_train	chr_chr1
Chr3	139	6900001	6950000	-0.601873519276927	Predicted	Train	Predicted_train	chr_chr1
Chr3	140	6950001	7000000	-0.609997655726497	Predicted	Train	Predicted_train	chr_chr1
Chr3	141	7000001	7050000	-0.672476271090404	Predicted	Train	Predicted_train	chr_chr1
Chr3	142	7050001	7100000	-0.627343168908394	Predicted	Train	Predicted_train	chr_chr1
Chr3	143	7100001	7150000	-0.648949719513164	Predicted	Train	Predicted_train	chr_chr1
Chr3	144	7150001	7200000	-0.625543370658491	Predicted	Train	Predicted_train	chr_chr1
Chr3	145	7200001	7250000	-0.551132572604245	Predicted	Train	Predicted_train	chr_chr1
Chr3	146	7250001	7300000	-0.480964762427023	Predicted	Train	Predicted_train	chr_chr1
Chr3	147	7300001	7350000	-0.335797585925589	Predicted	Train	Predicted_train	chr_chr1
Chr3	148	7350001	7400000	-0.264159047050581	Predicted	Train	Predicted_train	chr_chr1
Chr3	149	7400001	7450000	-0.282160033794287	Predicted	Train	Predicted_train	chr_chr1
Chr3	150	7450001	7500000	-0.158759496396133	Predicted	Train	Predicted_train	chr_chr1
Chr3	151	7500001	7550000	-0.0612826981696637	Predicted	Train	Predicted_train	chr_chr1
Chr3	152	7550001	7600000	-0.0742765513115987	Predicted	Train	Predicted_train	chr_chr1
Chr3	153	7600001	7650000	0.100696803098736	Predicted	Train	Predicted_train	chr_chr1
Chr3	154	7650001	7700000	0.279627426260877	Predicted	Train	Predicted_train	chr_chr1
Chr3	155	7700001	7750000	0.304952988019333	Predicted	Train	Predicted_train	chr_chr1
Chr3	156	7750001	7800000	0.481234841730496	Predicted	Train	Predicted_train	chr_chr1
Chr3	157	7800001	7850000	0.614554241788755	Predicted	Train	Predicted_train	chr_chr1
Chr3	158	7850001	7900000	0.77135493863119	Predicted	Train	Predicted_train	chr_chr1
Chr3	159	7900001	7950000	0.784561565239596	Predicted	Train	Predicted_train	chr_chr1
Chr3	160	7950001	8000000	0.768555895375138	Predicted	Train	Predicted_train	chr_chr1
Chr3	161	8000001	8050000	0.82060114402758	Predicted	Train	Predicted_train	chr_chr1
Chr3	162	8050001	8100000	0.931288487654599	Predicted	Train	Predicted_train	chr_chr1
Chr3	163	8100001	8150000	0.928454952981651	Predicted	Train	Predicted_train	chr_chr1
Chr3	164	8150001	8200000	0.962971678776848	Predicted	Train	Predicted_train	chr_chr1
Chr3	165	8200001	8250000	0.915379767071168	Predicted	Train	Predicted_train	chr_chr1
Chr3	166	8250001	8300000	1.03248837655008	Predicted	Train	Predicted_train	chr_chr1
Chr3	167	8300001	8350000	1.03805703976419	Predicted	Train	Predicted_train	chr_chr1
Chr3	168	8350001	8400000	1.13416779549279	Predicted	Train	Predicted_train	chr_chr1
Chr3	169	8400001	8450000	1.08409885936837	Predicted	Train	Predicted_train	chr_chr1
Chr3	170	8450001	8500000	1.40792608333718	Predicted	Train	Predicted_train	chr_chr1
Chr3	171	8500001	8550000	1.45824799037307	Predicted	Train	Predicted_train	chr_chr1
Chr3	172	8550001	8600000	1.46830121668152	Predicted	Train	Predicted_train	chr_chr1
Chr3	173	8600001	8650000	1.47438085300324	Predicted	Train	Predicted_train	chr_chr1
Chr3	174	8650001	8700000	1.50535974604977	Predicted	Train	Predicted_train	chr_chr1
Chr3	175	8700001	8750000	1.67925747839986	Predicted	Train	Predicted_train	chr_chr1
Chr3	176	8750001	8800000	1.76850734602955	Predicted	Train	Predicted_train	chr_chr1
Chr3	177	8800001	8850000	1.75373722878516	Predicted	Train	Predicted_train	chr_chr1
Chr3	178	8850001	8900000	1.70623709585803	Predicted	Train	Predicted_train	chr_chr1
Chr3	179	8900001	8950000	1.69530167999069	Predicted	Train	Predicted_train	chr_chr1
Chr3	180	8950001	9000000	1.63625290907352	Predicted	Train	Predicted_train	chr_chr1
Chr3	181	9000001	9050000	1.68315525612047	Predicted	Train	Predicted_train	chr_chr1
Chr3	182	9050001	9100000	1.71828514601675	Predicted	Train	Predicted_train	chr_chr1
Chr3	183	9100001	9150000	1.7227225432802	Predicted	Train	Predicted_train	chr_chr1
Chr3	184	9150001	9200000	1.71605235738996	Predicted	Train	Predicted_train	chr_chr1
Chr3	185	9200001	9250000	1.69929604354774	Predicted	Train	Predicted_train	chr_chr1
Chr3	186	9250001	9300000	1.63944673778336	Predicted	Train	Predicted_train	chr_chr1
Chr3	187	9300001	9350000	1.55757339381952	Predicted	Train	Predicted_train	chr_chr1
Chr3	188	9350001	9400000	1.49206002598201	Predicted	Train	Predicted_train	chr_chr1
Chr3	189	9400001	9450000	1.40154807408777	Predicted	Train	Predicted_train	chr_chr1
Chr3	190	9450001	9500000	1.3330737783621	Predicted	Train	Predicted_train	chr_chr1
Chr3	191	9500001	9550000	1.29042536835817	Predicted	Train	Predicted_train	chr_chr1
Chr3	192	9550001	9600000	1.2344096058033	Predicted	Train	Predicted_train	chr_chr1
Chr3	193	9600001	9650000	1.06050211428964	Predicted	Train	Predicted_train	chr_chr1
Chr3	194	9650001	9700000	1.02190109195119	Predicted	Train	Predicted_train	chr_chr1
Chr3	195	9700001	9750000	0.975112657850928	Predicted	Train	Predicted_train	chr_chr1
Chr3	196	9750001	9800000	0.897476245694912	Predicted	Train	Predicted_train	chr_chr1
Chr3	197	9800001	9850000	0.737987880085431	Predicted	Train	Predicted_train	chr_chr1
Chr3	198	9850001	9900000	0.80497316937596	Predicted	Train	Predicted_train	chr_chr1
Chr3	199	9900001	9950000	0.829936933627237	Predicted	Train	Predicted_train	chr_chr1
Chr3	200	9950001	10000000	0.795422956826674	Predicted	Train	Predicted_train	chr_chr1
Chr3	201	10000001	10050000	0.899332338932689	Predicted	Train	Predicted_train	chr_chr1
Chr3	202	10050001	10100000	1.01629991062438	Predicted	Train	Predicted_train	chr_chr1
Chr3	203	10100001	10150000	0.961002409358524	Predicted	Train	Predicted_train	chr_chr1
Chr3	204	10150001	10200000	0.973386233812183	Predicted	Train	Predicted_train	chr_chr1
Chr3	205	10200001	10250000	1.02323292775973	Predicted	Train	Predicted_train	chr_chr1
Chr3	206	10250001	10300000	1.03311441060697	Predicted	Train	Predicted_train	chr_chr1
Chr3	207	10300001	10350000	0.963738314172297	Predicted	Train	Predicted_train	chr_chr1
Chr3	208	10350001	10400000	1.11877556505142	Predicted	Train	Predicted_train	chr_chr1
Chr3	336	16750001	16800000	1.37458032247095	Predicted	Train	Predicted_train	chr_chr1
Chr3	337	16800001	16850000	1.33564363799997	Predicted	Train	Predicted_train	chr_chr1
Chr3	338	16850001	16900000	1.4135403569734	Predicted	Train	Predicted_train	chr_chr1
Chr3	339	16900001	16950000	1.40975467940958	Predicted	Train	Predicted_train	chr_chr1
Chr3	340	16950001	17000000	1.45658385106058	Predicted	Train	Predicted_train	chr_chr1
Chr3	341	17000001	17050000	1.4361435759001	Predicted	Train	Predicted_train	chr_chr1
Chr3	342	17050001	17100000	1.399285509165	Predicted	Train	Predicted_train	chr_chr1
Chr3	343	17100001	17150000	1.19803940031569	Predicted	Train	Predicted_train	chr_chr1
Chr3	344	17150001	17200000	1.1166912587585	Predicted	Train	Predicted_train	chr_chr1
Chr3	345	17200001	17250000	0.835670708921331	Predicted	Train	Predicted_train	chr_chr1
Chr3	346	17250001	17300000	0.88965452861313	Predicted	Train	Predicted_train	chr_chr1
Chr3	347	17300001	17350000	0.728249823421657	Predicted	Train	Predicted_train	chr_chr1
Chr3	348	17350001	17400000	0.706795642486143	Predicted	Train	Predicted_train	chr_chr1
Chr3	349	17400001	17450000	0.673417209398805	Predicted	Train	Predicted_train	chr_chr1
Chr3	350	17450001	17500000	0.600091832704486	Predicted	Train	Predicted_train	chr_chr1
Chr3	351	17500001	17550000	0.572323959769362	Predicted	Train	Predicted_train	chr_chr1
Chr3	352	17550001	17600000	0.596643021745433	Predicted	Train	Predicted_train	chr_chr1
Chr3	353	17600001	17650000	0.519405173271207	Predicted	Train	Predicted_train	chr_chr1
Chr3	354	17650001	17700000	0.716775705245339	Predicted	Train	Predicted_train	chr_chr1
Chr3	355	17700001	17750000	0.708629285138879	Predicted	Train	Predicted_train	chr_chr1
Chr3	356	17750001	17800000	0.647918361659659	Predicted	Train	Predicted_train	chr_chr1
Chr3	357	17800001	17850000	0.455979546453887	Predicted	Train	Predicted_train	chr_chr1
Chr3	358	17850001	17900000	0.32682689670531	Predicted	Train	Predicted_train	chr_chr1
Chr3	359	17900001	17950000	0.250501893762541	Predicted	Train	Predicted_train	chr_chr1
Chr3	360	17950001	18000000	0.204420708863909	Predicted	Train	Predicted_train	chr_chr1
Chr3	361	18000001	18050000	0.357908700004044	Predicted	Train	Predicted_train	chr_chr1
Chr3	362	18050001	18100000	0.600812557700492	Predicted	Train	Predicted_train	chr_chr1
Chr3	363	18100001	18150000	0.836204401292799	Predicted	Train	Predicted_train	chr_chr1
Chr3	364	18150001	18200000	0.972751604440541	Predicted	Train	Predicted_train	chr_chr1
Chr3	365	18200001	18250000	0.997697090492496	Predicted	Train	Predicted_train	chr_chr1
Chr3	366	18250001	18300000	1.13050288377199	Predicted	Train	Predicted_train	chr_chr1
Chr3	367	18300001	18350000	1.28908080065981	Predicted	Train	Predicted_train	chr_chr1
Chr3	368	18350001	18400000	1.32438152612882	Predicted	Train	Predicted_train	chr_chr1
Chr3	369	18400001	18450000	1.52509932102611	Predicted	Train	Predicted_train	chr_chr1
Chr3	370	18450001	18500000	1.34853218640401	Predicted	Train	Predicted_train	chr_chr1
Chr3	371	18500001	18550000	1.13994198004715	Predicted	Train	Predicted_train	chr_chr1
Chr3	372	18550001	18600000	1.14308019757159	Predicted	Train	Predicted_train	chr_chr1
Chr3	373	18600001	18650000	1.11593434925524	Predicted	Train	Predicted_train	chr_chr1
Chr3	374	18650001	18700000	1.03058303000547	Predicted	Train	Predicted_train	chr_chr1
Chr3	375	18700001	18750000	0.875656300302763	Predicted	Train	Predicted_train	chr_chr1
Chr3	376	18750001	18800000	0.602530562615765	Predicted	Train	Predicted_train	chr_chr1
Chr3	377	18800001	18850000	0.535540133708381	Predicted	Train	Predicted_train	chr_chr1
Chr3	378	18850001	18900000	0.468232382741831	Predicted	Train	Predicted_train	chr_chr1
Chr3	379	18900001	18950000	0.517739945317816	Predicted	Train	Predicted_train	chr_chr1
Chr3	380	18950001	19000000	0.488868413630347	Predicted	Train	Predicted_train	chr_chr1
Chr3	381	19000001	19050000	0.468453471128822	Predicted	Train	Predicted_train	chr_chr1
Chr3	382	19050001	19100000	0.45396206035997	Predicted	Train	Predicted_train	chr_chr1
Chr3	383	19100001	19150000	0.462426609872069	Predicted	Train	Predicted_train	chr_chr1
Chr3	384	19150001	19200000	0.503147867710051	Predicted	Train	Predicted_train	chr_chr1
Chr3	385	19200001	19250000	0.514433209224924	Predicted	Train	Predicted_train	chr_chr1
Chr3	386	19250001	19300000	0.589527896781178	Predicted	Train	Predicted_train	chr_chr1
Chr3	387	19300001	19350000	0.615475758814271	Predicted	Train	Predicted_train	chr_chr1
Chr3	388	19350001	19400000	0.58864825953911	Predicted	Train	Predicted_train	chr_chr1
Chr3	389	19400001	19450000	0.591625862517754	Predicted	Train	Predicted_train	chr_chr1
Chr3	390	19450001	19500000	0.620860206809757	Predicted	Train	Predicted_train	chr_chr1
Chr3	391	19500001	19550000	0.640037029429965	Predicted	Train	Predicted_train	chr_chr1
Chr3	392	19550001	19600000	0.605677599898484	Predicted	Train	Predicted_train	chr_chr1
Chr3	393	19600001	19650000	0.534481015462861	Predicted	Train	Predicted_train	chr_chr1
Chr3	394	19650001	19700000	0.72237952969155	Predicted	Train	Predicted_train	chr_chr1
Chr3	395	19700001	19750000	0.621570886174289	Predicted	Train	Predicted_train	chr_chr1
Chr3	396	19750001	19800000	0.625237722739842	Predicted	Train	Predicted_train	chr_chr1
Chr3	397	19800001	19850000	0.686260310972261	Predicted	Train	Predicted_train	chr_chr1
Chr3	398	19850001	19900000	0.821673608725104	Predicted	Train	Predicted_train	chr_chr1
Chr3	399	19900001	19950000	0.870996055773813	Predicted	Train	Predicted_train	chr_chr1
Chr3	400	19950001	20000000	0.794374161194269	Predicted	Train	Predicted_train	chr_chr1
Chr3	401	20000001	20050000	0.927837292365293	Predicted	Train	Predicted_train	chr_chr1
Chr3	402	20050001	20100000	0.802971389828219	Predicted	Train	Predicted_train	chr_chr1
Chr3	403	20100001	20150000	0.568448506703978	Predicted	Train	Predicted_train	chr_chr1
Chr3	404	20150001	20200000	0.471029404253126	Predicted	Train	Predicted_train	chr_chr1
Chr3	405	20200001	20250000	0.397211884379941	Predicted	Train	Predicted_train	chr_chr1
Chr3	406	20250001	20300000	0.260168814901157	Predicted	Train	Predicted_train	chr_chr1
Chr3	407	20300001	20350000	-0.00739723162379598	Predicted	Train	Predicted_train	chr_chr1
Chr3	408	20350001	20400000	-0.0372022150434761	Predicted	Train	Predicted_train	chr_chr1
Chr3	409	20400001	20450000	-0.0244919419572113	Predicted	Train	Predicted_train	chr_chr1
Chr3	410	20450001	20500000	-0.220472585425555	Predicted	Train	Predicted_train	chr_chr1
Chr3	411	20500001	20550000	-0.224349890651201	Predicted	Train	Predicted_train	chr_chr1
Chr3	412	20550001	20600000	-0.118847680449239	Predicted	Train	Predicted_train	chr_chr1
Chr3	413	20600001	20650000	-0.133694329829179	Predicted	Train	Predicted_train	chr_chr1
Chr3	414	20650001	20700000	-0.190618006014695	Predicted	Train	Predicted_train	chr_chr1
Chr3	415	20700001	20750000	-0.203619658012858	Predicted	Train	Predicted_train	chr_chr1
Chr3	416	20750001	20800000	-0.104616890861126	Predicted	Train	Predicted_train	chr_chr1
Chr3	417	20800001	20850000	-0.157164855769753	Predicted	Train	Predicted_train	chr_chr1
Chr3	418	20850001	20900000	-0.250383731893556	Predicted	Train	Predicted_train	chr_chr1
Chr3	419	20900001	20950000	-0.259016818158681	Predicted	Train	Predicted_train	chr_chr1
Chr3	420	20950001	21000000	-0.437102992486448	Predicted	Train	Predicted_train	chr_chr1
Chr3	421	21000001	21050000	-0.500048448912551	Predicted	Train	Predicted_train	chr_chr1
Chr3	422	21050001	21100000	-0.542518637478469	Predicted	Train	Predicted_train	chr_chr1
Chr3	423	21100001	21150000	-0.593065830133825	Predicted	Train	Predicted_train	chr_chr1
Chr3	424	21150001	21200000	-0.617874370869624	Predicted	Train	Predicted_train	chr_chr1
Chr3	425	21200001	21250000	-0.679028118747588	Predicted	Train	Predicted_train	chr_chr1
Chr3	426	21250001	21300000	-0.71675033914127	Predicted	Train	Predicted_train	chr_chr1
Chr3	427	21300001	21350000	-0.699590112491846	Predicted	Train	Predicted_train	chr_chr1
Chr3	428	21350001	21400000	-0.592339931083559	Predicted	Train	Predicted_train	chr_chr1
Chr3	429	21400001	21450000	-0.415191527522615	Predicted	Train	Predicted_train	chr_chr1
Chr3	430	21450001	21500000	-0.374498257797006	Predicted	Train	Predicted_train	chr_chr1
Chr3	431	21500001	21550000	-0.288850168468964	Predicted	Train	Predicted_train	chr_chr1
Chr3	432	21550001	21600000	-0.115784731871923	Predicted	Train	Predicted_train	chr_chr1
Chr3	433	21600001	21650000	0.486148341412798	Predicted	Train	Predicted_train	chr_chr1
Chr3	434	21650001	21700000	0.649448702755683	Predicted	Train	Predicted_train	chr_chr1
Chr3	435	21700001	21750000	0.609269977548196	Predicted	Train	Predicted_train	chr_chr1
Chr3	436	21750001	21800000	0.58860559420725	Predicted	Train	Predicted_train	chr_chr1
Chr3	437	21800001	21850000	0.627406456883391	Predicted	Train	Predicted_train	chr_chr1
Chr3	438	21850001	21900000	0.559819401173072	Predicted	Train	Predicted_train	chr_chr1
Chr3	439	21900001	21950000	0.386497186724793	Predicted	Train	Predicted_train	chr_chr1
Chr3	440	21950001	22000000	0.275952819948012	Predicted	Train	Predicted_train	chr_chr1
Chr3	441	22000001	22050000	0.279224161572014	Predicted	Train	Predicted_train	chr_chr1
Chr3	442	22050001	22100000	0.234306685660107	Predicted	Train	Predicted_train	chr_chr1
Chr3	443	22100001	22150000	0.301266945817678	Predicted	Train	Predicted_train	chr_chr1
Chr3	444	22150001	22200000	0.361217519915082	Predicted	Train	Predicted_train	chr_chr1
Chr3	445	22200001	22250000	0.371292068836848	Predicted	Train	Predicted_train	chr_chr1
Chr3	446	22250001	22300000	0.350347621623086	Predicted	Train	Predicted_train	chr_chr1
Chr3	447	22300001	22350000	0.331915462601898	Predicted	Train	Predicted_train	chr_chr1
Chr3	448	22350001	22400000	0.299203530896084	Predicted	Train	Predicted_train	chr_chr1
Chr3	449	22400001	22450000	0.24643896831266	Predicted	Train	Predicted_train	chr_chr1
Chr3	450	22450001	22500000	0.175979344722444	Predicted	Train	Predicted_train	chr_chr1
Chr3	451	22500001	22550000	0.175979344722444	Predicted	Train	Predicted_train	chr_chr1
Chr3	452	22550001	22600000	0.175979344722444	Predicted	Train	Predicted_train	chr_chr1
Chr3	453	22600001	22650000	0.175979344722444	Predicted	Train	Predicted_train	chr_chr1
Chr3	454	22650001	22700000	0.175979344722444	Predicted	Train	Predicted_train	chr_chr1
Chr3	455	22700001	22750000	0.175979344722444	Predicted	Train	Predicted_train	chr_chr1
Chr3	456	22750001	22800000	0.175979344722444	Predicted	Train	Predicted_train	chr_chr1
Chr3	457	22800001	22850000	0.175979344722444	Predicted	Train	Predicted_train	chr_chr1
Chr3	458	22850001	22900000	0.175979344722444	Predicted	Train	Predicted_train	chr_chr1
Chr3	459	22900001	22950000	0.175979344722444	Predicted	Train	Predicted_train	chr_chr1
Chr3	460	22950001	23000000	0.175979344722444	Predicted	Train	Predicted_train	chr_chr1
Chr3	461	23000001	23050000	0.175979344722444	Predicted	Train	Predicted_train	chr_chr1
Chr3	462	23050001	23100000	0.175979344722444	Predicted	Train	Predicted_train	chr_chr1
Chr3	463	23100001	23150000	0.175979344722444	Predicted	Train	Predicted_train	chr_chr1
Chr3	464	23150001	23200000	0.175979344722444	Predicted	Train	Predicted_train	chr_chr1
Chr3	465	23200001	23250000	0.175979344722444	Predicted	Train	Predicted_train	chr_chr1
Chr3	466	23250001	23300000	0.175979344722444	Predicted	Train	Predicted_train	chr_chr1
Chr3	467	23300001	23350000	0.175979344722444	Predicted	Train	Predicted_train	chr_chr1
Chr3	468	23350001	23400000	0.175979344722444	Predicted	Train	Predicted_train	chr_chr1
Chr3	469	23400001	23450000	0.175979344722444	Predicted	Train	Predicted_train	chr_chr1
Chr3	470	23450001	23459830	0.175979344722444	Predicted	Train	Predicted_train	chr_chr1
Chr4	1	1	50000	2.14421639715048	Predicted	Train	Predicted_train	chr_chr1
Chr4	2	50001	100000	2.14421639715048	Predicted	Train	Predicted_train	chr_chr1
Chr4	3	100001	150000	2.14421639715048	Predicted	Train	Predicted_train	chr_chr1
Chr4	4	150001	200000	2.14421639715048	Predicted	Train	Predicted_train	chr_chr1
Chr4	5	200001	250000	2.14421639715048	Predicted	Train	Predicted_train	chr_chr1
Chr4	6	250001	300000	2.14421639715048	Predicted	Train	Predicted_train	chr_chr1
Chr4	7	300001	350000	2.14421639715048	Predicted	Train	Predicted_train	chr_chr1
Chr4	8	350001	400000	2.14421639715048	Predicted	Train	Predicted_train	chr_chr1
Chr4	9	400001	450000	2.14421639715048	Predicted	Train	Predicted_train	chr_chr1
Chr4	10	450001	500000	2.14421639715048	Predicted	Train	Predicted_train	chr_chr1
Chr4	11	500001	550000	2.14421639715048	Predicted	Train	Predicted_train	chr_chr1
Chr4	12	550001	600000	2.14421639715048	Predicted	Train	Predicted_train	chr_chr1
Chr4	13	600001	650000	2.14421639715048	Predicted	Train	Predicted_train	chr_chr1
Chr4	14	650001	700000	2.14421639715048	Predicted	Train	Predicted_train	chr_chr1
Chr4	15	700001	750000	2.14421639715048	Predicted	Train	Predicted_train	chr_chr1
Chr4	16	750001	800000	2.14421639715048	Predicted	Train	Predicted_train	chr_chr1
Chr4	17	800001	850000	2.14421639715048	Predicted	Train	Predicted_train	chr_chr1
Chr4	18	850001	900000	2.14421639715048	Predicted	Train	Predicted_train	chr_chr1
Chr4	19	900001	950000	2.14421639715048	Predicted	Train	Predicted_train	chr_chr1
Chr4	20	950001	1000000	2.14421639715048	Predicted	Train	Predicted_train	chr_chr1
Chr4	21	1000001	1050000	2.14421639715048	Predicted	Train	Predicted_train	chr_chr1
Chr4	22	1050001	1100000	2.13829736230173	Predicted	Train	Predicted_train	chr_chr1
Chr4	134	6650001	6700000	1.86375047568214	Predicted	Train	Predicted_train	chr_chr1
Chr4	135	6700001	6750000	1.85348332386552	Predicted	Train	Predicted_train	chr_chr1
Chr4	136	6750001	6800000	1.92317572118836	Predicted	Train	Predicted_train	chr_chr1
Chr4	137	6800001	6850000	1.94477770466903	Predicted	Train	Predicted_train	chr_chr1
Chr4	138	6850001	6900000	2.08253011195976	Predicted	Train	Predicted_train	chr_chr1
Chr4	139	6900001	6950000	1.94012764940022	Predicted	Train	Predicted_train	chr_chr1
Chr4	140	6950001	7000000	1.81297956757862	Predicted	Train	Predicted_train	chr_chr1
Chr4	141	7000001	7050000	1.86490450281108	Predicted	Train	Predicted_train	chr_chr1
Chr4	142	7050001	7100000	1.87397047634971	Predicted	Train	Predicted_train	chr_chr1
Chr4	143	7100001	7150000	1.89018460266951	Predicted	Train	Predicted_train	chr_chr1
Chr4	144	7150001	7200000	1.91850884087203	Predicted	Train	Predicted_train	chr_chr1
Chr4	145	7200001	7250000	1.79492254840157	Predicted	Train	Predicted_train	chr_chr1
Chr4	146	7250001	7300000	1.76283744368943	Predicted	Train	Predicted_train	chr_chr1
Chr4	147	7300001	7350000	1.75132613032728	Predicted	Train	Predicted_train	chr_chr1
Chr4	148	7350001	7400000	1.51382499941892	Predicted	Train	Predicted_train	chr_chr1
Chr4	149	7400001	7450000	1.37680082555575	Predicted	Train	Predicted_train	chr_chr1
Chr4	150	7450001	7500000	1.26179679696239	Predicted	Train	Predicted_train	chr_chr1
Chr4	151	7500001	7550000	1.23841367265392	Predicted	Train	Predicted_train	chr_chr1
Chr4	152	7550001	7600000	1.23179021732615	Predicted	Train	Predicted_train	chr_chr1
Chr4	153	7600001	7650000	1.2082431078178	Predicted	Train	Predicted_train	chr_chr1
Chr4	154	7650001	7700000	1.15374730868428	Predicted	Train	Predicted_train	chr_chr1
Chr4	155	7700001	7750000	1.08558403935179	Predicted	Train	Predicted_train	chr_chr1
Chr4	156	7750001	7800000	1.01554140072713	Predicted	Train	Predicted_train	chr_chr1
Chr4	157	7800001	7850000	1.03195710976985	Predicted	Train	Predicted_train	chr_chr1
Chr4	158	7850001	7900000	1.13494635347612	Predicted	Train	Predicted_train	chr_chr1
Chr4	159	7900001	7950000	1.15288047595797	Predicted	Train	Predicted_train	chr_chr1
Chr4	160	7950001	8000000	1.12598596732093	Predicted	Train	Predicted_train	chr_chr1
Chr4	161	8000001	8050000	1.14678057704221	Predicted	Train	Predicted_train	chr_chr1
Chr4	162	8050001	8100000	1.12986508411352	Predicted	Train	Predicted_train	chr_chr1
Chr4	163	8100001	8150000	1.07427183891606	Predicted	Train	Predicted_train	chr_chr1
Chr4	164	8150001	8200000	1.10086205593406	Predicted	Train	Predicted_train	chr_chr1
Chr4	165	8200001	8250000	1.03087025740104	Predicted	Train	Predicted_train	chr_chr1
Chr4	166	8250001	8300000	0.979369409366621	Predicted	Train	Predicted_train	chr_chr1
Chr4	167	8300001	8350000	0.951487834184681	Predicted	Train	Predicted_train	chr_chr1
Chr4	168	8350001	8400000	0.986835834218616	Predicted	Train	Predicted_train	chr_chr1
Chr4	169	8400001	8450000	1.03518027730023	Predicted	Train	Predicted_train	chr_chr1
Chr4	170	8450001	8500000	0.954035905455489	Predicted	Train	Predicted_train	chr_chr1
Chr4	171	8500001	8550000	0.974449662730961	Predicted	Train	Predicted_train	chr_chr1
Chr4	172	8550001	8600000	1.04596942655406	Predicted	Train	Predicted_train	chr_chr1
Chr4	173	8600001	8650000	0.836475543371871	Predicted	Train	Predicted_train	chr_chr1
Chr4	174	8650001	8700000	0.79502387576429	Predicted	Train	Predicted_train	chr_chr1
Chr4	175	8700001	8750000	0.736060722453341	Predicted	Train	Predicted_train	chr_chr1
Chr4	176	8750001	8800000	0.59087068881501	Predicted	Train	Predicted_train	chr_chr1
Chr4	177	8800001	8850000	0.516649169246079	Predicted	Train	Predicted_train	chr_chr1
Chr4	178	8850001	8900000	0.503685279776832	Predicted	Train	Predicted_train	chr_chr1
Chr4	179	8900001	8950000	0.271813042637541	Predicted	Train	Predicted_train	chr_chr1
Chr4	180	8950001	9000000	0.231026912683081	Predicted	Train	Predicted_train	chr_chr1
Chr4	181	9000001	9050000	0.260496706579182	Predicted	Train	Predicted_train	chr_chr1
Chr4	182	9050001	9100000	0.333434489269531	Predicted	Train	Predicted_train	chr_chr1
Chr4	183	9100001	9150000	0.361406167142382	Predicted	Train	Predicted_train	chr_chr1
Chr4	184	9150001	9200000	0.41397896541269	Predicted	Train	Predicted_train	chr_chr1
Chr4	185	9200001	9250000	0.598998837015718	Predicted	Train	Predicted_train	chr_chr1
Chr4	186	9250001	9300000	0.620669260090321	Predicted	Train	Predicted_train	chr_chr1
Chr4	187	9300001	9350000	0.758395602868297	Predicted	Train	Predicted_train	chr_chr1
Chr4	188	9350001	9400000	0.876251821582275	Predicted	Train	Predicted_train	chr_chr1
Chr4	189	9400001	9450000	0.920863041069901	Predicted	Train	Predicted_train	chr_chr1
Chr4	190	9450001	9500000	1.04923365572525	Predicted	Train	Predicted_train	chr_chr1
Chr4	191	9500001	9550000	0.935760414464958	Predicted	Train	Predicted_train	chr_chr1
Chr4	192	9550001	9600000	1.07305064478083	Predicted	Train	Predicted_train	chr_chr1
Chr4	193	9600001	9650000	1.12320392963703	Predicted	Train	Predicted_train	chr_chr1
Chr4	194	9650001	9700000	1.1977027579836	Predicted	Train	Predicted_train	chr_chr1
Chr4	195	9700001	9750000	1.27816070716549	Predicted	Train	Predicted_train	chr_chr1
Chr4	196	9750001	9800000	1.36477299269263	Predicted	Train	Predicted_train	chr_chr1
Chr4	197	9800001	9850000	1.70092613979248	Predicted	Train	Predicted_train	chr_chr1
Chr4	198	9850001	9900000	1.66464794232702	Predicted	Train	Predicted_train	chr_chr1
Chr4	199	9900001	9950000	1.60404625643158	Predicted	Train	Predicted_train	chr_chr1
Chr4	200	9950001	10000000	1.60955824914347	Predicted	Train	Predicted_train	chr_chr1
Chr4	201	10000001	10050000	1.53168343291446	Predicted	Train	Predicted_train	chr_chr1
Chr4	202	10050001	10100000	1.48083764610113	Predicted	Train	Predicted_train	chr_chr1
Chr4	203	10100001	10150000	1.45741092758116	Predicted	Train	Predicted_train	chr_chr1
Chr4	204	10150001	10200000	1.46470890349733	Predicted	Train	Predicted_train	chr_chr1
Chr4	205	10200001	10250000	1.53129281784818	Predicted	Train	Predicted_train	chr_chr1
Chr4	206	10250001	10300000	1.79353726332889	Predicted	Train	Predicted_train	chr_chr1
Chr4	207	10300001	10350000	1.86446103373975	Predicted	Train	Predicted_train	chr_chr1
Chr4	208	10350001	10400000	1.92955085131126	Predicted	Train	Predicted_train	chr_chr1
Chr4	209	10400001	10450000	1.89640028749198	Predicted	Train	Predicted_train	chr_chr1
Chr4	210	10450001	10500000	1.79751473295255	Predicted	Train	Predicted_train	chr_chr1
Chr4	211	10500001	10550000	1.77572068133058	Predicted	Train	Predicted_train	chr_chr1
Chr4	212	10550001	10600000	1.89455670800355	Predicted	Train	Predicted_train	chr_chr1
Chr4	213	10600001	10650000	1.91691321132719	Predicted	Train	Predicted_train	chr_chr1
Chr4	214	10650001	10700000	1.95255816505546	Predicted	Train	Predicted_train	chr_chr1
Chr4	215	10700001	10750000	2.02706143508358	Predicted	Train	Predicted_train	chr_chr1
Chr4	216	10750001	10800000	1.98924063540129	Predicted	Train	Predicted_train	chr_chr1
Chr4	217	10800001	10850000	1.98439653165609	Predicted	Train	Predicted_train	chr_chr1
Chr4	218	10850001	10900000	2.01771338639609	Predicted	Train	Predicted_train	chr_chr1
Chr4	219	10900001	10950000	2.12128652268982	Predicted	Train	Predicted_train	chr_chr1
Chr4	220	10950001	11000000	2.21862407237269	Predicted	Train	Predicted_train	chr_chr1
Chr4	221	11000001	11050000	2.46106731983878	Predicted	Train	Predicted_train	chr_chr1
Chr4	222	11050001	11100000	2.54338874638341	Predicted	Train	Predicted_train	chr_chr1
Chr4	223	11100001	11150000	2.5266400460411	Predicted	Train	Predicted_train	chr_chr1
Chr4	224	11150001	11200000	2.59709136891482	Predicted	Train	Predicted_train	chr_chr1
[truncated: 15,491 more rows]
