# Supplementary material for: The megabase-scale crossover landscape is largely independent of sequence divergence
Source: Nat Commun. 2022 Jul 2;13:3828. doi: 10.1038/s41467-022-31509-8 (PMC9250513; doi:10.1038/s41467-022-31509-8)
Supplement: Supplementary file 10 — Source Data [file 41467_2022_31509_MOESM10_ESM.zip › Source_Data/Figure4.Col_COs.14markers.genome.rf.IncMSE.var_explain_cumu.txt]

group	feature	var_exp_cumu	IncMSE_cumu
top1	ATAC	0.38964771337814	85.4049281432803
top2	MNase	0.693173533320927	154.369193162381
top3	TEs	0.897898799109423	218.874869711632
top4	mCG	0.927319006862622	275.832859657074
top5	mCHH	0.95376512930326	331.997996122375
top6	DNase	0.952814884206324	386.602970526091
top7	GC	0.954309658452209	441.033890393635
top8	H3K4me1	0.95483176104508	490.379032411595
top9	H3K27me1	0.953880604120276	538.716845498236
top10	Genes	0.955739312628623	586.910027612438
top11	mCHG	0.953536248209429	632.989748929665
top12	H3K4me3	0.952699185864998	678.277617284501
top13	H3K9me2	0.951588669299889	723.069509441319
top14	H3K4me2	0.950378209202074	765.804618867921
