# Supplementary material for: The megabase-scale crossover landscape is largely independent of sequence divergence
Source: Nat Commun. 2022 Jul 2;13:3828. doi: 10.1038/s41467-022-31509-8 (PMC9250513; doi:10.1038/s41467-022-31509-8)
Supplement: Supplementary file 10 — Source Data [file 41467_2022_31509_MOESM10_ESM.zip › Source_Data/SupplementaryFigure22.Col_COs.14markers.noGene.arm.rf.IncMSE.var_explain_cumu.txt]

group	feature	var_exp_cumu	IncMSE_cumu
top1	ATAC	0.286704458583954	97.0813213800973
top2	mCHH	0.757566095701837	170.350450933998
top3	MNase	0.863936211813791	240.145538056541
top4	DNase	0.895134079828224	308.052607875434
top5	mCG	0.924742517894169	375.10727175233
top6	TEs	0.949443067099557	437.635002405323
top7	H3K9me2	0.951287298829977	495.264934623448
top8	mCHG	0.951038997385989	552.014297685216
top9	H3K4me1	0.953983775106201	606.353260406563
top10	H3K4me2	0.954857591075886	660.420081036408
top11	H3K27me1	0.956885215256442	713.353626991005
top12	H3K4me3	0.957070300813171	763.151332180037
top13	GC	0.957247872608304	803.058864986354
