# Supplementary material for: The megabase-scale crossover landscape is largely independent of sequence divergence
Source: Nat Commun. 2022 Jul 2;13:3828. doi: 10.1038/s41467-022-31509-8 (PMC9250513; doi:10.1038/s41467-022-31509-8)
Supplement: Supplementary file 10 — Source Data [file 41467_2022_31509_MOESM10_ESM.zip › Source_Data/SupplementaryFigure5.co_num.covered_marker.Col.txt]

sample	class	marker	group.x	co_num	group_id	group.y	sex
4398_A_4549_A	A	761	AB_BA	7	AB1	AB	Female
4398_AA_4549_AA	A	751	AB_BA	6	AB27	AB	Female
4398_AB_4549_AB	A	740	AB_BA	5	AB28	AB	Female
4398_AC_4549_AC	A	767	AB_BA	6	AB29	AB	Female
4398_AD_4549_AD	A	779	AB_BA	4	AB30	AB	Female
4398_AE_4549_AE	A	779	AB_BA	2	AB31	AB	Female
4398_AF_4549_AF	A	763	AB_BA	5	AB32	AB	Female
4398_B_4549_B	A	646	AB_BA	6	AB2	AB	Female
4398_C_4549_C	A	777	AB_BA	4	AB3	AB	Female
4398_D_4549_D	A	743	AB_BA	2	AB4	AB	Female
4398_E_4549_E	A	752	AB_BA	3	AB5	AB	Female
4398_F_4549_F	A	767	AB_BA	0	AB6	AB	Female
4398_H_4549_H	A	768	AB_BA	2	AB8	AB	Female
4398_I_4549_I	A	748	AB_BA	2	AB9	AB	Female
4398_J_4549_J	A	717	AB_BA	7	AB10	AB	Female
4398_K_4549_K	A	777	AB_BA	4	AB11	AB	Female
4398_L_4549_L	A	738	AB_BA	6	AB12	AB	Female
4398_M_4549_M	A	758	AB_BA	4	AB13	AB	Female
4398_N_4549_N	A	773	AB_BA	3	AB14	AB	Female
4398_O_4549_O	A	770	AB_BA	5	AB15	AB	Female
4398_P_4549_P	A	754	AB_BA	2	AB16	AB	Female
4398_Q_4549_Q	A	760	AB_BA	5	AB17	AB	Female
4398_R_4549_R	A	746	AB_BA	5	AB18	AB	Female
4398_S_4549_S	A	792	AB_BA	2	AB19	AB	Female
4398_T_4549_T	A	745	AB_BA	2	AB20	AB	Female
4398_U_4549_U	A	734	AB_BA	6	AB21	AB	Female
4398_V_4549_V	A	782	AB_BA	3	AB22	AB	Female
4398_W_4549_W	A	772	AB_BA	5	AB23	AB	Female
4398_X_4549_X	A	773	AB_BA	3	AB24	AB	Female
4398_Y_4549_Y	A	745	AB_BA	2	AB25	AB	Female
4398_Z_4549_Z	A	743	AB_BA	5	AB26	AB	Female
4739_A	A	730	AB_BA	0	AB33	AB	Female
4739_AA	A	757	AB_BA	2	AB59	AB	Female
4739_AB	A	788	AB_BA	4	AB60	AB	Female
4739_AC	A	797	AB_BA	4	AB61	AB	Female
4739_AD	A	828	AB_BA	5	AB62	AB	Female
4739_AE	A	795	AB_BA	4	AB63	AB	Female
4739_AF	A	761	AB_BA	6	AB64	AB	Female
4739_AG	A	744	AB_BA	5	AB65	AB	Female
4739_AH	A	760	AB_BA	3	AB66	AB	Female
4739_AI	A	753	AB_BA	5	AB67	AB	Female
4739_AJ	A	786	AB_BA	4	AB68	AB	Female
4739_AK	A	792	AB_BA	2	AB69	AB	Female
4739_AL	A	822	AB_BA	2	AB70	AB	Female
4739_AM	A	830	AB_BA	4	AB71	AB	Female
4739_AN	A	809	AB_BA	7	AB72	AB	Female
4739_AO	A	794	AB_BA	2	AB73	AB	Female
4739_AP	A	772	AB_BA	3	AB74	AB	Female
4739_AQ	A	773	AB_BA	2	AB75	AB	Female
4739_AR	A	741	AB_BA	3	AB76	AB	Female
4739_AS	A	795	AB_BA	7	AB77	AB	Female
4739_AT	A	819	AB_BA	4	AB78	AB	Female
4739_AU	A	802	AB_BA	4	AB79	AB	Female
4739_AV	A	756	AB_BA	2	AB80	AB	Female
4739_AW	A	774	AB_BA	3	AB81	AB	Female
4739_AX	A	782	AB_BA	1	AB82	AB	Female
4739_AY	A	826	AB_BA	4	AB83	AB	Female
4739_AZ	A	776	AB_BA	7	AB84	AB	Female
4739_B	A	722	AB_BA	3	AB34	AB	Female
4739_BA	A	766	AB_BA	3	AB85	AB	Female
4739_BB	A	773	AB_BA	3	AB86	AB	Female
4739_BC	A	769	AB_BA	3	AB87	AB	Female
4739_BD	A	760	AB_BA	4	AB88	AB	Female
4739_BE	A	727	AB_BA	6	AB89	AB	Female
4739_BF	A	810	AB_BA	4	AB90	AB	Female
4739_BG	A	801	AB_BA	0	AB91	AB	Female
4739_BH	A	736	AB_BA	2	AB92	AB	Female
4739_BI	A	818	AB_BA	3	AB93	AB	Female
4739_BJ	A	824	AB_BA	2	AB94	AB	Female
4739_BK	A	766	AB_BA	3	AB95	AB	Female
4739_BL	A	776	AB_BA	5	AB96	AB	Female
4739_C	A	770	AB_BA	3	AB35	AB	Female
4739_D	A	813	AB_BA	3	AB36	AB	Female
4739_E	A	790	AB_BA	5	AB37	AB	Female
4739_F	A	720	AB_BA	5	AB38	AB	Female
4739_G	A	811	AB_BA	6	AB39	AB	Female
4739_H	A	800	AB_BA	6	AB40	AB	Female
4739_I	A	800	AB_BA	4	AB41	AB	Female
4739_J	A	789	AB_BA	2	AB42	AB	Female
4739_K	A	804	AB_BA	3	AB43	AB	Female
4739_L	A	800	AB_BA	5	AB44	AB	Female
4739_M	A	799	AB_BA	6	AB45	AB	Female
4739_N	A	768	AB_BA	3	AB46	AB	Female
4739_O	A	796	AB_BA	5	AB47	AB	Female
4739_P	A	805	AB_BA	5	AB48	AB	Female
4739_Q	A	725	AB_BA	5	AB49	AB	Female
4739_R	A	765	AB_BA	4	AB50	AB	Female
4739_S	A	703	AB_BA	6	AB51	AB	Female
4739_T	A	727	AB_BA	6	AB52	AB	Female
4739_U	A	750	AB_BA	3	AB53	AB	Female
4739_W	A	778	AB_BA	4	AB55	AB	Female
4739_X	A	771	AB_BA	4	AB56	AB	Female
4739_Y	A	739	AB_BA	4	AB57	AB	Female
4739_Z	A	796	AB_BA	1	AB58	AB	Female
4399_A_4550_A	A	695	AB_BA	4	BA1	BA	Male
4399_AB_4550_AB	A	726	AB_BA	7	BA28	BA	Male
4399_AC_4550_AC	A	784	AB_BA	4	BA29	BA	Male
4399_AD_4550_AD	A	769	AB_BA	6	BA30	BA	Male
4399_AE_4550_AE	A	739	AB_BA	5	BA31	BA	Male
4399_AF_4550_AF	A	756	AB_BA	9	BA32	BA	Male
4399_B_4550_B	A	787	AB_BA	3	BA2	BA	Male
4399_C_4550_C	A	768	AB_BA	9	BA3	BA	Male
4399_D_4550_D	A	763	AB_BA	8	BA4	BA	Male
4399_E_4550_E	A	736	AB_BA	5	BA5	BA	Male
4399_F_4550_F	A	741	AB_BA	5	BA6	BA	Male
4399_G_4550_G	A	752	AB_BA	5	BA7	BA	Male
4399_H_4550_H	A	750	AB_BA	6	BA8	BA	Male
4399_I_4550_I	A	782	AB_BA	3	BA9	BA	Male
4399_J_4550_J	A	741	AB_BA	4	BA10	BA	Male
4399_K_4550_K	A	768	AB_BA	9	BA11	BA	Male
4399_L_4550_L	A	771	AB_BA	10	BA12	BA	Male
4399_M_4550_M	A	825	AB_BA	6	BA13	BA	Male
4399_N_4550_N	A	778	AB_BA	5	BA14	BA	Male
4399_O_4550_O	A	748	AB_BA	9	BA15	BA	Male
4399_P_4550_P	A	778	AB_BA	3	BA16	BA	Male
4399_Q_4550_Q	A	819	AB_BA	9	BA17	BA	Male
4399_R_4550_R	A	768	AB_BA	9	BA18	BA	Male
4399_T_4550_T	A	748	AB_BA	5	BA20	BA	Male
4399_U_4550_U	A	754	AB_BA	3	BA21	BA	Male
4399_V_4550_V	A	749	AB_BA	3	BA22	BA	Male
4399_W_4550_W	A	760	AB_BA	6	BA23	BA	Male
4399_X_4550_X	A	760	AB_BA	5	BA24	BA	Male
4399_Y_4550_Y	A	769	AB_BA	9	BA25	BA	Male
4399_Z_4550_Z	A	729	AB_BA	4	BA26	BA	Male
4739_BM	A	780	AB_BA	9	BA33	BA	Male
4739_BN	A	739	AB_BA	12	BA34	BA	Male
4739_BO	A	835	AB_BA	7	BA35	BA	Male
4739_BP	A	826	AB_BA	4	BA36	BA	Male
4739_BQ	A	772	AB_BA	6	BA37	BA	Male
4739_BR	A	818	AB_BA	10	BA38	BA	Male
4739_BS	A	769	AB_BA	4	BA39	BA	Male
4739_BT	A	821	AB_BA	7	BA40	BA	Male
4739_BU	A	743	AB_BA	5	BA41	BA	Male
4739_BV	A	764	AB_BA	4	BA42	BA	Male
4739_BW	A	830	AB_BA	5	BA43	BA	Male
4739_BX	A	803	AB_BA	6	BA44	BA	Male
4739_BY	A	830	AB_BA	7	BA45	BA	Male
4739_BZ	A	790	AB_BA	7	BA46	BA	Male
4739_CA	A	747	AB_BA	7	BA47	BA	Male
4739_CB	A	792	AB_BA	11	BA48	BA	Male
4739_CC	A	810	AB_BA	6	BA49	BA	Male
4739_CD	A	747	AB_BA	7	BA50	BA	Male
4739_CE	A	742	AB_BA	8	BA51	BA	Male
4739_CF	A	802	AB_BA	5	BA52	BA	Male
4739_CG	A	813	AB_BA	7	BA53	BA	Male
4739_CH	A	758	AB_BA	3	BA54	BA	Male
4739_CI	A	753	AB_BA	6	BA55	BA	Male
4739_CJ	A	789	AB_BA	5	BA56	BA	Male
4739_CK	A	757	AB_BA	6	BA57	BA	Male
4739_CL	A	789	AB_BA	9	BA58	BA	Male
4739_CM	A	802	AB_BA	8	BA59	BA	Male
4739_CN	A	718	AB_BA	4	BA60	BA	Male
4739_CO	A	803	AB_BA	7	BA61	BA	Male
4739_CP	A	754	AB_BA	8	BA62	BA	Male
4739_CQ	A	758	AB_BA	6	BA63	BA	Male
4740_A	A	796	AB_BA	4	BA64	BA	Male
4740_AA	A	750	AB_BA	4	BA90	BA	Male
4740_AB	A	765	AB_BA	6	BA91	BA	Male
4740_AC	A	765	AB_BA	7	BA92	BA	Male
4740_AD	A	765	AB_BA	5	BA93	BA	Male
4740_AE	A	729	AB_BA	7	BA94	BA	Male
4740_AF	A	797	AB_BA	4	BA95	BA	Male
4740_B	A	735	AB_BA	5	BA65	BA	Male
4740_C	A	770	AB_BA	8	BA66	BA	Male
4740_D	A	793	AB_BA	6	BA67	BA	Male
4740_E	A	791	AB_BA	8	BA68	BA	Male
4740_F	A	772	AB_BA	10	BA69	BA	Male
4740_G	A	763	AB_BA	6	BA70	BA	Male
4740_H	A	780	AB_BA	10	BA71	BA	Male
4740_I	A	781	AB_BA	6	BA72	BA	Male
4740_J	A	739	AB_BA	7	BA73	BA	Male
4740_K	A	808	AB_BA	3	BA74	BA	Male
4740_L	A	783	AB_BA	3	BA75	BA	Male
4740_M	A	791	AB_BA	4	BA76	BA	Male
4740_N	A	749	AB_BA	6	BA77	BA	Male
4740_O	A	779	AB_BA	4	BA78	BA	Male
4740_P	A	783	AB_BA	6	BA79	BA	Male
4740_Q	A	803	AB_BA	7	BA80	BA	Male
4740_R	A	793	AB_BA	5	BA81	BA	Male
4740_S	A	747	AB_BA	4	BA82	BA	Male
4740_T	A	764	AB_BA	5	BA83	BA	Male
4740_U	A	735	AB_BA	7	BA84	BA	Male
4740_V	A	784	AB_BA	1	BA85	BA	Male
4740_W	A	781	AB_BA	8	BA86	BA	Male
4740_X	A	820	AB_BA	8	BA87	BA	Male
4740_Y	A	805	AB_BA	7	BA88	BA	Male
4740_Z	A	732	AB_BA	4	BA89	BA	Male
4399_A_4550_A	B	781	AB_BA	2	BA1	BA	Female
4399_AB_4550_AB	B	834	AB_BA	2	BA28	BA	Female
4399_AC_4550_AC	B	889	AB_BA	2	BA29	BA	Female
4399_AD_4550_AD	B	877	AB_BA	2	BA30	BA	Female
4399_AE_4550_AE	B	847	AB_BA	4	BA31	BA	Female
4399_AF_4550_AF	B	865	AB_BA	3	BA32	BA	Female
4399_B_4550_B	B	886	AB_BA	5	BA2	BA	Female
4399_C_4550_C	B	868	AB_BA	8	BA3	BA	Female
4399_D_4550_D	B	885	AB_BA	2	BA4	BA	Female
4399_E_4550_E	B	839	AB_BA	5	BA5	BA	Female
4399_F_4550_F	B	835	AB_BA	5	BA6	BA	Female
4399_G_4550_G	B	847	AB_BA	4	BA7	BA	Female
4399_H_4550_H	B	863	AB_BA	7	BA8	BA	Female
4399_I_4550_I	B	898	AB_BA	2	BA9	BA	Female
4399_J_4550_J	B	847	AB_BA	3	BA10	BA	Female
4399_K_4550_K	B	858	AB_BA	3	BA11	BA	Female
4399_L_4550_L	B	875	AB_BA	6	BA12	BA	Female
4399_M_4550_M	B	939	AB_BA	6	BA13	BA	Female
4399_N_4550_N	B	887	AB_BA	3	BA14	BA	Female
4399_O_4550_O	B	859	AB_BA	2	BA15	BA	Female
4399_P_4550_P	B	869	AB_BA	5	BA16	BA	Female
4399_Q_4550_Q	B	936	AB_BA	4	BA17	BA	Female
4399_R_4550_R	B	891	AB_BA	4	BA18	BA	Female
4399_T_4550_T	B	856	AB_BA	5	BA20	BA	Female
4399_U_4550_U	B	830	AB_BA	3	BA21	BA	Female
4399_V_4550_V	B	853	AB_BA	4	BA22	BA	Female
4399_W_4550_W	B	864	AB_BA	2	BA23	BA	Female
4399_X_4550_X	B	831	AB_BA	7	BA24	BA	Female
4399_Y_4550_Y	B	853	AB_BA	1	BA25	BA	Female
4399_Z_4550_Z	B	832	AB_BA	6	BA26	BA	Female
4739_BM	B	890	AB_BA	3	BA33	BA	Female
4739_BN	B	851	AB_BA	1	BA34	BA	Female
4739_BO	B	951	AB_BA	3	BA35	BA	Female
4739_BP	B	949	AB_BA	6	BA36	BA	Female
4739_BQ	B	888	AB_BA	4	BA37	BA	Female
4739_BR	B	920	AB_BA	2	BA38	BA	Female
4739_BS	B	854	AB_BA	3	BA39	BA	Female
4739_BT	B	931	AB_BA	6	BA40	BA	Female
4739_BU	B	834	AB_BA	3	BA41	BA	Female
4739_BV	B	884	AB_BA	7	BA42	BA	Female
4739_BW	B	945	AB_BA	5	BA43	BA	Female
4739_BX	B	908	AB_BA	3	BA44	BA	Female
4739_BY	B	945	AB_BA	6	BA45	BA	Female
4739_BZ	B	910	AB_BA	5	BA46	BA	Female
4739_CA	B	862	AB_BA	4	BA47	BA	Female
4739_CB	B	895	AB_BA	2	BA48	BA	Female
4739_CC	B	916	AB_BA	3	BA49	BA	Female
4739_CD	B	844	AB_BA	1	BA50	BA	Female
4739_CE	B	828	AB_BA	3	BA51	BA	Female
4739_CF	B	914	AB_BA	4	BA52	BA	Female
4739_CG	B	927	AB_BA	2	BA53	BA	Female
4739_CH	B	892	AB_BA	8	BA54	BA	Female
4739_CI	B	863	AB_BA	6	BA55	BA	Female
4739_CJ	B	912	AB_BA	5	BA56	BA	Female
4739_CK	B	863	AB_BA	4	BA57	BA	Female
4739_CL	B	897	AB_BA	5	BA58	BA	Female
4739_CM	B	904	AB_BA	7	BA59	BA	Female
4739_CN	B	821	AB_BA	6	BA60	BA	Female
4739_CO	B	914	AB_BA	3	BA61	BA	Female
4739_CP	B	879	AB_BA	4	BA62	BA	Female
4739_CQ	B	882	AB_BA	5	BA63	BA	Female
4740_A	B	919	AB_BA	2	BA64	BA	Female
4740_AA	B	832	AB_BA	3	BA90	BA	Female
4740_AB	B	890	AB_BA	5	BA91	BA	Female
4740_AC	B	871	AB_BA	5	BA92	BA	Female
4740_AD	B	867	AB_BA	4	BA93	BA	Female
4740_AE	B	830	AB_BA	3	BA94	BA	Female
4740_AF	B	915	AB_BA	2	BA95	BA	Female
4740_B	B	828	AB_BA	3	BA65	BA	Female
4740_C	B	886	AB_BA	7	BA66	BA	Female
4740_D	B	896	AB_BA	3	BA67	BA	Female
4740_E	B	900	AB_BA	2	BA68	BA	Female
4740_F	B	886	AB_BA	6	BA69	BA	Female
4740_G	B	881	AB_BA	4	BA70	BA	Female
4740_H	B	879	AB_BA	4	BA71	BA	Female
4740_I	B	899	AB_BA	5	BA72	BA	Female
4740_J	B	835	AB_BA	3	BA73	BA	Female
4740_K	B	915	AB_BA	6	BA74	BA	Female
4740_L	B	891	AB_BA	3	BA75	BA	Female
4740_M	B	900	AB_BA	4	BA76	BA	Female
4740_N	B	849	AB_BA	6	BA77	BA	Female
4740_O	B	883	AB_BA	4	BA78	BA	Female
4740_P	B	899	AB_BA	7	BA79	BA	Female
4740_Q	B	918	AB_BA	8	BA80	BA	Female
4740_R	B	907	AB_BA	6	BA81	BA	Female
4740_S	B	840	AB_BA	4	BA82	BA	Female
4740_T	B	862	AB_BA	5	BA83	BA	Female
4740_U	B	885	AB_BA	3	BA84	BA	Female
4740_V	B	903	AB_BA	4	BA85	BA	Female
4740_W	B	904	AB_BA	5	BA86	BA	Female
4740_X	B	929	AB_BA	2	BA87	BA	Female
4740_Y	B	913	AB_BA	0	BA88	BA	Female
4740_Z	B	828	AB_BA	2	BA89	BA	Female
4398_A_4549_A	B	860	AB_BA	5	AB1	AB	Male
4398_AA_4549_AA	B	869	AB_BA	7	AB27	AB	Male
4398_AB_4549_AB	B	832	AB_BA	6	AB28	AB	Male
4398_AC_4549_AC	B	882	AB_BA	4	AB29	AB	Male
4398_AD_4549_AD	B	879	AB_BA	3	AB30	AB	Male
4398_AE_4549_AE	B	886	AB_BA	4	AB31	AB	Male
4398_AF_4549_AF	B	851	AB_BA	5	AB32	AB	Male
4398_B_4549_B	B	768	AB_BA	6	AB2	AB	Male
4398_C_4549_C	B	875	AB_BA	8	AB3	AB	Male
4398_D_4549_D	B	814	AB_BA	5	AB4	AB	Male
4398_E_4549_E	B	861	AB_BA	6	AB5	AB	Male
4398_F_4549_F	B	866	AB_BA	6	AB6	AB	Male
4398_H_4549_H	B	863	AB_BA	8	AB8	AB	Male
4398_I_4549_I	B	861	AB_BA	7	AB9	AB	Male
4398_J_4549_J	B	808	AB_BA	7	AB10	AB	Male
4398_K_4549_K	B	885	AB_BA	6	AB11	AB	Male
4398_L_4549_L	B	865	AB_BA	2	AB12	AB	Male
4398_M_4549_M	B	846	AB_BA	6	AB13	AB	Male
4398_N_4549_N	B	877	AB_BA	6	AB14	AB	Male
4398_O_4549_O	B	894	AB_BA	5	AB15	AB	Male
4398_P_4549_P	B	883	AB_BA	6	AB16	AB	Male
4398_Q_4549_Q	B	861	AB_BA	8	AB17	AB	Male
4398_R_4549_R	B	840	AB_BA	5	AB18	AB	Male
4398_S_4549_S	B	907	AB_BA	5	AB19	AB	Male
4398_T_4549_T	B	864	AB_BA	5	AB20	AB	Male
4398_U_4549_U	B	813	AB_BA	7	AB21	AB	Male
4398_V_4549_V	B	888	AB_BA	4	AB22	AB	Male
4398_W_4549_W	B	880	AB_BA	5	AB23	AB	Male
4398_X_4549_X	B	876	AB_BA	6	AB24	AB	Male
4398_Y_4549_Y	B	851	AB_BA	6	AB25	AB	Male
4398_Z_4549_Z	B	842	AB_BA	7	AB26	AB	Male
4739_A	B	848	AB_BA	6	AB33	AB	Male
4739_AA	B	884	AB_BA	8	AB59	AB	Male
4739_AB	B	897	AB_BA	7	AB60	AB	Male
4739_AC	B	906	AB_BA	6	AB61	AB	Male
4739_AD	B	942	AB_BA	5	AB62	AB	Male
4739_AE	B	904	AB_BA	8	AB63	AB	Male
4739_AF	B	864	AB_BA	10	AB64	AB	Male
4739_AG	B	849	AB_BA	7	AB65	AB	Male
4739_AH	B	891	AB_BA	9	AB66	AB	Male
4739_AI	B	846	AB_BA	2	AB67	AB	Male
4739_AJ	B	895	AB_BA	7	AB68	AB	Male
4739_AK	B	894	AB_BA	7	AB69	AB	Male
4739_AL	B	931	AB_BA	9	AB70	AB	Male
4739_AM	B	940	AB_BA	7	AB71	AB	Male
4739_AN	B	927	AB_BA	6	AB72	AB	Male
4739_AO	B	908	AB_BA	6	AB73	AB	Male
4739_AP	B	890	AB_BA	4	AB74	AB	Male
4739_AQ	B	898	AB_BA	1	AB75	AB	Male
4739_AR	B	833	AB_BA	11	AB76	AB	Male
4739_AS	B	881	AB_BA	6	AB77	AB	Male
4739_AT	B	942	AB_BA	8	AB78	AB	Male
4739_AU	B	901	AB_BA	9	AB79	AB	Male
4739_AV	B	864	AB_BA	9	AB80	AB	Male
4739_AW	B	894	AB_BA	9	AB81	AB	Male
4739_AX	B	895	AB_BA	6	AB82	AB	Male
4739_AY	B	943	AB_BA	4	AB83	AB	Male
4739_AZ	B	873	AB_BA	7	AB84	AB	Male
4739_B	B	826	AB_BA	3	AB34	AB	Male
4739_BA	B	883	AB_BA	3	AB85	AB	Male
4739_BB	B	857	AB_BA	8	AB86	AB	Male
4739_BC	B	893	AB_BA	6	AB87	AB	Male
4739_BD	B	867	AB_BA	4	AB88	AB	Male
4739_BE	B	821	AB_BA	11	AB89	AB	Male
4739_BF	B	907	AB_BA	4	AB90	AB	Male
4739_BG	B	902	AB_BA	2	AB91	AB	Male
4739_BH	B	834	AB_BA	7	AB92	AB	Male
4739_BI	B	929	AB_BA	5	AB93	AB	Male
4739_BJ	B	940	AB_BA	8	AB94	AB	Male
4739_BK	B	862	AB_BA	7	AB95	AB	Male
4739_BL	B	899	AB_BA	5	AB96	AB	Male
4739_C	B	888	AB_BA	5	AB35	AB	Male
4739_D	B	932	AB_BA	6	AB36	AB	Male
4739_E	B	897	AB_BA	6	AB37	AB	Male
4739_F	B	832	AB_BA	5	AB38	AB	Male
4739_G	B	929	AB_BA	11	AB39	AB	Male
4739_H	B	907	AB_BA	8	AB40	AB	Male
4739_I	B	908	AB_BA	8	AB41	AB	Male
4739_J	B	896	AB_BA	6	AB42	AB	Male
4739_K	B	918	AB_BA	5	AB43	AB	Male
4739_L	B	912	AB_BA	7	AB44	AB	Male
4739_M	B	895	AB_BA	5	AB45	AB	Male
4739_N	B	878	AB_BA	6	AB46	AB	Male
4739_O	B	903	AB_BA	6	AB47	AB	Male
4739_P	B	919	AB_BA	7	AB48	AB	Male
4739_Q	B	811	AB_BA	9	AB49	AB	Male
4739_R	B	888	AB_BA	8	AB50	AB	Male
4739_S	B	815	AB_BA	7	AB51	AB	Male
4739_T	B	836	AB_BA	5	AB52	AB	Male
4739_U	B	853	AB_BA	7	AB53	AB	Male
4739_W	B	880	AB_BA	7	AB55	AB	Male
4739_X	B	869	AB_BA	6	AB56	AB	Male
4739_Y	B	852	AB_BA	4	AB57	AB	Male
4739_Z	B	903	AB_BA	9	AB58	AB	Male
4398_AG_4549_AG	C	543	CD_DC	6	CD1	CD	Female
4398_AH_4549_AH	C	557	CD_DC	3	CD2	CD	Female
4398_AI_4549_AI	C	557	CD_DC	3	CD3	CD	Female
4398_AJ_4549_AJ	C	536	CD_DC	4	CD4	CD	Female
4398_AK_4549_AK	C	555	CD_DC	4	CD5	CD	Female
4398_AL_4549_AL	C	546	CD_DC	4	CD6	CD	Female
4398_AN_4549_AN	C	578	CD_DC	3	CD8	CD	Female
4398_AO_4549_AO	C	541	CD_DC	1	CD9	CD	Female
4398_AP_4549_AP	C	548	CD_DC	4	CD10	CD	Female
4398_AQ_4549_AQ	C	551	CD_DC	4	CD11	CD	Female
4398_AR_4549_AR	C	545	CD_DC	1	CD12	CD	Female
4398_AS_4549_AS	C	543	CD_DC	1	CD13	CD	Female
4398_AT_4549_AT	C	560	CD_DC	2	CD14	CD	Female
4398_AU_4549_AU	C	544	CD_DC	2	CD15	CD	Female
4398_AV_4549_AV	C	561	CD_DC	7	CD16	CD	Female
4398_AW_4549_AW	C	548	CD_DC	5	CD17	CD	Female
4398_AX_4549_AX	C	530	CD_DC	3	CD18	CD	Female
4398_AY_4549_AY	C	573	CD_DC	4	CD19	CD	Female
4398_AZ_4549_AZ	C	559	CD_DC	2	CD20	CD	Female
4398_BA_4549_BA	C	569	CD_DC	1	CD21	CD	Female
4398_BB_4549_BB	C	561	CD_DC	5	CD22	CD	Female
4398_BC_4549_BC	C	555	CD_DC	5	CD23	CD	Female
4398_BD_4549_BD	C	546	CD_DC	4	CD24	CD	Female
4398_BE_4549_BE	C	559	CD_DC	5	CD25	CD	Female
4398_BF_4549_BF	C	543	CD_DC	3	CD26	CD	Female
4398_BG_4549_BG	C	571	CD_DC	2	CD27	CD	Female
4398_BH_4549_BH	C	554	CD_DC	6	CD28	CD	Female
4398_BI_4549_BI	C	564	CD_DC	5	CD29	CD	Female
4398_BJ_4549_BJ	C	568	CD_DC	2	CD30	CD	Female
4398_BK_4549_BK	C	587	CD_DC	4	CD31	CD	Female
4398_BL_4549_BL	C	599	CD_DC	4	CD32	CD	Female
4399_AG_4550_AG	C	514	CD_DC	4	DC1	DC	Male
4399_AH_4550_AH	C	583	CD_DC	5	DC2	DC	Male
4399_AI_4550_AI	C	576	CD_DC	7	DC3	DC	Male
4399_AJ_4550_AJ	C	584	CD_DC	7	DC4	DC	Male
4399_AK_4550_AK	C	532	CD_DC	4	DC5	DC	Male
4399_AL_4550_AL	C	561	CD_DC	7	DC6	DC	Male
4399_AM_4550_AM	C	555	CD_DC	5	DC7	DC	Male
4399_AN_4550_AN	C	585	CD_DC	5	DC8	DC	Male
4399_AO_4550_AO	C	486	CD_DC	5	DC9	DC	Male
4399_AP_4550_AP	C	538	CD_DC	6	DC10	DC	Male
4399_AQ_4550_AQ	C	502	CD_DC	5	DC11	DC	Male
4399_AR_4550_AR	C	513	CD_DC	5	DC12	DC	Male
4399_AS_4550_AS	C	466	CD_DC	5	DC13	DC	Male
4399_AT_4550_AT	C	526	CD_DC	9	DC14	DC	Male
4399_AU_4550_AU	C	514	CD_DC	3	DC15	DC	Male
4399_AV_4550_AV	C	514	CD_DC	4	DC16	DC	Male
4399_AW_4550_AW	C	522	CD_DC	9	DC17	DC	Male
4399_AX_4550_AX	C	505	CD_DC	5	DC18	DC	Male
4399_AY_4550_AY	C	501	CD_DC	6	DC19	DC	Male
4399_AZ_4550_AZ	C	528	CD_DC	3	DC20	DC	Male
4399_BA_4550_BA	C	524	CD_DC	6	DC21	DC	Male
4399_BB_4550_BB	C	535	CD_DC	2	DC22	DC	Male
4399_BC_4550_BC	C	529	CD_DC	7	DC23	DC	Male
4399_BD_4550_BD	C	508	CD_DC	2	DC24	DC	Male
4399_BE_4550_BE	C	521	CD_DC	6	DC25	DC	Male
4399_BF_4550_BF	C	559	CD_DC	3	DC26	DC	Male
4399_BG_4550_BG	C	526	CD_DC	4	DC27	DC	Male
4399_BH_4550_BH	C	526	CD_DC	7	DC28	DC	Male
4399_BI_4550_BI	C	533	CD_DC	4	DC29	DC	Male
4399_BJ_4550_BJ	C	537	CD_DC	7	DC30	DC	Male
4399_BK_4550_BK	C	547	CD_DC	5	DC31	DC	Male
4399_BL_4550_BL	C	531	CD_DC	3	DC32	DC	Male
4398_BM_4549_BM	E	900	EF_FE	3	EF1	EF	Female
4398_BN_4549_BN	E	885	EF_FE	5	EF2	EF	Female
4398_BO_4549_BO	E	828	EF_FE	3	EF3	EF	Female
4398_BP_4549_BP	E	830	EF_FE	2	EF4	EF	Female
4398_BQ_4549_BQ	E	872	EF_FE	4	EF5	EF	Female
4398_BR_4549_BR	E	861	EF_FE	3	EF6	EF	Female
4398_BS_4549_BS	E	860	EF_FE	1	EF7	EF	Female
4398_BT_4549_BT	E	836	EF_FE	4	EF8	EF	Female
4398_BU_4549_BU	E	918	EF_FE	6	EF9	EF	Female
4398_BV_4549_BV	E	907	EF_FE	2	EF10	EF	Female
4398_BW_4549_BW	E	916	EF_FE	6	EF11	EF	Female
4398_BX_4549_BX	E	917	EF_FE	3	EF12	EF	Female
4398_BZ_4549_BZ	E	938	EF_FE	5	EF14	EF	Female
4398_CA_4549_CA	E	952	EF_FE	7	EF15	EF	Female
4398_CB_4549_CB	E	907	EF_FE	2	EF16	EF	Female
4398_CC_4549_CC	E	907	EF_FE	5	EF17	EF	Female
4398_CD_4549_CD	E	929	EF_FE	5	EF18	EF	Female
4398_CE_4549_CE	E	901	EF_FE	5	EF19	EF	Female
4398_CF_4549_CF	E	917	EF_FE	2	EF20	EF	Female
4398_CG_4549_CG	E	893	EF_FE	2	EF21	EF	Female
4398_CH_4549_CH	E	898	EF_FE	4	EF22	EF	Female
4398_CI_4549_CI	E	905	EF_FE	6	EF23	EF	Female
4398_CJ_4549_CJ	E	896	EF_FE	2	EF24	EF	Female
4398_CK_4549_CK	E	865	EF_FE	4	EF25	EF	Female
4398_CL_4549_CL	E	908	EF_FE	2	EF26	EF	Female
4398_CM_4549_CM	E	874	EF_FE	6	EF27	EF	Female
4398_CN_4549_CN	E	871	EF_FE	6	EF28	EF	Female
4398_CO_4549_CO	E	874	EF_FE	4	EF29	EF	Female
4398_CP_4549_CP	E	925	EF_FE	6	EF30	EF	Female
4398_CQ_4549_CQ	E	875	EF_FE	1	EF31	EF	Female
4399_BM_4550_BM	E	874	EF_FE	6	FE1	FE	Male
4399_BN_4550_BN	E	819	EF_FE	2	FE2	FE	Male
4399_BO_4550_BO	E	850	EF_FE	5	FE3	FE	Male
4399_BP_4550_BP	E	851	EF_FE	4	FE4	FE	Male
4399_BQ_4550_BQ	E	848	EF_FE	4	FE5	FE	Male
4399_BR_4550_BR	E	872	EF_FE	8	FE6	FE	Male
4399_BS_4550_BS	E	894	EF_FE	4	FE7	FE	Male
4399_BT_4550_BT	E	854	EF_FE	4	FE8	FE	Male
4399_BU_4550_BU	E	851	EF_FE	7	FE9	FE	Male
4399_BV_4550_BV	E	906	EF_FE	7	FE10	FE	Male
4399_BX_4550_BX	E	886	EF_FE	7	FE12	FE	Male
4399_BY_4550_BY	E	930	EF_FE	5	FE13	FE	Male
4399_BZ_4550_BZ	E	914	EF_FE	6	FE14	FE	Male
4399_CA_4550_CA	E	918	EF_FE	7	FE15	FE	Male
4399_CB_4550_CB	E	928	EF_FE	8	FE16	FE	Male
4399_CD_4550_CD	E	898	EF_FE	6	FE18	FE	Male
4399_CE_4550_CE	E	899	EF_FE	6	FE19	FE	Male
4399_CF_4550_CF	E	897	EF_FE	7	FE20	FE	Male
4399_CG_4550_CG	E	903	EF_FE	7	FE21	FE	Male
4399_CH_4550_CH	E	908	EF_FE	9	FE22	FE	Male
4399_CI_4550_CI	E	884	EF_FE	8	FE23	FE	Male
4399_CJ_4550_CJ	E	873	EF_FE	5	FE24	FE	Male
4399_CK_4550_CK	E	885	EF_FE	5	FE25	FE	Male
4399_CL_4550_CL	E	915	EF_FE	7	FE26	FE	Male
4399_CM_4550_CM	E	920	EF_FE	3	FE27	FE	Male
4399_CN_4550_CN	E	882	EF_FE	9	FE28	FE	Male
4399_CO_4550_CO	E	875	EF_FE	8	FE29	FE	Male
4399_CP_4550_CP	E	877	EF_FE	8	FE30	FE	Male
4399_CQ_4550_CQ	E	904	EF_FE	4	FE31	FE	Male
4740_AG	E	935	EF_FE	4	FE32	FE	Male
4740_AH	E	897	EF_FE	8	FE33	FE	Male
4740_AI	E	933	EF_FE	5	FE34	FE	Male
4740_AJ	E	906	EF_FE	5	FE35	FE	Male
4740_AK	E	924	EF_FE	7	FE36	FE	Male
4740_AL	E	894	EF_FE	5	FE37	FE	Male
4740_AM	E	907	EF_FE	8	FE38	FE	Male
4740_AN	E	920	EF_FE	7	FE39	FE	Male
4740_AO	E	881	EF_FE	7	FE40	FE	Male
4740_AP	E	863	EF_FE	3	FE41	FE	Male
4740_AQ	E	918	EF_FE	2	FE42	FE	Male
4740_AR	E	898	EF_FE	7	FE43	FE	Male
4740_AS	E	836	EF_FE	9	FE44	FE	Male
4740_AT	E	883	EF_FE	5	FE45	FE	Male
4740_AU	E	902	EF_FE	5	FE46	FE	Male
4740_AV	E	899	EF_FE	9	FE47	FE	Male
4740_AW	E	870	EF_FE	5	FE48	FE	Male
4740_AX	E	850	EF_FE	6	FE49	FE	Male
4740_AY	E	927	EF_FE	4	FE50	FE	Male
4740_AZ	E	960	EF_FE	10	FE51	FE	Male
4740_BA	E	884	EF_FE	4	FE52	FE	Male
4740_BB	E	939	EF_FE	7	FE53	FE	Male
4740_BC	E	888	EF_FE	3	FE54	FE	Male
4740_BD	E	924	EF_FE	7	FE55	FE	Male
4740_BE	E	875	EF_FE	6	FE56	FE	Male
4740_BF	E	917	EF_FE	4	FE57	FE	Male
4740_BG	E	921	EF_FE	7	FE58	FE	Male
4740_BH	E	917	EF_FE	4	FE59	FE	Male
4740_BI	E	836	EF_FE	7	FE60	FE	Male
4740_BJ	E	913	EF_FE	6	FE61	FE	Male
4740_BK	E	876	EF_FE	5	FE62	FE	Male
4740_BL	E	916	EF_FE	11	FE63	FE	Male
4740_BM	E	936	EF_FE	4	FE64	FE	Male
4740_BN	E	939	EF_FE	7	FE65	FE	Male
4740_BO	E	909	EF_FE	3	FE66	FE	Male
4740_BP	E	939	EF_FE	5	FE67	FE	Male
4740_BQ	E	895	EF_FE	5	FE68	FE	Male
4740_BR	E	902	EF_FE	1	FE69	FE	Male
4740_BS	E	915	EF_FE	7	FE70	FE	Male
4740_BT	E	940	EF_FE	5	FE71	FE	Male
4740_BU	E	879	EF_FE	3	FE72	FE	Male
4740_BV	E	913	EF_FE	7	FE73	FE	Male
4740_BW	E	913	EF_FE	5	FE74	FE	Male
4740_BX	E	815	EF_FE	7	FE75	FE	Male
4740_BY	E	961	EF_FE	7	FE76	FE	Male
4740_BZ	E	923	EF_FE	14	FE77	FE	Male
4740_CA	E	981	EF_FE	4	FE78	FE	Male
4740_CB	E	966	EF_FE	8	FE79	FE	Male
4740_CC	E	978	EF_FE	4	FE80	FE	Male
4740_CD	E	972	EF_FE	4	FE81	FE	Male
4740_CE	E	978	EF_FE	7	FE82	FE	Male
4740_CF	E	980	EF_FE	5	FE83	FE	Male
4740_CG	E	981	EF_FE	4	FE84	FE	Male
4740_CH	E	978	EF_FE	7	FE85	FE	Male
4740_CI	E	971	EF_FE	6	FE86	FE	Male
4740_CJ	E	879	EF_FE	8	FE87	FE	Male
4740_CK	E	953	EF_FE	6	FE88	FE	Male
4740_CL	E	949	EF_FE	8	FE89	FE	Male
4740_CM	E	971	EF_FE	7	FE90	FE	Male
4740_CN	E	916	EF_FE	5	FE91	FE	Male
4740_CO	E	965	EF_FE	4	FE92	FE	Male
4740_CP	E	939	EF_FE	9	FE93	FE	Male
4740_CQ	E	943	EF_FE	6	FE94	FE	Male
4399_BM_4550_BM	F	829	EF_FE	3	FE1	FE	Female
4399_BN_4550_BN	F	820	EF_FE	6	FE2	FE	Female
4399_BO_4550_BO	F	820	EF_FE	6	FE3	FE	Female
4399_BP_4550_BP	F	813	EF_FE	6	FE4	FE	Female
4399_BQ_4550_BQ	F	831	EF_FE	6	FE5	FE	Female
4399_BR_4550_BR	F	851	EF_FE	5	FE6	FE	Female
4399_BS_4550_BS	F	859	EF_FE	8	FE7	FE	Female
4399_BT_4550_BT	F	831	EF_FE	4	FE8	FE	Female
4399_BU_4550_BU	F	834	EF_FE	4	FE9	FE	Female
4399_BV_4550_BV	F	891	EF_FE	5	FE10	FE	Female
4399_BX_4550_BX	F	885	EF_FE	4	FE12	FE	Female
4399_BY_4550_BY	F	917	EF_FE	7	FE13	FE	Female
4399_BZ_4550_BZ	F	897	EF_FE	3	FE14	FE	Female
4399_CA_4550_CA	F	903	EF_FE	3	FE15	FE	Female
4399_CB_4550_CB	F	895	EF_FE	4	FE16	FE	Female
4399_CD_4550_CD	F	873	EF_FE	1	FE18	FE	Female
4399_CE_4550_CE	F	855	EF_FE	2	FE19	FE	Female
4399_CF_4550_CF	F	860	EF_FE	8	FE20	FE	Female
4399_CG_4550_CG	F	871	EF_FE	7	FE21	FE	Female
4399_CH_4550_CH	F	896	EF_FE	5	FE22	FE	Female
4399_CI_4550_CI	F	882	EF_FE	0	FE23	FE	Female
4399_CJ_4550_CJ	F	841	EF_FE	5	FE24	FE	Female
4399_CK_4550_CK	F	836	EF_FE	3	FE25	FE	Female
4399_CL_4550_CL	F	887	EF_FE	3	FE26	FE	Female
4399_CM_4550_CM	F	883	EF_FE	6	FE27	FE	Female
4399_CN_4550_CN	F	869	EF_FE	4	FE28	FE	Female
4399_CO_4550_CO	F	864	EF_FE	6	FE29	FE	Female
4399_CP_4550_CP	F	847	EF_FE	5	FE30	FE	Female
4399_CQ_4550_CQ	F	867	EF_FE	4	FE31	FE	Female
4740_AG	F	919	EF_FE	3	FE32	FE	Female
4740_AH	F	886	EF_FE	4	FE33	FE	Female
4740_AI	F	907	EF_FE	6	FE34	FE	Female
4740_AJ	F	885	EF_FE	6	FE35	FE	Female
4740_AK	F	911	EF_FE	5	FE36	FE	Female
4740_AL	F	873	EF_FE	2	FE37	FE	Female
4740_AM	F	872	EF_FE	4	FE38	FE	Female
4740_AN	F	889	EF_FE	5	FE39	FE	Female
4740_AO	F	859	EF_FE	4	FE40	FE	Female
4740_AP	F	832	EF_FE	4	FE41	FE	Female
4740_AQ	F	882	EF_FE	3	FE42	FE	Female
4740_AR	F	879	EF_FE	6	FE43	FE	Female
4740_AS	F	820	EF_FE	6	FE44	FE	Female
4740_AT	F	833	EF_FE	7	FE45	FE	Female
4740_AU	F	848	EF_FE	3	FE46	FE	Female
4740_AV	F	883	EF_FE	3	FE47	FE	Female
4740_AW	F	848	EF_FE	5	FE48	FE	Female
4740_AX	F	838	EF_FE	7	FE49	FE	Female
4740_AY	F	913	EF_FE	8	FE50	FE	Female
4740_AZ	F	931	EF_FE	3	FE51	FE	Female
4740_BA	F	856	EF_FE	3	FE52	FE	Female
4740_BB	F	897	EF_FE	4	FE53	FE	Female
4740_BC	F	865	EF_FE	3	FE54	FE	Female
4740_BD	F	911	EF_FE	6	FE55	FE	Female
4740_BE	F	869	EF_FE	3	FE56	FE	Female
4740_BF	F	903	EF_FE	3	FE57	FE	Female
4740_BG	F	895	EF_FE	5	FE58	FE	Female
4740_BH	F	886	EF_FE	4	FE59	FE	Female
4740_BI	F	820	EF_FE	5	FE60	FE	Female
4740_BJ	F	880	EF_FE	5	FE61	FE	Female
4740_BK	F	827	EF_FE	8	FE62	FE	Female
4740_BL	F	898	EF_FE	6	FE63	FE	Female
4740_BM	F	911	EF_FE	1	FE64	FE	Female
4740_BN	F	916	EF_FE	6	FE65	FE	Female
4740_BO	F	897	EF_FE	5	FE66	FE	Female
4740_BP	F	913	EF_FE	4	FE67	FE	Female
4740_BQ	F	872	EF_FE	1	FE68	FE	Female
4740_BR	F	878	EF_FE	2	FE69	FE	Female
4740_BS	F	882	EF_FE	4	FE70	FE	Female
4740_BT	F	921	EF_FE	5	FE71	FE	Female
4740_BU	F	855	EF_FE	7	FE72	FE	Female
4740_BV	F	895	EF_FE	4	FE73	FE	Female
4740_BW	F	898	EF_FE	4	FE74	FE	Female
4740_BX	F	769	EF_FE	3	FE75	FE	Female
4740_BY	F	941	EF_FE	5	FE76	FE	Female
4740_BZ	F	900	EF_FE	6	FE77	FE	Female
4740_CA	F	952	EF_FE	7	FE78	FE	Female
4740_CB	F	942	EF_FE	8	FE79	FE	Female
4740_CC	F	951	EF_FE	4	FE80	FE	Female
4740_CD	F	948	EF_FE	2	FE81	FE	Female
4740_CE	F	948	EF_FE	2	FE82	FE	Female
4740_CF	F	951	EF_FE	2	FE83	FE	Female
4740_CG	F	950	EF_FE	6	FE84	FE	Female
4740_CH	F	951	EF_FE	6	FE85	FE	Female
4740_CI	F	950	EF_FE	5	FE86	FE	Female
4740_CJ	F	828	EF_FE	3	FE87	FE	Female
4740_CK	F	929	EF_FE	2	FE88	FE	Female
4740_CL	F	930	EF_FE	3	FE89	FE	Female
4740_CM	F	945	EF_FE	3	FE90	FE	Female
4740_CN	F	897	EF_FE	3	FE91	FE	Female
4740_CO	F	940	EF_FE	7	FE92	FE	Female
4740_CP	F	920	EF_FE	2	FE93	FE	Female
4740_CQ	F	922	EF_FE	4	FE94	FE	Female
4398_BM_4549_BM	F	876	EF_FE	3	EF1	EF	Male
4398_BN_4549_BN	F	868	EF_FE	7	EF2	EF	Male
4398_BO_4549_BO	F	834	EF_FE	8	EF3	EF	Male
4398_BP_4549_BP	F	807	EF_FE	8	EF4	EF	Male
4398_BQ_4549_BQ	F	850	EF_FE	7	EF5	EF	Male
4398_BR_4549_BR	F	854	EF_FE	10	EF6	EF	Male
4398_BS_4549_BS	F	852	EF_FE	9	EF7	EF	Male
4398_BT_4549_BT	F	825	EF_FE	7	EF8	EF	Male
4398_BU_4549_BU	F	883	EF_FE	6	EF9	EF	Male
4398_BV_4549_BV	F	903	EF_FE	4	EF10	EF	Male
4398_BW_4549_BW	F	896	EF_FE	7	EF11	EF	Male
4398_BX_4549_BX	F	885	EF_FE	6	EF12	EF	Male
4398_BZ_4549_BZ	F	920	EF_FE	4	EF14	EF	Male
4398_CA_4549_CA	F	930	EF_FE	4	EF15	EF	Male
4398_CB_4549_CB	F	892	EF_FE	6	EF16	EF	Male
4398_CC_4549_CC	F	884	EF_FE	4	EF17	EF	Male
4398_CD_4549_CD	F	895	EF_FE	4	EF18	EF	Male
4398_CE_4549_CE	F	864	EF_FE	6	EF19	EF	Male
4398_CF_4549_CF	F	878	EF_FE	4	EF20	EF	Male
4398_CG_4549_CG	F	866	EF_FE	2	EF21	EF	Male
4398_CH_4549_CH	F	873	EF_FE	4	EF22	EF	Male
4398_CI_4549_CI	F	871	EF_FE	8	EF23	EF	Male
4398_CJ_4549_CJ	F	869	EF_FE	9	EF24	EF	Male
4398_CK_4549_CK	F	841	EF_FE	5	EF25	EF	Male
4398_CL_4549_CL	F	899	EF_FE	9	EF26	EF	Male
4398_CM_4549_CM	F	853	EF_FE	8	EF27	EF	Male
4398_CN_4549_CN	F	830	EF_FE	13	EF28	EF	Male
4398_CO_4549_CO	F	868	EF_FE	6	EF29	EF	Male
4398_CP_4549_CP	F	895	EF_FE	4	EF30	EF	Male
4398_CQ_4549_CQ	F	854	EF_FE	7	EF31	EF	Male
