# Supplementary material for: The megabase-scale crossover landscape is largely independent of sequence divergence
Source: Nat Commun. 2022 Jul 2;13:3828. doi: 10.1038/s41467-022-31509-8 (PMC9250513; doi:10.1038/s41467-022-31509-8)
Supplement: Supplementary file 10 — Source Data [file 41467_2022_31509_MOESM10_ESM.zip › Source_Data/SupplementaryFigure23.ATAC-seq.profiles.scaled.txt]

flowers	seedlings	leaf	vegetative_cell	microspores
0.218764422790057	-0.142711670847692	-0.37573019900888	-0.199929679711606	0.369826844208102
0.218764422790057	-0.142711670847692	-0.37573019900888	-0.199929679711606	0.369826844208102
0.218764422790057	-0.142711670847692	-0.37573019900888	-0.199929679711606	0.369826844208102
0.218764422790057	-0.142711670847692	-0.37573019900888	-0.199929679711606	0.369826844208102
0.218764422790057	-0.142711670847692	-0.37573019900888	-0.199929679711606	0.369826844208102
0.218764422790057	-0.142711670847692	-0.37573019900888	-0.199929679711606	0.369826844208102
0.218764422790057	-0.142711670847692	-0.37573019900888	-0.199929679711606	0.369826844208102
0.218764422790057	-0.142711670847692	-0.37573019900888	-0.199929679711606	0.369826844208102
0.218764422790057	-0.142711670847692	-0.37573019900888	-0.199929679711606	0.369826844208102
0.218764422790057	-0.142711670847692	-0.37573019900888	-0.199929679711606	0.369826844208102
0.218764422790057	-0.142711670847692	-0.37573019900888	-0.199929679711606	0.369826844208102
0.218764422790057	-0.142711670847692	-0.37573019900888	-0.199929679711606	0.369826844208102
0.218764422790057	-0.142711670847692	-0.37573019900888	-0.199929679711606	0.369826844208102
0.218764422790057	-0.142711670847692	-0.37573019900888	-0.199929679711606	0.369826844208102
0.218764422790057	-0.142711670847692	-0.37573019900888	-0.199929679711606	0.369826844208102
0.218764422790057	-0.142711670847692	-0.37573019900888	-0.199929679711606	0.369826844208102
0.218764422790057	-0.142711670847692	-0.37573019900888	-0.199929679711606	0.369826844208102
0.218764422790057	-0.142711670847692	-0.37573019900888	-0.199929679711606	0.369826844208102
0.218764422790057	-0.142711670847692	-0.37573019900888	-0.199929679711606	0.369826844208102
0.218764422790057	-0.142711670847692	-0.37573019900888	-0.199929679711606	0.369826844208102
0.218764422790057	-0.142711670847692	-0.37573019900888	-0.199929679711606	0.369826844208102
0.190793221695303	-0.161315156519885	-0.400286065074411	-0.10199594831515	0.341253632493266
0.154460005743495	-0.200455042930693	-0.435612214181421	-0.0684945224815795	0.314402614827109
0.144960260221024	-0.188220551934774	-0.410597302552148	-0.0643166228448519	0.306020689610948
0.132622631121758	-0.229801438003124	-0.416759791181772	-0.110794980580729	0.296591183263971
0.110229873603882	-0.282250154704131	-0.444974867670199	-0.0978381836327188	0.279000861279062
0.122027545995195	-0.244431273069523	-0.412786857760778	-0.0791936364699876	0.281172855827538
0.122451490292323	-0.235896784536247	-0.401669127137372	-0.11105955044375	0.277591326918792
0.128618049322526	-0.172450520286176	-0.373542600957634	-0.119452957702659	0.283977434528724
0.116254532715881	-0.160047507302121	-0.378386009366144	-0.0881650930698808	0.280848039094918
0.0907169684811828	-0.228753365497169	-0.393953253761908	-0.0422863627247025	0.261975574104155
0.102697662027723	-0.209687059506071	-0.35911882976907	0.0676952439349637	0.259936225769293
0.0747768973975057	-0.240907574719594	-0.387766641597778	0.0488676472509435	0.241367420578585
0.0661150176747138	-0.253404881243732	-0.386670842937156	0.0258216230558289	0.223917694113742
0.0918064900988724	-0.230886163248851	-0.362316383659166	0.0899505761202454	0.245366842821526
0.104737399530874	-0.205573683229826	-0.327781622899897	0.0980773389086703	0.249582369792511
0.0898519950719298	-0.221275494220626	-0.334806558981499	0.0886112533512793	0.238249281334534
0.112016788041239	-0.141521782700101	-0.299798426852379	0.154551246891466	0.2530409463519
0.0953953306339304	-0.161280388034296	-0.324716884164838	0.163595199410252	0.241800651179329
0.103543035328199	-0.161925161526275	-0.314429319649094	0.187253561843132	0.247027004180412
0.0991121441679694	-0.173371025366903	-0.295391168333089	0.236863405903738	0.237400054017715
0.103792066155144	-0.158339533964051	-0.291258887116063	0.23704655757314	0.23438855662916
0.102781655825471	-0.153763286331504	-0.293753858576471	0.267033002193872	0.242976689170648
0.0850459077621324	-0.207322268931939	-0.308271473192782	0.276986638221725	0.22827801094693
0.0832493255720234	-0.201902473438221	-0.294542637197918	0.346038614273903	0.221661180564437
0.0940660999593883	-0.186192675820757	-0.281569258652035	0.298220098912427	0.223445027880484
0.128413200831126	-0.132304901091456	-0.249887449533835	0.311882323252079	0.241434113412969
0.11261694463241	-0.152644569009894	-0.258381310613774	0.253661922391791	0.230571106951834
0.132742481367841	-0.105275172350875	-0.234014278829405	0.259920232686522	0.239911535511194
0.133957134549282	-0.139572113000873	-0.239002711322749	0.256389112301179	0.239771047128828
0.129176840892363	-0.142405391320573	-0.248346849662477	0.325576952388935	0.237364204868845
0.127613157950099	-0.155771441598412	-0.235968161694387	0.380053839037451	0.234850688312319
0.103981868671546	-0.201909796691355	-0.273446345275347	0.371093619328018	0.216947729644792
0.10593491403389	-0.177875221991306	-0.255702635498383	0.420024762508007	0.214613220826688
0.126071093454151	-0.168125486459576	-0.241832964127196	0.367306673216219	0.225475751989002
0.146592989105191	-0.133232093903848	-0.218827514189789	0.398946375147996	0.240193688122622
0.154705974115092	-0.123362145947298	-0.206910701809514	0.428031014970579	0.245430748967733
0.147340717066675	-0.136105744568276	-0.214834369655582	0.432195539265176	0.243247339360051
0.162428096864742	-0.0883648442658821	-0.199657755850065	0.442472916759876	0.257313634075858
0.168714551488913	-0.0607935080683274	-0.167776641643615	0.465438001809941	0.257976156389162
0.162465591331216	-0.0749149504324946	-0.183032429211269	0.484558704930966	0.262922950399035
0.16579112787125	-0.0772613066360853	-0.17124907828193	0.502856849954198	0.274632970691363
0.175304724016973	-0.0355765770594561	-0.158433256426864	0.411745493889166	0.286240680790681
0.193792496332706	-0.0180727108866709	-0.142933368540858	0.377847634417852	0.296790222248869
0.208305164184364	-0.00989774015663067	-0.151801311594199	0.38770970596449	0.299187542182911
0.197775143274686	-0.00679762682707954	-0.179631837690862	0.39444344310922	0.296396693807552
0.168302154838765	-0.00295117968850693	-0.211142065754166	0.412028454005497	0.286415611172923
0.163368566339254	-0.0297400577037911	-0.218066255573566	0.437349177371601	0.282194243731427
0.156261269897052	-0.0589849689775129	-0.22395497984069	0.457057383762957	0.279816873672575
0.124025992388835	-0.113529867923058	-0.262688937731926	0.484058383420046	0.264149912116356
0.147282872372047	-0.0422459354632343	-0.208665285036871	0.482663414890823	0.27760254989279
0.161031049795729	0.0342064059371461	-0.190680741779613	0.503684279808275	0.28842268044228
0.151301140816521	0.0369863656221955	-0.201919733762742	0.414216811140013	0.282238643243972
0.153279276921688	0.0384241728652143	-0.210045997935052	0.396069866031857	0.288473196795595
0.154698421900539	0.0479625605420322	-0.208635277996635	0.382045438730015	0.291970285415359
0.168825870020131	0.0769770616054409	-0.180598901569447	0.451458305667681	0.292545169649719
0.160401748591461	0.0655808219473648	-0.209020499486775	0.448604013520988	0.294179579909472
0.17309800893803	0.0936442744121671	-0.199951974581895	0.461467469959577	0.299424530261875
0.191047300076914	0.0744584324318419	-0.192396101656672	0.50997709851569	0.308081771214567
0.195784627045339	0.0668293200112724	-0.179726620962191	0.562734572051887	0.3115184707579
0.189167095777728	0.0524332568333194	-0.199700793936099	0.551337478122678	0.304374959738729
0.204138340995328	0.0797068849093088	-0.20434460169236	0.523430212631567	0.315958727147921
0.218830056534629	0.0780759064751956	-0.197457937796442	0.485186065788604	0.322466854937233
0.23199535205189	0.112905007446848	-0.177355327122189	0.481140830384611	0.328325162629646
0.232571174374174	0.118139933499205	-0.180073155371199	0.435159535276036	0.327595563981223
0.252779181311383	0.139187891920196	-0.164202335374916	0.425914669350862	0.341374997056027
0.251789550854232	0.131836369158723	-0.178522148297317	0.436331933099897	0.345532065581674
0.258124006858393	0.14382820765556	-0.156708398529447	0.451681098170974	0.354650452358349
0.27653651632678	0.192116300661667	-0.137937128570932	0.458574235944277	0.37622585463772
0.262859095600411	0.176923901471793	-0.144426337762991	0.450753892230339	0.365433222273683
0.259055866648002	0.188603456036382	-0.153291320885671	0.439328824076865	0.360215738862533
0.241581403036233	0.16285741733191	-0.177614860797537	0.413170375115033	0.347654348491233
0.258421980871806	0.19920555266416	-0.165565769996366	0.414164620763109	0.352060233787426
0.257632439789832	0.193621594693794	-0.159715463413912	0.414051603013747	0.356207140246145
0.252539754464026	0.178802333181667	-0.153540630612605	0.426694944360062	0.350380583206609
0.263389716500021	0.215559454997138	-0.106836252316481	0.497326955089054	0.358186289036146
0.217991352645992	0.166182698334597	-0.16113428040935	0.439640171374193	0.334498616166483
0.224966276031087	0.190395506920665	-0.153798142039096	0.422147511511993	0.345813985697939
0.231319393952809	0.202450527015666	-0.140323561188211	0.426424347475938	0.340535428972717
0.235817653283288	0.167449677171701	-0.0968578363254529	0.407210088676469	0.332712092980952
0.232764579246767	0.165742343460083	-0.105388763701077	0.407857364739754	0.32289399580418
0.220456078225895	0.172936959861606	-0.115831499524528	0.395366264218066	0.308787633880941
0.202609004186569	0.158448167308748	-0.148272884704348	0.407859080751078	0.293042411762516
0.197154352637919	0.135873636537238	-0.134956406486029	0.429710948437322	0.279952644264304
0.198390534971649	0.14825776226584	-0.11467191820448	0.484997444539857	0.280447591031999
0.162979940607087	0.124522751832711	-0.153263952745803	0.457140417777952	0.270520541345713
0.159127009679801	0.139300989819399	-0.144036898774009	0.44920540264993	0.261332015809216
0.173253953253794	0.173208790691256	-0.120811481908365	0.450352224545149	0.265059577388267
0.160233285846598	0.16323709209734	-0.132825123679183	0.386778308182658	0.256049349583545
0.174806519592353	0.212110076220572	-0.109150766139199	0.420876120668077	0.265960361356246
0.185048778057416	0.234029895299725	-0.0946288332058039	0.374392796964226	0.263016669682111
0.143558085555321	0.176182101504293	-0.161233672956059	0.367290198195866	0.236221430236592
0.159294831254528	0.17128890791122	-0.1473293358364	0.316646857747057	0.24014409245776
0.201443186275036	0.232742712727038	-0.0879272669744124	0.310866393982028	0.263458471219278
0.205727267102834	0.226236407485282	-0.0572960287410897	0.3077759025487	0.260716335170769
0.213522315571903	0.219878265217853	-0.0376380087026654	0.284016280301564	0.266060537239736
0.211814995531691	0.224784409060452	-0.0343114724305939	0.198389129598587	0.263305583711368
0.259490458675867	0.268274420232086	0.0175137884876572	0.211470590651427	0.287194085251737
0.280492103734626	0.273539360649763	0.0599401805779656	0.214342106957238	0.305463237880552
0.269831064906382	0.266861386469703	0.0839546178065427	0.201490445323587	0.30928855192109
0.285828954352718	0.296545944347739	0.0998187443073048	0.170083047823514	0.319401621331805
0.30735839705428	0.35856757675861	0.159576176287992	0.172375596260288	0.324920721939333
0.302174690303493	0.341797402962604	0.167370836554308	0.203237149525192	0.323345722248425
0.289092697750765	0.347071211016032	0.184837573002614	0.294237629015806	0.323930641461538
0.272540553157438	0.328837629843025	0.191212537930372	0.324587262829786	0.312582063168737
0.273073298218061	0.344531553474265	0.20348042986442	0.365382845883155	0.312095407736693
0.294242676752782	0.377262147810318	0.237660983541656	0.368018100105652	0.322840678887068
0.311917322036177	0.433063022731349	0.275604764986167	0.364772380313619	0.325283233158677
0.29360343707188	0.402464678615383	0.270756782209543	0.339005612063718	0.312007735215713
0.296051909551801	0.402242091548122	0.278542533937061	0.354996520721897	0.314236118813646
0.312910230413889	0.394968241252329	0.282996745192877	0.346881119244155	0.329072218222034
0.310557513420144	0.383812342433332	0.295634258968658	0.340142891393074	0.332222059695672
0.335695452704854	0.417798783638445	0.350640287682218	0.343624754776443	0.349421850977441
0.361796182170825	0.463046545139454	0.402967999425858	0.314109906224027	0.364895707261953
0.383898725198697	0.509658788032994	0.442575570188752	0.339950892715166	0.378436439017666
0.405400628750894	0.538388435958427	0.45854526040708	0.294925615620868	0.400714460431784
0.417364352418522	0.585070202764348	0.463781409273067	0.335660581767287	0.416989988881938
0.467290800931997	0.643715927822972	0.530891903090779	0.333067498640632	0.440641198578352
0.486715105191264	0.657748641000137	0.56383271306447	0.34928027463799	0.450979828763512
0.501473745148991	0.671380273715368	0.58546679766673	0.293475638501294	0.460324723983501
0.489876780351448	0.667023923891063	0.536633673508281	0.291450268011484	0.460834216848273
0.519203557074567	0.697874950670722	0.586309160480078	0.277808538802866	0.481610408219766
0.547683390105301	0.706016866643472	0.61194216817249	0.255169758245351	0.502756879021552
0.586401402469005	0.756970158533673	0.665659507537685	0.217564478918526	0.516166422219789
0.585734078724422	0.743819730799144	0.652775571390537	0.223634965451616	0.525493250140225
0.587385659777597	0.748077636792069	0.657111130250708	0.184597932187136	0.532898938573322
0.609461216561314	0.777223904081639	0.700815027092304	0.228185058305751	0.542676006917956
0.614882757068209	0.79154775681872	0.731790162908248	0.261947067334091	0.55916819601028
0.645042101862708	0.832104151798952	0.785423816302299	0.276481584231488	0.575748770440669
0.657292638268918	0.858498717762347	0.807956259947174	0.332864901616259	0.587767034361201
0.661247045944521	0.87258487474311	0.838128320323207	0.322165986042149	0.589284063120985
0.679995660037831	0.897821455851667	0.882090996691491	0.320896724095754	0.602451853921849
0.69924062514785	0.883151211309093	0.90344798494738	0.327417080852219	0.61797554847432
0.683461643901877	0.855869946501038	0.889937873444453	0.343699145029727	0.613680671738339
0.646011523769748	0.787508658048621	0.853584713214056	0.381717587550763	0.595618490625542
0.638054653598468	0.782191623136559	0.828812134929451	0.374472969196481	0.597034673173288
0.671060454255857	0.831381540685472	0.876650103045302	0.477089858764589	0.600221090117018
0.669074442081297	0.802335928792408	0.860933061803829	0.522560847239827	0.601067130777831
0.650299653433622	0.791437463020761	0.867024059618194	0.514952251025087	0.586612466331984
0.662989757167351	0.854873218463535	0.898779421863124	0.532238507729585	0.5992351149315
0.675117975505203	0.857458001025804	0.896010315020426	0.532994406750827	0.591190081024523
0.664951001474727	0.845350258611115	0.896618730759637	0.511561911970227	0.579784602727131
0.637035302605156	0.786719776316106	0.84384127235178	0.508792301668372	0.575388384155903
0.632536954973067	0.779457040494756	0.828006303372928	0.521981282406323	0.576771422588333
0.632614798496923	0.760142360759937	0.817557239402896	0.486415680846085	0.574960219042569
0.652190609940396	0.745931016852249	0.815361000604784	0.450418917231216	0.579504774953407
0.67808039096151	0.782084838447031	0.856851433018358	0.465010574292719	0.595227029126624
0.653993188881666	0.745550067034503	0.831745318883496	0.441075952952558	0.580123824860013
0.641123252743437	0.733936766249192	0.817329409802144	0.427329744078111	0.577292784879552
0.669554969453258	0.795163198305605	0.846992508117973	0.458885206523567	0.593717811186937
0.668252189291159	0.76732115181572	0.846873160573823	0.433603370248318	0.580813487812967
0.64897153412073	0.746771962123174	0.839745757587855	0.450932346732765	0.568227849983349
0.669475366119258	0.809747585035138	0.860173802893463	0.485382822023916	0.576868564887163
0.674939306381176	0.847516389656724	0.866167350083626	0.452237930096686	0.570863796980287
0.64927617183275	0.808053377526162	0.834529459984606	0.454193501736955	0.553818841788485
0.638867353113258	0.768156244500006	0.831190938695506	0.446700111317309	0.545251051791343
0.658580015299949	0.803199121777165	0.870724201888002	0.453242383966618	0.553027450527137
0.671371763560151	0.791851627244752	0.902998420729853	0.402840649343196	0.552199266215586
0.659397050691763	0.750290066489712	0.889190530330121	0.422727454741341	0.544125414823671
0.661739678958847	0.748749168253592	0.888035856454366	0.402739937717404	0.544853987249443
0.662816352004365	0.749033760783176	0.890537284262077	0.443595026237932	0.547321019105246
0.657508320248008	0.773710983540667	0.921105513369849	0.489853672888891	0.546188237056201
0.64740964465189	0.792925066708601	0.919076993713366	0.486138226536005	0.541800177393242
0.621153417980989	0.769658896783054	0.9015014932943	0.53027115165221	0.52881658763634
0.604190714836743	0.755634937331069	0.884559697271543	0.517664139721879	0.526128522450471
0.64186959708075	0.82264250996412	0.950849313573769	0.559020920332223	0.54443379188795
0.654255084145574	0.829915380426573	0.983198368360741	0.526797559233121	0.533218293106399
0.643213867320541	0.822266911291033	0.984891737921775	0.49926742344801	0.520634436571032
0.624978189156002	0.768083091242293	0.93785905807721	0.491341119025389	0.497239966979078
0.614130137439067	0.751774191992092	0.933009378242628	0.476372211849216	0.48896634101145
0.626524893002312	0.739415806658933	0.941134369274316	0.491462364790031	0.495542928976606
0.628138833118496	0.735432816977624	0.91443497043311	0.487843590264177	0.49954879041609
0.613600758816461	0.701162088653714	0.900985198604104	0.506310215801396	0.4956288969931
0.639611127636373	0.741182469433435	0.945798318911381	0.498284516858049	0.505002226553258
0.645982340534699	0.758280033890294	0.970477490873597	0.489574581406178	0.506204635446383
0.642851326369845	0.741132964941215	0.939276384008432	0.447189693741034	0.504172087390072
0.674736406901766	0.783007889591371	0.989717704875418	0.461657722836921	0.513422551520897
0.656349356923421	0.777924844438471	0.969540398703998	0.430293070984275	0.5169395629243
0.654345848814413	0.797764446139609	0.991510410730874	0.441549742210859	0.519717409463686
0.660612628487322	0.813091180658553	0.99715097438478	0.480539805728493	0.537871875272779
0.61538305669283	0.704316673593729	0.930666866404338	0.440246420812387	0.508050849626045
0.608633110989859	0.694709066146367	0.906844941765127	0.40553244721366	0.503686566829802
0.626738326185143	0.726622827868915	0.937040494178675	0.433084985395751	0.517183289060539
0.650676485414928	0.774128485383102	0.971582233594567	0.429136727104151	0.525884382308098
0.668586726546667	0.816089775485755	1.00629805194967	0.414543917180074	0.527575273577571
0.662458940233155	0.81300083567414	1.00244552290422	0.385688533621169	0.522377196436125
0.670185853930869	0.835079206662603	1.04318211185762	0.375877466753078	0.534605867501726
0.654730603587602	0.816051818018976	1.00183223419538	0.392711723222204	0.524977087204874
0.660553841378724	0.825916185446959	1.01102650247806	0.442211552404593	0.531036874760749
0.660044617383618	0.794424795669679	1.00702529992018	0.465144854114641	0.536204758830383
0.62885762186208	0.75443151462705	0.981643528912873	0.399633057326766	0.513315879235594
0.616567423536714	0.758902368598642	0.968541186982266	0.457711361131938	0.51203973228459
0.650521412531744	0.815035136387328	1.01476909072312	0.437893130172725	0.53225780622455
0.654751274017502	0.785054201554251	1.02207576022772	0.457763423750857	0.539400100986438
0.6333259789786	0.751068792346394	0.984870419598155	0.481118258312011	0.540920338986294
0.659703900096281	0.789304279263433	1.01829802917657	0.467870562229656	0.555766382511992
0.704237169827918	0.883932010147735	1.06631153900275	0.502807758362849	0.58388758294049
0.678364042231751	0.841338050908409	1.03048029912863	0.499159910727962	0.57586739574262
0.673536624311123	0.853383511561859	1.03885602305498	0.487663832065512	0.56667878180092
0.667377018994946	0.873460951494141	1.03667088491889	0.4967941345573	0.572331313592503
0.64146231694418	0.840922813255814	1.01593688240467	0.480970022691606	0.551931404071329
0.660475878051756	0.874739055488559	1.05176680443554	0.495578614913065	0.565117651855794
0.659776855765323	0.837212964902578	1.01677702377089	0.445589950814537	0.558842830591291
0.665589417863913	0.833189610291466	1.03076297269771	0.416156760870098	0.561277089039061
0.67597713542135	0.849524713387433	1.07170343696597	0.414065675049022	0.569897211361547
0.642789414229067	0.791781776293681	1.03588286035895	0.428595535896642	0.55286713174838
0.570791101140397	0.704533866740468	0.948937596312347	0.365974014905746	0.514242723736235
0.555864746232443	0.705103957148211	0.93507132617633	0.36889351744176	0.521102993176226
0.54367440952829	0.645748110394893	0.908604461881232	0.372944000865986	0.515188742365019
0.578702693863644	0.679183774172788	0.96036353653194	0.354495828613219	0.544037793898254
0.567038264893753	0.641713164814442	0.925923272929347	0.361968453855685	0.541968950174387
0.557239802016631	0.679976187954543	0.941536086745841	0.347782870742074	0.530861087106639
0.508394274159347	0.589228134649001	0.878960140480868	0.373225409901022	0.509339871041204
0.497096971032359	0.600559136664041	0.857358651120536	0.386254757010526	0.491285269076781
0.445371927045822	0.56395495447881	0.80702395944293	0.440357141033948	0.45228602884766
0.414256591289974	0.516645497514323	0.761322689428076	0.504106429596402	0.419770587940761
0.39186195154076	0.518497931744688	0.770164346868388	0.526449263240634	0.388191551520953
0.352552907732252	0.504648367312813	0.750729888665338	0.575849823610432	0.357901708343563
0.324067191972778	0.469935320977274	0.706447783079853	0.559195333884516	0.327826679032917
0.31604380630018	0.486788264267126	0.719210585503523	0.516108441057649	0.307917098847239
0.297511656100688	0.462430303248011	0.712884956197034	0.456938872560909	0.279275983057776
0.318509623626919	0.513846898432871	0.745645565142995	0.476233812362242	0.286595867435335
0.329328227406643	0.591769373531992	0.796416661574284	0.494947671341768	0.295719727208298
0.286825811229538	0.525964798327997	0.744046669460138	0.429407691786062	0.275989909780034
0.259951972552738	0.498598769946663	0.73095879162503	0.475692797764952	0.258539748587765
0.209172141621652	0.437596801642314	0.67564336522111	0.45221925471558	0.22477927313975
0.186405679245867	0.394163847297989	0.65610207525228	0.432996642140159	0.195020123228422
0.129790160641866	0.319420971603141	0.574022749891896	0.401581296934206	0.143428197678421
0.0563312132663899	0.222591935077445	0.512438760017646	0.325184657261795	0.0850618246778305
0.0301754667926258	0.207884178692986	0.486438823755573	0.341722766825842	0.0675484152268744
-0.00239539442004416	0.162591327572756	0.446845681780195	0.298991906475606	0.036433256250114
-0.0301236965226495	0.117560237486582	0.404624475823517	0.326786239250736	0.00978286969215234
-0.0918765459226891	0.0359544793923011	0.348319397466861	0.209173833876767	-0.0555008297529977
-0.134192396269927	-0.00345059363613792	0.31968073689357	0.195389634329077	-0.0905216430019289
-0.220024031346786	-0.0851441702727754	0.231857791612042	0.117335221745616	-0.177728866803952
-0.297354880473303	-0.170244539152809	0.165963905009499	0.0300876695353074	-0.261457960737889
-0.388341107850061	-0.25336916641146	0.0706917694613007	0.00956727908385283	-0.338775666261192
-0.51008367376537	-0.388811156724342	-0.0654627487174101	0.0082740819359341	-0.441367121925312
-0.587417207829504	-0.445353330325877	-0.135487323429861	-0.0731948719250036	-0.526645080106847
-0.684054044266945	-0.57965224693914	-0.25792664707541	-0.14166175123694	-0.607768426912898
-0.721426605795785	-0.630402820123207	-0.305460779078987	-0.20056051912625	-0.662593860501225
-0.819840289844416	-0.719894370002823	-0.412181132105747	-0.248710995220392	-0.754899246531779
-0.920747428047207	-0.823532763533948	-0.513640711865547	-0.342635687574908	-0.845434487287241
-0.93965913041269	-0.776133175598033	-0.478241492292061	-0.32388956427093	-0.871387148300194
-1.03414418220316	-0.887932021213354	-0.60099843763336	-0.433303111345114	-0.961014841154027
-1.10105058703075	-0.955230021065176	-0.706033963896812	-0.528073290898816	-1.03039932906908
-1.12250636783401	-0.966364275490681	-0.70805580790779	-0.586547947835859	-1.07653322315055
-1.15710599666974	-0.97975604328329	-0.72746941943019	-0.70897717559651	-1.12585904105683
-1.25117508107267	-1.08697269806452	-0.832928821241935	-0.822583869144814	-1.22982398330205
-1.33977320294223	-1.13895287828459	-0.927919874330001	-0.935102824289264	-1.32000033818992
-1.45776536003261	-1.25817761934466	-1.0625691933031	-1.05899814689199	-1.43273753334201
-1.54449159920441	-1.33612310913478	-1.15632267166738	-1.17470520187254	-1.52676088209307
-1.66529478512387	-1.46494460974229	-1.29523672721175	-1.2258287020808	-1.62359852779827
-1.74939989984201	-1.48527106390345	-1.36315657247286	-1.28707884858427	-1.69073124471939
-1.85884917645863	-1.56167951256124	-1.46663554590516	-1.39090155536631	-1.76768002273496
-1.81974788939574	-1.50559690234478	-1.41914412137795	-1.43823906394749	-1.70759970547702
-1.8496585223025	-1.50924560947218	-1.40854795620004	-1.57097976282804	-1.72930973132813
-1.91759336540701	-1.55431380411937	-1.50284673440162	-1.6670879731687	-1.76979346378817
-2.01186800528392	-1.65890130977596	-1.61582752339234	-1.7250777612823	-1.83836400770758
-2.10629461501141	-1.72545627855424	-1.68675812331724	-1.78790070734028	-1.89014890904207
-2.21191318275553	-1.83924629420937	-1.83774483648203	-1.8428055441542	-1.96588146773496
-2.30290776264743	-1.91369738930822	-1.93598458280759	-1.89010803355413	-2.04524949772163
-2.43227376098901	-2.00627405820886	-2.04708835957039	-2.0034231288212	-2.15688719029466
-2.56455206934839	-2.17010755726975	-2.190441133693	-2.1612798618739	-2.26992395283113
-2.66279533290073	-2.23000844516144	-2.26533098181659	-2.25361501941165	-2.36352917620611
-2.72992015754322	-2.28947419070413	-2.29580104332581	-2.38222702158726	-2.42642279379972
-2.80669250690379	-2.34174412665278	-2.30856134791724	-2.45157179288775	-2.49509932923761
-2.88702713284016	-2.35865890116495	-2.3295523340162	-2.55980819388339	-2.59765928300782
-2.94613125974474	-2.38756690487548	-2.38425606740366	-2.64569597261098	-2.65490124237435
-2.97312759649784	-2.38838987655995	-2.40814947352091	-2.70324146442852	-2.69229652228336
-3.05270683065081	-2.48344917247833	-2.50061755619438	-2.84779767116657	-2.77655645246227
-3.12331966310952	-2.54616832325346	-2.56820189508801	-2.94373303174503	-2.85306458083931
-3.13775976764564	-2.55565467699073	-2.57276882945321	-2.94833191252987	-2.87602254341787
-3.14398160514636	-2.54102548318879	-2.56504926479047	-2.92233455487742	-2.88679855840652
-3.21546668574357	-2.61138193826291	-2.65223908668384	-2.93359843807158	-2.96219373196669
-3.25306125558544	-2.64262931492981	-2.69275698513569	-2.941392740784	-2.99197135356911
-3.25775372207671	-2.66091478325833	-2.70069510715256	-2.96631601737173	-2.99845456601309
-3.2371790803785	-2.67423354689496	-2.66946055861686	-2.92954344588464	-2.97767698653713
-3.15944321165834	-2.63049516342069	-2.59796392551057	-2.94523170032784	-2.90734657888459
-3.14587402789669	-2.61553069658897	-2.56813381337329	-2.89268235209197	-2.89184983163316
-3.17294769215593	-2.63431417252065	-2.5902948692728	-2.88303130856266	-2.91354002824714
-3.23651838321519	-2.69646245179243	-2.6492066161681	-2.93987980850193	-2.96110699395474
-3.15251442452518	-2.61085663577883	-2.54115751231154	-2.89787607735953	-2.88851374615135
-3.15639445525214	-2.6364660580394	-2.56941894358077	-2.86935923461806	-2.87607336409398
-3.20362856007138	-2.75657220972804	-2.65390325516093	-2.91691578076726	-2.91084675065659
-3.15121432727099	-2.68857311830234	-2.59416175973373	-2.79807473002597	-2.85159004546398
-3.134487966963	-2.68042534646248	-2.55562440003844	-2.76632944509835	-2.85002204662143
-3.15188362801383	-2.71646150197381	-2.57903309124311	-2.79523325452165	-2.85801987665828
-3.07463130687978	-2.67088933036871	-2.50416431062786	-2.63970235936215	-2.78870839555448
-2.99684399070237	-2.60368379364457	-2.42471244799643	-2.50499996630002	-2.70060525530683
-2.95667201634096	-2.59099569783388	-2.374534610997	-2.44038940402536	-2.65954547161497
-2.87851254231965	-2.52817567113838	-2.27678400288358	-2.32495196884753	-2.58289013767458
-2.80222911107744	-2.47405943873462	-2.18126299123316	-2.20307157434363	-2.50532054275964
-2.70869659994562	-2.42676704658663	-2.10247715932768	-2.22178525237327	-2.43389711271418
-2.63005558022663	-2.3477669188857	-1.9924784988416	-2.20696666097668	-2.38287725658948
-2.50391883891517	-2.26486980673051	-1.86595386454608	-2.02745413633498	-2.28795926120627
-2.50859956028237	-2.29284321117137	-1.86739478992504	-2.02707076276059	-2.30434558017525
-2.44367601575393	-2.25917078253852	-1.84404488250587	-1.98069528057195	-2.25943280522061
-2.31856123255778	-2.17218321332988	-1.71001604676668	-1.8730520840801	-2.1741390369467
-2.2252697887542	-2.11355835920339	-1.62060819993187	-1.8675230679334	-2.09183897949027
-2.12546449442115	-2.05929258604663	-1.54199124559653	-1.86008123861332	-2.03038198949209
-1.99138822417944	-1.93637128507482	-1.38863078210217	-1.77508542375823	-1.92621565375965
-1.92239846961752	-1.8823939356687	-1.33469860013178	-1.70387873003151	-1.85089927090547
-1.78465565907898	-1.76794894262553	-1.20948301549652	-1.62219119736204	-1.73314311955
-1.64891749999055	-1.69330509806299	-1.08474550196358	-1.45993591002878	-1.62901248879921
-1.52041762109048	-1.58384606295088	-0.970806964262997	-1.34839618301062	-1.52880095365163
-1.44885600308289	-1.54868958856014	-0.960410033803838	-1.22038081463811	-1.46051781912932
-1.35199712496013	-1.505562042971	-0.911790385418519	-1.13310993883096	-1.37163177548918
-1.24525821608217	-1.4408708305446	-0.848372149997711	-0.973963602757609	-1.2389066731439
-1.15249302317453	-1.34247561186977	-0.758698320155408	-0.869724930292039	-1.14867490676633
-1.06628452448741	-1.30141840195816	-0.686991422320297	-0.806253723535466	-1.06303837335736
-0.992865652143282	-1.22429936299533	-0.59115445159672	-0.679447927001193	-0.97367421924941
-0.90251912438344	-1.1412322724649	-0.487818297669375	-0.584418469034298	-0.887251992081392
-0.847869537336089	-1.08266218537508	-0.428672677034512	-0.58350948700252	-0.824336703337836
-0.787559153998847	-1.02739787847351	-0.37577941505942	-0.527981191302126	-0.752216538997915
-0.686593837238678	-0.941226116137373	-0.265610905292311	-0.471729086103413	-0.65150392700236
-0.571572073302337	-0.821662155230632	-0.144632422018582	-0.421503434006062	-0.538988837646777
-0.460852536323268	-0.729498314943272	-0.0472467577534248	-0.312401302164067	-0.447857899939958
-0.409646101036476	-0.668541254886288	-0.0141073311767249	-0.338811095687414	-0.395305509997253
-0.399244241209059	-0.647341897737697	-9.0185942563626e-05	-0.360920555590023	-0.384074610009607
-0.332368919399059	-0.584693486000488	0.0578372305741867	-0.332613622827458	-0.320758557006
-0.226080956061136	-0.477640221835049	0.168430073243293	-0.263258266215843	-0.215045970933007
-0.109916812451147	-0.350363301107977	0.287586406088002	-0.134033162190259	-0.105088367268308
-0.0911896299679844	-0.329841474235367	0.296979995668584	-0.107974086082755	-0.0768553649004494
-0.00385691486247683	-0.227277827672226	0.389603802479382	-0.0194840363415512	-0.00861474307891297
0.0642709117422032	-0.159440115009508	0.450503776054109	0.0420597658914281	0.056992024160126
0.108133014593527	-0.0947966281539316	0.51581365290531	0.0590528957436599	0.0888291335199536
0.162939212906901	-0.0291589218059722	0.572943543202788	0.119605682415956	0.153420588096748
0.233594786213639	0.0711266906960831	0.64614568704323	0.231196749029867	0.219653048622455
0.228914965558918	0.0758063345932092	0.609305475031895	0.207297153727465	0.221728311688782
0.236511980374552	0.0912069245537189	0.606049850771313	0.202862751261198	0.234028228534399
0.287229347162114	0.149620436626962	0.643729833729692	0.262849960995008	0.283314738542586
0.297959022223495	0.195392873915235	0.656390641305864	0.290236771614283	0.29901100487876
0.317539388553363	0.258622953661936	0.67917729817874	0.292886010274571	0.319300339955062
0.332688344797201	0.289428887988722	0.700208599366661	0.381468515309847	0.338210680924091
0.376616916994517	0.301840243280709	0.707667662732396	0.446031011171937	0.367912394261762
0.368369639340086	0.298114970229541	0.67900065442105	0.346300844408738	0.356833668357446
0.357286019158057	0.28316532564586	0.649424911403264	0.383116428490753	0.339746605061153
0.346839429124975	0.277260447180915	0.657326298626707	0.422313728798355	0.340455150526122
0.323610093351323	0.250733682861861	0.636749020020102	0.398829453811027	0.328657948015946
0.327078828574299	0.260159938068077	0.638645080316355	0.431766286485106	0.324502497666564
0.331727203348555	0.26982298134599	0.652274206457657	0.50005584898904	0.339529617789316
0.321080707812121	0.244589342775878	0.655083378922298	0.516956738786537	0.331142322787594
0.358282692997977	0.288960096240652	0.705331005288743	0.530978741481465	0.350982550240922
0.323511149561336	0.243060802556886	0.710190984253145	0.543231970876389	0.329002659211601
0.266100847759788	0.237042879627593	0.673906160176962	0.517756297041794	0.313223270940215
0.27911379500454	0.237728058479748	0.692313610661902	0.530308620418849	0.323019867226716
0.268296116312437	0.232118634533996	0.688134310782952	0.476585466848413	0.318144330875246
0.28733559233587	0.280040407052476	0.689024629090229	0.464998802978089	0.32993004978609
0.312661705812831	0.33043605232212	0.71638949039267	0.533710551557443	0.346405963823565
0.306648354594886	0.300828581714012	0.712343637002425	0.500812503286633	0.347728229225355
0.31447772612215	0.342708483398328	0.744590611147648	0.534944411620852	0.355817238850433
0.345159341993882	0.382132944911527	0.770815841411058	0.52622210273116	0.365367452476009
0.388096512358911	0.438993127255614	0.827871088371144	0.575055883615685	0.401599573260863
0.392462434917776	0.460985507529456	0.830248917067065	0.60424368941811	0.414962605146234
0.397781606410851	0.460361567976138	0.838208008118484	0.587523266077616	0.41981873041103
0.408002164437341	0.512076247899049	0.85320236672276	0.600802467551547	0.431417317651841
0.410997809071503	0.499677327598976	0.844761554249403	0.577774605514328	0.435084311712688
0.385923119289407	0.512009214182241	0.837866522702983	0.536209008564435	0.429937246902341
0.388181664607189	0.52303298973392	0.843120125356471	0.567760177856999	0.428838266707615
0.361485787586534	0.525424525636008	0.80749322116272	0.587695122708104	0.42251966900223
0.360030553238801	0.50997814074796	0.789866711974023	0.601093608447075	0.42466545204144
0.357188802645792	0.518681893948474	0.796876641806389	0.559742317933872	0.414208180965552
0.345968065524261	0.516626466842319	0.791821110396928	0.551896256633462	0.409437792255003
0.36845416020436	0.529392026235111	0.817799964448478	0.579788280573137	0.42107902488181
0.353481378988186	0.48912408166731	0.798540998414359	0.576545602250998	0.419007183046618
0.337356850445601	0.491491814680077	0.792773421436752	0.544121819568423	0.410496566810456
0.305290186878681	0.421744772484125	0.730181880488871	0.493445898111038	0.392766623568077
0.304195873729444	0.45068978469847	0.729382656983036	0.485237499310524	0.394246948288501
0.272546288254479	0.395270383362194	0.684572146440493	0.447423300518676	0.387717151457593
0.278143615778772	0.400519921748029	0.710435634652208	0.440486377342688	0.391936566931289
0.301758050454043	0.438620960388689	0.761558228766902	0.4494586462412	0.398689058479643
0.308200321350445	0.454333484601396	0.7686181139637	0.441602677671745	0.406073690948597
0.327066237845597	0.47684812388553	0.777449965468804	0.426007200951841	0.412181657886588
0.32859682367563	0.467160257849206	0.782132771954818	0.443191550339946	0.409476631879475
0.315502264491889	0.468716314296657	0.769751355569193	0.492165710335869	0.408294423213735
0.312278057049946	0.454684173718367	0.766271830877585	0.42451438526174	0.407622506727752
0.318251386968707	0.44946300755197	0.777556891353365	0.447841513866136	0.412085856084019
0.327880428492004	0.469032174344241	0.794395071132809	0.439064374031643	0.415835767779595
0.330915627192845	0.470150949435569	0.774571609537201	0.421991161371077	0.421746642799702
0.363894027024623	0.529584929786032	0.81905424164545	0.464028401164192	0.448162720261387
0.404075396484651	0.586369763499935	0.878067432063516	0.453026653729787	0.479946301742629
0.401154817887223	0.578927824644782	0.879909910618755	0.420395924907733	0.478502527147287
0.393674470370139	0.580165057863737	0.859791320154227	0.400006538314132	0.476196378472947
0.401180642891725	0.602990011437874	0.890039774567627	0.406176023895857	0.47489515078552
0.448377677932586	0.628278174769371	0.87913640455855	0.41120310536747	0.498322302398626
0.490097616205485	0.690589185967317	0.911442615465144	0.437283866954589	0.519635394543414
0.471042029966263	0.666838656389099	0.87700876673254	0.478144580050044	0.522821085220596
0.494146142018092	0.717891117430491	0.915872161174792	0.481729060330581	0.527253510916578
0.46336642969069	0.659956582103013	0.873282851713921	0.434651230932629	0.503641503390466
0.451325895809562	0.653415336418182	0.841925552548819	0.351932039175266	0.497692338792507
0.451688017799787	0.656373443721087	0.852856911051354	0.382071042866175	0.490182358967152
0.452859031690386	0.70083767079869	0.853259078549323	0.378239154447534	0.490847368402118
0.441005131027136	0.680424659742783	0.825912025866078	0.362641772921022	0.485443946068548
0.424440367374347	0.67059452314673	0.797908336443304	0.368779349455852	0.465668852189698
0.398726072963381	0.670696585149344	0.804979751893081	0.32648342305027	0.44128297221712
0.356269367913449	0.620726946664466	0.739126752459945	0.270640328510502	0.41491530826947
0.326883327184394	0.573804937011339	0.701101793255398	0.232668014160384	0.39605886327902
0.338292815603686	0.575675167458387	0.715178362241445	0.255221205026783	0.400342272771895
0.338724199834618	0.552654074300511	0.701248624927557	0.279726477851333	0.400119270197967
0.329917387813403	0.550080403447649	0.722316098041587	0.28932663741099	0.400522465267872
0.374219429204355	0.594425467707768	0.783143090867816	0.286681318855509	0.416757646582663
0.37296588536604	0.574554044495096	0.756739526131096	0.262461760675509	0.411309272775318
0.377400407042207	0.603460782559838	0.767073819062893	0.269626357112426	0.425222104191346
0.363558986778922	0.562692905700211	0.760143094215224	0.268001407334691	0.413107248363711
0.328616965853378	0.518541433049296	0.700602692844263	0.20843885067343	0.397876265477934
0.342535988189794	0.538994143274674	0.724793922371968	0.187085296677057	0.402227908343778
0.354570066422363	0.540388893428518	0.727056408329311	0.216370246867422	0.407830750599109
0.373279050566584	0.571463022166112	0.751340618903963	0.247306513273977	0.416479252117344
0.347004903410026	0.517725708222463	0.710685874541791	0.22189715501868	0.405778874462914
0.368799855111192	0.528851420693285	0.724477282645804	0.223773659222564	0.406116156984889
0.373875180522087	0.557898687679988	0.72680175063796	0.254640754108826	0.403255966628455
0.367014822225122	0.552204997247826	0.709862354549849	0.26737881438948	0.405283732025459
0.360799812268652	0.541759198478596	0.709593856687447	0.29319446837954	0.396864247076417
0.348086867184679	0.524251261616965	0.681323167096869	0.352458979581018	0.405941699469236
0.342103558279472	0.52000539795441	0.660591650347185	0.327367255020559	0.401357496060079
0.369136567715567	0.563323317019973	0.68716206621738	0.27453188906866	0.416578521545059
0.390620116824188	0.61398556900109	0.732917600280476	0.327950758566459	0.432218605856631
0.386797111421328	0.620137408034234	0.731551569108389	0.336713093566751	0.437809512440611
0.373965950744626	0.599014852167844	0.714601678085928	0.335183704759241	0.431281069934027
0.356400476221693	0.603469321070868	0.703275272294161	0.355703076445786	0.425293526572569
0.347481883698258	0.582087392439266	0.697193175604137	0.317802173112031	0.414091488436182
0.342883445789243	0.593498145902197	0.694798869090602	0.298984231727055	0.408159515268599
0.352040650366274	0.629860964703508	0.686801089098494	0.294436144018203	0.407258326593308
0.361607737778588	0.63036353510043	0.694767934500563	0.303629308344873	0.41320318262694
0.352229020132151	0.590693366732513	0.644415847119519	0.275508361377063	0.416703953023972
0.329437203482212	0.607081112112447	0.624238536580727	0.279985290261753	0.412214274857876
0.332623960314544	0.584119733390068	0.615761077705535	0.249776981490155	0.417002013332295
0.316558093780938	0.570182518567259	0.599645235837658	0.257835663446	0.403848426669089
0.316320975939908	0.564609998482955	0.589263256827807	0.260093106308071	0.409081103899568
0.361257572943285	0.645006135295853	0.650597936532186	0.336620933026342	0.441776655268311
0.339448412768633	0.603234513096159	0.622151924499989	0.36351045500838	0.427136664653127
0.360689279646976	0.630613205324284	0.621209205927869	0.377231855820368	0.44531128186374
0.369939151267582	0.617687609065371	0.61575035790408	0.388026538281821	0.453677846952743
0.365179213543371	0.616226859706575	0.620338567954514	0.387924278316834	0.455770573704257
0.354132630056352	0.614946735920675	0.602651387669553	0.348940086022678	0.463472702585071
0.377100678942499	0.603700164019193	0.58960250022677	0.402599952011476	0.471128980472481
0.421032674019743	0.659757528982047	0.665954362002657	0.484041636441615	0.493417620285964
0.462772884616901	0.706387991668926	0.705729876679694	0.503776871051782	0.511945514930191
0.442707374536923	0.739497324657298	0.68691905000873	0.525369695872562	0.505824581107751
0.486714184031125	0.788020300565906	0.734133326765391	0.555697163675107	0.52779592797526
0.487006783906461	0.768249306366752	0.699850454970447	0.565910116175644	0.524982780046119
0.462713937075152	0.724229432914561	0.663890969744302	0.538694434329522	0.511521145410402
0.455578223373168	0.733855250393858	0.689656326997013	0.543283743812377	0.511399117297684
0.429611007811661	0.663208586118022	0.625241276055192	0.562382065088978	0.487049014302077
0.440457399915098	0.684997781597178	0.622191165202049	0.562806682415869	0.492369451576769
0.444806460736671	0.691596959139048	0.636035530598932	0.628281643214497	0.48550575168829
0.442359927936253	0.731113286779337	0.632113534895249	0.628144906497238	0.483084656634081
0.441284845717381	0.736954844328771	0.625354536898276	0.634851628294315	0.493555156338968
0.425364677162672	0.740803815376698	0.638255501529596	0.683438388205019	0.485684197992579
0.456601426306549	0.777453136544277	0.673284884675029	0.704754419308435	0.496231410623601
0.465179505264534	0.826705036022715	0.702889264786037	0.751900504168798	0.512048657770407
0.498000896446337	0.876586833017387	0.757319218558038	0.736053581949748	0.527330823092489
0.497804229474806	0.886497735142089	0.750340382205363	0.788225145730871	0.523716456373001
0.521166965122995	0.912961589985705	0.770610925381099	0.778100305764588	0.54488348799404
0.516145678959714	0.910406267428195	0.762093206991485	0.70809557598552	0.538645742879412
0.524381305480157	0.909978800279693	0.764850841969684	0.740047186979792	0.545957621481743
0.50893222593183	0.886582147520389	0.757021712223305	0.736086655295725	0.540771733157061
0.47703486109126	0.862886229016165	0.714735877438422	0.711699657038699	0.527202890364128
0.489378075008908	0.87024069545009	0.741219629880539	0.676985093373652	0.522408422049173
0.517142385040415	0.919424009573474	0.76642718426405	0.672933899454172	0.536292538014006
0.497381256460244	0.858279336211999	0.72794546052593	0.640981775568934	0.515724051762388
0.455054310286375	0.822912997000469	0.667575314953576	0.633912848380854	0.499442506872803
0.43319438248264	0.762712914756307	0.617219887439423	0.638056804366709	0.476429249809814
0.457250886333498	0.779936867667739	0.646565056985218	0.693250367377543	0.494547028687966
0.452634599318767	0.771571553400295	0.632064383373502	0.679427633729983	0.489534064586158
0.445996208969245	0.763036132361039	0.625797581361612	0.710475354618967	0.482789993500017
0.445164955319847	0.726081846934144	0.600629845406525	0.732694835037097	0.483188774874425
0.445360972929834	0.712630530637482	0.589838211999379	0.797775529545868	0.480588333282039
0.476526777056221	0.758952115250185	0.634313990371401	0.749927539995865	0.4914881256495
0.490593441991045	0.749149584507531	0.644122305156789	0.766946106565744	0.500364655580069
0.465633940552654	0.680415804435268	0.611341036639904	0.735491792628626	0.492531935019266
0.493833800159357	0.692280842166985	0.623835238520774	0.684428624670852	0.505835727725037
0.511334202611047	0.737737018176186	0.653443673917952	0.693968447851142	0.522997609378742
0.537323228952852	0.74538384494459	0.691181042519716	0.669744230244979	0.53570351796989
0.549931412022478	0.794061148855885	0.695960430477847	0.690699147802198	0.539153196890405
0.533361093825751	0.761950532270656	0.661591051002468	0.724871433692671	0.52325106490007
0.53601029749017	0.792347411494804	0.658528845705364	0.720011248528938	0.529156458732265
0.53356492026142	0.80123585628671	0.641812895484156	0.694346893808722	0.528063646387987
0.522954107089568	0.768909271121727	0.629149559543712	0.727873386111509	0.525267235480105
0.527283312618717	0.74822412895056	0.632601320814098	0.720503306535166	0.523550815571514
0.493497833553775	0.724008712877337	0.59024650774571	0.705867032090856	0.509601178195785
0.501189401716505	0.740897933932652	0.59690787218896	0.662086324354508	0.512392221675723
0.526370715594118	0.760239932963958	0.61589805279058	0.703540990906996	0.534797776274499
0.561584667734453	0.810861724280689	0.630190873803598	0.756161325713617	0.557331983024671
0.58852325939361	0.83584273057991	0.64569462268648	0.717531729543369	0.57802717080536
0.613440996804937	0.843115091288097	0.681494521565251	0.711201513865412	0.592536942854251
0.616151341713846	0.859882795883697	0.679329687668167	0.65219490746674	0.606272765018013
0.627886244185718	0.851483510056109	0.67394835467512	0.629101558679606	0.616028456508722
0.637174824744978	0.8980708784375	0.686108435952374	0.579074149893563	0.620312848664468
0.664407370156565	0.91659178722086	0.688745884498462	0.595333452436197	0.634896499536301
0.660223874832066	0.895379163199546	0.665304176319015	0.580531327672072	0.637134027246877
0.663686151859764	0.884213020511204	0.658399186681559	0.530554385597789	0.638964918848303
0.673319893826056	0.857312126416398	0.656311988729002	0.613054776323631	0.661296452840324
0.666137930731472	0.837163834953838	0.63717488806321	0.575995675637867	0.659983255730389
0.654256407632038	0.827438295451731	0.632565729642456	0.551387463271599	0.651072892083442
0.665999607685465	0.833282851854429	0.651286524405387	0.601272000755069	0.651512304215329
0.63979848930283	0.779920903843425	0.623097831934545	0.580243484364304	0.63849590566931
0.628842919961332	0.738188454088392	0.588335297235561	0.576264113322541	0.628575341095298
0.633724595827101	0.714992842179076	0.581972952846372	0.610795049668506	0.627510591618492
0.613865587059359	0.686726136773856	0.535982350482789	0.603061305923482	0.621007872793046
0.594406125265608	0.644708196820708	0.504101795432366	0.591724714797195	0.613370653529259
0.627669876962442	0.69753654917631	0.542268384880162	0.579897704183518	0.641325650115261
0.662789521376924	0.735687074643157	0.575917918517154	0.594254002667429	0.648903788270713
0.658813857055372	0.742911619594082	0.576553034121603	0.662013938930973	0.659299227910112
0.640356293274113	0.720713865785849	0.561956250972647	0.603910320585515	0.638967984076502
0.641227165830013	0.750707658061058	0.57035536177238	0.602922786368925	0.64216670920412
0.62782143965875	0.735047376269576	0.537993992952307	0.565187004536219	0.637227085346334
0.619092679188882	0.756303617617889	0.541800519492605	0.564163988631731	0.623899526449064
0.621112545304936	0.74871513487147	0.537737233847677	0.549036053229245	0.62360577316049
0.592617548448785	0.689189722194345	0.479172795403061	0.568904556448274	0.611544682332205
0.560901016699521	0.673141956971325	0.44998350656112	0.525220875718228	0.595617053863115
0.569869222881778	0.722688609817718	0.483636512060539	0.612514539689838	0.600119948018932
0.5595997337601	0.727407836220063	0.483423644017327	0.644745466796883	0.603893711499533
0.538453558836938	0.686541460851491	0.445775511813967	0.615610537026153	0.590402110682599
0.505238016469527	0.662748129180338	0.412960451240494	0.716971278010472	0.572725514006832
0.476224582584422	0.583253701166783	0.359447086395572	0.701638701169198	0.555603154005688
0.475288999121878	0.559870592539118	0.353984041852832	0.670650777645317	0.555110586495751
0.45229956698301	0.478268266191081	0.308043487659055	0.711531161145526	0.537011436886782
0.463930801987719	0.477602458780212	0.311609200219772	0.71067729670143	0.547632834360175
0.443250314254073	0.463829244888299	0.267450238527024	0.673404855559929	0.545097532250472
0.433015095669472	0.429435092268399	0.243802947655516	0.628318601802034	0.540336133549536
0.41837207457617	0.418932729093425	0.228721807932351	0.629605636316709	0.529350546577906
0.418363617366415	0.414417515578516	0.225188238585166	0.609532755278191	0.531212089405864
0.393610616833556	0.390216373444529	0.196867492310382	0.591832977215542	0.516330067719171
0.373899965294998	0.351461786865322	0.171989658747179	0.553204177731288	0.509212166844582
0.379709246660969	0.377398073811034	0.202258620755337	0.557607181130119	0.509736122482114
0.372590931307507	0.37561009355447	0.157118399303855	0.561864156512489	0.509626309587982
0.391058809943954	0.388413807955008	0.16066576460156	0.551228907370736	0.520270957599023
0.396242605434006	0.373055483941775	0.178140274605842	0.584298459547768	0.529276129209737
0.391731718089586	0.344344186916298	0.174541654825946	0.615921688201568	0.537267784928809
0.401648988550603	0.354004551006994	0.185400639485443	0.560670004815752	0.550338753880153
0.384363746971714	0.337460401126619	0.175267099883888	0.555590821354785	0.544417472252543
0.378932745033329	0.314022689967286	0.148594933231694	0.538252303426838	0.535187548006038
0.348055653153721	0.276394817135622	0.10581299827276	0.445358886290316	0.507815130083265
0.349887308185668	0.260559016975753	0.106063250913217	0.396618465024938	0.508888104740614
0.316314746371378	0.213162123746583	0.0447189928868486	0.378895649994675	0.495697620931645
0.32902114676949	0.242994416828056	0.0563912033334077	0.325403675752383	0.50888841214768
0.34673056172269	0.273366732130948	0.0603018160726451	0.264126927191712	0.520232762489437
0.352369283488758	0.272673875737105	0.0623512457820227	0.242242050573164	0.527553649506616
0.352239760258096	0.26090810549783	0.041070834895622	0.197846271466179	0.525651491107416
0.34479197843232	0.251316358752159	0.0299966472568647	0.216039168988735	0.527945507608798
0.340687428474693	0.243958798205766	0.0209867443304372	0.178066834019141	0.522127812626641
0.335389616131801	0.23078456031815	0.00901707386844669	0.1872122478334	0.51813533075998
0.333951243759597	0.237748266868577	0.019365964322802	0.226432023978841	0.532855093420127
0.324981071313188	0.218872888529504	-0.0166342734382157	0.10892001704065	0.525587721084155
0.330927857695594	0.227297495906367	-0.035315939657386	0.121649625805142	0.543189163467973
0.359435006972905	0.278181812805242	0.00264886291748711	0.129931943431975	0.560840137506933
0.392736401146287	0.316750678946241	0.0526195354309709	0.12468221893347	0.586320959818474
0.400857929214749	0.307481233587436	0.0528122000269596	0.139132755343458	0.596157465222858
0.397091178846023	0.308778824931987	0.0607998469446097	0.123165840608417	0.596209647680303
0.417841204335353	0.346920436386082	0.0838006334309054	0.0934429930664667	0.602233237060504
0.446800028431265	0.380251207368995	0.109139777960762	0.0831330189669957	0.621919801176925
0.429137161189627	0.327133227330084	0.0444073767982129	-0.000702704520950096	0.61234611623925
0.427630363057134	0.312506338347813	0.0288422073556688	-0.0438136842757262	0.60207608014173
0.426913258096218	0.312233474418054	0.0285788819982906	-0.0405191792864562	0.596952418344818
0.422522997471429	0.31431011278031	0.020619377155711	-0.0880268315870699	0.601852822835179
0.45098441091142	0.350863217894799	0.0573684266145092	-0.0647015191240812	0.61989914035612
0.465882646282693	0.374682010076546	0.0673275046487674	-0.059164274351354	0.636450588783135
0.481855104316018	0.399146684626817	0.0888961639977661	-0.108185112937025	0.662515004086007
0.481559999140995	0.352960501418385	0.058614884636634	-0.0897998177214753	0.664823930676164
0.472744659754419	0.305609049775895	0.0402519539441069	-0.108001761057982	0.646168123444104
0.489397661524759	0.291802599999369	0.0425688787980618	-0.0933980543595334	0.653007335246862
0.505416355262363	0.286281864032122	0.0486614674724348	-0.113665753575066	0.664645871036926
0.505638181246427	0.285019009054341	0.0309608415255627	-0.0775051295033025	0.667308970159235
0.508438359915031	0.271218182539406	0.0102771215812993	-0.0724490605782911	0.663037185044033
0.503040405526688	0.257505262503249	0.00238962241259898	-0.0920066634356847	0.649883180008975
0.49615188295409	0.232472600222473	-0.0313817023517821	-0.100424874791563	0.643748902691668
0.492165290498767	0.205906283618041	-0.0559116267205946	-0.0831520555878161	0.645552875948309
0.492165290498767	0.205906283618041	-0.0559116267205946	-0.0831520555878161	0.645552875948309
0.492165290498767	0.205906283618041	-0.0559116267205946	-0.0831520555878161	0.645552875948309
0.492165290498767	0.205906283618041	-0.0559116267205946	-0.0831520555878161	0.645552875948309
0.492165290498767	0.205906283618041	-0.0559116267205946	-0.0831520555878161	0.645552875948309
0.492165290498767	0.205906283618041	-0.0559116267205946	-0.0831520555878161	0.645552875948309
0.492165290498767	0.205906283618041	-0.0559116267205946	-0.0831520555878161	0.645552875948309
0.492165290498767	0.205906283618041	-0.0559116267205946	-0.0831520555878161	0.645552875948309
0.492165290498767	0.205906283618041	-0.0559116267205946	-0.0831520555878161	0.645552875948309
0.492165290498767	0.205906283618041	-0.0559116267205946	-0.0831520555878161	0.645552875948309
0.492165290498767	0.205906283618041	-0.0559116267205946	-0.0831520555878161	0.645552875948309
0.492165290498767	0.205906283618041	-0.0559116267205946	-0.0831520555878161	0.645552875948309
0.492165290498767	0.205906283618041	-0.0559116267205946	-0.0831520555878161	0.645552875948309
0.492165290498767	0.205906283618041	-0.0559116267205946	-0.0831520555878161	0.645552875948309
0.492165290498767	0.205906283618041	-0.0559116267205946	-0.0831520555878161	0.645552875948309
0.492165290498767	0.205906283618041	-0.0559116267205946	-0.0831520555878161	0.645552875948309
0.492165290498767	0.205906283618041	-0.0559116267205946	-0.0831520555878161	0.645552875948309
0.492165290498767	0.205906283618041	-0.0559116267205946	-0.0831520555878161	0.645552875948309
0.492165290498767	0.205906283618041	-0.0559116267205946	-0.0831520555878161	0.645552875948309
0.492165290498767	0.205906283618041	-0.0559116267205946	-0.0831520555878161	0.645552875948309
0.492165290498767	0.205906283618041	-0.0559116267205946	-0.0831520555878161	0.645552875948309
0.522319291890031	0.627295536410301	1.12049255986781	0.433920218882748	0.489179764178853
0.522319291890031	0.627295536410301	1.12049255986781	0.433920218882748	0.489179764178853
0.522319291890031	0.627295536410301	1.12049255986781	0.433920218882748	0.489179764178853
0.522319291890031	0.627295536410301	1.12049255986781	0.433920218882748	0.489179764178853
0.522319291890031	0.627295536410301	1.12049255986781	0.433920218882748	0.489179764178853
0.522319291890031	0.627295536410301	1.12049255986781	0.433920218882748	0.489179764178853
0.522319291890031	0.627295536410301	1.12049255986781	0.433920218882748	0.489179764178853
0.522319291890031	0.627295536410301	1.12049255986781	0.433920218882748	0.489179764178853
0.522319291890031	0.627295536410301	1.12049255986781	0.433920218882748	0.489179764178853
0.522319291890031	0.627295536410301	1.12049255986781	0.433920218882748	0.489179764178853
0.522319291890031	0.627295536410301	1.12049255986781	0.433920218882748	0.489179764178853
0.522319291890031	0.627295536410301	1.12049255986781	0.433920218882748	0.489179764178853
0.522319291890031	0.627295536410301	1.12049255986781	0.433920218882748	0.489179764178853
0.522319291890031	0.627295536410301	1.12049255986781	0.433920218882748	0.489179764178853
0.522319291890031	0.627295536410301	1.12049255986781	0.433920218882748	0.489179764178853
0.522319291890031	0.627295536410301	1.12049255986781	0.433920218882748	0.489179764178853
0.522319291890031	0.627295536410301	1.12049255986781	0.433920218882748	0.489179764178853
0.522319291890031	0.627295536410301	1.12049255986781	0.433920218882748	0.489179764178853
0.522319291890031	0.627295536410301	1.12049255986781	0.433920218882748	0.489179764178853
0.522319291890031	0.627295536410301	1.12049255986781	0.433920218882748	0.489179764178853
0.522319291890031	0.627295536410301	1.12049255986781	0.433920218882748	0.489179764178853
0.509436334533331	0.620596345557002	1.13882304954895	0.322045390942164	0.44292233054716
0.450852301564683	0.565585539830517	1.08101580582889	0.254340017813131	0.408294386063377
0.424553387014416	0.546643777060942	1.08035957257353	0.162332720325935	0.384029756245424
0.408161637815373	0.547599365649094	1.07897924357885	0.18302539408501	0.371971975118423
0.406515400689862	0.568384913482889	1.08179414816662	0.157250718004879	0.357516682821881
0.367069506392611	0.504326784423043	1.04166784874681	0.136572167918147	0.333168690175035
0.336279778216721	0.463947148739838	1.06303011085905	0.0974101098931286	0.287455825052068
0.264927947384615	0.32087160250498	0.9615825163032	0.0613639889612457	0.213183502873195
0.187641498086628	0.23570151793747	0.888185910188562	0.0139436865264239	0.147609615152178
0.0925563094626682	0.146506391767893	0.788003478830986	-0.0821641707843213	0.0579355228402322
0.0378374092155486	0.126560020446518	0.736404326654258	-0.130666299541582	-0.0147273296392979
-0.0440105710196898	0.0372943882578983	0.646489231537417	-0.147088561614859	-0.100558471056651
-0.13358588250326	-0.0585589192988734	0.533286381663063	-0.228144454110081	-0.196733415685155
-0.19247539609986	-0.107746045351528	0.4730232713816	-0.282243977992777	-0.291943983921988
-0.213780163534583	-0.128274078992106	0.442505925336983	-0.37312958221929	-0.374366813551981
-0.294357748042583	-0.216903014602894	0.370199016166383	-0.487448669505337	-0.475850036851622
-0.360416029818577	-0.301146218590003	0.295486888789787	-0.508279158699597	-0.536781006367727
-0.401215884874769	-0.341137058467203	0.247604837615718	-0.555222009585674	-0.582831602692837
-0.469814182413015	-0.403291947470099	0.175840910574446	-0.57334742094403	-0.635914296862549
-0.54177870746403	-0.482986289053157	0.092675519768747	-0.588506643937624	-0.720438202732105
-0.638061329522073	-0.587362618972444	-0.0368779809236779	-0.73747958810399	-0.820483700775693
-0.729506541030429	-0.679950911689939	-0.138369079971256	-0.875046175900396	-0.920830167211948
-0.846812999406193	-0.811991872959858	-0.289113123046991	-0.937510246829371	-1.02380743983607
-0.94975373600753	-0.901225339765812	-0.34953953396551	-1.01567305339255	-1.12892864205342
-0.737657153318998	-0.673482333428179	-0.123133100451553	-1.17229970837125	-0.79317981170921
-0.572517672080474	-0.463251189693343	0.0372184159833564	-1.34812868736827	-0.483324968944884
-0.376758489591107	-0.218917198432664	0.23796575397112	-1.5633946044154	-0.149091034681163
-0.196177897895605	-0.0535398244849171	0.404241282645108	-1.83400452301861	0.169232516478516
-0.00664314754085676	0.176449827170593	0.60020703827344	-2.1269617442277	0.517685698261688
-0.0207301345281969	0.185163214570515	0.596709120132526	-2.17479373031659	0.559645256752799
-0.128619878661114	0.0780406184452562	0.472904243392866	-2.26888304298199	0.45193580897813
-0.261083789969365	-0.00766017240799407	0.412052020083336	-2.38324566947591	0.312123845832035
-0.329000573379947	-0.100570013688305	0.333222076875911	-2.44676051651483	0.229319331268056
-0.441712162155258	-0.218868476486763	0.194728922610148	-2.53017294858753	0.118497968824764
-0.529692352317431	-0.308121733650602	0.0854643805294903	-2.58399219730912	0.0200963940665346
-0.601594462797644	-0.377405304098168	-0.0044884627424673	-2.65769640913349	-0.0494967931356459
-0.697264373411742	-0.485357418242101	-0.136095941189044	-2.67717156750347	-0.1497443969723
-0.808659188991594	-0.584209734372977	-0.270163742285847	-2.74534878784972	-0.270977505184851
-0.898173897035797	-0.672305930932527	-0.365572783510746	-2.9031406776566	-0.374122691161854
-0.926546760037723	-0.717866220193819	-0.414493239998824	-2.86675143112606	-0.403962178637234
-0.976535533529955	-0.792173537327957	-0.516650702385897	-2.90746701354932	-0.454306554083899
-1.01363043221207	-0.84202044366092	-0.564210447007668	-2.9408286786538	-0.510952919117966
-1.07075398703356	-0.882563197104831	-0.618324905063226	-3.0154836789871	-0.580804819361406
-1.13777230654337	-0.913675015041911	-0.709167110665618	-3.02764997319398	-0.641791992415713
-1.24263804775819	-1.02456573963689	-0.839127024476157	-3.16896870108796	-0.734860162183784
-1.27682222015581	-1.09651163372393	-0.866172915083112	-3.13155236324716	-0.76972435474745
-1.37705971833937	-1.18856260614544	-0.966425662370427	-3.2671625288796	-0.864529179918816
-1.40182119378857	-1.1955720864352	-1.02039673677835	-3.2589077519879	-0.889775120373061
-1.40696640414976	-1.17891539195649	-1.0178631973047	-3.24792659869861	-0.895571012563437
-1.4436887820975	-1.21721262002774	-1.07360662239282	-3.30382306904356	-0.9433389663288
-1.453744840973	-1.22886092018367	-1.08243005299793	-3.32465113585785	-0.974059171323007
-1.50886490957382	-1.31054483378612	-1.17565802522868	-3.31690990553775	-1.01380281562126
-1.54766555570493	-1.32679785802256	-1.21800923151661	-3.37593812216495	-1.04705777363955
-1.54409671240163	-1.31580798867295	-1.22358086837815	-3.35938541145864	-1.04819914823992
-1.57661576062651	-1.33858117977956	-1.26023841020759	-3.28955432629934	-1.05603815762296
-1.60734522396328	-1.39448513322996	-1.28651246191183	-3.30412983520704	-1.06586131330848
-1.60497760501947	-1.39676949467099	-1.30760118082044	-3.24114390104863	-1.05918288297467
-1.65560432530453	-1.41373352619939	-1.35886846063112	-3.26568716020379	-1.11698704087028
-1.71237774536363	-1.48659682838518	-1.43223505116187	-3.36138395588803	-1.1717593917249
-1.69661627226222	-1.45755143000539	-1.42389041165466	-3.40424793591032	-1.17746230711098
-1.63630674160909	-1.37212545909162	-1.32584003722908	-3.34193438543379	-1.12343266108716
-1.63207264851102	-1.35875958188134	-1.30769442066921	-3.33129971371263	-1.11060015768914
-1.60308850694813	-1.3383543872454	-1.2832464492113	-3.29153907714274	-1.08636291361141
-1.57138981489537	-1.31476390778344	-1.23410139783328	-3.32068681625659	-1.07550282588418
-1.56908009753115	-1.33857080583599	-1.27316900142056	-3.38063695090789	-1.08261936973631
-1.80358401833464	-1.57925348423799	-1.5120329631689	-3.29440662530402	-1.47183964870298
-2.0205882045246	-1.85284642024249	-1.73999152555165	-3.21940139085898	-1.8454112386036
-2.26072936564518	-2.12860237383689	-1.99292143825233	-2.95648021475504	-2.2276244232409
-2.49069886805465	-2.3949214328466	-2.23104957871451	-2.80646455086267	-2.61406721102515
-2.67916240507523	-2.62069971609695	-2.4050887208351	-2.51765823937588	-2.97002934032181
-2.68732187295074	-2.66086658511135	-2.43060270119888	-2.49976719944011	-3.03528440344445
-2.62720173437884	-2.62540061543788	-2.37215239673758	-2.49607461581881	-2.97329353951186
-2.51356822387476	-2.57447908065328	-2.3369356311645	-2.39611210743238	-2.85498512377864
-2.48225908898619	-2.53034088478037	-2.28209836239672	-2.33459124151209	-2.80805448032423
-2.40227565727745	-2.48133418449671	-2.19289339655926	-2.2407851238202	-2.72027769465432
-2.36808333709422	-2.44898298811018	-2.15584451150873	-2.19287616287738	-2.659989073039
-2.27779886324025	-2.37907792253308	-2.04720001077368	-2.09303002903173	-2.57424461144354
-2.18638192143135	-2.28365735396383	-1.93924415209908	-2.01515090754814	-2.47085891410927
-2.09805578799179	-2.22591660537359	-1.84899647735258	-2.02844257589017	-2.38098801049548
-2.01432490664956	-2.12277091709081	-1.75244190565145	-1.88985012019106	-2.29250548355202
-1.99620461685331	-2.12100682911853	-1.74769237972364	-1.93015332863824	-2.26011128391837
-1.9841166153368	-2.13051242255877	-1.71312468543267	-1.95778524968042	-2.23943225644076
-1.9407699422198	-2.08572270194335	-1.66938371102327	-1.90840137919739	-2.17017865041011
-1.88761734898609	-2.05639301854182	-1.59460053386108	-1.78418823260802	-2.09089951639282
-1.82932333007388	-2.05610176650602	-1.51909509339351	-1.76548471818123	-2.03189131322023
-1.72584046697296	-1.95263518711474	-1.39301601753724	-1.62693253628973	-1.94092134265957
-1.69341421793934	-1.89994477412473	-1.36281962994981	-1.64479490533123	-1.89711147507415
-1.61394065380189	-1.83506358998276	-1.2832740699822	-1.56995734996174	-1.83575498188854
-1.57959254050388	-1.82229937890024	-1.2420482307076	-1.49671467650509	-1.80046957253481
-1.54067077906014	-1.7464630419432	-1.15862525396769	-1.48981153636087	-1.75910210747945
-1.51186829812927	-1.72954748922979	-1.10541390653091	-1.53073805461039	-1.71695580291253
-1.42947338227114	-1.65836299689174	-1.02556985061847	-1.441323241315	-1.61590367015169
-1.34677197265936	-1.57954005259223	-0.922666889636257	-1.3792443777139	-1.52268303292815
-1.24641617983756	-1.49262392122415	-0.802207897947897	-1.35859237678573	-1.42072542254003
-1.16625744460071	-1.40948199297246	-0.70382336929943	-1.3072778641104	-1.33343756387422
-1.06680420172789	-1.31971376653539	-0.584371505441609	-1.31595582196413	-1.24134930837601
-1.01615527657003	-1.24554875632084	-0.522825994604495	-1.24152035263544	-1.16680610213065
-0.933250749193042	-1.1200502223588	-0.401964882851816	-1.17426483834603	-1.07243033391401
-0.871345338464304	-1.06893453927907	-0.313736849850858	-1.07133011116757	-0.993236310326841
-0.811673826532001	-1.00322041268166	-0.245695661875591	-0.991010621563232	-0.914544991166527
-0.75871005406653	-0.949100417469107	-0.156028892366495	-0.929218349029726	-0.850329659091589
-0.752605604964782	-0.946425725064331	-0.17882408541917	-0.942404783260314	-0.82479204413643
-0.667031167832589	-0.868912977026862	-0.088997236490097	-0.766862162095987	-0.736459667333714
-0.569269503067564	-0.774133637892543	0.0429927646653403	-0.775598580651174	-0.649966487692535
-0.497486460299403	-0.681876478313405	0.117337858661086	-0.636905304838917	-0.562524959254136
-0.39033762568368	-0.590559601943359	0.218036036771561	-0.504746593591738	-0.448822795905042
-0.330538800678189	-0.51728671465388	0.271714519574166	-0.416631177433688	-0.372463270326196
-0.290874327564651	-0.469961308939116	0.328671538744102	-0.334021378245318	-0.310094681474558
-0.200434015609765	-0.380563855070955	0.434414329199826	-0.35808328777888	-0.230618227002078
-0.118343853376462	-0.297328775225882	0.52067173327672	-0.234211392788508	-0.144194309604474
-0.0857681154253473	-0.271135651843137	0.530065360596455	-0.245422097966391	-0.0990978684045522
-0.0423563344920914	-0.192431561051998	0.592140149996784	-0.176652815028826	-0.0611671736838224
-0.00450362759153497	-0.127406044390802	0.636220061312413	-0.128216092150453	-0.0230813885898739
-0.00334613237263773	-0.119108217199932	0.622756878260313	-0.15745333936874	-0.0156215384823456
0.0287811202960029	-0.0915568171724899	0.657743465653798	-0.138308614812055	0.0213898008761845
0.0825559813996173	-0.0175844797985799	0.720252281150353	-0.0929267325005221	0.0678744176448494
0.132617571387679	0.049632645409228	0.77129625873778	-0.0357784366210417	0.112764297981765
0.160483096125238	0.0996473870378353	0.801905707906877	0.0171627445356235	0.140150632089483
0.197737992285672	0.153040548644043	0.855384356901625	0.0306823777716441	0.172251669445035
0.225959138234026	0.17007786135245	0.872600437615501	0.146938752903851	0.206781648988615
0.225711431919938	0.172912175529286	0.873255707595362	0.134185740399173	0.220307969456959
0.290265779369926	0.266019102547561	0.962482883727212	0.174065984668922	0.268488818639105
0.357157227424753	0.341418701245347	1.03009586064794	0.234722051623521	0.318561639898773
0.39261702491945	0.376937813457944	1.06513730346595	0.288514832366644	0.341201546621776
0.431007660044826	0.437719860598577	1.08018461330589	0.331730774804892	0.378382593648355
0.433084706791666	0.452847076636846	1.07204844616822	0.347895820101818	0.381780266439353
0.436456355307461	0.467864990409444	1.05839611260566	0.362563530916625	0.393866641346578
0.413524040006016	0.413441160186333	1.02042907409788	0.393570999467633	0.392362297554101
0.434537484860066	0.459604188406814	1.03826356108307	0.429098433673597	0.424569056785146
0.475257747856506	0.529722908535289	1.0656702519043	0.506622943814981	0.482241578855893
0.475879707619108	0.517522191067746	1.03210728662676	0.563419175639474	0.495209898648431
0.524414091774455	0.575095327080495	1.07078088519389	0.685049866687351	0.542593201872583
0.540795084903335	0.608785428549758	1.08884363039233	0.69514553533826	0.554109948292234
0.535814244444758	0.600308806588318	1.05419531716162	0.641342745337119	0.558134821015144
0.556154752758607	0.604452745693772	1.05212748808593	0.757731823763979	0.579124688613983
0.566049413607116	0.600586503686967	1.06910076673958	0.787112253668063	0.595226885790673
0.568423568211537	0.616210993798006	1.07601744481732	0.769379407394179	0.599035160189836
0.600081204215942	0.650342551721128	1.0903498739381	0.82336819407558	0.618129711308802
0.586146389020314	0.58319245064511	1.05034053212616	0.807347223289851	0.604553164505661
0.617302817510106	0.610300381261631	1.0651802990257	0.750233351888865	0.627919566209866
0.657064171510039	0.664730416377098	1.11434858064333	0.781253061093815	0.642289887781436
0.659983397174277	0.657710119853636	1.10526340018703	0.778783762518356	0.642645556363592
0.642914673595131	0.613876312010285	1.08076311469634	0.734487599162327	0.636377177217185
0.635286181128849	0.628363093619352	1.07931150571082	0.686435213227469	0.626109199475039
0.625395048486517	0.612757345172007	1.07209174916865	0.731333565845625	0.624784311619631
0.607942657361116	0.557494814589188	1.03700819082199	0.658002403959707	0.6153941272809
0.59896460010572	0.576327498948595	1.04774926116268	0.688644034936998	0.607849135230439
0.621997170052983	0.586879422841995	1.08890352303319	0.646140593265928	0.614136196733335
0.661806029347997	0.629437087290514	1.11525460314707	0.661360777067713	0.63393806129664
0.67454246290059	0.666051404760325	1.1298737156159	0.656778627181133	0.641550690504231
0.683710057798049	0.695798934770119	1.14855604429782	0.65938102043975	0.641438181551241
0.692099043929971	0.711197923925257	1.16381805979006	0.631187995251539	0.644804894284849
0.674993367817197	0.712201988565883	1.14517680736047	0.661906413807434	0.628978896330503
0.715363335363716	0.758410906302946	1.20004636151167	0.720835317997613	0.656313716333435
0.715623940426548	0.792918843544719	1.20036891035571	0.735512379471425	0.650420112058338
0.734824059437543	0.84510201057349	1.21685810156135	0.756727223995921	0.660352034592273
0.708289676195698	0.800178897916479	1.1859383426872	0.759649026095576	0.637409533954871
0.734303082661686	0.830229389470707	1.24168572639472	0.771891492102904	0.649670909856266
0.735592051643242	0.834973846076183	1.23495056903992	0.725988735432819	0.644755803969306
0.693840998261521	0.764698435665948	1.14934856946075	0.675370617378075	0.61797485341656
0.714384462583029	0.835507847740014	1.17200797238493	0.649792691313158	0.624189987797559
0.732501232905487	0.87792918499523	1.18919794986665	0.672929169381327	0.633467839452084
0.697601618474105	0.813979727263713	1.11991577818036	0.697572856837135	0.610435239314223
0.694426202378458	0.824172000455207	1.09940789017608	0.722875880983695	0.615640631413396
0.678223327504066	0.794115227384117	1.07039702287693	0.654193968856042	0.598207574887801
0.689846609762705	0.824527919627711	1.08054369457217	0.628090492901665	0.584029880100135
0.698364733628165	0.841695685488347	1.09187806091855	0.694173092938677	0.582834972278561
0.718377042243969	0.890278553222675	1.12866103002452	0.64937914068528	0.589945644648894
0.729055130177923	0.920404278179085	1.14280432986474	0.598598131603727	0.588214889695174
0.711031281242626	0.872929579882285	1.11841956612185	0.588456552761303	0.582565660539459
0.691928721441724	0.856351908002443	1.09879155918629	0.507193499245888	0.556829111627354
0.689599494078589	0.843075195497336	1.0801334075258	0.483121415588757	0.553717821019303
0.698375108137724	0.884211823344173	1.08715992374231	0.476630396460086	0.56131893591092
0.691552155917199	0.879029124410796	1.07771102073028	0.463716067837419	0.559747271011399
0.702203598646806	0.89271024603467	1.10491197788831	0.520790901891432	0.568091307888637
0.701555214534658	0.955115868874593	1.12657678604115	0.459693859243705	0.562159741259025
0.693529282645146	0.968058562734005	1.1074739916619	0.493560518911757	0.552439798001772
0.691469550791178	0.952281062697723	1.09534704898281	0.548314246853892	0.551457281386455
0.660295903335212	0.896176038857791	1.06083283686245	0.474647616289347	0.533629603841761
0.651414750220289	0.904705623091116	1.04217477437498	0.473700653382788	0.529518187131202
0.646963929217962	0.880534480519783	1.0207772396015	0.482530409913452	0.530883993056858
0.626615174950764	0.855356999774188	0.97835599479519	0.435953177942539	0.523798097015173
0.59604346880781	0.836370008162861	0.924080607591341	0.412410964205711	0.510794353300873
0.603678057311154	0.854290319016334	0.930256155420873	0.474641418042968	0.509549818396769
0.60004781787431	0.844968770826113	0.928444796454849	0.478744629219234	0.504694258449663
0.586286765819061	0.850934225782895	0.898451192760039	0.444877821479317	0.49956929541978
0.617060433599021	0.900046367731981	0.94245727205978	0.47352653443665	0.509697118090062
0.591883837909354	0.844107150555167	0.879797656604623	0.445532500427741	0.494922716325214
0.579558421077067	0.810604816783234	0.827491850857572	0.46314423067715	0.494366061095725
0.560145293754619	0.814280363724859	0.799431114904459	0.437406009151341	0.491036555507987
0.530480123528998	0.762317982315196	0.748776830832425	0.440764305876024	0.470744102391805
0.509995901716436	0.722769932563284	0.706978715459709	0.443743255713234	0.462906812979828
0.491423466148413	0.708116467231886	0.690972429723291	0.473363722234731	0.451747190644363
0.487707205989771	0.672626949688922	0.669556538572357	0.421323485375998	0.451899823947605
0.457341418600259	0.649733629645046	0.638293986081789	0.402046477878837	0.433341682979038
0.468459225487564	0.630585962715922	0.67704176733965	0.412360264044042	0.44919255708112
0.460500597546981	0.621690255195884	0.649539799452588	0.362054064362015	0.443524322800643
0.468519092043516	0.625439486261578	0.635901407017035	0.344140406144139	0.451358285430126
0.446797479808712	0.585573355835789	0.568587744207066	0.267432633720359	0.433938865502305
0.435828591315619	0.567622532036299	0.54228895008832	0.323963085738451	0.43332445494171
0.451746999253462	0.576322376223554	0.555688700965109	0.331037854305991	0.433680822119322
0.440556741987074	0.556218426251037	0.551968916591626	0.357359852115785	0.433261213160446
0.443726863103617	0.494052145842358	0.553156588898167	0.330991251009029	0.433811141546696
0.460190026844864	0.547509970189912	0.622246165757171	0.301053391528396	0.445013017794451
0.472837233021428	0.539072180320042	0.631065887667674	0.337204035165522	0.458085710197829
0.463630901440258	0.555861867119431	0.628995059536905	0.355621087461546	0.469335938736903
0.471620360217846	0.540178306399605	0.641136876370383	0.37128795176992	0.476930659957909
0.506895965212413	0.598029323681504	0.694195942417425	0.31968235646708	0.503226084642332
0.472935440736525	0.518521179218192	0.651140279504702	0.303447497954632	0.483755824183864
0.481478035418455	0.52194940732154	0.673684509607806	0.334573327933503	0.486324581198568
0.492237203336893	0.564186416057146	0.686594311981556	0.338950073799086	0.483875309982492
0.506208877958791	0.583827507208984	0.694181056834625	0.366020596092121	0.493804165818391
0.545101320890136	0.607784804590947	0.765295477294849	0.370296459429741	0.51471567911279
0.531831333491558	0.578956051761091	0.769392059396433	0.382043203343331	0.510626924773964
0.544176674613089	0.570566561205308	0.77681423630838	0.406490420019483	0.518106401888185
0.58523648069248	0.637464520937135	0.835568158916017	0.4074463465409	0.53839673742136
0.585436595617377	0.596883276118317	0.817124863864538	0.370169732235542	0.542471567619903
0.584477968834932	0.593054545555787	0.818306524143504	0.340991255539165	0.541553963452878
0.584930824949473	0.606653398143798	0.815942305574903	0.273277683084902	0.544661945090908
0.612177267146086	0.674196758512839	0.855358006176482	0.297828882349833	0.561783550310479
0.588371453476156	0.650216154708042	0.814748612162122	0.294712173065361	0.552593785789371
0.593342283601041	0.68037525862322	0.845450761155519	0.262126844355352	0.551593743858172
0.598231654663185	0.680752444129961	0.857961302203324	0.27935638041217	0.547991128359246
0.601155804095382	0.663889396604719	0.854545787766564	0.293397294164689	0.550128648997236
0.61499243513483	0.705866546658958	0.878138598635448	0.246479722161189	0.566859652080194
0.60652908828234	0.685774195557358	0.874393331437054	0.219377382267098	0.563970737909533
0.606865334164127	0.691699968387495	0.88269168369356	0.289310523104497	0.569373695594271
0.572684445615864	0.666589298827042	0.826165529462288	0.323118296347752	0.554877595978478
0.591605715098638	0.710483501150767	0.850665293106389	0.316468710732422	0.567897436339489
0.592579066076799	0.742830442748896	0.865725869177713	0.389471488815453	0.571488421859764
0.582642495277854	0.707941868357048	0.848492807569677	0.367424918129382	0.553175900136229
0.58852894868577	0.731331596268433	0.867703829243697	0.379949522029473	0.559970416792956
0.592123605661621	0.767663773216185	0.897174294170626	0.354542883431557	0.559065944106465
0.583060299345266	0.736318994641486	0.860697956962932	0.35366312811447	0.556510368589044
0.585558493403042	0.718074935725366	0.834887803384481	0.352853369797226	0.55710340441211
0.575022312102284	0.696316801679856	0.799650627488292	0.325527010076994	0.542491836340748
0.561124980067426	0.688170226827619	0.74798454767745	0.331826956800624	0.53530429099694
0.52346638063448	0.618095915566635	0.691355533794335	0.356995746462385	0.51356321282347
0.5228173635199	0.651684879795714	0.710507698336052	0.379619547650987	0.513499564478018
0.503694001200754	0.631915201713424	0.694708141920469	0.41777986877292	0.497354217344776
0.499325436998466	0.626815494590242	0.696364165550662	0.365745779282486	0.491358106141465
0.50617751656672	0.631166811071074	0.712603206793699	0.425498071738139	0.503654965604257
0.484765299153814	0.58164485940829	0.672823863474017	0.439319778607686	0.479226634009231
0.466154186808411	0.582887438957765	0.635949454035975	0.409674621727418	0.464753127392852
0.449327038040405	0.550037015031013	0.572718654589455	0.429272882875862	0.457487609102259
0.457789704594712	0.567856789631364	0.586486685652729	0.388236280492906	0.454828445344913
0.458528668181654	0.585732420219722	0.58314055867662	0.383628349381256	0.44543999451269
0.436523430797053	0.560882158148952	0.544961305549772	0.373446023082759	0.428625239341827
0.391775220835923	0.495858569677309	0.463577628192506	0.371506492706931	0.406615503487557
0.407325056066208	0.539829324436216	0.471234121659386	0.395689692358495	0.412708204081437
0.420031109198772	0.558265388058225	0.468291085312678	0.383640211007373	0.42120838494214
0.407302846842802	0.529012308621226	0.437426456089835	0.335158546937959	0.412510772373384
0.386833209568366	0.493617133790079	0.40719284064749	0.341229095708009	0.407680630263592
0.346207574400449	0.457183249203886	0.348054159629939	0.345024326026899	0.388469368842319
0.348680923636519	0.446157825056886	0.313896615728613	0.360718229454137	0.391605639201354
0.324588914474194	0.421888375635872	0.278432859529628	0.388173628947823	0.372824058966235
0.275002768594654	0.354023557378541	0.194358485787818	0.361137932198949	0.34914805108037
0.254232045832203	0.316163522510803	0.150668134266667	0.398994458552601	0.340459952391422
0.246572775786553	0.284429626187774	0.130688427819758	0.385551978386513	0.339988989657375
0.244887804641548	0.281622291389481	0.115382955390572	0.430475257400083	0.344682803689213
0.25666976173878	0.293700582295816	0.126294874905147	0.395941469998116	0.349695024187086
0.311984588828477	0.370129197190825	0.201324759412693	0.407145088531869	0.383189032489046
0.310044271284996	0.378858686953233	0.176084283366093	0.415567634926752	0.386565456127291
0.307793974854165	0.363644044210383	0.161378010172721	0.430304517504015	0.39030519432886
0.324514280001151	0.410332285210059	0.191834461133256	0.456215598791655	0.399202250858633
0.317383735509301	0.383101954388335	0.176772011538	0.469047765345112	0.397955413890563
0.303935719152123	0.377529420689432	0.14698947818105	0.439369349308525	0.387867518851063
0.290851290373308	0.352116900634473	0.104754216162902	0.348676063930088	0.369518860583414
0.321758875202597	0.377636913092166	0.134209572453945	0.264428699632697	0.381387933747596
0.337091315872329	0.390753613206083	0.157393176477076	0.297874488616741	0.384312455451928
0.348795189212356	0.396283833789945	0.162799622852948	0.22526317746632	0.391245611134981
0.379582790791023	0.442475524525195	0.201794912277705	0.256452348309003	0.418569041072305
0.365032260002803	0.388874054967114	0.162269135770375	0.203905506803765	0.406817453178295
0.355301953440899	0.354952329675309	0.124415824218286	0.187237981001247	0.40621809412333
0.380747782562218	0.38702530636716	0.157687800813749	0.22563597515486	0.417567749167563
0.36641721552451	0.376624684623543	0.157879076135691	0.188024041771397	0.412726904101463
0.363260245445544	0.366084524731055	0.158245553000711	0.180673242377901	0.416050761383684
0.379418633751622	0.379552749518923	0.182409053570481	0.168756645753046	0.418028058049569
0.429120820508835	0.434004780487829	0.237062748217785	0.156198676899636	0.440505345762434
0.420360812853025	0.416429254229933	0.218926258788792	0.130302996619289	0.443458613580909
0.425561796120874	0.41724172573178	0.211561061274183	0.17183505217691	0.456795730114915
0.436301570770589	0.410196511261424	0.222467590471947	0.211235497994736	0.465394319902323
0.414329322333323	0.397632668809855	0.190088501024582	0.163698269336571	0.454551240293944
0.409992204924424	0.418152734323652	0.192949350245519	0.132592388160715	0.458649439317158
0.404244064899377	0.413734838715769	0.19793921342445	0.169945696431407	0.454835775685542
0.411430216344708	0.41485238611255	0.191330249246869	0.209133097492253	0.450628234802296
0.388121268023345	0.399899623083839	0.184155935539049	0.199847427946969	0.431985916074715
0.373953775987968	0.355218910051859	0.145685628769239	0.20503071751429	0.425412162866271
0.37733395410993	0.366605724166633	0.152773271401646	0.183975845755957	0.434379964603689
0.389483729757013	0.386685014694488	0.158974591027601	0.185855368063205	0.439068738592494
0.397221391988441	0.385370518393844	0.160893765135501	0.197026387680902	0.453384686628423
0.379875734446044	0.376291869427835	0.145119646730179	0.178821481817386	0.441880855484863
0.40040818707133	0.40160669334158	0.176359154399056	0.272625711594492	0.462565580897995
0.40787845877706	0.421047890437619	0.181629488070297	0.223687054485559	0.463807210835994
0.422531467068419	0.455551452424533	0.186569209246496	0.247324441159079	0.469926312703303
0.434080759757861	0.472303035934641	0.201466761926023	0.24495925092522	0.47369800788657
0.442549374535652	0.479338738608671	0.215757802391186	0.177642503205766	0.482907783711111
0.44572853850473	0.457285195298672	0.218658113052661	0.209759490180326	0.481519850246959
0.455235535485648	0.446850900884176	0.228768434359521	0.235055827646133	0.483836231803217
0.445183134333414	0.439029055754307	0.200905896086449	0.221706620345705	0.475964296648329
0.427423465394083	0.41461014082072	0.170738029067521	0.19299221720192	0.458366174881908
0.405287097420174	0.378147481549702	0.129158663541273	0.242192344811919	0.443408973200056
0.36431427997435	0.329054487969737	0.0768960945503999	0.226916624124119	0.413072022645574
0.372537249294639	0.352050308745808	0.0978830629155297	0.283198012845051	0.415862320086658
0.369357043815752	0.37264075539578	0.0989940060817169	0.303330969946007	0.420541345369176
0.347188657746311	0.323204497079611	0.0540027404346062	0.273009412168138	0.40225040798247
0.345158966799292	0.338075895095635	0.0512886937783326	0.292220284991575	0.394400470976676
0.355688439701275	0.327279075788111	0.0315191005545921	0.298787870942773	0.397983870181713
0.381966885042814	0.36526300914409	0.0852309560899479	0.40325846872577	0.414337360055784
0.365287810459067	0.344860968260586	0.0841629781278706	0.430501224073348	0.401532049163266
0.344208798237622	0.29889176686413	0.0586309504094506	0.376891000080162	0.391447086165449
0.348667898158698	0.30008496845298	0.0682648103946077	0.41565503844192	0.391371386847241
0.315876117737845	0.248786291153663	0.0228905128622241	0.369033278889302	0.374970658733375
0.336259659776265	0.26566965757863	0.0627496265683666	0.392183267959279	0.391258459435377
0.338057481380595	0.27443592925648	0.0593870338576421	0.395444708756267	0.387615850729672
0.333855241327481	0.26220060591395	0.0478016155235307	0.337198640294734	0.383599125865915
0.35569993983756	0.293104578389763	0.0841456777849003	0.390137991771995	0.393329629839324
0.358142512847737	0.322491353891459	0.0737927335359912	0.408339513822478	0.407595737369362
0.327796122504752	0.292376554515344	0.0360257295057111	0.402148517118439	0.391650017317884
0.307311348401929	0.277561997826141	0.0188285219306587	0.400742793573618	0.389305472352014
0.302902827811551	0.260184848250493	0.0078047362740794	0.410103168056422	0.378738041810477
0.299286989460589	0.242674030929621	-0.00130872635761296	0.336716161070878	0.373586089575772
0.286198480934567	0.230665637863264	-0.0209257846985115	0.316605756349094	0.37260739759861
0.287893957097369	0.226757489420297	-0.0256344142549413	0.291938743403633	0.372742308342187
0.295857314732193	0.225508399041903	-0.0181944558402681	0.255302777257334	0.379590691096926
0.286147071580039	0.219750589106188	-0.0486670893393372	0.238247981895089	0.381718495642168
0.297950010404871	0.241302829501266	-0.0199173029229306	0.214646059793943	0.395759744941463
0.318241345263269	0.277397892467579	-0.0122885018112127	0.243285882829059	0.413106382079556
0.348067905987688	0.298227601009401	0.0249278651235097	0.222215906054871	0.435576840747127
0.34871832019887	0.283214759780239	0.0231076464356136	0.226328568501108	0.431712872221715
0.350450061701584	0.261456849017787	0.0194318084398857	0.237594985022935	0.434758580545706
0.348032065390638	0.249638843554664	-0.00187351847026953	0.217663615241318	0.434162818459837
0.359148507075596	0.235759884748072	-0.00398340363517352	0.254281459367377	0.44111933507352
0.352866797379191	0.238732227571712	-0.0160314172133425	0.173665482099415	0.436101781993202
0.346373802236985	0.193264745410178	-0.0203758587227972	0.157543155057986	0.423264136705715
0.377271061428259	0.232646445142768	0.0251380022672604	0.132012299688629	0.439060170775671
0.39501383953286	0.266906451895291	0.048007678315446	0.0967024228891738	0.448569086144049
0.410148767059435	0.312602823162653	0.0617590877560507	0.0891081671667253	0.45106338662241
0.436660592969413	0.372256124255297	0.102599597577399	0.131715025316883	0.466740163997083
0.45595923404357	0.423598943252588	0.135143703463409	0.130732819139344	0.482705689381596
0.470362239822769	0.454605170434315	0.163051258236614	0.110497810675752	0.49068167817491
0.501678280506366	0.497351522931829	0.199433128424205	0.120549963480392	0.510027886852147
0.510210599751435	0.500745640690336	0.207257952905153	0.0969163155001506	0.523388971464913
0.539212706918213	0.535513243479992	0.239872212357456	0.0804270220177929	0.547045200490174
0.516202931691742	0.471443066313821	0.189995490463837	0.0226972035525338	0.534428785136971
0.527026846693633	0.468422009464828	0.194699683190163	0.090248412317142	0.532587275439899
0.542018349131615	0.483303789042032	0.220742955159597	0.0869621633484767	0.552072818655348
0.548409440716148	0.462813676280435	0.216250070367009	0.0709786797163321	0.553325596902305
0.562277783384306	0.483018394657036	0.235191861437877	0.022528427893604	0.560064344534991
0.546532327105302	0.419782074694853	0.174311531635419	-0.0818734700723579	0.555745129687013
0.561848047684502	0.422988401545324	0.167140309207943	-0.0776230584867291	0.57154651185658
0.572593270315809	0.418464754331771	0.162498002550746	-0.0588804255314162	0.574289599981132
0.560301967279043	0.364735515861571	0.119476385492067	-0.115256675500053	0.563601292891495
0.560301967279043	0.364735515861571	0.119476385492067	-0.115256675500053	0.563601292891495
0.560301967279043	0.364735515861571	0.119476385492067	-0.115256675500053	0.563601292891495
0.560301967279043	0.364735515861571	0.119476385492067	-0.115256675500053	0.563601292891495
0.560301967279043	0.364735515861571	0.119476385492067	-0.115256675500053	0.563601292891495
0.560301967279043	0.364735515861571	0.119476385492067	-0.115256675500053	0.563601292891495
0.560301967279043	0.364735515861571	0.119476385492067	-0.115256675500053	0.563601292891495
0.560301967279043	0.364735515861571	0.119476385492067	-0.115256675500053	0.563601292891495
0.560301967279043	0.364735515861571	0.119476385492067	-0.115256675500053	0.563601292891495
0.560301967279043	0.364735515861571	0.119476385492067	-0.115256675500053	0.563601292891495
0.560301967279043	0.364735515861571	0.119476385492067	-0.115256675500053	0.563601292891495
0.560301967279043	0.364735515861571	0.119476385492067	-0.115256675500053	0.563601292891495
0.560301967279043	0.364735515861571	0.119476385492067	-0.115256675500053	0.563601292891495
0.560301967279043	0.364735515861571	0.119476385492067	-0.115256675500053	0.563601292891495
0.560301967279043	0.364735515861571	0.119476385492067	-0.115256675500053	0.563601292891495
0.560301967279043	0.364735515861571	0.119476385492067	-0.115256675500053	0.563601292891495
0.560301967279043	0.364735515861571	0.119476385492067	-0.115256675500053	0.563601292891495
0.560301967279043	0.364735515861571	0.119476385492067	-0.115256675500053	0.563601292891495
0.560301967279043	0.364735515861571	0.119476385492067	-0.115256675500053	0.563601292891495
0.560301967279043	0.364735515861571	0.119476385492067	-0.115256675500053	0.563601292891495
0.560301967279043	0.364735515861571	0.119476385492067	-0.115256675500053	0.563601292891495
0.0842833534561124	-0.236019575715277	-0.7305389703325	0.0928271835484537	0.253658864751762
0.0842833534561124	-0.236019575715277	-0.7305389703325	0.0928271835484537	0.253658864751762
0.0842833534561124	-0.236019575715277	-0.7305389703325	0.0928271835484537	0.253658864751762
0.0842833534561124	-0.236019575715277	-0.7305389703325	0.0928271835484537	0.253658864751762
0.0842833534561124	-0.236019575715277	-0.7305389703325	0.0928271835484537	0.253658864751762
0.0842833534561124	-0.236019575715277	-0.7305389703325	0.0928271835484537	0.253658864751762
0.0842833534561124	-0.236019575715277	-0.7305389703325	0.0928271835484537	0.253658864751762
0.0842833534561124	-0.236019575715277	-0.7305389703325	0.0928271835484537	0.253658864751762
0.0842833534561124	-0.236019575715277	-0.7305389703325	0.0928271835484537	0.253658864751762
0.0842833534561124	-0.236019575715277	-0.7305389703325	0.0928271835484537	0.253658864751762
0.0842833534561124	-0.236019575715277	-0.7305389703325	0.0928271835484537	0.253658864751762
0.0842833534561124	-0.236019575715277	-0.7305389703325	0.0928271835484537	0.253658864751762
0.0842833534561124	-0.236019575715277	-0.7305389703325	0.0928271835484537	0.253658864751762
0.0842833534561124	-0.236019575715277	-0.7305389703325	0.0928271835484537	0.253658864751762
0.0842833534561124	-0.236019575715277	-0.7305389703325	0.0928271835484537	0.253658864751762
0.0842833534561124	-0.236019575715277	-0.7305389703325	0.0928271835484537	0.253658864751762
0.0842833534561124	-0.236019575715277	-0.7305389703325	0.0928271835484537	0.253658864751762
0.0842833534561124	-0.236019575715277	-0.7305389703325	0.0928271835484537	0.253658864751762
0.0842833534561124	-0.236019575715277	-0.7305389703325	0.0928271835484537	0.253658864751762
0.0842833534561124	-0.236019575715277	-0.7305389703325	0.0928271835484537	0.253658864751762
0.0842833534561124	-0.236019575715277	-0.7305389703325	0.0928271835484537	0.253658864751762
0.0621105685086891	-0.251186275769801	-0.753947035776771	0.0371485737006636	0.250657245481819
0.0902022597800522	-0.21981678557977	-0.720398714573376	0.0482492932380026	0.268956317454807
0.107691783333852	-0.192965951310097	-0.688057801276613	0.0923373085057799	0.278952000094028
0.096498064458886	-0.230622799186757	-0.703688587429255	0.185263587044974	0.276668556207357
0.0782825677652614	-0.236541604143149	-0.715239408001794	0.170623890375133	0.268708651738917
0.0786401120781075	-0.210319483549542	-0.6903903374864	0.247193871043759	0.286417790261913
0.112044221075882	-0.158506957230293	-0.623441746833278	0.244805491049638	0.299789775821161
0.0842991810150159	-0.204224128556592	-0.659809946113238	0.230818002181348	0.280856913682357
0.0750659839235448	-0.212285874799781	-0.669755919693229	0.311719771699436	0.278830816129354
0.0484674556251081	-0.235929854837297	-0.694692203264119	0.43580118449616	0.265134798976467
0.0372978072307835	-0.294589038967881	-0.721182827119666	0.351616622572637	0.257808644382135
0.0468398095181162	-0.272825648570604	-0.704561778551768	0.422945581162401	0.265052193697512
0.0320984881607863	-0.301691382667865	-0.711666376466273	0.405822050672398	0.248634392856608
0.0427751975615343	-0.287568461004775	-0.683714108825417	0.455361813323839	0.251464181287498
0.0258632516243441	-0.308618981317257	-0.703180001681379	0.450849584450693	0.229496320122923
0.0205643995035222	-0.24132182018129	-0.706424467197229	0.485917543951992	0.235838752310715
0.0144548929625141	-0.25970314867548	-0.71339688916934	0.531593957671427	0.233681658872515
0.0441246965313981	-0.211164923637229	-0.659696282615476	0.599418955968862	0.251417357319955
0.0500139206196188	-0.216038786482552	-0.664925513781637	0.623590016660397	0.262726241885762
0.0280405495437604	-0.252883907785076	-0.705361171150726	0.603527108927219	0.255412697938837
0.024222290670134	-0.266044324192023	-0.738890074066116	0.618394910025443	0.252738875516237
0.0111148244530629	-0.302534153241776	-0.782596508093066	0.652838889107381	0.240021707803904
0.00962791311979837	-0.301359701340031	-0.802968853757862	0.677442509165349	0.234378490643754
-0.00627061119586054	-0.312296215767522	-0.820536974179113	0.674510790859827	0.22812930604339
0.00551932192201673	-0.309795801067154	-0.80289091653168	0.70672007949819	0.231880615585497
-0.0174166128549999	-0.377876305305083	-0.845979355284041	0.661885037288384	0.213548921374058
-0.0183153001283552	-0.350647010135046	-0.847982165126143	0.697267487983335	0.206179822275156
-0.0231449897303324	-0.336263177495887	-0.865398458471087	0.698979067980225	0.197019010919857
-0.0116077051597951	-0.339152509885848	-0.852009877125667	0.6264426643036	0.19892203313262
-0.0531010759503356	-0.39351536262585	-0.924886356239908	0.588485807295821	0.176408578855585
-0.0186005691857316	-0.345969664908958	-0.872386557202166	0.624337892920478	0.19959961826517
-0.0103897991512058	-0.35751318031825	-0.875496159068604	0.618141133324712	0.203720529313366
0.00980532706089073	-0.328205802108501	-0.873671950325683	0.534492350949908	0.217278618071157
0.0191811678290863	-0.30176820225853	-0.874471427378692	0.570339104121431	0.227704638918688
0.00672602606935159	-0.332787250667105	-0.895211283549922	0.549310623601612	0.226458614552394
-0.0181196920744285	-0.392432826696709	-0.93211490289819	0.54348713792696	0.203573875773702
-0.00905964641188399	-0.409517207933802	-0.923572117584976	0.650271975655022	0.212183260240329
0.00327697621769358	-0.364706496803495	-0.876147647750157	0.637960799264548	0.223010306622579
0.0131175343321474	-0.346931636461408	-0.845331002956954	0.675745908170037	0.233342380197913
0.0150812551865473	-0.36570018018455	-0.830751451388772	0.651229300675144	0.226129169725101
0.00749319641473415	-0.37160411105861	-0.859626436346581	0.649572421827572	0.217261545931829
0.0440338204778084	-0.29717654278147	-0.794540983396931	0.658788851312039	0.223599694146307
0.0107956905418157	-0.313661250745378	-0.825066672831392	0.573892764955709	0.191570331781288
-0.000512254387023978	-0.308675989410854	-0.845156934409645	0.536666363687357	0.186545295459469
-0.0181869481707531	-0.320276411472306	-0.854988571036478	0.566709170433859	0.179288378748946
-0.00440600403363593	-0.279139070442676	-0.826866049332863	0.574831868178322	0.190512407069311
-0.0218694907894765	-0.293808576553583	-0.847753724565423	0.619232118734435	0.176939085572599
-0.0460854292479594	-0.331403362952507	-0.904743803270386	0.584970481730392	0.167384073189021
-0.0270499885747608	-0.299877725902948	-0.87216612274937	0.654537391490125	0.175090742133825
0.00121161325433255	-0.224136251199662	-0.812823716104298	0.638512345399777	0.187516547130417
0.0114637709497758	-0.21887957822325	-0.79429790497331	0.569664948439089	0.197870414483957
0.00660059392362988	-0.224124341034765	-0.796351691907201	0.621025444202343	0.185880754428829
0.00488595749617044	-0.211909237716598	-0.776620883754483	0.642888726876223	0.176738059745879
0.0333542044541732	-0.165279500983306	-0.745932689323978	0.686434151686599	0.198260265275168
0.0417955255008861	-0.147417624290678	-0.714710459281004	0.667707014610662	0.207470792370154
0.0802448120760896	-0.0748391875743833	-0.645740545583664	0.702703496330536	0.240940842358707
0.0743899601670688	-0.155226080280239	-0.638618842091757	0.695791579148749	0.22025047987787
0.085961221000736	-0.114236894490677	-0.615312087974316	0.681676233766279	0.221735790699157
0.0811652395968882	-0.110807528972188	-0.621234991071313	0.61800824555578	0.217738947724143
0.0892595201496288	-0.0822230348485756	-0.599705525205672	0.594227370647123	0.213522855566459
0.117274312884987	-0.0478339167038023	-0.546677736613975	0.604535206733736	0.224767549242485
0.157504945912799	0.0325159737971564	-0.454057097918146	0.629673182584313	0.239475983693777
0.171243935253559	0.0592077341193562	-0.393598768820733	0.571672957700491	0.24118806423143
0.186914727852499	0.111647836247648	-0.346369506129243	0.599892096525458	0.269556551030568
0.231249293716861	0.162475941410271	-0.277669686005387	0.607532551447537	0.288952911169832
0.257513561728994	0.209139132145692	-0.220903633303335	0.622069433989521	0.303273677424644
0.273640292740177	0.237162238012086	-0.196953472723762	0.606412801161207	0.315162309853222
0.272538543218539	0.224349546625843	-0.197578436372438	0.613122417566404	0.316756749183089
0.27524248525289	0.21078242025502	-0.185305898330364	0.648961202058237	0.319081388813934
0.275949383650153	0.243110931323733	-0.161934115412312	0.676860080936476	0.321155468609478
0.288774671417241	0.309670938241574	-0.125825674940501	0.685376797963711	0.324255649882219
0.284500355954746	0.308985926054941	-0.120219933816094	0.662975779451528	0.324229027865483
0.288311423621957	0.338198523458783	-0.0939461652907895	0.683964234601727	0.327817479918272
0.270531207932698	0.337164787396173	-0.102665542912383	0.67019799006513	0.318864562886455
0.268152441769136	0.327830229875227	-0.101461835632324	0.606182218881376	0.316878885326872
0.321676226611193	0.381025332191944	-0.0331975756797625	0.682452375843187	0.341085004323001
0.358377164685958	0.436978250886842	0.00632938041133551	0.66819679366849	0.368932710508301
0.332377226613442	0.40285508557512	-0.0197684458181971	0.613301107434075	0.354753530481612
0.334861679330829	0.433676555674663	-0.0041061255341955	0.617172877860806	0.357979982511831
0.344270711408508	0.450082589886599	0.0188707306855639	0.60792160054509	0.356068645200155
0.333735857173737	0.449806877677134	0.0176086330674436	0.559261566317844	0.355173612172987
0.344649281770755	0.468383412593197	0.0337961693850678	0.547893732187506	0.361189683728258
0.349054818732043	0.459523424025779	0.0520125922104023	0.552507333678888	0.36623612536466
0.359015033550887	0.45062089684811	0.0674073518847493	0.56976293861617	0.380020597666154
0.361230704841883	0.448616234116296	0.0721585057174143	0.581210031647528	0.381594848281705
0.383930455688994	0.480980522078359	0.12171929191926	0.467218638904589	0.383552832880621
0.383639390631837	0.45878603513883	0.11964979404277	0.467539992891522	0.379680263567037
0.379001390265335	0.443255379525743	0.113056636121674	0.347418627926353	0.370749787288413
0.38383293060892	0.461461505517053	0.142758423536391	0.38581455006508	0.368494689026937
0.375917030096119	0.465029761904023	0.144254928072661	0.346421574418166	0.362269972438711
0.348815564220254	0.457577516999001	0.134525239199745	0.384418417527811	0.344606984662302
0.356614819823915	0.473072178634838	0.149720391059666	0.368933961891938	0.341946194734323
0.352659776391009	0.479792472714948	0.158577385811491	0.389671993823809	0.339228920567672
0.347989742302493	0.489208251445228	0.154372613190054	0.386808318192178	0.339448530012974
0.335147953655146	0.449387715565242	0.153472969644987	0.311632994408058	0.319343456083533
0.3317129858753	0.468001995013648	0.146445105414611	0.357719440867003	0.319653502880879
0.301005400634369	0.402317953236169	0.0930719326682448	0.332090002578951	0.292982692922809
0.310391454670837	0.428225989155003	0.10526279065077	0.345442817950228	0.305999091526757
0.31311566070867	0.414154712582575	0.101449376573551	0.330111469499797	0.308950430296346
0.293282330174885	0.362470927962434	0.0652943937268725	0.361581703045554	0.282819630650045
0.310854740333954	0.403289821340465	0.0999087903799213	0.436158627591674	0.290262869629788
0.283905260795665	0.399280872289896	0.0788310155266576	0.406377947901409	0.280793319988173
0.238141212449301	0.319147755487287	0.0113813824146374	0.426355488370974	0.254001188199984
0.239930197700299	0.327760467359665	0.00222658936124692	0.49601967559189	0.256073386376557
0.250975989754963	0.33413828471407	0.0222468200462216	0.500107667095288	0.243503015925669
0.223371952054681	0.312561984551947	-0.0137546595164447	0.486633174419233	0.230863235429004
0.218416793374716	0.291576433254699	-0.00609731566682081	0.458862422242493	0.230469494976475
0.22103847685806	0.296275295050051	-0.00164868981147111	0.552323292138664	0.228091301238238
0.24568559206092	0.329701400649941	0.035399386439709	0.552898127342204	0.235332824078337
0.257732204039946	0.32907065756039	0.0795359908493104	0.561132470861355	0.235695967224241
0.257844845917952	0.318114181812269	0.07856522726642	0.519833255596552	0.229387579137664
0.270709507283201	0.274998360081788	0.0924113816256297	0.517223150440115	0.230729155740234
0.27445731588168	0.269257485518592	0.0994370747380572	0.514254121375704	0.230280334769216
0.262342557996358	0.261533499687798	0.120333295592647	0.540919254872647	0.219565965987117
0.26712489845296	0.250800361861792	0.152374785950138	0.579295401089857	0.21744684044163
0.273337501259161	0.262508579213613	0.194746973357074	0.573655358149906	0.217285673552959
0.240763974326545	0.232921143332881	0.165907220346937	0.499153334558529	0.199780754772119
0.282049653063384	0.328588959829343	0.252557952685567	0.566643286453302	0.224674915631168
0.323685231112136	0.40996183795756	0.311021548563812	0.608728507834953	0.245211986377772
0.317828959487042	0.363154152348251	0.28028434068963	0.623661288090792	0.243235253037754
0.346254630220541	0.384177842925526	0.314452516567973	0.597157116111098	0.25775243114557
0.363480740125977	0.423451131856798	0.351440966954361	0.583515072593852	0.269884947887341
0.404117945885833	0.485918674963436	0.423181966012108	0.635194780415438	0.291631109770488
0.392712377160792	0.489011447382846	0.417047858566308	0.593353869820703	0.290549904380654
0.416443705382404	0.533068584396184	0.455863238124358	0.612587618969862	0.305397078522391
0.440841585571517	0.571748862095041	0.504081720607524	0.626099169398905	0.322445152443497
0.43787942916826	0.585018690024592	0.506916424336793	0.717885056900907	0.321694641507947
0.452943319799586	0.621408557718692	0.546552618903278	0.718452026851355	0.329087389283879
0.484658263513121	0.652620464688234	0.585573791935297	0.75765412993015	0.33921221980675
0.476894362929075	0.622150042404854	0.576452940284281	0.703274745051831	0.337665146794428
0.495511581887548	0.630854846481111	0.609636053853999	0.708282096872194	0.346599197767887
0.533595788206569	0.629541154936294	0.638143393504075	0.711189977034895	0.371932062595737
0.55740367803821	0.66849350422045	0.68447178812448	0.726363873996874	0.387266470117946
0.567110579926946	0.692671198345561	0.719298026029799	0.674371614021659	0.392838414101138
0.578132571159109	0.676660244125504	0.736054865187935	0.697240661594716	0.403593249227701
0.573576302947272	0.685063831699379	0.732311875156819	0.730307428499058	0.410830460452431
0.580943498135049	0.66587831586924	0.73949618564355	0.672636938787743	0.408771661919938
0.626412163667939	0.757611380072827	0.821061099854792	0.690018493009539	0.433102428112211
0.644955757001903	0.790669604226994	0.850933594817858	0.737651802475267	0.438696590081634
0.658090305211831	0.809067863150643	0.88286884713699	0.780174562461581	0.44271324499421
0.680784803201285	0.871187406922004	0.936451753232458	0.772567360077114	0.473649138983547
0.671514271737317	0.834781372105903	0.928118157710711	0.703242206336273	0.473777420842854
0.701791572302954	0.849769084202809	0.955269420610133	0.777017512641815	0.490648015615598
0.713871719312591	0.858705580353883	0.977536818174542	0.716582725846585	0.501137417603553
0.719459690610742	0.868617303048521	0.992279731898466	0.660587694267051	0.51266404839548
0.710303520190075	0.864820959203662	0.975460542055618	0.669691212364723	0.51589533464459
0.747522569725289	0.928117780914333	1.04081789655811	0.65668182724761	0.540119353769729
0.742880127400092	0.956842444604321	1.07410636354015	0.701599287722873	0.541265451224854
0.774523883939614	1.00032773867939	1.13189629304795	0.654044284785295	0.567954944465895
0.763698464856731	0.96699092113322	1.12004120588612	0.684303843377309	0.572824943449654
0.747876524176297	0.972672359911513	1.09569452353075	0.680314512103447	0.581194488749539
0.739620545658183	0.956443404979566	1.10881869572644	0.656882974809731	0.579492972991136
0.748288515497618	0.994832312787345	1.12408586916523	0.653655730126598	0.593003644261196
0.780557664155426	1.07580756156087	1.16024337926051	0.7118395722297	0.621717553717771
0.806697482569216	1.08352437745593	1.16178734390177	0.684587841078431	0.640612868393093
0.812756111930618	1.09707872348225	1.14943293985979	0.678756881377915	0.649487043995792
0.802122290157578	1.08189917982742	1.11896832503957	0.700364522538879	0.641865110316356
0.812225650414929	1.10418928255268	1.13249845367446	0.73453595979367	0.650368740532033
0.792266816918067	1.03916922719233	1.1027201178193	0.677897858315032	0.636347982875825
0.784192751082537	1.04390659677682	1.10883989367661	0.670837592273447	0.639961652346413
0.804946021363216	1.07065436140181	1.16687108608683	0.668978117440164	0.653402164456684
0.80356765475781	1.10440743004111	1.19646409234763	0.765229625584235	0.659456973122465
0.787073751987163	1.05581917513452	1.17674364724216	0.763729802857471	0.643897887596244
0.762253391947394	1.01091885176081	1.14871452400023	0.731925327824369	0.629050849831788
0.754852337062676	0.989660246977241	1.14923517026971	0.752223305642171	0.623198186310238
0.770313772594518	1.01392602601322	1.17218187903638	0.734003751403712	0.623127194783102
0.771359912705157	1.01134115650088	1.18498342005141	0.722915767978653	0.625688953999092
0.793215483725801	1.01755623617735	1.21112661639011	0.691737878983047	0.636361017333581
0.779265081727187	1.01162827501881	1.18387100854458	0.707981935295313	0.619986114783708
0.775459523867001	1.03528088168247	1.20704012726391	0.71871133165112	0.620107068833984
0.773499351689283	1.0774206967293	1.23410342004985	0.812789890341462	0.627547330591282
0.727590981427897	0.999122380152683	1.16883803497322	0.826243917088865	0.609277252314737
0.699959635994499	0.939205246435922	1.12182593070782	0.766971989455705	0.593311897564974
0.69479948012068	0.896661257347352	1.11334319975615	0.756498014807505	0.591364196991495
0.698351392884244	0.901597749653774	1.1114853898393	0.815247929178031	0.598816100211308
0.656910621891131	0.851727228468749	1.04680793061071	0.882003380201206	0.574236526886184
0.679372976856059	0.879988587722247	1.080726499571	0.847090814293294	0.580189237696421
0.695628037912698	0.934900278959178	1.11344871560599	0.878495773885742	0.594430763663661
0.664368213773892	0.876963505118953	1.06795630885084	0.856183895364798	0.580764694311933
0.670850314349269	0.888606721059367	1.09015029960433	0.835371524060926	0.589421076975378
0.653059264614487	0.864947184896357	1.06990236636024	0.784428207978018	0.580738583014479
0.654203608664506	0.838263959908666	1.06182650220421	0.776696378441795	0.576069734062851
0.655215738549149	0.871098980448957	1.06896952670795	0.808499754519666	0.580376150560926
0.625747153119314	0.835819216953808	1.03519413581845	0.80428025020818	0.564290582763213
0.652717594080216	0.855265745917057	1.07520594329923	0.84270627827009	0.579555500819134
0.594445568510035	0.773367194894669	1.01035082331204	0.841625353844403	0.536395023885281
0.583040427663376	0.742203664743068	1.01718126248859	0.833418541817976	0.515872001607412
0.490167843190477	0.608904542802453	0.918746274125242	0.781030196279962	0.441371177733789
0.449314512671609	0.559658986188514	0.84617441289717	0.734438425158284	0.394008896749854
0.392794900011422	0.497964088628908	0.777689410981833	0.668950514513667	0.340295700632752
0.365561511670746	0.452273208483149	0.758005119732995	0.560944142036757	0.28993035688518
0.325758643001542	0.412656381220044	0.720750228895	0.509507131077571	0.240115933956934
0.296073839236531	0.38210999092464	0.694169051628582	0.487172406325561	0.208522792448357
0.236139368617622	0.292169264070616	0.645460028774021	0.481361151167774	0.166220189178405
0.177793288428845	0.163240125551783	0.590157170936878	0.424241379275551	0.10967753936728
0.131896270727703	0.140065406693658	0.544950448752572	0.417591270445752	0.0685906569384395
0.0653603010396438	0.0432318262718994	0.476000838790604	0.312616904477904	0.00295764205938942
0.0255002338722156	-0.0227374995626461	0.440623871796262	0.255674218527813	-0.0514249507319822
0.00975927915122357	-0.0239437073149607	0.430144312953691	0.266466062871191	-0.0790564809704561
-0.0811136439815974	-0.135256528063194	0.334204861143587	0.135265500134932	-0.165842230245025
-0.171628013783135	-0.262225346403232	0.231466149528644	0.0257696211042618	-0.264195371263549
-0.213058616831836	-0.335943807848872	0.159343857602393	-0.0226286704236419	-0.330004580986796
-0.308009291657064	-0.473039632935222	0.0434546879538459	-0.182149137366554	-0.423952943637381
-0.395490126554639	-0.546296052814252	-0.0354022341629234	-0.262718899558777	-0.518204463040729
-0.514414209248508	-0.666245739398671	-0.157627845608391	-0.344966328221465	-0.628109966461094
-0.587293119344732	-0.747004306714327	-0.241353647713892	-0.376913902560755	-0.709222178731599
-0.664799691056032	-0.859380557084171	-0.336322294994513	-0.396408263325644	-0.770464624402226
-0.741141881577949	-0.93211403420998	-0.430619111473935	-0.482337545669054	-0.853898579504364
-0.787466370799401	-0.94015658469088	-0.476511706256898	-0.519508760405571	-0.905165021425431
-0.861632377170608	-1.05297636610407	-0.559227278849664	-0.670486768051957	-0.980186249146163
-0.907276073566643	-1.11849997449506	-0.625167542837148	-0.724637858417441	-1.02232047856297
-1.00401055150255	-1.23648638961096	-0.745731520302731	-0.813201934528952	-1.11885088716682
-1.05387144130907	-1.25988178778862	-0.798779855423205	-0.907267340788085	-1.18151545575718
-1.15337131762987	-1.33064816139205	-0.888995814919357	-1.00111174715101	-1.28251684052747
-1.25925080009641	-1.42031970613345	-1.01587053156709	-1.04261402902217	-1.37494059873104
-1.36552197454343	-1.52797256029823	-1.13082801553778	-1.14213849839347	-1.4743127965976
-1.43843950266047	-1.57355594493382	-1.20718476442417	-1.30474847693997	-1.55563009615129
-1.5523219925866	-1.69286193976307	-1.33371735421528	-1.35292787136111	-1.65719844597329
-1.67891626082037	-1.84798864268369	-1.48456164094867	-1.44515205894727	-1.77394312037303
-1.77668923314218	-1.93393379923585	-1.60365507607398	-1.48656412520803	-1.8648314583314
-1.87310772810684	-2.04854573770909	-1.73993625139145	-1.59151246957137	-1.94798185940109
-1.97135482477034	-2.14044210187098	-1.85644628949806	-1.69944684488565	-2.04794311725716
-2.08405686984655	-2.23402830276808	-1.974282634295	-1.75679722771805	-2.14678031925825
-2.20755059846128	-2.36750094005529	-2.10016438730189	-1.85381309231278	-2.26239228915669
-2.30592433293222	-2.42511551182147	-2.19833215022844	-1.91710465089072	-2.36060253000531
-2.43705478233875	-2.53786856975154	-2.35743504288465	-1.93685939943165	-2.46915874522915
-2.48753987284338	-2.5745639548981	-2.41905279076248	-2.01803908979757	-2.53919982714351
-2.57691791602314	-2.66752354105339	-2.53760634328012	-2.14145614476734	-2.6297038784603
-2.58318286826805	-2.67072312917802	-2.56402374317993	-2.10365460204793	-2.64454498878528
-2.64284615794835	-2.70118713513814	-2.6486411745921	-2.11542233214034	-2.68430791680126
-2.69586270966986	-2.70240622597335	-2.66297375436716	-2.09140108631217	-2.72567106664858
-2.75992932217031	-2.73392137184893	-2.74333500576269	-2.11169907743923	-2.77098661607461
-2.81884394171315	-2.78549958656058	-2.81288511858941	-2.16642937632216	-2.83806821027524
-2.89842884136494	-2.81194246874166	-2.84392558148797	-2.21259028835499	-2.93414464130344
-2.98779894641062	-2.84894321355908	-2.8853836670429	-2.39831016668085	-3.05399107433375
-3.07768703716493	-2.91144582015706	-2.98265310629249	-2.47355685397057	-3.14397386589038
-3.14661104697741	-2.98593404884021	-3.05611208120027	-2.56375651130122	-3.22037746298564
-3.19824583463108	-3.01059331552004	-3.1280474188109	-2.59323020536681	-3.26981927156489
-3.26339673164365	-3.04523176518932	-3.21669133223411	-2.60044570845988	-3.31867174021154
-3.35956238265035	-3.14368125028854	-3.33579888497173	-2.74766402609564	-3.3957339271106
-3.34814233428126	-3.12949442045431	-3.34691847416246	-2.63897986177369	-3.3817655911746
-3.37878472710594	-3.14484112488848	-3.38981267100021	-2.69082922144171	-3.40761880839188
-3.34570814863758	-3.04489621607258	-3.34917806720841	-2.67582359462132	-3.35700563360073
-3.25517565104521	-2.91497426478261	-3.25990834651313	-2.52969419616571	-3.25311546993989
-3.26119243032188	-2.93842428947083	-3.29398196110838	-2.55569068767146	-3.24771120323891
-3.19181049575403	-2.87565810929308	-3.21945449348881	-2.49280115740479	-3.18366355325766
-3.22288396473813	-2.89220066258765	-3.2577563027203	-2.51719639838187	-3.19152633086849
-3.26693086112238	-2.92991943968493	-3.31178383642499	-2.57089821219335	-3.22887585966502
-3.30382409070145	-2.97182901187491	-3.34988833243031	-2.54685789446472	-3.25833280665847
-3.3796092698191	-3.08328393662284	-3.45011812507283	-2.63768351602271	-3.31520756192882
-3.40764620495217	-3.09103958622294	-3.48304256972762	-2.57242088563377	-3.32772229070557
-3.46962047341119	-3.1524990324489	-3.55524961384036	-2.57726056684406	-3.37333252367235
-3.45335275801961	-3.12785993237412	-3.50021328898065	-2.58220737272729	-3.36489660178406
-3.42353661359131	-3.117702078073	-3.47527634397272	-2.50047867199441	-3.34329929767221
-3.36758308508785	-3.0852167386096	-3.42446506494652	-2.45217522303744	-3.2924078646311
-3.32492450890844	-3.02332181043563	-3.37575954055311	-2.49725573958568	-3.26518056512579
-3.28258084282155	-3.00471266894066	-3.33401103456042	-2.52366844930882	-3.23451886590412
-3.22740992995534	-2.98484408059048	-3.28359902835312	-2.49030528124208	-3.18227236377711
-3.20994364214314	-2.98308997602247	-3.27107416766349	-2.46123665428771	-3.15450337144719
-3.17482131107853	-2.96223399692525	-3.23646459923254	-2.44219925849233	-3.11511371843573
-3.15058993444635	-2.94314427578514	-3.19565317223216	-2.39811717576795	-3.09298211546329
-3.14519461242885	-2.95379042528069	-3.1710273328322	-2.46000878272652	-3.10338235022874
-3.06933424578745	-2.90938481765241	-3.0875691153827	-2.38857008221033	-3.02377746788913
-2.96702090585708	-2.83550319576679	-2.96446709689882	-2.34014027576746	-2.93988927513094
-2.91025107844629	-2.80784629125938	-2.91712509157355	-2.3167589095004	-2.88835520229872
-2.84906600992385	-2.7896896153788	-2.85182709832215	-2.35924213078778	-2.83652862781109
-2.7799240439481	-2.71839336836877	-2.76281384393053	-2.41326436461996	-2.7852423601317
-2.71116090667409	-2.63761197367974	-2.66162116302967	-2.3291093516532	-2.71168634537098
-2.67592165678327	-2.61896867199208	-2.60762415674339	-2.31393358469651	-2.66135875718679
-2.6239701169221	-2.5679214015359	-2.54065238680138	-2.33578605918026	-2.61438996062613
-2.54518117407184	-2.53631400468044	-2.43396937110641	-2.37079320440436	-2.55713016488462
-2.49935145623706	-2.5525544952322	-2.42608514667535	-2.36607603778447	-2.50516018763882
-2.42989958435532	-2.48882052748868	-2.3322512599678	-2.27161694580922	-2.42428666198137
-2.37559814097076	-2.43551171819336	-2.26722007393797	-2.15330022776436	-2.3451102192774
-2.26010064357336	-2.37477617470842	-2.22535151193913	-2.03229456246454	-2.20624382030928
-2.15685859000096	-2.33471407173243	-2.18589403841955	-1.85460404811264	-2.07856177299493
-2.05979082722326	-2.25052049164617	-2.09214902390843	-1.7713187016784	-1.96942264277343
-1.96207815886337	-2.15300025303462	-1.98644821096783	-1.67883739596825	-1.86095273453852
-1.84621601420146	-2.00171299252624	-1.84726574363991	-1.5859955346654	-1.75445973590732
-1.71619820503457	-1.86035475709031	-1.67400261021534	-1.49538768150524	-1.63978922016985
-1.60188440438211	-1.76110700172942	-1.51576705063134	-1.36049504060672	-1.53802891718656
-1.53038102854418	-1.6724748071889	-1.41673440887962	-1.30310389748425	-1.46902888830138
-1.40807590083245	-1.53862861085763	-1.27451268040178	-1.18933116308454	-1.35737499772556
-1.43857627299304	-1.60521534196377	-1.30280509655726	-1.12901986109619	-1.36013926672977
-1.44672455018688	-1.61065236444513	-1.29874785194547	-1.15938581643364	-1.37150997224732
-1.36304814608836	-1.54526491392177	-1.19155267468122	-1.10908366326282	-1.29149859672051
-1.34885478999081	-1.54970851010286	-1.1767400082265	-1.07346225083106	-1.26209369838298
-1.25578325253049	-1.41391096660724	-1.05210445794399	-0.939059025326587	-1.17495353667681
-1.15035234458003	-1.29656849654189	-0.921101110972222	-0.870898706183465	-1.06799536017901
-1.04001820322393	-1.2130954626442	-0.772083113737969	-0.787448708584921	-0.95469048730173
-0.928048171736456	-1.08494593742566	-0.632320219884017	-0.646207908252393	-0.841336939150039
-0.836165682626875	-0.990578354586465	-0.527940548671072	-0.564140513972691	-0.749762453267234
-0.765537793452928	-0.940861574776781	-0.452015009428257	-0.536154638307847	-0.677510874372098
-0.677993992528686	-0.837788310429375	-0.39795423927642	-0.456985136908941	-0.588100810194368
-0.628538888430492	-0.734930996705826	-0.31512869669891	-0.482268854676116	-0.537560990009092
-0.572326984366028	-0.66367993898996	-0.242904006612501	-0.426772105609604	-0.483036845015829
-0.507066306634565	-0.613462361329352	-0.160772425243505	-0.364059424386431	-0.419375777221233
-0.427333195883896	-0.490462468074858	-0.0419079855539327	-0.284675133654096	-0.33905359396986
-0.385422013218067	-0.440080514542766	0.0171991602786049	-0.247588283634524	-0.29723434077751
-0.31606034197552	-0.324523993535684	0.12097591725499	-0.197250874806408	-0.226811123833529
-0.262642233400443	-0.266069279105816	0.198062549247159	-0.12622015251587	-0.172371985091273
-0.170234744145294	-0.156047317869608	0.305802410676776	-0.0834160075464845	-0.0904364726469504
-0.0576399021723871	0.0260271257450724	0.445129707743662	0.0442236251424883	0.00940918001086337
-0.0270012071751785	0.102482264839685	0.482145263376248	0.0712795315907106	0.0326350572668477
-0.0253676602408247	0.119943286953719	0.463118236055838	0.105916413118393	0.0451213546286006
0.058025135023999	0.221461710119975	0.565185122662959	0.213179751455769	0.108181824822289
0.127235000721562	0.312434743534756	0.632952458292549	0.360267294678843	0.168321670533938
0.191580181378979	0.384178894163067	0.709239640372046	0.420429372831325	0.228733594821451
0.250673020645647	0.451530517020056	0.778548332673845	0.441242583764334	0.282167691629156
0.332274572597797	0.561015079516479	0.864728840693412	0.528704894856729	0.344586226656219
0.369281058716229	0.617604104180426	0.913725164843495	0.609951090731146	0.378784583230238
0.379778206926389	0.632513391618512	0.921846435135522	0.688792016337188	0.392517464613292
0.415168597967409	0.648714466413978	0.951672548428934	0.682869305194056	0.410813707785647
0.450143403201203	0.692025393036107	0.984613331849245	0.70730227453389	0.427059745764441
0.499832527721479	0.734864531614998	1.02095657236527	0.691111769144003	0.457839228373434
0.483013338127776	0.704652818796673	1.00273088679143	0.679372796669942	0.436869458178649
0.516883022028961	0.728903115556846	1.03888038357106	0.683175974835559	0.453029324412325
0.523422239237533	0.767036498661052	1.03875612274241	0.72445710569152	0.46306669711375
0.542971220287441	0.780635422159971	1.0534228123285	0.72292054694248	0.468766231132027
0.545885726526019	0.741683097665848	1.05261980657067	0.779882692454278	0.474123386553678
0.521675133832383	0.693126703075924	0.986552433980109	0.764305422169904	0.466765685425772
0.50559602664711	0.678542173039924	0.929970695021175	0.710013590347205	0.460734830320047
0.502314383136898	0.670042991291533	0.912540080978068	0.707706808997464	0.457765072955713
0.494265872406932	0.630642422315218	0.898934539086267	0.744467458749752	0.454420912995557
0.526521627579989	0.661336135267184	0.936500987760327	0.692795963808357	0.461381431059428
0.513409639689868	0.62566856747817	0.897717935483979	0.697460391117761	0.451339495726812
0.531612150583708	0.683910638016435	0.902146133380844	0.727704717646067	0.46276133593307
0.551487398614757	0.725822574012234	0.90747867430255	0.689452648483501	0.473198216123327
0.583846431926362	0.751295380844944	0.912965600602097	0.662373163433416	0.488643893420181
0.589350881129411	0.76323431660872	0.913608439001635	0.670041175702706	0.481962298004763
0.595430406849717	0.79498355297411	0.887143440842923	0.655381691077014	0.483553994028424
0.596050508697113	0.77876988012111	0.883832005116806	0.605208786150753	0.474317980105877
0.61275844333806	0.793810237674422	0.889050600929537	0.583497101503534	0.474651625921451
0.650677343581728	0.844711658050754	0.931882714917923	0.651124261127636	0.497127632268563
0.655796126005364	0.829299964436089	0.918410155279429	0.589215841893373	0.499576047840135
0.683410427005924	0.833876838436003	0.930062863301047	0.619941956687482	0.51611777740974
0.704128188033052	0.886957654559578	0.962700040434758	0.620143872926188	0.533884469604226
0.713234685257458	0.901852886073833	0.958759540163663	0.657025845410492	0.539993381550819
0.691945375880538	0.835253319500594	0.890419689470627	0.652789820764354	0.527691739076064
0.692525376972901	0.83285077340019	0.87939114148434	0.651897331465771	0.528745105847307
0.707081544258535	0.789693577571661	0.856488026792975	0.640151531381215	0.529074787866671
0.715419922139699	0.792791479918083	0.849629564520688	0.585116877098231	0.530324756738905
0.697480651173126	0.733070561947344	0.811612082067572	0.549176530999816	0.516619482384934
0.672376330416057	0.654219350271783	0.750516504778325	0.573768691799782	0.511537781874029
0.696124661273534	0.684090525933193	0.777677573581254	0.587836507484978	0.521831710740851
0.695209681287079	0.677784395224952	0.764497659170193	0.562635872816115	0.520331921038859
0.654141927674064	0.623511540658934	0.696579822577518	0.48984710212877	0.50546917933461
0.643316153301163	0.638542128683258	0.696607211944632	0.452653697658254	0.502028729437381
0.624382019851347	0.606268183428573	0.652301295695143	0.459347569305298	0.495201827768524
0.606364871967781	0.582808390204049	0.603555738287034	0.53981835883855	0.483656985939325
0.596876020043334	0.578626028948876	0.579962710353718	0.538316501270192	0.485758696316154
0.597023138689152	0.563462330521675	0.557926240426054	0.520678609913103	0.4894762463233
0.58914648662615	0.534056977082472	0.524170216099552	0.510433838012907	0.489103397363929
0.59279203694042	0.558698789057164	0.524670170678565	0.478796631385295	0.490551006397171
0.57243270601279	0.509981530538928	0.482484223049129	0.438138846117211	0.479957267843071
0.581263822978907	0.526000029610487	0.50179579356935	0.434618338379724	0.488319816792643
0.595240115899617	0.556934356974323	0.521135152978242	0.434192578908436	0.502113071127032
0.593580403005593	0.570597046582687	0.510339626784058	0.442899189714404	0.509749306306841
0.613587194834961	0.570417547747315	0.524600513905351	0.397338252549157	0.516868997349626
0.591138543278992	0.536076876935538	0.490482504708664	0.3749996195428	0.503496282402563
0.556966356462031	0.49665936375768	0.423455961953928	0.332156508121762	0.480982771701237
0.564387410902407	0.502858750383912	0.434125502225886	0.312575848932939	0.480915771990475
0.560371080468201	0.494261665464259	0.432128674420391	0.325704164293998	0.480361576139905
0.529832291130293	0.451121917019442	0.384363490125033	0.28427090902606	0.459017446665957
0.522843327643517	0.456598359074999	0.353604098588615	0.284970778649975	0.451830381218512
0.518104984652855	0.458911340803486	0.347587941488861	0.237265179760246	0.445668589451558
0.518749007907893	0.463077652831738	0.350311054247238	0.205354533691692	0.444787565295249
0.506288827245725	0.416847691980932	0.323956656225091	0.207531385545613	0.438627074801845
0.493773600248456	0.402235205966369	0.32250470234697	0.238241253890106	0.430067244757149
0.474793208586769	0.338872600242434	0.28393379568563	0.203753847867525	0.413377874698059
0.466274328451578	0.323749390611114	0.271654352557138	0.241971148650389	0.411255547786184
0.454610205243661	0.317674759710465	0.295880060164989	0.255290347122041	0.404236207539027
0.448149048919391	0.299465815407683	0.260766747373296	0.279867720249097	0.402105661419833
0.455140232719434	0.310024989385434	0.287450599172169	0.297165761073469	0.412594253934187
0.464323695922251	0.363129197313069	0.290836331144427	0.271182222413774	0.422872505449627
0.458380520523968	0.350090251326478	0.295555362584403	0.290738496075434	0.415880725069228
0.444917045462125	0.3477527953805	0.274257776332929	0.280904443396307	0.415785065458204
0.419326771527301	0.285473608084415	0.210818034750141	0.264220327238605	0.395823069702311
0.374913024783638	0.221759321094092	0.140978468097622	0.235721680301205	0.36823543781965
0.382708850202598	0.249993938261389	0.154824209485722	0.238896928305608	0.365868019542452
0.379193275841655	0.264281057444319	0.148461093420221	0.240956955393855	0.358875842679455
0.375940441863332	0.313773687671066	0.161199281799838	0.256822869575031	0.357684084085537
0.370779451142047	0.307665830086779	0.143019020340515	0.306178422006086	0.358455370975615
0.359293918106248	0.319824659825944	0.124973109754563	0.342970911466219	0.354255184920512
0.370060043515665	0.365277117036192	0.146814595969262	0.370715143173586	0.355061625498109
0.355393324114204	0.344390771641601	0.137950598812459	0.394964214499786	0.347522201529718
0.359748584954352	0.333967548064081	0.137114210921728	0.416495234939365	0.344983141622184
0.403716344142543	0.405001220428807	0.181575079623126	0.459786584766203	0.361069877817618
0.388045694586749	0.397363463762274	0.149248794341797	0.442730358944491	0.352908868092341
0.399029201932353	0.461089975961744	0.175805042281897	0.464478823620661	0.350329542613665
0.368189038079973	0.453766697187913	0.149259948820812	0.363634663487051	0.327622950033076
0.335078889438493	0.431133403346321	0.111249343552609	0.424163718475943	0.301230004491014
0.309710765405799	0.40110815346516	0.0899352921582395	0.415822443782312	0.280310319519679
0.349146170125324	0.459740466854845	0.13403129389547	0.409531572132947	0.298245651181422
0.344886606503233	0.434016852217921	0.129305974401477	0.473088434097924	0.294574154448389
0.367952390834839	0.518716277717678	0.178531304186693	0.492681483642387	0.308305020006005
0.331875500733977	0.467596012133866	0.121199246167951	0.46595654323366	0.277553404544345
0.336050255053795	0.470511000631579	0.133566533349076	0.522900652936076	0.273911122050174
0.333921417607055	0.463953423891127	0.132053558513225	0.551792664564502	0.270537760397987
0.307830867730126	0.421848929905621	0.0877386104630129	0.551113113574864	0.252361357311428
0.306498884983513	0.41417926275696	0.0858958553437981	0.544490176562179	0.253305139501643
0.329488017007824	0.464608994288235	0.135567968463364	0.599722754177871	0.271188543140274
0.327154200022935	0.473218354042925	0.134158044778786	0.642013463324042	0.275641191960936
0.349148873224012	0.501329173492518	0.162571317810358	0.634361195512056	0.282349374705463
0.378243014316478	0.52734572449691	0.203127956244852	0.652658987841169	0.303317677058129
0.395052747564756	0.535085300758337	0.235498846487752	0.674833321172426	0.320820723887842
0.417629971562349	0.548953231534037	0.251423826267566	0.766374660429712	0.340877340434073
0.432389227385276	0.546699038022979	0.255283469236029	0.763072077465096	0.347306808532273
0.44680672806623	0.559984069084533	0.271944821185942	0.761338190019235	0.353357732635868
0.516490388496814	0.715713302286828	0.305184632299955	0.880029864215083	0.400979811551231
0.531482437562768	0.780611371404364	0.305173848909069	0.907435054799823	0.41054052266066
0.532027458536289	0.773581977924297	0.285850604308223	0.957516217026046	0.409205625195621
0.546323183956885	0.778147224282454	0.255739992507435	0.988481341573884	0.410391837645442
0.560448589592118	0.817230039755883	0.272576742994005	0.948920203455495	0.416661972812777
0.55787684811732	0.801779285961513	0.266206516651893	0.945324091736226	0.412449631650626
0.555068541108947	0.756465661992487	0.257169251749781	0.952045687262972	0.410038761570355
0.571257782495319	0.777614003472725	0.270841983212509	0.938091112108236	0.420878443000138
0.58860021188633	0.777925700990261	0.289740852246061	0.941921751225995	0.43429427360626
0.594596297623411	0.77934772935991	0.287573825478847	0.930127219051913	0.446509961896449
0.626904910712952	0.833093939454707	0.333621949200646	0.991931412632014	0.467786226472513
0.613524223621913	0.817522704214774	0.30747284083144	0.979462363574726	0.465513601419872
0.62117729341918	0.801184909440798	0.30728035593057	0.939527390947928	0.475224388438679
0.650054709584272	0.796601034916117	0.316433128995426	0.962322272030717	0.489597519525025
0.658098280251985	0.796771242190689	0.306739699446059	0.937411060555142	0.501578766708995
0.692249722999503	0.824160079420177	0.334681301476648	0.88444756345189	0.523787753643844
0.69240260632195	0.791013194193763	0.316684158615379	0.87279978662899	0.525699847739487
0.693984567603184	0.768277582691503	0.279154350220472	0.810261991149236	0.529322823944718
0.710132542906478	0.758517627236713	0.285881207784863	0.758078051433566	0.535580258295158
0.723944677068827	0.703214978566127	0.265529271341541	0.729604969357954	0.547730077903589
0.723944677068827	0.703214978566127	0.265529271341541	0.729604969357954	0.547730077903589
0.723944677068827	0.703214978566127	0.265529271341541	0.729604969357954	0.547730077903589
0.723944677068827	0.703214978566127	0.265529271341541	0.729604969357954	0.547730077903589
0.723944677068827	0.703214978566127	0.265529271341541	0.729604969357954	0.547730077903589
0.723944677068827	0.703214978566127	0.265529271341541	0.729604969357954	0.547730077903589
0.723944677068827	0.703214978566127	0.265529271341541	0.729604969357954	0.547730077903589
0.723944677068827	0.703214978566127	0.265529271341541	0.729604969357954	0.547730077903589
0.723944677068827	0.703214978566127	0.265529271341541	0.729604969357954	0.547730077903589
0.723944677068827	0.703214978566127	0.265529271341541	0.729604969357954	0.547730077903589
0.723944677068827	0.703214978566127	0.265529271341541	0.729604969357954	0.547730077903589
0.723944677068827	0.703214978566127	0.265529271341541	0.729604969357954	0.547730077903589
0.723944677068827	0.703214978566127	0.265529271341541	0.729604969357954	0.547730077903589
0.723944677068827	0.703214978566127	0.265529271341541	0.729604969357954	0.547730077903589
0.723944677068827	0.703214978566127	0.265529271341541	0.729604969357954	0.547730077903589
0.723944677068827	0.703214978566127	0.265529271341541	0.729604969357954	0.547730077903589
0.723944677068827	0.703214978566127	0.265529271341541	0.729604969357954	0.547730077903589
0.723944677068827	0.703214978566127	0.265529271341541	0.729604969357954	0.547730077903589
0.723944677068827	0.703214978566127	0.265529271341541	0.729604969357954	0.547730077903589
0.723944677068827	0.703214978566127	0.265529271341541	0.729604969357954	0.547730077903589
0.723944677068827	0.703214978566127	0.265529271341541	0.729604969357954	0.547730077903589
0.857308338517851	0.407725559088791	0.724543744223373	-0.0601918609567662	0.377858514284583
0.857308338517851	0.407725559088791	0.724543744223373	-0.0601918609567662	0.377858514284583
0.857308338517851	0.407725559088791	0.724543744223373	-0.0601918609567662	0.377858514284583
0.857308338517851	0.407725559088791	0.724543744223373	-0.0601918609567662	0.377858514284583
0.857308338517851	0.407725559088791	0.724543744223373	-0.0601918609567662	0.377858514284583
0.857308338517851	0.407725559088791	0.724543744223373	-0.0601918609567662	0.377858514284583
0.857308338517851	0.407725559088791	0.724543744223373	-0.0601918609567662	0.377858514284583
0.857308338517851	0.407725559088791	0.724543744223373	-0.0601918609567662	0.377858514284583
0.857308338517851	0.407725559088791	0.724543744223373	-0.0601918609567662	0.377858514284583
0.857308338517851	0.407725559088791	0.724543744223373	-0.0601918609567662	0.377858514284583
0.857308338517851	0.407725559088791	0.724543744223373	-0.0601918609567662	0.377858514284583
0.857308338517851	0.407725559088791	0.724543744223373	-0.0601918609567662	0.377858514284583
0.857308338517851	0.407725559088791	0.724543744223373	-0.0601918609567662	0.377858514284583
0.857308338517851	0.407725559088791	0.724543744223373	-0.0601918609567662	0.377858514284583
0.857308338517851	0.407725559088791	0.724543744223373	-0.0601918609567662	0.377858514284583
0.857308338517851	0.407725559088791	0.724543744223373	-0.0601918609567662	0.377858514284583
0.857308338517851	0.407725559088791	0.724543744223373	-0.0601918609567662	0.377858514284583
0.857308338517851	0.407725559088791	0.724543744223373	-0.0601918609567662	0.377858514284583
0.857308338517851	0.407725559088791	0.724543744223373	-0.0601918609567662	0.377858514284583
0.857308338517851	0.407725559088791	0.724543744223373	-0.0601918609567662	0.377858514284583
0.857308338517851	0.407725559088791	0.724543744223373	-0.0601918609567662	0.377858514284583
0.7437147512346	0.296695931007066	0.647215142511925	-0.108115363936995	0.293365644893398
0.699639023761156	0.245236424931399	0.623831169241896	-0.134192530728554	0.252782700727877
0.615220855708921	0.155075313872343	0.555967762337969	-0.245977531434646	0.180910604632099
0.553555453854186	0.0787473457838365	0.502507632206506	-0.254609315856445	0.144674156030141
0.496953202336122	0.0493451808935077	0.486451911567211	-0.273539076513018	0.0960410611218667
0.471130174612121	0.0304477799791374	0.468958133971745	-0.235004293002599	0.0777087032669238
0.45308322458223	0.0157088458392454	0.465243002145501	-0.252207114193693	0.0721586989998682
0.432974324839216	0.0250317084840275	0.473311318607233	-0.257972864589341	0.0579915643778299
0.422619084300934	0.0215464425622071	0.464766584994463	-0.254493236606744	0.0482939108979901
0.394374763688711	-0.0205400665173904	0.434064306226515	-0.256112094765233	0.0244447689393726
0.410662396363436	0.0305941279576781	0.468507473126572	-0.186103562104748	0.0370789985149938
0.381918984543731	0.000942245565575388	0.460059297938917	-0.213829298363766	0.0187344108876315
0.388204508594571	0.0288853117769125	0.49517586331695	-0.1652016373191	0.024540623325641
0.388890391926642	0.0644501315193721	0.517264531886978	-0.177736073013482	0.0178689737889987
0.354978178175114	-0.0268076391546543	0.465309243891091	-0.210215358248842	-0.013338915652353
0.311764023322567	-0.0649583365649026	0.427207076638294	-0.145459694294039	-0.0583611445660378
0.203154169329326	-0.205808841106051	0.29025022716559	-0.27895446710172	-0.161143955437126
0.128660147004554	-0.248844489638916	0.214371190567464	-0.346036552498064	-0.238949741689602
0.0402479148754932	-0.35666464312207	0.113655761289605	-0.411123773533704	-0.313469315617288
-0.0669807959065135	-0.451390921076058	-0.00110901764242429	-0.572228836831129	-0.425001091064037
-0.170554374053567	-0.529448476882706	-0.0884151699917053	-0.642347176819664	-0.541996303357478
-0.285322328001525	-0.630227808069246	-0.216388741835108	-0.761854278501061	-0.656821954019741
-0.414035948127237	-0.762986783410301	-0.357623772008771	-0.858288136488792	-0.784852879003781
-0.537739869032246	-0.81482691736622	-0.448662402411869	-0.983346116739089	-0.900576922156167
-0.661719121209797	-0.929879975331971	-0.580525944737333	-1.12756457426583	-1.02789968552003
-0.782419316323687	-1.04650100389558	-0.713455835567379	-1.27440294450541	-1.15413336727637
-0.883483638882948	-1.14671606690784	-0.800038652821111	-1.35407478288283	-1.26158684462722
-1.005760591958	-1.26606473852516	-0.921450353209686	-1.50634318474651	-1.38487403850519
-1.15064758095533	-1.39191506228266	-1.08930982745738	-1.64172495057563	-1.52113374691974
-1.27800592057104	-1.51228817497399	-1.24283240758621	-1.71956867416555	-1.64574734461264
-1.4227758615992	-1.65971740917217	-1.42226516426262	-1.8836875847424	-1.77904877033353
-1.53975991429717	-1.77676275960731	-1.56408623747954	-2.0291803155905	-1.89674928278502
-1.57200775195124	-1.81574231588563	-1.62609044358557	-2.0916813025062	-1.93875336776663
-1.59944903554274	-1.83098344671987	-1.67682204589181	-2.08732113616507	-1.97020706998579
-1.56098597515117	-1.82165626001665	-1.66629660835567	-2.02660399497969	-1.9540473403003
-1.64660188908837	-1.89797530555466	-1.77432994240407	-2.1133547665419	-2.03154840216621
-1.65587195987659	-1.89751512655337	-1.80971053267508	-2.0843267795404	-2.04407484018278
-1.71789426003153	-1.98061170608029	-1.91816310060049	-2.18764556371608	-2.10408505441881
-1.80570393339609	-2.02570106946674	-1.97276553545901	-2.18327409251142	-2.18706285434554
-1.85175335248453	-2.03630097875871	-2.00321720217648	-2.22781873720623	-2.23891386293856
-1.87348353336699	-2.03738938303729	-2.01118764510611	-2.15014805450255	-2.26646122938387
-1.89113783194804	-2.04082248508685	-2.05745901182735	-2.21374087514354	-2.30206982820085
-1.94844668469534	-2.09002048046309	-2.13826801323426	-2.22045957018247	-2.35172527433807
-1.94908435010434	-2.07699017897174	-2.14614789615807	-2.13831711670782	-2.37039723721461
-2.02564883063796	-2.12981111904319	-2.242772877072	-2.23696234945033	-2.46244640248055
-2.06738771729291	-2.19864437067965	-2.33624574667853	-2.22275407386379	-2.51437535339618
-2.1679256954078	-2.30211878523691	-2.44953126617091	-2.39026737252023	-2.61682576091014
-2.26993322696568	-2.39601943409064	-2.56790630615862	-2.45801143651693	-2.72625195656718
-2.37260912200571	-2.51384155607679	-2.69499367654027	-2.52272275144061	-2.83686067029387
-2.48682458650684	-2.61891570343161	-2.81038400451277	-2.61619913170093	-2.95402415045996
-2.61394387257478	-2.73018122078086	-2.94877436451882	-2.73025922669164	-3.06889939965726
-2.72240383638701	-2.88121021953122	-3.07945890923471	-2.80219573639018	-3.18162224890338
-2.804199880026	-2.9687641968578	-3.1777930850492	-2.81318830256355	-3.27315299395176
-2.91828582501835	-3.105687782104	-3.32064027516207	-2.98571578771818	-3.3937686320947
-3.00325651507815	-3.22819864713424	-3.43244878183645	-3.08799689424803	-3.47668616135942
-3.04338176810702	-3.25453971730594	-3.4616478076465	-3.10112358520136	-3.52719874443804
-3.03823323958842	-3.24073479748152	-3.44076567075375	-3.17560488509553	-3.53612274432893
-3.04159600037124	-3.23884611598496	-3.42590500424786	-3.11043706785385	-3.54262517823357
-3.04045308327812	-3.25871848471845	-3.40301737402469	-3.14378239449931	-3.54652612574503
-3.02825746581978	-3.24219534019448	-3.37216359546732	-3.15366372409089	-3.55376859897347
-2.98334310508625	-3.22025754075985	-3.31106061495784	-3.14319099290473	-3.51638419236192
-2.942829990652	-3.2202861974747	-3.31036181777224	-3.12411395836711	-3.46104195532839
-2.81348673949879	-3.07794382587216	-3.1785451169375	-2.96027370585774	-3.34617856548926
-2.73923609514823	-3.01821520168151	-3.08590903878465	-2.89538720541023	-3.26196696403466
-2.62429093595851	-2.95195952490995	-2.98500914646846	-2.76946487417804	-3.15021153324981
-2.53326065102033	-2.89400114688951	-2.87838472888751	-2.63911821841906	-3.05060921008908
-2.43380015778812	-2.79104964941644	-2.76132845091936	-2.51909101069691	-2.93936755961036
-2.36818467635779	-2.72355634762086	-2.71871847329532	-2.42786592399194	-2.84454521437042
-2.28517645611797	-2.65602343106887	-2.62163418004676	-2.35787866762367	-2.75259549612459
-2.23851914391795	-2.62946124146357	-2.56413502230383	-2.25740266480726	-2.67788690538569
-2.14892085135477	-2.5633941212098	-2.45483091719211	-2.19280371489084	-2.58788536426047
-2.03812832560891	-2.41565792357485	-2.30590698855393	-2.03339687056673	-2.47148690611963
-1.95934227248293	-2.34287160242368	-2.18629351039327	-1.96883361474709	-2.37388434496399
-1.85446475073233	-2.18277924227324	-2.04338644456357	-1.85745908017088	-2.26082159077203
-1.73083894976265	-2.03510036997263	-1.90391610227607	-1.76617123925748	-2.13736554945472
-1.65234060980023	-1.94559440445069	-1.81210977455753	-1.73453504002228	-2.04569003895626
-1.54250763520838	-1.81385723370914	-1.65610022540837	-1.62506950778503	-1.93379588704129
-1.46983849431562	-1.73337335899	-1.55695589336756	-1.5649499185016	-1.85303651263581
-1.39935828207606	-1.62890305489122	-1.43313564505187	-1.46188399863366	-1.7762988845846
-1.27193264910857	-1.53692159475136	-1.3594052861904	-1.37957311066853	-1.64851271400842
-1.18153137999989	-1.46510501827038	-1.28541825400993	-1.29334526257764	-1.55266639089655
-1.13417993732587	-1.44044142596935	-1.27562905980415	-1.3152129331395	-1.48934000376784
-1.0536043102501	-1.35401356776839	-1.17459675346844	-1.19183682362232	-1.38718445653633
-0.978777359782129	-1.28141521985569	-1.09423456364121	-1.11292490782505	-1.31718991064282
-0.914919933624467	-1.22696143198265	-1.02797318977071	-1.04718292330723	-1.23658987189471
-0.802953822633056	-1.1059952391056	-0.887537425370472	-0.897826582979573	-1.11448026553933
-0.720486363887327	-1.03700992337064	-0.790506471683095	-0.878672374787542	-1.0126381818414
-0.603253775972709	-0.912724892049384	-0.667615457192613	-0.773782824201353	-0.894860864961865
-0.510565905758258	-0.83702686226086	-0.563210043658104	-0.680907428687976	-0.789151321256634
-0.41796970639267	-0.762750108527223	-0.461998061213706	-0.585992405254607	-0.680230671961591
-0.310361313589085	-0.675835320173491	-0.363518255706967	-0.488547242192107	-0.563090086723191
-0.183539137992537	-0.555605808020103	-0.219647695165535	-0.398097709254343	-0.449722001512848
-0.136606402609275	-0.514073363687755	-0.17865244759817	-0.303768028758846	-0.368387804042552
-0.0401121637967437	-0.434699628861881	-0.0673712576746618	-0.302408846582724	-0.272507620344799
0.0709383555431602	-0.311708248970136	0.0619872699460223	-0.180798916887303	-0.152262441873164
0.156580685410109	-0.194401103277036	0.167173512977853	-0.102705027482478	-0.0573752486245232
0.216845483697134	-0.0730414264347827	0.259108333043266	-0.0979558760358384	0.0117461034080714
0.258430653490127	-0.0061323502470951	0.322668306992807	-0.0886208602568517	0.0665074133731485
0.344321654038858	0.0909174363163109	0.421756075707111	-0.0239852689025337	0.155986362688818
0.414720393615588	0.188603316152649	0.510100877945062	0.0569766651974627	0.240191804110922
0.461884738780431	0.21988634571911	0.544130852641404	0.125395033807186	0.311667010127108
0.524326898972752	0.307356729641096	0.619518929771885	0.278642168454014	0.383385778911803
0.570061636218143	0.359057915375176	0.696980987991002	0.297327996299652	0.430015055488617
0.53756882752924	0.335206822227795	0.664228496070229	0.281058896551283	0.429443299968198
0.572602353768979	0.372580452911078	0.707446016140179	0.301054067318589	0.461453372778851
0.614404540380123	0.430718378977543	0.768676434731752	0.318482643855892	0.492946001526842
0.63941051183349	0.509783714805073	0.810345221663239	0.354521989655212	0.515211987082506
0.628582133359351	0.507578104642084	0.805443707312371	0.388807880420428	0.522316796497031
0.649337906505417	0.541121920140612	0.827506683144893	0.357278402157676	0.525364835081824
0.671196629498181	0.576997967444815	0.847695337521794	0.387292828192669	0.547334013829818
0.725331072331333	0.652715938345107	0.922175158870499	0.40685692477489	0.592490609529263
0.753414194711014	0.720338884774162	0.947509746654403	0.469770749001704	0.63115117473439
0.768458048888103	0.694947813293577	0.957035513304858	0.506584966223427	0.643220710153043
0.774064478122767	0.727011908318845	0.971425666243167	0.561203446646075	0.654702543742757
0.757498868314332	0.710447020563669	0.95851841477855	0.537747910023015	0.643205077922604
0.726203023894483	0.683036924959985	0.940102217129066	0.577545199525451	0.630043164431179
0.735860326972494	0.695278119125176	0.955063776151569	0.549269561317307	0.631525704415773
0.731572510957913	0.682072416762004	0.914046233302746	0.558847507597857	0.631959355021713
0.739425126642579	0.664146558144474	0.908981387389565	0.543491587161031	0.63921541061906
0.76450873200887	0.674675965792189	0.925597151805655	0.581761852364209	0.659020722999992
0.761091565901432	0.664664550374681	0.91577065235673	0.590977754146002	0.666604136898079
0.760225974072211	0.671096740241314	0.912720585171508	0.588467944217274	0.669240447139965
0.758798889746128	0.657427388541872	0.916613140840547	0.607017396024979	0.662157808153604
0.769583973786241	0.658472936285091	0.943277401935625	0.582611743920854	0.663009876324689
0.749041811059853	0.665411968275379	0.937543847036529	0.538645344193393	0.651653478018825
0.753817755876603	0.700107326766602	0.951285688345365	0.519864820889631	0.651056280822077
0.754796667002913	0.690034243862966	0.943268442670566	0.476554248369875	0.646165645099391
0.767792599736503	0.703269265805019	0.952559500291062	0.485449043261895	0.644920325514269
0.761151990652882	0.682839361536848	0.961095022833411	0.455464025775511	0.640453553878332
0.784325373368141	0.738305498835965	0.987646075137284	0.490939164746151	0.653464823543201
0.782448247649753	0.756120871901472	0.989989757601951	0.479430583707539	0.648690739399969
0.786708553647123	0.776960733182887	1.01017349926755	0.504171849115864	0.645951224006677
0.760424714381063	0.739755408962458	0.9987852979544	0.483314125505216	0.625594732911254
0.787179857272064	0.778193032999035	1.06074075822484	0.406047797181787	0.627926541865235
0.723468160217045	0.737807779836117	0.972755573365066	0.42193706486521	0.596917357220204
0.71916210069152	0.740510697442442	0.974078876161978	0.470154900037951	0.600719858948802
0.713428655747097	0.733013378613412	0.975924302346448	0.534610402979035	0.590358455116494
0.662242257888198	0.642657013672419	0.901029256549145	0.545004277135373	0.559926226956467
0.653483169389713	0.652031174126303	0.873675254872393	0.592182294466731	0.556459159249726
0.665884544965573	0.668279163933189	0.892040336901982	0.555612939767277	0.564167146331646
0.641852275460927	0.610035206021124	0.858283541462325	0.596739166391825	0.554094789806203
0.674038641626674	0.662693009075694	0.910929688074788	0.627737506594821	0.573304553740408
0.654144807113183	0.617357066031049	0.873342040329641	0.566702321650128	0.565519909001322
0.629884604222683	0.583282237229674	0.81737377185808	0.543005269114638	0.541690704805995
0.667819918518566	0.61244896051908	0.881688790558392	0.544466933558868	0.551698684221693
0.700519387760943	0.644746982221163	0.917419838169397	0.598755965619028	0.570050629697171
0.681810779929826	0.609015155361779	0.86229161291468	0.565418248336006	0.561737995081735
0.699994278264608	0.603234230957105	0.869373692604792	0.562696121238882	0.569828488451377
0.735303802789513	0.605700582132972	0.917177091758031	0.558711491469172	0.576118926184771
0.707375208064043	0.562609235473222	0.915078825873531	0.61653571753987	0.553538172359763
0.721128060936706	0.592799134206833	0.932211032010588	0.648577712156208	0.566177014232696
0.731569465389904	0.585973853028413	0.949831628508131	0.627621808079905	0.562342264313006
0.737608419026975	0.582035707068595	0.96018764819827	0.597002164810883	0.56152763797486
0.735957889923597	0.569536041909608	0.94646932887952	0.54877706753001	0.559918092227777
0.767742715274823	0.596323354261853	0.95625162097829	0.559175385756723	0.57441332673155
0.773604627610298	0.564305705989637	0.939670587763361	0.592267250748028	0.576022705971219
0.790124213539593	0.583366192391832	0.946729709366078	0.60779534811521	0.588056476710826
0.792058213094049	0.612563269060943	0.941129572593397	0.648726155370506	0.596633662180751
0.791433372617718	0.610996470692189	0.945127972788322	0.607898519813072	0.595104543804345
0.808794274519999	0.673726474967344	0.970739767367764	0.641273967646706	0.602062348339422
0.789300304845741	0.668220694552178	0.956243141560952	0.607377841445606	0.594021599231255
0.775379464821353	0.64361620324751	0.929851986712116	0.639151017109602	0.580132023576923
0.779752959799146	0.65402363819157	0.935666140563555	0.705837890058939	0.58840365391324
0.770636150401032	0.668384747304857	0.916308907131245	0.730001537899875	0.592357101810975
0.789461124996915	0.727191355639091	0.922197379994689	0.822276270092349	0.604061099136802
0.800574527480929	0.72769625440846	0.915786235006908	0.819233460696823	0.608652581447616
0.809745825628098	0.724359808838801	0.926304994719586	0.810887100738987	0.619554838856878
0.777071440458312	0.680899886615482	0.879386580278906	0.849481790091685	0.601255972932244
0.77557317525011	0.739520437290927	0.902844114442729	0.900537453185899	0.608118252711377
0.773882825627044	0.757524595764877	0.88089105864197	0.923492947887045	0.615018157368677
0.784882628729277	0.778054552433609	0.903083334583969	0.869165544403534	0.626192767971261
0.779563665137572	0.800264500991537	0.913059363273201	0.863220873955021	0.624745652503779
0.768092718158881	0.799163685342773	0.902778202848197	0.821055392165317	0.626567039568866
0.786364228277244	0.845776210181576	0.888886547550108	0.820632311452808	0.647494311558422
0.766644054897928	0.815366119390354	0.833251067371712	0.838291432198873	0.643327596114928
0.814264129791458	0.865024378086807	0.898121111654509	0.85934030533707	0.667362197486278
0.81039237973834	0.858760415244219	0.888034778894975	0.860562419311845	0.653437738229955
0.784784557447184	0.830529844042846	0.858717327421288	0.797520506345621	0.637788058135699
0.822982010471662	0.868647264915966	0.877434389827565	0.819035335759627	0.660997173730371
0.815462460532408	0.817806431027416	0.855384900364096	0.844297412124876	0.658093056602811
0.803204364152779	0.832100469679473	0.828652364650018	0.979730844552577	0.636742038457072
0.810862280617975	0.899985829381014	0.818561319487654	1.01301042712083	0.633058756005987
0.778076014140031	0.895703995079156	0.781612854217556	1.06484658296742	0.596547652314607
0.7738599747105	0.910076143804484	0.781328981599818	1.10323880800508	0.581691261674454
0.77129705723726	0.925235597761273	0.788637428180044	1.13194217092524	0.583400458056011
0.737120038906528	0.869335935787852	0.748273337112284	1.12239172468241	0.566218493792836
0.690819004636406	0.815051060582683	0.691235631985304	1.10330071046165	0.548931807738963
0.688820078741549	0.832654718544925	0.698706062558126	1.14370456012241	0.540396092946856
0.661521940414438	0.794624090255616	0.669565674144184	1.06183813623301	0.521434189042649
0.644510096872559	0.79766941356009	0.620349799664182	1.05895989532919	0.516082438413617
0.664118210562885	0.835494762096187	0.61117905321354	0.990252076270571	0.53861172158702
0.693295818394223	0.854895262758066	0.654099764719771	0.95921752406463	0.543362063902658
0.696937667818786	0.87013394633345	0.648265057067281	0.990661779066266	0.549249222608202
0.69073149980067	0.863053664718652	0.628231547687132	0.968958958278876	0.545873163386626
0.700734774370217	0.888972131198888	0.640832611122692	1.02115439541141	0.550271601710792
0.677315527566014	0.856071752897873	0.629927469654396	0.991221271428737	0.539308505470008
0.68925001744927	0.877214097032955	0.656043833478191	1.02545836302317	0.540136515897304
0.686175779179986	0.854327053769703	0.648063374378343	0.967696328419485	0.54015414798677
0.696591782604358	0.848625350246891	0.66298487863094	1.0028930939848	0.556465319185233
0.718499463899255	0.865132160192473	0.705398974873142	1.01871750637065	0.564920514753445
0.717057921696958	0.846656088544085	0.717781485169329	1.00190993816606	0.562972126517622
0.722506918011694	0.862254719119504	0.728299678946112	1.01139874077587	0.555246721354296
0.692458183767718	0.858179716122651	0.750402076714225	0.963126986477219	0.528980415404899
0.686689103837345	0.861424282589038	0.750479060101702	0.906482052899488	0.519261849699451
0.694860278268038	0.878152314558805	0.755307168480059	0.895466871076666	0.52060740067928
0.684818070016816	0.865692728919279	0.762245392910947	0.854497169490959	0.517368453733065
0.706320416223412	0.873845117202852	0.793699550501389	0.857144789842031	0.541714075523552
0.693043520947298	0.867768147054097	0.777068328794783	0.849190945120161	0.532489359796803
0.732402479553683	0.902589193711797	0.814951861247902	0.82023080430591	0.556996845897947
0.738174267454446	0.876587909885137	0.793355778983554	0.768142611606643	0.553214590836439
0.741268017365005	0.869611614327238	0.800934115314881	0.757269654915878	0.54419773061368
0.707168711365625	0.828208965986013	0.747828070014435	0.801511161173424	0.519942082797319
0.709803209043612	0.811593803678844	0.722315349861296	0.843491644172458	0.518766459794005
0.699879709005265	0.777272774176907	0.685581719113561	0.867014752502676	0.507859122079033
0.699416732798572	0.753797400705669	0.674689641902871	0.884815725093914	0.504614460289772
0.708693116714475	0.774914259070163	0.690968543331606	0.877744213362886	0.511013977868161
0.708236497210471	0.778146313664641	0.674355563673017	0.88373334353064	0.506509188129386
0.691757859648024	0.748050183525694	0.618567529670381	0.886184809230162	0.501955517480242
0.69843881484323	0.739364287483284	0.59511106586362	0.876260635865473	0.507517443277907
0.7128091773621	0.741189722576895	0.649772125681395	0.867307313733918	0.50953310681994
0.747123070142003	0.791814422414778	0.695365506749361	0.897068330942555	0.528932447810633
0.732012363158856	0.744414946339543	0.645365404841027	0.769691375804519	0.536127438559057
0.737145340791649	0.702477871148797	0.655147302237968	0.725043183234368	0.538902584583046
0.75345743980283	0.695786947112413	0.656475786705614	0.641418592581337	0.558209863832735
0.753213331353455	0.705787529995977	0.638231898446652	0.635150375277767	0.568609148952842
0.755660116477018	0.708156727841307	0.63024088243985	0.650494406627704	0.569417103394473
0.756855160239588	0.710828625039939	0.608625510932352	0.627336410049266	0.565736316478846
0.752536716608553	0.712916250000852	0.582516592785046	0.583155589503276	0.548788010600184
0.7480247183481	0.681939483145478	0.571370787824313	0.554518035762114	0.547470928789923
0.740797733305282	0.684525398540924	0.54404572985201	0.614986701477678	0.549462431259078
0.722240387324081	0.667538163027537	0.527504217344998	0.598363002233813	0.533662206191424
0.703014835166666	0.615467750016478	0.497233815859831	0.614304877224393	0.514996980806511
0.690229176046829	0.643986404387058	0.47854990972919	0.655786032303895	0.519163823352369
0.697059919047594	0.649153605312241	0.480147641229016	0.649833689868429	0.526228755402733
0.673243325219548	0.606896366515011	0.461786523772103	0.675179869566267	0.510361087075353
0.662121244525177	0.621224046465284	0.441416371975902	0.585519250412235	0.495383289573
0.667719134068984	0.627385237224662	0.419256499478564	0.580401794145936	0.492868944955545
0.634142164817619	0.592448616473082	0.37501227373005	0.55882155015622	0.480329151771723
0.647957914367045	0.608423094170657	0.389792179078379	0.572841492508699	0.478482969557743
0.637232267853104	0.589592003116433	0.357061938930377	0.51511276598563	0.460800509914489
0.607280920996366	0.538154132816853	0.296571160958576	0.50085081161215	0.44522295571071
0.601324703761022	0.524523227390053	0.263682219121518	0.552601309329614	0.448059533033067
0.590121450204916	0.477850019598061	0.223651496524548	0.569682876168079	0.452046703681077
0.597167996138475	0.479029092656152	0.169941172971329	0.561311630362494	0.463290269384701
0.591715969733266	0.462628230747026	0.155860058063271	0.56605316172899	0.466314929590806
0.592929813045646	0.432713934576996	0.156923303164089	0.51988340641709	0.472329329069204
0.594998447919306	0.418742521339448	0.146524744059338	0.513319841463305	0.476552358083852
0.579433683235133	0.407574228102332	0.101961240659731	0.55234928309991	0.472364231935446
0.562549364253455	0.36789417531544	0.0700137373056567	0.567791620185668	0.456070309575548
0.539057842033161	0.348114895513489	0.0548576225369163	0.558925425502514	0.441005708842153
0.52429795903262	0.341572682261086	0.0550118221695779	0.536350739569879	0.434802887565642
0.5074329269072	0.344097929097075	0.0350490312796558	0.509872377905128	0.435685971480207
0.503369737116786	0.346216288772967	0.0420310355708975	0.493605995842499	0.435303385592104
0.507353274482458	0.334071330176868	0.0441299192348099	0.424346291754429	0.444594405783493
0.528629891515101	0.391053789425503	0.0652582029238253	0.406285645723244	0.457767172157377
0.536978751504476	0.423501938380731	0.098418680619209	0.411055163292448	0.467691829524392
0.564240114818825	0.467315753705821	0.11062005219809	0.433280025939919	0.484314122889245
0.580803446346377	0.466531127406395	0.133152931917044	0.463893528450593	0.499194423270033
0.58737722933798	0.472770085408015	0.168608402885447	0.46333456610236	0.503031813989681
0.573368171734484	0.441461440326575	0.148341476240758	0.440871959992819	0.493966216633545
0.546630450444513	0.428300452080627	0.0695151143486868	0.412080084487779	0.481254220357439
0.513868330352707	0.377884217300146	0.0241276965701864	0.355089687806223	0.456743230803625
0.506130944403196	0.358179667186013	0.029584751098365	0.381763057095746	0.457952134439029
0.504846550989542	0.345967696405005	-0.00187691068285023	0.367461649246489	0.462442571422149
0.497848294772518	0.343682622438213	-0.00460094339303506	0.366237513700769	0.46203027864466
0.477937790274279	0.299342338287488	-0.0346246068765976	0.299714158311064	0.443273550408141
0.483590891456195	0.298924168792041	-0.0145994252241416	0.247912642565503	0.446157349156379
0.479812263792958	0.314558148076754	-0.0328629359038906	0.251151510565153	0.452429537280929
0.506385397085341	0.3802745900751	0.0107343847358821	0.297455759392188	0.470802660354142
0.489061332571193	0.372582561064102	-0.0168943111690513	0.310137579563359	0.462501078516097
0.509650756683998	0.385673578208566	-0.000497362182870025	0.320482269003927	0.474463119060145
0.524334071362168	0.388755918952716	0.0144935920267987	0.258088371562672	0.482521856138141
0.536029590566649	0.436363539422391	0.0270911932761338	0.32732658291289	0.497625417913573
0.489331433553673	0.322653542336983	-0.0650500616008637	0.289522393943972	0.46830675956065
0.451982139110998	0.267310798588636	-0.131075337089	0.257355258551674	0.442578107224471
0.456649266989803	0.273800018485526	-0.125244365650728	0.264834147594327	0.446350571378397
0.444045883518655	0.22678016238889	-0.1556741585151	0.344129396477368	0.450284596836041
0.450238324486869	0.234070282069963	-0.16307003547242	0.348753662436685	0.457317716632822
0.445551316067258	0.2239078163814	-0.203210991534147	0.316001755481188	0.457769836042116
0.407485011292841	0.144123628497779	-0.257936580165755	0.312012357296985	0.434889810861085
0.375651362494918	0.121036232392017	-0.285728154190863	0.294769099124827	0.414038841530329
0.376828589922627	0.129774677794032	-0.269647088353982	0.313491775602104	0.40441752823075
0.351491665892445	0.114688891053093	-0.284490758317516	0.261729375055532	0.389458859757863
0.330582794474408	0.0862054334986963	-0.322710628300369	0.306761286892794	0.383890681616585
0.36253419879875	0.116700758173077	-0.271691254160683	0.377940846229269	0.403952651060139
0.371190575666604	0.138322629412618	-0.249833828949775	0.360066822511329	0.407249180707555
0.384755331212981	0.186188266351971	-0.2355047650409	0.362094840153207	0.4075604198026
0.354497870169737	0.144921973866059	-0.280086197422391	0.283445930844875	0.380336286760664
0.3429686071342	0.125577613900013	-0.28457861022904	0.275789564124232	0.365854821702644
0.343556959817776	0.143772207749237	-0.281141235178349	0.223667458979002	0.373176873294167
0.357897710670726	0.18406410800205	-0.279301356820178	0.247089285780303	0.379498332743025
0.333989321875162	0.128290803884698	-0.310944359487967	0.257920697715516	0.367173961472004
0.348879809916884	0.124999648564316	-0.309950045436183	0.375697350768615	0.374121511979373
0.371559394455561	0.122277878704762	-0.302371276003553	0.372485149556915	0.377373078107631
0.365399520916741	0.109672360555435	-0.319802756366554	0.352489528591377	0.369315596449022
0.345522336183383	0.0733921305224769	-0.325490498297042	0.340055441158337	0.359966493570127
0.322476048917498	0.0291792164910058	-0.354618161853315	0.333848135065615	0.343258847613565
0.287831201090991	-0.0225251339430059	-0.398730404461604	0.294635012108303	0.324412328037498
0.285491951125832	-0.0309154494769645	-0.41062390646416	0.283704126107369	0.324196120227244
0.296728863108516	-0.00299190443138939	-0.404104475369909	0.272489374932266	0.332064810126199
0.288838997060531	0.00223047582541665	-0.39810663244443	0.263114184362622	0.323476013825623
0.30373442817006	0.0130778217960766	-0.36266834285801	0.274940587133057	0.331342007685946
0.315472663682781	0.0271214625666106	-0.358720835665277	0.279396699077004	0.341606758670658
0.334846470707081	0.0704264156206844	-0.32345969412892	0.271582754955824	0.340743854086769
0.348775453269618	0.127483899709305	-0.285424599820928	0.316165298562595	0.354355349121533
0.368632949198383	0.124475589247701	-0.285506338418422	0.355725856462153	0.373154466855235
0.420230489985712	0.210961441087545	-0.212783869443152	0.402708258599337	0.413434905534569
0.421664836764885	0.23004960992047	-0.223631241273105	0.43421654756257	0.420815495384801
0.40035454719617	0.203205983314889	-0.247597498415926	0.391973474866979	0.413707193555577
0.401596308107481	0.178783140550663	-0.253593133001282	0.388404911101003	0.415432484687855
0.422615343969221	0.211619249475174	-0.232484138473331	0.408209872302957	0.430153470494986
0.414329225125224	0.228020256916878	-0.232492204464412	0.350232854051691	0.425922961789314
0.430368818160344	0.283701545838053	-0.235293355469284	0.416916975592705	0.445032181105131
0.447963045718584	0.292156116679151	-0.209535119093443	0.371065159352126	0.460393322024954
0.478925917446423	0.356077425952415	-0.153083517749528	0.367208000935688	0.487221153083978
0.503253324623498	0.393398417880208	-0.141299398969928	0.349688182295955	0.510391925234704
0.495665355517518	0.375618414917864	-0.175314354811513	0.31108709672186	0.511066996638346
0.496365552448639	0.358134236267123	-0.169971727525575	0.314023347215438	0.508484481912518
0.504937140499675	0.363034722623056	-0.148091504944645	0.301673529230324	0.507597955598441
0.498207395415762	0.355367906268648	-0.122637974141573	0.269274688781506	0.501234910842469
0.546469180832983	0.448584594713665	-0.0698728249588918	0.274491229859251	0.533053864482091
0.574352422593883	0.45386774477718	-0.0381898387647873	0.240967450879136	0.546519163391621
0.591462634402432	0.47962365449546	-0.0399493801113223	0.212286213916995	0.575162827107961
0.616491953696628	0.506764973563982	-0.0268736705094168	0.29626525783357	0.591204899857778
0.652325193979584	0.565049886691637	0.0141969099862325	0.241469935823712	0.608896853517575
0.65936095049989	0.557136037956039	-0.0045491750438374	0.138715193149422	0.609318125682073
0.659878666494543	0.532842696959312	-0.034130696601533	0.160460514941486	0.611025023620781
0.627361611808882	0.462905765974736	-0.0935364305460829	0.165538887577763	0.602629622655163
0.656208751893396	0.488319994808237	-0.0674350462695614	0.174332532838688	0.620541041292878
0.663899163968394	0.486709833505462	-0.0690761925168417	0.132610920176452	0.625487853008912
0.709453935685645	0.521964859163529	-0.0431777393709629	0.197410002156124	0.64894412802016
0.709453935685645	0.521964859163529	-0.0431777393709629	0.197410002156124	0.64894412802016
0.709453935685645	0.521964859163529	-0.0431777393709629	0.197410002156124	0.64894412802016
0.709453935685645	0.521964859163529	-0.0431777393709629	0.197410002156124	0.64894412802016
0.709453935685645	0.521964859163529	-0.0431777393709629	0.197410002156124	0.64894412802016
0.709453935685645	0.521964859163529	-0.0431777393709629	0.197410002156124	0.64894412802016
0.709453935685645	0.521964859163529	-0.0431777393709629	0.197410002156124	0.64894412802016
0.709453935685645	0.521964859163529	-0.0431777393709629	0.197410002156124	0.64894412802016
0.709453935685645	0.521964859163529	-0.0431777393709629	0.197410002156124	0.64894412802016
0.709453935685645	0.521964859163529	-0.0431777393709629	0.197410002156124	0.64894412802016
0.709453935685645	0.521964859163529	-0.0431777393709629	0.197410002156124	0.64894412802016
0.709453935685645	0.521964859163529	-0.0431777393709629	0.197410002156124	0.64894412802016
0.709453935685645	0.521964859163529	-0.0431777393709629	0.197410002156124	0.64894412802016
0.709453935685645	0.521964859163529	-0.0431777393709629	0.197410002156124	0.64894412802016
0.709453935685645	0.521964859163529	-0.0431777393709629	0.197410002156124	0.64894412802016
0.709453935685645	0.521964859163529	-0.0431777393709629	0.197410002156124	0.64894412802016
0.709453935685645	0.521964859163529	-0.0431777393709629	0.197410002156124	0.64894412802016
0.709453935685645	0.521964859163529	-0.0431777393709629	0.197410002156124	0.64894412802016
0.709453935685645	0.521964859163529	-0.0431777393709629	0.197410002156124	0.64894412802016
0.709453935685645	0.521964859163529	-0.0431777393709629	0.197410002156124	0.64894412802016
0.709453935685645	0.521964859163529	-0.0431777393709629	0.197410002156124	0.64894412802016
0.330298480145751	0.0134893954092702	-0.26105756208173	-0.338950264404224	0.443375117566794
0.330298480145751	0.0134893954092702	-0.26105756208173	-0.338950264404224	0.443375117566794
0.330298480145751	0.0134893954092702	-0.26105756208173	-0.338950264404224	0.443375117566794
0.330298480145751	0.0134893954092702	-0.26105756208173	-0.338950264404224	0.443375117566794
0.330298480145751	0.0134893954092702	-0.26105756208173	-0.338950264404224	0.443375117566794
0.330298480145751	0.0134893954092702	-0.26105756208173	-0.338950264404224	0.443375117566794
0.330298480145751	0.0134893954092702	-0.26105756208173	-0.338950264404224	0.443375117566794
0.330298480145751	0.0134893954092702	-0.26105756208173	-0.338950264404224	0.443375117566794
0.330298480145751	0.0134893954092702	-0.26105756208173	-0.338950264404224	0.443375117566794
0.330298480145751	0.0134893954092702	-0.26105756208173	-0.338950264404224	0.443375117566794
0.330298480145751	0.0134893954092702	-0.26105756208173	-0.338950264404224	0.443375117566794
0.330298480145751	0.0134893954092702	-0.26105756208173	-0.338950264404224	0.443375117566794
0.330298480145751	0.0134893954092702	-0.26105756208173	-0.338950264404224	0.443375117566794
0.330298480145751	0.0134893954092702	-0.26105756208173	-0.338950264404224	0.443375117566794
0.330298480145751	0.0134893954092702	-0.26105756208173	-0.338950264404224	0.443375117566794
0.330298480145751	0.0134893954092702	-0.26105756208173	-0.338950264404224	0.443375117566794
0.330298480145751	0.0134893954092702	-0.26105756208173	-0.338950264404224	0.443375117566794
0.330298480145751	0.0134893954092702	-0.26105756208173	-0.338950264404224	0.443375117566794
0.330298480145751	0.0134893954092702	-0.26105756208173	-0.338950264404224	0.443375117566794
0.330298480145751	0.0134893954092702	-0.26105756208173	-0.338950264404224	0.443375117566794
0.330298480145751	0.0134893954092702	-0.26105756208173	-0.338950264404224	0.443375117566794
0.319577748486109	0.0214609379578818	-0.253210374315825	-0.307479977484448	0.432744512678951
0.308306101416742	0.0278270336856943	-0.226502175942591	-0.302846398774287	0.430671129364771
0.313793074506109	0.0544872550791534	-0.193905297024182	-0.280902187395929	0.426274761151802
0.336510313781882	0.0843470200295756	-0.146775555922777	-0.241373168440973	0.434614706757555
0.330934838887	0.0764758602822667	-0.138809601818486	-0.235911750819527	0.429625796675125
0.311749394446139	0.0527130177787088	-0.14077730318045	-0.204761487187926	0.42826192886239
0.283811469426277	0.0374671318366275	-0.157436031033517	-0.0888857927559774	0.423887630923308
0.268726694443069	0.0540623618247039	-0.158673644943159	-0.0376296213802098	0.41484129418414
0.262206454391139	0.0264788626678157	-0.151483300059673	0.0063058150715242	0.400399519844072
0.263645538826827	0.0183588971546232	-0.136368762066322	0.0169303840978355	0.392532995831185
0.27548289057241	0.0252616009438224	-0.0924472608731192	0.0292886255072628	0.399071043225665
0.271063588267692	0.0395399501319596	-0.0744650724677642	0.091078121504165	0.397193568501968
0.260647587367655	0.0461561833285215	-0.0858772007040152	0.155597327999284	0.384613467995785
0.236842655144522	0.00719275087592277	-0.135885501969673	0.222427088443082	0.359790284861611
0.217275887125852	-0.042071819677457	-0.151096421659185	0.276003963481338	0.346244047506928
0.194092009571837	-0.105933995023149	-0.192191886494317	0.26411095751862	0.327718555721369
0.185469474962213	-0.144525703371477	-0.208386443579886	0.342949135676114	0.312985611409864
0.192170345629299	-0.146346322521564	-0.198632773698183	0.398995529374499	0.305263437339794
0.210452600581272	-0.12778319408823	-0.156701726417994	0.441383347879023	0.311076997850176
0.189403738757318	-0.176299959577936	-0.180118564336268	0.459378540329643	0.300986043126382
0.20489378597863	-0.127845906396476	-0.141638496544661	0.435282017709361	0.300541011718305
0.215965008473326	-0.102022660191668	-0.129295294416424	0.422678068401681	0.305976898808742
0.240793449566978	-0.0826312872861614	-0.09795110741541	0.428937142586592	0.318107246250215
0.227584429555233	-0.0800191228496252	-0.108588209746742	0.436783539650896	0.310094612132371
0.253785963011561	-0.0707517344336141	-0.0746865088564036	0.421349310520137	0.32795870196849
0.2511422628364	-0.0543531994819378	-0.0683325040879312	0.404364139880167	0.327285393827416
0.24664295494205	-0.0641431790841181	-0.076409811268488	0.438385289404143	0.323141653850448
0.228592155734979	-0.104653551911897	-0.108051605215729	0.43280046492237	0.305765144095716
0.243586107896706	-0.0763608782019416	-0.0900317026248473	0.4808709471759	0.317915886305536
0.278891682963583	-0.00229632194400987	-0.033023484117852	0.480567192123004	0.338858938457033
0.273733647421123	-0.0185181991555336	-0.0483151327995547	0.485456542265463	0.341781170644223
0.257200875167106	-0.0366954735413149	-0.0679408071313602	0.453963095991609	0.33037551797732
0.255436445553785	-0.04271766538273	-0.0772430727687521	0.449592243175265	0.33516260003355
0.269336955453149	-0.000883071358241489	-0.0827042191781565	0.475366528680547	0.343728038965734
0.280412288843197	0.0326808927300295	-0.0518275835122945	0.49271060199628	0.34954010152019
0.284904863497319	0.0394907392607469	-0.0386584386212914	0.499096021733785	0.352761018073072
0.289624966959638	0.0407591933775079	-0.0269164091843181	0.509070797706152	0.346336792127868
0.274823908477372	0.0435280035674382	-0.0311601996125465	0.508666596523628	0.333613741113704
0.261809033392113	-0.0201101605336089	-0.0423644695687471	0.435132630348212	0.309051088100194
0.229620767549809	-0.059483222138865	-0.0877572337781462	0.405968702242033	0.290365217764109
0.239283642995911	-0.0408978498867848	-0.0845481360273451	0.415837158701913	0.298307426809727
0.217575343208545	-0.0698308112910957	-0.117409787022096	0.420481063706599	0.289382611354692
0.24318552424653	-0.0125768378299665	-0.0932909954613542	0.463786038345787	0.300363050269079
0.233745048984282	-0.00982938312568064	-0.0988492525489918	0.493685331694811	0.296850845524919
0.23259516731345	-0.00587697934801972	-0.118386465835344	0.48802790572779	0.291457369162219
0.206252117478257	-0.052338671473116	-0.156198744746813	0.475576459617371	0.271635449032946
0.206256560064526	-0.0574616443250233	-0.161923907648123	0.441528087177192	0.266758298422048
0.221760500081664	-0.0511673701154149	-0.145042378421664	0.317263392710536	0.255794080715735
0.236451161937187	-0.0458682707978538	-0.150295531860114	0.348061103896804	0.267081476205241
0.247864841563914	-0.0357956586049825	-0.150411280834294	0.335425769640387	0.286058706818914
0.250788035222095	-0.025773002233596	-0.153856165603268	0.344149225150033	0.290681469420965
0.242020746021872	-0.0535584901205696	-0.187851499390871	0.348807695200037	0.288386751999457
0.237545403069417	-0.069966140137214	-0.200961583943794	0.299276105317758	0.282415675355364
0.241318143183445	-0.0804974630916889	-0.213678374068112	0.25202083145884	0.28669375865246
0.267854971491436	-0.000302626373666364	-0.186908302237122	0.279998361240718	0.308624872437518
0.271189658000649	0.00344871696359001	-0.207044914013527	0.243572082245545	0.310796957771138
0.251708674054003	-0.00541297099457474	-0.22930517015037	0.224957120530104	0.301776162077636
0.278236179955034	0.0283678363333367	-0.199604124698458	0.260752395044339	0.321993253190416
0.262836449444281	0.0142150187439368	-0.218586297536959	0.190744797153925	0.315685460583884
0.249437363501989	-0.0127757248022422	-0.246830717958051	0.201859003279068	0.309665319812292
0.239575470858406	-0.0271443179392503	-0.253470906735278	0.142177828905276	0.299789502333228
0.215265754194524	-0.0568832213381763	-0.293809845381254	0.122266261097866	0.287288258400209
0.218606727971702	-0.0377844134545014	-0.276376396798753	0.178592309906432	0.29137583200098
0.21494912047462	-0.0146513106208764	-0.250699248422234	0.199815454764951	0.300183484704968
0.242634075496914	0.0153609951306497	-0.227631729669299	0.213895805975892	0.317201735171059
0.203666316713899	-0.0316044027570217	-0.282657589589365	0.19955880754879	0.289077337085186
0.201370037349827	-0.0386662791235832	-0.287683512807852	0.239417103049946	0.292003690824401
0.218389625989298	-0.0167123853349884	-0.281669616229347	0.224479547010422	0.309004116937773
0.20439803578675	-0.0212032271391589	-0.298386918405333	0.207495095766208	0.305202661740114
0.187593805071856	-0.0327495367911942	-0.30653961477564	0.190183350749088	0.290287372472411
0.153315675406642	-0.0943255651810951	-0.343095624895956	0.126700142183787	0.263589265956668
0.147688015920462	-0.121958897859121	-0.34618236180072	0.114605511888969	0.257679891280859
0.181074158866273	-0.0479749351133981	-0.291458159839458	0.11792748403596	0.275996505502748
0.155354828332445	-0.0364544032775585	-0.3121446782968	0.109365712389395	0.261500372183832
0.145782748319448	-0.0507166297062674	-0.293592801672956	0.0875594535002511	0.255766303392942
0.118644563532744	-0.0921488079160821	-0.335975519075105	0.05486477479849	0.240705634324188
0.145039536796945	-0.0729708987084246	-0.305077556946167	0.0790127469510743	0.254700510314133
0.152067722840986	-0.0501650520141697	-0.2917735913862	0.0746848809344781	0.256214744867857
0.186901130422025	-0.00311600892204238	-0.234523660453113	0.0709685430846403	0.271403312227406
0.189582336556138	0.0378196746653327	-0.215010574160397	0.130417173684728	0.286670220588737
0.209761436731719	0.087649173461545	-0.172020323736731	0.157107318747624	0.294619888413564
0.203129388715717	0.0770501236204978	-0.167843009417858	0.149371384456953	0.290885707353346
0.228580061289455	0.115478668432344	-0.115088632239838	0.139507814946623	0.302499199012717
0.209861906963968	0.0821295724136449	-0.135908286722562	0.115704289706888	0.292264410005842
0.196158210350196	0.0582133565465135	-0.145539203566148	0.0726151321752331	0.279002551083511
0.169457074167119	0.0205442588469592	-0.173087856398712	0.0890145251302843	0.266260066569516
0.217498251649229	0.0982068116545251	-0.109438539723653	0.129527342433939	0.299333943989008
0.236867658222708	0.149244136525832	-0.0779387427021312	0.104428242020212	0.320535763385668
0.224721879146904	0.182382179351935	-0.0775879141612135	0.125195945720478	0.319483646735583
0.208009526508778	0.152283688458433	-0.0955197251870218	0.0926623544698295	0.305290547793345
0.188885064429004	0.136405342126658	-0.124198970157445	0.0721216157764905	0.288008562141528
0.173405560977404	0.103575682024499	-0.136724167609535	0.130214080994993	0.281622300806354
0.171560073082693	0.112449993624899	-0.13308235382551	0.108615884014142	0.276942425940989
0.165316958982852	0.118452755166492	-0.14104343730408	0.169910763438193	0.26998097216704
0.153883406677014	0.122932436224027	-0.142487562733434	0.211897387617142	0.268684103875483
0.162875097100031	0.127635646798562	-0.0864181974085366	0.234205033517221	0.275470183453007
0.152485253616874	0.122108680351596	-0.0865192787510272	0.301503379740261	0.271119069100627
0.168650460409958	0.140874587668247	-0.0599524680890849	0.319960085072886	0.275263898826633
0.145152965694668	0.106317256810484	-0.0837173739113378	0.263631087836111	0.263130658750991
0.1557552969478	0.12532539686939	-0.0563102056845645	0.332853596916306	0.265779319902669
0.164871812489532	0.146375979483537	-0.0326466596213691	0.329243755586097	0.276595192173895
0.160553412350016	0.131802057731542	-0.0481662635414525	0.331380398150796	0.276501507021247
0.184493007029284	0.165681329001751	0.000988995084241947	0.419405302827099	0.293798495017613
0.186091469904125	0.175893063589353	0.00833765761879642	0.421334490605821	0.296903650309805
0.19273328372526	0.188421219619575	0.00694255053581849	0.419627194293378	0.294833143739969
0.177487813861309	0.17550563604255	0.00574241441819164	0.463517181200015	0.285349441388854
0.193581695711584	0.200889180942763	0.0292407194561682	0.476626608318562	0.294321129277256
0.196798345808708	0.205642913418014	0.0639965407067249	0.447609355286755	0.290539297726544
0.1925283524628	0.175575116596856	0.0746122375441357	0.443351867286738	0.276465364768847
0.218002847169583	0.223345285871185	0.12152541471025	0.481010127558684	0.288736215365332
0.234859638546263	0.233156090344889	0.152392022818481	0.501680884238797	0.30357499513126
0.244594028055353	0.23028697233058	0.144245570247051	0.561186731875674	0.31989961809665
0.276635558898468	0.305430807436115	0.199664802970143	0.609787586419994	0.336614888978732
0.248030499170936	0.250717123505932	0.155580571462496	0.615325193520531	0.319300720401387
0.258088365124293	0.208960453880209	0.157645504792187	0.577132092050617	0.323707391643217
0.267965371505429	0.235582352685979	0.156896380828209	0.599535036685286	0.331432386953372
0.281343515939535	0.235839199513345	0.176055395081347	0.608656519532006	0.338566966989939
0.270111287987209	0.233645521887044	0.182539088060454	0.581237092306619	0.334292783599732
0.258311712868591	0.209846264278668	0.170787709395944	0.60216101013629	0.33826015655279
0.263427467414411	0.227128538630556	0.182086472335499	0.606546348248102	0.349968502486947
0.280149077815754	0.218374212196053	0.203270671227043	0.583348942548518	0.351954356359872
0.287470283241297	0.231362240684828	0.213079080618114	0.612526831106828	0.360004196544266
0.296984270528546	0.273293556579957	0.25531012513309	0.65922844294774	0.369011353193458
0.280025286627791	0.286012826662196	0.254569160683562	0.718624464676057	0.366006575913268
0.286513279141625	0.277567093987893	0.264899395702434	0.717516767536424	0.374495427301744
0.285197775490252	0.275643701772575	0.246716106079524	0.72759831000552	0.383446909663951
0.326161770897502	0.348833547156283	0.342573764138082	0.726682677340059	0.419391846666386
0.322657541075094	0.361411205547133	0.338481137045188	0.746710537832812	0.422549486838906
0.295799179532758	0.295908594220333	0.309783531819546	0.724555071703964	0.399574344372513
0.314479774712685	0.269690151216707	0.298451791060255	0.741096708028148	0.411616431823846
0.337581843517418	0.325360328426486	0.356240675640356	0.82047972917078	0.431717112686096
0.350550448070324	0.342529220236685	0.403965666442042	0.829463675004179	0.44257517171494
0.390111353201283	0.421042343573096	0.458186644144416	0.772684730608408	0.464892528227279
[truncated: 386 more rows]
