# Supplementary material for: The megabase-scale crossover landscape is largely independent of sequence divergence
Source: Nat Commun. 2022 Jul 2;13:3828. doi: 10.1038/s41467-022-31509-8 (PMC9250513; doi:10.1038/s41467-022-31509-8)
Supplement: Supplementary file 10 — Source Data [file 41467_2022_31509_MOESM10_ESM.zip › Source_Data/SupplementaryFigure4.marker.phase.Col.4398_A.txt]

sample	chr	pos	pa_allele	mo_allele	pa_reads	mo_reads
4398_A_4549_A	Chr1	62513	A	G	1	0
4398_A_4549_A	Chr1	146014	A	G	1	0
4398_A_4549_A	Chr1	151115	A	G	1	0
4398_A_4549_A	Chr1	231383	A	G	1	0
4398_A_4549_A	Chr1	268739	A	G	1	0
4398_A_4549_A	Chr1	295559	A	G	1	0
4398_A_4549_A	Chr1	327887	A	G	1	0
4398_A_4549_A	Chr1	520704	A	G	1	0
4398_A_4549_A	Chr1	690908	A	G	1	0
4398_A_4549_A	Chr1	1647424	A	G	1	0
4398_A_4549_A	Chr1	1656138	A	G	1	0
4398_A_4549_A	Chr1	1805167	A	G	1	0
4398_A_4549_A	Chr1	2030526	A	G	1	0
4398_A_4549_A	Chr1	2034465	A	G	1	0
4398_A_4549_A	Chr1	2113224	A	G	1	0
4398_A_4549_A	Chr1	2195672	A	G	1	0
4398_A_4549_A	Chr1	2230748	A	G	1	0
4398_A_4549_A	Chr1	2272460	A	G	1	0
4398_A_4549_A	Chr1	2403956	A	G	1	0
4398_A_4549_A	Chr1	2547457	A	G	1	0
4398_A_4549_A	Chr1	2845500	A	G	1	0
4398_A_4549_A	Chr1	3604006	A	G	1	0
4398_A_4549_A	Chr1	3648179	A	G	1	0
4398_A_4549_A	Chr1	4050127	G	A	0	1
4398_A_4549_A	Chr1	4328503	G	A	0	1
4398_A_4549_A	Chr1	4395326	G	A	0	1
4398_A_4549_A	Chr1	4492839	G	A	0	1
4398_A_4549_A	Chr1	4507768	G	A	0	1
4398_A_4549_A	Chr1	4796463	G	A	0	1
4398_A_4549_A	Chr1	4976250	G	A	0	1
4398_A_4549_A	Chr1	5440071	G	A	0	1
4398_A_4549_A	Chr1	5844546	G	A	0	1
4398_A_4549_A	Chr1	5856286	G	A	0	1
4398_A_4549_A	Chr1	6772091	G	A	0	1
4398_A_4549_A	Chr1	6908459	G	A	0	1
4398_A_4549_A	Chr1	7137682	G	A	0	1
4398_A_4549_A	Chr1	7305335	G	A	0	1
4398_A_4549_A	Chr1	7670158	G	A	0	1
4398_A_4549_A	Chr1	8093651	G	A	0	1
4398_A_4549_A	Chr1	9465971	G	A	0	1
4398_A_4549_A	Chr1	9841070	G	A	0	1
4398_A_4549_A	Chr1	9916295	G	A	0	1
4398_A_4549_A	Chr1	9929918	G	A	0	1
4398_A_4549_A	Chr1	10343240	C	T	0	1
4398_A_4549_A	Chr1	10745320	G	A	0	1
4398_A_4549_A	Chr1	10816879	C	T	0	1
4398_A_4549_A	Chr1	10837308	C	T	0	1
4398_A_4549_A	Chr1	11120485	C	T	0	1
4398_A_4549_A	Chr1	11250138	C	T	0	1
4398_A_4549_A	Chr1	11282301	C	T	0	1
4398_A_4549_A	Chr1	11375472	C	T	0	1
4398_A_4549_A	Chr1	11626449	C	T	0	1
4398_A_4549_A	Chr1	11858316	C	T	0	1
4398_A_4549_A	Chr1	12044376	G	A	0	1
4398_A_4549_A	Chr1	12132993	G	A	0	1
4398_A_4549_A	Chr1	12316803	G	A	0	1
4398_A_4549_A	Chr1	12377719	G	A	0	1
4398_A_4549_A	Chr1	12475537	G	A	0	1
4398_A_4549_A	Chr1	12569250	G	A	0	1
4398_A_4549_A	Chr1	12816388	G	A	0	1
4398_A_4549_A	Chr1	12990349	G	A	0	1
4398_A_4549_A	Chr1	13311753	G	A	0	1
4398_A_4549_A	Chr1	13332402	G	A	0	1
4398_A_4549_A	Chr1	13546625	G	A	0	1
4398_A_4549_A	Chr1	13993655	G	A	0	1
4398_A_4549_A	Chr1	14053928	G	A	0	1
4398_A_4549_A	Chr1	14129213	G	A	0	1
4398_A_4549_A	Chr1	14436120	G	A	0	1
4398_A_4549_A	Chr1	14506026	G	A	0	1
4398_A_4549_A	Chr1	15500488	G	A	0	1
4398_A_4549_A	Chr1	15623101	G	A	0	1
4398_A_4549_A	Chr1	15740510	G	A	0	1
4398_A_4549_A	Chr1	15758256	G	A	0	1
4398_A_4549_A	Chr1	16026160	G	A	0	1
4398_A_4549_A	Chr1	16090970	G	A	0	1
4398_A_4549_A	Chr1	16091522	G	A	0	1
4398_A_4549_A	Chr1	16210979	G	A	0	1
4398_A_4549_A	Chr1	16625677	G	A	0	1
4398_A_4549_A	Chr1	16632544	G	A	0	1
4398_A_4549_A	Chr1	17296501	G	A	0	1
4398_A_4549_A	Chr1	17582424	C	T	0	1
4398_A_4549_A	Chr1	17985253	G	A	0	1
4398_A_4549_A	Chr1	18147770	C	T	0	1
4398_A_4549_A	Chr1	18326530	C	T	0	1
4398_A_4549_A	Chr1	18411725	C	T	0	1
4398_A_4549_A	Chr1	19468072	C	T	0	1
4398_A_4549_A	Chr1	19517104	C	T	0	1
4398_A_4549_A	Chr1	20398622	C	T	0	1
4398_A_4549_A	Chr1	20538108	C	T	0	1
4398_A_4549_A	Chr1	20789190	C	T	0	1
4398_A_4549_A	Chr1	20885209	C	T	0	1
4398_A_4549_A	Chr1	21092504	C	T	0	1
4398_A_4549_A	Chr1	21333689	C	T	0	1
4398_A_4549_A	Chr1	21337405	C	T	0	1
4398_A_4549_A	Chr1	21510084	C	T	0	1
4398_A_4549_A	Chr1	21619010	C	T	0	1
4398_A_4549_A	Chr1	22376869	C	T	0	1
4398_A_4549_A	Chr1	23771998	C	T	0	1
4398_A_4549_A	Chr1	23811796	C	T	0	1
4398_A_4549_A	Chr1	23865144	C	T	0	1
4398_A_4549_A	Chr1	23884549	C	T	0	1
4398_A_4549_A	Chr1	23982881	C	T	0	1
4398_A_4549_A	Chr1	24879021	C	T	0	1
4398_A_4549_A	Chr1	25054375	A	G	1	0
4398_A_4549_A	Chr1	25776606	A	G	1	0
4398_A_4549_A	Chr1	27027387	A	G	1	0
4398_A_4549_A	Chr1	28222571	A	G	1	0
4398_A_4549_A	Chr1	28555752	A	G	1	0
4398_A_4549_A	Chr1	28653598	A	G	1	0
4398_A_4549_A	Chr1	28725820	A	G	1	0
4398_A_4549_A	Chr1	29709879	A	G	1	0
4398_A_4549_A	Chr1	29862397	A	G	1	0
4398_A_4549_A	Chr1	29872758	A	G	1	0
4398_A_4549_A	Chr1	29878927	A	G	1	0
4398_A_4549_A	Chr1	29964840	A	G	1	0
4398_A_4549_A	Chr1	30181096	A	G	1	0
4398_A_4549_A	Chr2	103278	G	A	0	1
4398_A_4549_A	Chr2	279510	G	A	0	1
4398_A_4549_A	Chr2	789064	G	A	0	1
4398_A_4549_A	Chr2	1284745	G	A	0	1
4398_A_4549_A	Chr2	1870433	G	A	0	1
4398_A_4549_A	Chr2	2108199	G	A	0	1
4398_A_4549_A	Chr2	2194774	G	A	0	1
4398_A_4549_A	Chr2	2367279	G	A	0	1
4398_A_4549_A	Chr2	3153568	G	A	0	1
4398_A_4549_A	Chr2	3647609	G	A	0	1
4398_A_4549_A	Chr2	3724604	G	A	0	1
4398_A_4549_A	Chr2	4150394	G	A	0	1
4398_A_4549_A	Chr2	4580345	G	A	0	1
4398_A_4549_A	Chr2	4711088	G	A	0	1
4398_A_4549_A	Chr2	5098233	G	A	0	1
4398_A_4549_A	Chr2	5244838	G	A	0	1
4398_A_4549_A	Chr2	5316042	G	A	0	1
4398_A_4549_A	Chr2	5387072	G	A	0	1
4398_A_4549_A	Chr2	5404543	G	A	0	1
4398_A_4549_A	Chr2	5623628	C	T	0	1
4398_A_4549_A	Chr2	5652916	C	T	0	1
4398_A_4549_A	Chr2	5674381	C	T	0	1
4398_A_4549_A	Chr2	5708847	C	T	0	1
4398_A_4549_A	Chr2	5757546	C	T	0	1
4398_A_4549_A	Chr2	6590072	C	T	0	1
4398_A_4549_A	Chr2	7046762	C	T	0	1
4398_A_4549_A	Chr2	7128425	C	T	0	1
4398_A_4549_A	Chr2	7308817	C	T	0	1
4398_A_4549_A	Chr2	7755558	C	T	0	1
4398_A_4549_A	Chr2	7924490	C	T	0	1
4398_A_4549_A	Chr2	8076637	C	T	0	1
4398_A_4549_A	Chr2	8294845	C	T	0	1
4398_A_4549_A	Chr2	8382328	C	T	0	1
4398_A_4549_A	Chr2	8855573	C	T	0	1
4398_A_4549_A	Chr2	9111114	C	T	0	1
4398_A_4549_A	Chr2	9174342	C	T	0	1
4398_A_4549_A	Chr2	9599212	C	T	0	1
4398_A_4549_A	Chr2	10287660	C	T	0	1
4398_A_4549_A	Chr2	10458130	C	T	0	1
4398_A_4549_A	Chr2	10545468	C	T	0	1
4398_A_4549_A	Chr2	10623830	C	T	0	1
4398_A_4549_A	Chr2	10764947	C	T	0	1
4398_A_4549_A	Chr2	10969938	C	T	0	1
4398_A_4549_A	Chr2	11034201	C	T	0	1
4398_A_4549_A	Chr2	11106282	C	T	0	1
4398_A_4549_A	Chr2	11163585	C	T	0	1
4398_A_4549_A	Chr2	11301596	C	T	0	1
4398_A_4549_A	Chr2	11537933	C	T	0	1
4398_A_4549_A	Chr2	11831036	C	T	0	1
4398_A_4549_A	Chr2	11957241	C	T	0	1
4398_A_4549_A	Chr2	12068380	C	T	0	1
4398_A_4549_A	Chr2	12324982	C	T	0	1
4398_A_4549_A	Chr2	12331704	C	T	0	1
4398_A_4549_A	Chr2	12486243	C	T	0	1
4398_A_4549_A	Chr2	12733163	C	T	0	1
4398_A_4549_A	Chr2	12875830	C	T	0	1
4398_A_4549_A	Chr2	12914794	C	T	0	1
4398_A_4549_A	Chr2	13344370	C	T	0	1
4398_A_4549_A	Chr2	13413286	C	T	0	1
4398_A_4549_A	Chr2	13534730	C	T	0	1
4398_A_4549_A	Chr2	13567873	C	T	0	1
4398_A_4549_A	Chr2	13796964	C	T	0	1
4398_A_4549_A	Chr2	14033684	C	T	0	1
4398_A_4549_A	Chr2	14043866	C	T	0	1
4398_A_4549_A	Chr2	14451217	C	T	0	1
4398_A_4549_A	Chr2	14809222	C	T	0	1
4398_A_4549_A	Chr2	15517843	C	T	0	1
4398_A_4549_A	Chr2	16097808	C	T	0	1
4398_A_4549_A	Chr2	16290095	C	T	0	1
4398_A_4549_A	Chr2	16414309	C	T	0	1
4398_A_4549_A	Chr2	16687833	C	T	0	1
4398_A_4549_A	Chr2	16946051	C	T	0	1
4398_A_4549_A	Chr2	17045491	C	T	0	1
4398_A_4549_A	Chr2	17191098	C	T	0	1
4398_A_4549_A	Chr2	17549625	C	T	0	1
4398_A_4549_A	Chr2	17681128	C	T	0	1
4398_A_4549_A	Chr2	18101203	C	T	0	1
4398_A_4549_A	Chr2	19088300	C	T	0	1
4398_A_4549_A	Chr2	19092230	C	T	0	1
4398_A_4549_A	Chr3	111379	C	T	0	1
4398_A_4549_A	Chr3	272592	C	T	0	1
4398_A_4549_A	Chr3	451128	C	T	0	1
4398_A_4549_A	Chr3	633409	C	T	0	1
4398_A_4549_A	Chr3	655150	C	T	0	1
4398_A_4549_A	Chr3	760988	C	T	0	1
4398_A_4549_A	Chr3	1044678	C	T	0	1
4398_A_4549_A	Chr3	1166576	C	T	0	1
4398_A_4549_A	Chr3	1947773	C	T	0	1
4398_A_4549_A	Chr3	1955263	C	T	0	1
4398_A_4549_A	Chr3	1987472	C	T	0	1
4398_A_4549_A	Chr3	2066812	C	T	0	1
4398_A_4549_A	Chr3	2331968	C	T	0	1
4398_A_4549_A	Chr3	2344704	C	T	0	1
4398_A_4549_A	Chr3	2490670	C	T	0	1
4398_A_4549_A	Chr3	2691043	C	T	0	1
4398_A_4549_A	Chr3	2956624	C	T	0	1
4398_A_4549_A	Chr3	3399046	C	T	0	1
4398_A_4549_A	Chr3	3806642	C	T	0	1
4398_A_4549_A	Chr3	3837697	C	T	0	1
4398_A_4549_A	Chr3	3856181	C	T	0	1
4398_A_4549_A	Chr3	3945745	C	T	0	1
4398_A_4549_A	Chr3	4814295	C	T	0	1
4398_A_4549_A	Chr3	5119775	C	T	0	1
4398_A_4549_A	Chr3	5414879	C	T	0	1
4398_A_4549_A	Chr3	5773468	C	T	0	1
4398_A_4549_A	Chr3	6049877	C	T	0	1
4398_A_4549_A	Chr3	6236888	C	T	0	1
4398_A_4549_A	Chr3	6506230	C	T	0	1
4398_A_4549_A	Chr3	6538427	C	T	0	1
4398_A_4549_A	Chr3	6871356	C	T	0	1
4398_A_4549_A	Chr3	6946773	C	T	0	1
4398_A_4549_A	Chr3	7002414	C	T	0	1
4398_A_4549_A	Chr3	7191719	C	T	0	1
4398_A_4549_A	Chr3	7322632	C	T	0	1
4398_A_4549_A	Chr3	7393260	C	T	0	1
4398_A_4549_A	Chr3	7536798	C	T	0	1
4398_A_4549_A	Chr3	7900650	C	T	0	1
4398_A_4549_A	Chr3	7902643	C	T	0	1
4398_A_4549_A	Chr3	8782547	C	T	0	1
4398_A_4549_A	Chr3	8888903	C	T	0	1
4398_A_4549_A	Chr3	9072645	C	T	0	1
4398_A_4549_A	Chr3	9158442	C	T	0	1
4398_A_4549_A	Chr3	9210057	C	T	0	1
4398_A_4549_A	Chr3	9287221	C	T	0	1
4398_A_4549_A	Chr3	9355847	C	T	0	1
4398_A_4549_A	Chr3	9624798	C	T	0	1
4398_A_4549_A	Chr3	9796537	C	T	0	1
4398_A_4549_A	Chr3	10596666	C	T	0	1
4398_A_4549_A	Chr3	11065171	C	T	0	1
4398_A_4549_A	Chr3	12736734	C	T	0	1
4398_A_4549_A	Chr3	14237365	C	T	0	1
4398_A_4549_A	Chr3	14395340	C	T	0	1
4398_A_4549_A	Chr3	14694148	C	T	0	1
4398_A_4549_A	Chr3	16319342	C	T	0	1
4398_A_4549_A	Chr3	17283792	T	C	1	0
4398_A_4549_A	Chr3	17666400	T	C	1	0
4398_A_4549_A	Chr3	17774419	T	C	1	0
4398_A_4549_A	Chr3	17854636	T	C	1	0
4398_A_4549_A	Chr3	17946707	T	C	1	0
4398_A_4549_A	Chr3	17984416	T	C	1	0
4398_A_4549_A	Chr3	18386126	T	C	1	0
4398_A_4549_A	Chr3	18532627	T	C	1	0
4398_A_4549_A	Chr3	18672194	T	C	1	0
4398_A_4549_A	Chr3	18777910	T	C	1	0
4398_A_4549_A	Chr3	19010356	T	C	1	0
4398_A_4549_A	Chr3	19089192	T	C	1	0
4398_A_4549_A	Chr3	19106123	T	C	1	0
4398_A_4549_A	Chr3	19519769	T	C	1	0
4398_A_4549_A	Chr3	19606573	T	C	1	0
4398_A_4549_A	Chr3	20627972	T	C	1	0
4398_A_4549_A	Chr3	21090564	T	C	1	0
4398_A_4549_A	Chr3	21157049	T	C	1	0
4398_A_4549_A	Chr3	21417659	T	C	1	0
4398_A_4549_A	Chr3	21425206	T	C	1	0
4398_A_4549_A	Chr3	21691552	T	C	1	0
4398_A_4549_A	Chr3	21693992	T	C	1	0
4398_A_4549_A	Chr3	21742064	T	C	1	0
4398_A_4549_A	Chr3	21813287	T	C	1	0
4398_A_4549_A	Chr3	22135772	T	C	1	0
4398_A_4549_A	Chr3	22292793	T	C	1	0
4398_A_4549_A	Chr3	22446767	T	C	1	0
4398_A_4549_A	Chr3	22931093	T	C	1	0
4398_A_4549_A	Chr4	573698	T	C	0	1
4398_A_4549_A	Chr4	755432	T	C	1	0
4398_A_4549_A	Chr4	875532	T	C	1	0
4398_A_4549_A	Chr4	1361847	T	C	1	0
4398_A_4549_A	Chr4	1505911	T	C	1	0
4398_A_4549_A	Chr4	1934426	A	G	1	0
4398_A_4549_A	Chr4	1986110	A	G	1	0
4398_A_4549_A	Chr4	2066235	A	G	1	0
4398_A_4549_A	Chr4	3492122	A	G	1	0
4398_A_4549_A	Chr4	3518366	A	G	1	0
4398_A_4549_A	Chr4	4346625	A	G	1	0
4398_A_4549_A	Chr4	4357668	A	G	1	0
4398_A_4549_A	Chr4	4427836	A	G	1	0
4398_A_4549_A	Chr4	5112498	A	G	1	0
4398_A_4549_A	Chr4	5321606	A	G	1	0
4398_A_4549_A	Chr4	5593193	A	G	1	0
4398_A_4549_A	Chr4	6139987	A	G	1	0
4398_A_4549_A	Chr4	6462018	A	G	1	0
4398_A_4549_A	Chr4	6610272	A	G	1	0
4398_A_4549_A	Chr4	6761454	A	G	1	0
4398_A_4549_A	Chr4	6777947	A	G	1	0
4398_A_4549_A	Chr4	7442536	T	C	1	0
4398_A_4549_A	Chr4	7769060	T	C	1	0
4398_A_4549_A	Chr4	7930809	T	C	1	0
4398_A_4549_A	Chr4	7957808	T	C	1	0
4398_A_4549_A	Chr4	8050704	T	C	1	0
4398_A_4549_A	Chr4	8235921	T	C	1	0
4398_A_4549_A	Chr4	8301120	T	C	1	0
4398_A_4549_A	Chr4	8341229	T	C	1	0
4398_A_4549_A	Chr4	8538953	T	C	1	0
4398_A_4549_A	Chr4	8818259	T	C	1	0
4398_A_4549_A	Chr4	8906511	T	C	1	0
4398_A_4549_A	Chr4	9025968	T	C	1	0
4398_A_4549_A	Chr4	9084273	T	C	1	0
4398_A_4549_A	Chr4	9202610	T	C	1	0
4398_A_4549_A	Chr4	9259317	T	C	1	0
4398_A_4549_A	Chr4	9295086	T	C	1	0
4398_A_4549_A	Chr4	10244318	T	C	1	0
4398_A_4549_A	Chr4	10441023	T	C	1	0
4398_A_4549_A	Chr4	10896521	T	C	1	0
4398_A_4549_A	Chr4	10919902	T	C	1	0
4398_A_4549_A	Chr4	11210965	T	C	1	0
4398_A_4549_A	Chr4	11336197	T	C	1	0
4398_A_4549_A	Chr4	11531584	T	C	1	0
4398_A_4549_A	Chr4	12017905	T	C	1	0
4398_A_4549_A	Chr4	13636705	C	T	0	1
4398_A_4549_A	Chr4	13945529	C	T	0	1
4398_A_4549_A	Chr4	14243183	C	T	0	1
4398_A_4549_A	Chr4	14833803	C	T	0	1
4398_A_4549_A	Chr4	14997933	C	T	0	1
4398_A_4549_A	Chr4	15049166	C	T	0	1
4398_A_4549_A	Chr4	15164081	C	T	0	1
4398_A_4549_A	Chr4	16358049	C	T	0	1
4398_A_4549_A	Chr4	16418955	C	T	0	1
4398_A_4549_A	Chr4	16757272	C	T	0	1
4398_A_4549_A	Chr4	16836873	C	T	0	1
4398_A_4549_A	Chr4	17106883	C	T	0	1
4398_A_4549_A	Chr4	17426441	G	A	0	1
4398_A_4549_A	Chr4	17442967	C	T	0	1
4398_A_4549_A	Chr4	17724206	C	T	0	1
4398_A_4549_A	Chr4	17934432	C	T	0	1
4398_A_4549_A	Chr4	18032088	C	T	0	1
4398_A_4549_A	Chr4	18385025	C	T	0	1
4398_A_4549_A	Chr4	18475425	C	T	0	1
4398_A_4549_A	Chr4	18488278	C	T	0	1
4398_A_4549_A	Chr5	261354	C	T	0	1
4398_A_4549_A	Chr5	714349	C	T	0	1
4398_A_4549_A	Chr5	884595	C	T	0	1
4398_A_4549_A	Chr5	1053341	C	T	0	1
4398_A_4549_A	Chr5	1354725	C	T	0	1
4398_A_4549_A	Chr5	2174214	C	T	0	1
4398_A_4549_A	Chr5	2265208	C	T	0	1
4398_A_4549_A	Chr5	2731437	C	T	0	1
4398_A_4549_A	Chr5	3235872	C	T	0	1
4398_A_4549_A	Chr5	3412112	C	T	0	1
4398_A_4549_A	Chr5	3507550	C	T	0	1
4398_A_4549_A	Chr5	3703742	C	T	0	1
4398_A_4549_A	Chr5	4140179	C	T	0	1
4398_A_4549_A	Chr5	4168082	C	T	0	1
4398_A_4549_A	Chr5	4532127	C	T	0	1
4398_A_4549_A	Chr5	4589187	C	T	0	1
4398_A_4549_A	Chr5	4663296	C	T	0	1
4398_A_4549_A	Chr5	4842814	C	T	0	1
4398_A_4549_A	Chr5	5046834	C	T	0	1
4398_A_4549_A	Chr5	5085623	C	T	0	1
4398_A_4549_A	Chr5	5093371	C	T	0	1
4398_A_4549_A	Chr5	5143873	C	T	0	1
4398_A_4549_A	Chr5	5518672	C	T	0	1
4398_A_4549_A	Chr5	5841373	C	T	0	1
4398_A_4549_A	Chr5	6143273	C	T	0	1
4398_A_4549_A	Chr5	6831327	C	T	0	1
4398_A_4549_A	Chr5	6853607	C	T	0	1
4398_A_4549_A	Chr5	7079120	G	A	0	1
4398_A_4549_A	Chr5	7242028	C	T	0	1
4398_A_4549_A	Chr5	7960380	C	T	0	1
4398_A_4549_A	Chr5	8063604	C	T	0	1
4398_A_4549_A	Chr5	8626720	C	T	0	1
4398_A_4549_A	Chr5	9326639	C	T	0	1
4398_A_4549_A	Chr5	9337226	C	T	0	1
4398_A_4549_A	Chr5	9634346	C	T	0	1
4398_A_4549_A	Chr5	10284213	T	C	1	0
4398_A_4549_A	Chr5	10386657	T	C	1	0
4398_A_4549_A	Chr5	10784253	T	C	1	0
4398_A_4549_A	Chr5	11287259	T	C	1	0
4398_A_4549_A	Chr5	12410090	T	C	1	0
4398_A_4549_A	Chr5	12629817	T	C	1	0
4398_A_4549_A	Chr5	13585364	T	C	1	0
4398_A_4549_A	Chr5	14048656	T	C	1	0
4398_A_4549_A	Chr5	14190370	A	G	1	0
4398_A_4549_A	Chr5	14286722	A	G	1	0
4398_A_4549_A	Chr5	14570640	A	G	1	0
4398_A_4549_A	Chr5	14817823	A	G	1	0
4398_A_4549_A	Chr5	15237587	A	G	1	0
4398_A_4549_A	Chr5	15640790	A	G	1	0
4398_A_4549_A	Chr5	15816703	A	G	1	0
4398_A_4549_A	Chr5	15846839	A	G	1	0
4398_A_4549_A	Chr5	16044075	A	G	1	0
4398_A_4549_A	Chr5	16187630	A	G	1	0
4398_A_4549_A	Chr5	16253660	A	G	1	0
4398_A_4549_A	Chr5	16349946	A	G	1	0
4398_A_4549_A	Chr5	16900004	A	G	1	0
4398_A_4549_A	Chr5	17259817	A	G	1	0
4398_A_4549_A	Chr5	17420313	A	G	1	0
4398_A_4549_A	Chr5	17744003	A	G	1	0
4398_A_4549_A	Chr5	17973911	A	G	1	0
4398_A_4549_A	Chr5	18251826	A	G	1	0
4398_A_4549_A	Chr5	18371771	A	G	1	0
4398_A_4549_A	Chr5	18640928	A	G	1	0
4398_A_4549_A	Chr5	18965132	A	G	1	0
4398_A_4549_A	Chr5	19463813	A	G	1	0
4398_A_4549_A	Chr5	19626946	A	G	1	0
4398_A_4549_A	Chr5	20892078	A	G	1	0
4398_A_4549_A	Chr5	21635688	A	G	1	0
4398_A_4549_A	Chr5	22651434	A	G	1	0
4398_A_4549_A	Chr5	22900943	A	G	1	0
4398_A_4549_A	Chr5	22991660	A	G	1	0
4398_A_4549_A	Chr5	23170730	A	G	1	0
4398_A_4549_A	Chr5	24669245	G	A	0	1
4398_A_4549_A	Chr5	25600633	G	A	0	1
4398_A_4549_A	Chr5	26036538	G	A	0	1
