# Supplementary material for: The megabase-scale crossover landscape is largely independent of sequence divergence
Source: Nat Commun. 2022 Jul 2;13:3828. doi: 10.1038/s41467-022-31509-8 (PMC9250513; doi:10.1038/s41467-022-31509-8)
Supplement: Supplementary file 10 — Source Data [file 41467_2022_31509_MOESM10_ESM.zip › Source_Data/SupplementaryFigure7.COs_freq.fixedWindow.Hyrbid.female.txt]

chr	win_id	start	stop	co_num	co_cm	sample_num	NA
Chr1	169336	32210	306462	0	0	460	274253
Chr1	456240	306462	606019	2	1.45	460	299558
Chr1	855843	606019	1105667	0	0	460	499649
Chr1	1156649	1105667	1207631	0	0	460	101965
Chr1	1372400	1207631	1537170	0	0	460	329540
Chr1	1674200	1537170	1811231	0	0	460	274062
Chr1	1935436	1811231	2059642	1	0.88	460	248412
Chr1	2223053	2059642	2386464	1	0.67	460	326823
Chr1	2547105	2386464	2707747	1	0.68	460	321284
Chr1	2858368	2707747	3008989	1	0.72	460	301243
Chr1	3160461	3008989	3311934	1	0.72	460	302946
Chr1	3480597	3311934	3649261	2	1.29	460	337328
Chr1	3766112	3649261	3882964	0	0	460	233704
Chr1	4074689	3882964	4266415	3	1.7	460	383452
Chr1	4415996	4266415	4565577	4	2.91	460	299163
Chr1	4720198	4565577	4874819	1	0.7	460	309243
Chr1	5022761	4874819	5170703	0	0	460	295885
Chr1	5320575	5170703	5470447	2	1.45	460	299745
Chr1	5616792	5470447	5763138	0	0	460	292692
Chr1	5916718	5763138	6070299	0	0	460	307162
Chr1	6221366	6070299	6372434	0	0	460	302136
Chr1	6522839	6372434	6673244	2	1.45	460	300811
Chr1	6824287	6673244	6975330	4	2.88	460	302087
Chr1	7121300	6975330	7267270	1	0.74	460	291941
Chr1	7425056	7267270	7582842	6	4.13	460	315573
Chr1	7742385	7582842	7901928	1	0.68	460	319087
Chr1	8057448	7901928	8212968	7	4.89	460	311041
Chr1	8365907	8212968	8518846	5	3.55	460	305879
Chr1	8692309	8518846	8865772	1	0.63	460	346927
Chr1	9015626	8865772	9165481	3	2.18	460	299710
Chr1	9319912	9165481	9474344	7	4.93	460	308864
Chr1	9620497	9474344	9766650	2	1.49	460	292307
Chr1	9922681	9766650	10078713	7	4.88	460	312064
Chr1	10229738	10078713	10380763	4	2.88	460	302051
Chr1	10551458	10380763	10722153	8	5.09	460	341391
Chr1	10862380	10722153	11002607	3	2.33	460	280455
Chr1	11157074	11002607	11311542	2	1.41	460	308936
Chr1	11461714	11311542	11611886	2	1.45	460	300345
Chr1	11763147	11611886	11914409	8	5.75	460	302524
Chr1	12061621	11914409	12208833	2	1.48	460	294425
Chr1	12367033	12208833	12525234	4	2.75	460	316402
Chr1	12669073	12525234	12812913	5	3.78	460	287680
Chr1	12946930	12812913	13080947	12	9.73	460	268035
Chr1	13222725	13080947	13364504	5	3.83	460	283558
Chr1	13510062	13364504	13655620	4	2.99	460	291117
Chr1	13821756	13655620	13987893	2	1.31	460	332274
Chr1	14144487	13987893	14301081	1	0.69	460	313189
Chr1	14315603	14301081	14330125	0	0	460	29045
Chr1	14626305	14330125	14922486	0	0	460	592362
Chr1	15178577	14922486	15434668	0	0	460	512183
Chr1	15521195	15434668	15607722	0	0	460	173055
Chr1	15794690	15607722	15981659	2	1.16	460	373938
Chr1	16129103	15981659	16276547	4	2.95	460	294889
Chr1	16428267	16276547	16579987	3	2.15	460	303441
Chr1	16731419	16579987	16882852	7	5.02	460	302866
Chr1	17032158	16882852	17181464	11	8.01	460	298613
Chr1	17329912	17181464	17478360	19	13.91	460	296897
Chr1	17633423	17478360	17788486	4	2.8	460	310127
Chr1	17935733	17788486	18082981	2	1.48	460	294496
Chr1	18234008	18082981	18385035	2	1.44	460	302055
Chr1	18541502	18385035	18697969	1	0.69	460	312935
Chr1	18970514	18697969	19243059	1	0.4	460	545091
Chr1	19405372	19243059	19567685	0	0	460	324627
Chr1	19716670	19567685	19865655	3	2.19	460	297971
Chr1	20012269	19865655	20158884	3	2.22	460	293230
Chr1	20432472	20158884	20706061	7	2.78	460	547178
Chr1	20899588	20706061	21093115	1	0.56	460	387055
Chr1	21237135	21093115	21381155	1	0.75	460	288041
Chr1	21535542	21381155	21689929	1	0.7	460	308775
Chr1	21838983	21689929	21988037	2	1.46	460	298109
Chr1	22137048	21988037	22286059	1	0.73	460	298023
Chr1	22428821	22286059	22571583	0	0	460	285525
Chr1	22720193	22571583	22868803	3	2.19	460	297221
Chr1	23020196	22868803	23171590	5	3.59	460	302788
Chr1	23322559	23171590	23473528	6	4.32	460	301939
Chr1	23621985	23473528	23770442	2	1.46	460	296915
Chr1	23922566	23770442	24074691	2	1.43	460	304250
Chr1	24224658	24074691	24374625	0	0	460	299935
Chr1	24524051	24374625	24673477	3	2.18	460	298853
Chr1	24823820	24673477	24974163	5	3.61	460	300687
Chr1	25122760	24974163	25271358	4	2.93	460	297196
Chr1	25422944	25271358	25574530	3	2.15	460	303173
Chr1	25724115	25574530	25873700	2	1.45	460	299171
Chr1	26031083	25873700	26188466	4	2.76	460	314767
Chr1	26338977	26188466	26489488	3	2.17	460	301023
Chr1	26638926	26489488	26788364	6	4.36	460	298877
Chr1	26946399	26788364	27104435	1	0.69	460	316072
Chr1	27249952	27104435	27395469	0	0	460	291035
Chr1	27550188	27395469	27704907	0	0	460	309439
Chr1	27856003	27704907	28007099	0	0	460	302193
Chr1	28167132	28007099	28327166	2	1.36	460	320068
Chr1	28473905	28327166	28620645	1	0.74	460	293480
Chr1	28772739	28620645	28924834	0	0	460	304190
Chr1	29068543	28924834	29212252	0	0	460	287419
Chr1	29371249	29212252	29530247	2	1.37	460	317996
Chr1	29669038	29530247	29807829	2	1.57	460	277583
Chr1	29958244	29807829	30108660	0	0	460	300832
Chr1	30260111	30108660	30411563	2	1.44	460	302904
Chr2	171328	68457	274199	4	4.23	460	205743
Chr2	415828	274199	557457	19	14.58	460	283259
Chr2	709512	557457	861568	12	8.58	460	304112
Chr2	1005740	861568	1149913	13	9.8	460	288346
Chr2	1288606	1149913	1427300	2	1.57	460	277388
Chr2	1571760	1427300	1716220	9	6.77	460	288921
Chr2	1868722	1716220	2021224	5	3.56	460	305005
Chr2	2160686	2021224	2300148	13	10.13	460	278925
Chr2	2442701	2300148	2585254	6	4.57	460	285107
Chr2	2738067	2585254	2890880	3	2.13	460	305627
Chr2	3061117	2890880	3231355	3	1.92	460	340476
Chr2	3381257	3231355	3531159	0	0	460	299805
Chr2	3630820	3531159	3730482	0	0	460	199324
Chr2	3902825	3730482	4075168	0	0	460	344687
Chr2	4202786	4075168	4330404	0	0	460	255237
Chr2	4461723	4330404	4593043	0	0	460	262640
Chr2	4722317	4593043	4851591	1	0.84	460	258549
Chr2	4985473	4851591	5119356	1	0.81	460	267766
Chr2	5265934	5119356	5412512	0	0	460	293157
Chr2	5559654	5412512	5706797	5	3.69	460	294286
Chr2	5843516	5706797	5980235	0	0	460	273439
Chr2	6140516	5980235	6300797	15	10.17	460	320563
Chr2	6422946	6300797	6545095	4	3.56	460	244299
Chr2	6680345	6545095	6815595	13	10.45	460	270501
Chr2	6983356	6815595	7151117	9	5.83	460	335523
Chr2	7272329	7151117	7393542	6	5.38	460	242426
Chr2	7534609	7393542	7675676	2	1.54	460	282135
Chr2	7817142	7675676	7958609	4	3.07	460	282934
Chr2	8103804	7958609	8248999	3	2.25	460	290391
Chr2	8385639	8248999	8522279	4	3.18	460	273281
Chr2	8658058	8522279	8793837	0	0	460	271559
Chr2	8931938	8793837	9070039	1	0.79	460	276203
Chr2	9211704	9070039	9353369	2	1.53	460	283331
Chr2	9512498	9353369	9671628	2	1.37	460	318260
Chr2	9831264	9671628	9990901	3	2.04	460	319274
Chr2	10137429	9990901	10283957	8	5.93	460	293057
Chr2	10421774	10283957	10559592	3	2.37	460	275636
Chr2	10708702	10559592	10857812	6	4.37	460	298221
Chr2	10978529	10857812	11099246	0	0	460	241435
Chr2	11242249	11099246	11385253	2	1.52	460	286008
Chr2	11530034	11385253	11674816	3	2.25	460	289564
Chr2	11818246	11674816	11961676	4	3.03	460	286861
Chr2	12104273	11961676	12246871	4	3.05	460	285196
Chr2	12386988	12246871	12527106	6	4.65	460	280236
Chr2	12672980	12527106	12818855	4	2.98	460	291750
Chr2	12957832	12818855	13096809	4	3.13	460	277955
Chr2	13241421	13096809	13386033	0	0	460	289225
Chr2	13527930	13386033	13669827	2	1.53	460	283795
Chr2	13810426	13669827	13951025	0	0	460	281199
Chr2	14102144	13951025	14253264	2	1.44	460	302240
Chr2	14387343	14253264	14521422	1	0.81	460	268159
Chr2	14646598	14521422	14771775	4	3.47	460	250354
Chr2	14910041	14771775	15048307	1	0.79	460	276533
Chr2	15188414	15048307	15328521	1	0.78	460	280215
Chr2	15475515	15328521	15622510	2	1.48	460	293990
Chr2	15752203	15622510	15881897	0	0	460	259388
Chr2	16036604	15881897	16191311	1	0.7	460	309415
Chr2	16341673	16191311	16492036	3	2.17	460	300726
Chr2	16635531	16492036	16779026	7	5.3	460	286991
Chr2	16918687	16779026	17058348	0	0	460	279323
Chr2	17212032	17058348	17365717	1	0.71	460	307370
Chr2	17508801	17365717	17651885	2	1.52	460	286169
Chr2	17801531	17651885	17951178	0	0	460	299294
Chr2	18083120	17951178	18215063	0	0	460	263886
Chr2	18350291	18215063	18485519	0	0	460	270457
Chr2	18629544	18485519	18773570	1	0.75	460	288052
Chr2	18912506	18773570	19051443	2	1.56	460	277874
Chr2	19203331	19051443	19355220	0	0	460	303778
Chr2	19502364	19355220	19649509	0	0	460	294290
Chr2	19671824	19649509	19694139	0	0	460	44631
Chr3	156936	14239	299634	1	0.76	460	285396
Chr3	446818	299634	594003	0	0	460	294370
Chr3	740696	594003	887390	0	0	460	293388
Chr3	1037603	887390	1187817	2	1.45	460	300428
Chr3	1335624	1187817	1483431	2	1.47	460	295615
Chr3	1617002	1483431	1750573	1	0.81	460	267143
Chr3	1914668	1750573	2078764	2	1.32	460	328192
Chr3	2231423	2078764	2384082	0	0	460	305319
Chr3	2529340	2384082	2674598	0	0	460	290517
Chr3	2811885	2674598	2949173	3	2.38	460	274576
Chr3	3088490	2949173	3227807	5	3.9	460	278635
Chr3	3376285	3227807	3524763	2	1.46	460	296957
Chr3	3671216	3524763	3817670	3	2.23	460	292908
Chr3	3966032	3817670	4114394	3	2.2	460	296725
Chr3	4260403	4114394	4406412	1	0.74	460	292019
Chr3	4558396	4406412	4710381	2	1.43	460	303970
Chr3	4856265	4710381	5002150	5	3.73	460	291770
Chr3	5161451	5002150	5320752	4	2.73	460	318603
Chr3	5470104	5320752	5619456	1	0.73	460	298705
Chr3	5768142	5619456	5916828	2	1.46	460	297373
Chr3	6063823	5916828	6210818	0	0	460	293991
Chr3	6357524	6210818	6504230	4	2.96	460	293413
Chr3	6638509	6504230	6772789	0	0	460	268560
Chr3	6930118	6772789	7087448	2	1.38	460	314660
Chr3	7232507	7087448	7377566	0	0	460	290119
Chr3	7659998	7377566	7942431	11	4.23	460	564866
Chr3	8097359	7942431	8252288	5	3.51	460	309858
Chr3	8393028	8252288	8533768	3	2.32	460	281481
Chr3	8677526	8533768	8821285	9	6.8	460	287518
Chr3	8965115	8821285	9108946	5	3.78	460	287662
Chr3	9256347	9108946	9403749	7	5.16	460	294804
Chr3	9550348	9403749	9696948	6	4.45	460	293200
Chr3	9845520	9696948	9994092	12	8.78	460	297145
Chr3	10146752	9994092	10299413	6	4.27	460	305322
Chr3	10740987	10299413	11182561	24	5.91	460	883149
Chr3	11317956	11182561	11453352	11	8.83	460	270792
Chr3	11612735	11453352	11772118	4	2.73	460	318767
Chr3	11934370	11772118	12096622	4	2.68	460	324505
Chr3	12234045	12096622	12371468	0	0	460	274847
Chr3	12518711	12371468	12665954	4	2.95	460	294487
Chr3	12945000	12665954	13224047	0	0	460	558094
Chr3	13374815	13224047	13525584	1	0.72	460	301538
Chr3	13879620	13525584	14233656	0	0	460	708073
Chr3	14279504	14233656	14325353	0	0	460	91698
Chr3	14647022	14325353	14968691	2	0.68	460	643339
Chr3	15116519	14968691	15264347	1	0.74	460	295657
Chr3	15416332	15264347	15568318	0	0	460	303972
Chr3	15698943	15568318	15829568	5	4.16	460	261251
Chr3	15974485	15829568	16119403	13	9.75	460	289836
Chr3	16261585	16119403	16403767	2	1.53	460	284365
Chr3	16708504	16403767	17013242	10	3.57	460	609476
Chr3	17161027	17013242	17308813	2	1.47	460	295572
Chr3	17456267	17308813	17603721	5	3.69	460	294909
Chr3	17751852	17603721	17899984	10	7.34	460	296264
Chr3	18048471	17899984	18196958	1	0.73	460	296975
Chr3	18485934	18196958	18774910	6	2.26	460	577953
Chr3	18921318	18774910	19067727	5	3.71	460	292818
Chr3	19228189	19067727	19388651	1	0.68	460	320925
Chr3	19538344	19388651	19688038	1	0.73	460	299388
Chr3	19836982	19688038	19985926	3	2.19	460	297889
Chr3	20134555	19985926	20283184	4	2.93	460	297259
Chr3	20429484	20283184	20575784	5	3.71	460	292601
Chr3	20720981	20575784	20866179	3	2.25	460	290396
Chr3	21015397	20866179	21164616	3	2.19	460	298438
Chr3	21280818	21164616	21397021	3	2.81	460	232406
Chr3	21550025	21397021	21703030	0	0	460	306010
Chr3	21849288	21703030	21995546	0	0	460	292517
Chr3	22152221	21995546	22308897	1	0.69	460	313352
Chr3	22458312	22308897	22607727	2	1.45	460	298831
Chr3	22756917	22607727	22906108	1	0.73	460	298382
Chr3	23066348	22906108	23226588	1	0.68	460	320481
Chr3	23340183	23226588	23453779	1	0.96	460	227192
Chr4	82532	11691	153374	0	0	460	141684
Chr4	225098	153374	296823	1	1.52	460	143450
Chr4	453563	296823	610304	9	6.24	460	313482
Chr4	706512	610304	802720	16	18.08	460	192417
Chr4	889650	802720	976581	4	5	460	173862
Chr4	1088980	976581	1201380	8	7.74	460	224800
Chr4	1405386	1201380	1609393	11	5.86	460	408014
Chr4	3218837	1609393	4828282	2	0.14	460	3218890
Chr4	4953187	4828282	5078092	0	0	460	249811
Chr4	5187157	5078092	5296223	7	6.98	460	218132
Chr4	5521651	5296223	5747079	25	12.05	460	450857
Chr4	5798690	5747079	5850301	2	4.21	460	103223
Chr4	6124072	5850301	6397843	15	5.96	460	547543
Chr4	6589890	6397843	6781937	3	1.7	460	384095
Chr4	7008058	6781937	7234179	8	3.85	460	452243
Chr4	7355345	7234179	7476512	10	8.97	460	242334
Chr4	7538463	7476512	7600415	3	5.26	460	123904
Chr4	7736672	7600415	7872930	10	7.98	460	272516
Chr4	8075060	7872930	8277191	1	0.54	460	404262
Chr4	8412779	8277191	8548368	2	1.6	460	271178
Chr4	8739309	8548368	8930251	3	1.71	460	381884
Chr4	9517375	8930251	10104499	13	2.41	460	1174249
Chr4	10229663	10104499	10354827	4	3.47	460	250329
Chr4	10481696	10354827	10608566	8	6.85	460	253740
Chr4	10931855	10608566	11255144	7	2.35	460	646579
Chr4	11380881	11255144	11506618	4	3.46	460	251475
Chr4	11636635	11506618	11766652	2	1.67	460	260035
Chr4	12086879	11766652	12407107	10	3.39	460	640456
Chr4	12788962	12407107	13170818	3	0.85	460	763712
Chr4	13249479	13170818	13328141	1	1.38	460	157324
Chr4	13523941	13328141	13719741	1	0.56	460	391601
Chr4	13839495	13719741	13959249	1	0.91	460	239509
Chr4	14255886	13959249	14552523	5	1.83	460	593275
Chr4	14685945	14552523	14819368	1	0.81	460	266846
Chr4	15093194	14819368	15367021	2	0.79	460	547654
Chr4	15752436	15367021	16137852	3	0.85	460	770832
Chr4	16264098	16137852	16390345	0	0	460	252494
Chr4	16517135	16390345	16643925	2	1.71	460	253581
Chr4	16700506	16643925	16757088	2	3.84	460	113164
Chr4	17093205	16757088	17429322	3	0.97	460	672235
Chr4	17556360	17429322	17683399	1	0.86	460	254078
Chr4	17811720	17683399	17940041	1	0.85	460	256643
Chr4	18106231	17940041	18272421	1	0.65	460	332381
Chr5	146005	1886	290125	2	1.51	460	288240
Chr5	434444	290125	578764	0	0	460	288640
Chr5	727242	578764	875720	2	1.46	460	296957
Chr5	1020998	875720	1166277	4	2.99	460	290558
Chr5	1312968	1166277	1459660	0	0	460	293384
Chr5	1613066	1459660	1766472	0	0	460	306813
Chr5	1915979	1766472	2065486	0	0	460	299015
Chr5	2213308	2065486	2361130	1	0.74	460	295645
Chr5	2494892	2361130	2628654	0	0	460	267525
Chr5	2789688	2628654	2950723	0	0	460	322070
Chr5	3095174	2950723	3239625	2	1.5	460	288903
Chr5	3385884	3239625	3532144	1	0.74	460	292520
Chr5	3676738	3532144	3821333	0	0	460	289190
Chr5	3969401	3821333	4117470	0	0	460	296138
Chr5	4261708	4117470	4405947	0	0	460	288478
Chr5	4550637	4405947	4695328	1	0.75	460	289382
Chr5	4845454	4695328	4995581	2	1.45	460	300254
Chr5	5139119	4995581	5282657	1	0.76	460	287077
Chr5	5427549	5282657	5572442	3	2.25	460	289786
Chr5	5719867	5572442	5867292	1	0.74	460	294851
Chr5	6013906	5867292	6160520	7	5.19	460	293229
Chr5	6306997	6160520	6453474	6	4.45	460	292955
Chr5	6599211	6453474	6744948	2	1.49	460	291475
Chr5	6891066	6744948	7037185	0	0	460	292238
Chr5	7182032	7037185	7326880	5	3.75	460	289696
Chr5	7475531	7326880	7624183	4	2.92	460	297304
Chr5	7771396	7624183	7918609	3	2.22	460	294427
Chr5	8068622	7918609	8218635	9	6.52	460	300027
Chr5	8364454	8218635	8510273	5	3.73	460	291639
Chr5	8652704	8510273	8795135	10	7.63	460	284863
Chr5	8939974	8795135	9084813	6	4.5	460	289679
Chr5	9231418	9084813	9378023	5	3.71	460	293211
Chr5	9520033	9378023	9662044	4	3.06	460	284022
Chr5	9805237	9662044	9948430	9	6.83	460	286387
Chr5	10078025	9948430	10207621	4	3.35	460	259192
Chr5	10352602	10207621	10497583	8	6	460	289963
Chr5	10640370	10497583	10783157	6	4.57	460	285575
Chr5	10966792	10783157	11150428	2	1.18	460	367272
Chr5	11299725	11150428	11449022	0	0	460	298595
Chr5	11594454	11449022	11739887	0	0	460	290866
Chr5	11905778	11739887	12071670	0	0	460	331784
Chr5	12254703	12071670	12437736	0	0	460	366067
Chr5	12678847	12437736	12919958	0	0	460	482223
Chr5	13053609	12919958	13187261	0	0	460	267304
Chr5	13328158	13187261	13469056	1	0.77	460	281796
Chr5	13620368	13469056	13771680	2	1.44	460	302625
Chr5	13931759	13771680	14091838	9	6.11	460	320159
Chr5	14314694	14091838	14537550	5	2.44	460	445713
Chr5	14691145	14537550	14844741	5	3.54	460	307192
Chr5	14986060	14844741	15127379	4	3.08	460	282639
Chr5	15268510	15127379	15409641	4	3.08	460	282263
Chr5	15555999	15409641	15702358	3	2.23	460	292718
Chr5	15846973	15702358	15991589	5	3.76	460	289232
Chr5	16128395	15991589	16265201	4	3.18	460	273613
Chr5	16410415	16265201	16555630	4	2.99	460	290430
Chr5	16697116	16555630	16838603	3	2.3	460	282974
Chr5	16984704	16838603	17130805	3	2.23	460	292203
Chr5	17276140	17130805	17421475	1	0.75	460	290671
Chr5	17568838	17421475	17716201	5	3.69	460	294727
Chr5	17860868	17716201	18005535	0	0	460	289335
Chr5	18151586	18005535	18297638	4	2.98	460	292104
Chr5	18440234	18297638	18582830	4	3.05	460	285193
Chr5	18733702	18582830	18884575	1	0.72	460	301746
Chr5	19035410	18884575	19186246	5	3.6	460	301672
Chr5	19329016	19186246	19471786	1	0.76	460	285541
Chr5	19609657	19471786	19747528	1	0.79	460	275743
Chr5	19919298	19747528	20091068	4	2.53	460	343541
Chr5	20208931	20091068	20326794	0	0	460	235727
Chr5	20480707	20326794	20634621	2	1.41	460	307828
Chr5	20780412	20634621	20926203	1	0.75	460	291583
Chr5	21071858	20926203	21217514	1	0.75	460	291312
Chr5	21361056	21217514	21504598	5	3.79	460	287085
Chr5	21654527	21504598	21804457	2	1.45	460	299860
Chr5	21933768	21804457	22063080	2	1.68	460	258624
Chr5	22215006	22063080	22366933	3	2.15	460	303854
Chr5	22510165	22366933	22653398	3	2.28	460	286466
Chr5	22801195	22653398	22948992	3	2.21	460	295595
Chr5	23108322	22948992	23267652	3	2.05	460	318661
Chr5	23414891	23267652	23562130	1	0.74	460	294479
Chr5	23702463	23562130	23842797	3	2.32	460	280668
Chr5	23969271	23842797	24095745	0	0	460	252949
Chr5	24237755	24095745	24379765	1	0.77	460	284021
Chr5	24523417	24379765	24667070	0	0	460	287306
Chr5	24811701	24667070	24956332	1	0.75	460	289263
Chr5	25089852	24956332	25223372	2	1.63	460	267041
Chr5	25366597	25223372	25509823	0	0	460	286452
Chr5	25655941	25509823	25802059	0	0	460	292237
Chr5	25945896	25802059	26089734	1	0.76	460	287676
Chr5	26234811	26089734	26379888	3	2.25	460	290155
Chr5	26518099	26379888	26656310	1	0.79	460	276423
Chr5	26801176	26656310	26946043	0	0	460	289734
Chr5	26955627	26946043	26965212	0	0	460	19170
