# Supplementary material for: The megabase-scale crossover landscape is largely independent of sequence divergence
Source: Nat Commun. 2022 Jul 2;13:3828. doi: 10.1038/s41467-022-31509-8 (PMC9250513; doi:10.1038/s41467-022-31509-8)
Supplement: Supplementary file 10 — Source Data [file 41467_2022_31509_MOESM10_ESM.zip › Source_Data/SupplementaryFigure3.phsed_marker.co_pos.Chr1.Col.txt]

62513	146014	151115	231383	268739	295559	327887	520704	690908	1647424	1656138	1805167	1931254	2017265	2030526	2034465	2039436	2113224	2195672	2230748	2272460	2333948	2403956	2547457	2845500	3604006	3648179	3822844	3863776	4050127	4328503	4395326	4466390	4492839	4507768	4518975	4675099	4796463	4976250	5338025	5434782	5440071	5485810	5844546	5856286	5989972	6040648	6738784	6772091	6908459
4740_G	0	0	0	0	0	0	0	0	0	0	0	0	-1	-1	0	0	-1	0	0	0	0	0	0	0	0	0	0	-1	0	-1	-1	-1	0	-1	-1	0	0	-1	-1	0	0	-1	0	-1	-1	0	0	0	-1
4399_P_4550_P	0	0	0	0	0	0	0	0	0	0	0	0	-1	-1	0	0	-1	0	0	0	0	0	0	0	0	0	0	-1	0	-1	-1	-1	0	-1	-1	0	0	-1	-1	0	0	-1	0	-1	-1	0	0	0	-1
4740_W	0	0	0	0	0	0	0	0	0	0	0	0	-1	-1	0	0	-1	0	0	0	0	0	0	0	0	0	0	-1	0	-1	-1	-1	0	-1	-1	0	0	-1	-1	0	0	-1	0	0	-1	0	0	0	-1
4739_H	0	0	0	0	0	0	0	0	0	0	0	0	-1	0	0	0	0	0	0	0	0	0	0	0	0	0	0	-1	0	-1	-1	-1	0	-1	-1	0	0	-1	-1	0	0	-1	0	-1	-1	0	0	0	-1
4398_O_4549_O	0	0	0	0	0	0	0	0	0	0	0	0	-1	-1	0	0	-1	0	0	0	0	0	0	0	0	0	0	-1	0	-1	-1	-1	0	-1	-1	0	0	-1	-1	0	0	-1	0	-1	-1	0	0	0	-1
4399_O_4550_O	0	0	0	0	0	0	0	0	0	0	0	0	-1	-1	0	0	-1	0	0	0	0	0	0	0	0	0	0	-1	0	-1	-1	-1	0	-1	-1	0	0	-1	-1	0	0	-1	0	-1	-1	0	0	0	-1
4739_CJ	0	0	0	0	0	0	0	0	0	0	0	0	-1	0	0	0	-1	0	0	0	0	0	0	0	0	0	0	-1	0	-1	-1	-1	0	-1	-1	0	0	-1	-1	0	0	-1	0	-1	-1	0	0	0	-1
4739_CE	0	0	0	0	0	0	0	0	0	0	0	0	-1	0	0	0	0	0	0	0	0	0	0	0	0	0	0	0.1	0	-0.1	0	0	1	0	0	1	1	0	0	1	1	0	1	0	0	1	1	1	0
4740_Q	0	1	1	1	1	1	1	1	1	1	1	1	0	0	1	1	0	1	1	1	1	0.1	-0.1	0	0	0	0	-1	0	-1	-1	-1	0	-1	-1	0	0	-1	-1	0	0	-1	0	-1	-1	0	0	0	-1
4739_CB	0	0.1	0	-0.1	0	0	0	0	0	0	0	0	-1	-1	0	0	-1	0	0	0	0	0	0	0	0	0	0	-1	0	-1	-1	-1	0	-1	-1	0	0	-1	0.1	0	0	0	0	-0.1	0	1	1	1	0
4399_X_4550_X	0	0	0	0	0	0	0	0	0	0	0	0	-1	-1	0	0	-1	0	0	0	0	0	0	0	0	0	0	-1	0	-1	-1	-1	0	-1	-1	0.1	0	-0.1	0	1	1	0	1	0	0	1	1	1	0
4739_Y	0	0	0	0	0	0	0	0	0	0	0	0	-1	-1	0	0	-1	0	0	0	0	0	0	0	0	0	0	-1	0	-1	-1	-1	0	-1	-1	0	0	-1	-1	0	0	-1	0	-1	-1	0	0	0	0.1
4739_P	0	0	0	0	0	0	0	0	0	0	0	0	-1	-1	0	0	-1	0	0	0	0	0	0	0	0	0	0	-1	0	-1	-1	-1	0	-1	-1	0	0	-1	-1	0	0	-1	0	-1	0.1	0	-0.1	0	0
4740_H	0	0	0	0	0	0	0	0	0	0	0	0	-1	-1	0	0	-1	0	0	0	0	0	0	0	0	0	0	-1	0	-1	-1	-1	0	-1	-1	0	0	-1	-1	0	0	-1	0	-1	-1	0	0	0	-1
4740_S	0	0	0	0	0	0	0	0	0	0	0	0	-1	0	0	0	0	0	0	0	0	0	0	0	0	0	0	-1	0	-1	-1	-1	0	-1	-1	0	0	-1	-1	0	0	-1	0	-1	-1	0	0	0	-1
4739_L	0	0	0	0	0	0	0	0	0	0	0	0	-1	-1	0	0	-1	0	0	0	0	0	0	0	0	0	0	-1	0	-1	-1	-1	0	-1	-1	0	0	-1	-1	0	0	-1	0	-1	-1	0	0	0	-1
4399_Y_4550_Y	0	0	0	0	0	0	0	0	0	0	0	0	-1	0	0	0	-1	0	0	0	0	0	0	0	0	0	0	-1	0	-1	-1	-1	0	-1	-1	0	0	-1	-1	0	0	-1	0	-1	-1	0	0	0	-1
4739_CF	0	0	0	0	0	0	0	0	0	0	0	0	-1	-1	0	0	-1	0	0	0	0	0	0	0	0	0	0	-1	0	-1	-1	-1	0	-1	-1	0	0	-1	-1	0	0	-1	0	-1	-1	0	0	0	0.1
4740_T	0	0	0	0	0	0	0	0	0	0	0	0	-1	-1	0	0	-1	0	0	0	0	0.1	0	0	0	0	0	-0.1	1	0	0	0	1	0	0	1	1	0	0	1	1	0	1	0	0	1	1	1	0
4399_D_4550_D	0	0	0	0	0	0	0	0	0	0	0	0	-1	0	0	0	-1	0	0	0	0	0.1	0	0	0	0	0	0	-0.1	0	0	0	1	0	0	1	1	0	0	1	1	0	1	0	0	1	1	1	0
4739_AM	0	0	0	0	0	0	0	0	0	0	0	0	-1	-1	0	0	-1	0	0	0	0	0	0	0	0	0	0	-1	0	0.1	0	0	-0.1	0	0	1	1	0	0	1	1	0	1	0	0	1	1	1	0
4739_W	0	0	0	0	0	0	0	0	0	0	0	0	-1	-1	0	0	-1	0	0	0	0	0	0	0	0	0	0	-1	0	-1	-1	-1	0	-1	-1	0	0	-1	-1	0	0	-1	0	-1	-1	0	0	0	-1
4398_B_4549_B	0	0	0	0	0	0	0	0	0	0	0	0	-1	-1	0	0	-1	0	0	0	0	0	0	0	0	0	0	-1	0	-1	-1	0	0	0	0	0	0	0	0	0	0	-1	0	-1	-1	0	0	0	-1
4739_CP	1	0	1	1	1	1	1	0	1	0	1	1	0	0	1	1	0	1	1	1	1	1	1	1	1	1	1	0	1	0	0	0	1	0	0	1	1	0	0	1	1	0	1	0	0	1	1	0.1	0
4399_AB_4550_AB	0	1	1	1	1	1	1	1	1	1	1	1	0	0	1	1	0	1	1	1	1	1	1	1	1	1	1	0	1	0	0	0	1	0	0	1	1	0	0	1	1	0	1	0	0	1	1	1	0
4399_K_4550_K	0	0	-1	0	0	0	0	0	0	0.1	0	0	0	0	0	-0.1	0	1	1	1	1	1	1	1	1	1	1	0	1	0	0	0	1	0	0	1	1	0	0	1	1	0	0.1	0	0	0	0	0	-0.1
4739_AW	1	1	0	1	1	1	1	1	1	1	1	1	0	0	1	1	0	1	1	1	1	1	1	1	1	1	1	0	1	0	0	0	1	0	0	1	1	0	0	1	1	0	1	0	0	1	1	1	0
4739_AK	1	1	1	1	1	1	1	1	1	1	1	1	0	0	1	1	0	1	1	1	1	1	1	1	1	1	1	0	1	0	0	0	1	0	0	1	1	0	0	1	1	0	1	0	0	1	1	1	0
4739_BQ	1	1	0	1	1	1	1	1	1	1	1	1	0	0	1	1	0	1	1	1	1	1	1	1	1	1	1	0	1	0	0	0	1	0	0	1	1	0	0	1	1	0	1	0	0	1	1	1	0
4739_C	1	1	1	0	1	1	1	1	1	1	1	1	0	0	1	1	0	1	1	1	1	1	1	1	1	1	1	0	1	0	0	0	1	0	0	1	1	0	0	1	1	0	1	0	0	1	1	1	0
4398_K_4549_K	0	1	1	1	1	1	1	1	1	1	1	1	0	0	1	1	0	1	1	1	1	1	1	1	1	1	1	0	1	0	0	0	1	0	0	1	1	0	0	1	1	0	1	0	0	1	1	1	0
4398_AD_4549_AD	1	1	1	1	1	1	1	1	1	1	1	1	0	0	1	1	0	1	1	1	1	1	1	1	1	1	1	0	1	0	0	0	1	0	0	1	1	0	0	1	1	0	1	0	0	1	1	1	0
4398_X_4549_X	1	0	1	1	1	1	1	1	1	1	1	1	0	0	1	1	0	1	1	1	1	1	1	1	1	1	1	0	1	0	0	0	1	0	0	1	1	0	0	1	1	0	1	0	0	1	1	1	0
4739_BA	1	1	1	1	1	1	1	1	1	1	1	1	0	0	1	1	0	1	1	1	1	1	1	1	1	1	1	0	1	0	0	0	1	0	0	1	1	0	0	1	1	0	1	0	0	1	1	1	0
4739_BJ	1	1	1	1	1	1	1	1	1	1	1	1	0	0	1	1	0	1	1	1	1	1	1	1	1	1	1	0	1	0	0	0	1	0	0	1	1	0	0	1	1	0	1	0	0	1	1	1	0
4739_BH	1	0	0	1	1	1	1	1	1	1	1	1	0	0	1	1	0	1	1	1	1	1	1	1	1	1	1	0	1	0	0	0	1	0	0	1	1	0	0	1	1	0	1	0	0	1	1	1	0
4739_AO	1	0	1	1	1	1	1	1	1	1	0	1	0	0	1	1	0	1	1	1	1	1	1	1	1	1	1	0	1	0	0	0	1	0	0	1	1	0	0	1	1	0	1	0	0	1	1	1	0
4739_AV	1	0	0	0	1	1	1	1	1	1	1	1	0	0	1	1	0	1	1	1	1	1	1	1	1	1	1	0	1	0	0	0	1	0	0	1	1	0	0	1	1	0	1	0	0	1	1	1	0
4739_AH	1	0	0	0	1	1	1	1	1	1	1	1	0	0	1	1	0	1	1	1	1	1	1	1	1	1	1	0	1	0	0	0	1	0	0	1	1	0	0	1	1	0	1	0	0	1	1	1	0
4739_BL	1	1	1	1	0	0	1	1	1	1	1	1	0	0	1	1	0	1	1	1	1	1	1	1	1	1	1	0	1	0	0	0	1	0	0	1	1	0	0	1	1	0	1	0	0	1	1	1	0
4399_V_4550_V	0	1	0	1	1	1	1	1	1	1	1	1	0	0	1	1	0	1	1	1	1	1	1	1	1	1	1	0	1	0	0	0	1	0	0	1	1	0	0	1	1	0	1	0	0	1	1	1	0
4739_AY	1	1	0	0	1	1	1	1	1	1	1	1	0	0	1	1	0	1	1	1	1	1	1	1	1	1	1	0	1	0	0	0	1	0	0	1	1	0	0	1	1	0	1	0	0	1	1	1	0
4398_E_4549_E	1	1	0	1	1	1	1	1	1	1	1	1	0	0	1	1	0	1	1	1	1	1	1	1	1	1	1	0	1	0	0	0	1	0	0	1	1	0	0	1	1	0	1	0	0	1	1	1	0
4739_Z	1	1	1	1	1	1	1	1	1	1	1	1	0	0	1	1	0	1	1	1	1	1	1	1	1	1	1	0	1	0	0	0	1	0	0	1	1	0	0	1	1	0	1	0	0	1	1	1	0
4739_CH	1	1	1	1	1	1	1	1	1	1	1	1	0	0	1	1	0	1	1	1	1	1	1	1	1	1	1	0	1	0	0	0	1	0	0	1	1	0	0	1	1	0	1	0	0	1	1	1	0
4739_AL	1	1	1	1	0	1	1	0	0	1	1	1	0	0	1	1	0	1	1	1	1	1	1	1	1	1	1	0	1	0	0	0	1	0	0	1	1	0	0	1	1	0	1	0	0	1	1	1	0
4399_H_4550_H	1	1	1	0	0	0	1	1	0	1	1	1	0	0	1	1	0	1	1	1	1	1	1	1	1	1	1	0	1	0	0	0	1	0	0	1	1	0	0	1	1	0	1	0	0	1	1	1	0
4740_A	1	1	0	1	1	1	1	1	1	1	1	1	0	0	1	1	0	1	0	1	1	1	1	1	1	1	1	0	1	0	0	0	1	0	0	1	1	0	0	1	1	0	1	0	0	1	1	1	0
4739_BW	0	-1	0	0	0	0	0	0	0.1	0	-0.1	1	0	0	1	1	0	1	1	1	1	1	1	1	1	1	1	0	1	0	0	0	1	0	0	1	1	0	0	1	1	0	1	0	0	1	1	1	0
4739_AS	0	0	-1	0	0	0.1	0	0	0	-0.1	1	1	0	0	1	1	0	1	1	1	1	1	1	1	1	1	1	0	1	0	0	0	1	0	0	1	1	0	0	1	1	0	1	0	0	1	1	1	0
4740_AC	1	0	1	1	1	1	1	1	1	1	1	1	0	0	1	1	0	1	1	1	1	1	1	1	1	1	1	0	1	0	0	0	1	0	0	1	1	0	0	1	1	0	1	0	0	0	0	1	0
4399_A_4550_A	0	0	1	1	0	1	0	0	0	1	1	1	0	0	1	1	0	1	1	1	1	0	0	0	0	0	0	0	0	0	0	0	1	0	0	1	1	0	0	1	1	0	1	0	0	1	1	1	0
4740_Y	0	1	1	1	1	1	1	1	1	1	1	1	0	0	1	1	0	1	1	1	1	1	1	1	1	1	1	0	1	0	0	0	1	0	0	1	1	0	0	1	1	0	1	0	0	1	1	1	0
4739_BZ	0	1	0	1	0	0	0	0	1	1	1	1	0	0	1	1	0	1	1	1	1	1	1	1	1	1	1	0	1	0	0	0	1	0	0	1	1	0	0	1	1	0	1	0	0	1	1	1	0
4739_BN	0	0	0	1	1	1	1	1	1	1	1	1	0	0	1	1	0	1	1	1	1	1	1	1	1	1	1	0	1	0	0	0	1	0	0	1	1	0	0	0.1	0	0	0	0	0	0	-0.1	0	0
4740_V	0	0	0	0	0	0	0	0	0	0	0	0	-1	-1	0	0	-1	0	0	0	0	0	0	0	0.1	0	-0.1	0	1	0	0	0	1	0	0	1	1	0	0	1	1	0	1	0	0	1	1	1	0
4740_L	0	0	0	0	0	0	0	0	0	0	0	0	-1	-1	0	0	-1	0	0	0	0	0	0	0	0	0	0	0	0.1	0	0	-0.1	1	0	0	1	1	0	0	1	1	0	1	0	0	1	1	1	0
4739_BR	0	1	0	0.1	-0.1	0	0	0	0	0	0	0	-1	-1	0	0	-1	0	0	0	0	0	0	0	0	0	0	0.1	0	0	0	-0.1	1	0	0	1	1	0	0	1	1	0	1	0	0	1	1	1	0
4739_AF	0	0	0	0	0	0	0	0	0	0	0	0	-1	0	0	0	0	0	0	0	0	0	0	0	0	0	0	-1	0	-1	0.1	0	-0.1	0	0	1	1	0	0	1	1	0	1	0	0	1	1	1	0
4739_CD	1	1	1	0.1	0	0	0	0	-0.1	0	0	0	-1	-1	0	0	-1	0	0	0	0	0	0	0	0	0	0	-1	0	-1	-1	-1	0	-1	-1	0.1	0	0	0	0	0	0	-0.1	0	0	1	1	1	0
4398_Y_4549_Y	0	0	0	0	0	0	0	0	0	0	0	0	-1	-1	0	0	-1	0	0	0	0	0	0	0	0	0	0	-1	0	-1	-1	0	0	0	0	0	0.1	0	0	0	0	0	0	0	0	-0.1	1	1	0
4739_BU	0	0	0	1	1	1	1	1	1	1	1	1	0	0	1	1	0	1	1	1	1	1	1	1	1	1	1	0	1	0	0	0	1	0	0	1	1	0	0	1	1	0	1	0	0	1	1	1	0
4399_Z_4550_Z	0	0	0	-1	0	0	0	0	0.1	0	0	-0.1	0	0	1	1	0	1	1	1	1	1	1	1	1	1	0	0	0	0	0	0	1	0	0	1	1	0	0	1	0	0	1	0	0	0	0	0	0
4739_BS	0	0	0	0	0	0	0	0	0	0	0	0	0	-1	0	0	0	0	0	0	0	0	0	0	0	0	0	-1	0	-1	-1	-1	0	-1	-1	0	0	-1	-1	0	0	-1	0	-1	-1	0	0	0	0.1
4739_AP	0	0	0	0	0	0	0	0	0	0	0	0	-1	-1	0	0	-1	0	0	0	0	0	0	0	0	0	0	-1	0	-1	-1	-1	0	-1	-1	0	0	-1	-1	0	0	-1	0	-1	0.1	0	0	-0.1	0
4740_X	0	0	0	0	0	0	0	0	0	0	0	0	-1	0	0	0	-1	0	0	0	0	0	0	0	0	0	0	-1	0	-1	-1	-1	0	-1	-1	0	0	-1	-1	0	0	-1	0	-1	-1	0	0	0	-1
4739_I	0	0	0	0	0	0	0	0	0	0	0	0	-1	0	0	0	-1	0	0	0	0	0	0	0	0	0	0	-1	0	-1	-1	-1	0	-1	-1	0	0	-1	-1	0	0	-1	0	-1	-1	0	0	0	-1
4398_AA_4549_AA	0	0	0	0	0	0	0	0	0	0	0	0	-1	-1	0	0	-1	0	0	0	0	0	0	0	0	0	0	-1	0	-1	-1	-1	0	-1	-1	0	0	-1	-1	0	0	-1	0	-1	-1	0	0	0	-1
4398_M_4549_M	0	0	0	0	0	0	0	0	0	0	0	0	-1	0	0	0	-1	0	0	0	0	0	0	0	0	0	0	-1	0	-1	-1	-1	0	-1	-1	0	0	-1	-1	0	0	-1	0	-1	-1	0	0	0	-1
4740_B	0	0	0	0	0	0	0	0	0	0	0	0	-1	-1	0	0	-1	0	0	0	0	0	0	0	0	0	0	-1	0	-1	-1	-1	0	-1	-1	0	0	-1	-1	0	0	-1	0	-1	-1	0	0	0	-1
4740_AB	0	0	0	0	0	0	0	0	0	0	0	0	-1	0	0	0	-1	0	0	0	0	0	0	0	0	0	0	-1	0	-1	-1	-1	0	-1	-1	0	0	-1	-1	0	0	-1	0	-1	-1	0	0	0	-1
4399_I_4550_I	0	0	0	0	0	0	0	0	0	0	0	0	-1	-1	0	0	-1	0	0	0	0	0	0	0	0	0	0	-1	0	-1	-1	-1	0	-1	-1	0	0	-1	-1	0	0	-1	0	-1	-1	0	0	0	-1
4739_AI	0	0	0	0	0	0	0	0	0	0	0	0	0	0	0	0	-1	0	0	0	0	0	0	0	0	0	0	-1	0	-1	-1	-1	0	-1	-1	0	0	-1	-1	0	0	-1	0	-1	-1	0	0	0	0.1
4739_BI	0	0	0	0	0	0	0	0	0	0	0	0	-1	-1	0	0	-1	0	0	0	0	0	0	0	0	0	0	-1	0	-1	-1	-1	0	-1	-1	0	0	-1	-1	0	0	-1	0	-1	-1	0	0	0	-1
4399_E_4550_E	0	0	0	0	0	0	0	0	0	0	0	0	-1	0	0	0	-1	0	0	0	0	0	0	0	0	0	0	-1	0	-1	-1	-1	0	-1	-1	0	0	-1	-1	0	0	-1	0	-1	-1	0	0	0	-1
4739_T	0	0	0	0	0	0	0	0	0	0	0	0	-1	0	0	0	0	0	0	0	0	0	0	0	0	0	0	-1	0	-1	-1	-1	0	-1	-1	0	0	-1	-1	0	0	-1	0	-1	-1	0	0	0	-1
4739_M	0	0	0	0	0	0	0	0	0	0	0	0	-1	-1	0	0	-1	0	0	0	0	0	0	0	0	0	0	-1	0	-1	-1	-1	0	-1	-1	0	0	-1	-1	0	0	-1	0	-1	-1	0	0	0	-1
4740_K	0	0	0	0	0	0	0	0	0	0	0	0	-1	-1	0	0	-1	0	0	0	0	0	0	0	0	0	0	-1	0	-1	-1	-1	0	-1	-1	0	0	-1	-1	0	0	-1	0	-1	-1	0	0	0	-1
4739_CI	0	0	0	-1	0	0	0	0	0	0	0	0	-1	-1	0	0	-1	0	0	0	0	0	0	0	0	0	0	-1	0	-1	-1	-1	0	-1	-1	0	0	-1	-1	0	0	-1	0	-1	-1	0	0	0	-1
4399_AE_4550_AE	0	0	0	0	0	0	0	0	0	0	0	0	-1	-1	0	0	-1	0	0	0	0	0	0	0	0	0	0	-1	0	-1	-1	-1	0	-1	-1	0	0	-1	-1	0	0	-1	0	-1	-1	0	0	0	-1
4740_AA	0	0	0	0	0	0	0	0	0	0	0	0	0	0	0	0	0	0	0	0	0	0	0	0	0	0	0	-1	0	-1	-1	-1	0	-1	-1	0	0	-1	-1	0	0	-1	0	-1	-1	0	0	0	-1
4739_CO	1	1	0	1	1	1	1	1	1	1	1	1	0	0	1	1	0	1	1	1	0.1	0	0	0	0	0	0	-0.1	0	-1	-1	-1	0	-1	-1	0	0	-1	-1	0	0	-1	0	-1	-1	0	0	0	-1
4739_AZ	1	1	1	1	1	1	1	1	1	1	1	1	0	0	1	1	0	1	1	1	1	0	0.1	0	0	0	0	-0.1	0	-1	-1	-1	0	-1	-1	0	0	-1	-1	0	0	-1	0	-1	-1	0	0	0	-1
4739_BX	1	1	1	1	1	1	1	1	1	1	1	1	0	0	1	1	0	1	1	1	1	1	1	1	1	1	1	0	0.1	0	0	0	-0.1	-1	0	0	0	-1	-1	0	0	-1	0	-1	-1	0	0	0	-1
4740_R	1	1	1	1	1	1	1	1	1	1	1	1	0	0	1	1	0	1	1	1	1	1	1	1	1	1	1	0	1	0	0	0	1	0	0	1	1	0	0	1	1	0	1	0	0	1	1	1	0
4739_BT	1	1	0	1	1	1	1	1	1	1	1	1	0	0	1	1	0	1	1	1	1	1	1	1	1	1	1	0	1	0	0	0	1	0	0	1	1	0	0	1	1	0	1	0	0	1	1	1	0
4398_AC_4549_AC	1	0	1	1	1	1	1	1	1	1	1	1	0	0	1	1	0	1	1	1	1	1	1	0	1	1	1	0	0	0	0	0	1	0	0	1	1	0	0	1	1	0	1	0	0	1	1	1	0
4739_AT	1	1	1	1	1	1	1	1	1	1	1	1	0	0	1	1	0	1	1	1	1	1	1	1	1	1	1	0	1	0	0	0	1	0	0	1	1	0	0	1	1	0	1	0	0	1	1	1	0
4739_BE	1	1	1	1	1	1	1	1	1	1	1	1	0	0	1	1	0	1	1	1	1	1	1	1	1	1	1	0	1	0	0	0	1	0	0	1	1	0	0	1	1	0	1	0	0	1	1	1	0
4739_AX	1	1	1	1	1	1	1	1	1	1	1	1	0	0	1	1	0	1	1	1	1	1	1	1	1	1	1	0	1	0	0	0	1	0	0	1	1	0	0	1	1	0	1	0	0	1	1	1	0
4739_BC	1	1	1	1	1	1	1	1	1	1	1	1	0	0	1	1	0	1	1	1	1	1	1	1	1	1	1	0	1	0	0	0	1	0	0	1	1	0	0	1	1	0	1	0	0	1	1	1	0
4739_D	0	1	0	1	1	1	1	1	1	1	1	1	0	0	1	1	0	1	1	1	1	1	1	1	1	1	1	0	1	0	0	0	1	0	0	1	1	0	0	1	1	0	1	0	0	1	1	1	0
4739_AB	1	1	1	1	1	1	1	1	1	1	1	1	0	0	1	1	0	1	1	1	1	1	1	1	1	1	1	0	1	0	0	0	1	0	0	1	1	0	0	1	1	0	1	0	0	1	1	1	0
4398_Q_4549_Q	0	1	0	1	1	1	1	1	1	1	1	1	0	0	1	0	0	1	1	1	1	1	1	1	1	1	1	0	1	0	0	0	1	0	0	1	1	0	0	1	1	0	1	0	0	1	1	1	0
4399_M_4550_M	1	1	1	1	1	1	1	1	1	1	1	1	0	0	1	1	0	1	1	1	1	1	1	1	1	1	1	0	1	0	0	0	1	0	0	1	1	0	0	1	1	0	0	0	0	1	1	1	0
4739_AR	1	1	1	0	1	1	1	1	1	1	1	1	0	0	1	1	0	1	1	1	1	1	1	1	1	1	1	0	1	0	0	0	1	0	0	1	1	0	0	1	1	0	1	0	0	1	1	1	0
4398_AB_4549_AB	1	1	1	1	1	1	1	1	1	1	1	1	0	0	1	1	0	1	1	1	1	1	0	0	0	0	0	0	0	0	0	0	1	0	0	1	1	0	0	1	1	0	1	0	0	1	1	1	0
4739_AQ	1	1	1	1	1	1	1	1	1	1	1	1	0	0	1	1	0	1	1	1	1	1	1	1	1	1	1	0	1	0	0	0	1	0	0	1	1	0	0	1	1	0	1	0	0	1	1	1	0
4739_AD	1	1	1	1	1	1	1	1	1	1	1	1	0	0	1	1	0	1	1	1	1	1	1	1	1	1	1	0	1	0	0	0	1	0	0	1	1	0	0	1	1	0	1	0	0	1	1	1	0
4398_D_4549_D	0	1	0	1	1	1	1	1	1	1	1	1	0	0	1	1	0	1	1	1	1	1	1	1	1	1	1	0	1	0	0	0	1	0	0	1	1	0	0	0	0	0	0	0	0	0	0	0	0
4739_CK	1	0	1	1	1	1	1	1	1	1	1	1	0	0	1	1	0	1	1	1	1	1	1	1	1	1	1	0	1	0	0	0	1	0	0	1	1	0	0	1	1	0	1	0	0	1	1	1	0
4740_F	1	1	1	0	1	1	1	1	1	1	1	1	0	0	1	1	0	1	1	1	1	1	1	1	1	1	1	0	1	0	0	0	1	0	0	1	1	0	0	1	1	0	1	0	0	1	1	1	0
4739_CC	1	1	0	1	1	1	1	1	1	1	1	1	0	0	1	1	0	1	1	1	1	1	1	1	1	1	1	0	1	0	0	0	1	0	0	1	1	0	0	1	1	0	1	0	0	1	1	1	0
4399_AD_4550_AD	1	1	1	1	1	1	1	1	1	1	1	1	0	0	1	1	0	1	1	1	1	1	1	1	1	1	1	0	1	0	0	0	1	0	0	1	0	0	0	0	0	0	0	0	0	1	1	1	0
4740_O	1	1	1	1	1	1	1	1	1	1	1	1	0	0	1	1	0	1	1	1	1	1	1	1	1	1	1	0	1	0	0	0	1	0	0	1	1	0	0	1	1	0	1	0	0	1	1	1	0
4740_AF	1	1	1	1	1	1	1	1	1	1	1	1	0	0	1	1	0	1	1	1	1	1	0	0	1	1	1	0	0	0	0	0	1	0	0	1	1	0	0	1	1	0	1	0	0	1	1	1	0
4740_AD	0	-1	0	0	0	0	0	0	0.1	0	-0.1	0	0	0	1	1	0	1	1	1	1	1	1	1	1	1	1	0	1	0	0	0	1	0	0	1	1	0	0	1	1	0	1	0	0	1	1	1	0
4740_C	1	1	1	1	1	1	1	1	1	1	1	1	0	0	1	1	0	1	1	1	1	1	1	1	1	1	1	0	1	0	0	0	1	0	0	1	1	0	0	1	1	0	1	0	0	1	1	1	0
4398_U_4549_U	0	1	0	1	1	1	1	1	1	1	1	1	0	0	1	1	0	1	1	1	1	1	1	1	1	1	1	0	1	0	0	0	1	0	0	1	1	0	0	1	1	0	1	0	0	1	1	1	0
4739_G	1	1	1	0	1	1	1	1	1	1	1	1	0	0	1	1	0	1	1	1	1	1	1	1	1	1	1	0	1	0	0	0	1	0	0	1	1	0	0	1	1	0	1	0	0	1	1	1	0
4739_BK	1	1	1	0	1	1	1	1	1	1	1	1	0	0	1	1	0	1	1	1	1	1	1	1	1	1	1	0	1	0	0	0	1	0	0	1	1	0	0	1	1	0	1	0	0	1	1	1	0
4399_B_4550_B	1	0	1	1	0	1	1	1	0	1	1	1	0	0	1	1	0	1	1	1	1	1	1	1	1	1	1	0	1	0	0	0	1	0	0	1	1	0	0	1	1	0	1	0	0	1	1	1	0
4399_R_4550_R	1	0	1	0	1	1	1	1	1	1	1	1	0	0	1	1	0	1	1	1	1	1	1	1	1	1	1	0	1	0	0	0	1	0	0	1	1	0	0	1	1	0	1	0	0	1	1	1	0
4398_AF_4549_AF	1	1	0	1	1	1	1	1	1	1	1	1	0	0	1	1	0	1	1	1	1	0	1	0	0	0	0	0	0	0	0	0	1	0	0	1	1	0	0	1	1	0	1	0	0	1	1	1	0
4739_CG	1	1	1	0	1	1	1	1	1	1	1	1	0	0	1	1	0	1	1	1	1	1	1	1	1	1	1	0	1	0	0	0	1	0	0	1	1	0	0	1	1	0	1	0	0	1	1	1	0
4739_AG	1	0	0	1	1	1	1	1	1	1	1	1	0	0	1	1	0	1	1	1	1	1	1	1	1	1	1	0	1	0	0	0	1	0	0	1	1	0	0	1	1	0	1	0	0	1	1	1	0
4740_N	1	0	0	1	1	1	1	1	1	1	1	1	0	0	1	1	0	1	1	1	1	1	1	1	1	1	1	0	1	0	0	0	1	0	0	1	1	0	0	1	1	0	1	0	0	1	1	1	0
4739_BP	1	1	1	1	1	1	1	1	1	1	1	1	0	0	1	0	0	1	1	1	1	1	1	1	1	1	1	0	1	0.1	0	0	-0.1	-1	0	0	0	-1	-1	0	0	-1	0	-1	-1	0	0	0	-1
4739_BF	1	1	1	1	1	1	1	1	1	1	1	1	0	0	1	1	0	1	1	1	1	1	1	1	1	1	1	0	1	0	0	0	1	0	0.1	0	0	0	-0.1	0	0	-1	0	-1	-1	0	0	0	-1
4399_T_4550_T	1	1	1	1	1	1	1	1	1	1	1	1	0	0	1	1	0	1	1	1	1	1	1	1	1	1	1	0	1	0	0	0	1	0	0	0	0.1	0	0	0	-0.1	-1	0	-1	-1	0	0	0	-1
4739_K	1	1	0	1	1	1	1	1	1	1	1	1	0	0	1	1	0	1	1	1	1	1	1	1	1	1	1	0	1	0	0	0	1	0	0	1	1	0	0	1	1	0	1	0	0	0.1	0	0	-0.1
4399_J_4550_J	1	0	0	1	1	1	1	1	1	1	1	1	0	0	1	1	0	1	1	1	1	1	1	1	1	1	1	0	1	0	0	0	1	0	0	1	1	0	0	1	0.1	0	0	-0.1	0	0	0	0	-1
4739_O	1	1	0	1	1	1	1	1	1	1	1	1	0	0	1	1	0	1	1	1	1	1	1	1	1	1	1	0	1	0	0	0	1	0	0	1	1	0	0	1	0.1	0	0	0	-0.1	0	0	0	-1
4739_AC	0	0	1	0	1	1	1	1	1	1	1	1	0	0	1	1	0	1	1	1	1	1	1	1	1	1	1	0	1	0	0	0	1	0	0	1	1	0	0	1	1	0	1	0	0	1	1	1	0
4399_L_4550_L	0	0	-1	0.1	0	0	0	0	0	0	-0.1	1	0	0	1	1	0	1	1	1	1	1	1	1	1	1	1	0	1	0	0	0	1	0	0	0	1	0	0	1	1	0	1	0	0	1	1	1	0
4740_U	0	1	0	1	1	1	1	1	1	1	1	1	0	0	1	1	0	1	1	1	1	1	1	1	1	1	1	0	1	0	0	0	1	0	0	1	1	0	0	1	1	0	1	0	0	1	1	1	0
4739_AA	1	1	0	1	1	1	1	1	1	1	1	1	0	0	1	1	0	1	1	1	1	1	1	1	1	1	1	0	1	0	0	0	1	0	0	1	1	0	0	1	1	0	1	0	0	1	1	1	0
4739_Q	1	1	1	1	1	1	1	1	1	1	1	1	0	0	1	1	0	1	1	1	1	1	1	1	1	1	1	0	1	0	0	0	1	0	0	1	1	0	0	1	1	0	1	0	0	1	1	1	0
4739_E	1	1	0	1	1	1	1	1	1	1	1	1	0	0	1	1	0	1	1	1	1	1	1	1	1	1	1	0	1	0	0	0	1	0	0	1	1	0	0	1	1	0	1	0	0	1	1	1	0
4398_Z_4549_Z	1	0	1	0	1	1	1	1	1	1	1	1	0	0	1	1	0	1	1	1	1	1	1	1	1	1	1	0	1	0	0	0	1	0	0	1	1	0	0	1	1	0	1	0	0	1	1	1	0
4740_M	1	0	1	1	1	1	1	1	1	1	1	1	0	0	1	1	0	1	1	1	1	1	1	1	1	1	0	0	1	0	0	0	1	0	0	1	1	0	0	1	1	0	1	0	0	1	1	1	0
4399_Q_4550_Q	1	1	1	1	1	1	1	1	1	1	1	1	0	0	1	1	0	1	1	1	1	1	1	1	1	1	1	0	1	0	0	0	1	0	0	1	1	0	0	1	1	0	0.1	0	0	-0.1	0	0	-1
4398_R_4549_R	0	0	0	0	0	0	0	0	0	0	0	0	-1	0	0	0	0	0	0	0	0	0	0	0	0	0	0	-1	0	-1	-1	-1	0	-1	-1	0	0	-1	-1	0	0	-1	0	-1	-1	0	0	0	-1
4398_F_4549_F	0	0	0	0	0	0	0	0	0	0	0	0	-1	0	0	0	0	0	0	0	0	0	0	0	0	0	0	-1	0	-1	-1	-1	0	-1	-1	0	0	-1	-1	0	0	-1	0	-1	-1	0	0	0	-1
4398_I_4549_I	0	0	0	0	0	0	0	0	0	0	0	0	-1	0	0	0	0	0	0	0	0	0	0	0	0	0	0	-1	0	-1	-1	-1	0	-1	-1	0	0	-1	-1	0	0	-1	0	-1	-1	0	0	0	-1
4739_N	0	0	0	0	0	0	0	0	0	0	0	0	-1	-1	0	0	-1	0	0	0	0	0	0	0	0	0	0	-1	0	-1	-1	-1	0	-1	-1	0	0	-1	-1	0	0	-1	0	-1	-1	0	0	0	-1
4398_N_4549_N	0	0	0	0	0	0	0	0	0	0	0	0	-1	-1	0	0	-1	0	0	0	0	0	0	0	0	0	0	-1	0	-1	-1	-1	0	-1	-1	0	0	-1	-1	0	0	-1	0	-1	-1	0	0	0	-1
4739_A	0	0	0	0	0	0	0	0	0	0	0	0	-1	-1	0	0	-1	0	0	0	0	0	0	0	0	0	0	-1	0	-1	-1	-1	0	-1	-1	0	0	-1	-1	0	0	-1	0	-1	-1	0	0	0	-1
4398_V_4549_V	0	0	0	0	0	0	0	0	0	0	0	0	-1	-1	0	0	-1	0	0	0	0	0	0	0	0	0	0	-1	0	-1	-1	-1	0	-1	-1	0	0	-1	-1	0	0	-1	0	-1	-1	0	0	0	-1
4398_AE_4549_AE	0	0	0	0	0	0	0	0	0	0	0	0	-1	-1	0	0	-1	0	0	0	0	0	0	0	0	0	0	-1	0	-1	-1	-1	0	-1	-1	0	0	-1	-1	0	0	-1	0	-1	-1	0	0	0	-1
4399_F_4550_F	0	0	0	0	0	0	0	0	0	0	0	0	-1	-1	0	0	-1	0	0	0	0	0	0	0	0	0	0	-1	0	-1	-1	-1	0	-1	-1	0	0	-1	-1	0	0	-1	0	-1	-1	0	0	0	-1
4398_S_4549_S	0	0	0	0	0	0	0	0	0	0	0	0	-1	0	0	0	-1	0	0	0	0	0	0	0	0	0	0	-1	0	-1	-1	-1	0	-1	-1	0	0	-1	-1	0	0	-1	0	-1	-1	0	0	0	-1
4739_J	0	0	0	0	0	0	0	0	0	0	0	0	-1	-1	0	0	-1	0	0	0	0	0	0	0	0	0	0	-1	0	-1	-1	-1	0	-1	-1	0	0	-1	-1	0	0	-1	0	-1	-1	0	0	0	-1
4399_AC_4550_AC	0	0	0	0	0	0	0	0	0	0	0	0	-1	0	0	0	-1	0	0	0	0	0	0	0	0	0	0	-1	0	-1	-1	-1	0	-1	-1	0	0	-1	-1	0	0	-1	0	-1	-1	0	0	0	-1
4739_BV	0	0	0	0	0	0	0	0	0	0	0	0	-1	-1	0	0	-1	0	0	0	0	0	0	0	0	0	0	-1	0	-1	-1	-1	0	-1	-1	0	0	-1	-1	0	0	-1	0	-1	-1	0	0	0	-1
4739_BG	0	0	0	0	0	0	0	0	0	0	0	0	-1	0	0	0	-1	0	0	0	0	0	0	0	0	0	0	-1	0	-1	-1	-1	0	-1	-1	0	0	-1	-1	0	0	-1	0	-1	-1	0	0	0	-1
4739_CQ	0	0	0	0	0	0	0	0	0	0	0	0	-1	-1	0	0	-1	0	0	0	0	0	0	0	0	0	0	-1	0	-1	-1	-1	0	-1	-1	0	0	-1	-1	0	0	-1	0	-1	-1	0	0	0	-1
4739_R	0	0	0	0	0	0	0	0	0	0	0	0	-1	-1	0	0	-1	0	0	0	0	0	0	0	0	0	0	-1	0	-1	-1	-1	0	-1	-1	0	0	-1	-1	0	0	-1	0	-1	-1	0	0	0	-1
4740_J	0	0	0	0	0	0	0	0	0	0	0	0	-1	0	0	0	0	0	0	0	0	0	0	0	0	0	0	-1	0	-1	-1	-1	0	-1	-1	0	0	-1	-1	0	0	-1	0	-1	-1	0	0	0	-1
4739_CN	0	0	0	0	0	0	0	0	0	0	0	0	-1	0	0	0	-1	0	0	0	0	0	0	0	0	0	0	-1	0	-1	-1	-1	0	-1	-1	0	0	-1	-1	0	0	-1	0	-1	-1	0	0	0	-1
4398_J_4549_J	0	0	0	0	0	0	0	0	0	0	0	0	-1	-1	0	0	-1	0	0	0	0	0	0	0	0	0	0	-1	0	-1	-1	-1	0	-1	-1	0	0	-1	-1	0	0	-1	0	-1	-1	0	0	0	-1
4740_Z	0	0	0	0	0	0	0	0	0	0	0	0	-1	0	0	0	-1	0	0	0	0	0	0	0	0	0	0	-1	0	-1	-1	-1	0	-1	-1	0	0	-1	-1	0	0	-1	0	-1	-1	0	0	0	-1
4398_T_4549_T	0	0	0	0	0	0	0	0	0	0	0	0	-1	0	0	0	-1	0	0	0	0	0	0	0	0	0	0	-1	0	-1	-1	-1	0	-1	-1	0	0	-1	-1	0	0	-1	0	0	-1	0	0	0	-1
4739_CM	1	0	1	1	1	1	1	1	1	1	0.1	-0.1	0	-1	0	0	-1	0	0	0	0	0	0	0	0	0	0	-1	0	-1	-1	-1	0	-1	-1	0	0	-1	-1	0	0	-1	0	-1	-1	0	0	0	-1
4399_W_4550_W	1	1	1	0	0	1	1	0	0	1	1	1	0	0	1	1	0	1	1	1	0.1	0	0	-0.1	0	0	0	-1	0	-1	-1	-1	0	-1	-1	0	0	-1	-1	0	0	-1	0	-1	-1	0	0	0	-1
4740_E	0	0	0	0	0	0	0	0	0	0	0	0	-1	-1	0	0	-1	0	0	0	0	0	0	0	0	0	0	0	0.1	-0.1	0	0	1	0	0	1	1	0	0	1	1	0	1	0	0	1	1	1	0
4399_N_4550_N	0	0	0	0	0	0	0	0	0	0	0	0	-1	-1	0	0	-1	0	0	0	0	0	0.1	0	0	0	0	-0.1	1	0	0	0	1	0	0	1	1	0	0	1	1	0	1	0	0	1	1	1	0
4740_I	1	0	1	1	1	1	1	1	1	1	1	1	0	0	1	1	0	1	1	1	1	0	0.1	0	0	-0.1	0	-1	0	-1	-1	-1	0	-1	-1	0	0	-1	-1	0	0	-1	0	-1	-1	0	0	0	-1
4398_A_4549_A	1	1	1	1	1	1	1	1	1	1	1	1	0	0	1	1	0	1	1	1	1	1	1	1	1	1	1	0.1	0	0	0	-0.1	0	-1	-1	0	0	-1	-1	0	0	-1	0	-1	-1	0	0	0	-1
4739_AE	1	0	1	1	1	1	1	0	1	1	1	1	0	0	1	1	0	1	1	1	0.1	0	0	0	0	0	-0.1	-1	0	-1	-1	-1	0	-1	-1	0	0	-1	-1	0	0	-1	0	-1	-1	0	0	0	-1
4739_CA	1	1	0	1	1	1	1	1	1	1	1	1	0	0	0.1	0	0	0	0	-0.1	0	0	0	0	0	0	0	-1	0	-1	-1	-1	0	-1	-1	0	0	-1	-1	0	0	-1	0	-1	-1	0	0	0	-1
4739_BB	0	0	0	0	0	0	0	0	0	0	0	0	-1	0	0	0	-1	0	0	0	0	0	0	0	0	0	0	-1	0	-1	-1	-1	0	-1	-1	0	0	-1	-1	0	0	-1	0	-1	-1	0	0	0	-1
4739_AU	0	0	0	0	0	0	0	0	0	0	0	0	-1	-1	0	0	-1	0	0	0	0	0	0	0	0	0	0	0	0	-1	-1	-1	0	-1	-1	0	0	-1	-1	0	0	-1	0	-1	-1	0	0	0	-1
4398_L_4549_L	0.1	0	0	-0.1	0	0	0	0	0	0	0	0	-1	0	0	0	-1	0	0	0	0	0	0	0	0	0	0	-1	0	-1	-1	-1	0	-1	-1	0	0	-1	-1	0	0	-1	0	-1	-1	0	0	0	-1
4739_X	0	0	0	0	0	0	0	0	0	0	0	0	-1	-1	0	0	-1	0	0	0	0	0	0	0	0	0	0	-1	0	-1	-1	-1	0	-1	-1	0	0	-1	-1	0	0	-1	0	-1	-1	0	0	0	-1
4739_S	0	0	0	0	0	0	0	0	0	0	0	0	-1	0	0	0	-1	0	0	0	0	0	0	0	0	0	0	-1	0	-1	-1	-1	0	-1	-1	0	0	-1	-1	0	0	-1	0	-1	-1	0	0	0	-1
4399_U_4550_U	0	0	0	0	0	0	0	0	0	0	0	0	-1	0	0	0	0	0	0	0	0	0	0	0	0	0	0	-1	0	-1	-1	-1	0	-1	-1	0	0	-1	-1	0	0	-1	0	-1	-1	0	0	0	-1
4399_AF_4550_AF	0	0	0	0	0	0	0	0	0	0	0	0	-1	-1	0	0	-1	0	0	0.1	0	0	-0.1	1	1	1	1	0	1	0	0	0	0	0	0.1	0	0	-0.1	-1	0	0	-1	0	-1	-1	0	0	0	-1
4740_P	0	0	0	0	0	0	0	0	0	0	0	0	-1	-1	0	0	-1	0	0	0	0	0	0	0	0	0	0	-1	0	-1	-1	-1	0	-1	-1	0	0	-1	-1	0	0	-1	0	-1	-1	0	0	0	-1
4739_U	0	0	0	0	0	0	0	0	0	0	0	0	-1	-1	0	0	-1	0	0	0	0	0	0	0	0	0	0	-1	0	-1	-1	-1	0	-1	-1	0	0	-1	-1	0	0	-1	0	-1	-1	0	0	0	-1
4739_AJ	0	0	0	0	0	0	0	0	0	0	0	0	-1	-1	0	0	-1	0	0	0	0	0	0	0	0	0	0	-1	0	0	-1	-1	0	-1	-1	0	0	-1	-1	0	0	-1	0	-1	-1	0	0	0	-1
4398_P_4549_P	0	0	0	0	0	0	0	0	0	0	0	0	-1	-1	0	0	-1	0	0	0	0	0	0	0	0	0	0	-1	0	-1	-1	-1	0	-1	-1	0	0	-1	-1	0	0	-1	0	-1	-1	0	0	0	-1
4739_B	0	0	0	0	0	0	0	0	0	0	0	0	0	0	0	0	0	0	0	0	0	0	0	0	0	0	0	-1	0	-1	-1	-1	0	-1	-1	0	0	-1	-1	0	0	-1	0	-1	-1	0	0	0	-1
4739_BM	0	0	1	1	1	1	1	1	1	1	1	1	0	0	1	1	0	1	1	1	1	1	1	1	1	1	1	0	1	0	0	0	1	0	0	1	1	0	0	1	0.1	0	0	0	-0.1	0	0	0	-1
4399_G_4550_G	1	0	0	1	1	1	1	1	1	1	1	1	0	0	1	1	0	1	1	1	1	1	1	1	1	1	1	0	1	0	0	0	1	0	0	1	1	0	0	1	0	0	0	0	0.1	0	-0.1	0	-1
4398_W_4549_W	1	1	0	0	1	1	1	1	1	1	1	1	0	0	1	1	0	1	1	1	1	1	1	1	1	1	1	0	1	0	0	0	1	0	0	0.1	-0.1	0	0	0	0	-1	0	-1	-1	0	0	0	-1
4739_CL	0	-1	0	0	0	0	0	0	0	0	0.1	-0.1	0	0	1	1	0	1	1	0	1	1	1	1	1	1	1	0	1	0	0	0	1	0	0	1	1	0	0	0.1	0	0	0	-0.1	-1	0	0	0	-1
4740_D	0	-1	0	0.1	0	0	0	0	0	-0.1	0	1	0	0	1	1	0	1	1	1	1	1	1	1	1	1	1	0	1	0	0	0	1	0	0	1	1	0	0	1	1	0	1	0	0	1	1	1	0
4739_BO	-1	0	0	0	0	0	0	0.1	0	0	-0.1	1	0	0	1	1	0	1	1	1	1	1	1	1	1	1	1	0	1	0	0	0	1	0	0	1	1	0	0	1	1	0	1	0	0	1	1	1	0
4739_BD	0	0	0	0	0	0	0	0	0	0	0	0	-1	-1	0	0	-1	0	0	0	0	0	0	0	0	0	0	-1	0	-1	-1	-1	0	-1	-1	0	0	-1	-1	0	0	-1	0	-1	-1	0	0	0	-1
4398_C_4549_C	0	0	0	0	0	0	0	0	0	0	0	0	-1	-1	0	0	-1	0	0	0	0	0	0	0	0	0	0	-1	0	-1	-1	-1	0	-1	-1	0	0	-1	-1	0	0	-1	0	-1	-1	0	0	0	-1
4398_H_4549_H	0	0	0	0	0	0	0	0	0	0	0	0	-1	-1	0	0	-1	0	0	0	0	0	0	0	0	0	0	-1	0	-1	-1	-1	0	-1	-1	0	0	-1	-1	0	0	-1	0	-1	-1	0	0	0	-1
4739_AN	0	0	0	0	0	0	0	0	0	0	0	0	-1	-1	0	0	-1	0	0	0	0	0	0	0	0	0	0	0	0	-1	-1	-1	0	-1	-1	0	0	-1	-1	0	0	-1	0	-1	-1	0	0	0	-1
4739_BY	0	0	0	0	0	0	0	0	0	0	0	0	-1	0	0	0	-1	0	0	0	0	0	0	0	0	0	0	-1	0	-1	-1	-1	0	-1	-1	0	0	-1	-1	0	0	-1	0	-1	-1	0	0	0	-1
4740_AE	0	0	1	0	1	1	1	1	1	1	1	1	0	0	1	1	0	1	1	1	1	1	1	1	1	1	1	0	0.1	0	0	0	-0.1	-1	-1	0	0	-1	-1	0	0	-1	0	-1	-1	0	0	0	-1
4739_F	0	1	1	1	1	1	1	1	1	1	1	1	0	0	1	1	0	1	1	1	1	1	1	1	1	0.1	0	0	-0.1	0	-1	-1	0	-1	-1	0	0	-1	-1	0	0	-1	0	-1	-1	0	0	0	-1
4399_C_4550_C	0	0	0	0	0	0	0	0	0	0	0	0	-1	-1	0	0	-1	0	0	0	0	0	0	0	0	0	0	-1	0	0	-1	-1	0	-1	-1	0	0	-1	0.1	0	0	0	-0.1	0	0	1	1	1	0
[truncated: 153 more columns]
