# Supplementary material for: The megabase-scale crossover landscape is largely independent of sequence divergence
Source: Nat Commun. 2022 Jul 2;13:3828. doi: 10.1038/s41467-022-31509-8 (PMC9250513; doi:10.1038/s41467-022-31509-8)
Supplement: Supplementary file 10 — Source Data [file 41467_2022_31509_MOESM10_ESM.zip › Source_Data/SupplementaryFigure7.COs_freq.fixedWindow.Hyrbid.male.txt]

chr	win_id	start	stop	co_num	co_cm	sample_num	NA
Chr1	169336	32210	306462	4	4.86	300	274253
Chr1	456240	306462	606019	11	12.24	300	299558
Chr1	855843	606019	1105667	10	6.67	300	499649
Chr1	1156649	1105667	1207631	2	6.54	300	101965
Chr1	1372400	1207631	1537170	4	4.05	300	329540
Chr1	1674200	1537170	1811231	3	3.65	300	274062
Chr1	1935436	1811231	2059642	3	4.03	300	248412
Chr1	2223053	2059642	2386464	1	1.02	300	326823
Chr1	2547105	2386464	2707747	6	6.23	300	321284
Chr1	2858368	2707747	3008989	2	2.21	300	301243
Chr1	3160461	3008989	3311934	2	2.2	300	302946
Chr1	3480597	3311934	3649261	2	1.98	300	337328
Chr1	3766112	3649261	3882964	2	2.85	300	233704
Chr1	4074689	3882964	4266415	4	3.48	300	383452
Chr1	4415996	4266415	4565577	8	8.91	300	299163
Chr1	4720198	4565577	4874819	0	0	300	309243
Chr1	5022761	4874819	5170703	2	2.25	300	295885
Chr1	5320575	5170703	5470447	4	4.45	300	299745
Chr1	5616792	5470447	5763138	1	1.14	300	292692
Chr1	5916718	5763138	6070299	0	0	300	307162
Chr1	6221366	6070299	6372434	3	3.31	300	302136
Chr1	6522839	6372434	6673244	5	5.54	300	300811
Chr1	6824287	6673244	6975330	5	5.52	300	302087
Chr1	7121300	6975330	7267270	13	14.84	300	291941
Chr1	7425056	7267270	7582842	0	0	300	315573
Chr1	7742385	7582842	7901928	9	9.4	300	319087
Chr1	8057448	7901928	8212968	9	9.65	300	311041
Chr1	8365907	8212968	8518846	6	6.54	300	305879
Chr1	8692309	8518846	8865772	2	1.92	300	346927
Chr1	9015626	8865772	9165481	2	2.22	300	299710
Chr1	9319912	9165481	9474344	3	3.24	300	308864
Chr1	9620497	9474344	9766650	2	2.28	300	292307
Chr1	9922681	9766650	10078713	5	5.34	300	312064
Chr1	10229738	10078713	10380763	3	3.31	300	302051
Chr1	10551458	10380763	10722153	4	3.91	300	341391
Chr1	10862380	10722153	11002607	6	7.13	300	280455
Chr1	11157074	11002607	11311542	7	7.55	300	308936
Chr1	11461714	11311542	11611886	11	12.21	300	300345
Chr1	11763147	11611886	11914409	6	6.61	300	302524
Chr1	12061621	11914409	12208833	2	2.26	300	294425
Chr1	12367033	12208833	12525234	7	7.37	300	316402
Chr1	12669073	12525234	12812913	6	6.95	300	287680
Chr1	12946930	12812913	13080947	9	11.19	300	268035
Chr1	13222725	13080947	13364504	1	1.18	300	283558
Chr1	13510062	13364504	13655620	2	2.29	300	291117
Chr1	13821756	13655620	13987893	1	1	300	332274
Chr1	14144487	13987893	14301081	0	0	300	313189
Chr1	14315603	14301081	14330125	0	0	300	29045
Chr1	14626305	14330125	14922486	0	0	300	592362
Chr1	15178577	14922486	15434668	0	0	300	512183
Chr1	15521195	15434668	15607722	1	1.93	300	173055
Chr1	15794690	15607722	15981659	1	0.89	300	373938
Chr1	16129103	15981659	16276547	1	1.13	300	294889
Chr1	16428267	16276547	16579987	1	1.1	300	303441
Chr1	16731419	16579987	16882852	2	2.2	300	302866
Chr1	17032158	16882852	17181464	2	2.23	300	298613
Chr1	17329912	17181464	17478360	8	8.98	300	296897
Chr1	17633423	17478360	17788486	4	4.3	300	310127
Chr1	17935733	17788486	18082981	2	2.26	300	294496
Chr1	18234008	18082981	18385035	1	1.1	300	302055
Chr1	18541502	18385035	18697969	1	1.07	300	312935
Chr1	18970514	18697969	19243059	7	4.28	300	545091
Chr1	19405372	19243059	19567685	2	2.05	300	324627
Chr1	19716670	19567685	19865655	6	6.71	300	297971
Chr1	20012269	19865655	20158884	4	4.55	300	293230
Chr1	20432472	20158884	20706061	5	3.05	300	547178
Chr1	20899588	20706061	21093115	3	2.58	300	387055
Chr1	21237135	21093115	21381155	9	10.42	300	288041
Chr1	21535542	21381155	21689929	5	5.4	300	308775
Chr1	21838983	21689929	21988037	2	2.24	300	298109
Chr1	22137048	21988037	22286059	1	1.12	300	298023
Chr1	22428821	22286059	22571583	2	2.33	300	285525
Chr1	22720193	22571583	22868803	3	3.36	300	297221
Chr1	23020196	22868803	23171590	4	4.4	300	302788
Chr1	23322559	23171590	23473528	6	6.62	300	301939
Chr1	23621985	23473528	23770442	4	4.49	300	296915
Chr1	23922566	23770442	24074691	2	2.19	300	304250
Chr1	24224658	24074691	24374625	0	0	300	299935
Chr1	24524051	24374625	24673477	9	10.04	300	298853
Chr1	24823820	24673477	24974163	9	9.98	300	300687
Chr1	25122760	24974163	25271358	7	7.85	300	297196
Chr1	25422944	25271358	25574530	3	3.3	300	303173
Chr1	25724115	25574530	25873700	8	8.91	300	299171
Chr1	26031083	25873700	26188466	5	5.29	300	314767
Chr1	26338977	26188466	26489488	6	6.64	300	301023
Chr1	26638926	26489488	26788364	10	11.15	300	298877
Chr1	26946399	26788364	27104435	9	9.49	300	316072
Chr1	27249952	27104435	27395469	4	4.58	300	291035
Chr1	27550188	27395469	27704907	1	1.08	300	309439
Chr1	27856003	27704907	28007099	2	2.21	300	302193
Chr1	28167132	28007099	28327166	0	0	300	320068
Chr1	28473905	28327166	28620645	6	6.81	300	293480
Chr1	28772739	28620645	28924834	7	7.67	300	304190
Chr1	29068543	28924834	29212252	3	3.48	300	287419
Chr1	29371249	29212252	29530247	10	10.48	300	317996
Chr1	29669038	29530247	29807829	5	6	300	277583
Chr1	29958244	29807829	30108660	2	2.22	300	300832
Chr1	30260111	30108660	30411563	5	5.5	300	302904
Chr2	171328	68457	274199	7	11.34	300	205743
Chr2	415828	274199	557457	14	16.47	300	283259
Chr2	709512	557457	861568	9	9.86	300	304112
Chr2	1005740	861568	1149913	9	10.4	300	288346
Chr2	1288606	1149913	1427300	3	3.61	300	277388
Chr2	1571760	1427300	1716220	7	8.08	300	288921
Chr2	1868722	1716220	2021224	5	5.46	300	305005
Chr2	2160686	2021224	2300148	6	7.17	300	278925
Chr2	2442701	2300148	2585254	4	4.68	300	285107
Chr2	2738067	2585254	2890880	1	1.09	300	305627
Chr2	3061117	2890880	3231355	0	0	300	340476
Chr2	3381257	3231355	3531159	0	0	300	299805
Chr2	3630820	3531159	3730482	0	0	300	199324
Chr2	3902825	3730482	4075168	0	0	300	344687
Chr2	4202786	4075168	4330404	1	1.31	300	255237
Chr2	4461723	4330404	4593043	0	0	300	262640
Chr2	4722317	4593043	4851591	0	0	300	258549
Chr2	4985473	4851591	5119356	1	1.24	300	267766
Chr2	5265934	5119356	5412512	0	0	300	293157
Chr2	5559654	5412512	5706797	3	3.4	300	294286
Chr2	5843516	5706797	5980235	2	2.44	300	273439
Chr2	6140516	5980235	6300797	6	6.24	300	320563
Chr2	6422946	6300797	6545095	6	8.19	300	244299
Chr2	6680345	6545095	6815595	5	6.16	300	270501
Chr2	6983356	6815595	7151117	6	5.96	300	335523
Chr2	7272329	7151117	7393542	3	4.12	300	242426
Chr2	7534609	7393542	7675676	5	5.91	300	282135
Chr2	7817142	7675676	7958609	8	9.43	300	282934
Chr2	8103804	7958609	8248999	3	3.44	300	290391
Chr2	8385639	8248999	8522279	3	3.66	300	273281
Chr2	8658058	8522279	8793837	1	1.23	300	271559
Chr2	8931938	8793837	9070039	2	2.41	300	276203
Chr2	9211704	9070039	9353369	1	1.18	300	283331
Chr2	9512498	9353369	9671628	4	4.19	300	318260
Chr2	9831264	9671628	9990901	3	3.13	300	319274
Chr2	10137429	9990901	10283957	2	2.27	300	293057
Chr2	10421774	10283957	10559592	4	4.84	300	275636
Chr2	10708702	10559592	10857812	5	5.59	300	298221
Chr2	10978529	10857812	11099246	2	2.76	300	241435
Chr2	11242249	11099246	11385253	6	6.99	300	286008
Chr2	11530034	11385253	11674816	3	3.45	300	289564
Chr2	11818246	11674816	11961676	5	5.81	300	286861
Chr2	12104273	11961676	12246871	3	3.51	300	285196
Chr2	12386988	12246871	12527106	5	5.95	300	280236
Chr2	12672980	12527106	12818855	4	4.57	300	291750
Chr2	12957832	12818855	13096809	2	2.4	300	277955
Chr2	13241421	13096809	13386033	5	5.76	300	289225
Chr2	13527930	13386033	13669827	3	3.52	300	283795
Chr2	13810426	13669827	13951025	0	0	300	281199
Chr2	14102144	13951025	14253264	1	1.1	300	302240
Chr2	14387343	14253264	14521422	1	1.24	300	268159
Chr2	14646598	14521422	14771775	4	5.33	300	250354
Chr2	14910041	14771775	15048307	3	3.62	300	276533
Chr2	15188414	15048307	15328521	6	7.14	300	280215
Chr2	15475515	15328521	15622510	2	2.27	300	293990
Chr2	15752203	15622510	15881897	0	0	300	259388
Chr2	16036604	15881897	16191311	5	5.39	300	309415
Chr2	16341673	16191311	16492036	3	3.33	300	300726
Chr2	16635531	16492036	16779026	7	8.13	300	286991
Chr2	16918687	16779026	17058348	6	7.16	300	279323
Chr2	17212032	17058348	17365717	4	4.34	300	307370
Chr2	17508801	17365717	17651885	3	3.49	300	286169
Chr2	17801531	17651885	17951178	3	3.34	300	299294
Chr2	18083120	17951178	18215063	8	10.11	300	263886
Chr2	18350291	18215063	18485519	8	9.86	300	270457
Chr2	18629544	18485519	18773570	12	13.89	300	288052
Chr2	18912506	18773570	19051443	6	7.2	300	277874
Chr2	19203331	19051443	19355220	4	4.39	300	303778
Chr2	19502364	19355220	19649509	2	2.27	300	294290
Chr2	19671824	19649509	19694139	0	0	300	44631
Chr3	156936	14239	299634	5	5.84	300	285396
Chr3	446818	299634	594003	3	3.4	300	294370
Chr3	740696	594003	887390	11	12.5	300	293388
Chr3	1037603	887390	1187817	5	5.55	300	300428
Chr3	1335624	1187817	1483431	6	6.77	300	295615
Chr3	1617002	1483431	1750573	1	1.25	300	267143
Chr3	1914668	1750573	2078764	5	5.08	300	328192
Chr3	2231423	2078764	2384082	5	5.46	300	305319
Chr3	2529340	2384082	2674598	5	5.74	300	290517
Chr3	2811885	2674598	2949173	3	3.64	300	274576
Chr3	3088490	2949173	3227807	5	5.98	300	278635
Chr3	3376285	3227807	3524763	2	2.24	300	296957
Chr3	3671216	3524763	3817670	1	1.14	300	292908
Chr3	3966032	3817670	4114394	5	5.62	300	296725
Chr3	4260403	4114394	4406412	1	1.14	300	292019
Chr3	4558396	4406412	4710381	2	2.19	300	303970
Chr3	4856265	4710381	5002150	6	6.85	300	291770
Chr3	5161451	5002150	5320752	1	1.05	300	318603
Chr3	5470104	5320752	5619456	2	2.23	300	298705
Chr3	5768142	5619456	5916828	5	5.6	300	297373
Chr3	6063823	5916828	6210818	2	2.27	300	293991
Chr3	6357524	6210818	6504230	3	3.41	300	293413
Chr3	6638509	6504230	6772789	1	1.24	300	268560
Chr3	6930118	6772789	7087448	2	2.12	300	314660
Chr3	7232507	7087448	7377566	4	4.6	300	290119
Chr3	7659998	7377566	7942431	7	4.13	300	564866
Chr3	8097359	7942431	8252288	6	6.45	300	309858
Chr3	8393028	8252288	8533768	4	4.74	300	281481
Chr3	8677526	8533768	8821285	6	6.96	300	287518
Chr3	8965115	8821285	9108946	7	8.11	300	287662
Chr3	9256347	9108946	9403749	5	5.65	300	294804
Chr3	9550348	9403749	9696948	6	6.82	300	293200
Chr3	9845520	9696948	9994092	5	5.61	300	297145
Chr3	10146752	9994092	10299413	7	7.64	300	305322
Chr3	10740987	10299413	11182561	15	5.66	300	883149
Chr3	11317956	11182561	11453352	0	0	300	270792
Chr3	11612735	11453352	11772118	5	5.23	300	318767
Chr3	11934370	11772118	12096622	0	0	300	324505
Chr3	12234045	12096622	12371468	1	1.21	300	274847
Chr3	12518711	12371468	12665954	2	2.26	300	294487
Chr3	12945000	12665954	13224047	0	0	300	558094
Chr3	13374815	13224047	13525584	0	0	300	301538
Chr3	13879620	13525584	14233656	0	0	300	708073
Chr3	14279504	14233656	14325353	0	0	300	91698
Chr3	14647022	14325353	14968691	1	0.52	300	643339
Chr3	15116519	14968691	15264347	1	1.13	300	295657
Chr3	15416332	15264347	15568318	0	0	300	303972
Chr3	15698943	15568318	15829568	4	5.1	300	261251
Chr3	15974485	15829568	16119403	5	5.75	300	289836
Chr3	16261585	16119403	16403767	4	4.69	300	284365
Chr3	16708504	16403767	17013242	10	5.47	300	609476
Chr3	17161027	17013242	17308813	5	5.64	300	295572
Chr3	17456267	17308813	17603721	4	4.52	300	294909
Chr3	17751852	17603721	17899984	3	3.38	300	296264
Chr3	18048471	17899984	18196958	3	3.37	300	296975
Chr3	18485934	18196958	18774910	17	9.8	300	577953
Chr3	18921318	18774910	19067727	8	9.11	300	292818
Chr3	19228189	19067727	19388651	4	4.15	300	320925
Chr3	19538344	19388651	19688038	2	2.23	300	299388
Chr3	19836982	19688038	19985926	4	4.48	300	297889
Chr3	20134555	19985926	20283184	5	5.61	300	297259
Chr3	20429484	20283184	20575784	5	5.7	300	292601
Chr3	20720981	20575784	20866179	6	6.89	300	290396
Chr3	21015397	20866179	21164616	2	2.23	300	298438
Chr3	21280818	21164616	21397021	1	1.43	300	232406
Chr3	21550025	21397021	21703030	2	2.18	300	306010
Chr3	21849288	21703030	21995546	4	4.56	300	292517
Chr3	22152221	21995546	22308897	1	1.06	300	313352
Chr3	22458312	22308897	22607727	3	3.35	300	298831
Chr3	22756917	22607727	22906108	5	5.59	300	298382
Chr3	23066348	22906108	23226588	9	9.36	300	320481
Chr3	23340183	23226588	23453779	3	4.4	300	227192
Chr4	82532	11691	153374	11	25.88	300	141684
Chr4	225098	153374	296823	11	25.56	300	143450
Chr4	453563	296823	610304	12	12.76	300	313482
Chr4	706512	610304	802720	10	17.32	300	192417
Chr4	889650	802720	976581	2	3.83	300	173862
Chr4	1088980	976581	1201380	2	2.97	300	224800
Chr4	1405386	1201380	1609393	6	4.9	300	408014
Chr4	3218837	1609393	4828282	2	0.21	300	3218890
Chr4	4953187	4828282	5078092	0	0	300	249811
Chr4	5187157	5078092	5296223	4	6.11	300	218132
Chr4	5521651	5296223	5747079	12	8.87	300	450857
Chr4	5798690	5747079	5850301	5	16.15	300	103223
Chr4	6124072	5850301	6397843	6	3.65	300	547543
Chr4	6589890	6397843	6781937	5	4.34	300	384095
Chr4	7008058	6781937	7234179	7	5.16	300	452243
Chr4	7355345	7234179	7476512	5	6.88	300	242334
Chr4	7538463	7476512	7600415	4	10.76	300	123904
Chr4	7736672	7600415	7872930	8	9.79	300	272516
Chr4	8075060	7872930	8277191	8	6.6	300	404262
Chr4	8412779	8277191	8548368	2	2.46	300	271178
Chr4	8739309	8548368	8930251	6	5.24	300	381884
Chr4	9517375	8930251	10104499	16	4.54	300	1174249
Chr4	10229663	10104499	10354827	5	6.66	300	250329
Chr4	10481696	10354827	10608566	5	6.57	300	253740
Chr4	10931855	10608566	11255144	9	4.64	300	646579
Chr4	11380881	11255144	11506618	3	3.98	300	251475
Chr4	11636635	11506618	11766652	3	3.85	300	260035
Chr4	12086879	11766652	12407107	4	2.08	300	640456
Chr4	12788962	12407107	13170818	4	1.75	300	763712
Chr4	13249479	13170818	13328141	0	0	300	157324
Chr4	13523941	13328141	13719741	3	2.55	300	391601
Chr4	13839495	13719741	13959249	0	0	300	239509
Chr4	14255886	13959249	14552523	4	2.25	300	593275
Chr4	14685945	14552523	14819368	1	1.25	300	266846
Chr4	15093194	14819368	15367021	3	1.83	300	547654
Chr4	15752436	15367021	16137852	5	2.16	300	770832
Chr4	16264098	16137852	16390345	2	2.64	300	252494
Chr4	16517135	16390345	16643925	2	2.63	300	253581
Chr4	16700506	16643925	16757088	8	23.56	300	113164
Chr4	17093205	16757088	17429322	20	9.92	300	672235
Chr4	17556360	17429322	17683399	15	19.68	300	254078
Chr4	17811720	17683399	17940041	10	12.99	300	256643
Chr4	18106231	17940041	18272421	15	15.04	300	332381
Chr5	146005	1886	290125	4	4.63	300	288240
Chr5	434444	290125	578764	16	18.48	300	288640
Chr5	727242	578764	875720	12	13.47	300	296957
Chr5	1020998	875720	1166277	13	14.91	300	290558
Chr5	1312968	1166277	1459660	6	6.82	300	293384
Chr5	1613066	1459660	1766472	7	7.61	300	306813
Chr5	1915979	1766472	2065486	3	3.34	300	299015
Chr5	2213308	2065486	2361130	2	2.25	300	295645
Chr5	2494892	2361130	2628654	1	1.25	300	267525
Chr5	2789688	2628654	2950723	5	5.17	300	322070
Chr5	3095174	2950723	3239625	5	5.77	300	288903
Chr5	3385884	3239625	3532144	2	2.28	300	292520
Chr5	3676738	3532144	3821333	4	4.61	300	289190
Chr5	3969401	3821333	4117470	2	2.25	300	296138
Chr5	4261708	4117470	4405947	2	2.31	300	288478
Chr5	4550637	4405947	4695328	2	2.3	300	289382
Chr5	4845454	4695328	4995581	1	1.11	300	300254
Chr5	5139119	4995581	5282657	1	1.16	300	287077
Chr5	5427549	5282657	5572442	2	2.3	300	289786
Chr5	5719867	5572442	5867292	1	1.13	300	294851
Chr5	6013906	5867292	6160520	0	0	300	293229
Chr5	6306997	6160520	6453474	4	4.55	300	292955
Chr5	6599211	6453474	6744948	3	3.43	300	291475
Chr5	6891066	6744948	7037185	2	2.28	300	292238
Chr5	7182032	7037185	7326880	2	2.3	300	289696
Chr5	7475531	7326880	7624183	3	3.36	300	297304
Chr5	7771396	7624183	7918609	0	0	300	294427
Chr5	8068622	7918609	8218635	4	4.44	300	300027
Chr5	8364454	8218635	8510273	6	6.86	300	291639
Chr5	8652704	8510273	8795135	10	11.7	300	284863
Chr5	8939974	8795135	9084813	4	4.6	300	289679
Chr5	9231418	9084813	9378023	7	7.96	300	293211
Chr5	9520033	9378023	9662044	1	1.17	300	284022
Chr5	9805237	9662044	9948430	6	6.98	300	286387
Chr5	10078025	9948430	10207621	1	1.29	300	259192
Chr5	10352602	10207621	10497583	1	1.15	300	289963
Chr5	10640370	10497583	10783157	2	2.33	300	285575
Chr5	10966792	10783157	11150428	3	2.72	300	367272
Chr5	11299725	11150428	11449022	0	0	300	298595
Chr5	11594454	11449022	11739887	0	0	300	290866
Chr5	11905778	11739887	12071670	0	0	300	331784
Chr5	12254703	12071670	12437736	0	0	300	366067
Chr5	12678847	12437736	12919958	0	0	300	482223
Chr5	13053609	12919958	13187261	0	0	300	267304
Chr5	13328158	13187261	13469056	0	0	300	281796
Chr5	13620368	13469056	13771680	2	2.2	300	302625
Chr5	13931759	13771680	14091838	6	6.25	300	320159
Chr5	14314694	14091838	14537550	2	1.5	300	445713
Chr5	14691145	14537550	14844741	7	7.6	300	307192
Chr5	14986060	14844741	15127379	3	3.54	300	282639
Chr5	15268510	15127379	15409641	6	7.09	300	282263
Chr5	15555999	15409641	15702358	9	10.25	300	292718
Chr5	15846973	15702358	15991589	9	10.37	300	289232
Chr5	16128395	15991589	16265201	4	4.87	300	273613
Chr5	16410415	16265201	16555630	1	1.15	300	290430
Chr5	16697116	16555630	16838603	7	8.25	300	282974
Chr5	16984704	16838603	17130805	2	2.28	300	292203
Chr5	17276140	17130805	17421475	2	2.29	300	290671
Chr5	17568838	17421475	17716201	4	4.52	300	294727
Chr5	17860868	17716201	18005535	4	4.61	300	289335
Chr5	18151586	18005535	18297638	4	4.56	300	292104
Chr5	18440234	18297638	18582830	9	10.52	300	285193
Chr5	18733702	18582830	18884575	9	9.94	300	301746
Chr5	19035410	18884575	19186246	5	5.52	300	301672
Chr5	19329016	19186246	19471786	1	1.17	300	285541
Chr5	19609657	19471786	19747528	4	4.84	300	275743
Chr5	19919298	19747528	20091068	2	1.94	300	343541
Chr5	20208931	20091068	20326794	3	4.24	300	235727
Chr5	20480707	20326794	20634621	2	2.17	300	307828
Chr5	20780412	20634621	20926203	4	4.57	300	291583
Chr5	21071858	20926203	21217514	2	2.29	300	291312
Chr5	21361056	21217514	21504598	10	11.61	300	287085
Chr5	21654527	21504598	21804457	2	2.22	300	299860
Chr5	21933768	21804457	22063080	3	3.87	300	258624
Chr5	22215006	22063080	22366933	4	4.39	300	303854
Chr5	22510165	22366933	22653398	1	1.16	300	286466
Chr5	22801195	22653398	22948992	2	2.26	300	295595
Chr5	23108322	22948992	23267652	3	3.14	300	318661
Chr5	23414891	23267652	23562130	8	9.06	300	294479
Chr5	23702463	23562130	23842797	0	0	300	280668
Chr5	23969271	23842797	24095745	4	5.27	300	252949
Chr5	24237755	24095745	24379765	5	5.87	300	284021
Chr5	24523417	24379765	24667070	3	3.48	300	287306
Chr5	24811701	24667070	24956332	4	4.61	300	289263
Chr5	25089852	24956332	25223372	4	4.99	300	267041
Chr5	25366597	25223372	25509823	2	2.33	300	286452
Chr5	25655941	25509823	25802059	4	4.56	300	292237
Chr5	25945896	25802059	26089734	9	10.43	300	287676
Chr5	26234811	26089734	26379888	13	14.93	300	290155
Chr5	26518099	26379888	26656310	13	15.68	300	276423
Chr5	26801176	26656310	26946043	9	10.35	300	289734
Chr5	26955627	26946043	26965212	0	0	300	19170
