# Supplementary material for: The megabase-scale crossover landscape is largely independent of sequence divergence
Source: Nat Commun. 2022 Jul 2;13:3828. doi: 10.1038/s41467-022-31509-8 (PMC9250513; doi:10.1038/s41467-022-31509-8)
Supplement: Supplementary file 10 — Source Data [file 41467_2022_31509_MOESM10_ESM.zip › Source_Data/Figure2.co_number.Hybrid.sex.txt]

sample	co_num	sex
Plate1_A1	3	Female
Plate1_A2	1	Female
Plate1_A4	3	Female
Plate1_A6	2	Female
Plate1_A7	3	Female
Plate1_A8	2	Female
Plate1_A9	3	Female
Plate1_A10	3	Female
Plate1_A11	3	Female
Plate1_A12	2	Female
Plate1_B1	3	Female
Plate1_B2	5	Female
Plate1_B4	2	Female
Plate1_B5	0	Female
Plate1_B6	3	Female
Plate1_B7	1	Female
Plate1_B8	4	Female
Plate1_B9	3	Female
Plate1_B10	0	Female
Plate1_B11	1	Female
Plate1_B12	1	Female
Plate1_C1	4	Female
Plate1_C2	5	Female
Plate1_C3	4	Female
Plate1_C7	1	Female
Plate1_C8	5	Female
Plate1_C9	3	Female
Plate1_C10	1	Female
Plate1_C11	3	Female
Plate1_C12	3	Female
Plate1_D2	3	Female
Plate1_D3	4	Female
Plate1_D4	4	Female
Plate1_D6	3	Female
Plate1_D7	1	Female
Plate1_D8	4	Female
Plate1_D9	3	Female
Plate1_D10	2	Female
Plate1_D11	4	Female
Plate1_D12	4	Female
Plate1_E1	4	Female
Plate1_E2	2	Female
Plate1_E4	0	Female
Plate1_E5	2	Female
Plate1_E6	1	Female
Plate1_E7	5	Female
Plate1_E8	2	Female
Plate1_E9	3	Female
Plate1_E10	4	Female
Plate1_E11	4	Female
Plate1_E12	2	Female
Plate1_F1	2	Female
Plate1_F2	1	Female
Plate1_F3	3	Female
Plate1_F4	3	Female
Plate1_F6	1	Female
Plate1_F7	3	Female
Plate1_F8	4	Female
Plate1_F9	1	Female
Plate1_F10	1	Female
Plate1_F11	2	Female
Plate1_G1	4	Female
Plate1_G2	3	Female
Plate1_G3	2	Female
Plate1_G4	3	Female
Plate1_G7	3	Female
Plate1_G8	2	Female
Plate1_G9	5	Female
Plate1_G10	1	Female
Plate1_G11	1	Female
Plate1_G12	2	Female
Plate1_H2	1	Female
Plate1_H3	4	Female
Plate1_H5	2	Female
Plate2_A1	3	Female
Plate2_A2	2	Female
Plate2_A3	3	Female
Plate2_A4	4	Female
Plate2_A5	2	Female
Plate2_A6	2	Female
Plate2_A7	2	Female
Plate2_A8	3	Female
Plate2_A9	0	Female
Plate2_A10	3	Female
Plate2_A11	3	Female
Plate2_A12	3	Female
Plate2_B1	2	Female
Plate2_B2	2	Female
Plate2_B3	1	Female
Plate2_B4	4	Female
Plate2_B6	4	Female
Plate2_B7	0	Female
Plate2_B8	4	Female
Plate2_B9	4	Female
Plate2_B11	2	Female
Plate2_B12	3	Female
Plate2_C1	3	Female
Plate2_C2	3	Female
Plate2_C3	2	Female
Plate2_C4	3	Female
Plate2_C5	4	Female
Plate2_C6	1	Female
Plate2_C7	5	Female
Plate2_C8	1	Female
Plate2_C9	2	Female
Plate2_C10	3	Female
Plate2_C11	0	Female
Plate2_D1	2	Female
Plate2_D2	2	Female
Plate2_D3	2	Female
Plate2_D4	2	Female
Plate2_D5	5	Female
Plate2_D6	0	Female
Plate2_D7	4	Female
Plate2_D8	4	Female
Plate2_D9	3	Female
Plate2_D10	2	Female
Plate2_D11	4	Female
Plate2_D12	3	Female
Plate2_E1	4	Female
Plate2_E2	2	Female
Plate2_E3	1	Female
Plate2_E4	2	Female
Plate2_E5	4	Female
Plate2_E6	2	Female
Plate2_E7	4	Female
Plate2_E8	4	Female
Plate2_E9	5	Female
Plate2_E10	2	Female
Plate2_E11	1	Female
Plate2_E12	3	Female
Plate2_F1	3	Female
Plate2_F2	4	Female
Plate2_F3	4	Female
Plate2_F4	2	Female
Plate2_F6	4	Female
Plate2_F7	4	Female
Plate2_F8	2	Female
Plate2_F9	4	Female
Plate2_F10	2	Female
Plate2_F11	5	Female
Plate2_G2	2	Female
Plate2_G3	4	Female
Plate2_G4	3	Female
Plate2_G5	1	Female
Plate2_G7	2	Female
Plate2_G8	1	Female
Plate2_G9	2	Female
Plate2_G10	2	Female
Plate2_G11	3	Female
Plate2_H1	4	Female
Plate2_H3	1	Female
Plate2_H4	4	Female
Plate2_H5	3	Female
Plate2_H6	1	Female
Plate2_H7	3	Female
Plate2_H8	3	Female
Plate2_H9	4	Female
Plate2_H10	3	Female
Plate2_H11	1	Female
Plate3_A1	4	Female
Plate3_A2	3	Female
Plate3_A3	3	Female
Plate3_A4	4	Female
Plate3_A5	2	Female
Plate3_B1	2	Female
Plate3_B2	2	Female
Plate3_B3	2	Female
Plate3_B4	2	Female
Plate3_B5	4	Female
Plate3_C1	3	Female
Plate3_C2	6	Female
Plate3_C3	5	Female
Plate3_C4	3	Female
Plate3_C5	4	Female
Plate3_D1	1	Female
Plate3_D2	2	Female
Plate3_D3	2	Female
Plate3_D4	5	Female
Plate3_D5	3	Female
Plate3_E1	2	Female
Plate3_E2	3	Female
Plate3_E3	2	Female
Plate3_E4	3	Female
Plate3_E5	2	Female
Plate3_F1	5	Female
Plate3_F2	0	Female
Plate3_F3	6	Female
Plate3_F4	2	Female
Plate3_F5	5	Female
Plate3_G1	3	Female
Plate3_G2	4	Female
Plate3_G3	2	Female
Plate3_G4	5	Female
Plate3_G5	4	Female
Plate3_H1	2	Female
Plate3_H2	4	Female
Plate3_H3	1	Female
Plate3_H4	4	Female
Plate3_H5	1	Female
Plate5_A1	2	Female
Plate5_A2	3	Female
Plate5_A3	2	Female
Plate5_A4	3	Female
Plate5_A5	3	Female
Plate5_A6	1	Female
Plate5_A7	3	Female
Plate5_A8	6	Female
Plate5_A9	4	Female
Plate5_A10	3	Female
Plate5_A11	2	Female
Plate5_A12	5	Female
Plate5_B1	4	Female
Plate5_B2	0	Female
Plate5_B3	4	Female
Plate5_B4	2	Female
Plate5_B5	2	Female
Plate5_B6	4	Female
Plate5_B7	2	Female
Plate5_B8	1	Female
Plate5_B9	2	Female
Plate5_B10	4	Female
Plate5_B11	1	Female
Plate5_B12	3	Female
Plate5_C1	3	Female
Plate5_C2	3	Female
Plate5_C3	2	Female
Plate5_C4	0	Female
Plate5_C5	4	Female
Plate5_C6	3	Female
Plate5_C7	2	Female
Plate5_C8	5	Female
Plate5_C9	2	Female
Plate5_C10	4	Female
Plate5_C11	4	Female
Plate5_C12	1	Female
Plate5_D1	2	Female
Plate5_D2	4	Female
Plate5_D3	1	Female
Plate5_D4	4	Female
Plate5_D5	2	Female
Plate5_D6	5	Female
Plate5_D7	3	Female
Plate5_D8	3	Female
Plate5_D9	1	Female
Plate5_D10	4	Female
Plate5_D11	3	Female
Plate5_D12	4	Female
Plate5_E1	4	Female
Plate5_E2	5	Female
Plate5_E3	3	Female
Plate5_E4	3	Female
Plate5_E5	5	Female
Plate5_E6	2	Female
Plate5_E7	2	Female
Plate5_E8	2	Female
Plate5_E9	3	Female
Plate5_E10	2	Female
Plate5_E11	4	Female
Plate5_E12	1	Female
Plate5_F1	3	Female
Plate5_F2	3	Female
Plate5_F3	2	Female
Plate5_F4	2	Female
Plate5_F5	1	Female
Plate5_F6	3	Female
Plate5_F7	4	Female
Plate5_F8	4	Female
Plate5_F9	4	Female
Plate5_F10	3	Female
Plate5_F11	1	Female
Plate5_F12	2	Female
Plate5_G1	2	Female
Plate5_G2	2	Female
Plate5_G3	1	Female
Plate5_G4	2	Female
Plate5_G5	3	Female
Plate5_G6	3	Female
Plate5_G7	3	Female
Plate5_G8	4	Female
Plate5_G9	4	Female
Plate5_G10	1	Female
Plate5_G11	3	Female
Plate5_G12	2	Female
Plate5_H1	0	Female
Plate5_H2	2	Female
Plate5_H3	1	Female
Plate5_H4	3	Female
Plate5_H5	4	Female
Plate5_H6	2	Female
Plate5_H7	3	Female
Plate5_H8	2	Female
Plate5_H9	5	Female
Plate5_H10	2	Female
Plate5_H11	1	Female
Plate6_A1	6	Female
Plate6_A2	4	Female
Plate6_A3	5	Female
Plate6_A4	5	Female
Plate6_A5	3	Female
Plate6_A6	1	Female
Plate6_A7	4	Female
Plate6_A8	4	Female
Plate6_A9	1	Female
Plate6_A10	4	Female
Plate6_A11	3	Female
Plate6_A12	4	Female
Plate6_B1	2	Female
Plate6_B2	3	Female
Plate6_B3	3	Female
Plate6_B4	4	Female
Plate6_B5	4	Female
Plate6_B6	2	Female
Plate6_B7	5	Female
Plate6_B8	2	Female
Plate6_B9	3	Female
Plate6_B10	3	Female
Plate6_C1	2	Female
Plate6_C2	1	Female
Plate6_C3	4	Female
Plate6_C4	2	Female
Plate6_C5	2	Female
Plate6_C6	5	Female
Plate6_C7	1	Female
Plate6_C8	4	Female
Plate6_C9	3	Female
Plate6_C10	3	Female
Plate6_C11	0	Female
Plate6_C12	4	Female
Plate6_D1	2	Female
Plate6_D2	2	Female
Plate6_D3	4	Female
Plate6_D4	4	Female
Plate6_D5	0	Female
Plate6_D6	1	Female
Plate6_D7	3	Female
Plate6_D8	1	Female
Plate6_D9	4	Female
Plate6_D10	3	Female
Plate6_D11	4	Female
Plate6_D12	4	Female
Plate6_E1	3	Female
Plate6_E2	2	Female
Plate6_E3	1	Female
Plate6_E4	5	Female
Plate6_E5	4	Female
Plate6_E6	6	Female
Plate6_E7	3	Female
Plate6_E8	4	Female
Plate6_E9	3	Female
Plate6_E10	3	Female
Plate6_E11	2	Female
Plate6_E12	2	Female
Plate6_F1	4	Female
Plate6_F2	2	Female
Plate6_F3	1	Female
Plate6_F4	1	Female
Plate6_F5	1	Female
Plate6_F6	4	Female
Plate6_F7	2	Female
Plate6_F8	3	Female
Plate6_F9	3	Female
Plate6_F10	3	Female
Plate6_F11	2	Female
Plate6_F12	1	Female
Plate6_G1	2	Female
Plate6_G2	4	Female
Plate6_G3	2	Female
Plate6_G4	5	Female
Plate6_G5	4	Female
Plate6_G6	2	Female
Plate6_G7	4	Female
Plate6_G8	2	Female
Plate6_G9	3	Female
Plate6_G10	4	Female
Plate6_G11	3	Female
Plate6_G12	3	Female
Plate6_H1	5	Female
Plate6_H2	3	Female
Plate6_H3	2	Female
Plate6_H4	3	Female
Plate6_H5	2	Female
Plate6_H6	3	Female
Plate6_H7	3	Female
Plate6_H8	5	Female
Plate6_H9	1	Female
Plate6_H10	4	Female
Plate6_H11	3	Female
Plate7_A1	2	Female
Plate7_A2	2	Female
Plate7_A3	5	Female
Plate7_A4	5	Female
Plate7_A5	4	Female
Plate7_B1	3	Female
Plate7_B2	2	Female
Plate7_B3	1	Female
Plate7_B4	3	Female
Plate7_B5	2	Female
Plate7_C1	3	Female
Plate7_C2	4	Female
Plate7_C3	3	Female
Plate7_C4	2	Female
Plate7_C5	2	Female
Plate7_D1	3	Female
Plate7_D2	4	Female
Plate7_D3	3	Female
Plate7_D4	6	Female
Plate7_D5	3	Female
Plate7_E1	3	Female
Plate7_E2	5	Female
Plate7_E3	5	Female
Plate7_E4	4	Female
Plate7_E5	5	Female
Plate7_F1	1	Female
Plate7_F2	2	Female
Plate7_F3	1	Female
Plate7_F4	1	Female
Plate7_F5	2	Female
Plate7_G1	1	Female
Plate7_G2	3	Female
Plate7_G3	2	Female
Plate7_G4	4	Female
Plate7_G5	2	Female
Plate7_H1	1	Female
Plate7_H2	2	Female
Plate7_H3	1	Female
Plate7_H4	4	Female
Plate7_H5	3	Female
Plate3_A6	7	Male
Plate3_A7	6	Male
Plate3_A8	6	Male
Plate3_A9	5	Male
Plate3_A10	5	Male
Plate3_A11	4	Male
Plate3_A12	4	Male
Plate3_B6	6	Male
Plate3_B7	3	Male
Plate3_B8	9	Male
Plate3_B9	4	Male
Plate3_B10	7	Male
Plate3_B11	4	Male
Plate3_B12	5	Male
Plate3_C6	6	Male
Plate3_C7	8	Male
Plate3_C8	7	Male
Plate3_C9	4	Male
Plate3_C10	7	Male
Plate3_C11	8	Male
Plate3_C12	11	Male
Plate3_D6	5	Male
Plate3_D7	8	Male
Plate3_D8	8	Male
Plate3_D9	3	Male
Plate3_D10	6	Male
Plate3_D11	5	Male
Plate3_D12	4	Male
Plate3_E6	6	Male
Plate3_E7	3	Male
Plate3_E8	4	Male
Plate3_E9	5	Male
Plate3_E10	5	Male
Plate3_E11	8	Male
Plate3_E12	4	Male
Plate3_F6	11	Male
Plate3_F7	4	Male
Plate3_F8	3	Male
Plate3_F9	3	Male
Plate3_F10	8	Male
Plate3_F11	7	Male
Plate3_F12	3	Male
Plate3_G6	5	Male
Plate3_G7	6	Male
Plate3_G8	8	Male
Plate3_G9	6	Male
Plate3_G10	6	Male
Plate3_G11	4	Male
Plate3_G12	3	Male
Plate3_H6	7	Male
Plate3_H7	3	Male
Plate3_H8	4	Male
Plate3_H9	5	Male
Plate3_H10	7	Male
Plate3_H11	3	Male
Plate4_A1	6	Male
Plate4_A2	7	Male
Plate4_A3	6	Male
Plate4_A4	2	Male
Plate4_A5	4	Male
Plate4_A6	4	Male
Plate4_A7	8	Male
Plate4_A8	4	Male
Plate4_A9	7	Male
Plate4_A10	5	Male
Plate4_A11	5	Male
Plate4_A12	4	Male
Plate4_B1	4	Male
Plate4_B2	9	Male
Plate4_B3	2	Male
Plate4_B4	3	Male
Plate4_B5	5	Male
Plate4_B6	3	Male
Plate4_B7	7	Male
Plate4_B8	6	Male
Plate4_B9	6	Male
Plate4_B10	6	Male
Plate4_B11	8	Male
Plate4_B12	6	Male
Plate4_C1	3	Male
Plate4_C2	6	Male
Plate4_C3	4	Male
Plate4_C4	5	Male
Plate4_C5	3	Male
Plate4_C6	6	Male
Plate4_C7	2	Male
Plate4_C8	6	Male
Plate4_C9	5	Male
Plate4_C10	7	Male
Plate4_C11	3	Male
Plate4_C12	8	Male
Plate4_D1	7	Male
Plate4_D2	6	Male
Plate4_D3	2	Male
Plate4_D4	5	Male
Plate4_D5	9	Male
Plate4_D6	5	Male
Plate4_D7	4	Male
Plate4_D8	8	Male
Plate4_D9	6	Male
Plate4_D10	5	Male
Plate4_D11	6	Male
Plate4_D12	5	Male
Plate4_E1	3	Male
Plate4_E2	7	Male
Plate4_E3	6	Male
Plate4_E4	6	Male
Plate4_E5	5	Male
Plate4_E6	5	Male
Plate4_E7	8	Male
Plate4_E8	5	Male
Plate4_E9	4	Male
Plate4_E10	7	Male
Plate4_E11	9	Male
Plate4_E12	9	Male
Plate4_F1	6	Male
Plate4_F2	3	Male
Plate4_F3	4	Male
Plate4_F4	6	Male
Plate4_F5	6	Male
Plate4_F6	6	Male
Plate4_F7	2	Male
Plate4_F8	7	Male
Plate4_F9	4	Male
Plate4_F10	6	Male
Plate4_F11	5	Male
Plate4_F12	9	Male
Plate4_G1	6	Male
Plate4_G2	8	Male
Plate4_G3	6	Male
Plate4_G4	6	Male
Plate4_G5	5	Male
Plate4_G6	6	Male
Plate4_G7	4	Male
Plate4_G8	3	Male
Plate4_G9	6	Male
Plate4_G10	8	Male
Plate4_G11	6	Male
Plate4_G12	5	Male
Plate4_H1	7	Male
Plate4_H2	4	Male
Plate4_H3	7	Male
Plate4_H4	4	Male
Plate4_H5	7	Male
Plate4_H6	3	Male
Plate4_H7	10	Male
Plate4_H8	6	Male
Plate4_H9	5	Male
Plate4_H10	7	Male
Plate4_H11	7	Male
Plate7_A6	11	Male
Plate7_A7	4	Male
Plate7_A8	9	Male
Plate7_A9	5	Male
Plate7_A10	7	Male
Plate7_A11	9	Male
Plate7_A12	6	Male
Plate7_B6	11	Male
Plate7_B7	2	Male
Plate7_B8	7	Male
Plate7_B9	3	Male
Plate7_B10	4	Male
Plate7_B11	7	Male
Plate7_B12	7	Male
Plate7_C6	4	Male
Plate7_C7	7	Male
Plate7_C8	5	Male
Plate7_C9	7	Male
Plate7_C10	4	Male
Plate7_C11	2	Male
Plate7_C12	1	Male
Plate7_D6	5	Male
Plate7_D7	6	Male
Plate7_D8	4	Male
Plate7_D9	3	Male
Plate7_D10	6	Male
Plate7_D11	4	Male
Plate7_D12	5	Male
Plate7_E6	8	Male
Plate7_E7	6	Male
Plate7_E8	6	Male
Plate7_E9	5	Male
Plate7_E10	8	Male
Plate7_E11	4	Male
Plate7_E12	8	Male
Plate7_F6	4	Male
Plate7_F7	5	Male
Plate7_F8	6	Male
Plate7_F9	5	Male
Plate7_F10	4	Male
Plate7_F11	5	Male
Plate7_F12	6	Male
Plate7_G6	4	Male
Plate7_G7	7	Male
Plate7_G8	7	Male
Plate7_G9	8	Male
Plate7_G10	4	Male
Plate7_G11	3	Male
Plate7_G12	5	Male
Plate7_H6	7	Male
Plate7_H7	5	Male
Plate7_H8	5	Male
Plate7_H9	5	Male
Plate7_H10	4	Male
Plate7_H11	6	Male
Plate8_A1	5	Male
Plate8_A2	7	Male
Plate8_A3	7	Male
Plate8_A4	6	Male
Plate8_A5	6	Male
Plate8_A6	3	Male
Plate8_A7	6	Male
Plate8_A8	5	Male
Plate8_A9	3	Male
Plate8_A10	7	Male
Plate8_A12	5	Male
Plate8_B1	4	Male
Plate8_B3	4	Male
Plate8_B4	5	Male
Plate8_B6	7	Male
Plate8_B7	5	Male
Plate8_B8	1	Male
Plate8_B9	5	Male
Plate8_B11	0	Male
Plate8_B12	7	Male
Plate8_C1	5	Male
Plate8_C2	4	Male
Plate8_C3	5	Male
Plate8_C4	7	Male
Plate8_C5	4	Male
Plate8_C6	6	Male
Plate8_C7	3	Male
Plate8_C8	4	Male
Plate8_C9	3	Male
Plate8_C10	3	Male
Plate8_C11	6	Male
Plate8_C12	6	Male
Plate8_D1	5	Male
Plate8_D2	5	Male
Plate8_D3	6	Male
Plate8_D4	3	Male
Plate8_D5	7	Male
Plate8_D6	5	Male
Plate8_D7	10	Male
Plate8_D8	6	Male
Plate8_D9	7	Male
Plate8_D10	5	Male
Plate8_D11	4	Male
Plate8_D12	4	Male
Plate8_E1	6	Male
Plate8_E2	4	Male
Plate8_E3	9	Male
Plate8_E4	6	Male
Plate8_E5	7	Male
Plate8_E6	5	Male
Plate8_E7	6	Male
Plate8_E8	2	Male
Plate8_E9	7	Male
Plate8_E10	3	Male
Plate8_E11	4	Male
Plate8_E12	6	Male
Plate8_F1	4	Male
Plate8_F2	6	Male
Plate8_F3	5	Male
Plate8_F4	3	Male
Plate8_F5	5	Male
Plate8_F6	6	Male
Plate8_F7	6	Male
Plate8_F8	3	Male
Plate8_F9	4	Male
Plate8_F10	6	Male
Plate8_F11	5	Male
Plate8_F12	2	Male
Plate8_G2	5	Male
Plate8_G3	4	Male
Plate8_G4	6	Male
Plate8_G5	6	Male
Plate8_G6	0	Male
Plate8_G7	6	Male
Plate8_G8	5	Male
Plate8_G9	2	Male
Plate8_G10	7	Male
Plate8_G11	7	Male
Plate8_G12	7	Male
Plate8_H2	6	Male
Plate8_H3	6	Male
Plate8_H4	4	Male
Plate8_H5	7	Male
Plate8_H6	6	Male
Plate8_H7	5	Male
Plate8_H8	3	Male
Plate8_H9	8	Male
Plate8_H10	6	Male
Plate8_H11	2	Male
