# Supplementary material for: The megabase-scale crossover landscape is largely independent of sequence divergence
Source: Nat Commun. 2022 Jul 2;13:3828. doi: 10.1038/s41467-022-31509-8 (PMC9250513; doi:10.1038/s41467-022-31509-8)
Supplement: Supplementary file 10 — Source Data [file 41467_2022_31509_MOESM10_ESM.zip › Source_Data/SupplementaryFigure4.marker.phase.Col.4398_B.txt]

sample	chr	pos	pa_allele	mo_allele	pa_reads	mo_reads
4398_B_4549_B	Chr1	1931254	G	A	0	1
4398_B_4549_B	Chr1	2017265	G	A	0	1
4398_B_4549_B	Chr1	2039436	G	A	0	1
4398_B_4549_B	Chr1	3822844	G	A	0	1
4398_B_4549_B	Chr1	4050127	G	A	0	1
4398_B_4549_B	Chr1	4328503	G	A	0	1
4398_B_4549_B	Chr1	4395326	G	A	0	1
4398_B_4549_B	Chr1	5440071	G	A	0	1
4398_B_4549_B	Chr1	5844546	G	A	0	1
4398_B_4549_B	Chr1	5856286	G	A	0	1
4398_B_4549_B	Chr1	6772091	G	A	0	1
4398_B_4549_B	Chr1	6908459	G	A	0	1
4398_B_4549_B	Chr1	7137682	G	A	0	1
4398_B_4549_B	Chr1	7305335	G	A	0	1
4398_B_4549_B	Chr1	9105249	A	G	1	0
4398_B_4549_B	Chr1	9107148	A	G	1	0
4398_B_4549_B	Chr1	9181498	A	G	1	0
4398_B_4549_B	Chr1	9262881	A	G	1	0
4398_B_4549_B	Chr1	9421563	A	G	1	0
4398_B_4549_B	Chr1	9538330	A	G	1	0
4398_B_4549_B	Chr1	9770808	A	G	1	0
4398_B_4549_B	Chr1	9931170	A	G	1	0
4398_B_4549_B	Chr1	10639896	A	G	1	0
4398_B_4549_B	Chr1	11466185	A	G	1	0
4398_B_4549_B	Chr1	11909687	A	G	1	0
4398_B_4549_B	Chr1	12260409	A	G	1	0
4398_B_4549_B	Chr1	12262266	A	G	1	0
4398_B_4549_B	Chr1	13500853	A	G	1	0
4398_B_4549_B	Chr1	13756565	A	G	1	0
4398_B_4549_B	Chr1	14596996	A	G	1	0
4398_B_4549_B	Chr1	15432941	A	G	1	0
4398_B_4549_B	Chr1	15649517	A	G	1	0
4398_B_4549_B	Chr1	15805837	A	G	1	0
4398_B_4549_B	Chr1	15963931	A	G	1	0
4398_B_4549_B	Chr1	16032085	A	G	1	0
4398_B_4549_B	Chr1	17050832	A	G	1	0
4398_B_4549_B	Chr1	17460808	A	G	1	0
4398_B_4549_B	Chr1	17526157	A	G	1	0
4398_B_4549_B	Chr1	18326530	C	T	0	1
4398_B_4549_B	Chr1	18411725	C	T	0	1
4398_B_4549_B	Chr1	19468072	C	T	0	1
4398_B_4549_B	Chr1	19517104	C	T	0	1
4398_B_4549_B	Chr1	20398622	C	T	0	1
4398_B_4549_B	Chr1	20538108	C	T	0	1
4398_B_4549_B	Chr1	20789190	C	T	0	1
4398_B_4549_B	Chr1	20885209	C	T	0	1
4398_B_4549_B	Chr1	21092504	C	T	0	1
4398_B_4549_B	Chr1	21333689	C	T	0	1
4398_B_4549_B	Chr1	21337405	C	T	0	1
4398_B_4549_B	Chr1	21510084	C	T	0	1
4398_B_4549_B	Chr1	21619010	C	T	0	1
4398_B_4549_B	Chr1	22376869	C	T	0	1
4398_B_4549_B	Chr1	23771998	C	T	0	1
4398_B_4549_B	Chr1	23811796	C	T	0	1
4398_B_4549_B	Chr1	23865144	C	T	0	1
4398_B_4549_B	Chr1	23884549	C	T	0	1
4398_B_4549_B	Chr1	23982881	C	T	0	1
4398_B_4549_B	Chr1	24879021	C	T	0	1
4398_B_4549_B	Chr1	25408591	C	T	0	1
4398_B_4549_B	Chr1	25969512	C	T	0	1
4398_B_4549_B	Chr1	26412354	C	T	0	1
4398_B_4549_B	Chr1	26551068	C	T	0	1
4398_B_4549_B	Chr1	26996982	C	T	0	1
4398_B_4549_B	Chr1	27302346	C	T	0	1
4398_B_4549_B	Chr1	27330195	C	T	0	1
4398_B_4549_B	Chr1	27524931	C	T	0	1
4398_B_4549_B	Chr1	27613045	C	T	0	1
4398_B_4549_B	Chr1	27736703	C	T	0	1
4398_B_4549_B	Chr1	27931677	C	T	0	1
4398_B_4549_B	Chr1	27936625	C	T	0	1
4398_B_4549_B	Chr1	27977489	C	T	0	1
4398_B_4549_B	Chr1	28054800	C	T	0	1
4398_B_4549_B	Chr1	28095886	C	T	0	1
4398_B_4549_B	Chr1	28259383	C	T	0	1
4398_B_4549_B	Chr1	28800366	C	T	0	1
4398_B_4549_B	Chr1	28911362	C	T	0	1
4398_B_4549_B	Chr1	28940568	C	T	0	1
4398_B_4549_B	Chr1	29061063	C	T	0	1
4398_B_4549_B	Chr1	29385770	G	A	0	1
4398_B_4549_B	Chr2	103278	G	A	0	1
4398_B_4549_B	Chr2	279510	G	A	0	1
4398_B_4549_B	Chr2	789064	G	A	0	1
4398_B_4549_B	Chr2	1284745	G	A	0	1
4398_B_4549_B	Chr2	1870433	G	A	0	1
4398_B_4549_B	Chr2	2108199	G	A	0	1
4398_B_4549_B	Chr2	2194774	G	A	0	1
4398_B_4549_B	Chr2	2367279	G	A	0	1
4398_B_4549_B	Chr2	3153568	G	A	0	1
4398_B_4549_B	Chr2	3647609	G	A	0	1
4398_B_4549_B	Chr2	4150394	G	A	0	1
4398_B_4549_B	Chr2	4580345	G	A	0	1
4398_B_4549_B	Chr2	4711088	G	A	0	1
4398_B_4549_B	Chr2	5098233	G	A	0	1
4398_B_4549_B	Chr2	5244838	G	A	0	1
4398_B_4549_B	Chr2	5316042	G	A	0	1
4398_B_4549_B	Chr2	5387072	G	A	0	1
4398_B_4549_B	Chr2	5404543	G	A	0	1
4398_B_4549_B	Chr2	5623628	C	T	0	1
4398_B_4549_B	Chr2	5652916	C	T	0	1
4398_B_4549_B	Chr2	5674381	C	T	0	1
4398_B_4549_B	Chr2	5708847	C	T	0	1
4398_B_4549_B	Chr2	5757546	C	T	0	1
4398_B_4549_B	Chr2	6590072	C	T	0	1
4398_B_4549_B	Chr2	7046762	C	T	0	1
4398_B_4549_B	Chr2	7128425	C	T	0	1
4398_B_4549_B	Chr2	7308817	C	T	0	1
4398_B_4549_B	Chr2	7755558	C	T	0	1
4398_B_4549_B	Chr2	7924490	C	T	0	1
4398_B_4549_B	Chr2	8076637	C	T	0	1
4398_B_4549_B	Chr2	8294845	C	T	0	1
4398_B_4549_B	Chr2	8382328	C	T	0	1
4398_B_4549_B	Chr2	8855573	C	T	0	1
4398_B_4549_B	Chr2	9111114	C	T	0	1
4398_B_4549_B	Chr2	9174342	C	T	0	1
4398_B_4549_B	Chr2	9599212	C	T	0	1
4398_B_4549_B	Chr2	10287660	C	T	0	1
4398_B_4549_B	Chr2	10458130	C	T	0	1
4398_B_4549_B	Chr2	10545468	C	T	0	1
4398_B_4549_B	Chr2	10623830	C	T	0	1
4398_B_4549_B	Chr2	10764947	C	T	0	1
4398_B_4549_B	Chr2	10969938	C	T	0	1
4398_B_4549_B	Chr2	11034201	C	T	0	1
4398_B_4549_B	Chr2	11106282	C	T	0	1
4398_B_4549_B	Chr2	11163585	C	T	0	1
4398_B_4549_B	Chr2	11301596	C	T	0	1
4398_B_4549_B	Chr2	11537933	C	T	0	1
4398_B_4549_B	Chr2	11831036	C	T	0	1
4398_B_4549_B	Chr2	11957241	C	T	0	1
4398_B_4549_B	Chr2	12068380	C	T	0	1
4398_B_4549_B	Chr2	12324982	C	T	0	1
4398_B_4549_B	Chr2	12331704	C	T	0	1
4398_B_4549_B	Chr2	12486243	C	T	0	1
4398_B_4549_B	Chr2	12733163	C	T	0	1
4398_B_4549_B	Chr2	12875830	C	T	0	1
4398_B_4549_B	Chr2	12914794	C	T	0	1
4398_B_4549_B	Chr2	13344370	C	T	0	1
4398_B_4549_B	Chr2	13413286	C	T	0	1
4398_B_4549_B	Chr2	13534730	C	T	0	1
4398_B_4549_B	Chr2	13796964	C	T	0	1
4398_B_4549_B	Chr2	14767358	T	C	1	0
4398_B_4549_B	Chr2	15043325	T	C	1	0
4398_B_4549_B	Chr2	15064626	T	C	1	0
4398_B_4549_B	Chr2	16076499	T	C	1	0
4398_B_4549_B	Chr2	16430072	T	C	1	0
4398_B_4549_B	Chr2	16718432	T	C	1	0
4398_B_4549_B	Chr2	17149706	T	C	1	0
4398_B_4549_B	Chr2	18215998	T	C	1	0
4398_B_4549_B	Chr3	342917	T	C	1	0
4398_B_4549_B	Chr3	707088	T	C	1	0
4398_B_4549_B	Chr3	712969	T	C	1	0
4398_B_4549_B	Chr3	752739	T	C	1	0
4398_B_4549_B	Chr3	757505	T	C	1	0
4398_B_4549_B	Chr3	1029809	T	C	1	0
4398_B_4549_B	Chr3	1381923	T	C	1	0
4398_B_4549_B	Chr3	1845970	T	C	1	0
4398_B_4549_B	Chr3	2031826	T	C	1	0
4398_B_4549_B	Chr3	2180118	T	C	1	0
4398_B_4549_B	Chr3	3113553	T	C	1	0
4398_B_4549_B	Chr3	3519002	T	C	1	0
4398_B_4549_B	Chr3	3597934	T	C	1	0
4398_B_4549_B	Chr3	4814295	C	T	0	1
4398_B_4549_B	Chr3	5119775	C	T	0	1
4398_B_4549_B	Chr3	5414879	C	T	0	1
4398_B_4549_B	Chr3	5773468	C	T	0	1
4398_B_4549_B	Chr3	6049877	C	T	0	1
4398_B_4549_B	Chr3	6185064	C	T	0	1
4398_B_4549_B	Chr3	6236888	C	T	0	1
4398_B_4549_B	Chr3	6506230	C	T	0	1
4398_B_4549_B	Chr3	6538427	C	T	0	1
4398_B_4549_B	Chr3	6871356	C	T	0	1
4398_B_4549_B	Chr3	6946773	C	T	0	1
4398_B_4549_B	Chr3	7002414	C	T	0	1
4398_B_4549_B	Chr3	7191719	C	T	0	1
4398_B_4549_B	Chr3	7322632	C	T	0	1
4398_B_4549_B	Chr3	7393260	C	T	0	1
4398_B_4549_B	Chr3	7536798	C	T	0	1
4398_B_4549_B	Chr3	7900650	C	T	0	1
4398_B_4549_B	Chr3	7902643	C	T	0	1
4398_B_4549_B	Chr3	8782547	C	T	0	1
4398_B_4549_B	Chr3	8888903	C	T	0	1
4398_B_4549_B	Chr3	9624798	C	T	0	1
4398_B_4549_B	Chr3	9796537	C	T	0	1
4398_B_4549_B	Chr3	10596666	C	T	0	1
4398_B_4549_B	Chr3	11065171	C	T	0	1
4398_B_4549_B	Chr3	12736734	C	T	0	1
4398_B_4549_B	Chr3	14237365	C	T	0	1
4398_B_4549_B	Chr3	14395340	C	T	0	1
4398_B_4549_B	Chr3	14694148	C	T	0	1
4398_B_4549_B	Chr3	16406182	T	C	1	0
4398_B_4549_B	Chr3	16888407	T	C	1	0
4398_B_4549_B	Chr3	17283792	T	C	1	0
4398_B_4549_B	Chr3	17388546	T	C	1	0
4398_B_4549_B	Chr3	17666400	T	C	1	0
4398_B_4549_B	Chr3	17774419	T	C	1	0
4398_B_4549_B	Chr3	17854636	T	C	1	0
4398_B_4549_B	Chr3	17946707	T	C	1	0
4398_B_4549_B	Chr3	17984416	T	C	1	0
4398_B_4549_B	Chr3	18386126	T	C	1	0
4398_B_4549_B	Chr3	18532627	T	C	1	0
4398_B_4549_B	Chr3	18672194	T	C	1	0
4398_B_4549_B	Chr3	18777910	T	C	1	0
4398_B_4549_B	Chr3	19010356	T	C	1	0
4398_B_4549_B	Chr3	19089192	T	C	1	0
4398_B_4549_B	Chr3	19106123	T	C	1	0
4398_B_4549_B	Chr3	21742064	T	C	1	0
4398_B_4549_B	Chr3	22135772	T	C	1	0
4398_B_4549_B	Chr3	22446767	T	C	1	0
4398_B_4549_B	Chr3	22513483	T	C	1	0
4398_B_4549_B	Chr4	688273	G	A	0	1
4398_B_4549_B	Chr4	835924	G	A	0	1
4398_B_4549_B	Chr4	1087286	C	T	0	1
4398_B_4549_B	Chr4	1337495	C	T	0	1
4398_B_4549_B	Chr4	1680869	C	T	0	1
4398_B_4549_B	Chr4	2348412	C	T	0	1
4398_B_4549_B	Chr4	2395455	C	T	0	1
4398_B_4549_B	Chr4	2572741	C	T	0	1
4398_B_4549_B	Chr4	2718290	C	T	0	1
4398_B_4549_B	Chr4	2903043	C	T	0	1
4398_B_4549_B	Chr4	2984537	C	T	0	1
4398_B_4549_B	Chr4	3003315	C	T	0	1
4398_B_4549_B	Chr4	3027286	C	T	0	1
4398_B_4549_B	Chr4	3043257	C	T	0	1
4398_B_4549_B	Chr4	3126528	C	T	0	1
4398_B_4549_B	Chr4	3152945	C	T	0	1
4398_B_4549_B	Chr4	3162465	C	T	0	1
4398_B_4549_B	Chr4	3329193	C	T	0	1
4398_B_4549_B	Chr4	3688176	C	T	0	1
4398_B_4549_B	Chr4	4287732	C	T	0	1
4398_B_4549_B	Chr4	5917052	C	T	0	1
4398_B_4549_B	Chr4	6264249	C	T	0	1
4398_B_4549_B	Chr4	6286324	C	T	0	1
4398_B_4549_B	Chr4	6480520	C	T	0	1
4398_B_4549_B	Chr4	6563102	C	T	0	1
4398_B_4549_B	Chr4	6597305	C	T	0	1
4398_B_4549_B	Chr4	6677617	C	T	0	1
4398_B_4549_B	Chr4	7297972	C	T	0	1
4398_B_4549_B	Chr4	7531309	C	T	0	1
4398_B_4549_B	Chr4	7760881	C	T	0	1
4398_B_4549_B	Chr4	7866707	C	T	0	1
4398_B_4549_B	Chr4	8103206	C	T	0	1
4398_B_4549_B	Chr4	8181864	C	T	0	1
4398_B_4549_B	Chr4	8476826	C	T	0	1
4398_B_4549_B	Chr4	8697332	C	T	0	1
4398_B_4549_B	Chr4	9002767	C	T	0	1
4398_B_4549_B	Chr4	9308071	C	T	0	1
4398_B_4549_B	Chr4	9759883	C	T	0	1
4398_B_4549_B	Chr4	9904023	C	T	0	1
4398_B_4549_B	Chr4	9923722	C	T	0	1
4398_B_4549_B	Chr4	10028464	C	T	0	1
4398_B_4549_B	Chr4	10164235	C	T	0	1
4398_B_4549_B	Chr4	10611427	C	T	0	1
4398_B_4549_B	Chr4	10699709	C	T	0	1
4398_B_4549_B	Chr4	10928709	C	T	0	1
4398_B_4549_B	Chr4	10929683	C	T	0	1
4398_B_4549_B	Chr4	10995810	C	T	0	1
4398_B_4549_B	Chr4	11135121	C	T	0	1
4398_B_4549_B	Chr4	11390861	C	T	0	1
4398_B_4549_B	Chr4	11502007	C	T	0	1
4398_B_4549_B	Chr4	11897227	C	T	0	1
4398_B_4549_B	Chr4	12038840	C	T	0	1
4398_B_4549_B	Chr4	12163540	C	T	0	1
4398_B_4549_B	Chr4	12178606	C	T	0	1
4398_B_4549_B	Chr4	13636705	C	T	0	1
4398_B_4549_B	Chr4	13945529	C	T	0	1
4398_B_4549_B	Chr4	14243183	C	T	0	1
4398_B_4549_B	Chr4	14833803	C	T	0	1
4398_B_4549_B	Chr4	14997933	C	T	0	1
4398_B_4549_B	Chr4	15049166	C	T	0	1
4398_B_4549_B	Chr4	15164081	C	T	0	1
4398_B_4549_B	Chr4	16358049	C	T	0	1
4398_B_4549_B	Chr4	16418955	C	T	0	1
4398_B_4549_B	Chr4	16757272	C	T	0	1
4398_B_4549_B	Chr4	16836873	C	T	0	1
4398_B_4549_B	Chr4	17106883	C	T	0	1
4398_B_4549_B	Chr4	17426441	G	A	0	1
4398_B_4549_B	Chr4	17442967	C	T	0	1
4398_B_4549_B	Chr4	17724206	C	T	0	1
4398_B_4549_B	Chr4	17934432	C	T	0	1
4398_B_4549_B	Chr4	18032088	C	T	0	1
4398_B_4549_B	Chr4	18385025	C	T	0	1
4398_B_4549_B	Chr5	261354	C	T	0	1
4398_B_4549_B	Chr5	262387	C	T	0	1
4398_B_4549_B	Chr5	714349	C	T	0	1
4398_B_4549_B	Chr5	884595	C	T	0	1
4398_B_4549_B	Chr5	1053341	C	T	0	1
4398_B_4549_B	Chr5	1354725	C	T	0	1
4398_B_4549_B	Chr5	2174214	C	T	0	1
4398_B_4549_B	Chr5	2265208	C	T	0	1
4398_B_4549_B	Chr5	2731437	C	T	0	1
4398_B_4549_B	Chr5	3235872	C	T	0	1
4398_B_4549_B	Chr5	3412112	C	T	0	1
4398_B_4549_B	Chr5	3507550	C	T	0	1
4398_B_4549_B	Chr5	3703742	C	T	0	1
4398_B_4549_B	Chr5	4140179	C	T	0	1
4398_B_4549_B	Chr5	4168082	C	T	0	1
4398_B_4549_B	Chr5	4532127	C	T	0	1
4398_B_4549_B	Chr5	4589187	C	T	0	1
4398_B_4549_B	Chr5	4663296	C	T	0	1
4398_B_4549_B	Chr5	4842814	C	T	0	1
4398_B_4549_B	Chr5	5046834	C	T	0	1
4398_B_4549_B	Chr5	5085623	C	T	0	1
4398_B_4549_B	Chr5	5093371	C	T	0	1
4398_B_4549_B	Chr5	5143873	C	T	0	1
4398_B_4549_B	Chr5	5518672	C	T	0	1
4398_B_4549_B	Chr5	5841373	C	T	0	1
4398_B_4549_B	Chr5	6143273	C	T	0	1
4398_B_4549_B	Chr5	6831327	C	T	0	1
4398_B_4549_B	Chr5	6853607	C	T	0	1
4398_B_4549_B	Chr5	7079120	G	A	0	1
4398_B_4549_B	Chr5	7242028	C	T	0	1
4398_B_4549_B	Chr5	7960380	C	T	0	1
4398_B_4549_B	Chr5	8063604	C	T	0	1
4398_B_4549_B	Chr5	8626720	C	T	0	1
4398_B_4549_B	Chr5	9326639	C	T	0	1
4398_B_4549_B	Chr5	9337226	C	T	0	1
4398_B_4549_B	Chr5	9634346	C	T	0	1
4398_B_4549_B	Chr5	9983036	C	T	0	1
4398_B_4549_B	Chr5	10030253	C	T	0	1
4398_B_4549_B	Chr5	10075669	C	T	0	1
4398_B_4549_B	Chr5	10209214	C	T	0	1
4398_B_4549_B	Chr5	10733981	C	T	0	1
4398_B_4549_B	Chr5	10790010	C	T	0	1
4398_B_4549_B	Chr5	10931377	C	T	0	1
4398_B_4549_B	Chr5	11096549	C	T	0	1
4398_B_4549_B	Chr5	11287290	C	T	0	1
4398_B_4549_B	Chr5	11361449	C	T	0	1
4398_B_4549_B	Chr5	11392742	C	T	0	1
4398_B_4549_B	Chr5	11433141	C	T	0	1
4398_B_4549_B	Chr5	11498866	C	T	0	1
4398_B_4549_B	Chr5	11504027	C	T	0	1
4398_B_4549_B	Chr5	12133415	C	T	0	1
4398_B_4549_B	Chr5	12312758	C	T	0	1
4398_B_4549_B	Chr5	12458176	C	T	0	1
4398_B_4549_B	Chr5	12615121	C	T	0	1
4398_B_4549_B	Chr5	13040450	C	T	0	1
4398_B_4549_B	Chr5	13096525	C	T	0	1
4398_B_4549_B	Chr5	13143017	C	T	0	1
4398_B_4549_B	Chr5	15640790	A	G	1	0
4398_B_4549_B	Chr5	15816703	A	G	1	0
4398_B_4549_B	Chr5	15846839	A	G	1	0
4398_B_4549_B	Chr5	16044075	A	G	1	0
4398_B_4549_B	Chr5	17973911	A	G	1	0
4398_B_4549_B	Chr5	18251826	A	G	1	0
4398_B_4549_B	Chr5	18371771	A	G	1	0
4398_B_4549_B	Chr5	18640928	A	G	1	0
4398_B_4549_B	Chr5	18965132	A	G	1	0
4398_B_4549_B	Chr5	19463813	A	G	1	0
4398_B_4549_B	Chr5	19626946	A	G	1	0
4398_B_4549_B	Chr5	20892078	A	G	1	0
4398_B_4549_B	Chr5	21635688	A	G	1	0
4398_B_4549_B	Chr5	22651434	A	G	1	0
4398_B_4549_B	Chr5	22900943	A	G	1	0
4398_B_4549_B	Chr5	22991660	A	G	1	0
4398_B_4549_B	Chr5	23170730	A	G	1	0
4398_B_4549_B	Chr5	23265911	A	G	1	0
4398_B_4549_B	Chr5	23376725	A	G	1	0
4398_B_4549_B	Chr5	23837449	A	G	1	0
4398_B_4549_B	Chr5	23930934	A	G	1	0
4398_B_4549_B	Chr5	24451405	A	G	1	0
4398_B_4549_B	Chr5	24638547	A	G	1	0
4398_B_4549_B	Chr5	24938185	A	G	1	0
4398_B_4549_B	Chr5	25023520	A	G	1	0
4398_B_4549_B	Chr5	25090257	A	G	1	0
4398_B_4549_B	Chr5	25652135	A	G	1	0
4398_B_4549_B	Chr5	25666781	A	G	1	0
4398_B_4549_B	Chr5	25895278	A	G	1	0
4398_B_4549_B	Chr5	26660396	A	G	1	0
4398_B_4549_B	Chr5	26742398	A	G	1	0
