# Supplementary material for: The megabase-scale crossover landscape is largely independent of sequence divergence
Source: Nat Commun. 2022 Jul 2;13:3828. doi: 10.1038/s41467-022-31509-8 (PMC9250513; doi:10.1038/s41467-022-31509-8)
Supplement: Supplementary file 10 — Source Data [file 41467_2022_31509_MOESM10_ESM.zip › Source_Data/SupplementaryFigure3.phsed_marker.reads_num.Chr1.Col.txt]

62513	146014	151115	231383	268739	295559	327887	520704	690908	1647424	1656138	1805167	1931254	2017265	2030526	2034465	2039436	2113224	2195672	2230748	2272460	2333948	2403956	2547457	2845500	3604006	3648179	3822844	3863776	4050127	4328503	4395326	4466390	4492839	4507768	4518975	4675099	4796463	4976250	5338025	5434782	5440071	5485810	5844546	5856286	5989972	6040648	6738784	6772091	6908459
4740_G	-5	0	-3	-5	-1	-5	-1	-1	-2	-2	-4	-5	-6	-6	-4	-5	-6	-2	-1	-5	-3	-2	-2	0	0	-2	-3	-6	-5	-6	-6	-6	-5	-6	-6	-5	-4	-6	-6	-4	-2	-6	-5	-6	-6	-3	-3	-2	-6
4399_P_4550_P	-1	-4	-4	-5	-4	-5	-2	-3	-1	0	-5	-5	-6	-6	-5	-1	-6	-5	0	-5	-2	-1	-2	-2	-5	-1	0	-6	-2	-6	-6	-6	-1	-6	-6	-1	-5	-6	-6	-3	-5	-6	0	-6	-6	-2	-5	-1	-6
4740_W	-5	-4	-5	-5	-1	-5	-5	-4	-3	-3	-4	-5	-6	-6	-1	-3	-6	-5	-3	-5	-3	0	-5	0	-5	-3	-2	-6	-5	-6	-6	-6	-5	-6	-6	-2	-5	-6	-6	-2	-1	-6	-3	5	-6	-3	-4	0	-6
4739_H	-5	-2	-2	-4	-1	-5	-5	-3	-2	-5	-4	-3	-6	1	-3	-3	3	-5	-1	-5	-3	0	-1	0	-4	-3	-3	-6	-5	-6	-6	-6	-5	-6	-6	-3	-2	-6	-6	-1	-1	-6	-4	-6	-6	-4	-4	-3	-6
4398_O_4549_O	-5	-5	-5	-3	-5	-2	-3	-4	-5	-1	-5	-5	-6	-6	-1	-2	-6	-5	-2	-5	-5	0	-5	-1	-5	-2	-3	-6	-4	-6	-6	-6	-1	-6	-6	-1	-1	-6	-6	-3	-3	-6	-3	-6	-6	-5	-5	-1	-6
4399_O_4550_O	-5	-2	-5	-4	-4	-5	-3	0	-4	-2	-3	-4	-6	-6	-3	-4	-6	-5	-2	-2	-1	0	-2	0	-4	-1	-1	-6	-4	-6	-6	-6	-5	-6	-6	-3	-5	-6	-6	-2	-2	-6	-2	-6	-6	-2	-3	-3	-6
4739_CJ	-5	0	-4	-5	-4	-4	-5	-3	-5	-3	-4	-4	-6	2	-2	-5	-6	-1	-1	-5	-5	-2	-4	-5	-4	-4	-5	-6	-3	-6	-6	-6	-4	-6	-6	-3	-2	-6	-6	-4	-5	-6	-3	-6	-6	-1	-5	-5	-6
4739_CE	-3	-4	-4	-1	-3	-2	-5	-4	-1	-3	-3	-5	-6	1	-3	0	0	-5	-2	-1	-4	0	-4	-5	-5	-1	-4	-6	-3	5	5	5	6	2	3	6	6	3	4	6	6	4	6	2	0	6	6	6	0
4740_Q	-3	6	6	6	6	6	6	6	6	6	6	6	3	3	6	6	5	6	6	6	6	6	-5	-3	-3	-4	-5	-6	-4	-6	-6	-6	-5	-6	-6	-2	-5	-6	-6	-1	-2	-6	-3	-6	-6	-5	-5	-5	-6
4739_CB	-4	6	-3	-5	-5	-2	-5	-5	0	-3	-5	-5	-6	-6	-2	-2	-6	-5	-5	-4	-3	0	-2	-5	-4	-1	-5	-6	-5	-6	-6	-6	-5	-6	-6	-4	-5	-6	-6	-4	-2	0	-4	5	2	6	6	6	3
4399_X_4550_X	-5	-3	-4	-5	0	0	-4	-4	-5	-1	-3	-5	-6	-6	-2	0	-6	-5	-3	-5	-3	-2	-1	-1	-2	-1	-5	-6	-2	-6	-6	-6	-2	-6	-6	-5	-1	5	3	6	6	2	6	4	0	6	6	6	1
4739_Y	-2	-3	-1	-5	-5	-5	-3	-5	-5	-2	-2	-4	-6	-6	0	0	-6	-5	-1	-2	-1	-2	-3	-1	-1	-5	-1	-6	-4	-6	-6	-6	-4	-6	-6	-2	-5	-6	-6	-2	-4	-6	-3	-6	-6	0	-5	-1	-6
4739_P	-5	-5	-2	-5	-5	-2	0	-3	-5	-5	-2	-4	-6	-6	-2	-5	-6	-5	-1	-5	-4	-2	-5	-5	-5	-5	-5	-6	-5	-6	-6	-6	-5	-6	-6	-4	-5	-6	-6	-5	-5	-6	-3	-6	-6	-2	6	0	4
4740_H	-5	-4	-5	-4	-2	-4	-2	-4	-3	-2	-2	-4	-6	-6	-5	-2	-6	-4	-4	-5	-3	0	-5	-1	-3	-3	-5	-6	-5	-6	-6	-6	-2	-6	-6	-4	-5	-6	-6	-5	-5	-6	-5	-6	-6	-3	-3	-1	-6
4740_S	-5	-4	0	-3	-3	0	-1	-3	-3	-4	-5	-5	-6	3	-2	0	3	-5	-1	-5	-3	0	-1	-3	-3	-5	-5	-6	-5	-6	-6	-6	-5	-6	-6	-1	-5	-6	-6	-3	-2	-6	-2	-6	-6	-2	-5	0	-6
4739_L	-5	-5	-5	-5	-5	-3	-3	-2	-4	-4	-4	-5	-6	-6	-3	-5	-6	-5	-1	-5	-5	-1	-3	-1	-3	-5	-4	-6	-5	-6	-6	-6	-5	-6	-6	-5	-2	-6	-6	-4	-2	-6	-3	-6	-6	-3	-5	-2	-6
4399_Y_4550_Y	-5	-2	-5	-5	-2	-1	-3	-1	-3	-1	-3	-1	-6	2	-3	-1	-6	-4	0	-5	-5	-1	-5	0	-1	-5	-3	-6	-4	-6	-6	-6	-1	-6	-6	-5	-2	-6	-6	-3	-2	-6	-3	-6	-6	-5	-4	-1	-6
4739_CF	-4	-3	-3	-5	-5	-4	-5	-3	-4	-3	-3	-2	-6	-6	0	-5	-6	-5	-3	-5	-3	0	-5	-5	-3	-4	-2	-6	-5	-6	-6	-6	-5	-6	-6	-4	-5	-6	-6	-4	-5	-6	-5	-6	-6	-3	-5	-1	-6
4740_T	-5	-3	-4	-5	-2	-4	-2	-2	0	-2	-5	-5	-6	-6	-3	-3	-6	-4	-5	-3	-1	0	-1	0	-2	0	0	4	6	3	2	5	6	0	5	6	6	5	5	6	6	0	6	2	2	6	6	6	5
4399_D_4550_D	-1	-4	-5	-5	-1	-5	-1	-2	-5	-3	-5	-1	-6	0	0	-4	-6	-4	-1	-5	-5	0	-1	0	-4	-4	0	3	6	2	5	3	6	2	3	6	6	4	4	6	6	0	6	2	5	6	6	6	3
4739_AM	-5	-5	-5	-5	-5	-5	-5	-5	-5	-1	-1	-5	-6	-6	-4	-5	-6	-5	-5	-5	-5	-2	-3	-5	-5	-5	-5	-6	-5	-6	4	3	6	1	3	6	6	5	5	6	6	1	6	4	4	6	6	6	5
4739_W	-2	-5	-4	-2	-2	-4	-5	-5	-1	-2	0	-5	-6	-6	-1	-4	-6	-5	-4	-5	-3	0	0	-1	-5	-4	-2	-6	-4	-6	-6	-6	-5	-6	-6	-1	-2	-6	-6	-4	-3	-6	-3	-6	-6	0	-2	-4	-6
4398_B_4549_B	-3	-4	-4	-5	0	0	0	-3	-2	-4	0	-2	-6	-6	0	0	-6	-4	-2	-5	-5	-2	-4	-2	-5	-1	-1	-6	-2	-6	-6	1	-5	2	1	-1	0	4	0	0	-4	-6	-5	-6	-6	0	-3	0	-6
4739_CP	6	0	6	6	6	6	6	-2	6	-5	6	6	2	3	6	6	5	6	6	6	6	6	6	6	6	6	6	2	6	3	1	1	6	0	5	6	6	2	1	6	6	3	6	0	2	6	6	6	0
4399_AB_4550_AB	-3	6	6	6	6	6	6	6	6	6	6	6	2	0	6	6	0	6	6	6	6	6	6	6	6	6	6	3	6	3	1	5	6	4	5	6	6	5	1	6	6	1	6	3	2	6	6	6	1
4399_K_4550_K	-3	-4	-6	-1	-2	-5	-1	-1	-5	0	-2	-2	0	0	-3	6	2	6	6	6	6	6	6	6	6	6	6	5	6	5	2	1	6	4	1	6	6	1	1	6	6	3	6	3	2	-4	-2	-1	-6
4739_AW	6	6	-3	6	6	6	6	6	6	6	6	6	2	5	6	6	5	6	6	6	6	6	6	6	6	6	6	4	6	1	4	5	6	2	5	6	6	3	1	6	6	1	6	3	1	6	6	6	3
4739_AK	6	6	6	6	6	6	6	6	6	6	6	6	0	3	6	6	2	6	6	6	6	6	6	6	6	6	6	2	6	3	3	5	6	3	5	6	6	5	1	6	6	3	6	4	2	6	6	6	3
4739_BQ	6	6	-5	6	6	6	6	6	6	6	6	6	2	2	6	6	4	6	6	6	6	6	6	6	6	6	6	4	6	0	2	4	6	2	5	6	6	4	1	6	6	0	6	1	1	6	6	6	2
4739_C	6	6	6	-5	6	6	6	6	6	6	6	6	1	0	6	6	5	6	6	6	6	6	6	6	6	6	6	5	6	5	4	5	6	1	4	6	6	4	2	6	6	1	6	5	4	6	6	6	2
4398_K_4549_K	-2	6	6	6	6	6	6	6	6	6	6	6	3	1	6	6	3	6	6	6	6	6	6	6	6	6	6	1	6	5	2	1	6	1	2	6	6	5	5	6	6	4	6	2	3	6	6	6	2
4398_AD_4549_AD	6	6	6	6	6	6	6	6	6	6	6	6	0	4	6	6	3	6	6	6	6	6	6	6	6	6	6	3	6	1	5	5	6	3	4	6	6	5	1	6	6	1	6	5	1	6	6	6	2
4398_X_4549_X	6	0	6	6	6	6	6	6	6	6	6	6	1	5	6	6	4	6	6	6	6	6	6	6	6	6	6	5	6	4	2	2	6	1	4	6	6	2	4	6	6	2	6	4	2	6	6	6	4
4739_BA	6	6	6	6	6	6	6	6	6	6	6	6	0	4	6	6	4	6	6	6	6	6	6	6	6	6	6	5	6	0	4	3	6	3	1	6	6	5	2	6	6	1	6	3	2	6	6	6	0
4739_BJ	6	6	6	6	6	6	6	6	6	6	6	6	3	3	6	6	4	6	6	6	6	6	6	6	6	6	6	5	6	2	3	5	6	0	3	6	6	5	5	6	6	2	6	3	3	6	6	6	4
4739_BH	6	-1	0	6	6	6	6	6	6	6	6	6	3	1	6	6	4	6	6	6	6	6	6	6	6	6	6	4	6	4	0	5	6	3	1	6	6	4	1	6	6	0	6	5	3	6	6	6	3
4739_AO	6	-4	6	6	6	6	6	6	6	6	-5	6	1	2	6	6	5	6	6	6	6	6	6	6	6	6	6	5	6	2	5	4	6	3	4	6	6	5	3	6	6	2	6	2	1	6	6	6	1
4739_AV	6	0	-2	-3	6	6	6	6	6	6	6	6	5	2	6	6	2	6	6	6	6	6	6	6	6	6	6	3	6	0	1	4	6	3	2	6	6	1	2	6	6	1	6	2	0	6	6	6	3
4739_AH	6	-4	-3	-1	6	6	6	6	6	6	6	6	1	4	6	6	3	6	6	6	6	6	6	6	6	6	6	0	6	5	5	5	6	1	3	6	6	1	4	6	6	5	6	0	1	6	6	6	0
4739_BL	6	6	6	6	-1	-5	6	6	6	6	6	6	1	1	6	6	3	6	6	6	6	6	6	6	6	6	6	5	6	1	5	5	6	1	5	6	6	3	1	6	6	2	6	3	1	6	6	6	5
4399_V_4550_V	-3	6	0	6	6	6	6	6	6	6	6	6	1	0	6	6	3	6	6	6	6	6	6	6	6	6	6	4	6	4	3	5	6	2	4	6	6	5	4	6	6	5	6	5	1	6	6	6	1
4739_AY	6	6	-3	-4	6	6	6	6	6	6	6	6	2	5	6	6	5	6	6	6	6	6	6	6	6	6	6	5	6	5	4	5	6	5	4	6	6	5	1	6	6	4	6	1	4	6	6	6	5
4398_E_4549_E	6	6	-2	6	6	6	6	6	6	6	6	6	1	4	6	6	5	6	6	6	6	6	6	6	6	6	6	2	6	3	5	5	6	4	2	6	6	4	3	6	6	2	6	1	2	6	6	6	2
4739_Z	6	6	6	6	6	6	6	6	6	6	6	6	5	2	6	6	5	6	6	6	6	6	6	6	6	6	6	5	6	2	1	5	6	0	4	6	6	1	4	6	6	3	6	5	3	6	6	6	3
4739_CH	6	6	6	6	6	6	6	6	6	6	6	6	3	2	6	6	5	6	6	6	6	6	6	6	6	6	6	3	6	5	3	4	6	3	0	6	6	1	3	6	6	2	6	4	3	6	6	6	2
4739_AL	6	6	6	6	-3	6	6	-5	-5	6	6	6	3	2	6	6	5	6	6	6	6	6	6	6	6	6	6	5	6	5	5	5	6	3	5	6	6	5	4	6	6	5	6	2	5	6	6	6	5
4399_H_4550_H	6	6	6	-3	-3	-2	6	6	-2	6	6	6	2	3	6	6	5	6	6	6	6	6	6	6	6	6	6	0	6	5	3	5	6	3	4	6	6	2	1	6	6	1	6	5	2	6	6	6	5
4740_A	6	6	-5	6	6	6	6	6	6	6	6	6	1	5	6	6	3	6	-5	6	6	6	6	6	6	6	6	5	6	1	3	2	6	5	1	6	6	1	5	6	6	1	6	5	3	6	6	6	5
4739_BW	-5	-6	-5	-5	-5	-5	-4	-5	-5	-3	6	6	5	5	6	6	5	6	6	6	6	6	6	6	6	6	6	5	6	4	4	3	6	4	1	6	6	5	5	6	6	5	6	5	5	6	6	6	5
4739_AS	-5	-4	-6	-1	-4	-5	-2	-4	-4	6	6	6	1	1	6	6	3	6	6	6	6	6	6	6	6	6	6	2	6	5	0	3	6	3	3	6	6	5	5	6	6	0	6	5	2	6	6	6	1
4740_AC	6	-3	6	6	6	6	6	6	6	6	6	6	2	2	6	6	0	6	6	6	6	6	6	6	6	6	6	0	6	2	1	4	6	4	5	6	6	4	5	6	6	1	6	4	2	0	-2	6	4
4399_A_4550_A	-1	-1	6	6	-2	6	-1	-1	-2	6	6	6	0	2	6	6	3	6	6	6	6	0	-2	0	0	-3	0	0	-5	0	0	2	6	2	0	6	6	2	5	6	6	0	6	0	3	6	6	6	5
4740_Y	-5	6	6	6	6	6	6	6	6	6	6	6	5	4	6	6	5	6	6	6	6	6	6	6	6	6	6	5	6	3	1	2	6	5	1	6	6	5	5	6	6	2	6	4	5	6	6	6	4
4739_BZ	-4	6	-2	6	-3	-3	-1	-3	6	6	6	6	3	0	6	6	5	6	6	6	6	6	6	6	6	6	6	2	6	3	3	5	6	1	5	6	6	2	4	6	6	5	6	1	0	6	6	6	1
4739_BN	-1	0	-2	6	6	6	6	6	6	6	6	6	2	4	6	6	2	6	6	6	6	6	6	6	6	6	6	1	6	0	3	5	6	2	4	6	6	0	2	6	-1	1	-2	2	1	-2	-5	-1	0
4740_V	-3	-5	-1	-5	-2	-1	-4	-1	-4	-2	0	-2	-6	-6	-1	-3	-6	-5	0	-5	-5	-1	-3	-1	-5	-2	6	1	6	4	2	1	6	1	3	6	6	5	5	6	6	4	6	5	3	6	6	6	4
4740_L	-3	-3	-2	-4	-3	-5	-4	-4	-5	-3	-3	-2	-6	-6	-4	-5	-6	-5	-5	-5	-5	-1	-3	-1	-3	-1	-4	4	-5	1	3	5	6	4	0	6	6	2	3	6	6	1	6	5	3	6	6	6	1
4739_BR	-2	6	-2	6	-5	-3	-5	-4	-5	0	-5	-5	-6	-6	-3	-1	-6	-5	-3	-5	-5	-1	-5	-5	-5	-3	-2	-6	-5	2	3	5	6	5	5	6	6	5	5	6	6	2	6	5	4	6	6	6	5
4739_AF	-5	-3	-4	-3	-2	-1	-5	-2	-3	-5	-2	-5	-6	4	0	-1	3	-5	0	-4	-1	-1	-2	-1	-2	-5	-3	-6	-1	-6	-6	2	6	2	1	6	6	2	2	6	6	0	6	3	2	6	6	6	2
4739_CD	6	6	6	6	-1	-1	-2	-2	-5	-3	-5	-4	-6	-6	0	-1	-6	-5	-3	-1	-5	0	-5	-5	0	-2	-2	-6	-4	-6	-6	-6	-5	-6	-6	-5	-3	3	2	0	-2	0	6	0	0	6	6	6	2
4398_Y_4549_Y	-5	-5	-4	-5	-4	-2	-2	-4	-5	-1	-2	-3	-6	-6	-2	-2	-6	-5	-2	-4	-5	-1	-3	-3	0	-4	-3	-6	-3	-6	-6	1	-1	3	3	0	-5	1	3	-3	-3	1	0	3	1	6	6	6	5
4739_BU	0	-1	-1	6	6	6	6	6	6	6	6	6	2	1	6	6	3	6	6	6	6	6	6	6	6	6	6	3	6	2	2	3	6	5	2	6	6	3	5	6	6	0	6	2	0	6	6	6	3
4399_Z_4550_Z	-2	-4	0	-6	-5	0	-2	-3	-5	-1	0	6	2	3	6	6	2	6	6	6	6	6	6	6	6	6	-3	4	0	4	2	1	6	2	0	6	6	5	4	6	0	1	6	1	1	-2	-5	0	2
4739_BS	-5	0	-1	-4	-5	-3	-3	-5	-4	-4	-5	-5	4	-6	-1	-4	3	-4	-1	-1	-2	0	-2	-1	-4	-5	-3	-6	-2	-6	-6	-6	-1	-6	-6	-2	0	-6	-6	-2	-3	-6	-4	-6	-6	-3	-5	-5	-6
4739_AP	-5	-3	-3	-3	0	-5	-2	-3	-3	-5	-5	-4	-6	-6	-4	-5	-6	-5	-2	-5	-5	0	-2	0	-5	-5	-4	-6	-4	-6	-6	-6	-2	-6	-6	-5	-5	-6	-6	-5	-1	-6	0	-6	-6	-2	-4	6	1
4740_X	-5	-2	-4	-3	-5	-5	0	-5	-5	-2	-5	-5	-6	2	-2	-5	-6	-5	-5	-5	-5	-3	-5	-3	-1	-5	-5	-6	-5	-6	-6	-6	-5	-6	-6	-5	-5	-6	-6	-5	-5	-6	-5	-6	-6	-5	-3	-5	-6
4739_I	-5	-5	-5	-3	-5	-2	-5	-2	-4	-1	-5	0	-6	3	-3	-5	-6	-5	-3	-5	-5	-1	-4	0	-3	-5	-1	-6	-5	-6	-6	-6	-5	-6	-6	-4	-2	-6	-6	-1	-5	-6	-5	-6	-6	-2	-3	-2	-6
4398_AA_4549_AA	-5	-5	-5	-1	-5	-3	-3	0	-2	-4	-5	-4	-6	-6	-3	-4	-6	-5	-2	-2	-3	0	-4	-2	0	-4	-5	-6	-5	-6	-6	-6	-5	-6	-6	-3	-5	-6	-6	-5	-2	-6	-5	-6	-6	-1	-5	-4	-6
4398_M_4549_M	-3	-4	-3	-3	-4	-1	-1	-2	-3	-4	-5	-5	-6	4	-2	-1	-6	-5	-2	-4	-3	0	0	-2	-1	-4	-4	-6	-5	-6	-6	-6	-1	-6	-6	-2	-5	-6	-6	-5	-5	-6	-5	-6	-6	-5	-5	-5	-6
4740_B	0	-3	-5	-1	0	-5	-2	-4	-3	-2	-4	-3	-6	-6	0	-2	-6	-1	-3	-3	-2	0	-3	-4	-2	-4	-4	-6	-5	-6	-6	-6	-1	-6	-6	-1	-1	-6	-6	-2	-1	-6	-1	-6	-6	-4	-5	-3	-6
4740_AB	-1	-1	-3	-5	-5	-1	-3	-2	-5	-4	-2	-4	-6	4	0	-4	-6	-5	-1	-5	-4	0	-3	0	-5	-3	-4	-6	-5	-6	-6	-6	-3	-6	-6	-2	-5	-6	-6	-3	-2	-6	-3	-6	-6	0	-2	-2	-6
4399_I_4550_I	-4	-5	-3	-2	-5	-4	-3	-5	-3	-1	-5	-5	-6	-6	-5	-5	-6	-3	-1	-5	-5	0	-1	-1	-4	-1	-5	-6	-5	-6	-6	-6	-4	-6	-6	-3	-5	-6	-6	-5	-1	-6	-5	-6	-6	-2	-5	-1	-6
4739_AI	-4	-3	-5	-5	-4	-4	-2	-4	-3	-3	-2	-4	2	5	0	0	-6	-3	-2	-5	-5	0	-3	-1	-1	-5	-3	-6	-3	-6	-6	-6	-2	-6	-6	-5	-2	-6	-6	-4	-5	-6	-1	-6	-6	-5	-1	0	-6
4739_BI	-5	-5	-5	-5	-5	-5	-5	-5	-5	-5	-5	-5	-6	-6	-5	-5	-6	-5	-5	-5	-5	-3	-5	-5	-5	-4	-5	-6	-5	-6	-6	-6	-5	-6	-6	-2	-5	-6	-6	-4	-5	-6	-4	-6	-6	-5	-5	-3	-6
4399_E_4550_E	0	-2	-1	-5	-4	-1	0	-3	-4	-1	-4	-5	-6	3	0	-5	-6	-5	-1	-5	-4	-5	-2	0	-1	-2	-1	-6	-5	-6	-6	-6	-3	-6	-6	-5	-5	-6	-6	0	-1	-6	-4	-6	-6	-2	-3	-3	-6
4739_T	-1	-4	-5	-3	-3	-2	-2	-3	-3	-2	-4	-2	-6	3	-5	-5	2	-5	-5	-5	-3	0	-1	-3	-5	-2	-1	-6	0	-6	-6	-6	-1	-6	-6	-5	-2	-6	-6	0	-2	-6	-3	-6	-6	-3	-5	-1	-6
4739_M	-5	-3	-3	-2	-5	-3	-5	-2	-4	-5	-2	-5	-6	-6	-4	-4	-6	-5	-5	-5	-4	0	-4	-1	-3	-5	-1	-6	-4	-6	-6	-6	-5	-6	-6	-2	-1	-6	-6	-3	-3	-6	-3	-6	-6	-5	-5	-5	-6
4740_K	0	-5	-5	-3	-5	-5	-3	-2	-5	-5	-5	-4	-6	-6	-4	-1	-6	-5	-4	-5	-3	-2	0	-2	-5	-2	-5	-6	-5	-6	-6	-6	-5	-6	-6	-2	-5	-6	-6	-3	-2	-6	-2	-6	-6	-5	-5	-5	-6
4739_CI	-4	-4	-5	-6	-1	-1	-4	-2	-1	-1	-5	-5	-6	-6	-1	-1	-6	-5	-2	-3	-2	0	-3	-3	-2	-2	-5	-6	-5	-6	-6	-6	-1	-6	-6	-1	-5	-6	-6	-4	-1	-6	-1	-6	-6	-3	-3	-1	-6
4399_AE_4550_AE	-4	-2	0	-4	-2	0	-2	-1	-3	-1	-3	-1	-6	-6	-2	-4	-6	-5	-4	-5	-5	0	-5	-2	-1	-4	-4	-6	-5	-6	-6	-6	-5	-6	-6	-1	-5	-6	-6	-2	-5	-6	-4	-6	-6	-2	-3	-5	-6
4740_AA	-4	-5	-1	-5	-1	-4	-4	-1	-1	-5	-5	-4	3	1	-1	-4	3	-4	-1	-1	-4	0	-3	-5	-2	-4	-2	-6	-5	-6	-6	-6	-2	-6	-6	-2	-5	-6	-6	-2	-3	-6	-3	-6	-6	-1	-5	-2	-6
4739_CO	6	6	-3	6	6	6	6	6	6	6	6	6	1	5	6	6	5	6	6	6	6	0	-2	-4	-4	-1	-3	-6	-5	-6	-6	-6	-5	-6	-6	-1	-5	-6	-6	-4	-3	-6	-2	-6	-6	0	-4	-3	-6
4739_AZ	6	6	6	6	6	6	6	6	6	6	6	6	3	3	6	6	5	6	6	6	6	0	6	-1	0	-1	-1	-6	-3	-6	-6	-6	-4	-6	-6	-5	-2	-6	-6	-3	-4	-6	-1	-6	-6	-3	-4	0	-6
4739_BX	6	6	6	6	6	6	6	6	6	6	6	6	1	3	6	6	2	6	6	6	6	6	6	6	6	6	6	5	6	0	2	2	-5	-6	2	-5	-4	-6	-6	-4	-5	-6	-4	-6	-6	-1	-3	-2	-6
4740_R	6	6	6	6	6	6	6	6	6	6	6	6	3	2	6	6	5	6	6	6	6	6	6	6	6	6	6	2	6	5	3	2	6	0	5	6	6	5	5	6	6	2	6	3	2	6	6	6	0
4739_BT	6	6	-5	6	6	6	6	6	6	6	6	6	5	5	6	6	5	6	6	6	6	6	6	6	6	6	6	5	6	5	3	5	6	5	5	6	6	1	5	6	6	0	6	4	4	6	6	6	5
4398_AC_4549_AC	6	0	6	6	6	6	6	6	6	6	6	6	4	2	6	6	2	6	6	6	6	6	6	-3	6	6	6	2	-5	4	2	2	6	3	5	6	6	5	3	6	6	3	6	3	0	6	6	6	4
4739_AT	6	6	6	6	6	6	6	6	6	6	6	6	3	5	6	6	5	6	6	6	6	6	6	6	6	6	6	5	6	5	5	4	6	3	5	6	6	5	5	6	6	2	6	5	3	6	6	6	5
4739_BE	6	6	6	6	6	6	6	6	6	6	6	6	0	3	6	6	1	6	6	6	6	6	6	6	6	6	6	2	6	3	5	0	6	5	4	6	6	3	4	6	6	2	6	2	1	6	6	6	1
4739_AX	6	6	6	6	6	6	6	6	6	6	6	6	1	3	6	6	3	6	6	6	6	6	6	6	6	6	6	2	6	2	4	1	6	4	5	6	6	5	2	6	6	5	6	5	1	6	6	6	3
4739_BC	6	6	6	6	6	6	6	6	6	6	6	6	2	3	6	6	0	6	6	6	6	6	6	6	6	6	6	3	6	1	1	3	6	4	3	6	6	5	0	6	6	1	6	3	2	6	6	6	5
4739_D	-5	6	-1	6	6	6	6	6	6	6	6	6	5	5	6	6	1	6	6	6	6	6	6	6	6	6	6	5	6	5	5	3	6	3	3	6	6	5	5	6	6	2	6	2	3	6	6	6	5
4739_AB	6	6	6	6	6	6	6	6	6	6	6	6	0	3	6	6	5	6	6	6	6	6	6	6	6	6	6	3	6	5	3	2	6	4	3	6	6	5	2	6	6	2	6	1	2	6	6	6	4
4398_Q_4549_Q	-5	6	-1	6	6	6	6	6	6	6	6	6	1	2	6	-5	0	6	6	6	6	6	6	6	6	6	6	2	6	5	0	5	6	3	3	6	6	0	1	6	6	3	6	4	1	6	6	6	5
4399_M_4550_M	6	6	6	6	6	6	6	6	6	6	6	6	3	4	6	6	5	6	6	6	6	6	6	6	6	6	6	3	6	5	5	5	6	3	5	6	6	5	3	6	6	5	-5	5	5	6	6	6	5
4739_AR	6	6	6	0	6	6	6	6	6	6	6	6	3	5	6	6	1	6	6	6	6	6	6	6	6	6	6	5	6	4	3	2	6	1	4	6	6	5	5	6	6	5	6	5	4	6	6	6	2
4398_AB_4549_AB	6	6	6	6	6	6	6	6	6	6	6	6	0	1	6	6	4	6	6	6	6	6	-2	0	-3	-2	-1	0	-3	5	1	1	6	1	4	6	6	3	3	6	6	5	6	0	0	6	6	6	2
4739_AQ	6	6	6	6	6	6	6	6	6	6	6	6	2	0	6	6	4	6	6	6	6	6	6	6	6	6	6	3	6	2	3	5	6	2	3	6	6	5	0	6	6	0	6	2	0	6	6	6	5
4739_AD	6	6	6	6	6	6	6	6	6	6	6	6	5	5	6	6	5	6	6	6	6	6	6	6	6	6	6	5	6	5	5	5	6	5	4	6	6	1	3	6	6	2	6	5	4	6	6	6	5
4398_D_4549_D	-3	6	-1	6	6	6	6	6	6	6	6	6	0	3	6	6	2	6	6	6	6	6	6	6	6	6	6	2	6	2	5	0	6	3	5	6	6	2	2	-1	-3	1	-2	2	2	0	-5	0	2
4739_CK	6	0	6	6	6	6	6	6	6	6	6	6	0	2	6	6	1	6	6	6	6	6	6	6	6	6	6	5	6	0	2	4	6	1	3	6	6	5	3	6	6	1	6	1	2	6	6	6	2
4740_F	6	6	6	-1	6	6	6	6	6	6	6	6	2	5	6	6	3	6	6	6	6	6	6	6	6	6	6	5	6	0	1	1	6	0	0	6	6	4	0	6	6	2	6	2	3	6	6	6	3
4739_CC	6	6	-3	6	6	6	6	6	6	6	6	6	2	5	6	6	5	6	6	6	6	6	6	6	6	6	6	3	6	5	5	4	6	1	4	6	6	5	5	6	6	3	6	5	2	6	6	6	2
4399_AD_4550_AD	6	6	6	6	6	6	6	6	6	6	6	6	1	3	6	6	0	6	6	6	6	6	6	6	6	6	6	2	6	2	5	2	6	1	5	6	-5	4	2	-1	-2	2	-3	5	1	6	6	6	3
4740_O	6	6	6	6	6	6	6	6	6	6	6	6	2	3	6	6	2	6	6	6	6	6	6	6	6	6	6	2	6	3	3	3	6	3	3	6	6	5	1	6	6	4	6	5	5	6	6	6	5
4740_AF	6	6	6	6	6	6	6	6	6	6	6	6	1	1	6	6	4	6	6	6	6	6	-4	-1	6	6	6	2	-5	1	5	4	6	4	5	6	6	5	4	6	6	1	6	3	1	6	6	6	2
4740_AD	-5	-6	-4	-2	-5	-3	-1	-1	-5	-2	6	-1	0	5	6	6	1	6	6	6	6	6	6	6	6	6	6	2	6	4	2	5	6	1	5	6	6	5	5	6	6	1	6	3	5	6	6	6	4
4740_C	6	6	6	6	6	6	6	6	6	6	6	6	4	1	6	6	5	6	6	6	6	6	6	6	6	6	6	5	6	5	2	5	6	0	0	6	6	5	5	6	6	0	6	3	4	6	6	6	4
4398_U_4549_U	-2	6	-3	6	6	6	6	6	6	6	6	6	1	3	6	6	1	6	6	6	6	6	6	6	6	6	6	2	6	5	1	4	6	3	2	6	6	4	5	6	6	5	6	3	2	6	6	6	2
4739_G	6	6	6	-4	6	6	6	6	6	6	6	6	5	4	6	6	5	6	6	6	6	6	6	6	6	6	6	5	6	5	2	5	6	5	5	6	6	5	2	6	6	0	6	0	3	6	6	6	4
4739_BK	6	6	6	-2	6	6	6	6	6	6	6	6	0	3	6	6	3	6	6	6	6	6	6	6	6	6	6	3	6	3	2	2	6	1	5	6	6	0	2	6	6	3	6	3	5	6	6	6	2
4399_B_4550_B	6	-5	6	6	-5	6	6	6	-5	6	6	6	2	0	6	6	5	6	6	6	6	6	6	6	6	6	6	3	6	5	5	5	6	3	2	6	6	2	5	6	6	1	6	5	2	6	6	6	5
4399_R_4550_R	6	0	6	-1	6	6	6	6	6	6	6	6	3	3	6	6	3	6	6	6	6	6	6	6	6	6	6	4	6	4	5	3	6	5	2	6	6	2	5	6	6	2	6	5	0	6	6	6	2
4398_AF_4549_AF	6	6	-5	6	6	6	6	6	6	6	6	6	5	4	6	6	3	6	6	6	6	0	6	-2	-2	-2	0	1	-5	5	0	1	6	2	5	6	6	4	3	6	6	2	6	4	2	6	6	6	3
4739_CG	6	6	6	-5	6	6	6	6	6	6	6	6	3	3	6	6	1	6	6	6	6	6	6	6	6	6	6	5	6	5	3	5	6	5	5	6	6	5	5	6	6	3	6	2	4	6	6	6	5
4739_AG	6	-4	-4	6	6	6	6	6	6	6	6	6	5	3	6	6	2	6	6	6	6	6	6	6	6	6	6	2	6	0	0	2	6	3	2	6	6	1	1	6	6	0	6	2	1	6	6	6	5
4740_N	6	0	-3	6	6	6	6	6	6	6	6	6	0	2	6	6	4	6	6	6	6	6	6	6	6	6	6	5	6	3	3	2	6	3	3	6	6	5	2	6	6	1	6	5	1	6	6	6	2
4739_BP	6	6	6	6	6	6	6	6	6	6	6	6	2	5	6	-5	5	6	6	6	6	6	6	6	6	6	6	4	6	5	2	1	-5	-6	5	-5	-5	-6	-6	-5	-5	-6	-4	-6	-6	-3	-5	-4	-6
4739_BF	6	6	6	6	6	6	6	6	6	6	6	6	3	3	6	6	2	6	6	6	6	6	6	6	6	6	6	5	6	5	5	1	6	2	5	-3	-1	2	-6	-4	-5	-6	-5	-6	-6	-4	-5	-5	-6
4399_T_4550_T	6	6	6	6	6	6	6	6	6	6	6	6	4	5	6	6	3	6	6	6	6	6	6	6	6	6	6	1	6	5	5	4	6	1	2	-3	6	0	3	-1	-5	-6	-4	-6	-6	-2	-5	-2	-6
4739_K	6	6	-2	6	6	6	6	6	6	6	6	6	5	2	6	6	4	6	6	6	6	6	6	6	6	6	6	4	6	2	2	5	6	2	5	6	6	3	5	6	6	1	6	3	5	6	-1	-2	-6
4399_J_4550_J	6	-3	-4	6	6	6	6	6	6	6	6	6	3	1	6	6	3	6	6	6	6	6	6	6	6	6	6	2	6	1	2	3	6	4	3	6	6	5	3	6	6	1	-3	-6	1	-2	-5	-4	-6
4739_O	6	6	-3	6	6	6	6	6	6	6	6	6	3	1	6	6	5	6	6	6	6	6	6	6	6	6	6	4	6	2	4	5	6	2	4	6	6	5	5	6	6	1	-4	1	-6	-4	-4	-2	-6
4739_AC	-3	-1	6	-4	6	6	6	6	6	6	6	6	5	3	6	6	0	6	6	6	6	6	6	6	6	6	6	4	6	5	5	1	6	5	1	6	6	5	3	6	6	4	6	5	3	6	6	6	5
4399_L_4550_L	-3	-4	-6	-5	-4	-4	-4	-2	-4	0	6	6	3	3	6	6	3	6	6	6	6	6	6	6	6	6	6	4	6	5	2	1	6	3	2	-5	6	5	2	6	6	1	6	5	4	6	6	6	2
4740_U	-3	6	-1	6	6	6	6	6	6	6	6	6	3	3	6	6	5	6	6	6	6	6	6	6	6	6	6	3	6	1	2	2	6	1	3	6	6	3	3	6	6	0	6	0	2	6	6	6	3
4739_AA	6	6	-3	6	6	6	6	6	6	6	6	6	2	2	6	6	2	6	6	6	6	6	6	6	6	6	6	5	6	2	1	4	6	4	5	6	6	3	5	6	6	2	6	0	1	6	6	6	4
4739_Q	6	6	6	6	6	6	6	6	6	6	6	6	1	0	6	6	1	6	6	6	6	6	6	6	6	6	6	5	6	1	3	0	6	2	2	6	6	2	3	6	6	0	6	1	1	6	6	6	3
4739_E	6	6	0	6	6	6	6	6	6	6	6	6	4	5	6	6	1	6	6	6	6	6	6	6	6	6	6	4	6	2	1	5	6	5	2	6	6	5	3	6	6	1	6	3	3	6	6	6	2
4398_Z_4549_Z	6	-5	6	-3	6	6	6	6	6	6	6	6	2	1	6	6	4	6	6	6	6	6	6	6	6	6	6	4	6	2	1	0	6	0	1	6	6	5	2	6	6	5	6	1	3	6	6	6	3
4740_M	6	-3	6	6	6	6	6	6	6	6	6	6	1	1	6	6	4	6	6	6	6	6	6	6	6	6	-5	5	6	5	1	3	6	5	5	6	6	2	3	6	6	1	6	2	0	6	6	6	1
4399_Q_4550_Q	6	6	6	6	6	6	6	6	6	6	6	6	1	5	6	6	5	6	6	6	6	6	6	6	6	6	6	5	6	5	2	2	6	2	5	6	6	5	2	6	6	2	6	1	2	-5	-4	-4	-6
4398_R_4549_R	-5	-5	-5	-5	-2	-3	-5	-3	-3	-2	-2	-5	-6	4	-3	-2	1	0	0	-5	-1	0	-1	0	-4	-5	-2	-6	-5	-6	-6	-6	-1	-6	-6	0	-5	-6	-6	-5	-4	-6	-4	-6	-6	-5	-4	0	-6
4398_F_4549_F	-2	-5	-3	-4	-5	-5	-5	-2	-4	0	-2	-4	-6	4	-2	-5	0	-5	-2	-3	-2	-2	-5	0	-5	-3	-4	-6	-3	-6	-6	-6	-2	-6	-6	-2	-2	-6	-6	-3	-4	-6	-1	-6	-6	-1	-5	0	-6
4398_I_4549_I	-1	-2	-1	-1	-3	-2	-2	-3	0	-5	-5	-4	-6	0	0	-2	5	-5	-2	-5	-5	0	0	-1	-3	-5	-4	-6	-5	-6	-6	-6	-3	-6	-6	-1	-5	-6	-6	-3	-5	-6	-1	-6	-6	-2	-5	-3	-6
4739_N	-1	-5	-5	-4	-5	-3	-1	-1	-2	-2	-3	-5	-6	-6	-1	-2	-6	-5	-5	-4	-1	-2	-2	-4	-2	0	-1	-6	-3	-6	-6	-6	-5	-6	-6	-2	-2	-6	-6	-3	-4	-6	-2	-6	-6	-4	-3	0	-6
4398_N_4549_N	-4	-5	-3	-3	-4	-2	-4	-2	-5	-3	-1	-4	-6	-6	-1	0	-6	-5	-1	-5	-5	0	-1	-1	-5	-1	-5	-6	-5	-6	-6	-6	-3	-6	-6	0	-5	-6	-6	-2	-1	-6	-2	-6	-6	0	-2	-3	-6
4739_A	-5	-2	-1	-3	-5	-5	-4	-2	-3	-2	-2	-3	-6	-6	-1	-3	-6	-3	-1	0	-1	-1	-5	-2	-3	-4	0	-6	-5	-6	-6	-6	-2	-6	-6	-1	-4	-6	-6	-2	-3	-6	-2	-6	-6	-1	-2	-2	-6
4398_V_4549_V	-3	-5	-1	-5	-5	-1	-3	-1	-5	-1	-3	-4	-6	-6	-3	-4	-6	0	-2	-3	-3	-2	0	-3	-5	-3	-1	-6	-5	-6	-6	-6	-5	-6	-6	-2	-5	-6	-6	-1	-5	-6	-1	-6	-6	-5	-5	-1	-6
4398_AE_4549_AE	-3	-2	-2	-2	-5	-5	-4	-1	-2	0	-2	-4	-6	-6	-3	-2	-6	-5	-2	-3	-4	-1	-1	-2	-5	-2	-2	-6	-5	-6	-6	-6	-5	-6	-6	-3	-4	-6	-6	-1	-2	-6	-5	-6	-6	-5	-5	-3	-6
4399_F_4550_F	-5	-5	-5	-2	-3	-2	-5	-4	-2	0	-3	-4	-6	-6	-5	-1	-6	-5	-2	-5	-4	-1	-2	-3	-5	0	-3	-6	-4	-6	-6	-6	-5	-6	-6	-4	-5	-6	-6	-3	-1	-6	-4	-6	-6	-3	-1	0	-6
4398_S_4549_S	-5	-5	-3	-5	-5	-2	-5	-2	-5	-2	-2	-5	-6	2	-2	-4	-6	-5	-3	-3	-2	0	-5	-1	-5	-5	-1	-6	-5	-6	-6	-6	-4	-6	-6	-4	-5	-6	-6	-4	-3	-6	-5	-6	-6	0	-1	-1	-6
4739_J	-4	-2	0	-5	0	-3	-2	-5	-5	-2	-5	-5	-6	-6	-1	-3	-6	-5	-5	-5	-4	0	-3	-4	-3	-3	-5	-6	-3	-6	-6	-6	-2	-6	-6	-2	-5	-6	-6	-2	-5	-6	-5	-6	-6	-1	-5	-1	-6
4399_AC_4550_AC	-5	-5	-4	-4	-2	-1	-1	-3	-5	-4	-2	-3	-6	2	-4	-2	-6	-4	-5	-2	-5	-2	-4	0	-4	0	-4	-6	-5	-6	-6	-6	-2	-6	-6	-5	-5	-6	-6	-1	-4	-6	-2	-6	-6	-3	-5	-4	-6
4739_BV	-3	-3	-5	-5	-1	-2	-4	-4	-2	0	-5	-3	-6	-6	-5	-1	-6	-5	-5	-2	-4	0	-2	-1	-5	-5	-2	-6	-3	-6	-6	-6	-5	-6	-6	-4	-2	-6	-6	-3	-2	-6	-5	-6	-6	-2	-2	-1	-6
4739_BG	-2	-5	-1	-5	-4	-4	-3	-3	-5	-3	-5	-2	-6	1	-1	-4	-6	-5	-2	-4	-3	-2	-2	-4	-5	-5	-5	-6	-2	-6	-6	-6	-4	-6	-6	-5	-1	-6	-6	-4	-4	-6	-4	-6	-6	-1	-5	-1	-6
4739_CQ	-5	-5	-3	-5	-3	-1	-2	-5	-2	-4	-3	-3	-6	-6	0	-1	-6	-5	-1	0	-4	-2	-1	-2	-5	-2	-3	-6	-5	-6	-6	-6	-3	-6	-6	0	-1	-6	-6	0	-5	-6	-3	-6	-6	-4	-5	-3	-6
4739_R	-5	-5	-4	-5	-5	-1	-5	-5	-5	-1	-5	-4	-6	-6	-4	-2	-6	-2	0	-3	-4	-1	-5	-2	-3	-3	-5	-6	-3	-6	-6	-6	-1	-6	-6	-3	-5	-6	-6	-3	0	-6	-1	-6	-6	-1	-5	-1	-6
4740_J	-3	-4	-1	-5	-2	0	-3	-4	-2	0	-2	-2	-6	2	-5	-3	3	-4	-2	-3	0	-1	-5	-1	-2	-3	-4	-6	-5	-6	-6	-6	-5	-6	-6	-4	-4	-6	-6	-5	-1	-6	-2	-6	-6	0	-3	0	-6
4739_CN	-5	-5	-2	-2	-5	0	-3	-2	-2	-2	-1	-3	-6	1	-2	-4	-6	-5	-1	-1	0	0	-4	0	-3	-2	-3	-6	-5	-6	-6	-6	-1	-6	-6	-5	-3	-6	-6	-5	-3	-6	-3	-6	-6	0	-3	0	-6
4398_J_4549_J	-5	-3	-3	-1	0	-4	-1	-4	-2	-3	-4	-4	-6	-6	-5	-2	-6	-5	-1	0	-5	0	-3	0	-2	-4	-3	-6	-5	-6	-6	-6	-5	-6	-6	-1	-5	-6	-6	-1	-1	-6	-5	-6	-6	-1	-1	-1	-6
4740_Z	-5	-2	-3	0	-4	-3	-3	-5	-1	-3	-1	-5	-6	0	-4	0	-6	-5	-1	-2	-1	0	-5	0	-4	-3	-3	-6	-5	-6	-6	-6	-5	-6	-6	-4	-2	-6	-6	-4	-1	-6	-1	-6	-6	0	-2	-3	-6
4398_T_4549_T	-1	-2	-5	-2	-5	-1	-5	-2	-5	-2	-5	-4	-6	5	-2	-1	-6	-2	-5	-3	-3	0	-1	-2	-2	-3	-5	-6	-2	-6	-6	-6	-5	-6	-6	-2	-3	-6	-6	-2	-3	-6	-4	5	-6	-3	-3	-3	-6
4739_CM	6	-2	6	6	6	6	6	6	6	6	6	-5	1	-6	-3	-2	-6	-3	-4	-5	-5	-1	-4	-2	-1	-3	-4	-6	-5	-6	-6	-6	-5	-6	-6	-3	-5	-6	-6	-4	-5	-6	-2	-6	-6	0	-1	-4	-6
4399_W_4550_W	6	6	6	-5	0	6	6	-5	-3	6	6	6	4	4	6	6	1	6	6	6	6	-1	-1	-5	-4	-5	-4	-6	-5	-6	-6	-6	-5	-6	-6	-3	-4	-6	-6	-1	-2	-6	0	-6	-6	-2	-5	-2	-6
4740_E	-4	-5	-2	-5	-3	-3	-4	-2	-5	-5	-5	-3	-6	-6	-1	-2	-6	-4	0	-5	-5	-1	-5	-2	-5	-1	-2	3	-5	5	5	5	6	4	5	6	6	3	1	6	6	1	6	0	4	6	6	6	3
4399_N_4550_N	-4	-5	-5	-1	-1	-4	-5	-2	-5	-3	-1	-5	-6	-6	-5	-2	-6	-5	-1	-5	-5	-1	-5	-3	0	-4	-3	5	6	1	5	3	6	1	5	6	6	5	5	6	6	2	6	5	3	6	6	6	1
4740_I	6	-2	6	6	6	6	6	6	6	6	6	6	1	5	6	6	5	6	6	6	6	0	6	-1	-1	-5	0	-6	-5	-6	-6	-6	-5	-6	-6	-3	-4	-6	-6	-5	-2	-6	-2	-6	-6	-1	-1	-3	-6
4398_A_4549_A	6	6	6	6	6	6	6	6	6	6	6	6	1	3	6	6	1	6	6	6	6	6	6	6	6	6	6	5	-3	3	2	-6	-5	-6	-6	-3	-5	-6	-6	-4	-2	-6	-2	-6	-6	-1	-2	-3	-6
4739_AE	6	-4	6	6	6	6	6	-5	6	6	6	6	5	0	6	6	1	6	6	6	6	-2	-3	0	-1	-3	-4	-6	-5	-6	-6	-6	0	-6	-6	-2	-3	-6	-6	-2	-3	-6	-2	-6	-6	-3	-5	0	-6
4739_CA	6	6	-1	6	6	6	6	6	6	6	6	6	4	5	6	-2	4	0	-1	-5	-5	-1	-5	-2	-5	-4	-4	-6	-5	-6	-6	-6	-5	-6	-6	-2	-2	-6	-6	-3	-3	-6	-2	-6	-6	-3	-1	0	-6
4739_BB	-3	-4	-2	-5	-4	-3	-4	-1	-4	-3	-2	-3	-6	4	-2	-1	-6	-5	-1	-4	-2	-3	-2	-2	-2	-3	-3	-6	-4	-6	-6	-6	-5	-6	-6	-2	-3	-6	-6	-5	-5	-6	-2	-6	-6	-2	-4	-2	-6
4739_AU	-5	-3	-4	-5	-4	-3	-4	-3	0	-1	-2	-5	-6	-6	-5	-5	-6	-5	-5	-4	-5	-1	-4	-5	-2	-5	-1	5	-5	-6	-6	-6	-1	-6	-6	-5	-4	-6	-6	-1	-3	-6	-5	-6	-6	-5	-5	-5	-6
4398_L_4549_L	6	-4	-3	-5	0	0	-2	-4	-5	-4	-4	0	-6	0	-3	-3	-6	-4	-1	-2	-5	-2	-2	-1	-1	-3	-2	-6	-5	-6	-6	-6	-3	-6	-6	-1	-4	-6	-6	-1	-2	-6	-1	-6	-6	-2	-5	-1	-6
4739_X	-5	-1	-5	-2	-5	-2	-5	-2	-1	0	-5	-3	-6	-6	-2	-5	-6	-4	-3	0	0	0	-1	-3	-2	-2	-5	-6	-5	-6	-6	-6	-5	-6	-6	-1	-3	-6	-6	-2	-4	-6	-2	-6	-6	-4	-5	-3	-6
4739_S	-5	-1	-3	-1	-2	0	-2	-3	-3	-1	-3	-4	-6	2	-2	-2	-6	-5	-5	-1	-5	-1	-1	-1	-1	-1	0	-6	-1	-6	-6	-6	-2	-6	-6	-2	-2	-6	-6	-5	-5	-6	-2	-6	-6	-3	-2	-1	-6
4399_U_4550_U	-4	-5	-3	-5	-2	-1	-2	-1	-5	-5	0	-4	-6	4	-1	-3	2	-5	-3	-5	-1	-2	-1	0	-2	-1	0	-6	-5	-6	-6	-6	-4	-6	-6	-2	-5	-6	-6	-1	-4	-6	-4	-6	-6	-3	-5	-2	-6
4399_AF_4550_AF	-1	0	-3	-4	-4	-1	-5	-2	-2	0	-2	-2	-6	-6	-1	-2	-6	-2	-3	-5	-4	0	6	6	6	6	6	2	6	5	5	3	-3	1	5	-2	-3	-6	-6	-3	-5	-6	0	-6	-6	-3	-4	-4	-6
4740_P	-5	-5	-2	-5	-5	-3	-3	-2	-2	-3	-5	-5	-6	-6	-1	-5	-6	-2	-1	-3	-1	-1	-2	0	-4	-2	-5	-6	-2	-6	-6	-6	-4	-6	-6	-4	-5	-6	-6	0	-5	-6	-4	-6	-6	-5	-5	-5	-6
4739_U	-3	-3	-3	-4	-4	-5	-2	-4	-1	-3	-3	-5	-6	-6	-5	-5	-6	-5	-4	-1	-3	0	-2	-1	-4	-2	0	-6	-2	-6	-6	-6	-5	-6	-6	-2	-4	-6	-6	-5	-2	-6	-2	-6	-6	-3	-3	-2	-6
4739_AJ	-5	-5	-2	-5	-5	-5	-1	-2	0	-5	-4	-5	-6	-6	-4	-1	-6	-3	-3	-3	-5	-1	-1	-2	-5	-5	-5	-6	-4	5	-6	-6	-5	-6	-6	0	-3	-6	-6	0	-3	-6	-5	-6	-6	-4	-5	-2	-6
4398_P_4549_P	-4	-5	-3	-2	-3	-2	-1	-3	-4	-2	-5	-5	-6	-6	-2	-5	-6	-2	-3	-3	-1	0	-2	-2	-3	-5	-5	-6	-3	-6	-6	-6	-3	-6	-6	-3	-2	-6	-6	-3	-3	-6	-2	-6	-6	0	-2	-1	-6
4739_B	-3	-2	-3	-5	-4	-3	-2	-5	-2	-4	-2	-2	0	0	-4	-5	2	-4	-2	0	-4	-2	0	0	-2	-2	-1	-6	-5	-6	-6	-6	-5	-6	-6	0	-3	-6	-6	-2	-5	-6	-2	-6	-6	-2	-3	-2	-6
4739_BM	-4	0	6	6	6	6	6	6	6	6	6	6	3	4	6	6	0	6	6	6	6	6	6	6	6	6	6	5	6	5	1	5	6	2	3	6	6	1	1	6	6	1	-1	0	-6	-1	-5	0	-6
4399_G_4550_G	6	-4	-3	6	6	6	6	6	6	6	6	6	1	0	6	6	4	6	6	6	6	6	6	6	6	6	6	5	6	0	1	0	6	2	1	6	6	5	1	6	-2	1	0	5	5	-3	-5	-2	-6
4398_W_4549_W	6	6	0	-2	6	6	6	6	6	6	6	6	0	5	6	6	5	6	6	6	6	6	6	6	6	6	6	4	6	4	5	3	6	0	3	6	-5	5	5	-5	-1	-6	-1	-6	-6	-3	-3	0	-6
4739_CL	-5	-6	-2	-5	-5	-5	-2	-4	-5	-1	-5	6	1	5	6	6	2	6	6	-5	6	6	6	6	6	6	6	4	6	5	5	3	6	0	5	6	6	5	5	6	-3	2	-1	-6	-6	-3	-1	-3	-6
4740_D	-5	-6	-4	-5	-4	-1	-2	-2	-4	6	-2	6	3	1	6	6	5	6	6	6	6	6	6	6	6	6	6	3	6	4	5	3	6	2	4	6	6	5	4	6	6	2	6	5	1	6	6	6	2
4739_BO	-6	-5	-5	-5	-5	-5	-3	-5	-3	-4	6	6	5	5	6	6	5	6	6	6	6	6	6	6	6	6	6	5	6	5	2	5	6	5	5	6	6	5	5	6	6	5	6	5	5	6	6	6	5
4739_BD	-5	-1	-2	-5	-1	-5	-5	-2	-5	-2	-1	-4	-6	-6	-1	-3	-6	-2	-2	-2	-4	-1	-2	-1	-2	-5	-4	-6	-5	-6	-6	-6	-4	-6	-6	-4	-5	-6	-6	-2	-5	-6	-4	-6	-6	-5	-3	-3	-6
4398_C_4549_C	-5	-5	0	0	-1	-3	-1	-2	-3	-5	-5	-5	-6	-6	-1	-2	-6	-5	-2	-5	-1	0	-5	-2	-3	-2	-5	-6	-4	-6	-6	-6	-5	-6	-6	0	-5	-6	-6	0	0	-6	-3	-6	-6	-5	-1	0	-6
4398_H_4549_H	-5	-5	-5	-5	-3	-1	0	-3	-5	-2	-3	-4	-6	-6	-2	-2	-6	-5	-5	-5	-5	0	-5	-3	-4	-3	-4	-6	-5	-6	-6	-6	-3	-6	-6	-5	-5	-6	-6	-4	-3	-6	0	-6	-6	-5	-4	-1	-6
4739_AN	-5	-5	-5	-3	-3	-2	-4	-5	-3	-1	-2	-2	-6	-6	-3	-5	-6	-3	-5	-5	-5	0	-3	-5	-2	-5	-5	5	-5	-6	-6	-6	-3	-6	-6	-2	-5	-6	-6	-5	0	-6	-2	-6	-6	-5	-5	-1	-6
4739_BY	-4	-5	-5	-5	-5	-5	-5	-3	-5	-4	-5	-3	-6	3	-5	-5	-6	-5	-5	-5	-5	0	-2	-4	-5	-5	-5	-6	-5	-6	-6	-6	-5	-6	-6	-5	-4	-6	-6	-5	-5	-6	0	-6	-6	-5	-5	-3	-6
4740_AE	0	-1	6	-5	6	6	6	6	6	6	6	6	2	1	6	6	3	6	6	6	6	6	6	6	6	6	6	0	6	1	1	2	-5	-6	-6	-2	-5	-6	-6	-3	0	-6	0	-6	-6	-1	-4	-2	-6
4739_F	-4	6	6	6	6	6	6	6	6	6	6	6	2	1	6	6	0	6	6	6	6	6	6	6	6	6	0	2	-5	0	-6	-6	-2	-6	-6	0	-3	-6	-6	-5	-2	-6	-2	-6	-6	-2	-4	-2	-6
4399_C_4550_C	-2	-3	-5	-3	-5	-1	-3	-5	-2	-1	-1	-4	-6	-6	-2	-1	-6	-5	-5	-5	-5	0	-3	-3	-2	-2	-5	-6	-3	5	-6	-6	-5	-6	-6	-5	-5	-6	-6	-3	0	0	6	5	4	6	6	6	4
[truncated: 153 more columns]
