# Supplementary material for: The megabase-scale crossover landscape is largely independent of sequence divergence
Source: Nat Commun. 2022 Jul 2;13:3828. doi: 10.1038/s41467-022-31509-8 (PMC9250513; doi:10.1038/s41467-022-31509-8)
Supplement: Supplementary file 10 — Source Data [file 41467_2022_31509_MOESM10_ESM.zip › Source_Data/SupplementaryFigure6.co_interval_length.depths.Hybrid_F2.txt]

sample	accession	co_interval	sex	depths	cov
ERR3482184	Hybrid_F2	1364	F2	0.4	0.748153
ERR3482184	Hybrid_F2	6186	F2	0.4	0.748153
ERR3482184	Hybrid_F2	11369	F2	0.4	0.748153
ERR3482184	Hybrid_F2	11548	F2	0.4	0.748153
ERR3482184	Hybrid_F2	3583	F2	0.4	0.748153
ERR3482184	Hybrid_F2	16574	F2	0.4	0.748153
ERR3482184	Hybrid_F2	5951	F2	0.4	0.748153
ERR3482184	Hybrid_F2	164	F2	0.4	0.748153
ERR3482184	Hybrid_F2	11854	F2	0.4	0.748153
ERR3482184	Hybrid_F2	8503	F2	0.4	0.748153
ERR3482184	Hybrid_F2	7270	F2	0.4	0.748153
ERR3482186	Hybrid_F2	1085	F2	0.38	0.758255
ERR3482186	Hybrid_F2	2316	F2	0.38	0.758255
ERR3482186	Hybrid_F2	915	F2	0.38	0.758255
ERR3482186	Hybrid_F2	322	F2	0.38	0.758255
ERR3482186	Hybrid_F2	10952	F2	0.38	0.758255
ERR3482186	Hybrid_F2	4676	F2	0.38	0.758255
ERR3482187	Hybrid_F2	3923	F2	0.6	0.658172
ERR3482187	Hybrid_F2	1370	F2	0.6	0.658172
ERR3482187	Hybrid_F2	1714	F2	0.6	0.658172
ERR3482187	Hybrid_F2	1721	F2	0.6	0.658172
ERR3482187	Hybrid_F2	540	F2	0.6	0.658172
ERR3482187	Hybrid_F2	533	F2	0.6	0.658172
ERR3482187	Hybrid_F2	9168	F2	0.6	0.658172
ERR3482189	Hybrid_F2	43799	F2	1.35	0.415369
ERR3482189	Hybrid_F2	53320	F2	1.35	0.415369
ERR3482189	Hybrid_F2	1672	F2	1.35	0.415369
ERR3482189	Hybrid_F2	93119	F2	1.35	0.415369
ERR3482189	Hybrid_F2	619	F2	1.35	0.415369
ERR3482189	Hybrid_F2	2197	F2	1.35	0.415369
ERR3482189	Hybrid_F2	72	F2	1.35	0.415369
ERR3482189	Hybrid_F2	202	F2	1.35	0.415369
ERR3482189	Hybrid_F2	1864	F2	1.35	0.415369
ERR3482189	Hybrid_F2	8387	F2	1.35	0.415369
ERR3482190	Hybrid_F2	4683	F2	0.46	0.698734
ERR3482190	Hybrid_F2	181	F2	0.46	0.698734
ERR3482190	Hybrid_F2	1871	F2	0.46	0.698734
ERR3482190	Hybrid_F2	1888	F2	0.46	0.698734
ERR3482190	Hybrid_F2	21806	F2	0.46	0.698734
ERR3482190	Hybrid_F2	6220	F2	0.46	0.698734
ERR3482190	Hybrid_F2	1586	F2	0.46	0.698734
ERR3482193	Hybrid_F2	4014	F2	0.33	0.784622
ERR3482193	Hybrid_F2	3702	F2	0.33	0.784622
ERR3482193	Hybrid_F2	2973	F2	0.33	0.784622
ERR3482193	Hybrid_F2	27577	F2	0.33	0.784622
ERR3482193	Hybrid_F2	4730	F2	0.33	0.784622
ERR3482193	Hybrid_F2	6326	F2	0.33	0.784622
ERR3482193	Hybrid_F2	9309	F2	0.33	0.784622
ERR3482193	Hybrid_F2	8342	F2	0.33	0.784622
ERR3482193	Hybrid_F2	993	F2	0.33	0.784622
ERR3482194	Hybrid_F2	16907	F2	0.24	0.835342
ERR3482194	Hybrid_F2	7376	F2	0.24	0.835342
ERR3482194	Hybrid_F2	2099	F2	0.24	0.835342
ERR3482194	Hybrid_F2	8633	F2	0.24	0.835342
ERR3482194	Hybrid_F2	3254	F2	0.24	0.835342
ERR3482194	Hybrid_F2	43797	F2	0.24	0.835342
ERR3482194	Hybrid_F2	2347	F2	0.24	0.835342
ERR3482194	Hybrid_F2	2353	F2	0.24	0.835342
ERR3482195	Hybrid_F2	2850	F2	0.44	0.725676
ERR3482195	Hybrid_F2	11067	F2	0.44	0.725676
ERR3482195	Hybrid_F2	2016	F2	0.44	0.725676
ERR3482195	Hybrid_F2	3231	F2	0.44	0.725676
ERR3482195	Hybrid_F2	6011	F2	0.44	0.725676
ERR3482196	Hybrid_F2	20663	F2	0.45	0.719315
ERR3482196	Hybrid_F2	3417	F2	0.45	0.719315
ERR3482196	Hybrid_F2	13749	F2	0.45	0.719315
ERR3482196	Hybrid_F2	7592	F2	0.45	0.719315
ERR3482196	Hybrid_F2	4961	F2	0.45	0.719315
ERR3482196	Hybrid_F2	212	F2	0.45	0.719315
ERR3482196	Hybrid_F2	1308	F2	0.45	0.719315
ERR3482196	Hybrid_F2	66	F2	0.45	0.719315
ERR3482196	Hybrid_F2	1177	F2	0.45	0.719315
ERR3482197	Hybrid_F2	3279	F2	1.23	0.445911
ERR3482197	Hybrid_F2	1496	F2	1.23	0.445911
ERR3482197	Hybrid_F2	244	F2	1.23	0.445911
ERR3482197	Hybrid_F2	11836	F2	1.23	0.445911
ERR3482197	Hybrid_F2	6945	F2	1.23	0.445911
ERR3482197	Hybrid_F2	921	F2	1.23	0.445911
ERR3482197	Hybrid_F2	5	F2	1.23	0.445911
ERR3482197	Hybrid_F2	501	F2	1.23	0.445911
ERR3482198	Hybrid_F2	4748	F2	0.51	0.691039
ERR3482198	Hybrid_F2	9400	F2	0.51	0.691039
ERR3482198	Hybrid_F2	826	F2	0.51	0.691039
ERR3482198	Hybrid_F2	216	F2	0.51	0.691039
ERR3482198	Hybrid_F2	1427	F2	0.51	0.691039
ERR3482198	Hybrid_F2	116	F2	0.51	0.691039
ERR3482198	Hybrid_F2	4314	F2	0.51	0.691039
ERR3482198	Hybrid_F2	4017	F2	0.51	0.691039
ERR3482198	Hybrid_F2	13750	F2	0.51	0.691039
ERR3482198	Hybrid_F2	7201	F2	0.51	0.691039
ERR3482201	Hybrid_F2	4781	F2	0.4	0.746459
ERR3482201	Hybrid_F2	10508	F2	0.4	0.746459
ERR3482201	Hybrid_F2	4692	F2	0.4	0.746459
ERR3482201	Hybrid_F2	1693	F2	0.4	0.746459
ERR3482201	Hybrid_F2	10003	F2	0.4	0.746459
ERR3482201	Hybrid_F2	855	F2	0.4	0.746459
ERR3482201	Hybrid_F2	4310	F2	0.4	0.746459
ERR3482201	Hybrid_F2	7256	F2	0.4	0.746459
ERR3482201	Hybrid_F2	896	F2	0.4	0.746459
ERR3482201	Hybrid_F2	4632	F2	0.4	0.746459
ERR3482203	Hybrid_F2	604	F2	0.53	0.679737
ERR3482203	Hybrid_F2	735	F2	0.53	0.679737
ERR3482203	Hybrid_F2	2165	F2	0.53	0.679737
ERR3482203	Hybrid_F2	454	F2	0.53	0.679737
ERR3482203	Hybrid_F2	2367	F2	0.53	0.679737
ERR3482203	Hybrid_F2	2175	F2	0.53	0.679737
ERR3482203	Hybrid_F2	428	F2	0.53	0.679737
ERR3482203	Hybrid_F2	2243	F2	0.53	0.679737
ERR3482203	Hybrid_F2	253	F2	0.53	0.679737
ERR3482203	Hybrid_F2	2460	F2	0.53	0.679737
ERR3482203	Hybrid_F2	2196	F2	0.53	0.679737
ERR3482204	Hybrid_F2	4632	F2	0.49	0.710862
ERR3482204	Hybrid_F2	5814	F2	0.49	0.710862
ERR3482204	Hybrid_F2	468	F2	0.49	0.710862
ERR3482204	Hybrid_F2	7861	F2	0.49	0.710862
ERR3482204	Hybrid_F2	5833	F2	0.49	0.710862
ERR3482204	Hybrid_F2	749	F2	0.49	0.710862
ERR3482204	Hybrid_F2	939	F2	0.49	0.710862
ERR3482205	Hybrid_F2	3155	F2	2.26	0.310599
ERR3482205	Hybrid_F2	944	F2	2.26	0.310599
ERR3482205	Hybrid_F2	287	F2	2.26	0.310599
ERR3482205	Hybrid_F2	1074	F2	2.26	0.310599
ERR3482205	Hybrid_F2	238	F2	2.26	0.310599
ERR3482205	Hybrid_F2	7	F2	2.26	0.310599
ERR3482205	Hybrid_F2	8939	F2	2.26	0.310599
ERR3482205	Hybrid_F2	825	F2	2.26	0.310599
ERR3482205	Hybrid_F2	438	F2	2.26	0.310599
ERR3482205	Hybrid_F2	555	F2	2.26	0.310599
ERR3482206	Hybrid_F2	881	F2	0.53	0.689623
ERR3482206	Hybrid_F2	23140	F2	0.53	0.689623
ERR3482206	Hybrid_F2	729	F2	0.53	0.689623
ERR3482206	Hybrid_F2	4196	F2	0.53	0.689623
ERR3482207	Hybrid_F2	3977	F2	0.27	0.821902
ERR3482207	Hybrid_F2	18400	F2	0.27	0.821902
ERR3482207	Hybrid_F2	349	F2	0.27	0.821902
ERR3482207	Hybrid_F2	7828	F2	0.27	0.821902
ERR3482207	Hybrid_F2	5272	F2	0.27	0.821902
ERR3482207	Hybrid_F2	92333	F2	0.27	0.821902
ERR3482207	Hybrid_F2	5334	F2	0.27	0.821902
ERR3482207	Hybrid_F2	5462	F2	0.27	0.821902
ERR3482207	Hybrid_F2	22	F2	0.27	0.821902
ERR3482210	Hybrid_F2	533	F2	0.4	0.754726
ERR3482210	Hybrid_F2	3285	F2	0.4	0.754726
ERR3482210	Hybrid_F2	3502	F2	0.4	0.754726
ERR3482210	Hybrid_F2	394	F2	0.4	0.754726
ERR3482210	Hybrid_F2	4736	F2	0.4	0.754726
ERR3482210	Hybrid_F2	23330	F2	0.4	0.754726
ERR3482210	Hybrid_F2	3978	F2	0.4	0.754726
ERR3482210	Hybrid_F2	2188	F2	0.4	0.754726
ERR3482210	Hybrid_F2	7277	F2	0.4	0.754726
ERR3482211	Hybrid_F2	2909	F2	0.75	0.595992
ERR3482211	Hybrid_F2	4557	F2	0.75	0.595992
ERR3482212	Hybrid_F2	671	F2	0.57	0.672486
ERR3482212	Hybrid_F2	1055	F2	0.57	0.672486
ERR3482212	Hybrid_F2	7171	F2	0.57	0.672486
ERR3482212	Hybrid_F2	2338	F2	0.57	0.672486
ERR3482212	Hybrid_F2	666	F2	0.57	0.672486
ERR3482212	Hybrid_F2	10073	F2	0.57	0.672486
ERR3482212	Hybrid_F2	832	F2	0.57	0.672486
ERR3482212	Hybrid_F2	385	F2	0.57	0.672486
ERR3482212	Hybrid_F2	4026	F2	0.57	0.672486
ERR3482212	Hybrid_F2	660	F2	0.57	0.672486
ERR3482213	Hybrid_F2	411	F2	1.88	0.347729
ERR3482213	Hybrid_F2	6283	F2	1.88	0.347729
ERR3482213	Hybrid_F2	143	F2	1.88	0.347729
ERR3482213	Hybrid_F2	272	F2	1.88	0.347729
ERR3482213	Hybrid_F2	2519	F2	1.88	0.347729
ERR3482213	Hybrid_F2	102	F2	1.88	0.347729
ERR3482214	Hybrid_F2	4728	F2	0.66	0.623096
ERR3482214	Hybrid_F2	1403	F2	0.66	0.623096
ERR3482214	Hybrid_F2	3349	F2	0.66	0.623096
ERR3482214	Hybrid_F2	549	F2	0.66	0.623096
ERR3482214	Hybrid_F2	957	F2	0.66	0.623096
ERR3482214	Hybrid_F2	7071	F2	0.66	0.623096
ERR3482214	Hybrid_F2	10960	F2	0.66	0.623096
ERR3482214	Hybrid_F2	373	F2	0.66	0.623096
ERR3482216	Hybrid_F2	12880	F2	0.35	0.781045
ERR3482216	Hybrid_F2	230	F2	0.35	0.781045
ERR3482216	Hybrid_F2	4937	F2	0.35	0.781045
ERR3482216	Hybrid_F2	565	F2	0.35	0.781045
ERR3482216	Hybrid_F2	4266	F2	0.35	0.781045
ERR3482216	Hybrid_F2	4338	F2	0.35	0.781045
ERR3482219	Hybrid_F2	2272	F2	0.57	0.67302
ERR3482219	Hybrid_F2	5170	F2	0.57	0.67302
ERR3482219	Hybrid_F2	2601	F2	0.57	0.67302
ERR3482219	Hybrid_F2	15209	F2	0.57	0.67302
ERR3482219	Hybrid_F2	8384	F2	0.57	0.67302
ERR3482219	Hybrid_F2	6491	F2	0.57	0.67302
ERR3482219	Hybrid_F2	2882	F2	0.57	0.67302
ERR3482219	Hybrid_F2	411	F2	0.57	0.67302
ERR3482219	Hybrid_F2	23084	F2	0.57	0.67302
ERR3482219	Hybrid_F2	1688	F2	0.57	0.67302
ERR3482220	Hybrid_F2	12268	F2	0.36	0.767857
ERR3482220	Hybrid_F2	2320	F2	0.36	0.767857
ERR3482220	Hybrid_F2	2642	F2	0.36	0.767857
ERR3482220	Hybrid_F2	6579	F2	0.36	0.767857
ERR3482220	Hybrid_F2	2864	F2	0.36	0.767857
ERR3482221	Hybrid_F2	1099	F2	1.67	0.372101
ERR3482221	Hybrid_F2	32	F2	1.67	0.372101
ERR3482221	Hybrid_F2	1934	F2	1.67	0.372101
ERR3482221	Hybrid_F2	2102	F2	1.67	0.372101
ERR3482221	Hybrid_F2	79	F2	1.67	0.372101
ERR3482221	Hybrid_F2	1164	F2	1.67	0.372101
ERR3482221	Hybrid_F2	1011	F2	1.67	0.372101
ERR3482221	Hybrid_F2	1798	F2	1.67	0.372101
ERR3482221	Hybrid_F2	840	F2	1.67	0.372101
ERR3482221	Hybrid_F2	696	F2	1.67	0.372101
ERR3482221	Hybrid_F2	28	F2	1.67	0.372101
ERR3482222	Hybrid_F2	2700	F2	0.67	0.623199
ERR3482222	Hybrid_F2	497	F2	0.67	0.623199
ERR3482222	Hybrid_F2	2206	F2	0.67	0.623199
ERR3482222	Hybrid_F2	11	F2	0.67	0.623199
ERR3482222	Hybrid_F2	7990	F2	0.67	0.623199
ERR3482222	Hybrid_F2	492	F2	0.67	0.623199
ERR3482222	Hybrid_F2	286	F2	0.67	0.623199
ERR3482222	Hybrid_F2	27	F2	0.67	0.623199
ERR3482222	Hybrid_F2	619	F2	0.67	0.623199
ERR3482227	Hybrid_F2	1443	F2	0.53	0.684158
ERR3482227	Hybrid_F2	1080	F2	0.53	0.684158
ERR3482227	Hybrid_F2	5349	F2	0.53	0.684158
ERR3482227	Hybrid_F2	4996	F2	0.53	0.684158
ERR3482227	Hybrid_F2	5258	F2	0.53	0.684158
ERR3482227	Hybrid_F2	5119	F2	0.53	0.684158
ERR3482227	Hybrid_F2	2058	F2	0.53	0.684158
ERR3482227	Hybrid_F2	2528	F2	0.53	0.684158
ERR3482227	Hybrid_F2	1441	F2	0.53	0.684158
ERR3482227	Hybrid_F2	5319	F2	0.53	0.684158
ERR3482229	Hybrid_F2	9641	F2	1.21	0.46805
ERR3482229	Hybrid_F2	383	F2	1.21	0.46805
ERR3482229	Hybrid_F2	415	F2	1.21	0.46805
ERR3482229	Hybrid_F2	2746	F2	1.21	0.46805
ERR3482229	Hybrid_F2	1526	F2	1.21	0.46805
ERR3482229	Hybrid_F2	137	F2	1.21	0.46805
ERR3482229	Hybrid_F2	3307	F2	1.21	0.46805
ERR3482229	Hybrid_F2	756	F2	1.21	0.46805
ERR3482229	Hybrid_F2	49099	F2	1.21	0.46805
ERR3482229	Hybrid_F2	634	F2	1.21	0.46805
ERR3482229	Hybrid_F2	884	F2	1.21	0.46805
ERR3482229	Hybrid_F2	382	F2	1.21	0.46805
ERR3482229	Hybrid_F2	1623	F2	1.21	0.46805
ERR3482230	Hybrid_F2	5204	F2	0.48	0.717435
ERR3482230	Hybrid_F2	1244	F2	0.48	0.717435
ERR3482230	Hybrid_F2	4375	F2	0.48	0.717435
ERR3482230	Hybrid_F2	186	F2	0.48	0.717435
ERR3482230	Hybrid_F2	1095	F2	0.48	0.717435
ERR3482230	Hybrid_F2	806	F2	0.48	0.717435
ERR3482230	Hybrid_F2	3	F2	0.48	0.717435
ERR3482230	Hybrid_F2	3541	F2	0.48	0.717435
ERR3482230	Hybrid_F2	5628	F2	0.48	0.717435
ERR3482230	Hybrid_F2	3029	F2	0.48	0.717435
ERR3482231	Hybrid_F2	3524	F2	0.25	0.82502
ERR3482231	Hybrid_F2	9952	F2	0.25	0.82502
ERR3482231	Hybrid_F2	3974	F2	0.25	0.82502
ERR3482231	Hybrid_F2	5259	F2	0.25	0.82502
ERR3482231	Hybrid_F2	9694	F2	0.25	0.82502
ERR3482231	Hybrid_F2	9650	F2	0.25	0.82502
ERR3482231	Hybrid_F2	10251	F2	0.25	0.82502
ERR3482231	Hybrid_F2	3371	F2	0.25	0.82502
ERR3482231	Hybrid_F2	1078	F2	0.25	0.82502
ERR3482231	Hybrid_F2	528	F2	0.25	0.82502
ERR3482232	Hybrid_F2	41950	F2	0.38	0.76114
ERR3482232	Hybrid_F2	1885	F2	0.38	0.76114
ERR3482232	Hybrid_F2	12827	F2	0.38	0.76114
ERR3482232	Hybrid_F2	4728	F2	0.38	0.76114
ERR3482232	Hybrid_F2	5	F2	0.38	0.76114
ERR3482232	Hybrid_F2	2351	F2	0.38	0.76114
ERR3482232	Hybrid_F2	3584	F2	0.38	0.76114
ERR3482234	Hybrid_F2	968	F2	0.4	0.747903
ERR3482234	Hybrid_F2	69177	F2	0.4	0.747903
ERR3482234	Hybrid_F2	5228	F2	0.4	0.747903
ERR3482234	Hybrid_F2	2	F2	0.4	0.747903
ERR3482234	Hybrid_F2	213	F2	0.4	0.747903
ERR3482234	Hybrid_F2	2314	F2	0.4	0.747903
ERR3482235	Hybrid_F2	4697	F2	0.28	0.809802
ERR3482235	Hybrid_F2	7100	F2	0.28	0.809802
ERR3482235	Hybrid_F2	6709	F2	0.28	0.809802
ERR3482235	Hybrid_F2	17203	F2	0.28	0.809802
ERR3482235	Hybrid_F2	6548	F2	0.28	0.809802
ERR3482235	Hybrid_F2	18354	F2	0.28	0.809802
ERR3482235	Hybrid_F2	11141	F2	0.28	0.809802
ERR3482235	Hybrid_F2	721	F2	0.28	0.809802
ERR3482235	Hybrid_F2	3089	F2	0.28	0.809802
ERR3482235	Hybrid_F2	6898	F2	0.28	0.809802
ERR3482237	Hybrid_F2	28537	F2	1.13	0.488204
ERR3482237	Hybrid_F2	2841	F2	1.13	0.488204
ERR3482237	Hybrid_F2	10059	F2	1.13	0.488204
ERR3482237	Hybrid_F2	4434	F2	1.13	0.488204
ERR3482237	Hybrid_F2	942	F2	1.13	0.488204
ERR3482237	Hybrid_F2	1208	F2	1.13	0.488204
ERR3482237	Hybrid_F2	11525	F2	1.13	0.488204
ERR3482237	Hybrid_F2	3139	F2	1.13	0.488204
ERR3482237	Hybrid_F2	2600	F2	1.13	0.488204
ERR3482237	Hybrid_F2	327	F2	1.13	0.488204
ERR3482237	Hybrid_F2	265	F2	1.13	0.488204
ERR3482238	Hybrid_F2	23544	F2	0.57	0.670393
ERR3482238	Hybrid_F2	3450	F2	0.57	0.670393
ERR3482238	Hybrid_F2	110	F2	0.57	0.670393
ERR3482238	Hybrid_F2	844	F2	0.57	0.670393
ERR3482238	Hybrid_F2	4903	F2	0.57	0.670393
ERR3482238	Hybrid_F2	626	F2	0.57	0.670393
ERR3482238	Hybrid_F2	335	F2	0.57	0.670393
ERR3482238	Hybrid_F2	249	F2	0.57	0.670393
ERR3482238	Hybrid_F2	2146	F2	0.57	0.670393
ERR3482238	Hybrid_F2	902	F2	0.57	0.670393
ERR3482238	Hybrid_F2	475	F2	0.57	0.670393
ERR3482241	Hybrid_F2	4767	F2	0.34	0.781843
ERR3482241	Hybrid_F2	10187	F2	0.34	0.781843
ERR3482241	Hybrid_F2	22	F2	0.34	0.781843
ERR3482241	Hybrid_F2	7501	F2	0.34	0.781843
ERR3482241	Hybrid_F2	8496	F2	0.34	0.781843
ERR3482241	Hybrid_F2	3331	F2	0.34	0.781843
ERR3482243	Hybrid_F2	3108	F2	0.42	0.736891
ERR3482243	Hybrid_F2	4026	F2	0.42	0.736891
ERR3482243	Hybrid_F2	1548	F2	0.42	0.736891
ERR3482243	Hybrid_F2	36034	F2	0.42	0.736891
ERR3482243	Hybrid_F2	1759	F2	0.42	0.736891
ERR3482243	Hybrid_F2	6548	F2	0.42	0.736891
ERR3482243	Hybrid_F2	4712	F2	0.42	0.736891
ERR3482243	Hybrid_F2	3040	F2	0.42	0.736891
ERR3482243	Hybrid_F2	9988	F2	0.42	0.736891
ERR3482243	Hybrid_F2	72	F2	0.42	0.736891
ERR3482243	Hybrid_F2	289	F2	0.42	0.736891
ERR3482243	Hybrid_F2	6770	F2	0.42	0.736891
ERR3482243	Hybrid_F2	7566	F2	0.42	0.736891
ERR3482244	Hybrid_F2	3827	F2	0.61	0.659044
ERR3482244	Hybrid_F2	2532	F2	0.61	0.659044
ERR3482244	Hybrid_F2	3870	F2	0.61	0.659044
ERR3482244	Hybrid_F2	297	F2	0.61	0.659044
ERR3482244	Hybrid_F2	1388	F2	0.61	0.659044
ERR3482246	Hybrid_F2	5457	F2	0.56	0.673576
ERR3482246	Hybrid_F2	925	F2	0.56	0.673576
ERR3482246	Hybrid_F2	4120	F2	0.56	0.673576
ERR3482246	Hybrid_F2	2	F2	0.56	0.673576
ERR3482246	Hybrid_F2	274	F2	0.56	0.673576
ERR3482246	Hybrid_F2	2236	F2	0.56	0.673576
ERR3482246	Hybrid_F2	3855	F2	0.56	0.673576
ERR3482246	Hybrid_F2	9444	F2	0.56	0.673576
ERR3482246	Hybrid_F2	7349	F2	0.56	0.673576
ERR3482246	Hybrid_F2	5700	F2	0.56	0.673576
ERR3482248	Hybrid_F2	1671	F2	0.41	0.744069
ERR3482248	Hybrid_F2	2068	F2	0.41	0.744069
ERR3482248	Hybrid_F2	492	F2	0.41	0.744069
ERR3482248	Hybrid_F2	324	F2	0.41	0.744069
ERR3482248	Hybrid_F2	873	F2	0.41	0.744069
ERR3482248	Hybrid_F2	6545	F2	0.41	0.744069
ERR3482248	Hybrid_F2	476	F2	0.41	0.744069
ERR3482249	Hybrid_F2	5058	F2	0.57	0.672594
ERR3482249	Hybrid_F2	1598	F2	0.57	0.672594
ERR3482249	Hybrid_F2	8749	F2	0.57	0.672594
ERR3482249	Hybrid_F2	2518	F2	0.57	0.672594
ERR3482249	Hybrid_F2	1387	F2	0.57	0.672594
ERR3482249	Hybrid_F2	1790	F2	0.57	0.672594
ERR3482249	Hybrid_F2	5295	F2	0.57	0.672594
ERR3482249	Hybrid_F2	807	F2	0.57	0.672594
ERR3482249	Hybrid_F2	5307	F2	0.57	0.672594
ERR3482251	Hybrid_F2	522	F2	0.56	0.686187
ERR3482251	Hybrid_F2	3032	F2	0.56	0.686187
ERR3482251	Hybrid_F2	25296	F2	0.56	0.686187
ERR3482251	Hybrid_F2	13466	F2	0.56	0.686187
ERR3482251	Hybrid_F2	4091	F2	0.56	0.686187
ERR3482251	Hybrid_F2	1616	F2	0.56	0.686187
ERR3482252	Hybrid_F2	2572	F2	0.81	0.580883
ERR3482252	Hybrid_F2	8342	F2	0.81	0.580883
ERR3482252	Hybrid_F2	5128	F2	0.81	0.580883
ERR3482252	Hybrid_F2	26	F2	0.81	0.580883
ERR3482252	Hybrid_F2	6893	F2	0.81	0.580883
ERR3482252	Hybrid_F2	224	F2	0.81	0.580883
ERR3482252	Hybrid_F2	115	F2	0.81	0.580883
ERR3482252	Hybrid_F2	3510	F2	0.81	0.580883
ERR3482252	Hybrid_F2	362	F2	0.81	0.580883
ERR3482253	Hybrid_F2	4279	F2	1.12	0.478639
ERR3482253	Hybrid_F2	524	F2	1.12	0.478639
ERR3482253	Hybrid_F2	1699	F2	1.12	0.478639
ERR3482253	Hybrid_F2	1721	F2	1.12	0.478639
ERR3482253	Hybrid_F2	1467	F2	1.12	0.478639
ERR3482253	Hybrid_F2	515	F2	1.12	0.478639
ERR3482253	Hybrid_F2	2126	F2	1.12	0.478639
ERR3482253	Hybrid_F2	132	F2	1.12	0.478639
ERR3482253	Hybrid_F2	932	F2	1.12	0.478639
ERR3482253	Hybrid_F2	5026	F2	1.12	0.478639
ERR3482256	Hybrid_F2	7156	F2	0.49	0.704394
ERR3482256	Hybrid_F2	957	F2	0.49	0.704394
ERR3482256	Hybrid_F2	9936	F2	0.49	0.704394
ERR3482256	Hybrid_F2	1300	F2	0.49	0.704394
ERR3482256	Hybrid_F2	555	F2	0.49	0.704394
ERR3482256	Hybrid_F2	54498	F2	0.49	0.704394
ERR3482256	Hybrid_F2	7183	F2	0.49	0.704394
ERR3482256	Hybrid_F2	12010	F2	0.49	0.704394
ERR3482256	Hybrid_F2	2961	F2	0.49	0.704394
ERR3482257	Hybrid_F2	4873	F2	0.45	0.728597
ERR3482257	Hybrid_F2	72	F2	0.45	0.728597
ERR3482257	Hybrid_F2	18086	F2	0.45	0.728597
ERR3482257	Hybrid_F2	9883	F2	0.45	0.728597
ERR3482258	Hybrid_F2	30717	F2	0.39	0.750532
ERR3482258	Hybrid_F2	1486	F2	0.39	0.750532
ERR3482258	Hybrid_F2	5620	F2	0.39	0.750532
ERR3482258	Hybrid_F2	664	F2	0.39	0.750532
ERR3482258	Hybrid_F2	1260	F2	0.39	0.750532
ERR3482258	Hybrid_F2	1360	F2	0.39	0.750532
ERR3482259	Hybrid_F2	2107	F2	0.53	0.67758
ERR3482259	Hybrid_F2	1971	F2	0.53	0.67758
ERR3482259	Hybrid_F2	3131	F2	0.53	0.67758
ERR3482259	Hybrid_F2	7540	F2	0.53	0.67758
ERR3482259	Hybrid_F2	2604	F2	0.53	0.67758
ERR3482259	Hybrid_F2	193	F2	0.53	0.67758
ERR3482259	Hybrid_F2	2079	F2	0.53	0.67758
ERR3482259	Hybrid_F2	4384	F2	0.53	0.67758
ERR3482259	Hybrid_F2	97	F2	0.53	0.67758
ERR3482260	Hybrid_F2	2678	F2	0.74	0.615661
ERR3482260	Hybrid_F2	389	F2	0.74	0.615661
ERR3482260	Hybrid_F2	14704	F2	0.74	0.615661
ERR3482260	Hybrid_F2	2795	F2	0.74	0.615661
ERR3482260	Hybrid_F2	6235	F2	0.74	0.615661
ERR3482260	Hybrid_F2	7117	F2	0.74	0.615661
ERR3482260	Hybrid_F2	5	F2	0.74	0.615661
ERR3482260	Hybrid_F2	22	F2	0.74	0.615661
ERR3482260	Hybrid_F2	3062	F2	0.74	0.615661
ERR3482260	Hybrid_F2	511	F2	0.74	0.615661
ERR3482261	Hybrid_F2	243	F2	1.26	0.466145
ERR3482261	Hybrid_F2	14529	F2	1.26	0.466145
ERR3482261	Hybrid_F2	6748	F2	1.26	0.466145
ERR3482261	Hybrid_F2	469	F2	1.26	0.466145
ERR3482261	Hybrid_F2	1026	F2	1.26	0.466145
ERR3482261	Hybrid_F2	738	F2	1.26	0.466145
ERR3482261	Hybrid_F2	1471	F2	1.26	0.466145
ERR3482261	Hybrid_F2	197	F2	1.26	0.466145
ERR3482261	Hybrid_F2	3003	F2	1.26	0.466145
ERR3482261	Hybrid_F2	2427	F2	1.26	0.466145
ERR3482262	Hybrid_F2	1512	F2	0.35	0.772811
ERR3482262	Hybrid_F2	2247	F2	0.35	0.772811
ERR3482262	Hybrid_F2	5712	F2	0.35	0.772811
ERR3482262	Hybrid_F2	15641	F2	0.35	0.772811
ERR3482262	Hybrid_F2	3042	F2	0.35	0.772811
ERR3482263	Hybrid_F2	1611	F2	0.61	0.654764
ERR3482263	Hybrid_F2	986	F2	0.61	0.654764
ERR3482263	Hybrid_F2	715	F2	0.61	0.654764
ERR3482263	Hybrid_F2	13450	F2	0.61	0.654764
ERR3482263	Hybrid_F2	47	F2	0.61	0.654764
ERR3482263	Hybrid_F2	2381	F2	0.61	0.654764
ERR3482263	Hybrid_F2	3013	F2	0.61	0.654764
ERR3482263	Hybrid_F2	2297	F2	0.61	0.654764
ERR3482263	Hybrid_F2	6249	F2	0.61	0.654764
ERR3482263	Hybrid_F2	14133	F2	0.61	0.654764
ERR3482263	Hybrid_F2	541	F2	0.61	0.654764
ERR3482263	Hybrid_F2	302	F2	0.61	0.654764
ERR3482264	Hybrid_F2	17	F2	0.74	0.602198
ERR3482264	Hybrid_F2	291	F2	0.74	0.602198
ERR3482264	Hybrid_F2	7025	F2	0.74	0.602198
ERR3482264	Hybrid_F2	24402	F2	0.74	0.602198
ERR3482264	Hybrid_F2	2583	F2	0.74	0.602198
ERR3482264	Hybrid_F2	371	F2	0.74	0.602198
ERR3482264	Hybrid_F2	4093	F2	0.74	0.602198
ERR3482264	Hybrid_F2	683	F2	0.74	0.602198
ERR3482264	Hybrid_F2	33008	F2	0.74	0.602198
ERR3482265	Hybrid_F2	2567	F2	0.51	0.693791
ERR3482265	Hybrid_F2	3132	F2	0.51	0.693791
ERR3482265	Hybrid_F2	6176	F2	0.51	0.693791
ERR3482265	Hybrid_F2	7269	F2	0.51	0.693791
ERR3482265	Hybrid_F2	970	F2	0.51	0.693791
ERR3482265	Hybrid_F2	4782	F2	0.51	0.693791
ERR3482265	Hybrid_F2	652	F2	0.51	0.693791
ERR3482265	Hybrid_F2	3589	F2	0.51	0.693791
ERR3482265	Hybrid_F2	2074	F2	0.51	0.693791
ERR3482266	Hybrid_F2	4463	F2	0.37	0.766707
ERR3482266	Hybrid_F2	133	F2	0.37	0.766707
ERR3482266	Hybrid_F2	3178	F2	0.37	0.766707
ERR3482266	Hybrid_F2	10095	F2	0.37	0.766707
ERR3482266	Hybrid_F2	4740	F2	0.37	0.766707
ERR3482268	Hybrid_F2	116	F2	0.99	0.526732
ERR3482268	Hybrid_F2	64	F2	0.99	0.526732
ERR3482268	Hybrid_F2	831	F2	0.99	0.526732
ERR3482268	Hybrid_F2	1006	F2	0.99	0.526732
ERR3482268	Hybrid_F2	1627	F2	0.99	0.526732
ERR3482268	Hybrid_F2	819	F2	0.99	0.526732
ERR3482268	Hybrid_F2	1517	F2	0.99	0.526732
ERR3482270	Hybrid_F2	1282	F2	0.61	0.652987
ERR3482270	Hybrid_F2	867	F2	0.61	0.652987
ERR3482270	Hybrid_F2	5803	F2	0.61	0.652987
ERR3482270	Hybrid_F2	1815	F2	0.61	0.652987
ERR3482270	Hybrid_F2	1918	F2	0.61	0.652987
ERR3482270	Hybrid_F2	5279	F2	0.61	0.652987
ERR3482272	Hybrid_F2	111	F2	0.43	0.735094
ERR3482272	Hybrid_F2	5945	F2	0.43	0.735094
ERR3482272	Hybrid_F2	6864	F2	0.43	0.735094
ERR3482272	Hybrid_F2	6594	F2	0.43	0.735094
ERR3482272	Hybrid_F2	9	F2	0.43	0.735094
ERR3482272	Hybrid_F2	4175	F2	0.43	0.735094
ERR3482272	Hybrid_F2	12498	F2	0.43	0.735094
ERR3482272	Hybrid_F2	1787	F2	0.43	0.735094
ERR3482273	Hybrid_F2	585	F2	0.36	0.776814
ERR3482273	Hybrid_F2	2718	F2	0.36	0.776814
ERR3482273	Hybrid_F2	245	F2	0.36	0.776814
ERR3482273	Hybrid_F2	1011	F2	0.36	0.776814
ERR3482273	Hybrid_F2	9199	F2	0.36	0.776814
ERR3482273	Hybrid_F2	11363	F2	0.36	0.776814
ERR3482273	Hybrid_F2	11925	F2	0.36	0.776814
ERR3482273	Hybrid_F2	16058	F2	0.36	0.776814
ERR3482273	Hybrid_F2	2481	F2	0.36	0.776814
ERR3482274	Hybrid_F2	34960	F2	0.35	0.773347
ERR3482274	Hybrid_F2	912	F2	0.35	0.773347
ERR3482274	Hybrid_F2	685	F2	0.35	0.773347
ERR3482274	Hybrid_F2	3716	F2	0.35	0.773347
ERR3482274	Hybrid_F2	363	F2	0.35	0.773347
ERR3482274	Hybrid_F2	3521	F2	0.35	0.773347
ERR3482274	Hybrid_F2	1126	F2	0.35	0.773347
ERR3482274	Hybrid_F2	138	F2	0.35	0.773347
ERR3482274	Hybrid_F2	4167	F2	0.35	0.773347
ERR3482274	Hybrid_F2	11321	F2	0.35	0.773347
ERR3482274	Hybrid_F2	6726	F2	0.35	0.773347
ERR3482274	Hybrid_F2	223	F2	0.35	0.773347
ERR3482274	Hybrid_F2	2519	F2	0.35	0.773347
ERR3482274	Hybrid_F2	112650	F2	0.35	0.773347
ERR3482274	Hybrid_F2	1023	F2	0.35	0.773347
ERR3482274	Hybrid_F2	357	F2	0.35	0.773347
ERR3482275	Hybrid_F2	2931	F2	0.35	0.776828
ERR3482275	Hybrid_F2	32210	F2	0.35	0.776828
ERR3482275	Hybrid_F2	9561	F2	0.35	0.776828
ERR3482275	Hybrid_F2	5646	F2	0.35	0.776828
ERR3482275	Hybrid_F2	195	F2	0.35	0.776828
ERR3482275	Hybrid_F2	549	F2	0.35	0.776828
ERR3482275	Hybrid_F2	2879	F2	0.35	0.776828
ERR3482275	Hybrid_F2	1427	F2	0.35	0.776828
ERR3482275	Hybrid_F2	3698	F2	0.35	0.776828
ERR3482276	Hybrid_F2	5628	F2	0.76	0.594626
ERR3482276	Hybrid_F2	200	F2	0.76	0.594626
ERR3482276	Hybrid_F2	3934	F2	0.76	0.594626
ERR3482276	Hybrid_F2	319	F2	0.76	0.594626
ERR3482276	Hybrid_F2	168	F2	0.76	0.594626
ERR3482276	Hybrid_F2	1668	F2	0.76	0.594626
ERR3482276	Hybrid_F2	133	F2	0.76	0.594626
ERR3482276	Hybrid_F2	6866	F2	0.76	0.594626
ERR3482276	Hybrid_F2	972	F2	0.76	0.594626
ERR3482276	Hybrid_F2	5971	F2	0.76	0.594626
ERR3482276	Hybrid_F2	932	F2	0.76	0.594626
ERR3482277	Hybrid_F2	15592	F2	2.01	0.329914
ERR3482277	Hybrid_F2	3738	F2	2.01	0.329914
ERR3482277	Hybrid_F2	146	F2	2.01	0.329914
ERR3482277	Hybrid_F2	117	F2	2.01	0.329914
ERR3482277	Hybrid_F2	1632	F2	2.01	0.329914
ERR3482277	Hybrid_F2	431	F2	2.01	0.329914
ERR3482277	Hybrid_F2	5716	F2	2.01	0.329914
ERR3482277	Hybrid_F2	87	F2	2.01	0.329914
ERR3482277	Hybrid_F2	2096	F2	2.01	0.329914
ERR3482277	Hybrid_F2	305	F2	2.01	0.329914
ERR3482278	Hybrid_F2	2367	F2	0.67	0.633523
ERR3482278	Hybrid_F2	671	F2	0.67	0.633523
ERR3482278	Hybrid_F2	264	F2	0.67	0.633523
ERR3482278	Hybrid_F2	920	F2	0.67	0.633523
ERR3482278	Hybrid_F2	2035	F2	0.67	0.633523
ERR3482278	Hybrid_F2	3084	F2	0.67	0.633523
ERR3482278	Hybrid_F2	343	F2	0.67	0.633523
ERR3482278	Hybrid_F2	2565	F2	0.67	0.633523
ERR3482280	Hybrid_F2	2240	F2	0.4	0.751419
ERR3482280	Hybrid_F2	64224	F2	0.4	0.751419
ERR3482280	Hybrid_F2	2016	F2	0.4	0.751419
ERR3482280	Hybrid_F2	4120	F2	0.4	0.751419
ERR3482280	Hybrid_F2	2786	F2	0.4	0.751419
ERR3482280	Hybrid_F2	2349	F2	0.4	0.751419
ERR3482280	Hybrid_F2	522	F2	0.4	0.751419
ERR3482280	Hybrid_F2	3887	F2	0.4	0.751419
ERR3482280	Hybrid_F2	518	F2	0.4	0.751419
ERR3482280	Hybrid_F2	1846	F2	0.4	0.751419
ERR3482280	Hybrid_F2	3005	F2	0.4	0.751419
ERR3482280	Hybrid_F2	6867	F2	0.4	0.751419
ERR3482281	Hybrid_F2	1121	F2	0.36	0.773307
ERR3482281	Hybrid_F2	2395	F2	0.36	0.773307
ERR3482281	Hybrid_F2	1321	F2	0.36	0.773307
ERR3482281	Hybrid_F2	1295	F2	0.36	0.773307
ERR3482281	Hybrid_F2	886	F2	0.36	0.773307
ERR3482281	Hybrid_F2	3239	F2	0.36	0.773307
ERR3482281	Hybrid_F2	6868	F2	0.36	0.773307
ERR3482281	Hybrid_F2	3968	F2	0.36	0.773307
ERR3482281	Hybrid_F2	3723	F2	0.36	0.773307
ERR3482281	Hybrid_F2	298	F2	0.36	0.773307
ERR3482283	Hybrid_F2	121	F2	1.72	0.367478
ERR3482283	Hybrid_F2	1342	F2	1.72	0.367478
ERR3482283	Hybrid_F2	1449	F2	1.72	0.367478
ERR3482283	Hybrid_F2	3534	F2	1.72	0.367478
ERR3482283	Hybrid_F2	463	F2	1.72	0.367478
ERR3482283	Hybrid_F2	1670	F2	1.72	0.367478
ERR3482283	Hybrid_F2	141	F2	1.72	0.367478
ERR3482283	Hybrid_F2	4068	F2	1.72	0.367478
ERR3482283	Hybrid_F2	33	F2	1.72	0.367478
ERR3482283	Hybrid_F2	685	F2	1.72	0.367478
ERR3482284	Hybrid_F2	27103	F2	0.35	0.772983
ERR3482284	Hybrid_F2	258	F2	0.35	0.772983
ERR3482284	Hybrid_F2	4791	F2	0.35	0.772983
ERR3482284	Hybrid_F2	2830	F2	0.35	0.772983
ERR3482284	Hybrid_F2	139	F2	0.35	0.772983
ERR3482284	Hybrid_F2	2239	F2	0.35	0.772983
ERR3482284	Hybrid_F2	3377	F2	0.35	0.772983
ERR3482284	Hybrid_F2	4549	F2	0.35	0.772983
ERR3482284	Hybrid_F2	3428	F2	0.35	0.772983
ERR3482284	Hybrid_F2	2151	F2	0.35	0.772983
ERR3482285	Hybrid_F2	2753	F2	1.65	0.363662
ERR3482285	Hybrid_F2	107	F2	1.65	0.363662
ERR3482285	Hybrid_F2	969	F2	1.65	0.363662
ERR3482285	Hybrid_F2	84	F2	1.65	0.363662
ERR3482285	Hybrid_F2	209	F2	1.65	0.363662
ERR3482285	Hybrid_F2	2427	F2	1.65	0.363662
ERR3482285	Hybrid_F2	2594	F2	1.65	0.363662
ERR3482285	Hybrid_F2	239	F2	1.65	0.363662
ERR3482285	Hybrid_F2	578	F2	1.65	0.363662
ERR3482285	Hybrid_F2	7951	F2	1.65	0.363662
ERR3482285	Hybrid_F2	1323	F2	1.65	0.363662
ERR3482286	Hybrid_F2	15	F2	0.69	0.614279
ERR3482286	Hybrid_F2	33352	F2	0.69	0.614279
ERR3482286	Hybrid_F2	998	F2	0.69	0.614279
ERR3482286	Hybrid_F2	4206	F2	0.69	0.614279
ERR3482286	Hybrid_F2	64	F2	0.69	0.614279
ERR3482286	Hybrid_F2	3451	F2	0.69	0.614279
ERR3482286	Hybrid_F2	3447	F2	0.69	0.614279
ERR3482287	Hybrid_F2	1560	F2	0.4	0.750167
ERR3482287	Hybrid_F2	11018	F2	0.4	0.750167
ERR3482287	Hybrid_F2	2922	F2	0.4	0.750167
ERR3482287	Hybrid_F2	599	F2	0.4	0.750167
ERR3482288	Hybrid_F2	10039	F2	0.38	0.753561
ERR3482288	Hybrid_F2	6466	F2	0.38	0.753561
ERR3482288	Hybrid_F2	35744	F2	0.38	0.753561
ERR3482288	Hybrid_F2	3070	F2	0.38	0.753561
ERR3482288	Hybrid_F2	5261	F2	0.38	0.753561
ERR3482288	Hybrid_F2	323	F2	0.38	0.753561
ERR3482289	Hybrid_F2	3681	F2	1.05	0.505244
ERR3482289	Hybrid_F2	1992	F2	1.05	0.505244
ERR3482289	Hybrid_F2	494	F2	1.05	0.505244
ERR3482289	Hybrid_F2	681	F2	1.05	0.505244
ERR3482289	Hybrid_F2	592	F2	1.05	0.505244
ERR3482289	Hybrid_F2	1362	F2	1.05	0.505244
ERR3482290	Hybrid_F2	324	F2	0.97	0.523716
ERR3482290	Hybrid_F2	4168	F2	0.97	0.523716
ERR3482290	Hybrid_F2	7976	F2	0.97	0.523716
ERR3482290	Hybrid_F2	1951	F2	0.97	0.523716
ERR3482290	Hybrid_F2	2247	F2	0.97	0.523716
ERR3482290	Hybrid_F2	745	F2	0.97	0.523716
ERR3482290	Hybrid_F2	258	F2	0.97	0.523716
ERR3482290	Hybrid_F2	2356	F2	0.97	0.523716
ERR3482290	Hybrid_F2	1904	F2	0.97	0.523716
ERR3482290	Hybrid_F2	147	F2	0.97	0.523716
ERR3482291	Hybrid_F2	3532	F2	2.05	0.339605
ERR3482291	Hybrid_F2	795	F2	2.05	0.339605
ERR3482291	Hybrid_F2	89	F2	2.05	0.339605
ERR3482291	Hybrid_F2	483	F2	2.05	0.339605
ERR3482291	Hybrid_F2	1652	F2	2.05	0.339605
ERR3482291	Hybrid_F2	206	F2	2.05	0.339605
ERR3482291	Hybrid_F2	173	F2	2.05	0.339605
ERR3482291	Hybrid_F2	260	F2	2.05	0.339605
ERR3482292	Hybrid_F2	62	F2	1.28	0.442989
ERR3482292	Hybrid_F2	2568	F2	1.28	0.442989
ERR3482292	Hybrid_F2	100	F2	1.28	0.442989
ERR3482292	Hybrid_F2	2780	F2	1.28	0.442989
ERR3482292	Hybrid_F2	186	F2	1.28	0.442989
ERR3482292	Hybrid_F2	546	F2	1.28	0.442989
ERR3482292	Hybrid_F2	16	F2	1.28	0.442989
ERR3482292	Hybrid_F2	3414	F2	1.28	0.442989
ERR3482293	Hybrid_F2	4383	F2	1.61	0.37252
ERR3482293	Hybrid_F2	1342	F2	1.61	0.37252
ERR3482293	Hybrid_F2	4	F2	1.61	0.37252
ERR3482293	Hybrid_F2	805	F2	1.61	0.37252
ERR3482293	Hybrid_F2	77	F2	1.61	0.37252
ERR3482293	Hybrid_F2	1371	F2	1.61	0.37252
ERR3482293	Hybrid_F2	55	F2	1.61	0.37252
ERR3482293	Hybrid_F2	3221	F2	1.61	0.37252
ERR3482293	Hybrid_F2	5	F2	1.61	0.37252
ERR3482293	Hybrid_F2	167	F2	1.61	0.37252
ERR3482293	Hybrid_F2	75	F2	1.61	0.37252
ERR3482294	Hybrid_F2	2505	F2	1.55	0.393173
ERR3482294	Hybrid_F2	1614	F2	1.55	0.393173
ERR3482294	Hybrid_F2	701	F2	1.55	0.393173
ERR3482294	Hybrid_F2	2796	F2	1.55	0.393173
ERR3482294	Hybrid_F2	668	F2	1.55	0.393173
ERR3482294	Hybrid_F2	2061	F2	1.55	0.393173
ERR3482294	Hybrid_F2	150	F2	1.55	0.393173
ERR3482294	Hybrid_F2	3022	F2	1.55	0.393173
ERR3482294	Hybrid_F2	133	F2	1.55	0.393173
ERR3482294	Hybrid_F2	2274	F2	1.55	0.393173
ERR3482294	Hybrid_F2	2247	F2	1.55	0.393173
ERR3482294	Hybrid_F2	6	F2	1.55	0.393173
ERR3482294	Hybrid_F2	4435	F2	1.55	0.393173
ERR3482296	Hybrid_F2	1108	F2	0.66	0.646305
ERR3482296	Hybrid_F2	1173	F2	0.66	0.646305
ERR3482296	Hybrid_F2	688	F2	0.66	0.646305
ERR3482296	Hybrid_F2	275	F2	0.66	0.646305
ERR3482296	Hybrid_F2	293	F2	0.66	0.646305
ERR3482296	Hybrid_F2	960	F2	0.66	0.646305
ERR3482296	Hybrid_F2	542	F2	0.66	0.646305
ERR3482296	Hybrid_F2	39	F2	0.66	0.646305
ERR3482297	Hybrid_F2	7822	F2	0.43	0.742198
ERR3482297	Hybrid_F2	2736	F2	0.43	0.742198
ERR3482297	Hybrid_F2	3257	F2	0.43	0.742198
ERR3482297	Hybrid_F2	1376	F2	0.43	0.742198
ERR3482297	Hybrid_F2	2538	F2	0.43	0.742198
ERR3482297	Hybrid_F2	287	F2	0.43	0.742198
ERR3482297	Hybrid_F2	400	F2	0.43	0.742198
ERR3482297	Hybrid_F2	3768	F2	0.43	0.742198
ERR3482298	Hybrid_F2	2314	F2	0.48	0.716276
ERR3482298	Hybrid_F2	13040	F2	0.48	0.716276
ERR3482298	Hybrid_F2	3734	F2	0.48	0.716276
ERR3482298	Hybrid_F2	5563	F2	0.48	0.716276
ERR3482298	Hybrid_F2	1128	F2	0.48	0.716276
ERR3482298	Hybrid_F2	2422	F2	0.48	0.716276
ERR3482298	Hybrid_F2	1615	F2	0.48	0.716276
ERR3482298	Hybrid_F2	1830	F2	0.48	0.716276
ERR3482299	Hybrid_F2	2564	F2	1.17	0.479294
ERR3482299	Hybrid_F2	1008	F2	1.17	0.479294
ERR3482299	Hybrid_F2	3696	F2	1.17	0.479294
ERR3482299	Hybrid_F2	121	F2	1.17	0.479294
ERR3482299	Hybrid_F2	5552	F2	1.17	0.479294
ERR3482299	Hybrid_F2	137	F2	1.17	0.479294
ERR3482299	Hybrid_F2	2310	F2	1.17	0.479294
ERR3482299	Hybrid_F2	371	F2	1.17	0.479294
ERR3482299	Hybrid_F2	2568	F2	1.17	0.479294
ERR3482300	Hybrid_F2	1008	F2	0.85	0.568733
ERR3482300	Hybrid_F2	499	F2	0.85	0.568733
ERR3482300	Hybrid_F2	538	F2	0.85	0.568733
ERR3482300	Hybrid_F2	54	F2	0.85	0.568733
ERR3482300	Hybrid_F2	407	F2	0.85	0.568733
ERR3482300	Hybrid_F2	5533	F2	0.85	0.568733
ERR3482300	Hybrid_F2	214	F2	0.85	0.568733
ERR3482301	Hybrid_F2	705	F2	2.64	0.288056
ERR3482301	Hybrid_F2	2	F2	2.64	0.288056
ERR3482301	Hybrid_F2	302	F2	2.64	0.288056
ERR3482301	Hybrid_F2	3078	F2	2.64	0.288056
ERR3482301	Hybrid_F2	753	F2	2.64	0.288056
ERR3482301	Hybrid_F2	54	F2	2.64	0.288056
ERR3482301	Hybrid_F2	1965	F2	2.64	0.288056
ERR3482301	Hybrid_F2	37	F2	2.64	0.288056
ERR3482301	Hybrid_F2	368	F2	2.64	0.288056
ERR3482301	Hybrid_F2	45	F2	2.64	0.288056
ERR3482302	Hybrid_F2	466	F2	2.41	0.279698
ERR3482302	Hybrid_F2	213	F2	2.41	0.279698
ERR3482302	Hybrid_F2	2614	F2	2.41	0.279698
ERR3482302	Hybrid_F2	72	F2	2.41	0.279698
ERR3482302	Hybrid_F2	462	F2	2.41	0.279698
ERR3482302	Hybrid_F2	2661	F2	2.41	0.279698
ERR3482302	Hybrid_F2	2384	F2	2.41	0.279698
ERR3482303	Hybrid_F2	26	F2	0.47	0.707115
ERR3482303	Hybrid_F2	1686	F2	0.47	0.707115
ERR3482303	Hybrid_F2	14764	F2	0.47	0.707115
ERR3482303	Hybrid_F2	6025	F2	0.47	0.707115
ERR3482303	Hybrid_F2	4483	F2	0.47	0.707115
ERR3482303	Hybrid_F2	2743	F2	0.47	0.707115
ERR3482303	Hybrid_F2	2882	F2	0.47	0.707115
ERR3482303	Hybrid_F2	4536	F2	0.47	0.707115
ERR3482303	Hybrid_F2	7677	F2	0.47	0.707115
ERR3482305	Hybrid_F2	1388	F2	0.89	0.552525
ERR3482305	Hybrid_F2	5078	F2	0.89	0.552525
ERR3482305	Hybrid_F2	201	F2	0.89	0.552525
ERR3482305	Hybrid_F2	7612	F2	0.89	0.552525
ERR3482305	Hybrid_F2	54	F2	0.89	0.552525
ERR3482305	Hybrid_F2	119	F2	0.89	0.552525
ERR3482305	Hybrid_F2	74	F2	0.89	0.552525
ERR3482305	Hybrid_F2	6	F2	0.89	0.552525
ERR3482306	Hybrid_F2	5371	F2	0.39	0.753947
ERR3482306	Hybrid_F2	53	F2	0.39	0.753947
ERR3482306	Hybrid_F2	11565	F2	0.39	0.753947
ERR3482306	Hybrid_F2	2168	F2	0.39	0.753947
ERR3482306	Hybrid_F2	984	F2	0.39	0.753947
ERR3482306	Hybrid_F2	560	F2	0.39	0.753947
ERR3482306	Hybrid_F2	6133	F2	0.39	0.753947
ERR3482307	Hybrid_F2	2493	F2	0.86	0.56946
ERR3482307	Hybrid_F2	2889	F2	0.86	0.56946
ERR3482307	Hybrid_F2	1582	F2	0.86	0.56946
ERR3482307	Hybrid_F2	7411	F2	0.86	0.56946
ERR3482307	Hybrid_F2	3896	F2	0.86	0.56946
ERR3482307	Hybrid_F2	3288	F2	0.86	0.56946
ERR3482307	Hybrid_F2	394	F2	0.86	0.56946
ERR3482307	Hybrid_F2	651	F2	0.86	0.56946
ERR3482307	Hybrid_F2	4919	F2	0.86	0.56946
ERR3482309	Hybrid_F2	207	F2	2.85	0.264811
ERR3482309	Hybrid_F2	1	F2	2.85	0.264811
ERR3482309	Hybrid_F2	716	F2	2.85	0.264811
ERR3482309	Hybrid_F2	489	F2	2.85	0.264811
ERR3482309	Hybrid_F2	277	F2	2.85	0.264811
ERR3482309	Hybrid_F2	3	F2	2.85	0.264811
ERR3482309	Hybrid_F2	1566	F2	2.85	0.264811
ERR3482309	Hybrid_F2	73	F2	2.85	0.264811
ERR3482310	Hybrid_F2	125	F2	1.63	0.374829
ERR3482310	Hybrid_F2	779	F2	1.63	0.374829
ERR3482310	Hybrid_F2	772	F2	1.63	0.374829
ERR3482310	Hybrid_F2	750	F2	1.63	0.374829
ERR3482310	Hybrid_F2	308	F2	1.63	0.374829
ERR3482310	Hybrid_F2	3382	F2	1.63	0.374829
ERR3482310	Hybrid_F2	680	F2	1.63	0.374829
ERR3482310	Hybrid_F2	1614	F2	1.63	0.374829
ERR3482310	Hybrid_F2	249	F2	1.63	0.374829
ERR3482311	Hybrid_F2	10319	F2	0.5	0.6998
ERR3482311	Hybrid_F2	764	F2	0.5	0.6998
ERR3482311	Hybrid_F2	836	F2	0.5	0.6998
ERR3482311	Hybrid_F2	4554	F2	0.5	0.6998
ERR3482311	Hybrid_F2	8326	F2	0.5	0.6998
ERR3482311	Hybrid_F2	272	F2	0.5	0.6998
ERR3482311	Hybrid_F2	776	F2	0.5	0.6998
ERR3482311	Hybrid_F2	2237	F2	0.5	0.6998
ERR3482311	Hybrid_F2	1	F2	0.5	0.6998
ERR3482311	Hybrid_F2	1125	F2	0.5	0.6998
ERR3482311	Hybrid_F2	988	F2	0.5	0.6998
ERR3482311	Hybrid_F2	567	F2	0.5	0.6998
ERR3482311	Hybrid_F2	4970	F2	0.5	0.6998
ERR3482312	Hybrid_F2	26916	F2	0.36	0.776105
ERR3482312	Hybrid_F2	433	F2	0.36	0.776105
ERR3482312	Hybrid_F2	3261	F2	0.36	0.776105
ERR3482312	Hybrid_F2	24535	F2	0.36	0.776105
ERR3482312	Hybrid_F2	17783	F2	0.36	0.776105
ERR3482312	Hybrid_F2	998	F2	0.36	0.776105
ERR3482312	Hybrid_F2	576	F2	0.36	0.776105
ERR3482312	Hybrid_F2	189	F2	0.36	0.776105
ERR3482312	Hybrid_F2	7395	F2	0.36	0.776105
ERR3482312	Hybrid_F2	922	F2	0.36	0.776105
ERR3482313	Hybrid_F2	2008	F2	0.54	0.687394
ERR3482313	Hybrid_F2	4102	F2	0.54	0.687394
ERR3482313	Hybrid_F2	261	F2	0.54	0.687394
ERR3482313	Hybrid_F2	16142	F2	0.54	0.687394
ERR3482313	Hybrid_F2	2043	F2	0.54	0.687394
ERR3482313	Hybrid_F2	19258	F2	0.54	0.687394
ERR3482313	Hybrid_F2	15442	F2	0.54	0.687394
ERR3482313	Hybrid_F2	143	F2	0.54	0.687394
ERR3482314	Hybrid_F2	2353	F2	0.33	0.782969
ERR3482314	Hybrid_F2	2852	F2	0.33	0.782969
ERR3482314	Hybrid_F2	14742	F2	0.33	0.782969
ERR3482314	Hybrid_F2	986	F2	0.33	0.782969
ERR3482314	Hybrid_F2	1009	F2	0.33	0.782969
ERR3482314	Hybrid_F2	13377	F2	0.33	0.782969
ERR3482314	Hybrid_F2	5720	F2	0.33	0.782969
ERR3482314	Hybrid_F2	5162	F2	0.33	0.782969
ERR3482314	Hybrid_F2	52	F2	0.33	0.782969
ERR3482314	Hybrid_F2	13902	F2	0.33	0.782969
ERR3482314	Hybrid_F2	2469	F2	0.33	0.782969
ERR3482315	Hybrid_F2	817	F2	0.93	0.544274
ERR3482315	Hybrid_F2	14	F2	0.93	0.544274
ERR3482315	Hybrid_F2	466	F2	0.93	0.544274
ERR3482315	Hybrid_F2	317	F2	0.93	0.544274
ERR3482315	Hybrid_F2	231	F2	0.93	0.544274
ERR3482315	Hybrid_F2	1273	F2	0.93	0.544274
ERR3482315	Hybrid_F2	93	F2	0.93	0.544274
ERR3482316	Hybrid_F2	1363	F2	0.63	0.650238
ERR3482316	Hybrid_F2	579	F2	0.63	0.650238
ERR3482316	Hybrid_F2	1535	F2	0.63	0.650238
ERR3482316	Hybrid_F2	4768	F2	0.63	0.650238
ERR3482316	Hybrid_F2	2739	F2	0.63	0.650238
ERR3482317	Hybrid_F2	16852	F2	3.15	0.235396
ERR3482317	Hybrid_F2	461	F2	3.15	0.235396
ERR3482317	Hybrid_F2	999	F2	3.15	0.235396
ERR3482317	Hybrid_F2	135	F2	3.15	0.235396
ERR3482317	Hybrid_F2	3975	F2	3.15	0.235396
ERR3482317	Hybrid_F2	2422	F2	3.15	0.235396
ERR3482317	Hybrid_F2	614	F2	3.15	0.235396
ERR3482318	Hybrid_F2	195	F2	1.19	0.475911
ERR3482318	Hybrid_F2	1184	F2	1.19	0.475911
ERR3482318	Hybrid_F2	398	F2	1.19	0.475911
ERR3482318	Hybrid_F2	15	F2	1.19	0.475911
ERR3482318	Hybrid_F2	3122	F2	1.19	0.475911
ERR3482318	Hybrid_F2	1198	F2	1.19	0.475911
ERR3482318	Hybrid_F2	1921	F2	1.19	0.475911
ERR3482318	Hybrid_F2	2178	F2	1.19	0.475911
ERR3482318	Hybrid_F2	3729	F2	1.19	0.475911
ERR3482323	Hybrid_F2	814	F2	0.87	0.568345
ERR3482323	Hybrid_F2	918	F2	0.87	0.568345
ERR3482323	Hybrid_F2	1171	F2	0.87	0.568345
ERR3482323	Hybrid_F2	3185	F2	0.87	0.568345
ERR3482323	Hybrid_F2	71	F2	0.87	0.568345
ERR3482323	Hybrid_F2	2238	F2	0.87	0.568345
ERR3482323	Hybrid_F2	53	F2	0.87	0.568345
ERR3482323	Hybrid_F2	1622	F2	0.87	0.568345
ERR3482325	Hybrid_F2	303	F2	1.15	0.479664
ERR3482325	Hybrid_F2	1928	F2	1.15	0.479664
ERR3482325	Hybrid_F2	24147	F2	1.15	0.479664
ERR3482325	Hybrid_F2	535	F2	1.15	0.479664
ERR3482325	Hybrid_F2	2526	F2	1.15	0.479664
ERR3482325	Hybrid_F2	613	F2	1.15	0.479664
ERR3482326	Hybrid_F2	6248	F2	0.45	0.724962
ERR3482326	Hybrid_F2	3035	F2	0.45	0.724962
ERR3482326	Hybrid_F2	2	F2	0.45	0.724962
ERR3482326	Hybrid_F2	2898	F2	0.45	0.724962
ERR3482326	Hybrid_F2	7837	F2	0.45	0.724962
ERR3482326	Hybrid_F2	1979	F2	0.45	0.724962
ERR3482326	Hybrid_F2	2251	F2	0.45	0.724962
ERR3482327	Hybrid_F2	638	F2	0.35	0.77014
ERR3482327	Hybrid_F2	2830	F2	0.35	0.77014
ERR3482327	Hybrid_F2	3070	F2	0.35	0.77014
ERR3482327	Hybrid_F2	5208	F2	0.35	0.77014
ERR3482327	Hybrid_F2	7097	F2	0.35	0.77014
ERR3482327	Hybrid_F2	1138	F2	0.35	0.77014
ERR3482327	Hybrid_F2	34	F2	0.35	0.77014
ERR3482327	Hybrid_F2	748	F2	0.35	0.77014
ERR3482327	Hybrid_F2	1250	F2	0.35	0.77014
ERR3482327	Hybrid_F2	6504	F2	0.35	0.77014
ERR3482328	Hybrid_F2	401	F2	0.58	0.668074
ERR3482328	Hybrid_F2	4182	F2	0.58	0.668074
ERR3482328	Hybrid_F2	4854	F2	0.58	0.668074
ERR3482328	Hybrid_F2	2435	F2	0.58	0.668074
ERR3482328	Hybrid_F2	1755	F2	0.58	0.668074
ERR3482329	Hybrid_F2	521	F2	0.6	0.656241
ERR3482329	Hybrid_F2	107	F2	0.6	0.656241
ERR3482329	Hybrid_F2	1639	F2	0.6	0.656241
ERR3482329	Hybrid_F2	2656	F2	0.6	0.656241
ERR3482329	Hybrid_F2	2277	F2	0.6	0.656241
ERR3482329	Hybrid_F2	248	F2	0.6	0.656241
ERR3482329	Hybrid_F2	10032	F2	0.6	0.656241
ERR3482329	Hybrid_F2	1803	F2	0.6	0.656241
ERR3482329	Hybrid_F2	4877	F2	0.6	0.656241
ERR3482329	Hybrid_F2	4498	F2	0.6	0.656241
ERR3482329	Hybrid_F2	435	F2	0.6	0.656241
ERR3482330	Hybrid_F2	36122	F2	0.32	0.789083
ERR3482330	Hybrid_F2	2610	F2	0.32	0.789083
ERR3482330	Hybrid_F2	179	F2	0.32	0.789083
ERR3482330	Hybrid_F2	2016	F2	0.32	0.789083
ERR3482330	Hybrid_F2	107	F2	0.32	0.789083
ERR3482330	Hybrid_F2	10223	F2	0.32	0.789083
ERR3482331	Hybrid_F2	2155	F2	0.73	0.607339
ERR3482331	Hybrid_F2	5290	F2	0.73	0.607339
ERR3482331	Hybrid_F2	425	F2	0.73	0.607339
ERR3482331	Hybrid_F2	138	F2	0.73	0.607339
ERR3482331	Hybrid_F2	2130	F2	0.73	0.607339
ERR3482331	Hybrid_F2	3586	F2	0.73	0.607339
ERR3482331	Hybrid_F2	2506	F2	0.73	0.607339
ERR3482331	Hybrid_F2	5935	F2	0.73	0.607339
ERR3482331	Hybrid_F2	2056	F2	0.73	0.607339
ERR3482331	Hybrid_F2	416	F2	0.73	0.607339
ERR3482331	Hybrid_F2	270	F2	0.73	0.607339
ERR3482331	Hybrid_F2	138	F2	0.73	0.607339
ERR3482332	Hybrid_F2	635	F2	1.87	0.342556
ERR3482332	Hybrid_F2	635	F2	1.87	0.342556
ERR3482332	Hybrid_F2	254	F2	1.87	0.342556
ERR3482332	Hybrid_F2	3	F2	1.87	0.342556
ERR3482332	Hybrid_F2	211	F2	1.87	0.342556
ERR3482334	Hybrid_F2	533	F2	1.27	0.446548
ERR3482334	Hybrid_F2	6235	F2	1.27	0.446548
ERR3482334	Hybrid_F2	38	F2	1.27	0.446548
ERR3482334	Hybrid_F2	1763	F2	1.27	0.446548
ERR3482334	Hybrid_F2	288	F2	1.27	0.446548
ERR3482334	Hybrid_F2	731	F2	1.27	0.446548
ERR3482334	Hybrid_F2	262	F2	1.27	0.446548
ERR3482334	Hybrid_F2	3192	F2	1.27	0.446548
ERR3482334	Hybrid_F2	301	F2	1.27	0.446548
ERR3482335	Hybrid_F2	10603	F2	0.97	0.536685
ERR3482335	Hybrid_F2	10934	F2	0.97	0.536685
ERR3482335	Hybrid_F2	171	F2	0.97	0.536685
ERR3482335	Hybrid_F2	364	F2	0.97	0.536685
ERR3482335	Hybrid_F2	1938	F2	0.97	0.536685
ERR3482335	Hybrid_F2	1332	F2	0.97	0.536685
ERR3482335	Hybrid_F2	1639	F2	0.97	0.536685
ERR3482335	Hybrid_F2	7645	F2	0.97	0.536685
ERR3482335	Hybrid_F2	2569	F2	0.97	0.536685
ERR3482335	Hybrid_F2	2172	F2	0.97	0.536685
ERR3482336	Hybrid_F2	1030	F2	0.9	0.547601
ERR3482336	Hybrid_F2	4684	F2	0.9	0.547601
ERR3482336	Hybrid_F2	2898	F2	0.9	0.547601
ERR3482337	Hybrid_F2	12652	F2	0.38	0.761951
ERR3482337	Hybrid_F2	1183	F2	0.38	0.761951
ERR3482337	Hybrid_F2	1432	F2	0.38	0.761951
ERR3482337	Hybrid_F2	98	F2	0.38	0.761951
ERR3482339	Hybrid_F2	1827	F2	1.14	0.482929
ERR3482339	Hybrid_F2	432	F2	1.14	0.482929
ERR3482339	Hybrid_F2	220	F2	1.14	0.482929
ERR3482339	Hybrid_F2	931	F2	1.14	0.482929
ERR3482339	Hybrid_F2	5287	F2	1.14	0.482929
ERR3482339	Hybrid_F2	195	F2	1.14	0.482929
ERR3482339	Hybrid_F2	11	F2	1.14	0.482929
ERR3482340	Hybrid_F2	1	F2	1.43	0.430152
ERR3482340	Hybrid_F2	820	F2	1.43	0.430152
ERR3482340	Hybrid_F2	1008	F2	1.43	0.430152
ERR3482340	Hybrid_F2	11	F2	1.43	0.430152
ERR3482340	Hybrid_F2	392	F2	1.43	0.430152
ERR3482340	Hybrid_F2	873	F2	1.43	0.430152
ERR3482340	Hybrid_F2	11238	F2	1.43	0.430152
ERR3482340	Hybrid_F2	2728	F2	1.43	0.430152
ERR3482341	Hybrid_F2	547	F2	2.45	0.282274
ERR3482341	Hybrid_F2	526	F2	2.45	0.282274
ERR3482341	Hybrid_F2	173	F2	2.45	0.282274
ERR3482341	Hybrid_F2	427	F2	2.45	0.282274
ERR3482341	Hybrid_F2	2499	F2	2.45	0.282274
ERR3482341	Hybrid_F2	1095	F2	2.45	0.282274
ERR3482341	Hybrid_F2	438	F2	2.45	0.282274
ERR3482341	Hybrid_F2	111	F2	2.45	0.282274
ERR3482342	Hybrid_F2	150007	F2	1.02	0.517748
ERR3482342	Hybrid_F2	459	F2	1.02	0.517748
ERR3482342	Hybrid_F2	2055	F2	1.02	0.517748
ERR3482342	Hybrid_F2	1240	F2	1.02	0.517748
ERR3482342	Hybrid_F2	6	F2	1.02	0.517748
ERR3482342	Hybrid_F2	218	F2	1.02	0.517748
ERR3482342	Hybrid_F2	16650	F2	1.02	0.517748
ERR3482342	Hybrid_F2	170	F2	1.02	0.517748
ERR3482343	Hybrid_F2	749	F2	0.44	0.724115
ERR3482343	Hybrid_F2	3414	F2	0.44	0.724115
ERR3482343	Hybrid_F2	1998	F2	0.44	0.724115
ERR3482343	Hybrid_F2	2485	F2	0.44	0.724115
ERR3482343	Hybrid_F2	5531	F2	0.44	0.724115
ERR3482343	Hybrid_F2	371	F2	0.44	0.724115
ERR3482343	Hybrid_F2	3478	F2	0.44	0.724115
ERR3482343	Hybrid_F2	13614	F2	0.44	0.724115
ERR3482343	Hybrid_F2	4824	F2	0.44	0.724115
ERR3482345	Hybrid_F2	1042	F2	1.18	0.478669
ERR3482345	Hybrid_F2	1002	F2	1.18	0.478669
ERR3482345	Hybrid_F2	2275	F2	1.18	0.478669
ERR3482345	Hybrid_F2	619	F2	1.18	0.478669
ERR3482345	Hybrid_F2	1265	F2	1.18	0.478669
ERR3482345	Hybrid_F2	8921	F2	1.18	0.478669
ERR3482345	Hybrid_F2	4405	F2	1.18	0.478669
ERR3482346	Hybrid_F2	2586	F2	0.42	0.743613
ERR3482346	Hybrid_F2	3576	F2	0.42	0.743613
ERR3482346	Hybrid_F2	1046	F2	0.42	0.743613
ERR3482346	Hybrid_F2	136	F2	0.42	0.743613
ERR3482346	Hybrid_F2	7284	F2	0.42	0.743613
ERR3482346	Hybrid_F2	2429	F2	0.42	0.743613
ERR3482346	Hybrid_F2	4048	F2	0.42	0.743613
ERR3482346	Hybrid_F2	5336	F2	0.42	0.743613
ERR3482347	Hybrid_F2	1794	F2	1.35	0.444019
ERR3482347	Hybrid_F2	4551	F2	1.35	0.444019
ERR3482347	Hybrid_F2	900	F2	1.35	0.444019
ERR3482347	Hybrid_F2	430	F2	1.35	0.444019
ERR3482347	Hybrid_F2	2165	F2	1.35	0.444019
ERR3482347	Hybrid_F2	2008	F2	1.35	0.444019
ERR3482347	Hybrid_F2	963	F2	1.35	0.444019
ERR3482347	Hybrid_F2	16333	F2	1.35	0.444019
ERR3482347	Hybrid_F2	975	F2	1.35	0.444019
ERR3482347	Hybrid_F2	966	F2	1.35	0.444019
ERR3482348	Hybrid_F2	2381	F2	0.93	0.550315
ERR3482348	Hybrid_F2	38	F2	0.93	0.550315
ERR3482348	Hybrid_F2	20050	F2	0.93	0.550315
ERR3482348	Hybrid_F2	6	F2	0.93	0.550315
ERR3482348	Hybrid_F2	2158	F2	0.93	0.550315
ERR3482348	Hybrid_F2	3227	F2	0.93	0.550315
ERR3482348	Hybrid_F2	88	F2	0.93	0.550315
ERR3482348	Hybrid_F2	306	F2	0.93	0.550315
ERR3482348	Hybrid_F2	2643	F2	0.93	0.550315
ERR3482349	Hybrid_F2	1566	F2	2.93	0.237269
ERR3482349	Hybrid_F2	1673	F2	2.93	0.237269
ERR3482349	Hybrid_F2	587	F2	2.93	0.237269
ERR3482349	Hybrid_F2	227	F2	2.93	0.237269
ERR3482349	Hybrid_F2	135	F2	2.93	0.237269
ERR3482349	Hybrid_F2	941	F2	2.93	0.237269
ERR3482349	Hybrid_F2	3422	F2	2.93	0.237269
ERR3482349	Hybrid_F2	2537	F2	2.93	0.237269
ERR3482349	Hybrid_F2	2653	F2	2.93	0.237269
ERR3482350	Hybrid_F2	2213	F2	0.41	0.746422
ERR3482350	Hybrid_F2	900	F2	0.41	0.746422
ERR3482350	Hybrid_F2	2224	F2	0.41	0.746422
ERR3482350	Hybrid_F2	2109	F2	0.41	0.746422
ERR3482350	Hybrid_F2	2996	F2	0.41	0.746422
ERR3482350	Hybrid_F2	12403	F2	0.41	0.746422
ERR3482350	Hybrid_F2	1935	F2	0.41	0.746422
ERR3482351	Hybrid_F2	198	F2	0.77	0.590243
ERR3482351	Hybrid_F2	3702	F2	0.77	0.590243
ERR3482351	Hybrid_F2	435	F2	0.77	0.590243
ERR3482351	Hybrid_F2	491	F2	0.77	0.590243
ERR3482351	Hybrid_F2	681	F2	0.77	0.590243
ERR3482351	Hybrid_F2	24	F2	0.77	0.590243
ERR3482352	Hybrid_F2	6001	F2	0.61	0.655196
ERR3482352	Hybrid_F2	1247	F2	0.61	0.655196
ERR3482352	Hybrid_F2	1149	F2	0.61	0.655196
ERR3482352	Hybrid_F2	1602	F2	0.61	0.655196
ERR3482352	Hybrid_F2	16577	F2	0.61	0.655196
ERR3482352	Hybrid_F2	1026	F2	0.61	0.655196
ERR3482352	Hybrid_F2	533	F2	0.61	0.655196
ERR3482352	Hybrid_F2	3984	F2	0.61	0.655196
ERR3482352	Hybrid_F2	162	F2	0.61	0.655196
ERR3482352	Hybrid_F2	349	F2	0.61	0.655196
ERR3482352	Hybrid_F2	8712	F2	0.61	0.655196
ERR3482353	Hybrid_F2	1772	F2	1.12	0.488332
ERR3482353	Hybrid_F2	292	F2	1.12	0.488332
ERR3482353	Hybrid_F2	2000	F2	1.12	0.488332
ERR3482353	Hybrid_F2	4150	F2	1.12	0.488332
ERR3482353	Hybrid_F2	4684	F2	1.12	0.488332
ERR3482353	Hybrid_F2	6969	F2	1.12	0.488332
ERR3482353	Hybrid_F2	144	F2	1.12	0.488332
ERR3482353	Hybrid_F2	1841	F2	1.12	0.488332
ERR3482354	Hybrid_F2	1406	F2	0.46	0.719229
ERR3482354	Hybrid_F2	234	F2	0.46	0.719229
ERR3482354	Hybrid_F2	3586	F2	0.46	0.719229
ERR3482354	Hybrid_F2	4219	F2	0.46	0.719229
ERR3482354	Hybrid_F2	451	F2	0.46	0.719229
ERR3482354	Hybrid_F2	2562	F2	0.46	0.719229
ERR3482354	Hybrid_F2	961	F2	0.46	0.719229
ERR3482354	Hybrid_F2	547	F2	0.46	0.719229
ERR3482354	Hybrid_F2	3254	F2	0.46	0.719229
ERR3482354	Hybrid_F2	305	F2	0.46	0.719229
ERR3482354	Hybrid_F2	717	F2	0.46	0.719229
ERR3482354	Hybrid_F2	2405	F2	0.46	0.719229
ERR3482354	Hybrid_F2	1298	F2	0.46	0.719229
ERR3482355	Hybrid_F2	27085	F2	0.42	0.743858
ERR3482355	Hybrid_F2	1338	F2	0.42	0.743858
ERR3482355	Hybrid_F2	4358	F2	0.42	0.743858
ERR3482355	Hybrid_F2	5891	F2	0.42	0.743858
ERR3482355	Hybrid_F2	4225	F2	0.42	0.743858
ERR3482355	Hybrid_F2	515	F2	0.42	0.743858
ERR3482355	Hybrid_F2	562	F2	0.42	0.743858
ERR3482355	Hybrid_F2	19299	F2	0.42	0.743858
ERR3482356	Hybrid_F2	914	F2	1.18	0.480563
ERR3482356	Hybrid_F2	7389	F2	1.18	0.480563
ERR3482356	Hybrid_F2	1149	F2	1.18	0.480563
ERR3482356	Hybrid_F2	1097	F2	1.18	0.480563
ERR3482356	Hybrid_F2	3382	F2	1.18	0.480563
ERR3482357	Hybrid_F2	85472	F2	1.34	0.441909
ERR3482357	Hybrid_F2	38	F2	1.34	0.441909
ERR3482357	Hybrid_F2	1065	F2	1.34	0.441909
ERR3482357	Hybrid_F2	2537	F2	1.34	0.441909
ERR3482357	Hybrid_F2	3915	F2	1.34	0.441909
ERR3482357	Hybrid_F2	458	F2	1.34	0.441909
ERR3482357	Hybrid_F2	796	F2	1.34	0.441909
ERR3482358	Hybrid_F2	3109	F2	1.43	0.415374
ERR3482358	Hybrid_F2	2546	F2	1.43	0.415374
ERR3482358	Hybrid_F2	415	F2	1.43	0.415374
ERR3482358	Hybrid_F2	5283	F2	1.43	0.415374
ERR3482358	Hybrid_F2	1318	F2	1.43	0.415374
ERR3482358	Hybrid_F2	907	F2	1.43	0.415374
ERR3482358	Hybrid_F2	5649	F2	1.43	0.415374
ERR3482359	Hybrid_F2	7057	F2	0.55	0.678084
ERR3482359	Hybrid_F2	1311	F2	0.55	0.678084
ERR3482359	Hybrid_F2	6198	F2	0.55	0.678084
ERR3482359	Hybrid_F2	1488	F2	0.55	0.678084
ERR3482359	Hybrid_F2	2074	F2	0.55	0.678084
ERR3482359	Hybrid_F2	3664	F2	0.55	0.678084
ERR3482359	Hybrid_F2	3975	F2	0.55	0.678084
ERR3482359	Hybrid_F2	38	F2	0.55	0.678084
ERR3482359	Hybrid_F2	4395	F2	0.55	0.678084
ERR3482360	Hybrid_F2	357	F2	0.53	0.693166
ERR3482360	Hybrid_F2	875	F2	0.53	0.693166
ERR3482360	Hybrid_F2	176	F2	0.53	0.693166
ERR3482360	Hybrid_F2	829	F2	0.53	0.693166
ERR3482360	Hybrid_F2	1084	F2	0.53	0.693166
ERR3482360	Hybrid_F2	753	F2	0.53	0.693166
ERR3482360	Hybrid_F2	3603	F2	0.53	0.693166
ERR3482361	Hybrid_F2	268	F2	0.64	0.652181
ERR3482361	Hybrid_F2	115	F2	0.64	0.652181
ERR3482361	Hybrid_F2	6852	F2	0.64	0.652181
ERR3482361	Hybrid_F2	10236	F2	0.64	0.652181
ERR3482361	Hybrid_F2	4283	F2	0.64	0.652181
ERR3482361	Hybrid_F2	1330	F2	0.64	0.652181
ERR3482362	Hybrid_F2	8806	F2	0.57	0.67283
ERR3482362	Hybrid_F2	1328	F2	0.57	0.67283
ERR3482362	Hybrid_F2	67948	F2	0.57	0.67283
ERR3482362	Hybrid_F2	267	F2	0.57	0.67283
ERR3482362	Hybrid_F2	1207	F2	0.57	0.67283
ERR3482362	Hybrid_F2	1190	F2	0.57	0.67283
ERR3482362	Hybrid_F2	4746	F2	0.57	0.67283
ERR3482363	Hybrid_F2	7237	F2	0.76	0.603058
ERR3482363	Hybrid_F2	24630	F2	0.76	0.603058
ERR3482363	Hybrid_F2	4897	F2	0.76	0.603058
ERR3482363	Hybrid_F2	87	F2	0.76	0.603058
ERR3482363	Hybrid_F2	1155	F2	0.76	0.603058
ERR3482364	Hybrid_F2	2203	F2	1.32	0.434745
ERR3482364	Hybrid_F2	597	F2	1.32	0.434745
ERR3482364	Hybrid_F2	17	F2	1.32	0.434745
ERR3482364	Hybrid_F2	1874	F2	1.32	0.434745
ERR3482364	Hybrid_F2	162	F2	1.32	0.434745
ERR3482364	Hybrid_F2	48	F2	1.32	0.434745
ERR3482364	Hybrid_F2	114	F2	1.32	0.434745
ERR3482364	Hybrid_F2	814	F2	1.32	0.434745
ERR3482364	Hybrid_F2	468	F2	1.32	0.434745
ERR3482364	Hybrid_F2	394	F2	1.32	0.434745
ERR3482364	Hybrid_F2	370	F2	1.32	0.434745
ERR3482364	Hybrid_F2	241	F2	1.32	0.434745
ERR3482364	Hybrid_F2	746	F2	1.32	0.434745
ERR3482365	Hybrid_F2	814	F2	1.54	0.408976
ERR3482365	Hybrid_F2	10336	F2	1.54	0.408976
ERR3482365	Hybrid_F2	330	F2	1.54	0.408976
ERR3482365	Hybrid_F2	204	F2	1.54	0.408976
ERR3482365	Hybrid_F2	2515	F2	1.54	0.408976
ERR3482365	Hybrid_F2	721	F2	1.54	0.408976
ERR3482365	Hybrid_F2	3826	F2	1.54	0.408976
ERR3482365	Hybrid_F2	1214	F2	1.54	0.408976
ERR3482365	Hybrid_F2	65	F2	1.54	0.408976
ERR3482365	Hybrid_F2	90	F2	1.54	0.408976
ERR3482365	Hybrid_F2	956	F2	1.54	0.408976
ERR3482365	Hybrid_F2	354	F2	1.54	0.408976
ERR3482365	Hybrid_F2	6193	F2	1.54	0.408976
ERR3482366	Hybrid_F2	896	F2	0.9	0.566599
ERR3482366	Hybrid_F2	5033	F2	0.9	0.566599
ERR3482366	Hybrid_F2	1380	F2	0.9	0.566599
ERR3482366	Hybrid_F2	755	F2	0.9	0.566599
ERR3482366	Hybrid_F2	79	F2	0.9	0.566599
ERR3482366	Hybrid_F2	6309	F2	0.9	0.566599
ERR3482366	Hybrid_F2	137	F2	0.9	0.566599
ERR3482366	Hybrid_F2	1296	F2	0.9	0.566599
ERR3482366	Hybrid_F2	5243	F2	0.9	0.566599
ERR3482366	Hybrid_F2	622	F2	0.9	0.566599
ERR3482368	Hybrid_F2	55218	F2	0.69	0.641579
ERR3482368	Hybrid_F2	4	F2	0.69	0.641579
ERR3482368	Hybrid_F2	8174	F2	0.69	0.641579
ERR3482368	Hybrid_F2	3479	F2	0.69	0.641579
ERR3482368	Hybrid_F2	3446	F2	0.69	0.641579
ERR3482368	Hybrid_F2	815	F2	0.69	0.641579
ERR3482368	Hybrid_F2	5774	F2	0.69	0.641579
ERR3482368	Hybrid_F2	3977	F2	0.69	0.641579
ERR3482368	Hybrid_F2	634	F2	0.69	0.641579
ERR3482368	Hybrid_F2	1054	F2	0.69	0.641579
ERR3482369	Hybrid_F2	1092	F2	0.88	0.565592
ERR3482369	Hybrid_F2	1063	F2	0.88	0.565592
ERR3482369	Hybrid_F2	8384	F2	0.88	0.565592
ERR3482369	Hybrid_F2	1020	F2	0.88	0.565592
ERR3482369	Hybrid_F2	784	F2	0.88	0.565592
ERR3482369	Hybrid_F2	1346	F2	0.88	0.565592
ERR3482369	Hybrid_F2	19	F2	0.88	0.565592
ERR3482372	Hybrid_F2	463	F2	2.53	0.288358
ERR3482372	Hybrid_F2	706	F2	2.53	0.288358
ERR3482372	Hybrid_F2	3052	F2	2.53	0.288358
ERR3482372	Hybrid_F2	140568	F2	2.53	0.288358
ERR3482372	Hybrid_F2	2311	F2	2.53	0.288358
ERR3482372	Hybrid_F2	2358	F2	2.53	0.288358
ERR3482372	Hybrid_F2	2445	F2	2.53	0.288358
ERR3482372	Hybrid_F2	6031	F2	2.53	0.288358
ERR3482373	Hybrid_F2	64219	F2	1.92	0.359918
ERR3482373	Hybrid_F2	1485	F2	1.92	0.359918
ERR3482373	Hybrid_F2	1194	F2	1.92	0.359918
ERR3482373	Hybrid_F2	1148	F2	1.92	0.359918
ERR3482373	Hybrid_F2	2	F2	1.92	0.359918
ERR3482373	Hybrid_F2	391	F2	1.92	0.359918
ERR3482373	Hybrid_F2	40	F2	1.92	0.359918
ERR3482373	Hybrid_F2	742	F2	1.92	0.359918
ERR3482373	Hybrid_F2	16	F2	1.92	0.359918
ERR3482377	Hybrid_F2	490	F2	2.35	0.295789
ERR3482377	Hybrid_F2	831	F2	2.35	0.295789
ERR3482377	Hybrid_F2	689	F2	2.35	0.295789
ERR3482377	Hybrid_F2	179	F2	2.35	0.295789
ERR3482377	Hybrid_F2	1266	F2	2.35	0.295789
ERR3482378	Hybrid_F2	896	F2	2.78	0.27539
ERR3482378	Hybrid_F2	11920	F2	2.78	0.27539
ERR3482378	Hybrid_F2	909	F2	2.78	0.27539
ERR3482378	Hybrid_F2	829	F2	2.78	0.27539
ERR3482378	Hybrid_F2	417	F2	2.78	0.27539
ERR3482378	Hybrid_F2	150	F2	2.78	0.27539
ERR3482378	Hybrid_F2	6490	F2	2.78	0.27539
ERR3482378	Hybrid_F2	5637	F2	2.78	0.27539
ERR3482378	Hybrid_F2	60	F2	2.78	0.27539
ERR3482379	Hybrid_F2	394	F2	2.01	0.327873
ERR3482379	Hybrid_F2	2307	F2	2.01	0.327873
ERR3482379	Hybrid_F2	87	F2	2.01	0.327873
ERR3482379	Hybrid_F2	2481	F2	2.01	0.327873
ERR3482379	Hybrid_F2	86	F2	2.01	0.327873
ERR3482379	Hybrid_F2	850	F2	2.01	0.327873
ERR3482379	Hybrid_F2	3985	F2	2.01	0.327873
ERR3482379	Hybrid_F2	334	F2	2.01	0.327873
ERR3482379	Hybrid_F2	32	F2	2.01	0.327873
ERR3482379	Hybrid_F2	48	F2	2.01	0.327873
ERR3482380	Hybrid_F2	2597	F2	2.42	0.31749
ERR3482380	Hybrid_F2	2833	F2	2.42	0.31749
ERR3482380	Hybrid_F2	74	F2	2.42	0.31749
ERR3482380	Hybrid_F2	169	F2	2.42	0.31749
ERR3482380	Hybrid_F2	1904	F2	2.42	0.31749
ERR3482380	Hybrid_F2	2961	F2	2.42	0.31749
ERR3482380	Hybrid_F2	59	F2	2.42	0.31749
ERR3482380	Hybrid_F2	1081	F2	2.42	0.31749
ERR3482381	Hybrid_F2	1301	F2	1.68	0.39694
ERR3482381	Hybrid_F2	1018	F2	1.68	0.39694
ERR3482381	Hybrid_F2	30675	F2	1.68	0.39694
ERR3482381	Hybrid_F2	864	F2	1.68	0.39694
ERR3482381	Hybrid_F2	444	F2	1.68	0.39694
ERR3482381	Hybrid_F2	9209	F2	1.68	0.39694
ERR3482381	Hybrid_F2	115	F2	1.68	0.39694
ERR3482381	Hybrid_F2	906	F2	1.68	0.39694
ERR3482381	Hybrid_F2	970	F2	1.68	0.39694
ERR3482382	Hybrid_F2	1528	F2	2.44	0.288873
ERR3482382	Hybrid_F2	39	F2	2.44	0.288873
ERR3482382	Hybrid_F2	1969	F2	2.44	0.288873
ERR3482382	Hybrid_F2	49	F2	2.44	0.288873
ERR3482382	Hybrid_F2	666	F2	2.44	0.288873
ERR3482382	Hybrid_F2	4313	F2	2.44	0.288873
ERR3482382	Hybrid_F2	646	F2	2.44	0.288873
ERR3482383	Hybrid_F2	3539	F2	2.33	0.28876
ERR3482383	Hybrid_F2	306	F2	2.33	0.28876
ERR3482383	Hybrid_F2	2029	F2	2.33	0.28876
ERR3482383	Hybrid_F2	586	F2	2.33	0.28876
ERR3482383	Hybrid_F2	750	F2	2.33	0.28876
ERR3482383	Hybrid_F2	381	F2	2.33	0.28876
ERR3482383	Hybrid_F2	1529	F2	2.33	0.28876
ERR3482383	Hybrid_F2	537	F2	2.33	0.28876
ERR3482383	Hybrid_F2	2402	F2	2.33	0.28876
ERR3482384	Hybrid_F2	1381	F2	3.25	0.245324
ERR3482384	Hybrid_F2	26582	F2	3.25	0.245324
ERR3482384	Hybrid_F2	1455	F2	3.25	0.245324
ERR3482384	Hybrid_F2	1139	F2	3.25	0.245324
ERR3482384	Hybrid_F2	953	F2	3.25	0.245324
ERR3482384	Hybrid_F2	1476	F2	3.25	0.245324
ERR3482384	Hybrid_F2	659	F2	3.25	0.245324
ERR3482385	Hybrid_F2	655	F2	1.54	0.398972
ERR3482385	Hybrid_F2	371	F2	1.54	0.398972
ERR3482385	Hybrid_F2	8534	F2	1.54	0.398972
ERR3482385	Hybrid_F2	2409	F2	1.54	0.398972
ERR3482385	Hybrid_F2	551	F2	1.54	0.398972
ERR3482385	Hybrid_F2	492	F2	1.54	0.398972
ERR3482385	Hybrid_F2	181	F2	1.54	0.398972
ERR3482385	Hybrid_F2	470	F2	1.54	0.398972
ERR3482385	Hybrid_F2	110	F2	1.54	0.398972
ERR3482386	Hybrid_F2	2169	F2	1.6	0.391031
ERR3482386	Hybrid_F2	2453	F2	1.6	0.391031
ERR3482386	Hybrid_F2	710	F2	1.6	0.391031
ERR3482386	Hybrid_F2	112	F2	1.6	0.391031
ERR3482386	Hybrid_F2	189	F2	1.6	0.391031
ERR3482386	Hybrid_F2	6574	F2	1.6	0.391031
ERR3482386	Hybrid_F2	2461	F2	1.6	0.391031
ERR3482386	Hybrid_F2	498	F2	1.6	0.391031
ERR3482386	Hybrid_F2	1597	F2	1.6	0.391031
ERR3482386	Hybrid_F2	648	F2	1.6	0.391031
ERR3482386	Hybrid_F2	1969	F2	1.6	0.391031
ERR3482387	Hybrid_F2	2245	F2	1.39	0.427188
ERR3482387	Hybrid_F2	2319	F2	1.39	0.427188
ERR3482387	Hybrid_F2	494	F2	1.39	0.427188
ERR3482387	Hybrid_F2	189	F2	1.39	0.427188
ERR3482387	Hybrid_F2	403	F2	1.39	0.427188
ERR3482387	Hybrid_F2	181	F2	1.39	0.427188
ERR3482387	Hybrid_F2	966	F2	1.39	0.427188
ERR3482387	Hybrid_F2	873	F2	1.39	0.427188
ERR3482387	Hybrid_F2	114	F2	1.39	0.427188
ERR3482388	Hybrid_F2	1386	F2	1.31	0.447283
ERR3482388	Hybrid_F2	802	F2	1.31	0.447283
ERR3482388	Hybrid_F2	1128	F2	1.31	0.447283
ERR3482388	Hybrid_F2	1262	F2	1.31	0.447283
ERR3482388	Hybrid_F2	2423	F2	1.31	0.447283
ERR3482388	Hybrid_F2	610	F2	1.31	0.447283
ERR3482388	Hybrid_F2	690	F2	1.31	0.447283
ERR3482389	Hybrid_F2	3170	F2	2	0.329862
ERR3482389	Hybrid_F2	1828	F2	2	0.329862
ERR3482389	Hybrid_F2	3250	F2	2	0.329862
ERR3482389	Hybrid_F2	745	F2	2	0.329862
ERR3482389	Hybrid_F2	1404	F2	2	0.329862
ERR3482390	Hybrid_F2	590	F2	2.45	0.291424
ERR3482390	Hybrid_F2	1724	F2	2.45	0.291424
ERR3482390	Hybrid_F2	335	F2	2.45	0.291424
ERR3482390	Hybrid_F2	2827	F2	2.45	0.291424
ERR3482390	Hybrid_F2	2174	F2	2.45	0.291424
ERR3482390	Hybrid_F2	2287	F2	2.45	0.291424
ERR3482390	Hybrid_F2	3006	F2	2.45	0.291424
ERR3482391	Hybrid_F2	350	F2	1.88	0.360419
ERR3482391	Hybrid_F2	3667	F2	1.88	0.360419
ERR3482391	Hybrid_F2	221	F2	1.88	0.360419
ERR3482391	Hybrid_F2	521	F2	1.88	0.360419
ERR3482391	Hybrid_F2	1037	F2	1.88	0.360419
ERR3482391	Hybrid_F2	544	F2	1.88	0.360419
ERR3482391	Hybrid_F2	182	F2	1.88	0.360419
ERR3482391	Hybrid_F2	1113	F2	1.88	0.360419
ERR3482391	Hybrid_F2	146	F2	1.88	0.360419
ERR3482391	Hybrid_F2	1675	F2	1.88	0.360419
ERR3482391	Hybrid_F2	1457	F2	1.88	0.360419
ERR3482392	Hybrid_F2	47402	F2	2.19	0.312755
ERR3482392	Hybrid_F2	3005	F2	2.19	0.312755
ERR3482392	Hybrid_F2	45	F2	2.19	0.312755
ERR3482392	Hybrid_F2	846	F2	2.19	0.312755
ERR3482392	Hybrid_F2	774	F2	2.19	0.312755
ERR3482392	Hybrid_F2	143	F2	2.19	0.312755
ERR3482392	Hybrid_F2	2329	F2	2.19	0.312755
ERR3482392	Hybrid_F2	374	F2	2.19	0.312755
ERR3482392	Hybrid_F2	1606	F2	2.19	0.312755
ERR3482392	Hybrid_F2	307	F2	2.19	0.312755
ERR3482392	Hybrid_F2	109	F2	2.19	0.312755
ERR3482392	Hybrid_F2	1988	F2	2.19	0.312755
ERR3482392	Hybrid_F2	50	F2	2.19	0.312755
ERR3482393	Hybrid_F2	1171	F2	1.67	0.371094
ERR3482393	Hybrid_F2	2344	F2	1.67	0.371094
ERR3482393	Hybrid_F2	486	F2	1.67	0.371094
ERR3482393	Hybrid_F2	616	F2	1.67	0.371094
ERR3482394	Hybrid_F2	112	F2	1.61	0.388752
ERR3482394	Hybrid_F2	477	F2	1.61	0.388752
ERR3482394	Hybrid_F2	4371	F2	1.61	0.388752
ERR3482394	Hybrid_F2	124	F2	1.61	0.388752
ERR3482394	Hybrid_F2	470	F2	1.61	0.388752
ERR3482394	Hybrid_F2	816	F2	1.61	0.388752
ERR3482394	Hybrid_F2	162	F2	1.61	0.388752
ERR3482394	Hybrid_F2	2470	F2	1.61	0.388752
ERR3482394	Hybrid_F2	870	F2	1.61	0.388752
ERR3482395	Hybrid_F2	845	F2	1.85	0.341766
ERR3482395	Hybrid_F2	532	F2	1.85	0.341766
ERR3482395	Hybrid_F2	360	F2	1.85	0.341766
ERR3482395	Hybrid_F2	246	F2	1.85	0.341766
ERR3482395	Hybrid_F2	542	F2	1.85	0.341766
ERR3482395	Hybrid_F2	2061	F2	1.85	0.341766
ERR3482395	Hybrid_F2	734	F2	1.85	0.341766
ERR3482396	Hybrid_F2	540	F2	1.8	0.348975
ERR3482396	Hybrid_F2	4061	F2	1.8	0.348975
ERR3482396	Hybrid_F2	1796	F2	1.8	0.348975
ERR3482396	Hybrid_F2	1949	F2	1.8	0.348975
ERR3482396	Hybrid_F2	2375	F2	1.8	0.348975
ERR3482396	Hybrid_F2	702	F2	1.8	0.348975
ERR3482396	Hybrid_F2	235	F2	1.8	0.348975
ERR3482396	Hybrid_F2	154	F2	1.8	0.348975
ERR3482396	Hybrid_F2	785	F2	1.8	0.348975
ERR3482396	Hybrid_F2	250	F2	1.8	0.348975
ERR3482397	Hybrid_F2	438	F2	2.17	0.306816
ERR3482397	Hybrid_F2	642	F2	2.17	0.306816
ERR3482397	Hybrid_F2	1063	F2	2.17	0.306816
ERR3482397	Hybrid_F2	187	F2	2.17	0.306816
ERR3482397	Hybrid_F2	3195	F2	2.17	0.306816
ERR3482397	Hybrid_F2	2919	F2	2.17	0.306816
ERR3482398	Hybrid_F2	1923	F2	1.38	0.433879
ERR3482398	Hybrid_F2	2634	F2	1.38	0.433879
ERR3482398	Hybrid_F2	1424	F2	1.38	0.433879
ERR3482398	Hybrid_F2	1145	F2	1.38	0.433879
ERR3482398	Hybrid_F2	1316	F2	1.38	0.433879
ERR3482398	Hybrid_F2	1471	F2	1.38	0.433879
ERR3482399	Hybrid_F2	684	F2	1.21	0.468739
ERR3482399	Hybrid_F2	40	F2	1.21	0.468739
ERR3482399	Hybrid_F2	619	F2	1.21	0.468739
ERR3482399	Hybrid_F2	1079	F2	1.21	0.468739
ERR3482399	Hybrid_F2	2001	F2	1.21	0.468739
ERR3482399	Hybrid_F2	3401	F2	1.21	0.468739
ERR3482399	Hybrid_F2	212	F2	1.21	0.468739
ERR3482399	Hybrid_F2	23	F2	1.21	0.468739
ERR3482401	Hybrid_F2	1913	F2	2.49	0.286869
ERR3482401	Hybrid_F2	53	F2	2.49	0.286869
ERR3482401	Hybrid_F2	104	F2	2.49	0.286869
ERR3482401	Hybrid_F2	1467	F2	2.49	0.286869
ERR3482401	Hybrid_F2	140	F2	2.49	0.286869
ERR3482401	Hybrid_F2	831	F2	2.49	0.286869
ERR3482401	Hybrid_F2	3896	F2	2.49	0.286869
ERR3482401	Hybrid_F2	151	F2	2.49	0.286869
ERR3482401	Hybrid_F2	955	F2	2.49	0.286869
ERR3482402	Hybrid_F2	290	F2	2.41	0.282255
ERR3482402	Hybrid_F2	3896	F2	2.41	0.282255
ERR3482402	Hybrid_F2	1913	F2	2.41	0.282255
ERR3482402	Hybrid_F2	646	F2	2.41	0.282255
ERR3482403	Hybrid_F2	1425	F2	1.19	0.468508
ERR3482403	Hybrid_F2	783	F2	1.19	0.468508
ERR3482403	Hybrid_F2	607	F2	1.19	0.468508
ERR3482403	Hybrid_F2	1143	F2	1.19	0.468508
ERR3482403	Hybrid_F2	213	F2	1.19	0.468508
ERR3482403	Hybrid_F2	529	F2	1.19	0.468508
ERR3482403	Hybrid_F2	86	F2	1.19	0.468508
ERR3482403	Hybrid_F2	225	F2	1.19	0.468508
ERR3482403	Hybrid_F2	1369	F2	1.19	0.468508
ERR3482403	Hybrid_F2	2213	F2	1.19	0.468508
ERR3482403	Hybrid_F2	1807	F2	1.19	0.468508
ERR3482404	Hybrid_F2	1321	F2	1.05	0.510623
ERR3482404	Hybrid_F2	782	F2	1.05	0.510623
ERR3482404	Hybrid_F2	1578	F2	1.05	0.510623
ERR3482404	Hybrid_F2	2757	F2	1.05	0.510623
ERR3482404	Hybrid_F2	167	F2	1.05	0.510623
ERR3482404	Hybrid_F2	651	F2	1.05	0.510623
ERR3482404	Hybrid_F2	1982	F2	1.05	0.510623
ERR3482405	Hybrid_F2	820	F2	1.21	0.466741
ERR3482405	Hybrid_F2	920	F2	1.21	0.466741
ERR3482405	Hybrid_F2	1993	F2	1.21	0.466741
ERR3482405	Hybrid_F2	3811	F2	1.21	0.466741
ERR3482405	Hybrid_F2	1238	F2	1.21	0.466741
ERR3482405	Hybrid_F2	2974	F2	1.21	0.466741
ERR3482405	Hybrid_F2	1010	F2	1.21	0.466741
ERR3482405	Hybrid_F2	1	F2	1.21	0.466741
ERR3482405	Hybrid_F2	49	F2	1.21	0.466741
ERR3482406	Hybrid_F2	428	F2	0.88	0.565256
ERR3482406	Hybrid_F2	5475	F2	0.88	0.565256
ERR3482406	Hybrid_F2	1238	F2	0.88	0.565256
ERR3482406	Hybrid_F2	193	F2	0.88	0.565256
ERR3482406	Hybrid_F2	2803	F2	0.88	0.565256
ERR3482406	Hybrid_F2	866	F2	0.88	0.565256
ERR3482406	Hybrid_F2	3897	F2	0.88	0.565256
ERR3482406	Hybrid_F2	219	F2	0.88	0.565256
ERR3482406	Hybrid_F2	1850	F2	0.88	0.565256
ERR3482406	Hybrid_F2	124	F2	0.88	0.565256
ERR3482407	Hybrid_F2	719	F2	0.46	0.746524
ERR3482407	Hybrid_F2	5689	F2	0.46	0.746524
ERR3482407	Hybrid_F2	5399	F2	0.46	0.746524
ERR3482407	Hybrid_F2	2127	F2	0.46	0.746524
ERR3482407	Hybrid_F2	8315	F2	0.46	0.746524
ERR3482407	Hybrid_F2	987	F2	0.46	0.746524
ERR3482407	Hybrid_F2	1360	F2	0.46	0.746524
ERR3482407	Hybrid_F2	2986	F2	0.46	0.746524
ERR3482407	Hybrid_F2	4804	F2	0.46	0.746524
ERR3482407	Hybrid_F2	3594	F2	0.46	0.746524
ERR3482407	Hybrid_F2	9790	F2	0.46	0.746524
ERR3482408	Hybrid_F2	1776	F2	1.97	0.337508
ERR3482408	Hybrid_F2	107	F2	1.97	0.337508
ERR3482408	Hybrid_F2	437	F2	1.97	0.337508
ERR3482408	Hybrid_F2	13	F2	1.97	0.337508
ERR3482408	Hybrid_F2	303	F2	1.97	0.337508
ERR3482408	Hybrid_F2	15	F2	1.97	0.337508
ERR3482409	Hybrid_F2	1120	F2	1.6	0.385214
ERR3482409	Hybrid_F2	278	F2	1.6	0.385214
ERR3482409	Hybrid_F2	890	F2	1.6	0.385214
ERR3482409	Hybrid_F2	900	F2	1.6	0.385214
ERR3482409	Hybrid_F2	204	F2	1.6	0.385214
ERR3482409	Hybrid_F2	107	F2	1.6	0.385214
ERR3482409	Hybrid_F2	2616	F2	1.6	0.385214
ERR3482409	Hybrid_F2	59	F2	1.6	0.385214
ERR3482409	Hybrid_F2	412	F2	1.6	0.385214
ERR3482409	Hybrid_F2	1413	F2	1.6	0.385214
ERR3482409	Hybrid_F2	2153	F2	1.6	0.385214
ERR3482409	Hybrid_F2	2261	F2	1.6	0.385214
ERR3482410	Hybrid_F2	21	F2	1.61	0.387084
ERR3482410	Hybrid_F2	266	F2	1.61	0.387084
ERR3482410	Hybrid_F2	3193	F2	1.61	0.387084
ERR3482410	Hybrid_F2	2102	F2	1.61	0.387084
ERR3482410	Hybrid_F2	186	F2	1.61	0.387084
ERR3482410	Hybrid_F2	5	F2	1.61	0.387084
ERR3482410	Hybrid_F2	16	F2	1.61	0.387084
ERR3482410	Hybrid_F2	877	F2	1.61	0.387084
ERR3482410	Hybrid_F2	167	F2	1.61	0.387084
ERR3482412	Hybrid_F2	1023	F2	1.5	0.414987
ERR3482412	Hybrid_F2	593	F2	1.5	0.414987
ERR3482412	Hybrid_F2	449	F2	1.5	0.414987
ERR3482412	Hybrid_F2	345	F2	1.5	0.414987
ERR3482412	Hybrid_F2	516	F2	1.5	0.414987
ERR3482412	Hybrid_F2	2245	F2	1.5	0.414987
ERR3482412	Hybrid_F2	1372	F2	1.5	0.414987
ERR3482412	Hybrid_F2	160	F2	1.5	0.414987
ERR3482413	Hybrid_F2	147	F2	1.05	0.513997
ERR3482413	Hybrid_F2	3579	F2	1.05	0.513997
ERR3482413	Hybrid_F2	3947	F2	1.05	0.513997
ERR3482413	Hybrid_F2	259	F2	1.05	0.513997
ERR3482413	Hybrid_F2	1541	F2	1.05	0.513997
ERR3482413	Hybrid_F2	93	F2	1.05	0.513997
ERR3482413	Hybrid_F2	4833	F2	1.05	0.513997
ERR3482413	Hybrid_F2	952	F2	1.05	0.513997
ERR3482414	Hybrid_F2	1303	F2	1.41	0.431042
ERR3482414	Hybrid_F2	430	F2	1.41	0.431042
ERR3482414	Hybrid_F2	1209	F2	1.41	0.431042
ERR3482414	Hybrid_F2	3247	F2	1.41	0.431042
ERR3482414	Hybrid_F2	681	F2	1.41	0.431042
ERR3482414	Hybrid_F2	2156	F2	1.41	0.431042
ERR3482414	Hybrid_F2	586	F2	1.41	0.431042
ERR3482414	Hybrid_F2	78	F2	1.41	0.431042
ERR3482414	Hybrid_F2	2394	F2	1.41	0.431042
ERR3482414	Hybrid_F2	994	F2	1.41	0.431042
ERR3482415	Hybrid_F2	2824	F2	0.65	0.649533
ERR3482415	Hybrid_F2	1730	F2	0.65	0.649533
ERR3482415	Hybrid_F2	50028	F2	0.65	0.649533
ERR3482415	Hybrid_F2	2167	F2	0.65	0.649533
ERR3482415	Hybrid_F2	2641	F2	0.65	0.649533
ERR3482415	Hybrid_F2	3088	F2	0.65	0.649533
ERR3482415	Hybrid_F2	5767	F2	0.65	0.649533
ERR3482415	Hybrid_F2	1081	F2	0.65	0.649533
ERR3482415	Hybrid_F2	6230	F2	0.65	0.649533
ERR3482416	Hybrid_F2	901	F2	1.88	0.34815
ERR3482416	Hybrid_F2	5495	F2	1.88	0.34815
ERR3482416	Hybrid_F2	754	F2	1.88	0.34815
ERR3482416	Hybrid_F2	388	F2	1.88	0.34815
ERR3482416	Hybrid_F2	240	F2	1.88	0.34815
ERR3482416	Hybrid_F2	289	F2	1.88	0.34815
ERR3482416	Hybrid_F2	79	F2	1.88	0.34815
ERR3482416	Hybrid_F2	3685	F2	1.88	0.34815
ERR3482417	Hybrid_F2	775	F2	1.07	0.507075
ERR3482417	Hybrid_F2	273	F2	1.07	0.507075
ERR3482417	Hybrid_F2	1273	F2	1.07	0.507075
ERR3482417	Hybrid_F2	1148	F2	1.07	0.507075
ERR3482417	Hybrid_F2	149	F2	1.07	0.507075
ERR3482417	Hybrid_F2	2253	F2	1.07	0.507075
ERR3482417	Hybrid_F2	205	F2	1.07	0.507075
ERR3482417	Hybrid_F2	2992	F2	1.07	0.507075
ERR3482417	Hybrid_F2	212	F2	1.07	0.507075
ERR3482418	Hybrid_F2	115	F2	1.25	0.462799
ERR3482418	Hybrid_F2	517	F2	1.25	0.462799
ERR3482418	Hybrid_F2	49348	F2	1.25	0.462799
ERR3482418	Hybrid_F2	5796	F2	1.25	0.462799
ERR3482418	Hybrid_F2	2295	F2	1.25	0.462799
ERR3482418	Hybrid_F2	5571	F2	1.25	0.462799
ERR3482418	Hybrid_F2	566	F2	1.25	0.462799
ERR3482418	Hybrid_F2	10717	F2	1.25	0.462799
ERR3482418	Hybrid_F2	1224	F2	1.25	0.462799
ERR3482418	Hybrid_F2	4468	F2	1.25	0.462799
ERR3482419	Hybrid_F2	961	F2	1.22	0.46276
ERR3482419	Hybrid_F2	1907	F2	1.22	0.46276
ERR3482419	Hybrid_F2	675	F2	1.22	0.46276
ERR3482419	Hybrid_F2	5616	F2	1.22	0.46276
ERR3482419	Hybrid_F2	913	F2	1.22	0.46276
ERR3482419	Hybrid_F2	2717	F2	1.22	0.46276
ERR3482419	Hybrid_F2	2868	F2	1.22	0.46276
ERR3482420	Hybrid_F2	2092	F2	1.22	0.480638
ERR3482420	Hybrid_F2	418	F2	1.22	0.480638
ERR3482420	Hybrid_F2	254	F2	1.22	0.480638
ERR3482420	Hybrid_F2	17	F2	1.22	0.480638
ERR3482420	Hybrid_F2	2421	F2	1.22	0.480638
ERR3482420	Hybrid_F2	987	F2	1.22	0.480638
ERR3482420	Hybrid_F2	242	F2	1.22	0.480638
ERR3482420	Hybrid_F2	623	F2	1.22	0.480638
ERR3482420	Hybrid_F2	212	F2	1.22	0.480638
ERR3482421	Hybrid_F2	3523	F2	1.16	0.485091
ERR3482421	Hybrid_F2	2996	F2	1.16	0.485091
ERR3482421	Hybrid_F2	135	F2	1.16	0.485091
ERR3482421	Hybrid_F2	5101	F2	1.16	0.485091
ERR3482421	Hybrid_F2	921	F2	1.16	0.485091
ERR3482422	Hybrid_F2	197	F2	0.98	0.534959
ERR3482422	Hybrid_F2	991	F2	0.98	0.534959
ERR3482422	Hybrid_F2	523	F2	0.98	0.534959
ERR3482422	Hybrid_F2	56	F2	0.98	0.534959
ERR3482422	Hybrid_F2	912	F2	0.98	0.534959
ERR3482423	Hybrid_F2	71	F2	1.97	0.341923
ERR3482423	Hybrid_F2	393	F2	1.97	0.341923
ERR3482423	Hybrid_F2	414	F2	1.97	0.341923
ERR3482423	Hybrid_F2	1043	F2	1.97	0.341923
ERR3482423	Hybrid_F2	1119	F2	1.97	0.341923
ERR3482423	Hybrid_F2	1239	F2	1.97	0.341923
ERR3482423	Hybrid_F2	1606	F2	1.97	0.341923
ERR3482424	Hybrid_F2	644	F2	2.13	0.323395
ERR3482424	Hybrid_F2	228	F2	2.13	0.323395
ERR3482424	Hybrid_F2	57	F2	2.13	0.323395
ERR3482424	Hybrid_F2	2187	F2	2.13	0.323395
ERR3482424	Hybrid_F2	23091	F2	2.13	0.323395
ERR3482424	Hybrid_F2	1989	F2	2.13	0.323395
ERR3482424	Hybrid_F2	28	F2	2.13	0.323395
ERR3482424	Hybrid_F2	519	F2	2.13	0.323395
ERR3482424	Hybrid_F2	300	F2	2.13	0.323395
ERR3482424	Hybrid_F2	211	F2	2.13	0.323395
ERR3482425	Hybrid_F2	801	F2	2	0.341076
ERR3482425	Hybrid_F2	420	F2	2	0.341076
ERR3482425	Hybrid_F2	7247	F2	2	0.341076
ERR3482425	Hybrid_F2	277	F2	2	0.341076
ERR3482425	Hybrid_F2	73	F2	2	0.341076
ERR3482425	Hybrid_F2	1586	F2	2	0.341076
ERR3482425	Hybrid_F2	128	F2	2	0.341076
ERR3482426	Hybrid_F2	3520	F2	1.51	0.407939
ERR3482426	Hybrid_F2	265	F2	1.51	0.407939
ERR3482426	Hybrid_F2	5420	F2	1.51	0.407939
ERR3482426	Hybrid_F2	409	F2	1.51	0.407939
ERR3482426	Hybrid_F2	861	F2	1.51	0.407939
ERR3482426	Hybrid_F2	864	F2	1.51	0.407939
ERR3482426	Hybrid_F2	621	F2	1.51	0.407939
ERR3482427	Hybrid_F2	808	F2	1.07	0.511151
ERR3482427	Hybrid_F2	176	F2	1.07	0.511151
ERR3482427	Hybrid_F2	1474	F2	1.07	0.511151
ERR3482427	Hybrid_F2	7967	F2	1.07	0.511151
ERR3482427	Hybrid_F2	23595	F2	1.07	0.511151
ERR3482427	Hybrid_F2	5405	F2	1.07	0.511151
ERR3482427	Hybrid_F2	338	F2	1.07	0.511151
ERR3482427	Hybrid_F2	94	F2	1.07	0.511151
ERR3482427	Hybrid_F2	175	F2	1.07	0.511151
ERR3482428	Hybrid_F2	180	F2	0.99	0.529226
ERR3482428	Hybrid_F2	1186	F2	0.99	0.529226
ERR3482428	Hybrid_F2	1175	F2	0.99	0.529226
ERR3482428	Hybrid_F2	2571	F2	0.99	0.529226
ERR3482428	Hybrid_F2	178	F2	0.99	0.529226
ERR3482428	Hybrid_F2	2755	F2	0.99	0.529226
ERR3482428	Hybrid_F2	1143	F2	0.99	0.529226
ERR3482428	Hybrid_F2	144	F2	0.99	0.529226
ERR3482429	Hybrid_F2	3793	F2	0.93	0.546949
ERR3482429	Hybrid_F2	5755	F2	0.93	0.546949
ERR3482429	Hybrid_F2	342	F2	0.93	0.546949
ERR3482429	Hybrid_F2	1691	F2	0.93	0.546949
ERR3482429	Hybrid_F2	1105	F2	0.93	0.546949
ERR3482429	Hybrid_F2	745	F2	0.93	0.546949
ERR3482429	Hybrid_F2	1476	F2	0.93	0.546949
ERR3482429	Hybrid_F2	2044	F2	0.93	0.546949
ERR3482429	Hybrid_F2	4227	F2	0.93	0.546949
ERR3482429	Hybrid_F2	660	F2	0.93	0.546949
ERR3482429	Hybrid_F2	1116	F2	0.93	0.546949
ERR3482429	Hybrid_F2	5390	F2	0.93	0.546949
ERR3482429	Hybrid_F2	3132	F2	0.93	0.546949
ERR3482429	Hybrid_F2	15731	F2	0.93	0.546949
ERR3482430	Hybrid_F2	406	F2	1.15	0.49182
ERR3482430	Hybrid_F2	14514	F2	1.15	0.49182
ERR3482430	Hybrid_F2	1460	F2	1.15	0.49182
ERR3482430	Hybrid_F2	2887	F2	1.15	0.49182
ERR3482430	Hybrid_F2	763	F2	1.15	0.49182
ERR3482430	Hybrid_F2	283	F2	1.15	0.49182
ERR3482430	Hybrid_F2	1000	F2	1.15	0.49182
ERR3482430	Hybrid_F2	427	F2	1.15	0.49182
ERR3482430	Hybrid_F2	120	F2	1.15	0.49182
ERR3482430	Hybrid_F2	181	F2	1.15	0.49182
ERR3482430	Hybrid_F2	87	F2	1.15	0.49182
ERR3482430	Hybrid_F2	6917	F2	1.15	0.49182
ERR3482431	Hybrid_F2	2554	F2	1.8	0.353684
ERR3482431	Hybrid_F2	464	F2	1.8	0.353684
ERR3482431	Hybrid_F2	3426	F2	1.8	0.353684
ERR3482431	Hybrid_F2	2475	F2	1.8	0.353684
ERR3482431	Hybrid_F2	6	F2	1.8	0.353684
ERR3482432	Hybrid_F2	175	F2	1.7	0.381898
ERR3482432	Hybrid_F2	514	F2	1.7	0.381898
ERR3482432	Hybrid_F2	238	F2	1.7	0.381898
ERR3482432	Hybrid_F2	3447	F2	1.7	0.381898
ERR3482432	Hybrid_F2	692	F2	1.7	0.381898
ERR3482432	Hybrid_F2	994	F2	1.7	0.381898
ERR3482432	Hybrid_F2	216	F2	1.7	0.381898
ERR3482432	Hybrid_F2	1931	F2	1.7	0.381898
ERR3482432	Hybrid_F2	337	F2	1.7	0.381898
ERR3482432	Hybrid_F2	2510	F2	1.7	0.381898
ERR3482433	Hybrid_F2	3712	F2	1.28	0.44911
ERR3482433	Hybrid_F2	14776	F2	1.28	0.44911
ERR3482433	Hybrid_F2	330	F2	1.28	0.44911
ERR3482433	Hybrid_F2	513	F2	1.28	0.44911
ERR3482433	Hybrid_F2	1673	F2	1.28	0.44911
ERR3482433	Hybrid_F2	3131	F2	1.28	0.44911
ERR3482433	Hybrid_F2	1841	F2	1.28	0.44911
ERR3482434	Hybrid_F2	453	F2	1.71	0.380044
ERR3482434	Hybrid_F2	355	F2	1.71	0.380044
ERR3482434	Hybrid_F2	127	F2	1.71	0.380044
ERR3482434	Hybrid_F2	2642	F2	1.71	0.380044
ERR3482434	Hybrid_F2	241	F2	1.71	0.380044
ERR3482434	Hybrid_F2	3717	F2	1.71	0.380044
ERR3482434	Hybrid_F2	643	F2	1.71	0.380044
ERR3482434	Hybrid_F2	207	F2	1.71	0.380044
ERR3482434	Hybrid_F2	609	F2	1.71	0.380044
ERR3482434	Hybrid_F2	4297	F2	1.71	0.380044
ERR3482435	Hybrid_F2	6	F2	1.07	0.504065
ERR3482435	Hybrid_F2	410	F2	1.07	0.504065
ERR3482435	Hybrid_F2	1604	F2	1.07	0.504065
ERR3482435	Hybrid_F2	2266	F2	1.07	0.504065
ERR3482435	Hybrid_F2	1076	F2	1.07	0.504065
ERR3482435	Hybrid_F2	2610	F2	1.07	0.504065
ERR3482435	Hybrid_F2	1799	F2	1.07	0.504065
ERR3482435	Hybrid_F2	471	F2	1.07	0.504065
ERR3482435	Hybrid_F2	1678	F2	1.07	0.504065
ERR3482436	Hybrid_F2	1109	F2	0.89	0.556936
ERR3482436	Hybrid_F2	32	F2	0.89	0.556936
ERR3482436	Hybrid_F2	184	F2	0.89	0.556936
ERR3482436	Hybrid_F2	1429	F2	0.89	0.556936
ERR3482436	Hybrid_F2	3122	F2	0.89	0.556936
ERR3482436	Hybrid_F2	5880	F2	0.89	0.556936
ERR3482436	Hybrid_F2	429	F2	0.89	0.556936
ERR3482436	Hybrid_F2	395	F2	0.89	0.556936
ERR3482436	Hybrid_F2	403	F2	0.89	0.556936
ERR3482436	Hybrid_F2	645	F2	0.89	0.556936
ERR3482436	Hybrid_F2	4150	F2	0.89	0.556936
ERR3482436	Hybrid_F2	532	F2	0.89	0.556936
ERR3482437	Hybrid_F2	606	F2	0.79	0.587078
ERR3482437	Hybrid_F2	1814	F2	0.79	0.587078
ERR3482437	Hybrid_F2	242	F2	0.79	0.587078
ERR3482437	Hybrid_F2	178	F2	0.79	0.587078
ERR3482437	Hybrid_F2	359	F2	0.79	0.587078
ERR3482437	Hybrid_F2	335	F2	0.79	0.587078
ERR3482437	Hybrid_F2	182	F2	0.79	0.587078
ERR3482438	Hybrid_F2	160	F2	0.94	0.546628
ERR3482438	Hybrid_F2	3232	F2	0.94	0.546628
ERR3482438	Hybrid_F2	1186	F2	0.94	0.546628
ERR3482439	Hybrid_F2	1211	F2	2.07	0.330857
ERR3482439	Hybrid_F2	1426	F2	2.07	0.330857
ERR3482439	Hybrid_F2	855	F2	2.07	0.330857
ERR3482439	Hybrid_F2	17387	F2	2.07	0.330857
ERR3482439	Hybrid_F2	2555	F2	2.07	0.330857
ERR3482439	Hybrid_F2	68	F2	2.07	0.330857
ERR3482439	Hybrid_F2	342	F2	2.07	0.330857
ERR3482439	Hybrid_F2	3	F2	2.07	0.330857
ERR3482439	Hybrid_F2	936	F2	2.07	0.330857
ERR3482439	Hybrid_F2	1515	F2	2.07	0.330857
ERR3482440	Hybrid_F2	3841	F2	1.72	0.368014
ERR3482440	Hybrid_F2	80	F2	1.72	0.368014
ERR3482440	Hybrid_F2	4310	F2	1.72	0.368014
ERR3482440	Hybrid_F2	1883	F2	1.72	0.368014
ERR3482440	Hybrid_F2	303	F2	1.72	0.368014
ERR3482440	Hybrid_F2	473	F2	1.72	0.368014
ERR3482440	Hybrid_F2	4441	F2	1.72	0.368014
ERR3482440	Hybrid_F2	612	F2	1.72	0.368014
ERR3482440	Hybrid_F2	515	F2	1.72	0.368014
ERR3482441	Hybrid_F2	1236	F2	1.14	0.487699
ERR3482441	Hybrid_F2	3845	F2	1.14	0.487699
ERR3482441	Hybrid_F2	1	F2	1.14	0.487699
ERR3482441	Hybrid_F2	74	F2	1.14	0.487699
ERR3482441	Hybrid_F2	1570	F2	1.14	0.487699
ERR3482441	Hybrid_F2	4333	F2	1.14	0.487699
ERR3482442	Hybrid_F2	567	F2	0.99	0.538882
ERR3482442	Hybrid_F2	116	F2	0.99	0.538882
ERR3482442	Hybrid_F2	99	F2	0.99	0.538882
ERR3482442	Hybrid_F2	415	F2	0.99	0.538882
ERR3482442	Hybrid_F2	4814	F2	0.99	0.538882
ERR3482442	Hybrid_F2	44	F2	0.99	0.538882
ERR3482443	Hybrid_F2	10319	F2	0.96	0.540718
ERR3482443	Hybrid_F2	1813	F2	0.96	0.540718
ERR3482443	Hybrid_F2	405	F2	0.96	0.540718
ERR3482443	Hybrid_F2	5055	F2	0.96	0.540718
ERR3482443	Hybrid_F2	2559	F2	0.96	0.540718
ERR3482443	Hybrid_F2	980	F2	0.96	0.540718
ERR3482443	Hybrid_F2	532	F2	0.96	0.540718
ERR3482443	Hybrid_F2	2444	F2	0.96	0.540718
ERR3482443	Hybrid_F2	8282	F2	0.96	0.540718
ERR3482443	Hybrid_F2	2671	F2	0.96	0.540718
ERR3482443	Hybrid_F2	1387	F2	0.96	0.540718
ERR3482443	Hybrid_F2	286	F2	0.96	0.540718
ERR3482443	Hybrid_F2	1196	F2	0.96	0.540718
ERR3482444	Hybrid_F2	60682	F2	1.06	0.505393
ERR3482444	Hybrid_F2	80	F2	1.06	0.505393
ERR3482444	Hybrid_F2	2171	F2	1.06	0.505393
ERR3482444	Hybrid_F2	750	F2	1.06	0.505393
ERR3482444	Hybrid_F2	1938	F2	1.06	0.505393
ERR3482444	Hybrid_F2	610	F2	1.06	0.505393
ERR3482444	Hybrid_F2	2341	F2	1.06	0.505393
ERR3482444	Hybrid_F2	1640	F2	1.06	0.505393
ERR3482444	Hybrid_F2	1934	F2	1.06	0.505393
ERR3482444	Hybrid_F2	1289	F2	1.06	0.505393
ERR3482445	Hybrid_F2	4834	F2	0.34	0.798728
ERR3482445	Hybrid_F2	2470	F2	0.34	0.798728
ERR3482445	Hybrid_F2	2870	F2	0.34	0.798728
ERR3482445	Hybrid_F2	6096	F2	0.34	0.798728
ERR3482445	Hybrid_F2	12962	F2	0.34	0.798728
ERR3482445	Hybrid_F2	8761	F2	0.34	0.798728
ERR3482445	Hybrid_F2	1329	F2	0.34	0.798728
ERR3482445	Hybrid_F2	3948	F2	0.34	0.798728
ERR3482445	Hybrid_F2	1547	F2	0.34	0.798728
ERR3482445	Hybrid_F2	2628	F2	0.34	0.798728
ERR3482445	Hybrid_F2	5324	F2	0.34	0.798728
ERR3482445	Hybrid_F2	1263	F2	0.34	0.798728
ERR3482446	Hybrid_F2	851	F2	0.33	0.798379
ERR3482446	Hybrid_F2	49	F2	0.33	0.798379
ERR3482446	Hybrid_F2	1063	F2	0.33	0.798379
ERR3482446	Hybrid_F2	5367	F2	0.33	0.798379
ERR3482446	Hybrid_F2	345	F2	0.33	0.798379
ERR3482446	Hybrid_F2	133	F2	0.33	0.798379
ERR3482446	Hybrid_F2	14838	F2	0.33	0.798379
ERR3482446	Hybrid_F2	3445	F2	0.33	0.798379
ERR3482446	Hybrid_F2	39489	F2	0.33	0.798379
ERR3482446	Hybrid_F2	4659	F2	0.33	0.798379
ERR3482447	Hybrid_F2	419	F2	2.49	0.281703
ERR3482447	Hybrid_F2	701	F2	2.49	0.281703
ERR3482447	Hybrid_F2	3194	F2	2.49	0.281703
ERR3482447	Hybrid_F2	212	F2	2.49	0.281703
ERR3482447	Hybrid_F2	150	F2	2.49	0.281703
ERR3482447	Hybrid_F2	311	F2	2.49	0.281703
ERR3482447	Hybrid_F2	724	F2	2.49	0.281703
ERR3482447	Hybrid_F2	2335	F2	2.49	0.281703
ERR3482447	Hybrid_F2	128	F2	2.49	0.281703
ERR3482447	Hybrid_F2	534	F2	2.49	0.281703
ERR3482447	Hybrid_F2	141	F2	2.49	0.281703
ERR3482448	Hybrid_F2	2163	F2	1.77	0.369076
ERR3482448	Hybrid_F2	177	F2	1.77	0.369076
ERR3482448	Hybrid_F2	398	F2	1.77	0.369076
ERR3482448	Hybrid_F2	2267	F2	1.77	0.369076
ERR3482448	Hybrid_F2	2701	F2	1.77	0.369076
ERR3482448	Hybrid_F2	2467	F2	1.77	0.369076
ERR3482448	Hybrid_F2	1139	F2	1.77	0.369076
ERR3482448	Hybrid_F2	203	F2	1.77	0.369076
ERR3482448	Hybrid_F2	5832	F2	1.77	0.369076
ERR3482448	Hybrid_F2	2258	F2	1.77	0.369076
ERR3482448	Hybrid_F2	1374	F2	1.77	0.369076
ERR3482448	Hybrid_F2	5281	F2	1.77	0.369076
ERR3482449	Hybrid_F2	300	F2	0.81	0.581399
ERR3482449	Hybrid_F2	282	F2	0.81	0.581399
ERR3482449	Hybrid_F2	8948	F2	0.81	0.581399
ERR3482449	Hybrid_F2	1277	F2	0.81	0.581399
ERR3482449	Hybrid_F2	3218	F2	0.81	0.581399
ERR3482449	Hybrid_F2	3152	F2	0.81	0.581399
ERR3482449	Hybrid_F2	5187	F2	0.81	0.581399
ERR3482450	Hybrid_F2	575	F2	0.82	0.570903
ERR3482450	Hybrid_F2	4207	F2	0.82	0.570903
ERR3482450	Hybrid_F2	2271	F2	0.82	0.570903
ERR3482450	Hybrid_F2	5249	F2	0.82	0.570903
ERR3482450	Hybrid_F2	2498	F2	0.82	0.570903
ERR3482450	Hybrid_F2	22182	F2	0.82	0.570903
ERR3482450	Hybrid_F2	3489	F2	0.82	0.570903
ERR3482450	Hybrid_F2	2215	F2	0.82	0.570903
ERR3482450	Hybrid_F2	1487	F2	0.82	0.570903
ERR3482450	Hybrid_F2	1796	F2	0.82	0.570903
ERR3482450	Hybrid_F2	82	F2	0.82	0.570903
ERR3482451	Hybrid_F2	164	F2	1.13	0.485577
ERR3482451	Hybrid_F2	6114	F2	1.13	0.485577
ERR3482451	Hybrid_F2	4070	F2	1.13	0.485577
ERR3482451	Hybrid_F2	1088	F2	1.13	0.485577
ERR3482451	Hybrid_F2	359	F2	1.13	0.485577
ERR3482452	Hybrid_F2	13209	F2	1.63	0.376182
ERR3482452	Hybrid_F2	13152	F2	1.63	0.376182
ERR3482452	Hybrid_F2	1883	F2	1.63	0.376182
ERR3482452	Hybrid_F2	1836	F2	1.63	0.376182
ERR3482452	Hybrid_F2	7825	F2	1.63	0.376182
ERR3482452	Hybrid_F2	652	F2	1.63	0.376182
ERR3482452	Hybrid_F2	132	F2	1.63	0.376182
ERR3482452	Hybrid_F2	2661	F2	1.63	0.376182
ERR3482452	Hybrid_F2	2040	F2	1.63	0.376182
ERR3482452	Hybrid_F2	2868	F2	1.63	0.376182
ERR3482453	Hybrid_F2	320	F2	1.6	0.391654
ERR3482453	Hybrid_F2	1021	F2	1.6	0.391654
ERR3482453	Hybrid_F2	4567	F2	1.6	0.391654
ERR3482453	Hybrid_F2	3135	F2	1.6	0.391654
ERR3482453	Hybrid_F2	1122	F2	1.6	0.391654
ERR3482453	Hybrid_F2	1115	F2	1.6	0.391654
ERR3482453	Hybrid_F2	486	F2	1.6	0.391654
ERR3482453	Hybrid_F2	274	F2	1.6	0.391654
ERR3482453	Hybrid_F2	557	F2	1.6	0.391654
ERR3482453	Hybrid_F2	5650	F2	1.6	0.391654
ERR3482453	Hybrid_F2	986	F2	1.6	0.391654
ERR3482454	Hybrid_F2	252	F2	1.18	0.471912
ERR3482454	Hybrid_F2	2489	F2	1.18	0.471912
ERR3482454	Hybrid_F2	5595	F2	1.18	0.471912
ERR3482454	Hybrid_F2	3029	F2	1.18	0.471912
ERR3482454	Hybrid_F2	20	F2	1.18	0.471912
ERR3482454	Hybrid_F2	92	F2	1.18	0.471912
ERR3482454	Hybrid_F2	808	F2	1.18	0.471912
ERR3482454	Hybrid_F2	3024	F2	1.18	0.471912
ERR3482455	Hybrid_F2	466	F2	3.06	0.246435
ERR3482455	Hybrid_F2	2750	F2	3.06	0.246435
ERR3482455	Hybrid_F2	2536	F2	3.06	0.246435
ERR3482455	Hybrid_F2	902	F2	3.06	0.246435
ERR3482455	Hybrid_F2	1030	F2	3.06	0.246435
ERR3482455	Hybrid_F2	2165	F2	3.06	0.246435
ERR3482455	Hybrid_F2	45	F2	3.06	0.246435
ERR3482455	Hybrid_F2	241	F2	3.06	0.246435
ERR3482456	Hybrid_F2	1293	F2	3.04	0.248587
ERR3482456	Hybrid_F2	483	F2	3.04	0.248587
ERR3482456	Hybrid_F2	799	F2	3.04	0.248587
ERR3482456	Hybrid_F2	2003	F2	3.04	0.248587
ERR3482456	Hybrid_F2	163	F2	3.04	0.248587
ERR3482456	Hybrid_F2	105	F2	3.04	0.248587
ERR3482456	Hybrid_F2	1691	F2	3.04	0.248587
ERR3482456	Hybrid_F2	641	F2	3.04	0.248587
ERR3482456	Hybrid_F2	61	F2	3.04	0.248587
ERR3482456	Hybrid_F2	952	F2	3.04	0.248587
ERR3482456	Hybrid_F2	2492	F2	3.04	0.248587
ERR3482458	Hybrid_F2	3394	F2	1.49	0.408093
ERR3482458	Hybrid_F2	3071	F2	1.49	0.408093
ERR3482458	Hybrid_F2	1693	F2	1.49	0.408093
ERR3482458	Hybrid_F2	741	F2	1.49	0.408093
ERR3482458	Hybrid_F2	278	F2	1.49	0.408093
ERR3482458	Hybrid_F2	847	F2	1.49	0.408093
ERR3482459	Hybrid_F2	378	F2	2.64	0.263379
ERR3482459	Hybrid_F2	5916	F2	2.64	0.263379
ERR3482459	Hybrid_F2	48	F2	2.64	0.263379
ERR3482459	Hybrid_F2	2104	F2	2.64	0.263379
ERR3482459	Hybrid_F2	6105	F2	2.64	0.263379
ERR3482459	Hybrid_F2	1566	F2	2.64	0.263379
ERR3482459	Hybrid_F2	5969	F2	2.64	0.263379
ERR3482459	Hybrid_F2	890	F2	2.64	0.263379
ERR3482459	Hybrid_F2	192	F2	2.64	0.263379
ERR3482459	Hybrid_F2	695	F2	2.64	0.263379
ERR3482460	Hybrid_F2	2270	F2	1.34	0.437969
ERR3482460	Hybrid_F2	93	F2	1.34	0.437969
ERR3482460	Hybrid_F2	1579	F2	1.34	0.437969
ERR3482460	Hybrid_F2	2008	F2	1.34	0.437969
ERR3482460	Hybrid_F2	90	F2	1.34	0.437969
ERR3482460	Hybrid_F2	255	F2	1.34	0.437969
ERR3482460	Hybrid_F2	4784	F2	1.34	0.437969
ERR3482460	Hybrid_F2	368	F2	1.34	0.437969
ERR3482461	Hybrid_F2	834	F2	2.61	0.27425
ERR3482461	Hybrid_F2	2697	F2	2.61	0.27425
ERR3482461	Hybrid_F2	601	F2	2.61	0.27425
ERR3482461	Hybrid_F2	166	F2	2.61	0.27425
ERR3482461	Hybrid_F2	858	F2	2.61	0.27425
ERR3482461	Hybrid_F2	74	F2	2.61	0.27425
ERR3482461	Hybrid_F2	439	F2	2.61	0.27425
ERR3482461	Hybrid_F2	248	F2	2.61	0.27425
ERR3482461	Hybrid_F2	812	F2	2.61	0.27425
ERR3482461	Hybrid_F2	311	F2	2.61	0.27425
ERR3482461	Hybrid_F2	259	F2	2.61	0.27425
ERR3482462	Hybrid_F2	151	F2	1.39	0.441139
ERR3482462	Hybrid_F2	66208	F2	1.39	0.441139
ERR3482462	Hybrid_F2	279	F2	1.39	0.441139
ERR3482462	Hybrid_F2	13	F2	1.39	0.441139
ERR3482462	Hybrid_F2	764	F2	1.39	0.441139
ERR3482462	Hybrid_F2	471	F2	1.39	0.441139
ERR3482462	Hybrid_F2	251	F2	1.39	0.441139
ERR3482462	Hybrid_F2	389	F2	1.39	0.441139
ERR3482462	Hybrid_F2	119	F2	1.39	0.441139
ERR3482463	Hybrid_F2	557	F2	1.91	0.342662
ERR3482463	Hybrid_F2	2848	F2	1.91	0.342662
ERR3482463	Hybrid_F2	2455	F2	1.91	0.342662
ERR3482463	Hybrid_F2	973	F2	1.91	0.342662
ERR3482463	Hybrid_F2	1195	F2	1.91	0.342662
ERR3482463	Hybrid_F2	826	F2	1.91	0.342662
ERR3482463	Hybrid_F2	1024	F2	1.91	0.342662
ERR3482463	Hybrid_F2	2824	F2	1.91	0.342662
ERR3482463	Hybrid_F2	978	F2	1.91	0.342662
ERR3482463	Hybrid_F2	44420	F2	1.91	0.342662
ERR3482463	Hybrid_F2	508	F2	1.91	0.342662
ERR3482464	Hybrid_F2	4883	F2	3.96	0.217874
ERR3482464	Hybrid_F2	359	F2	3.96	0.217874
ERR3482464	Hybrid_F2	1174	F2	3.96	0.217874
ERR3482464	Hybrid_F2	187	F2	3.96	0.217874
ERR3482464	Hybrid_F2	7577	F2	3.96	0.217874
ERR3482464	Hybrid_F2	3318	F2	3.96	0.217874
ERR3482464	Hybrid_F2	215	F2	3.96	0.217874
ERR3482464	Hybrid_F2	2514	F2	3.96	0.217874
ERR3482464	Hybrid_F2	148	F2	3.96	0.217874
ERR3482464	Hybrid_F2	655	F2	3.96	0.217874
ERR3482465	Hybrid_F2	228	F2	4.14	0.19703
ERR3482465	Hybrid_F2	222	F2	4.14	0.19703
ERR3482465	Hybrid_F2	108	F2	4.14	0.19703
ERR3482465	Hybrid_F2	2859	F2	4.14	0.19703
ERR3482465	Hybrid_F2	4823	F2	4.14	0.19703
ERR3482465	Hybrid_F2	456	F2	4.14	0.19703
ERR3482465	Hybrid_F2	2486	F2	4.14	0.19703
ERR3482465	Hybrid_F2	877	F2	4.14	0.19703
ERR3482466	Hybrid_F2	246	F2	2.35	0.294832
ERR3482466	Hybrid_F2	469	F2	2.35	0.294832
ERR3482466	Hybrid_F2	312	F2	2.35	0.294832
ERR3482466	Hybrid_F2	2	F2	2.35	0.294832
ERR3482466	Hybrid_F2	1189	F2	2.35	0.294832
ERR3482466	Hybrid_F2	587	F2	2.35	0.294832
ERR3482466	Hybrid_F2	375	F2	2.35	0.294832
ERR3482466	Hybrid_F2	253	F2	2.35	0.294832
ERR3482466	Hybrid_F2	4270	F2	2.35	0.294832
ERR3482467	Hybrid_F2	168	F2	2.42	0.289636
ERR3482467	Hybrid_F2	241	F2	2.42	0.289636
ERR3482467	Hybrid_F2	229	F2	2.42	0.289636
ERR3482467	Hybrid_F2	1719	F2	2.42	0.289636
ERR3482467	Hybrid_F2	911	F2	2.42	0.289636
ERR3482467	Hybrid_F2	3082	F2	2.42	0.289636
ERR3482467	Hybrid_F2	275	F2	2.42	0.289636
ERR3482467	Hybrid_F2	1059	F2	2.42	0.289636
ERR3482467	Hybrid_F2	688	F2	2.42	0.289636
ERR3482467	Hybrid_F2	723	F2	2.42	0.289636
ERR3482467	Hybrid_F2	1524	F2	2.42	0.289636
ERR3482467	Hybrid_F2	905	F2	2.42	0.289636
ERR3482468	Hybrid_F2	2770	F2	1.83	0.347493
ERR3482468	Hybrid_F2	408	F2	1.83	0.347493
ERR3482468	Hybrid_F2	117	F2	1.83	0.347493
ERR3482468	Hybrid_F2	228	F2	1.83	0.347493
ERR3482468	Hybrid_F2	358	F2	1.83	0.347493
ERR3482468	Hybrid_F2	471	F2	1.83	0.347493
ERR3482468	Hybrid_F2	238	F2	1.83	0.347493
ERR3482468	Hybrid_F2	688	F2	1.83	0.347493
ERR3482468	Hybrid_F2	347	F2	1.83	0.347493
ERR3482470	Hybrid_F2	736	F2	2.54	0.27452
ERR3482470	Hybrid_F2	663	F2	2.54	0.27452
ERR3482470	Hybrid_F2	553	F2	2.54	0.27452
ERR3482470	Hybrid_F2	2590	F2	2.54	0.27452
ERR3482470	Hybrid_F2	151	F2	2.54	0.27452
ERR3482470	Hybrid_F2	899	F2	2.54	0.27452
ERR3482470	Hybrid_F2	967	F2	2.54	0.27452
ERR3482470	Hybrid_F2	420	F2	2.54	0.27452
ERR3482470	Hybrid_F2	1683	F2	2.54	0.27452
ERR3482470	Hybrid_F2	299	F2	2.54	0.27452
ERR3482471	Hybrid_F2	60025	F2	1.77	0.379842
ERR3482471	Hybrid_F2	2916	F2	1.77	0.379842
ERR3482471	Hybrid_F2	22480	F2	1.77	0.379842
ERR3482471	Hybrid_F2	1750	F2	1.77	0.379842
ERR3482471	Hybrid_F2	19168	F2	1.77	0.379842
ERR3482471	Hybrid_F2	1218	F2	1.77	0.379842
ERR3482471	Hybrid_F2	105	F2	1.77	0.379842
[truncated: 11,209 more rows]
