# Supplementary material for: The megabase-scale crossover landscape is largely independent of sequence divergence
Source: Nat Commun. 2022 Jul 2;13:3828. doi: 10.1038/s41467-022-31509-8 (PMC9250513; doi:10.1038/s41467-022-31509-8)
Supplement: Supplementary file 10 — Source Data [file 41467_2022_31509_MOESM10_ESM.zip › Source_Data/SupplementaryFigure9.MLH1_foci_counting.txt]

Col male	Col female	Ler male	Ler female	Hybrid male	Hybrid female
14	7	8	8	11	6
13	8	9	7	9	7
12	6	9	7	10	7
8	8	10	8	9	7
12	8	9	6	11	6
12	6	8	8	11	10
16	7	8	5	9	5
11	9	13	6	11
12	8	9	7	10
14	7	7	6	10
14	9	12	9	11
13	7	10	7	10
12	6	9	6	10
12	9	8	6	11
14	5	8	8	11
13	7	9		8
12	5	10		14
13		7		9
15		6		12
		7		10
		7
		9
		9
		8
		8
		8
