# Supplementary material for: The megabase-scale crossover landscape is largely independent of sequence divergence
Source: Nat Commun. 2022 Jul 2;13:3828. doi: 10.1038/s41467-022-31509-8 (PMC9250513; doi:10.1038/s41467-022-31509-8)
Supplement: Supplementary file 10 — Source Data [file 41467_2022_31509_MOESM10_ESM.zip › Source_Data/SupplementaryFigure6.co_interval_length.depths.Ler.txt]

sample	accession	co_interval	sex	depths	cov
4607_A	Ler	494459	Male	3.55	0.241846
4607_A	Ler	3577658	Male	3.55	0.241846
4607_A	Ler	729873	Male	3.55	0.241846
4607_A	Ler	993603	Male	3.55	0.241846
4607_A	Ler	323848	Male	3.55	0.241846
4607_AA	Ler	503885	Male	4.76	0.221313
4607_AA	Ler	794081	Male	4.76	0.221313
4607_AA	Ler	195836	Male	4.76	0.221313
4607_AA	Ler	1141742	Male	4.76	0.221313
4607_AB	Ler	712409	Male	4.35	0.226701
4607_AB	Ler	181459	Male	4.35	0.226701
4607_AB	Ler	143796	Male	4.35	0.226701
4607_AB	Ler	1392617	Male	4.35	0.226701
4607_AB	Ler	3177953	Male	4.35	0.226701
4607_AC	Ler	345834	Male	6.37	0.206554
4607_AC	Ler	56677	Male	6.37	0.206554
4607_AC	Ler	1192772	Male	6.37	0.206554
4607_AC	Ler	1357497	Male	6.37	0.206554
4607_AC	Ler	605867	Male	6.37	0.206554
4607_AC	Ler	1740789	Male	6.37	0.206554
4607_AD	Ler	470017	Male	5.27	0.215097
4607_AD	Ler	454823	Male	5.27	0.215097
4607_AD	Ler	906286	Male	5.27	0.215097
4607_AD	Ler	927368	Male	5.27	0.215097
4607_AE	Ler	636604	Male	4.83	0.219716
4607_AE	Ler	2425505	Male	4.83	0.219716
4607_AE	Ler	617704	Male	4.83	0.219716
4607_AE	Ler	1789882	Male	4.83	0.219716
4607_AE	Ler	1804839	Male	4.83	0.219716
4607_AE	Ler	517858	Male	4.83	0.219716
4607_AE	Ler	458131	Male	4.83	0.219716
4607_AE	Ler	1879138	Male	4.83	0.219716
4607_AE	Ler	509555	Male	4.83	0.219716
4607_AG	Ler	1085308	Female	2.78	0.283982
4607_AG	Ler	440410	Male	2.78	0.283982
4607_AG	Ler	1832824	Male	2.78	0.283982
4607_AG	Ler	2472560	Male	2.78	0.283982
4607_AG	Ler	492012	Male	2.78	0.283982
4607_AG	Ler	1703955	Female	2.78	0.283982
4607_AG	Ler	2188695	Female	2.78	0.283982
4607_AG	Ler	2259210	Female	2.78	0.283982
4607_AG	Ler	1568794	Male	2.78	0.283982
4607_AH	Ler	11376	Male	3.71	0.248713
4607_AH	Ler	18742	Female	3.71	0.248713
4607_AH	Ler	1008685	Male	3.71	0.248713
4607_AH	Ler	38686	Male	3.71	0.248713
4607_AH	Ler	438472	Male	3.71	0.248713
4607_AH	Ler	41744	Female	3.71	0.248713
4607_AH	Ler	2065454	Female	3.71	0.248713
4607_AI	Ler	812617	Male	2.99	0.274547
4607_AI	Ler	648761	Male	2.99	0.274547
4607_AI	Ler	1577788	Female	2.99	0.274547
4607_AI	Ler	1792929	Male	2.99	0.274547
4607_AI	Ler	2088255	Male	2.99	0.274547
4607_AI	Ler	276960	Female	2.99	0.274547
4607_AI	Ler	4405783	Female	2.99	0.274547
4607_AI	Ler	3538570	Female	2.99	0.274547
4607_AI	Ler	1008685	Male	2.99	0.274547
4607_AJ	Ler	404884	Male	3.27	0.263121
4607_AJ	Ler	1055642	Male	3.27	0.263121
4607_AJ	Ler	882595	Female	3.27	0.263121
4607_AJ	Ler	3515625	Female	3.27	0.263121
4607_AJ	Ler	872099	Male	3.27	0.263121
4607_AJ	Ler	1416356	Male	3.27	0.263121
4607_AK	Ler	168995	Female	3.59	0.254659
4607_AK	Ler	2800447	Male	3.59	0.254659
4607_AK	Ler	3121497	Female	3.59	0.254659
4607_AK	Ler	2392510	Male	3.59	0.254659
4607_AK	Ler	1461789	Male	3.59	0.254659
4607_AK	Ler	1837633	Male	3.59	0.254659
4607_AL	Ler	332434	Male	2.52	0.2938
4607_AL	Ler	658415	Female	2.52	0.2938
4607_AL	Ler	1629864	Female	2.52	0.2938
4607_AM	Ler	960604	Male	3.36	0.258412
4607_AM	Ler	322461	Male	3.36	0.258412
4607_AM	Ler	1177467	Male	3.36	0.258412
4607_AM	Ler	1131063	Male	3.36	0.258412
4607_AM	Ler	757972	Female	3.36	0.258412
4607_AM	Ler	2239141	Male	3.36	0.258412
4607_AN	Ler	1730211	Female	4.18	0.243791
4607_AN	Ler	832309	Female	4.18	0.243791
4607_AN	Ler	1611786	Female	4.18	0.243791
4607_AN	Ler	679619	Female	4.18	0.243791
4607_AO	Ler	249306	Female	5.4	0.214782
4607_AO	Ler	392115	Male	5.4	0.214782
4607_AO	Ler	116686	Male	5.4	0.214782
4607_AO	Ler	765498	Male	5.4	0.214782
4607_AO	Ler	873157	Male	5.4	0.214782
4607_AO	Ler	458068	Female	5.4	0.214782
4607_AO	Ler	595231	Male	5.4	0.214782
4607_AO	Ler	439577	Male	5.4	0.214782
4607_AP	Ler	1515976	Female	4.18	0.231462
4607_AP	Ler	272765	Male	4.18	0.231462
4607_AP	Ler	2031685	Female	4.18	0.231462
4607_AP	Ler	801040	Female	4.18	0.231462
4607_AP	Ler	702453	Male	4.18	0.231462
4607_AP	Ler	944459	Male	4.18	0.231462
4607_AP	Ler	800729	Male	4.18	0.231462
4607_AP	Ler	1072497	Female	4.18	0.231462
4607_AP	Ler	170812	Female	4.18	0.231462
4607_AP	Ler	521676	Female	4.18	0.231462
4607_AP	Ler	512454	Male	4.18	0.231462
4607_AQ	Ler	200862	Female	5.3	0.21632
4607_AQ	Ler	919230	Male	5.3	0.21632
4607_AQ	Ler	589769	Male	5.3	0.21632
4607_AQ	Ler	1668423	Female	5.3	0.21632
4607_AQ	Ler	340545	Female	5.3	0.21632
4607_AR	Ler	444695	Male	4.59	0.224641
4607_AR	Ler	1796752	Male	4.59	0.224641
4607_AR	Ler	323998	Male	4.59	0.224641
4607_AR	Ler	1725504	Female	4.59	0.224641
4607_AR	Ler	242549	Male	4.59	0.224641
4607_AR	Ler	653831	Female	4.59	0.224641
4607_AR	Ler	840678	Female	4.59	0.224641
4607_AR	Ler	1948914	Female	4.59	0.224641
4607_AR	Ler	1208028	Male	4.59	0.224641
4607_AR	Ler	389211	Male	4.59	0.224641
4607_AR	Ler	1445787	Male	4.59	0.224641
4607_AS	Ler	504155	Female	5.38	0.212197
4607_AS	Ler	240608	Male	5.38	0.212197
4607_AS	Ler	1251918	Female	5.38	0.212197
4607_AS	Ler	568425	Female	5.38	0.212197
4607_AS	Ler	1215596	Male	5.38	0.212197
4607_AS	Ler	2075611	Male	5.38	0.212197
4607_AS	Ler	1144001	Male	5.38	0.212197
4607_AS	Ler	27321	Male	5.38	0.212197
4607_AS	Ler	1142366	Male	5.38	0.212197
4607_AS	Ler	1759562	Male	5.38	0.212197
4607_AT	Ler	1463425	Female	4.44	0.224299
4607_AT	Ler	660843	Male	4.44	0.224299
4607_AT	Ler	604295	Male	4.44	0.224299
4607_AT	Ler	2846664	Male	4.44	0.224299
4607_AU	Ler	721939	Male	6.55	0.203081
4607_AU	Ler	586258	Female	6.55	0.203081
4607_AU	Ler	1575887	Female	6.55	0.203081
4607_AU	Ler	825016	Female	6.55	0.203081
4607_AU	Ler	82329	Female	6.55	0.203081
4607_AU	Ler	444695	Male	6.55	0.203081
4607_AU	Ler	511524	Male	6.55	0.203081
4607_AU	Ler	650283	Male	6.55	0.203081
4607_AU	Ler	918570	Male	6.55	0.203081
4607_AV	Ler	1150733	Male	5.13	0.214255
4607_AV	Ler	459812	Male	5.13	0.214255
4607_AV	Ler	718653	Male	5.13	0.214255
4607_AV	Ler	595666	Male	5.13	0.214255
4607_AV	Ler	1152681	Female	5.13	0.214255
4607_AV	Ler	377760	Male	5.13	0.214255
4607_AV	Ler	186242	Male	5.13	0.214255
4607_AV	Ler	585097	Male	5.13	0.214255
4607_AV	Ler	817820	Male	5.13	0.214255
4607_AV	Ler	316992	Male	5.13	0.214255
4607_AV	Ler	1046751	Female	5.13	0.214255
4607_AV	Ler	283901	Female	5.13	0.214255
4607_AV	Ler	897291	Female	5.13	0.214255
4607_AV	Ler	1657054	Female	5.13	0.214255
4607_AV	Ler	588262	Male	5.13	0.214255
4607_AV	Ler	276960	Female	5.13	0.214255
4607_AW	Ler	303287	Male	7.98	0.202937
4607_AW	Ler	943004	Male	7.98	0.202937
4607_AW	Ler	1001205	Male	7.98	0.202937
4607_AW	Ler	566708	Male	7.98	0.202937
4607_AW	Ler	1792929	Male	7.98	0.202937
4607_AW	Ler	778497	Male	7.98	0.202937
4607_AX	Ler	20175	Male	5.64	0.214029
4607_AX	Ler	27200	Female	5.64	0.214029
4607_AX	Ler	244084	Male	5.64	0.214029
4607_AX	Ler	240669	Male	5.64	0.214029
4607_AX	Ler	115821	Female	5.64	0.214029
4607_AY	Ler	975978	Female	7.18	0.204298
4607_AY	Ler	567835	Female	7.18	0.204298
4607_AY	Ler	1899387	Male	7.18	0.204298
4607_AY	Ler	153564	Male	7.18	0.204298
4607_AY	Ler	778497	Male	7.18	0.204298
4607_AY	Ler	351775	Male	7.18	0.204298
4607_AY	Ler	200365	Male	7.18	0.204298
4607_AY	Ler	91191	Male	7.18	0.204298
4607_AY	Ler	804532	Male	7.18	0.204298
4607_AZ	Ler	822630	Female	7.57	0.202444
4607_AZ	Ler	634209	Male	7.57	0.202444
4607_AZ	Ler	128586	Male	7.57	0.202444
4607_AZ	Ler	264281	Male	7.57	0.202444
4607_AZ	Ler	473887	Male	7.57	0.202444
4607_AZ	Ler	216432	Male	7.57	0.202444
4607_AZ	Ler	2245236	Female	7.57	0.202444
4607_AZ	Ler	641328	Female	7.57	0.202444
4607_AZ	Ler	324638	Female	7.57	0.202444
4607_AZ	Ler	802315	Male	7.57	0.202444
4607_B	Ler	1624147	Male	5.39	0.2175
4607_B	Ler	1275788	Male	5.39	0.2175
4607_B	Ler	428192	Male	5.39	0.2175
4607_BA	Ler	656266	Female	4.85	0.219728
4607_BA	Ler	502313	Female	4.85	0.219728
4607_BA	Ler	2027383	Male	4.85	0.219728
4607_BA	Ler	251809	Female	4.85	0.219728
4607_BA	Ler	2065898	Male	4.85	0.219728
4607_BA	Ler	181397	Male	4.85	0.219728
4607_BA	Ler	2087772	Female	4.85	0.219728
4607_BA	Ler	728290	Male	4.85	0.219728
4607_BB	Ler	861464	Male	6.85	0.205736
4607_BB	Ler	273232	Female	6.85	0.205736
4607_BB	Ler	1063102	Female	6.85	0.205736
4607_BB	Ler	516121	Male	6.85	0.205736
4607_BB	Ler	708783	Male	6.85	0.205736
4607_BB	Ler	3040144	Male	6.85	0.205736
4607_BC	Ler	797436	Male	4.79	0.219227
4607_BC	Ler	981735	Male	4.79	0.219227
4607_BC	Ler	480235	Male	4.79	0.219227
4607_BC	Ler	492099	Male	4.79	0.219227
4607_BC	Ler	1088032	Female	4.79	0.219227
4607_BC	Ler	404032	Male	4.79	0.219227
4607_BD	Ler	584086	Male	5.69	0.21269
4607_BD	Ler	831726	Male	5.69	0.21269
4607_BD	Ler	464988	Female	5.69	0.21269
4607_BD	Ler	1287209	Male	5.69	0.21269
4607_BD	Ler	329476	Male	5.69	0.21269
4607_BD	Ler	721401	Male	5.69	0.21269
4607_BD	Ler	2800447	Male	5.69	0.21269
4607_BD	Ler	543439	Male	5.69	0.21269
4607_BE	Ler	856369	Male	7	0.205045
4607_BE	Ler	102148	Male	7	0.205045
4607_BE	Ler	402773	Male	7	0.205045
4607_BE	Ler	222623	Male	7	0.205045
4607_BE	Ler	1472902	Female	7	0.205045
4607_BE	Ler	1547167	Male	7	0.205045
4607_BE	Ler	598944	Male	7	0.205045
4607_BE	Ler	566585	Female	7	0.205045
4607_BE	Ler	549642	Male	7	0.205045
4607_BE	Ler	621605	Male	7	0.205045
4607_BF	Ler	230591	Male	6.6	0.210384
4607_BF	Ler	1592728	Female	6.6	0.210384
4607_BF	Ler	702453	Male	6.6	0.210384
4607_BF	Ler	1151583	Female	6.6	0.210384
4607_BF	Ler	272496	Male	6.6	0.210384
4607_BF	Ler	666020	Male	6.6	0.210384
4607_BF	Ler	1993410	Female	6.6	0.210384
4607_BF	Ler	2291503	Female	6.6	0.210384
4607_BG	Ler	1209680	Female	6.35	0.211763
4607_BG	Ler	606300	Male	6.35	0.211763
4607_BG	Ler	512676	Male	6.35	0.211763
4607_BG	Ler	64500	Male	6.35	0.211763
4607_BG	Ler	549642	Male	6.35	0.211763
4607_BG	Ler	666020	Male	6.35	0.211763
4607_BG	Ler	122362	Male	6.35	0.211763
4607_BG	Ler	96863	Female	6.35	0.211763
4607_BG	Ler	1507741	Female	6.35	0.211763
4607_BG	Ler	2200955	Male	6.35	0.211763
4607_BH	Ler	1710507	Male	7.34	0.203793
4607_BH	Ler	1954605	Male	7.34	0.203793
4607_BH	Ler	604163	Male	7.34	0.203793
4607_BH	Ler	1276	Male	7.34	0.203793
4607_BH	Ler	24141	Male	7.34	0.203793
4607_BI	Ler	689840	Female	8	0.204768
4607_BI	Ler	971540	Male	8	0.204768
4607_BI	Ler	272875	Female	8	0.204768
4607_BI	Ler	1052186	Male	8	0.204768
4607_BI	Ler	356154	Male	8	0.204768
4607_BI	Ler	100909	Male	8	0.204768
4607_BI	Ler	226568	Male	8	0.204768
4607_BJ	Ler	477279	Female	5.94	0.210531
4607_BJ	Ler	800428	Female	5.94	0.210531
4607_BJ	Ler	718828	Female	5.94	0.210531
4607_BJ	Ler	594769	Male	5.94	0.210531
4607_BJ	Ler	538728	Male	5.94	0.210531
4607_BJ	Ler	1767282	Male	5.94	0.210531
4607_BJ	Ler	441362	Female	5.94	0.210531
4607_BJ	Ler	1921874	Female	5.94	0.210531
4607_BJ	Ler	1695378	Male	5.94	0.210531
4607_BJ	Ler	629563	Male	5.94	0.210531
4607_BJ	Ler	442611	Male	5.94	0.210531
4607_BK	Ler	516121	Male	8.97	0.197338
4607_BK	Ler	970908	Female	8.97	0.197338
4607_BK	Ler	365785	Male	8.97	0.197338
4607_BK	Ler	1821510	Male	8.97	0.197338
4607_BK	Ler	1057320	Female	8.97	0.197338
4607_BK	Ler	1023097	Female	8.97	0.197338
4607_BL	Ler	618509	Male	8.26	0.198905
4607_BL	Ler	692370	Male	8.26	0.198905
4607_BL	Ler	805879	Female	8.26	0.198905
4607_BL	Ler	1595576	Male	8.26	0.198905
4607_BL	Ler	209774	Male	8.26	0.198905
4607_BL	Ler	893513	Male	8.26	0.198905
4607_BL	Ler	604353	Female	8.26	0.198905
4607_BL	Ler	129773	Male	8.26	0.198905
4607_BL	Ler	371889	Male	8.26	0.198905
4607_BL	Ler	1293237	Female	8.26	0.198905
4607_BM	Ler	1304264	Female	5.96	0.21061
4607_BM	Ler	1663758	Female	5.96	0.21061
4607_BM	Ler	1650016	Female	5.96	0.21061
4607_BM	Ler	43935	Female	5.96	0.21061
4607_BM	Ler	2266212	Female	5.96	0.21061
4607_BN	Ler	458775	Female	4.38	0.226327
4607_BN	Ler	761990	Female	4.38	0.226327
4607_BN	Ler	1445296	Female	4.38	0.226327
4607_BO	Ler	1240463	Female	4.79	0.222184
4607_BO	Ler	2265347	Female	4.79	0.222184
4607_BP	Ler	2342464	Female	4.23	0.226429
4607_BP	Ler	1079203	Female	4.23	0.226429
4607_BQ	Ler	1928754	Female	4.35	0.222717
4607_BQ	Ler	545656	Female	4.35	0.222717
4607_BQ	Ler	134976	Female	4.35	0.222717
4607_BQ	Ler	2679240	Female	4.35	0.222717
4607_BQ	Ler	2530710	Female	4.35	0.222717
4607_BR	Ler	850713	Female	5.06	0.215591
4607_BR	Ler	619060	Female	5.06	0.215591
4607_BR	Ler	502928	Female	5.06	0.215591
4607_BR	Ler	874188	Female	5.06	0.215591
4607_BS	Ler	185184	Female	5.67	0.20798
4607_BS	Ler	412364	Female	5.67	0.20798
4607_BT	Ler	1323193	Female	4.18	0.225858
4607_BT	Ler	731320	Female	4.18	0.225858
4607_BT	Ler	1524212	Female	4.18	0.225858
4607_BT	Ler	1272019	Female	4.18	0.225858
4607_BT	Ler	1532505	Female	4.18	0.225858
4607_BT	Ler	266659	Female	4.18	0.225858
4607_BU	Ler	2761456	Female	6.23	0.210771
4607_BU	Ler	479528	Female	6.23	0.210771
4607_BU	Ler	290570	Female	6.23	0.210771
4607_BV	Ler	804104	Female	6.25	0.210914
4607_BV	Ler	839732	Female	6.25	0.210914
4607_BV	Ler	166055	Female	6.25	0.210914
4607_BV	Ler	373882	Female	6.25	0.210914
4607_BW	Ler	697214	Female	6.6	0.210161
4607_BW	Ler	758509	Female	6.6	0.210161
4607_BX	Ler	54853	Female	7.51	0.206849
4607_BY	Ler	1031424	Female	6.63	0.209313
4607_BY	Ler	826007	Female	6.63	0.209313
4607_BY	Ler	887743	Female	6.63	0.209313
4607_BY	Ler	434589	Female	6.63	0.209313
4607_BZ	Ler	522563	Female	4.91	0.220604
4607_BZ	Ler	757155	Female	4.91	0.220604
4607_BZ	Ler	277582	Female	4.91	0.220604
4607_C	Ler	458131	Male	5.87	0.211915
4607_C	Ler	712409	Male	5.87	0.211915
4607_CA	Ler	2046955	Female	7.02	0.203824
4607_CA	Ler	725702	Female	7.02	0.203824
4607_CA	Ler	738801	Female	7.02	0.203824
4607_CA	Ler	1036787	Female	7.02	0.203824
4607_CA	Ler	1426984	Female	7.02	0.203824
4607_CA	Ler	1067330	Female	7.02	0.203824
4607_CA	Ler	1476072	Female	7.02	0.203824
4607_CB	Ler	63054	Female	6.63	0.207041
4607_CB	Ler	1626054	Female	6.63	0.207041
4607_CB	Ler	619060	Female	6.63	0.207041
4607_CB	Ler	470425	Female	6.63	0.207041
4607_CC	Ler	475731	Female	7.55	0.204514
4607_CC	Ler	1466122	Female	7.55	0.204514
4607_CC	Ler	186539	Female	7.55	0.204514
4607_CD	Ler	804104	Female	7.22	0.208283
4607_CD	Ler	185887	Female	7.22	0.208283
4607_CD	Ler	428259	Female	7.22	0.208283
4607_CD	Ler	581802	Female	7.22	0.208283
4607_CE	Ler	884509	Female	5.7	0.216042
4607_CE	Ler	429580	Female	5.7	0.216042
4607_CF	Ler	1225837	Female	4.34	0.225796
4607_CF	Ler	1610147	Female	4.34	0.225796
4607_CF	Ler	1865877	Female	4.34	0.225796
4607_CF	Ler	1667775	Female	4.34	0.225796
4607_CG	Ler	893783	Female	6.36	0.206071
4607_CG	Ler	26315	Female	6.36	0.206071
4607_CG	Ler	418922	Female	6.36	0.206071
4607_CG	Ler	560750	Female	6.36	0.206071
4607_CG	Ler	618015	Female	6.36	0.206071
4607_CH	Ler	850713	Female	6.23	0.207954
4607_CH	Ler	458361	Female	6.23	0.207954
4607_CH	Ler	1310508	Female	6.23	0.207954
4607_CI	Ler	451173	Female	5.51	0.214986
4607_CI	Ler	906910	Female	5.51	0.214986
4607_CI	Ler	541577	Female	5.51	0.214986
4607_CJ	Ler	1663758	Female	5.91	0.209408
4607_CJ	Ler	556405	Female	5.91	0.209408
4607_CJ	Ler	62579	Female	5.91	0.209408
4607_CJ	Ler	466865	Female	5.91	0.209408
4607_CJ	Ler	1085118	Female	5.91	0.209408
4607_CK	Ler	307447	Female	6.37	0.210814
4607_CK	Ler	889537	Female	6.37	0.210814
4607_CK	Ler	137959	Female	6.37	0.210814
4607_CK	Ler	649970	Female	6.37	0.210814
4607_CK	Ler	597782	Female	6.37	0.210814
4607_CK	Ler	31111	Female	6.37	0.210814
4607_CK	Ler	929165	Female	6.37	0.210814
4607_CK	Ler	206380	Female	6.37	0.210814
4607_CK	Ler	373801	Female	6.37	0.210814
4607_CK	Ler	1256408	Female	6.37	0.210814
4607_CK	Ler	144193	Female	6.37	0.210814
4607_CK	Ler	1078094	Female	6.37	0.210814
4607_CL	Ler	284015	Female	6.47	0.208427
4607_CL	Ler	539431	Female	6.47	0.208427
4607_CL	Ler	1067876	Female	6.47	0.208427
4607_CL	Ler	346257	Female	6.47	0.208427
4607_CM	Ler	195859	Female	7.85	0.199464
4607_CM	Ler	1013506	Female	7.85	0.199464
4607_CM	Ler	1229370	Female	7.85	0.199464
4607_CN	Ler	1229370	Female	7.65	0.204498
4607_CN	Ler	1029371	Female	7.65	0.204498
4607_CO	Ler	291893	Female	7.38	0.197463
4607_CO	Ler	1736650	Female	7.38	0.197463
4607_CO	Ler	293356	Female	7.38	0.197463
4607_CO	Ler	1905758	Female	7.38	0.197463
4607_CP	Ler	584946	Female	9.08	0.194945
4607_CP	Ler	134976	Female	9.08	0.194945
4607_CP	Ler	355464	Female	9.08	0.194945
4607_CP	Ler	1646631	Female	9.08	0.194945
4607_CQ	Ler	346136	Female	6.14	0.201007
4607_CQ	Ler	43173	Female	6.14	0.201007
4607_D	Ler	2750853	Male	3.94	0.235559
4607_D	Ler	1657345	Male	3.94	0.235559
4607_D	Ler	737567	Male	3.94	0.235559
4607_D	Ler	925083	Male	3.94	0.235559
4607_D	Ler	2034809	Male	3.94	0.235559
4607_D	Ler	2629731	Male	3.94	0.235559
4607_E	Ler	1201657	Male	4.12	0.230258
4607_E	Ler	1855148	Male	4.12	0.230258
4607_E	Ler	1754180	Male	4.12	0.230258
4607_E	Ler	998662	Male	4.12	0.230258
4607_F	Ler	1932650	Male	4.75	0.22115
4607_F	Ler	221131	Male	4.75	0.22115
4607_F	Ler	1346652	Male	4.75	0.22115
4607_F	Ler	1357952	Male	4.75	0.22115
4607_F	Ler	1758906	Male	4.75	0.22115
4607_F	Ler	415195	Male	4.75	0.22115
4607_F	Ler	1515990	Male	4.75	0.22115
4607_F	Ler	388058	Male	4.75	0.22115
4607_F	Ler	1275263	Male	4.75	0.22115
4607_G	Ler	1894580	Male	4.47	0.225946
4607_G	Ler	1787433	Male	4.47	0.225946
4607_G	Ler	1429680	Male	4.47	0.225946
4607_G	Ler	172952	Male	4.47	0.225946
4607_G	Ler	56677	Male	4.47	0.225946
4607_G	Ler	1509801	Male	4.47	0.225946
4607_G	Ler	897268	Male	4.47	0.225946
4607_G	Ler	1081486	Male	4.47	0.225946
4607_G	Ler	1020301	Male	4.47	0.225946
4607_H	Ler	827107	Male	4.95	0.22477
4607_H	Ler	1123700	Male	4.95	0.22477
4607_H	Ler	338987	Male	4.95	0.22477
4607_H	Ler	2139621	Male	4.95	0.22477
4607_H	Ler	2204656	Male	4.95	0.22477
4607_H	Ler	1867729	Male	4.95	0.22477
4607_I	Ler	906286	Male	5.63	0.213857
4607_I	Ler	1715208	Male	5.63	0.213857
4607_I	Ler	343197	Male	5.63	0.213857
4607_J	Ler	841619	Male	4.58	0.231208
4607_J	Ler	337716	Male	4.58	0.231208
4607_J	Ler	512937	Male	4.58	0.231208
4607_J	Ler	360033	Male	4.58	0.231208
4607_J	Ler	1971644	Male	4.58	0.231208
4607_J	Ler	1438234	Male	4.58	0.231208
4607_K	Ler	1497601	Male	4.77	0.225783
4607_K	Ler	1064579	Male	4.77	0.225783
4607_K	Ler	717797	Male	4.77	0.225783
4607_K	Ler	106644	Male	4.77	0.225783
4607_L	Ler	1269956	Male	5.14	0.218259
4607_L	Ler	541986	Male	5.14	0.218259
4607_L	Ler	1401661	Male	5.14	0.218259
4607_M	Ler	1011884	Male	5.08	0.217507
4607_M	Ler	172952	Male	5.08	0.217507
4607_M	Ler	1031134	Male	5.08	0.217507
4607_N	Ler	841331	Male	4.89	0.22533
4607_N	Ler	73808	Male	4.89	0.22533
4607_N	Ler	831735	Male	4.89	0.22533
4607_N	Ler	2449208	Male	4.89	0.22533
4607_N	Ler	694327	Male	4.89	0.22533
4607_N	Ler	1275788	Male	4.89	0.22533
4607_O	Ler	2026451	Male	5.28	0.217012
4607_O	Ler	1373002	Male	5.28	0.217012
4607_O	Ler	667498	Male	5.28	0.217012
4607_O	Ler	176930	Male	5.28	0.217012
4607_O	Ler	2088291	Male	5.28	0.217012
4607_O	Ler	636604	Male	5.28	0.217012
4607_P	Ler	1320978	Male	7.24	0.202817
4607_P	Ler	48722	Male	7.24	0.202817
4607_P	Ler	1034785	Male	7.24	0.202817
4607_P	Ler	92334	Male	7.24	0.202817
4607_P	Ler	500574	Male	7.24	0.202817
4607_P	Ler	378682	Male	7.24	0.202817
4607_P	Ler	512937	Male	7.24	0.202817
4607_Q	Ler	172252	Male	6.52	0.20587
4607_Q	Ler	209513	Male	6.52	0.20587
4607_Q	Ler	837599	Male	6.52	0.20587
4607_Q	Ler	57711	Male	6.52	0.20587
4607_Q	Ler	210659	Male	6.52	0.20587
4607_Q	Ler	1313508	Male	6.52	0.20587
4607_Q	Ler	1946999	Male	6.52	0.20587
4607_R	Ler	843597	Male	7.16	0.207361
4607_R	Ler	881233	Male	7.16	0.207361
4607_R	Ler	1871657	Male	7.16	0.207361
4607_R	Ler	1309250	Male	7.16	0.207361
4607_R	Ler	717797	Male	7.16	0.207361
4607_R	Ler	332669	Male	7.16	0.207361
4607_R	Ler	570648	Male	7.16	0.207361
4607_S	Ler	2629731	Male	5.11	0.217557
4607_S	Ler	1630265	Male	5.11	0.217557
4607_S	Ler	367398	Male	5.11	0.217557
4607_S	Ler	841619	Male	5.11	0.217557
4607_S	Ler	371240	Male	5.11	0.217557
4607_T	Ler	9490	Male	6.66	0.207839
4607_T	Ler	614284	Male	6.66	0.207839
4607_T	Ler	769065	Male	6.66	0.207839
4607_T	Ler	1542254	Male	6.66	0.207839
4607_T	Ler	348420	Male	6.66	0.207839
4607_T	Ler	792028	Male	6.66	0.207839
4607_U	Ler	98921	Male	6.13	0.209524
4607_U	Ler	636662	Male	6.13	0.209524
4607_V	Ler	1224282	Male	5.31	0.218485
4607_V	Ler	2087058	Male	5.31	0.218485
4607_V	Ler	1509801	Male	5.31	0.218485
4607_W	Ler	816811	Male	5.61	0.211981
4607_W	Ler	1542254	Male	5.61	0.211981
4607_X	Ler	473160	Male	5.32	0.213048
4607_X	Ler	128805	Male	5.32	0.213048
4607_X	Ler	1357497	Male	5.32	0.213048
4607_X	Ler	1201633	Male	5.32	0.213048
4607_X	Ler	461439	Male	5.32	0.213048
4607_Y	Ler	529011	Male	5.96	0.211696
4607_Y	Ler	485309	Male	5.96	0.211696
4607_Y	Ler	927083	Male	5.96	0.211696
4607_Y	Ler	881233	Male	5.96	0.211696
4607_Y	Ler	1357497	Male	5.96	0.211696
4607_Y	Ler	442895	Male	5.96	0.211696
4607_Z	Ler	1426616	Male	4.68	0.223025
4607_Z	Ler	1085016	Male	4.68	0.223025
4607_Z	Ler	927368	Male	4.68	0.223025
4608_A	Ler	835819	Female	3.28	0.243514
4608_A	Ler	1563104	Female	3.28	0.243514
4608_A	Ler	1398294	Female	3.28	0.243514
4608_A	Ler	1360109	Female	3.28	0.243514
4608_AA	Ler	1176310	Female	3.61	0.240149
4608_AA	Ler	1676870	Female	3.61	0.240149
4608_AA	Ler	1353612	Female	3.61	0.240149
4608_AA	Ler	1279245	Female	3.61	0.240149
4608_AB	Ler	969115	Female	4.42	0.221468
4608_AB	Ler	1080784	Female	4.42	0.221468
4608_AC	Ler	1462745	Female	4.51	0.222704
4608_AC	Ler	110393	Female	4.51	0.222704
4608_AC	Ler	723225	Female	4.51	0.222704
4608_AD	Ler	1951763	Female	4.81	0.21705
4608_AD	Ler	1715818	Female	4.81	0.21705
4608_AE	Ler	1224282	Female	4.67	0.216856
4608_AE	Ler	1070445	Female	4.67	0.216856
4608_AE	Ler	413782	Female	4.67	0.216856
4608_AE	Ler	447083	Female	4.67	0.216856
4608_AF	Ler	276310	Female	5.56	0.207341
4608_AF	Ler	2311302	Female	5.56	0.207341
4608_AF	Ler	1275263	Female	5.56	0.207341
4608_AF	Ler	2497288	Female	5.56	0.207341
4608_AF	Ler	1021412	Female	5.56	0.207341
4608_AG	Ler	467461	Male	5.93	0.209035
4608_AG	Ler	357973	Female	5.93	0.209035
4608_AG	Ler	332907	Female	5.93	0.209035
4608_AG	Ler	115821	Male	5.93	0.209035
4608_AG	Ler	585097	Female	5.93	0.209035
4608_AG	Ler	849552	Male	5.93	0.209035
4608_AG	Ler	1206008	Male	5.93	0.209035
4608_AH	Ler	1783375	Female	4.97	0.222853
4608_AH	Ler	538411	Female	4.97	0.222853
4608_AH	Ler	307151	Male	4.97	0.222853
4608_AH	Ler	883872	Male	4.97	0.222853
4608_AH	Ler	351791	Male	4.97	0.222853
4608_AI	Ler	776148	Female	5.23	0.216656
4608_AI	Ler	2800447	Female	5.23	0.216656
4608_AI	Ler	620717	Female	5.23	0.216656
4608_AI	Ler	210092	Male	5.23	0.216656
4608_AI	Ler	406242	Female	5.23	0.216656
4608_AI	Ler	686744	Male	5.23	0.216656
4608_AI	Ler	1351828	Male	5.23	0.216656
4608_AI	Ler	868946	Male	5.23	0.216656
4608_AI	Ler	43318	Male	5.23	0.216656
4608_AJ	Ler	640363	Male	5.77	0.209882
4608_AJ	Ler	459344	Male	5.77	0.209882
4608_AJ	Ler	3059566	Female	5.77	0.209882
4608_AJ	Ler	480079	Female	5.77	0.209882
4608_AJ	Ler	789521	Male	5.77	0.209882
4608_AK	Ler	1081951	Male	4.88	0.218131
4608_AK	Ler	699110	Female	4.88	0.218131
4608_AK	Ler	1944225	Female	4.88	0.218131
4608_AK	Ler	764286	Male	4.88	0.218131
4608_AK	Ler	1972407	Female	4.88	0.218131
4608_AK	Ler	366198	Female	4.88	0.218131
4608_AK	Ler	31005	Male	4.88	0.218131
4608_AL	Ler	711	Male	7.29	0.203627
4608_AL	Ler	854780	Male	7.29	0.203627
4608_AL	Ler	784872	Female	7.29	0.203627
4608_AL	Ler	544418	Male	7.29	0.203627
4608_AM	Ler	978349	Male	5.27	0.213912
4608_AM	Ler	2013937	Male	5.27	0.213912
4608_AM	Ler	869613	Female	5.27	0.213912
4608_AM	Ler	640242	Female	5.27	0.213912
4608_AM	Ler	799896	Male	5.27	0.213912
4608_AM	Ler	93360	Male	5.27	0.213912
4608_AM	Ler	307210	Female	5.27	0.213912
4608_AM	Ler	918570	Female	5.27	0.213912
4608_AM	Ler	390332	Male	5.27	0.213912
4608_AN	Ler	1450249	Female	5.89	0.208658
4608_AN	Ler	16979	Female	5.89	0.208658
4608_AN	Ler	1069686	Male	5.89	0.208658
4608_AN	Ler	2094230	Male	5.89	0.208658
4608_AN	Ler	22010	Female	5.89	0.208658
4608_AN	Ler	404993	Male	5.89	0.208658
4608_AN	Ler	854780	Male	5.89	0.208658
4608_AN	Ler	672665	Male	5.89	0.208658
4608_AN	Ler	398798	Male	5.89	0.208658
4608_AN	Ler	2351603	Female	5.89	0.208658
4608_AN	Ler	660843	Female	5.89	0.208658
4608_AN	Ler	63407	Male	5.89	0.208658
4608_AO	Ler	38621	Female	3.82	0.232284
4608_AO	Ler	156278	Male	3.82	0.232284
4608_AO	Ler	2725117	Male	3.82	0.232284
4608_AO	Ler	1730211	Male	3.82	0.232284
4608_AO	Ler	1484513	Male	3.82	0.232284
4608_AO	Ler	396154	Male	3.82	0.232284
4608_AO	Ler	1838489	Female	3.82	0.232284
4608_AP	Ler	460406	Female	3.91	0.235991
4608_AP	Ler	1435498	Male	3.91	0.235991
4608_AP	Ler	1878177	Male	3.91	0.235991
4608_AP	Ler	191513	Female	3.91	0.235991
4608_AP	Ler	2555447	Male	3.91	0.235991
4608_AP	Ler	272875	Male	3.91	0.235991
4608_AP	Ler	1826113	Male	3.91	0.235991
4608_AP	Ler	2591699	Female	3.91	0.235991
4608_AP	Ler	1035666	Male	3.91	0.235991
4608_AP	Ler	1622202	Female	3.91	0.235991
4608_AP	Ler	1211187	Male	3.91	0.235991
4608_AQ	Ler	732465	Female	4.21	0.229996
4608_AQ	Ler	604295	Female	4.21	0.229996
4608_AQ	Ler	1107265	Male	4.21	0.229996
4608_AQ	Ler	1721817	Male	4.21	0.229996
4608_AQ	Ler	1387347	Male	4.21	0.229996
4608_AQ	Ler	481184	Male	4.21	0.229996
4608_AQ	Ler	1136940	Female	4.21	0.229996
4608_AQ	Ler	1228663	Male	4.21	0.229996
4608_AQ	Ler	97657	Male	4.21	0.229996
4608_AQ	Ler	2779122	Male	4.21	0.229996
4608_AR	Ler	1085684	Male	4.59	0.22002
4608_AR	Ler	613399	Male	4.59	0.22002
4608_AR	Ler	433573	Male	4.59	0.22002
4608_AR	Ler	1672983	Male	4.59	0.22002
4608_AR	Ler	1777658	Male	4.59	0.22002
4608_AR	Ler	3732513	Male	4.59	0.22002
4608_AR	Ler	1483127	Female	4.59	0.22002
4608_AR	Ler	757972	Male	4.59	0.22002
4608_AS	Ler	669604	Male	4.09	0.229025
4608_AS	Ler	960039	Female	4.09	0.229025
4608_AS	Ler	638989	Male	4.09	0.229025
4608_AS	Ler	1242722	Female	4.09	0.229025
4608_AS	Ler	750967	Male	4.09	0.229025
4608_AS	Ler	1413910	Female	4.09	0.229025
4608_AS	Ler	2745301	Female	4.09	0.229025
4608_AS	Ler	664430	Male	4.09	0.229025
4608_AS	Ler	480832	Male	4.09	0.229025
4608_AS	Ler	2224568	Male	4.09	0.229025
4608_AT	Ler	403108	Male	4.91	0.216392
4608_AT	Ler	587426	Female	4.91	0.216392
4608_AT	Ler	1987794	Female	4.91	0.216392
4608_AT	Ler	1365009	Male	4.91	0.216392
4608_AT	Ler	2245236	Male	4.91	0.216392
4608_AT	Ler	604295	Female	4.91	0.216392
4608_AT	Ler	122922	Male	4.91	0.216392
4608_AT	Ler	726045	Male	4.91	0.216392
4608_AT	Ler	359509	Male	4.91	0.216392
4608_AT	Ler	1701840	Male	4.91	0.216392
4608_AT	Ler	116197	Male	4.91	0.216392
4608_AT	Ler	970703	Male	4.91	0.216392
4608_AU	Ler	816097	Female	5.9	0.208111
4608_AU	Ler	339345	Female	5.9	0.208111
4608_AU	Ler	261831	Female	5.9	0.208111
4608_AU	Ler	584819	Female	5.9	0.208111
4608_AU	Ler	2251787	Male	5.9	0.208111
4608_AU	Ler	1689859	Male	5.9	0.208111
4608_AU	Ler	919230	Female	5.9	0.208111
4608_AU	Ler	2206559	Male	5.9	0.208111
4608_AV	Ler	1010445	Male	4.82	0.214873
4608_AV	Ler	706809	Female	4.82	0.214873
4608_AV	Ler	618197	Female	4.82	0.214873
4608_AW	Ler	1280374	Female	5.17	0.216703
4608_AW	Ler	1022479	Female	5.17	0.216703
4608_AW	Ler	943373	Female	5.17	0.216703
4608_AW	Ler	292529	Female	5.17	0.216703
4608_AW	Ler	725722	Male	5.17	0.216703
4608_AW	Ler	109960	Male	5.17	0.216703
4608_AW	Ler	1701840	Male	5.17	0.216703
4608_AX	Ler	793558	Male	7.16	0.204763
4608_AX	Ler	1034607	Female	7.16	0.204763
4608_AX	Ler	1156329	Female	7.16	0.204763
4608_AX	Ler	402905	Female	7.16	0.204763
4608_AX	Ler	992573	Male	7.16	0.204763
4608_AX	Ler	832309	Male	7.16	0.204763
4608_AX	Ler	452209	Female	7.16	0.204763
4608_AX	Ler	1338607	Female	7.16	0.204763
4608_AX	Ler	1849411	Male	7.16	0.204763
4608_AX	Ler	1154226	Female	7.16	0.204763
4608_AY	Ler	31266	Male	5.22	0.216103
4608_AY	Ler	3703537	Male	5.22	0.216103
4608_AY	Ler	653990	Female	5.22	0.216103
4608_AY	Ler	795960	Male	5.22	0.216103
4608_AY	Ler	2397195	Male	5.22	0.216103
4608_AY	Ler	2800447	Female	5.22	0.216103
4608_AY	Ler	969491	Female	5.22	0.216103
4608_AY	Ler	960039	Female	5.22	0.216103
4608_AY	Ler	1157345	Female	5.22	0.216103
4608_AY	Ler	1365332	Female	5.22	0.216103
4608_AZ	Ler	2800447	Female	6.04	0.210815
4608_AZ	Ler	65288	Female	6.04	0.210815
4608_AZ	Ler	577517	Female	6.04	0.210815
4608_AZ	Ler	223453	Female	6.04	0.210815
4608_AZ	Ler	694623	Female	6.04	0.210815
4608_AZ	Ler	870182	Male	6.04	0.210815
4608_AZ	Ler	1008118	Male	6.04	0.210815
4608_AZ	Ler	1172770	Male	6.04	0.210815
4608_AZ	Ler	8405	Male	6.04	0.210815
4608_AZ	Ler	978349	Male	6.04	0.210815
4608_B	Ler	3061767	Female	5.14	0.214197
4608_B	Ler	1550420	Female	5.14	0.214197
4608_BA	Ler	322933	Male	7.5	0.202331
4608_BA	Ler	965942	Male	7.5	0.202331
4608_BA	Ler	1483975	Male	7.5	0.202331
4608_BA	Ler	296407	Female	7.5	0.202331
4608_BA	Ler	566484	Female	7.5	0.202331
4608_BA	Ler	638989	Male	7.5	0.202331
4608_BA	Ler	359509	Male	7.5	0.202331
4608_BA	Ler	1808509	Male	7.5	0.202331
4608_BA	Ler	372476	Male	7.5	0.202331
4608_BA	Ler	1277189	Female	7.5	0.202331
4608_BB	Ler	1031495	Male	7.41	0.201728
4608_BB	Ler	575464	Male	7.41	0.201728
4608_BB	Ler	247981	Male	7.41	0.201728
4608_BB	Ler	439577	Female	7.41	0.201728
4608_BB	Ler	1759562	Female	7.41	0.201728
4608_BB	Ler	180709	Female	7.41	0.201728
4608_BB	Ler	179622	Female	7.41	0.201728
4608_BB	Ler	253471	Female	7.41	0.201728
4608_BB	Ler	666020	Female	7.41	0.201728
4608_BB	Ler	226113	Female	7.41	0.201728
4608_BC	Ler	1187517	Male	6.81	0.20442
4608_BC	Ler	105674	Male	6.81	0.20442
4608_BC	Ler	170353	Male	6.81	0.20442
4608_BC	Ler	941521	Female	6.81	0.20442
4608_BC	Ler	485621	Male	6.81	0.20442
4608_BC	Ler	109960	Male	6.81	0.20442
4608_BC	Ler	640363	Male	6.81	0.20442
4608_BC	Ler	1876723	Male	6.81	0.20442
4608_BC	Ler	854780	Male	6.81	0.20442
4608_BD	Ler	42511	Female	7.06	0.201212
4608_BD	Ler	1703955	Male	7.06	0.201212
4608_BE	Ler	1871903	Male	5.45	0.211258
4608_BE	Ler	1061108	Female	5.45	0.211258
4608_BE	Ler	304109	Male	5.45	0.211258
4608_BE	Ler	292632	Female	5.45	0.211258
4608_BF	Ler	455223	Male	5.37	0.21293
4608_BF	Ler	2420004	Male	5.37	0.21293
4608_BF	Ler	1206741	Male	5.37	0.21293
4608_BF	Ler	286567	Male	5.37	0.21293
4608_BF	Ler	877114	Female	5.37	0.21293
4608_BF	Ler	1293237	Male	5.37	0.21293
4608_BF	Ler	2663717	Male	5.37	0.21293
4608_BF	Ler	254166	Male	5.37	0.21293
4608_BF	Ler	260554	Female	5.37	0.21293
4608_BG	Ler	1622202	Female	4.34	0.223982
4608_BG	Ler	865960	Male	4.34	0.223982
4608_BG	Ler	283583	Female	4.34	0.223982
4608_BG	Ler	534432	Male	4.34	0.223982
4608_BG	Ler	1008118	Male	4.34	0.223982
4608_BG	Ler	1559312	Female	4.34	0.223982
4608_BG	Ler	1759562	Female	4.34	0.223982
4608_BG	Ler	938497	Female	4.34	0.223982
4608_BG	Ler	1146891	Female	4.34	0.223982
4608_BH	Ler	234797	Female	5.42	0.213073
4608_BH	Ler	2420004	Male	5.42	0.213073
4608_BH	Ler	1472374	Male	5.42	0.213073
4608_BH	Ler	585097	Female	5.42	0.213073
4608_BH	Ler	1515976	Male	5.42	0.213073
4608_BH	Ler	1230617	Male	5.42	0.213073
4608_BH	Ler	1269810	Female	5.42	0.213073
4608_BH	Ler	1472902	Male	5.42	0.213073
4608_BI	Ler	1189302	Female	5.78	0.210975
4608_BI	Ler	631346	Female	5.78	0.210975
4608_BI	Ler	767161	Male	5.78	0.210975
4608_BI	Ler	1177467	Female	5.78	0.210975
4608_BI	Ler	516504	Female	5.78	0.210975
4608_BI	Ler	1575887	Male	5.78	0.210975
4608_BI	Ler	385487	Male	5.78	0.210975
4608_BJ	Ler	523935	Female	7.4	0.202715
4608_BJ	Ler	1362214	Male	7.4	0.202715
4608_BJ	Ler	316992	Female	7.4	0.202715
4608_BJ	Ler	2200057	Female	7.4	0.202715
4608_BJ	Ler	598944	Female	7.4	0.202715
4608_BJ	Ler	238507	Female	7.4	0.202715
4608_BJ	Ler	485097	Male	7.4	0.202715
4608_BJ	Ler	73151	Female	7.4	0.202715
4608_BJ	Ler	603540	Female	7.4	0.202715
4608_BJ	Ler	804532	Female	7.4	0.202715
4608_BJ	Ler	930796	Male	7.4	0.202715
4608_BK	Ler	143674	Female	6.06	0.208649
4608_BK	Ler	438007	Male	6.06	0.208649
4608_BK	Ler	672895	Female	6.06	0.208649
4608_BK	Ler	789998	Female	6.06	0.208649
4608_BK	Ler	135101	Male	6.06	0.208649
4608_BK	Ler	603540	Female	6.06	0.208649
4608_BK	Ler	832309	Male	6.06	0.208649
4608_BL	Ler	387839	Male	6.5	0.203709
4608_BL	Ler	1109691	Male	6.5	0.203709
4608_BL	Ler	1520073	Female	6.5	0.203709
4608_BM	Ler	89214	Male	6.19	0.207886
4608_BM	Ler	1272019	Male	6.19	0.207886
4608_BM	Ler	1212793	Male	6.19	0.207886
4608_BM	Ler	458129	Male	6.19	0.207886
4608_BN	Ler	810590	Male	5.47	0.213364
4608_BO	Ler	662949	Male	4.75	0.218484
4608_BO	Ler	116822	Male	4.75	0.218484
4608_BO	Ler	181916	Male	4.75	0.218484
4608_BO	Ler	1302080	Male	4.75	0.218484
4608_BP	Ler	359239	Male	5.43	0.211152
4608_BP	Ler	217839	Male	5.43	0.211152
4608_BP	Ler	1472908	Male	5.43	0.211152
4608_BP	Ler	264255	Male	5.43	0.211152
4608_BP	Ler	323516	Male	5.43	0.211152
4608_BP	Ler	266659	Male	5.43	0.211152
4608_BQ	Ler	1186824	Male	5.66	0.212805
4608_BQ	Ler	517473	Male	5.66	0.212805
4608_BQ	Ler	1616863	Male	5.66	0.212805
4608_BQ	Ler	165859	Male	5.66	0.212805
4608_BQ	Ler	1787862	Male	5.66	0.212805
4608_BR	Ler	370387	Male	7.81	0.200806
4608_BR	Ler	2126136	Male	7.81	0.200806
4608_BR	Ler	745687	Male	7.81	0.200806
4608_BR	Ler	1099228	Male	7.81	0.200806
4608_BR	Ler	912437	Male	7.81	0.200806
4608_BS	Ler	467566	Male	6.66	0.204021
4608_BS	Ler	392440	Male	6.66	0.204021
4608_BS	Ler	475080	Male	6.66	0.204021
4608_BS	Ler	368103	Male	6.66	0.204021
4608_BT	Ler	1740639	Male	8.67	0.19861
4608_BT	Ler	1713905	Male	8.67	0.19861
4608_BT	Ler	423739	Male	8.67	0.19861
4608_BT	Ler	408224	Male	8.67	0.19861
4608_BT	Ler	807563	Male	8.67	0.19861
4608_BT	Ler	137442	Male	8.67	0.19861
4608_BU	Ler	2140808	Male	4.24	0.223936
4608_BU	Ler	1342473	Male	4.24	0.223936
4608_BV	Ler	1248636	Male	4.66	0.221196
4608_BV	Ler	10040	Male	4.66	0.221196
4608_BW	Ler	1955521	Male	4.4	0.224894
4608_BW	Ler	1363277	Male	4.4	0.224894
4608_BX	Ler	1080377	Male	4.53	0.218243
4608_BX	Ler	224454	Male	4.53	0.218243
4608_BX	Ler	2089349	Male	4.53	0.218243
4608_BX	Ler	1882179	Male	4.53	0.218243
4608_BX	Ler	975314	Male	4.53	0.218243
4608_BY	Ler	1132860	Male	4.15	0.225407
4608_BY	Ler	810590	Male	4.15	0.225407
4608_BY	Ler	384926	Male	4.15	0.225407
4608_BY	Ler	1642107	Male	4.15	0.225407
4608_BY	Ler	1212793	Male	4.15	0.225407
4608_BZ	Ler	256338	Male	4.93	0.215085
4608_BZ	Ler	2081017	Male	4.93	0.215085
4608_BZ	Ler	1167591	Male	4.93	0.215085
4608_BZ	Ler	39181	Male	4.93	0.215085
4608_C	Ler	1314172	Female	4.59	0.220762
4608_C	Ler	661457	Female	4.59	0.220762
4608_CA	Ler	358219	Male	5.74	0.205805
4608_CA	Ler	2595380	Male	5.74	0.205805
4608_CA	Ler	479528	Male	5.74	0.205805
4608_CA	Ler	887743	Male	5.74	0.205805
4608_CB	Ler	755234	Male	5.97	0.20617
4608_CB	Ler	803432	Male	5.97	0.20617
4608_CB	Ler	129526	Male	5.97	0.20617
4608_CB	Ler	1556184	Male	5.97	0.20617
4608_CB	Ler	791557	Male	5.97	0.20617
4608_CC	Ler	239157	Male	5.78	0.208335
4608_CC	Ler	1346062	Male	5.78	0.208335
4608_CC	Ler	1313064	Male	5.78	0.208335
4608_CC	Ler	1376507	Male	5.78	0.208335
4608_CC	Ler	411443	Male	5.78	0.208335
4608_CC	Ler	355464	Male	5.78	0.208335
4608_CD	Ler	346163	Male	5.06	0.216145
4608_CD	Ler	2291031	Male	5.06	0.216145
4608_CD	Ler	906567	Male	5.06	0.216145
4608_CD	Ler	56819	Male	5.06	0.216145
4608_CD	Ler	1028579	Male	5.06	0.216145
4608_CD	Ler	612293	Male	5.06	0.216145
4608_CE	Ler	1278186	Male	4.21	0.229564
4608_CE	Ler	3205357	Male	4.21	0.229564
4608_CE	Ler	584924	Male	4.21	0.229564
4608_CF	Ler	1252448	Male	3.74	0.23308
4608_CF	Ler	711530	Male	3.74	0.23308
4608_CF	Ler	1044252	Male	3.74	0.23308
4608_CF	Ler	3425513	Male	3.74	0.23308
4608_CG	Ler	48953	Male	5.99	0.209869
4608_CG	Ler	843697	Male	5.99	0.209869
4608_CG	Ler	385625	Male	5.99	0.209869
4608_CG	Ler	1646631	Male	5.99	0.209869
4608_CH	Ler	1154518	Male	6.5	0.204283
4608_CH	Ler	1552100	Male	6.5	0.204283
4608_CH	Ler	2046955	Male	6.5	0.204283
4608_CH	Ler	137349	Male	6.5	0.204283
4608_CH	Ler	462351	Male	6.5	0.204283
4608_CH	Ler	479528	Male	6.5	0.204283
4608_CI	Ler	1905758	Male	5.34	0.217903
4608_CI	Ler	1634112	Male	5.34	0.217903
4608_CI	Ler	1366820	Male	5.34	0.217903
4608_CI	Ler	563452	Male	5.34	0.217903
4608_CI	Ler	639780	Male	5.34	0.217903
4608_CJ	Ler	412992	Male	6.88	0.204374
4608_CJ	Ler	1412453	Male	6.88	0.204374
4608_CJ	Ler	401931	Male	6.88	0.204374
4608_CJ	Ler	288895	Male	6.88	0.204374
4608_CJ	Ler	182185	Male	6.88	0.204374
4608_CK	Ler	1289159	Male	5.82	0.218435
4608_CK	Ler	235979	Male	5.82	0.218435
4608_CK	Ler	1061144	Male	5.82	0.218435
4608_CK	Ler	681546	Male	5.82	0.218435
4608_CK	Ler	147732	Male	5.82	0.218435
4608_CL	Ler	67886	Male	4.07	0.230945
4608_CL	Ler	984681	Male	4.07	0.230945
4608_CL	Ler	756095	Male	4.07	0.230945
4608_CL	Ler	2537226	Male	4.07	0.230945
4608_CL	Ler	911192	Male	4.07	0.230945
4608_CL	Ler	344675	Male	4.07	0.230945
4608_CM	Ler	1528641	Male	3.9	0.240176
4608_CM	Ler	1616863	Male	3.9	0.240176
4608_CN	Ler	1186824	Male	5.02	0.217249
4608_CN	Ler	368103	Male	5.02	0.217249
4608_CN	Ler	1736650	Male	5.02	0.217249
4608_CO	Ler	7930	Male	5.57	0.213238
4608_CO	Ler	1313064	Male	5.57	0.213238
4608_CO	Ler	1616863	Male	5.57	0.213238
4608_CO	Ler	439273	Male	5.57	0.213238
4608_CO	Ler	2562101	Male	5.57	0.213238
4608_CP	Ler	172907	Male	5.05	0.22082
4608_CP	Ler	2896055	Male	5.05	0.22082
4608_CP	Ler	2074590	Male	5.05	0.22082
4608_CP	Ler	284015	Male	5.05	0.22082
4608_CP	Ler	1593867	Male	5.05	0.22082
4608_CQ	Ler	1158399	Male	6.4	0.205179
4608_CQ	Ler	1410656	Male	6.4	0.205179
4608_CQ	Ler	1531438	Male	6.4	0.205179
4608_CQ	Ler	135262	Male	6.4	0.205179
4608_CQ	Ler	253482	Male	6.4	0.205179
4608_CQ	Ler	1415383	Male	6.4	0.205179
4608_CQ	Ler	1571938	Male	6.4	0.205179
4608_D	Ler	1112761	Female	5	0.215518
4608_D	Ler	1126859	Female	5	0.215518
4608_E	Ler	1284292	Female	4.94	0.217555
4608_E	Ler	927368	Female	4.94	0.217555
4608_E	Ler	1109752	Female	4.94	0.217555
4608_F	Ler	454823	Female	6.19	0.204906
4608_G	Ler	464313	Female	4.31	0.223755
4608_G	Ler	845054	Female	4.31	0.223755
4608_G	Ler	1564979	Female	4.31	0.223755
4608_G	Ler	43738	Female	4.31	0.223755
4608_G	Ler	273523	Female	4.31	0.223755
4608_H	Ler	1201633	Female	6.95	0.213006
4608_H	Ler	887571	Female	6.95	0.213006
4608_J	Ler	853576	Female	4.19	0.228384
4608_J	Ler	2139621	Female	4.19	0.228384
4608_J	Ler	1249485	Female	4.19	0.228384
4608_J	Ler	1367044	Female	4.19	0.228384
4608_J	Ler	482349	Female	4.19	0.228384
4608_J	Ler	540278	Female	4.19	0.228384
4608_K	Ler	1044063	Female	4.25	0.227634
4608_K	Ler	432018	Female	4.25	0.227634
4608_L	Ler	1453485	Female	3.35	0.244075
4608_L	Ler	214154	Female	3.35	0.244075
4608_L	Ler	642950	Female	3.35	0.244075
4608_L	Ler	905767	Female	3.35	0.244075
4608_M	Ler	1401661	Female	4.79	0.219097
4608_M	Ler	592664	Female	4.79	0.219097
4608_M	Ler	1698450	Female	4.79	0.219097
4608_N	Ler	992832	Female	6.28	0.209772
4608_N	Ler	1606410	Female	6.28	0.209772
4608_O	Ler	1715208	Female	5.63	0.210247
4608_O	Ler	926013	Female	5.63	0.210247
4608_O	Ler	927083	Female	5.63	0.210247
4608_O	Ler	1085016	Female	5.63	0.210247
4608_O	Ler	1429680	Female	5.63	0.210247
4608_P	Ler	1152414	Female	5.27	0.210968
4608_Q	Ler	1715208	Female	5.95	0.209931
4608_R	Ler	1049906	Female	5.33	0.21088
4608_R	Ler	792028	Female	5.33	0.21088
4608_R	Ler	497342	Female	5.33	0.21088
4608_R	Ler	527133	Female	5.33	0.21088
4608_R	Ler	696038	Female	5.33	0.21088
4608_R	Ler	927368	Female	5.33	0.21088
4608_R	Ler	969115	Female	5.33	0.21088
4608_S	Ler	1198542	Female	4.95	0.217419
4608_S	Ler	1683074	Female	4.95	0.217419
4608_S	Ler	269809	Female	4.95	0.217419
4608_S	Ler	1039165	Female	4.95	0.217419
4608_S	Ler	1183433	Female	4.95	0.217419
4608_S	Ler	364684	Female	4.95	0.217419
4608_T	Ler	1061533	Female	4.13	0.224909
4608_T	Ler	2087058	Female	4.13	0.224909
4608_U	Ler	313622	Female	6.17	0.208452
4608_U	Ler	1245028	Female	6.17	0.208452
4608_V	Ler	771236	Female	5.71	0.211698
4608_V	Ler	846978	Female	5.71	0.211698
4608_W	Ler	483155	Female	5.79	0.207385
4608_W	Ler	837872	Female	5.79	0.207385
4608_W	Ler	70122	Female	5.79	0.207385
4608_W	Ler	8269	Female	5.79	0.207385
4608_X	Ler	937660	Female	6.16	0.204387
4608_X	Ler	1031767	Female	6.16	0.204387
4608_Y	Ler	937660	Female	4.96	0.216854
4608_Y	Ler	318512	Female	4.96	0.216854
4608_Y	Ler	466779	Female	4.96	0.216854
4608_Y	Ler	477851	Female	4.96	0.216854
4608_Z	Ler	827551	Female	4.92	0.215988
4608_Z	Ler	846978	Female	4.92	0.215988
4741_A	Ler	388058	Male	3.95	0.247081
4741_A	Ler	812120	Male	3.95	0.247081
4741_A	Ler	1432201	Male	3.95	0.247081
4741_A	Ler	2311302	Male	3.95	0.247081
4741_A	Ler	1985842	Male	3.95	0.247081
4741_AA	Ler	2547091	Male	4.53	0.234295
4741_AA	Ler	1288604	Male	4.53	0.234295
4741_AA	Ler	3177953	Male	4.53	0.234295
4741_AB	Ler	1025828	Male	4.16	0.235557
4741_AB	Ler	1283148	Male	4.16	0.235557
4741_AB	Ler	770401	Male	4.16	0.235557
4741_AB	Ler	2135359	Male	4.16	0.235557
4741_AB	Ler	1986297	Male	4.16	0.235557
4741_AC	Ler	368425	Male	3.77	0.249244
4741_AC	Ler	750480	Male	3.77	0.249244
4741_AC	Ler	24024	Male	3.77	0.249244
4741_AC	Ler	700146	Male	3.77	0.249244
4741_AC	Ler	3044021	Male	3.77	0.249244
4741_AD	Ler	2288926	Male	3.39	0.250728
4741_AD	Ler	1822755	Male	3.39	0.250728
4741_AD	Ler	829506	Male	3.39	0.250728
4741_AD	Ler	1031134	Male	3.39	0.250728
4741_AD	Ler	158095	Male	3.39	0.250728
4741_AD	Ler	1114094	Male	3.39	0.250728
4741_AD	Ler	327140	Male	3.39	0.250728
4741_AE	Ler	2274761	Male	3.29	0.257721
4741_AE	Ler	1827375	Male	3.29	0.257721
4741_AE	Ler	1692436	Male	3.29	0.257721
4741_AE	Ler	2494996	Male	3.29	0.257721
4741_AE	Ler	735908	Male	3.29	0.257721
4741_AE	Ler	701593	Male	3.29	0.257721
4741_AF	Ler	891871	Male	4.65	0.232946
4741_AF	Ler	37063	Male	4.65	0.232946
4741_AF	Ler	1725028	Male	4.65	0.232946
4741_AF	Ler	1986297	Male	4.65	0.232946
4741_AF	Ler	405014	Male	4.65	0.232946
4741_AG	Ler	1034263	Female	5.26	0.221055
4741_AG	Ler	1543809	Female	5.26	0.221055
4741_AG	Ler	1085722	Female	5.26	0.221055
4741_AH	Ler	485309	Female	4.69	0.227709
4741_AH	Ler	464313	Female	4.69	0.227709
4741_AH	Ler	1096522	Female	4.69	0.227709
4741_AH	Ler	788619	Female	4.69	0.227709
4741_AH	Ler	213261	Female	4.69	0.227709
4741_AI	Ler	1148550	Female	3.76	0.250266
4741_AI	Ler	827551	Female	3.76	0.250266
4741_AI	Ler	2137103	Female	3.76	0.250266
4741_AI	Ler	389591	Female	3.76	0.250266
4741_AI	Ler	488235	Female	3.76	0.250266
4741_AJ	Ler	1471270	Female	4.07	0.237851
4741_AJ	Ler	1433164	Female	4.07	0.237851
4741_AJ	Ler	1398698	Female	4.07	0.237851
4741_AJ	Ler	58017	Female	4.07	0.237851
4741_AJ	Ler	503353	Female	4.07	0.237851
4741_AK	Ler	1031134	Female	4.69	0.229687
4741_AK	Ler	1704355	Female	4.69	0.229687
4741_AL	Ler	790397	Female	4.23	0.234737
4741_AL	Ler	992832	Female	4.23	0.234737
4741_AL	Ler	1887546	Female	4.23	0.234737
4741_AL	Ler	837088	Female	4.23	0.234737
4741_AL	Ler	485309	Female	4.23	0.234737
4741_AM	Ler	1436477	Female	3.71	0.250047
4741_AM	Ler	360187	Female	3.71	0.250047
4741_AM	Ler	137100	Female	3.71	0.250047
4741_AM	Ler	1081625	Female	3.71	0.250047
4741_AN	Ler	372249	Female	6.64	0.218455
4741_AO	Ler	1245028	Female	4.22	0.249419
4741_AO	Ler	1661382	Female	4.22	0.249419
4741_AO	Ler	865544	Female	4.22	0.249419
4741_AP	Ler	946567	Female	3.53	0.250616
4741_AP	Ler	1313508	Female	3.53	0.250616
4741_AP	Ler	2210027	Female	3.53	0.250616
4741_AQ	Ler	1002265	Female	4.49	0.242902
4741_AQ	Ler	1429680	Female	4.49	0.242902
4741_AQ	Ler	667498	Female	4.49	0.242902
4741_AQ	Ler	476110	Female	4.49	0.242902
4741_AQ	Ler	1990892	Female	4.49	0.242902
4741_AQ	Ler	1021412	Female	4.49	0.242902
4741_AR	Ler	837872	Female	4.43	0.2412
4741_AS	Ler	837872	Female	3.54	0.254259
4741_AS	Ler	800963	Female	3.54	0.254259
4741_AS	Ler	1353612	Female	3.54	0.254259
4741_AS	Ler	523597	Female	3.54	0.254259
4741_AS	Ler	570648	Female	3.54	0.254259
4741_AT	Ler	663041	Female	4.01	0.241778
4741_AT	Ler	1429680	Female	4.01	0.241778
4741_AT	Ler	156990	Female	4.01	0.241778
4741_AT	Ler	3159897	Female	4.01	0.241778
4741_AU	Ler	1436477	Female	5	0.231612
4741_AU	Ler	1035631	Female	5	0.231612
4741_AV	Ler	377960	Female	3.91	0.242686
4741_AW	Ler	70122	Female	6.32	0.210338
4741_AW	Ler	378682	Female	6.32	0.210338
4741_AW	Ler	774822	Female	6.32	0.210338
4741_AX	Ler	281066	Female	4.39	0.238621
4741_AX	Ler	464313	Female	4.39	0.238621
4741_AZ	Ler	404357	Female	4.11	0.246129
4741_AZ	Ler	1996627	Female	4.11	0.246129
4741_AZ	Ler	1031767	Female	4.11	0.246129
4741_AZ	Ler	1275788	Female	4.11	0.246129
4741_B	Ler	575527	Male	3.71	0.252685
4741_B	Ler	1002265	Male	3.71	0.252685
4741_B	Ler	617610	Male	3.71	0.252685
4741_B	Ler	1392617	Male	3.71	0.252685
4741_B	Ler	359676	Male	3.71	0.252685
4741_B	Ler	770401	Male	3.71	0.252685
4741_BA	Ler	1201076	Female	3.82	0.253278
4741_BA	Ler	2029113	Female	3.82	0.253278
4741_BA	Ler	2575243	Female	3.82	0.253278
4741_BB	Ler	2293760	Female	4.51	0.237349
4741_BB	Ler	1849863	Female	4.51	0.237349
4741_BC	Ler	1523411	Female	3.18	0.272072
4741_BC	Ler	1667234	Female	3.18	0.272072
4741_BD	Ler	1543809	Female	10.84	0.200395
4741_BD	Ler	969852	Female	10.84	0.200395
4741_BD	Ler	348420	Female	10.84	0.200395
4741_BD	Ler	872895	Female	10.84	0.200395
4741_BD	Ler	649165	Female	10.84	0.200395
4741_BD	Ler	1392617	Female	10.84	0.200395
4741_BE	Ler	2696829	Female	4.8	0.229511
4741_BE	Ler	406353	Female	4.8	0.229511
4741_BE	Ler	464313	Female	4.8	0.229511
4741_BE	Ler	872895	Female	4.8	0.229511
4741_BF	Ler	520648	Female	4.29	0.235673
4741_BF	Ler	1658694	Female	4.29	0.235673
4741_BF	Ler	1508442	Female	4.29	0.235673
4741_BF	Ler	653845	Female	4.29	0.235673
4741_BG	Ler	1910572	Female	4.47	0.235391
4741_BG	Ler	1879678	Female	4.47	0.235391
4741_BG	Ler	2289821	Female	4.47	0.235391
4741_BG	Ler	172252	Female	4.47	0.235391
4741_BH	Ler	3061767	Female	3.17	0.258719
4741_BH	Ler	897268	Female	3.17	0.258719
4741_BH	Ler	1346652	Female	3.17	0.258719
4741_BH	Ler	1744720	Female	3.17	0.258719
4741_BI	Ler	1021310	Female	3.85	0.2359
4741_BI	Ler	403560	Female	3.85	0.2359
4741_BI	Ler	1025828	Female	3.85	0.2359
4741_BI	Ler	269344	Female	3.85	0.2359
4741_BJ	Ler	1152827	Female	4.11	0.233231
4741_BJ	Ler	1311262	Female	4.11	0.233231
4741_BK	Ler	174278	Female	3.44	0.254878
4741_BK	Ler	1777265	Female	3.44	0.254878
4741_BK	Ler	1006932	Female	3.44	0.254878
4741_BK	Ler	488235	Female	3.44	0.254878
4741_BL	Ler	843597	Female	5.07	0.228706
4741_BL	Ler	1111657	Female	5.07	0.228706
4741_BL	Ler	1625619	Female	5.07	0.228706
4741_BM	Ler	996976	Male	6.52	0.210747
4741_BM	Ler	1693115	Male	6.52	0.210747
4741_BM	Ler	2427785	Female	6.52	0.210747
4741_BM	Ler	1211936	Female	6.52	0.210747
4741_BM	Ler	361729	Female	6.52	0.210747
4741_BM	Ler	537451	Male	6.52	0.210747
4741_BM	Ler	292632	Male	6.52	0.210747
4741_BM	Ler	228139	Female	6.52	0.210747
4741_BN	Ler	943004	Male	3.8	0.247102
4741_BN	Ler	2122516	Female	3.8	0.247102
4741_BN	Ler	585097	Male	3.8	0.247102
4741_BN	Ler	3014874	Male	3.8	0.247102
4741_BN	Ler	944459	Male	3.8	0.247102
4741_BN	Ler	382323	Female	3.8	0.247102
4741_BO	Ler	1641085	Male	4.1	0.235459
4741_BO	Ler	605630	Female	4.1	0.235459
4741_BO	Ler	691475	Male	4.1	0.235459
4741_BO	Ler	389072	Female	4.1	0.235459
4741_BO	Ler	1387347	Female	4.1	0.235459
4741_BO	Ler	1082709	Male	4.1	0.235459
4741_BP	Ler	45689	Female	4.66	0.22742
4741_BP	Ler	778497	Male	4.66	0.22742
4741_BP	Ler	384311	Male	4.66	0.22742
4741_BP	Ler	1065879	Male	4.66	0.22742
4741_BQ	Ler	590055	Male	4.19	0.245204
4741_BQ	Ler	2388609	Female	4.19	0.245204
4741_BQ	Ler	986324	Male	4.19	0.245204
4741_BQ	Ler	699092	Female	4.19	0.245204
4741_BQ	Ler	43318	Female	4.19	0.245204
4741_BQ	Ler	1209680	Female	4.19	0.245204
4741_BQ	Ler	240948	Female	4.19	0.245204
4741_BQ	Ler	3286996	Male	4.19	0.245204
4741_BQ	Ler	2601815	Male	4.19	0.245204
4741_BR	Ler	2504532	Male	3.85	0.239804
4741_BR	Ler	501497	Male	3.85	0.239804
4741_BR	Ler	435607	Male	3.85	0.239804
4741_BR	Ler	874169	Female	3.85	0.239804
4741_BR	Ler	388929	Female	3.85	0.239804
4741_BR	Ler	163143	Male	3.85	0.239804
4741_BR	Ler	476136	Male	3.85	0.239804
4741_BR	Ler	3064907	Female	3.85	0.239804
4741_BR	Ler	3615492	Female	3.85	0.239804
4741_BR	Ler	894246	Female	3.85	0.239804
4741_BR	Ler	1114750	Female	3.85	0.239804
4741_BS	Ler	2239801	Female	4.25	0.241154
4741_BS	Ler	261831	Male	4.25	0.241154
4741_BS	Ler	504389	Female	4.25	0.241154
4741_BS	Ler	238380	Female	4.25	0.241154
4741_BS	Ler	751131	Male	4.25	0.241154
4741_BS	Ler	2603240	Male	4.25	0.241154
4741_BS	Ler	1046890	Male	4.25	0.241154
4741_BS	Ler	797436	Male	4.25	0.241154
4741_BT	Ler	73151	Male	7.56	0.208572
4741_BT	Ler	549947	Female	7.56	0.208572
4741_BT	Ler	43318	Female	7.56	0.208572
4741_BT	Ler	802315	Male	7.56	0.208572
4741_BT	Ler	1115993	Female	7.56	0.208572
4741_BT	Ler	889371	Male	7.56	0.208572
4741_BT	Ler	188289	Male	7.56	0.208572
4741_BT	Ler	1967156	Male	7.56	0.208572
4741_BU	Ler	72566	Female	5.28	0.225291
4741_BU	Ler	127513	Female	5.28	0.225291
4741_BU	Ler	1292374	Female	5.28	0.225291
4741_BU	Ler	225983	Female	5.28	0.225291
4741_BU	Ler	216053	Female	5.28	0.225291
4741_BU	Ler	1357867	Female	5.28	0.225291
4741_BU	Ler	1737715	Female	5.28	0.225291
4741_BU	Ler	272875	Female	5.28	0.225291
4741_BU	Ler	1035638	Female	5.28	0.225291
4741_BU	Ler	1842754	Female	5.28	0.225291
4741_BU	Ler	131136	Female	5.28	0.225291
4741_BV	Ler	294474	Female	5.46	0.221693
4741_BV	Ler	549947	Female	5.46	0.221693
4741_BV	Ler	595226	Male	5.46	0.221693
4741_BV	Ler	380117	Male	5.46	0.221693
4741_BV	Ler	671931	Female	5.46	0.221693
4741_BW	Ler	1245107	Female	3.36	0.263324
4741_BW	Ler	272765	Male	3.36	0.263324
4741_BW	Ler	583357	Female	3.36	0.263324
4741_BW	Ler	606177	Female	3.36	0.263324
4741_BW	Ler	479896	Female	3.36	0.263324
4741_BW	Ler	470503	Male	3.36	0.263324
4741_BW	Ler	453126	Male	3.36	0.263324
4741_BX	Ler	655724	Female	4.17	0.233318
4741_BX	Ler	1102366	Male	4.17	0.233318
4741_BX	Ler	721810	Male	4.17	0.233318
4741_BX	Ler	1160539	Male	4.17	0.233318
4741_BX	Ler	1159133	Male	4.17	0.233318
4741_BX	Ler	333144	Male	4.17	0.233318
4741_BX	Ler	1251918	Female	4.17	0.233318
4741_BX	Ler	2869747	Male	4.17	0.233318
4741_BY	Ler	179865	Male	5.77	0.223691
4741_BY	Ler	310391	Female	5.77	0.223691
4741_BY	Ler	4190	Male	5.77	0.223691
4741_BY	Ler	64182	Male	5.77	0.223691
4741_BY	Ler	898098	Male	5.77	0.223691
4741_BY	Ler	116197	Female	5.77	0.223691
4741_BY	Ler	337380	Female	5.77	0.223691
4741_BY	Ler	642642	Female	5.77	0.223691
4741_BZ	Ler	604295	Male	3.96	0.24183
4741_BZ	Ler	730626	Female	3.96	0.24183
4741_BZ	Ler	2245236	Female	3.96	0.24183
4741_BZ	Ler	381903	Female	3.96	0.24183
4741_BZ	Ler	121102	Female	3.96	0.24183
4741_BZ	Ler	1528039	Female	3.96	0.24183
4741_C	Ler	1786277	Male	3.23	0.276055
4741_C	Ler	865544	Male	3.23	0.276055
4741_C	Ler	2300555	Male	3.23	0.276055
4741_C	Ler	1429680	Male	3.23	0.276055
4741_C	Ler	470017	Male	3.23	0.276055
4741_CA	Ler	1530811	Female	5.5	0.219216
4741_CA	Ler	1179152	Female	5.5	0.219216
4741_CA	Ler	246074	Female	5.5	0.219216
4741_CA	Ler	340591	Female	5.5	0.219216
4741_CA	Ler	566484	Male	5.5	0.219216
4741_CA	Ler	797546	Male	5.5	0.219216
4741_CB	Ler	30109	Female	9.23	0.203914
4741_CB	Ler	65288	Male	9.23	0.203914
4741_CB	Ler	223453	Male	9.23	0.203914
4741_CB	Ler	1277189	Male	9.23	0.203914
4741_CB	Ler	800428	Female	9.23	0.203914
4741_CB	Ler	1055642	Male	9.23	0.203914
4741_CB	Ler	606070	Male	9.23	0.203914
4741_CC	Ler	134379	Male	4.42	0.238049
4741_CC	Ler	666020	Male	4.42	0.238049
4741_CC	Ler	1095800	Female	4.42	0.238049
4741_CC	Ler	249343	Female	4.42	0.238049
4741_CC	Ler	455658	Female	4.42	0.238049
4741_CC	Ler	1461789	Male	4.42	0.238049
4741_CC	Ler	1601555	Female	4.42	0.238049
4741_CC	Ler	832309	Female	4.42	0.238049
4741_CC	Ler	2463082	Female	4.42	0.238049
4741_CD	Ler	261418	Male	3.96	0.244472
4741_CD	Ler	1001196	Female	3.96	0.244472
4741_CD	Ler	577517	Male	3.96	0.244472
4741_CD	Ler	761567	Female	3.96	0.244472
4741_CD	Ler	51526	Female	3.96	0.244472
4741_CD	Ler	425177	Male	3.96	0.244472
4741_CD	Ler	1701840	Female	3.96	0.244472
4741_CD	Ler	256000	Male	3.96	0.244472
4741_CD	Ler	300315	Male	3.96	0.244472
4741_CD	Ler	967935	Male	3.96	0.244472
4741_CD	Ler	2224568	Female	3.96	0.244472
4741_CD	Ler	1837633	Male	3.96	0.244472
4741_CD	Ler	1083932	Female	3.96	0.244472
4741_CE	Ler	1744082	Female	3.99	0.229641
4741_CE	Ler	3635370	Male	3.99	0.229641
4741_CE	Ler	1538485	Female	3.99	0.229641
4741_CE	Ler	731638	Male	3.99	0.229641
4741_CE	Ler	1525151	Male	3.99	0.229641
4741_CF	Ler	1201557	Male	5.08	0.235298
4741_CF	Ler	1467421	Female	5.08	0.235298
4741_CF	Ler	2313671	Male	5.08	0.235298
4741_CF	Ler	1579107	Female	5.08	0.235298
4741_CF	Ler	3029349	Male	5.08	0.235298
4741_CF	Ler	1124681	Male	5.08	0.235298
4741_CF	Ler	465939	Male	5.08	0.235298
4741_CF	Ler	693703	Male	5.08	0.235298
4741_CG	Ler	180709	Male	5.3	0.217619
4741_CG	Ler	725722	Female	5.3	0.217619
4741_CG	Ler	269551	Male	5.3	0.217619
4741_CG	Ler	741580	Male	5.3	0.217619
4741_CG	Ler	1689859	Female	5.3	0.217619
4741_CG	Ler	1452506	Male	5.3	0.217619
4741_CG	Ler	1022479	Male	5.3	0.217619
4741_CG	Ler	439037	Female	5.3	0.217619
4741_CG	Ler	1357867	Female	5.3	0.217619
4741_CH	Ler	291478	Male	5.87	0.212547
4741_CH	Ler	1343156	Male	5.87	0.212547
4741_CH	Ler	961829	Male	5.87	0.212547
4741_CH	Ler	892430	Male	5.87	0.212547
4741_CH	Ler	520520	Male	5.87	0.212547
4741_CH	Ler	615079	Male	5.87	0.212547
4741_CH	Ler	2747	Male	5.87	0.212547
4741_CH	Ler	346142	Male	5.87	0.212547
4741_CH	Ler	1926448	Male	5.87	0.212547
4741_CH	Ler	249306	Female	5.87	0.212547
4741_CH	Ler	1442002	Female	5.87	0.212547
4741_CH	Ler	238229	Male	5.87	0.212547
4741_CI	Ler	877488	Male	5.25	0.231344
4741_CI	Ler	618197	Male	5.25	0.231344
4741_CI	Ler	73607	Female	5.25	0.231344
4741_CI	Ler	151740	Female	5.25	0.231344
4741_CI	Ler	2161528	Male	5.25	0.231344
4741_CI	Ler	1210793	Male	5.25	0.231344
4741_CI	Ler	1057320	Female	5.25	0.231344
4741_CJ	Ler	682899	Female	5.6	0.227319
4741_CJ	Ler	970172	Male	5.6	0.227319
4741_CJ	Ler	619930	Female	5.6	0.227319
4741_CJ	Ler	91191	Male	5.6	0.227319
4741_CJ	Ler	666020	Male	5.6	0.227319
4741_CJ	Ler	1102552	Male	5.6	0.227319
4741_CJ	Ler	551498	Male	5.6	0.227319
4741_CJ	Ler	66472	Female	5.6	0.227319
4741_CK	Ler	908884	Male	4	0.249569
4741_CK	Ler	526355	Male	4	0.249569
4741_CK	Ler	1472374	Female	4	0.249569
4741_CK	Ler	1078468	Female	4	0.249569
4741_CK	Ler	2262258	Male	4	0.249569
4741_CK	Ler	1808509	Female	4	0.249569
4741_CL	Ler	422507	Male	8.06	0.21084
4741_CL	Ler	728901	Male	8.06	0.21084
4741_CL	Ler	566708	Male	8.06	0.21084
4741_CL	Ler	637356	Male	8.06	0.21084
4741_CL	Ler	536018	Male	8.06	0.21084
4741_CL	Ler	385999	Male	8.06	0.21084
4741_CL	Ler	230127	Male	8.06	0.21084
4741_CL	Ler	518544	Female	8.06	0.21084
4741_CL	Ler	728890	Female	8.06	0.21084
4741_CL	Ler	819782	Male	8.06	0.21084
4741_CL	Ler	961633	Male	8.06	0.21084
4741_CL	Ler	1363014	Female	8.06	0.21084
4741_CL	Ler	543930	Female	8.06	0.21084
4741_CL	Ler	302866	Male	8.06	0.21084
4741_CL	Ler	133552	Male	8.06	0.21084
4741_CL	Ler	1069686	Female	8.06	0.21084
4741_CL	Ler	261897	Female	8.06	0.21084
4741_CM	Ler	1731603	Female	5.66	0.223497
4741_CM	Ler	2448352	Female	5.66	0.223497
4741_CM	Ler	1832824	Male	5.66	0.223497
4741_CM	Ler	594055	Male	5.66	0.223497
4741_CM	Ler	776148	Male	5.66	0.223497
4741_CM	Ler	567027	Male	5.66	0.223497
4741_CM	Ler	1147923	Male	5.66	0.223497
4741_CM	Ler	2018916	Male	5.66	0.223497
4741_CN	Ler	775475	Female	4.51	0.234388
4741_CN	Ler	1548203	Female	4.51	0.234388
4741_CN	Ler	1380470	Male	4.51	0.234388
4741_CN	Ler	445232	Male	4.51	0.234388
4741_CN	Ler	1669930	Female	4.51	0.234388
4741_CO	Ler	244547	Male	6.9	0.220971
4741_CO	Ler	538728	Male	6.9	0.220971
4741_CO	Ler	30684	Female	6.9	0.220971
4741_CO	Ler	709300	Female	6.9	0.220971
4741_CO	Ler	1104797	Female	6.9	0.220971
4741_CO	Ler	116197	Female	6.9	0.220971
4741_CO	Ler	563265	Male	6.9	0.220971
4741_CO	Ler	1427645	Male	6.9	0.220971
4741_CO	Ler	1108895	Male	6.9	0.220971
4741_CO	Ler	57200	Female	6.9	0.220971
4741_CP	Ler	566708	Male	4.95	0.22809
4741_CP	Ler	542577	Male	4.95	0.22809
4741_CP	Ler	1778622	Male	4.95	0.22809
4741_CP	Ler	246164	Male	4.95	0.22809
4741_CP	Ler	1343156	Male	4.95	0.22809
4741_CP	Ler	1682545	Female	4.95	0.22809
4741_CP	Ler	908897	Female	4.95	0.22809
4741_CQ	Ler	12201	Female	5.07	0.230249
4741_CQ	Ler	2216455	Female	5.07	0.230249
4741_CQ	Ler	246598	Male	5.07	0.230249
4741_CQ	Ler	218103	Male	5.07	0.230249
4741_CQ	Ler	274040	Male	5.07	0.230249
4741_CQ	Ler	2251787	Female	5.07	0.230249
4741_CQ	Ler	356154	Male	5.07	0.230249
4741_CQ	Ler	1011598	Male	5.07	0.230249
4741_CQ	Ler	852625	Male	5.07	0.230249
4741_CQ	Ler	1039023	Male	5.07	0.230249
4741_D	Ler	348420	Male	3.75	0.249911
4741_D	Ler	841619	Male	3.75	0.249911
4741_D	Ler	374798	Male	3.75	0.249911
4741_D	Ler	1106398	Male	3.75	0.249911
4741_D	Ler	647573	Male	3.75	0.249911
4741_E	Ler	636385	Male	3.51	0.261005
4741_E	Ler	3177953	Male	3.51	0.261005
4741_E	Ler	1076203	Male	3.51	0.261005
4741_F	Ler	993603	Male	3.68	0.253105
4741_F	Ler	1430809	Male	3.68	0.253105
4741_G	Ler	2064071	Male	4.72	0.234495
4741_G	Ler	529371	Male	4.72	0.234495
4741_G	Ler	1515990	Male	4.72	0.234495
4741_G	Ler	1558126	Male	4.72	0.234495
4741_G	Ler	255567	Male	4.72	0.234495
4741_G	Ler	1342309	Male	4.72	0.234495
4741_H	Ler	3205713	Male	3.86	0.255385
4741_H	Ler	6023	Male	3.86	0.255385
4741_H	Ler	306092	Male	3.86	0.255385
4741_H	Ler	2289821	Male	3.86	0.255385
4741_H	Ler	1856545	Male	3.86	0.255385
4741_I	Ler	1479489	Male	4.04	0.236265
4741_I	Ler	1967486	Male	4.04	0.236265
4741_I	Ler	870117	Male	4.04	0.236265
4741_I	Ler	701593	Male	4.04	0.236265
4741_J	Ler	1288604	Male	3.9	0.245194
4741_J	Ler	1592517	Male	3.9	0.245194
4741_J	Ler	58017	Male	3.9	0.245194
4741_J	Ler	2089800	Male	3.9	0.245194
4741_K	Ler	644393	Male	4.07	0.244713
4741_K	Ler	942217	Male	4.07	0.244713
4741_K	Ler	1543809	Male	4.07	0.244713
4741_K	Ler	1200731	Male	4.07	0.244713
4741_L	Ler	1888088	Male	4.55	0.237195
4741_M	Ler	1116490	Male	3.47	0.254225
4741_M	Ler	1515990	Male	3.47	0.254225
4741_M	Ler	177316	Male	3.47	0.254225
4741_M	Ler	1799018	Male	3.47	0.254225
4741_N	Ler	149769	Male	3.13	0.263365
4741_N	Ler	1196981	Male	3.13	0.263365
4741_N	Ler	2747572	Male	3.13	0.263365
4741_O	Ler	1641208	Male	4.9	0.228544
4741_O	Ler	300410	Male	4.9	0.228544
4741_O	Ler	853576	Male	4.9	0.228544
4741_O	Ler	792028	Male	4.9	0.228544
4741_O	Ler	925634	Male	4.9	0.228544
4741_O	Ler	789092	Male	4.9	0.228544
4741_O	Ler	801339	Male	4.9	0.228544
4741_P	Ler	1422745	Male	4.39	0.237591
4741_P	Ler	969717	Male	4.39	0.237591
4741_P	Ler	880190	Male	4.39	0.237591
4741_P	Ler	423945	Male	4.39	0.237591
4741_P	Ler	1663958	Male	4.39	0.237591
4741_Q	Ler	226280	Male	4.4	0.234102
4741_Q	Ler	1429680	Male	4.4	0.234102
4741_Q	Ler	1275263	Male	4.4	0.234102
4741_Q	Ler	1971472	Male	4.4	0.234102
4741_Q	Ler	1201657	Male	4.4	0.234102
4741_R	Ler	1563104	Male	3.31	0.256647
4741_R	Ler	1273849	Male	3.31	0.256647
4741_R	Ler	535610	Male	3.31	0.256647
4741_R	Ler	925257	Male	3.31	0.256647
4741_R	Ler	1459188	Male	3.31	0.256647
4741_R	Ler	1879678	Male	3.31	0.256647
4741_S	Ler	1206689	Male	3.15	0.260976
4741_S	Ler	1299504	Male	3.15	0.260976
4741_S	Ler	1233322	Male	3.15	0.260976
4741_S	Ler	1926557	Male	3.15	0.260976
4741_S	Ler	1325580	Male	3.15	0.260976
4741_T	Ler	2529694	Male	3.23	0.253602
4741_T	Ler	2195985	Male	3.23	0.253602
4741_T	Ler	387624	Male	3.23	0.253602
4741_T	Ler	101037	Male	3.23	0.253602
4741_U	Ler	1938112	Male	3.32	0.258152
4741_U	Ler	531729	Male	3.32	0.258152
4741_U	Ler	1135056	Male	3.32	0.258152
4741_U	Ler	1238862	Male	3.32	0.258152
4741_V	Ler	1436235	Male	3.08	0.271484
4741_V	Ler	784295	Male	3.08	0.271484
4741_W	Ler	1951763	Male	3.69	0.249404
4741_W	Ler	447719	Male	3.69	0.249404
4741_W	Ler	1044063	Male	3.69	0.249404
4741_W	Ler	329168	Male	3.69	0.249404
4741_W	Ler	388058	Male	3.69	0.249404
4741_X	Ler	413782	Male	4.61	0.22844
4741_X	Ler	130262	Male	4.61	0.22844
4741_X	Ler	845054	Male	4.61	0.22844
4741_X	Ler	1034785	Male	4.61	0.22844
4741_Y	Ler	1971644	Male	3.86	0.242396
4741_Y	Ler	1599719	Male	3.86	0.242396
4741_Y	Ler	1000298	Male	3.86	0.242396
4741_Z	Ler	851178	Male	3.21	0.257327
4741_Z	Ler	2534890	Male	3.21	0.257327
4741_Z	Ler	1930936	Male	3.21	0.257327
4741_Z	Ler	306479	Male	3.21	0.257327
4741_Z	Ler	714515	Male	3.21	0.257327
4742_A	Ler	727498	Female	3.41	0.24016
4742_A	Ler	700848	Male	3.41	0.24016
4742_A	Ler	733394	Male	3.41	0.24016
4742_A	Ler	1107316	Male	3.41	0.24016
4742_A	Ler	1461207	Female	3.41	0.24016
4742_A	Ler	2745301	Female	3.41	0.24016
4742_A	Ler	2081000	Male	3.41	0.24016
4742_A	Ler	699092	Male	3.41	0.24016
4742_A	Ler	2179920	Female	3.41	0.24016
4742_A	Ler	773888	Female	3.41	0.24016
4742_A	Ler	1285628	Male	3.41	0.24016
4742_A	Ler	644296	Male	3.41	0.24016
4742_A	Ler	272875	Male	3.41	0.24016
4742_AA	Ler	2224568	Male	4.3	0.223511
4742_AA	Ler	161685	Female	4.3	0.223511
4742_AA	Ler	845552	Female	4.3	0.223511
4742_AA	Ler	2268299	Male	4.3	0.223511
4742_AA	Ler	746777	Male	4.3	0.223511
4742_AA	Ler	880929	Female	4.3	0.223511
4742_AA	Ler	237314	Male	4.3	0.223511
4742_AA	Ler	1365439	Female	4.3	0.223511
4742_AA	Ler	242264	Male	4.3	0.223511
4742_AB	Ler	531813	Female	4.22	0.225183
4742_AB	Ler	2042022	Male	4.22	0.225183
4742_AB	Ler	1801696	Female	4.22	0.225183
4742_AB	Ler	492099	Female	4.22	0.225183
4742_AB	Ler	650059	Female	4.22	0.225183
4742_AC	Ler	1012635	Male	4.95	0.212821
4742_AC	Ler	1234936	Male	4.95	0.212821
4742_AC	Ler	1082709	Female	4.95	0.212821
4742_AC	Ler	145634	Female	4.95	0.212821
4742_AC	Ler	1432796	Male	4.95	0.212821
4742_AC	Ler	121102	Male	4.95	0.212821
4742_AC	Ler	1209680	Male	4.95	0.212821
4742_AC	Ler	1960110	Male	4.95	0.212821
4742_AD	Ler	2588131	Male	3.42	0.237254
4742_AD	Ler	127494	Male	3.42	0.237254
4742_AD	Ler	887269	Female	3.42	0.237254
4742_AD	Ler	2604987	Female	3.42	0.237254
4742_AD	Ler	180904	Male	3.42	0.237254
4742_AD	Ler	1150497	Female	3.42	0.237254
4742_AD	Ler	1182756	Male	3.42	0.237254
4742_AD	Ler	1351828	Male	3.42	0.237254
4742_AE	Ler	551559	Male	3.05	0.25106
4742_AE	Ler	1921874	Male	3.05	0.25106
4742_AE	Ler	313201	Male	3.05	0.25106
4742_AE	Ler	621147	Male	3.05	0.25106
4742_AE	Ler	1461721	Female	3.05	0.25106
4742_AE	Ler	810745	Female	3.05	0.25106
4742_AE	Ler	1045601	Female	3.05	0.25106
4742_AE	Ler	2200892	Female	3.05	0.25106
4742_AE	Ler	59847	Male	3.05	0.25106
4742_AE	Ler	353905	Male	3.05	0.25106
4742_AF	Ler	147092	Female	4.26	0.228299
4742_AF	Ler	889371	Female	4.26	0.228299
4742_AF	Ler	606966	Female	4.26	0.228299
4742_AF	Ler	693703	Female	4.26	0.228299
4742_AF	Ler	1566697	Male	4.26	0.228299
4742_AF	Ler	57481	Male	4.26	0.228299
4742_AF	Ler	1118378	Male	4.26	0.228299
4742_AF	Ler	573626	Male	4.26	0.228299
4742_AF	Ler	147464	Female	4.26	0.228299
4742_AF	Ler	1533871	Male	4.26	0.228299
4742_AF	Ler	1792836	Female	4.26	0.228299
4742_AG	Ler	810421	Female	3.96	0.25428
4742_AG	Ler	695310	Female	3.96	0.25428
4742_AG	Ler	412364	Female	3.96	0.25428
4742_AG	Ler	1595210	Female	3.96	0.25428
4742_AG	Ler	2297947	Female	3.96	0.25428
4742_AG	Ler	744512	Female	3.96	0.25428
4742_AH	Ler	2291031	Female	4.43	0.242952
4742_AH	Ler	649970	Female	4.43	0.242952
4742_AH	Ler	809251	Female	4.43	0.242952
4742_AH	Ler	1349881	Female	4.43	0.242952
4742_AI	Ler	1086543	Female	4.52	0.243909
4742_AI	Ler	470425	Female	4.52	0.243909
4742_AJ	Ler	444420	Female	4.51	0.241108
4742_AJ	Ler	2975081	Female	4.51	0.241108
4742_AK	Ler	649263	Female	3.91	0.251046
4742_AK	Ler	3292184	Female	3.91	0.251046
4742_AK	Ler	1052123	Female	3.91	0.251046
4742_AL	Ler	1960450	Female	4.62	0.237598
4742_AL	Ler	1586198	Female	4.62	0.237598
4742_AL	Ler	234541	Female	4.62	0.237598
4742_AM	Ler	1996028	Female	3.35	0.263431
4742_AN	Ler	2636052	Female	4.45	0.246349
4742_AN	Ler	677185	Female	4.45	0.246349
4742_AO	Ler	1076744	Female	5.32	0.209931
4742_AO	Ler	376911	Female	5.32	0.209931
4742_AO	Ler	1426984	Female	5.32	0.209931
4742_AO	Ler	570705	Female	5.32	0.209931
4742_AO	Ler	1530227	Female	5.32	0.209931
4742_AO	Ler	697812	Female	5.32	0.209931
4742_AO	Ler	1093485	Female	5.32	0.209931
4742_AP	Ler	185184	Female	6.75	0.204343
4742_AP	Ler	1137153	Female	6.75	0.204343
4742_AP	Ler	392440	Female	6.75	0.204343
4742_AQ	Ler	1629123	Female	5.24	0.21005
4742_AQ	Ler	956054	Female	5.24	0.21005
4742_AQ	Ler	207653	Female	5.24	0.21005
4742_AR	Ler	1111965	Female	3.91	0.232258
4742_AR	Ler	1372493	Female	3.91	0.232258
4742_AR	Ler	837816	Female	3.91	0.232258
4742_AS	Ler	252955	Female	5.76	0.207791
4742_AS	Ler	371059	Female	5.76	0.207791
4742_AS	Ler	1517003	Female	5.76	0.207791
4742_AT	Ler	391575	Female	5.53	0.208735
4742_AT	Ler	603592	Female	5.53	0.208735
4742_AU	Ler	1194441	Female	4.01	0.227536
4742_AU	Ler	1346062	Female	4.01	0.227536
4742_AV	Ler	1932780	Female	3.96	0.239548
4742_AW	Ler	1328333	Female	5.15	0.21113
4742_AW	Ler	803556	Female	5.15	0.21113
4742_AW	Ler	1052123	Female	5.15	0.21113
4742_AW	Ler	2291031	Female	5.15	0.21113
4742_AX	Ler	444935	Female	4.43	0.219173
4742_AX	Ler	452144	Female	4.43	0.219173
4742_AY	Ler	1400511	Female	3.7	0.231734
4742_AY	Ler	1931683	Female	3.7	0.231734
4742_AZ	Ler	241373	Female	4.52	0.22039
4742_AZ	Ler	519314	Female	4.52	0.22039
4742_B	Ler	2224568	Male	4.15	0.231805
4742_B	Ler	945466	Male	4.15	0.231805
4742_B	Ler	272875	Male	4.15	0.231805
4742_B	Ler	196687	Male	4.15	0.231805
4742_B	Ler	925142	Female	4.15	0.231805
4742_B	Ler	1041166	Female	4.15	0.231805
4742_B	Ler	749368	Male	4.15	0.231805
4742_BA	Ler	2308370	Female	3.71	0.229337
4742_BB	Ler	1610147	Female	5.57	0.209128
4742_BB	Ler	96531	Female	5.57	0.209128
4742_BB	Ler	149923	Female	5.57	0.209128
4742_BC	Ler	1853198	Female	3.31	0.244899
4742_BC	Ler	1805387	Female	3.31	0.244899
4742_BC	Ler	1920127	Female	3.31	0.244899
4742_BC	Ler	350741	Female	3.31	0.244899
4742_BD	Ler	221949	Female	4.93	0.223471
4742_BD	Ler	500384	Female	4.93	0.223471
4742_BD	Ler	810590	Female	4.93	0.223471
4742_BD	Ler	245025	Female	4.93	0.223471
4742_BE	Ler	1005965	Female	5.26	0.208439
4742_BE	Ler	1067330	Female	5.26	0.208439
4742_BF	Ler	809975	Female	3.94	0.24502
4742_BF	Ler	1723482	Female	3.94	0.24502
4742_BF	Ler	178923	Female	3.94	0.24502
4742_BF	Ler	810590	Female	3.94	0.24502
4742_BF	Ler	644530	Female	3.94	0.24502
4742_BF	Ler	868224	Female	3.94	0.24502
4742_BF	Ler	1619403	Female	3.94	0.24502
4742_BG	Ler	562541	Female	3.24	0.247239
4742_BH	Ler	400555	Female	3.66	0.23759
4742_BH	Ler	1099228	Female	3.66	0.23759
4742_BI	Ler	646644	Female	5.09	0.216679
4742_BI	Ler	924545	Female	5.09	0.216679
4742_BI	Ler	26431	Female	5.09	0.216679
4742_BI	Ler	3217090	Female	5.09	0.216679
4742_BJ	Ler	674829	Female	4.95	0.216242
4742_BJ	Ler	2297947	Female	4.95	0.216242
4742_BJ	Ler	1616863	Female	4.95	0.216242
4742_BJ	Ler	1166854	Female	4.95	0.216242
4742_BJ	Ler	1488612	Female	4.95	0.216242
4742_BK	Ler	1116080	Female	4.03	0.225921
4742_BK	Ler	205882	Female	4.03	0.225921
4742_BK	Ler	713271	Female	4.03	0.225921
4742_BK	Ler	503313	Female	4.03	0.225921
4742_BL	Ler	968591	Female	4.58	0.227166
4742_BL	Ler	2897433	Female	4.58	0.227166
4742_BL	Ler	1905758	Female	4.58	0.227166
4742_BL	Ler	2211064	Female	4.58	0.227166
4742_BL	Ler	651764	Female	4.58	0.227166
4742_BM	Ler	1052371	Male	4.83	0.214737
4742_BM	Ler	1433883	Male	4.83	0.214737
4742_BM	Ler	347893	Male	4.83	0.214737
4742_BM	Ler	1517003	Male	4.83	0.214737
4742_BN	Ler	1272019	Male	3.55	0.237481
4742_BN	Ler	1687034	Male	3.55	0.237481
4742_BN	Ler	622020	Male	3.55	0.237481
4742_BN	Ler	368103	Male	3.55	0.237481
4742_BO	Ler	1167759	Male	3.96	0.224474
4742_BO	Ler	373801	Male	3.96	0.224474
4742_BO	Ler	774559	Male	3.96	0.224474
4742_BO	Ler	1743391	Male	3.96	0.224474
4742_BP	Ler	1086625	Male	4.24	0.222362
4742_BP	Ler	1692458	Male	4.24	0.222362
4742_BP	Ler	883072	Male	4.24	0.222362
4742_BP	Ler	116822	Male	4.24	0.222362
4742_BP	Ler	412712	Male	4.24	0.222362
4742_BQ	Ler	410077	Male	4.33	0.225896
4742_BQ	Ler	1895056	Male	4.33	0.225896
4742_BQ	Ler	2356101	Male	4.33	0.225896
4742_BQ	Ler	2265347	Male	4.33	0.225896
4742_BQ	Ler	1064476	Male	4.33	0.225896
4742_BQ	Ler	968234	Male	4.33	0.225896
4742_BR	Ler	1412453	Male	3.5	0.239749
4742_BR	Ler	3217090	Male	3.5	0.239749
4742_BR	Ler	1376682	Male	3.5	0.239749
4742_BR	Ler	1811779	Male	3.5	0.239749
4742_BS	Ler	2211064	Male	5.03	0.214419
4742_BS	Ler	288552	Male	5.03	0.214419
4742_BS	Ler	627165	Male	5.03	0.214419
4742_BS	Ler	961341	Male	5.03	0.214419
4742_BS	Ler	1044252	Male	5.03	0.214419
4742_BS	Ler	794668	Male	5.03	0.214419
4742_BT	Ler	291893	Male	5.46	0.210996
4742_BT	Ler	385625	Male	5.46	0.210996
4742_BT	Ler	2046955	Male	5.46	0.210996
4742_BU	Ler	1449956	Male	5.21	0.215209
4742_BU	Ler	405999	Male	5.21	0.215209
4742_BU	Ler	1310508	Male	5.21	0.215209
4742_BU	Ler	1472908	Male	5.21	0.215209
4742_BV	Ler	317734	Male	5.15	0.214538
4742_BV	Ler	555961	Male	5.15	0.214538
4742_BV	Ler	803432	Male	5.15	0.214538
4742_BV	Ler	192821	Male	5.15	0.214538
4742_BW	Ler	1905758	Male	5.19	0.212726
4742_BW	Ler	1272019	Male	5.19	0.212726
4742_BW	Ler	430787	Male	5.19	0.212726
4742_BW	Ler	1765908	Male	5.19	0.212726
4742_BW	Ler	1393962	Male	5.19	0.212726
4742_BX	Ler	529534	Male	4.18	0.225959
4742_BX	Ler	1248636	Male	4.18	0.225959
4742_BX	Ler	536725	Male	4.18	0.225959
4742_BX	Ler	1285501	Male	4.18	0.225959
4742_BX	Ler	435632	Male	4.18	0.225959
4742_BX	Ler	1517003	Male	4.18	0.225959
4742_BY	Ler	810590	Male	6.41	0.204253
4742_BY	Ler	1815300	Male	6.41	0.204253
4742_BY	Ler	458775	Male	6.41	0.204253
4742_BY	Ler	252297	Male	6.41	0.204253
4742_BY	Ler	1065178	Male	6.41	0.204253
4742_BZ	Ler	681546	Male	4.16	0.229417
4742_BZ	Ler	548994	Male	4.16	0.229417
4742_BZ	Ler	472815	Male	4.16	0.229417
4742_C	Ler	441838	Male	3.48	0.236676
4742_C	Ler	142291	Male	3.48	0.236676
4742_C	Ler	970703	Male	3.48	0.236676
4742_C	Ler	1187517	Male	3.48	0.236676
4742_C	Ler	1421104	Male	3.48	0.236676
4742_C	Ler	130815	Female	3.48	0.236676
4742_C	Ler	1623293	Male	3.48	0.236676
4742_C	Ler	2019273	Male	3.48	0.236676
4742_C	Ler	240608	Female	3.48	0.236676
4742_C	Ler	538655	Male	3.48	0.236676
4742_CA	Ler	370387	Male	5.8	0.205082
4742_CA	Ler	1618012	Male	5.8	0.205082
4742_CA	Ler	74445	Male	5.8	0.205082
4742_CA	Ler	1426984	Male	5.8	0.205082
4742_CA	Ler	677185	Male	5.8	0.205082
4742_CA	Ler	912437	Male	5.8	0.205082
4742_CB	Ler	203605	Male	6.45	0.205212
4742_CB	Ler	122907	Male	6.45	0.205212
4742_CB	Ler	380637	Male	6.45	0.205212
4742_CB	Ler	848142	Male	6.45	0.205212
4742_CB	Ler	185206	Male	6.45	0.205212
4742_CC	Ler	116822	Male	4.61	0.218938
4742_CC	Ler	1784186	Male	4.61	0.218938
4742_CC	Ler	1782242	Male	4.61	0.218938
4742_CD	Ler	105806	Male	5.22	0.211945
4742_CD	Ler	1616863	Male	5.22	0.211945
4742_CD	Ler	807563	Male	5.22	0.211945
4742_CD	Ler	380637	Male	5.22	0.211945
4742_CD	Ler	2537226	Male	5.22	0.211945
4742_CE	Ler	1626627	Male	4.3	0.227189
4742_CE	Ler	810590	Male	4.3	0.227189
4742_CE	Ler	1031424	Male	4.3	0.227189
4742_CE	Ler	3425513	Male	4.3	0.227189
4742_CE	Ler	1302286	Male	4.3	0.227189
4742_CE	Ler	809975	Male	4.3	0.227189
4742_CF	Ler	346136	Male	5.42	0.206886
4742_CF	Ler	932037	Male	5.42	0.206886
4742_CF	Ler	1977615	Male	5.42	0.206886
4742_CF	Ler	23706	Male	5.42	0.206886
4742_CG	Ler	656305	Male	5.28	0.210103
4742_CG	Ler	1282341	Male	5.28	0.210103
4742_CG	Ler	1729523	Male	5.28	0.210103
4742_CG	Ler	2338842	Male	5.28	0.210103
4742_CH	Ler	1423308	Male	6.21	0.2105
4742_CH	Ler	1095785	Male	6.21	0.2105
4742_CH	Ler	224454	Male	6.21	0.2105
4742_CH	Ler	1436838	Male	6.21	0.2105
4742_CH	Ler	557553	Male	6.21	0.2105
4742_CI	Ler	290363	Male	4.26	0.227087
4742_CI	Ler	2039106	Male	4.26	0.227087
4742_CI	Ler	1420195	Male	4.26	0.227087
4742_CI	Ler	791557	Male	4.26	0.227087
4742_CI	Ler	607924	Male	4.26	0.227087
4742_CJ	Ler	984681	Male	6.79	0.202825
4742_CJ	Ler	279059	Male	6.79	0.202825
4742_CJ	Ler	604264	Male	6.79	0.202825
4742_CJ	Ler	439273	Male	6.79	0.202825
4742_CK	Ler	195240	Male	4.67	0.216339
4742_CK	Ler	141032	Male	4.67	0.216339
4742_CK	Ler	1330554	Male	4.67	0.216339
4742_CL	Ler	1286088	Male	4.71	0.216542
4742_CL	Ler	2285725	Male	4.71	0.216542
4742_CL	Ler	529534	Male	4.71	0.216542
4742_CL	Ler	1013506	Male	4.71	0.216542
4742_CL	Ler	1637663	Male	4.71	0.216542
4742_CM	Ler	875608	Male	4.7	0.215226
4742_CM	Ler	1302286	Male	4.7	0.215226
4742_CM	Ler	54853	Male	4.7	0.215226
4742_CM	Ler	866497	Male	4.7	0.215226
4742_CN	Ler	972250	Male	5.08	0.208284
4742_CN	Ler	869788	Male	5.08	0.208284
4742_CN	Ler	953038	Male	5.08	0.208284
4742_CO	Ler	1475732	Male	5.56	0.205307
4742_CO	Ler	1052123	Male	5.56	0.205307
4742_CO	Ler	803432	Male	5.56	0.205307
4742_CO	Ler	2045328	Male	5.56	0.205307
4742_CO	Ler	1247955	Male	5.56	0.205307
4742_CO	Ler	2046955	Male	5.56	0.205307
4742_CO	Ler	1253082	Male	5.56	0.205307
4742_CO	Ler	1417919	Male	5.56	0.205307
4742_CP	Ler	1323193	Male	5.2	0.21399
4742_CP	Ler	2046955	Male	5.2	0.21399
4742_CP	Ler	308128	Male	5.2	0.21399
4742_CQ	Ler	234541	Male	4.29	0.217861
4742_CQ	Ler	705855	Male	4.29	0.217861
4742_CQ	Ler	1367083	Male	4.29	0.217861
4742_D	Ler	1395192	Male	3.52	0.235869
4742_D	Ler	3020236	Female	3.52	0.235869
4742_D	Ler	3376151	Male	3.52	0.235869
4742_D	Ler	880929	Female	3.52	0.235869
4742_D	Ler	1575887	Male	3.52	0.235869
4742_D	Ler	717504	Male	3.52	0.235869
4742_D	Ler	204561	Female	3.52	0.235869
4742_E	Ler	4711	Female	4.02	0.230775
4742_E	Ler	432639	Female	4.02	0.230775
4742_E	Ler	2187372	Female	4.02	0.230775
4742_E	Ler	1456526	Female	4.02	0.230775
4742_E	Ler	330416	Female	4.02	0.230775
4742_E	Ler	254741	Female	4.02	0.230775
4742_E	Ler	765430	Male	4.02	0.230775
4742_E	Ler	109960	Male	4.02	0.230775
4742_E	Ler	1114764	Male	4.02	0.230775
4742_E	Ler	3524801	Male	4.02	0.230775
4742_F	Ler	559007	Male	4.9	0.212557
4742_F	Ler	978037	Female	4.9	0.212557
4742_F	Ler	142556	Female	4.9	0.212557
4742_F	Ler	1098218	Female	4.9	0.212557
4742_F	Ler	544492	Female	4.9	0.212557
4742_F	Ler	804365	Male	4.9	0.212557
4742_F	Ler	109960	Male	4.9	0.212557
4742_G	Ler	1029726	Female	3.19	0.258106
4742_G	Ler	2156057	Male	3.19	0.258106
4742_G	Ler	828635	Female	3.19	0.258106
4742_G	Ler	589683	Male	3.19	0.258106
4742_G	Ler	1482221	Male	3.19	0.258106
4742_G	Ler	2115297	Female	3.19	0.258106
4742_G	Ler	1029429	Male	3.19	0.258106
4742_G	Ler	971540	Female	3.19	0.258106
4742_H	Ler	2301699	Female	4.22	0.231209
4742_H	Ler	1808509	Male	4.22	0.231209
4742_H	Ler	672895	Female	4.22	0.231209
4742_H	Ler	682930	Male	4.22	0.231209
4742_H	Ler	2651460	Male	4.22	0.231209
4742_H	Ler	1038663	Female	4.22	0.231209
4742_H	Ler	1731603	Male	4.22	0.231209
4742_H	Ler	561598	Female	4.22	0.231209
4742_I	Ler	1986173	Male	3.99	0.232386
4742_I	Ler	1234936	Male	3.99	0.232386
4742_I	Ler	534245	Female	3.99	0.232386
4742_I	Ler	1093983	Male	3.99	0.232386
4742_I	Ler	765096	Male	3.99	0.232386
4742_I	Ler	2024279	Male	3.99	0.232386
4742_I	Ler	1850813	Female	3.99	0.232386
4742_I	Ler	849799	Male	3.99	0.232386
4742_J	Ler	17219	Male	4.29	0.225608
4742_J	Ler	439037	Male	4.29	0.225608
4742_J	Ler	1215699	Female	4.29	0.225608
4742_J	Ler	2147472	Male	4.29	0.225608
4742_J	Ler	1107265	Male	4.29	0.225608
4742_J	Ler	1876010	Male	4.29	0.225608
4742_K	Ler	525246	Male	3.28	0.24777
4742_K	Ler	548923	Male	3.28	0.24777
4742_K	Ler	3515625	Male	3.28	0.24777
4742_K	Ler	599863	Female	3.28	0.24777
4742_K	Ler	983980	Female	3.28	0.24777
4742_K	Ler	1642826	Female	3.28	0.24777
4742_L	Ler	1055278	Female	3.56	0.239735
4742_L	Ler	1801696	Female	3.56	0.239735
4742_M	Ler	3064907	Male	3.97	0.229177
4742_M	Ler	1109691	Male	3.97	0.229177
4742_M	Ler	466706	Male	3.97	0.229177
4742_M	Ler	1292374	Male	3.97	0.229177
4742_M	Ler	852721	Female	3.97	0.229177
4742_M	Ler	313771	Female	3.97	0.229177
4742_M	Ler	318646	Female	3.97	0.229177
4742_N	Ler	2351603	Female	3.78	0.237804
4742_N	Ler	1463553	Male	3.78	0.237804
4742_N	Ler	806341	Female	3.78	0.237804
4742_N	Ler	2480707	Male	3.78	0.237804
4742_N	Ler	2230439	Male	3.78	0.237804
4742_N	Ler	322517	Male	3.78	0.237804
4742_O	Ler	404993	Male	3.83	0.233705
4742_O	Ler	527316	Male	3.83	0.233705
4742_O	Ler	2651460	Male	3.83	0.233705
4742_O	Ler	476355	Male	3.83	0.233705
4742_O	Ler	2182970	Female	3.83	0.233705
4742_O	Ler	517987	Male	3.83	0.233705
4742_O	Ler	1228663	Male	3.83	0.233705
4742_O	Ler	956451	Female	3.83	0.233705
4742_O	Ler	2800447	Female	3.83	0.233705
4742_P	Ler	679619	Male	4.75	0.222209
4742_P	Ler	550193	Female	4.75	0.222209
4742_P	Ler	1899387	Female	4.75	0.222209
4742_P	Ler	1358359	Male	4.75	0.222209
4742_P	Ler	1683479	Male	4.75	0.222209
4742_P	Ler	731595	Female	4.75	0.222209
4742_P	Ler	819281	Female	4.75	0.222209
4742_P	Ler	2427785	Male	4.75	0.222209
4742_P	Ler	1705315	Male	4.75	0.222209
4742_Q	Ler	1052070	Female	5.24	0.216791
4742_Q	Ler	257495	Female	5.24	0.216791
4742_Q	Ler	669625	Male	5.24	0.216791
4742_Q	Ler	1022479	Female	5.24	0.216791
4742_Q	Ler	3536315	Male	5.24	0.216791
4742_Q	Ler	1057320	Male	5.24	0.216791
4742_Q	Ler	134131	Female	5.24	0.216791
4742_Q	Ler	933541	Male	5.24	0.216791
4742_Q	Ler	631958	Male	5.24	0.216791
4742_R	Ler	438151	Female	4.02	0.233892
4742_R	Ler	1371919	Female	4.02	0.233892
4742_R	Ler	1437649	Male	4.02	0.233892
4742_R	Ler	1086778	Male	4.02	0.233892
4742_R	Ler	3687337	Male	4.02	0.233892
4742_R	Ler	313201	Male	4.02	0.233892
4742_S	Ler	224258	Male	4.54	0.223187
4742_S	Ler	103567	Female	4.54	0.223187
4742_S	Ler	389072	Male	4.54	0.223187
4742_S	Ler	1241813	Female	4.54	0.223187
4742_S	Ler	1060365	Male	4.54	0.223187
4742_S	Ler	824365	Female	4.54	0.223187
4742_S	Ler	2331595	Female	4.54	0.223187
4742_S	Ler	133552	Female	4.54	0.223187
4742_S	Ler	584086	Female	4.54	0.223187
4742_T	Ler	1701840	Male	5.18	0.219005
4742_T	Ler	585097	Female	5.18	0.219005
4742_T	Ler	1144001	Female	5.18	0.219005
4742_T	Ler	1648236	Female	5.18	0.219005
4742_T	Ler	2141834	Male	5.18	0.219005
4742_T	Ler	550193	Female	5.18	0.219005
4742_T	Ler	1497381	Male	5.18	0.219005
4742_U	Ler	1078468	Male	5.24	0.212508
4742_U	Ler	2504532	Female	5.24	0.212508
4742_U	Ler	1826113	Male	5.24	0.212508
4742_U	Ler	1292374	Male	5.24	0.212508
4742_U	Ler	820882	Female	5.24	0.212508
4742_U	Ler	1057320	Male	5.24	0.212508
4742_U	Ler	1083932	Male	5.24	0.212508
4742_U	Ler	1876010	Male	5.24	0.212508
4742_U	Ler	691475	Female	5.24	0.212508
4742_U	Ler	268210	Female	5.24	0.212508
4742_U	Ler	1360618	Female	5.24	0.212508
4742_U	Ler	148291	Female	5.24	0.212508
4742_U	Ler	1948914	Male	5.24	0.212508
4742_V	Ler	152320	Male	5.5	0.212448
4742_V	Ler	460869	Male	5.5	0.212448
4742_V	Ler	145169	Male	5.5	0.212448
4742_V	Ler	1143681	Female	5.5	0.212448
4742_V	Ler	846004	Female	5.5	0.212448
4742_V	Ler	313771	Female	5.5	0.212448
4742_W	Ler	1870471	Male	4.23	0.228154
4742_W	Ler	1450249	Female	4.23	0.228154
4742_W	Ler	312904	Male	4.23	0.228154
4742_W	Ler	1579307	Male	4.23	0.228154
4742_W	Ler	1594244	Male	4.23	0.228154
4742_W	Ler	1268400	Male	4.23	0.228154
4742_W	Ler	339345	Female	4.23	0.228154
4742_X	Ler	1572636	Male	4.99	0.220656
4742_X	Ler	531813	Female	4.99	0.220656
4742_X	Ler	1665368	Male	4.99	0.220656
4742_X	Ler	23060	Female	4.99	0.220656
4742_X	Ler	452488	Female	4.99	0.220656
4742_X	Ler	1601968	Male	4.99	0.220656
4742_X	Ler	1842754	Male	4.99	0.220656
4742_X	Ler	496042	Male	4.99	0.220656
4742_X	Ler	256312	Male	4.99	0.220656
4742_X	Ler	1285517	Male	4.99	0.220656
4742_Y	Ler	694968	Female	5.15	0.214461
4742_Y	Ler	2716183	Female	5.15	0.214461
4742_Y	Ler	1650628	Male	5.15	0.214461
4742_Y	Ler	696953	Male	5.15	0.214461
4742_Y	Ler	2438013	Female	5.15	0.214461
4742_Y	Ler	983097	Male	5.15	0.214461
4742_Y	Ler	254648	Female	5.15	0.214461
4742_Y	Ler	92633	Male	5.15	0.214461
4742_Y	Ler	1173499	Male	5.15	0.214461
4742_Z	Ler	618197	Female	3.33	0.246731
4742_Z	Ler	1214001	Female	3.33	0.246731
4742_Z	Ler	256000	Female	3.33	0.246731
[truncated: 5 more rows]
