# Supplementary material for: The megabase-scale crossover landscape is largely independent of sequence divergence
Source: Nat Commun. 2022 Jul 2;13:3828. doi: 10.1038/s41467-022-31509-8 (PMC9250513; doi:10.1038/s41467-022-31509-8)
Supplement: Supplementary file 10 — Source Data [file 41467_2022_31509_MOESM10_ESM.zip › Source_Data/SupplementaryFigure5.co_num.depths.Col.txt]

Sample	CO_num	sex	depths
4398_A_4549_A	7	Female	4.24
4398_AA_4549_AA	6	Female	4.19
4398_AB_4549_AB	5	Female	3.7
4398_AC_4549_AC	6	Female	4
4398_AD_4549_AD	4	Female	4.32
4398_AE_4549_AE	2	Female	4.05
4398_AF_4549_AF	5	Female	3.95
4398_B_4549_B	6	Female	3.22
4398_BM_4549_BM	3	Female	4.18
4398_BN_4549_BN	5	Female	3.97
4398_BO_4549_BO	3	Female	3.41
4398_BP_4549_BP	2	Female	3.2
4398_BQ_4549_BQ	4	Female	3.67
4398_BR_4549_BR	3	Female	3.66
4398_BS_4549_BS	1	Female	3.62
4398_BT_4549_BT	4	Female	3.21
4398_BU_4549_BU	6	Female	5.47
4398_BV_4549_BV	2	Female	4.77
4398_BW_4549_BW	6	Female	4.91
4398_BX_4549_BX	3	Female	5.19
4398_BZ_4549_BZ	5	Female	5.5
4398_C_4549_C	4	Female	4.25
4398_CA_4549_CA	7	Female	6.65
4398_CB_4549_CB	2	Female	4.73
4398_CC_4549_CC	5	Female	4.83
4398_CD_4549_CD	5	Female	4.79
4398_CE_4549_CE	5	Female	4.57
4398_CF_4549_CF	2	Female	4.66
4398_CG_4549_CG	2	Female	4.36
4398_CH_4549_CH	4	Female	4.48
4398_CI_4549_CI	6	Female	4.59
4398_CJ_4549_CJ	2	Female	4.2
4398_CK_4549_CK	4	Female	3.99
4398_CL_4549_CL	2	Female	4.94
4398_CM_4549_CM	6	Female	4.21
4398_CN_4549_CN	6	Female	3.84
4398_CO_4549_CO	4	Female	4
4398_CP_4549_CP	6	Female	4.64
4398_CQ_4549_CQ	1	Female	3.97
4398_D_4549_D	2	Female	3.52
4398_E_4549_E	3	Female	3.87
4398_F_4549_F	0	Female	3.98
4398_H_4549_H	2	Female	4.17
4398_I_4549_I	2	Female	4.02
4398_J_4549_J	7	Female	3.57
4398_K_4549_K	4	Female	4.74
4398_L_4549_L	6	Female	3.87
4398_M_4549_M	4	Female	3.91
4398_N_4549_N	3	Female	4.38
4398_O_4549_O	5	Female	4.51
4398_P_4549_P	2	Female	4.17
4398_Q_4549_Q	5	Female	4.18
4398_R_4549_R	5	Female	3.94
4398_S_4549_S	2	Female	5.21
4398_T_4549_T	2	Female	3.93
4398_U_4549_U	6	Female	3.15
4398_V_4549_V	3	Female	4.68
4398_W_4549_W	5	Female	4.69
4398_X_4549_X	3	Female	4.39
4398_Y_4549_Y	2	Female	3.99
4398_Z_4549_Z	5	Female	3.87
4399_A_4550_A	2	Female	3.1
4399_AB_4550_AB	2	Female	3.58
4399_AC_4550_AC	2	Female	4.92
4399_AD_4550_AD	2	Female	4.54
4399_AE_4550_AE	4	Female	3.96
4399_AF_4550_AF	3	Female	4.24
4399_B_4550_B	5	Female	5.17
4399_BM_4550_BM	3	Female	4.03
4399_BN_4550_BN	6	Female	3.63
4399_BO_4550_BO	6	Female	3.59
4399_BP_4550_BP	6	Female	3.44
4399_BQ_4550_BQ	6	Female	3.75
4399_BR_4550_BR	5	Female	3.89
4399_BS_4550_BS	8	Female	4.24
4399_BT_4550_BT	4	Female	3.72
4399_BU_4550_BU	4	Female	3.83
4399_BV_4550_BV	5	Female	5.49
4399_BX_4550_BX	4	Female	4.56
4399_BY_4550_BY	7	Female	6.09
4399_BZ_4550_BZ	3	Female	5.46
4399_C_4550_C	8	Female	4.79
4399_CA_4550_CA	3	Female	5.41
4399_CB_4550_CB	4	Female	5.74
4399_CD_4550_CD	1	Female	5.13
4399_CE_4550_CE	2	Female	4.6
4399_CF_4550_CF	8	Female	4.55
4399_CG_4550_CG	7	Female	4.81
4399_CH_4550_CH	5	Female	5.16
4399_CI_4550_CI	0	Female	4.71
4399_CJ_4550_CJ	5	Female	4.19
4399_CK_4550_CK	3	Female	4.17
4399_CL_4550_CL	3	Female	5.01
4399_CM_4550_CM	6	Female	5.14
4399_CN_4550_CN	4	Female	4.36
4399_CO_4550_CO	6	Female	4.21
4399_CP_4550_CP	5	Female	4.06
4399_CQ_4550_CQ	4	Female	4.37
4399_D_4550_D	2	Female	4.54
4399_E_4550_E	5	Female	3.8
4399_F_4550_F	5	Female	4.11
4399_G_4550_G	4	Female	4.01
4399_H_4550_H	7	Female	4.3
4399_I_4550_I	2	Female	5.86
4399_J_4550_J	3	Female	3.96
4399_K_4550_K	3	Female	4.45
4399_L_4550_L	6	Female	4.44
4399_M_4550_M	6	Female	8.49
4399_N_4550_N	3	Female	4.82
4399_O_4550_O	2	Female	4.23
4399_P_4550_P	5	Female	4.6
4399_Q_4550_Q	4	Female	7.76
4399_R_4550_R	4	Female	5.03
4399_T_4550_T	5	Female	4.15
4399_U_4550_U	3	Female	3.92
4399_V_4550_V	4	Female	4.21
4399_W_4550_W	2	Female	4.56
4399_X_4550_X	7	Female	4.2
4399_Y_4550_Y	1	Female	4.4
4399_Z_4550_Z	6	Female	3.8
4739_A	0	Female	3.55
4739_AA	2	Female	4.34
4739_AB	4	Female	4.76
4739_AC	4	Female	5.31
4739_AD	5	Female	7.64
4739_AE	4	Female	5.09
4739_AF	6	Female	4
4739_AG	5	Female	3.91
4739_AH	3	Female	4.49
4739_AI	5	Female	3.86
4739_AJ	4	Female	4.8
4739_AK	2	Female	4.87
4739_AL	2	Female	7.31
4739_AM	4	Female	7.76
4739_AN	7	Female	6.08
4739_AO	2	Female	5.02
4739_AP	3	Female	4.62
4739_AQ	2	Female	4.85
4739_AR	3	Female	3.8
4739_AS	7	Female	4.81
4739_AT	4	Female	7.88
4739_AU	4	Female	5.63
4739_AV	2	Female	3.84
4739_AW	3	Female	5.12
4739_AX	1	Female	5.14
4739_AY	4	Female	7.08
4739_AZ	7	Female	4.61
4739_B	3	Female	3.34
4739_BA	3	Female	4.71
4739_BB	3	Female	4.52
4739_BC	3	Female	4.64
4739_BD	4	Female	4.18
4739_BE	6	Female	3.57
4739_BF	4	Female	5.6
4739_BG	0	Female	5.42
4739_BH	2	Female	3.57
4739_BI	3	Female	7.02
4739_BJ	2	Female	7.78
4739_BK	3	Female	4.06
4739_BL	5	Female	4.65
4739_BM	3	Female	4.3
4739_BN	1	Female	3.76
4739_BO	3	Female	11.12
4739_BP	6	Female	8.73
4739_BQ	4	Female	4.72
4739_BR	2	Female	6.7
4739_BS	3	Female	3.81
4739_BT	6	Female	7.12
4739_BU	3	Female	3.51
4739_BV	7	Female	4.5
4739_BW	5	Female	7.54
4739_BX	3	Female	5.33
4739_BY	6	Female	9.54
4739_BZ	5	Female	5.32
4739_C	3	Female	4.62
4739_CA	4	Female	3.78
4739_CB	2	Female	4.82
4739_CC	3	Female	5.76
4739_CD	1	Female	3.74
4739_CE	3	Female	3.49
4739_CF	4	Female	5.88
4739_CG	2	Female	6.35
4739_CH	8	Female	4.37
4739_CI	6	Female	3.79
4739_CJ	5	Female	4.76
4739_CK	4	Female	4.2
4739_CL	5	Female	5.02
4739_CM	7	Female	5.57
4739_CN	6	Female	3.35
4739_CO	3	Female	5.06
4739_CP	4	Female	4.32
4739_CQ	5	Female	4.31
4739_D	3	Female	6.02
4739_E	5	Female	4.86
4739_F	5	Female	3.51
4739_G	6	Female	6.05
4739_H	6	Female	5.18
4739_I	4	Female	5.04
4739_J	2	Female	4.92
4739_K	3	Female	5.57
4739_L	5	Female	5.13
4739_M	6	Female	5.02
4739_N	3	Female	3.99
4739_O	5	Female	4.97
4739_P	5	Female	5.73
4739_Q	5	Female	3.47
4739_R	4	Female	4.36
4739_S	6	Female	3.13
4739_T	6	Female	3.54
4739_U	3	Female	4.05
4739_W	4	Female	4.36
4739_X	4	Female	4.08
4739_Y	4	Female	3.9
4739_Z	1	Female	5.21
4740_A	2	Female	5.34
4740_AA	3	Female	3.58
4740_AB	5	Female	4.44
4740_AC	5	Female	3.94
4740_AD	4	Female	4.23
4740_AE	3	Female	3.44
4740_AF	2	Female	5.27
4740_AG	3	Female	5.65
4740_AH	4	Female	4.9
4740_AI	6	Female	5.67
4740_AJ	6	Female	4.79
4740_AK	5	Female	5.69
4740_AL	2	Female	4.62
4740_AM	4	Female	5.09
4740_AN	5	Female	5.61
4740_AO	4	Female	3.97
4740_AP	4	Female	3.7
4740_AQ	3	Female	4.73
4740_AR	6	Female	4.65
4740_AS	6	Female	3.63
4740_AT	7	Female	3.81
4740_AU	3	Female	4.15
4740_AV	3	Female	4.62
4740_AW	5	Female	3.71
4740_AX	7	Female	5.49
4740_AY	8	Female	5.47
4740_AZ	3	Female	7.64
4740_B	3	Female	3.64
4740_BA	3	Female	3.91
4740_BB	4	Female	5.33
4740_BC	3	Female	4.21
4740_BD	6	Female	5.19
4740_BE	3	Female	4.19
4740_BF	3	Female	5.34
4740_BG	5	Female	4.89
4740_BH	4	Female	5.01
4740_BI	5	Female	3.65
4740_BJ	5	Female	4.46
4740_BK	8	Female	3.89
4740_BL	6	Female	4.88
4740_BM	1	Female	5.34
4740_BN	6	Female	5.89
4740_BO	5	Female	5.08
4740_BP	4	Female	5.45
4740_BQ	1	Female	4.41
4740_BR	2	Female	4.68
4740_BS	4	Female	5.07
4740_BT	5	Female	5.24
4740_BU	7	Female	3.91
4740_BV	4	Female	5.23
4740_BW	4	Female	5.48
4740_BX	3	Female	3.15
4740_BY	5	Female	8.6
4740_BZ	6	Female	5.33
4740_C	7	Female	4.69
4740_CA	7	Female	18.66
4740_CB	8	Female	9.02
4740_CC	4	Female	14.67
4740_CD	2	Female	13.53
4740_CE	2	Female	13.15
4740_CF	2	Female	14.98
4740_CG	6	Female	16.54
4740_CH	6	Female	15.4
4740_CI	5	Female	10.85
4740_CJ	3	Female	3.95
4740_CK	2	Female	6.9
4740_CL	3	Female	7.16
4740_CM	3	Female	10.46
4740_CN	3	Female	5.11
4740_CO	7	Female	8.33
4740_CP	2	Female	5.89
4740_CQ	4	Female	5.7
4740_D	3	Female	5.17
4740_E	2	Female	5.07
4740_F	6	Female	4.58
4740_G	4	Female	4.32
4740_H	4	Female	4.72
4740_I	5	Female	4.91
4740_J	3	Female	3.63
4740_K	6	Female	5.66
4740_L	3	Female	4.58
4740_M	4	Female	5.01
4740_N	6	Female	3.93
4740_O	4	Female	4.65
4740_P	7	Female	5
4740_Q	8	Female	5.67
4740_R	6	Female	5.38
4740_S	4	Female	3.71
4740_T	5	Female	4.1
4740_U	3	Female	3.86
4740_V	4	Female	5.01
4740_W	5	Female	4.98
4740_X	2	Female	7.18
4740_Y	0	Female	5.62
4740_Z	2	Female	3.63
4398_A_4549_A	5	Male	4.24
4398_AA_4549_AA	7	Male	4.19
4398_AB_4549_AB	6	Male	3.7
4398_AC_4549_AC	4	Male	4
4398_AD_4549_AD	3	Male	4.32
4398_AE_4549_AE	4	Male	4.05
4398_AF_4549_AF	5	Male	3.95
4398_B_4549_B	6	Male	3.22
4398_BM_4549_BM	3	Male	4.18
4398_BN_4549_BN	7	Male	3.97
4398_BO_4549_BO	8	Male	3.41
4398_BP_4549_BP	8	Male	3.2
4398_BQ_4549_BQ	7	Male	3.67
4398_BR_4549_BR	10	Male	3.66
4398_BS_4549_BS	9	Male	3.62
4398_BT_4549_BT	7	Male	3.21
4398_BU_4549_BU	6	Male	5.47
4398_BV_4549_BV	4	Male	4.77
4398_BW_4549_BW	7	Male	4.91
4398_BX_4549_BX	6	Male	5.19
4398_BZ_4549_BZ	4	Male	5.5
4398_C_4549_C	8	Male	4.25
4398_CA_4549_CA	4	Male	6.65
4398_CB_4549_CB	6	Male	4.73
4398_CC_4549_CC	4	Male	4.83
4398_CD_4549_CD	4	Male	4.79
4398_CE_4549_CE	6	Male	4.57
4398_CF_4549_CF	4	Male	4.66
4398_CG_4549_CG	2	Male	4.36
4398_CH_4549_CH	4	Male	4.48
4398_CI_4549_CI	8	Male	4.59
4398_CJ_4549_CJ	9	Male	4.2
4398_CK_4549_CK	5	Male	3.99
4398_CL_4549_CL	9	Male	4.94
4398_CM_4549_CM	8	Male	4.21
4398_CN_4549_CN	13	Male	3.84
4398_CO_4549_CO	6	Male	4
4398_CP_4549_CP	4	Male	4.64
4398_CQ_4549_CQ	7	Male	3.97
4398_D_4549_D	5	Male	3.52
4398_E_4549_E	6	Male	3.87
4398_F_4549_F	6	Male	3.98
4398_H_4549_H	8	Male	4.17
4398_I_4549_I	7	Male	4.02
4398_J_4549_J	7	Male	3.57
4398_K_4549_K	6	Male	4.74
4398_L_4549_L	2	Male	3.87
4398_M_4549_M	6	Male	3.91
4398_N_4549_N	6	Male	4.38
4398_O_4549_O	5	Male	4.51
4398_P_4549_P	6	Male	4.17
4398_Q_4549_Q	8	Male	4.18
4398_R_4549_R	5	Male	3.94
4398_S_4549_S	5	Male	5.21
4398_T_4549_T	5	Male	3.93
4398_U_4549_U	7	Male	3.15
4398_V_4549_V	4	Male	4.68
4398_W_4549_W	5	Male	4.69
4398_X_4549_X	6	Male	4.39
4398_Y_4549_Y	6	Male	3.99
4398_Z_4549_Z	7	Male	3.87
4399_A_4550_A	4	Male	3.1
4399_AB_4550_AB	7	Male	3.58
4399_AC_4550_AC	4	Male	4.92
4399_AD_4550_AD	6	Male	4.54
4399_AE_4550_AE	5	Male	3.96
4399_AF_4550_AF	9	Male	4.24
4399_B_4550_B	3	Male	5.17
4399_BM_4550_BM	6	Male	4.03
4399_BN_4550_BN	2	Male	3.63
4399_BO_4550_BO	5	Male	3.59
4399_BP_4550_BP	4	Male	3.44
4399_BQ_4550_BQ	4	Male	3.75
4399_BR_4550_BR	8	Male	3.89
4399_BS_4550_BS	4	Male	4.24
4399_BT_4550_BT	4	Male	3.72
4399_BU_4550_BU	7	Male	3.83
4399_BV_4550_BV	7	Male	5.49
4399_BX_4550_BX	7	Male	4.56
4399_BY_4550_BY	5	Male	6.09
4399_BZ_4550_BZ	6	Male	5.46
4399_C_4550_C	9	Male	4.79
4399_CA_4550_CA	7	Male	5.41
4399_CB_4550_CB	8	Male	5.74
4399_CD_4550_CD	6	Male	5.13
4399_CE_4550_CE	6	Male	4.6
4399_CF_4550_CF	7	Male	4.55
4399_CG_4550_CG	7	Male	4.81
4399_CH_4550_CH	9	Male	5.16
4399_CI_4550_CI	8	Male	4.71
4399_CJ_4550_CJ	5	Male	4.19
4399_CK_4550_CK	5	Male	4.17
4399_CL_4550_CL	7	Male	5.01
4399_CM_4550_CM	3	Male	5.14
4399_CN_4550_CN	9	Male	4.36
4399_CO_4550_CO	8	Male	4.21
4399_CP_4550_CP	8	Male	4.06
4399_CQ_4550_CQ	4	Male	4.37
4399_D_4550_D	8	Male	4.54
4399_E_4550_E	5	Male	3.8
4399_F_4550_F	5	Male	4.11
4399_G_4550_G	5	Male	4.01
4399_H_4550_H	6	Male	4.3
4399_I_4550_I	3	Male	5.86
4399_J_4550_J	4	Male	3.96
4399_K_4550_K	9	Male	4.45
4399_L_4550_L	10	Male	4.44
4399_M_4550_M	6	Male	8.49
4399_N_4550_N	5	Male	4.82
4399_O_4550_O	9	Male	4.23
4399_P_4550_P	3	Male	4.6
4399_Q_4550_Q	9	Male	7.76
4399_R_4550_R	9	Male	5.03
4399_T_4550_T	5	Male	4.15
4399_U_4550_U	3	Male	3.92
4399_V_4550_V	3	Male	4.21
4399_W_4550_W	6	Male	4.56
4399_X_4550_X	5	Male	4.2
4399_Y_4550_Y	9	Male	4.4
4399_Z_4550_Z	4	Male	3.8
4739_A	6	Male	3.55
4739_AA	8	Male	4.34
4739_AB	7	Male	4.76
4739_AC	6	Male	5.31
4739_AD	5	Male	7.64
4739_AE	8	Male	5.09
4739_AF	10	Male	4
4739_AG	7	Male	3.91
4739_AH	9	Male	4.49
4739_AI	2	Male	3.86
4739_AJ	7	Male	4.8
4739_AK	7	Male	4.87
4739_AL	9	Male	7.31
4739_AM	7	Male	7.76
4739_AN	6	Male	6.08
4739_AO	6	Male	5.02
4739_AP	4	Male	4.62
4739_AQ	1	Male	4.85
4739_AR	11	Male	3.8
4739_AS	6	Male	4.81
4739_AT	8	Male	7.88
4739_AU	9	Male	5.63
4739_AV	9	Male	3.84
4739_AW	9	Male	5.12
4739_AX	6	Male	5.14
4739_AY	4	Male	7.08
4739_AZ	7	Male	4.61
4739_B	3	Male	3.34
4739_BA	3	Male	4.71
4739_BB	8	Male	4.52
4739_BC	6	Male	4.64
4739_BD	4	Male	4.18
4739_BE	11	Male	3.57
4739_BF	4	Male	5.6
4739_BG	2	Male	5.42
4739_BH	7	Male	3.57
4739_BI	5	Male	7.02
4739_BJ	8	Male	7.78
4739_BK	7	Male	4.06
4739_BL	5	Male	4.65
4739_BM	9	Male	4.3
4739_BN	12	Male	3.76
4739_BO	7	Male	11.12
4739_BP	4	Male	8.73
4739_BQ	6	Male	4.72
4739_BR	10	Male	6.7
4739_BS	4	Male	3.81
4739_BT	7	Male	7.12
4739_BU	5	Male	3.51
4739_BV	4	Male	4.5
4739_BW	5	Male	7.54
4739_BX	6	Male	5.33
4739_BY	7	Male	9.54
4739_BZ	7	Male	5.32
4739_C	5	Male	4.62
4739_CA	7	Male	3.78
4739_CB	11	Male	4.82
4739_CC	6	Male	5.76
4739_CD	7	Male	3.74
4739_CE	8	Male	3.49
4739_CF	5	Male	5.88
4739_CG	7	Male	6.35
4739_CH	3	Male	4.37
4739_CI	6	Male	3.79
4739_CJ	5	Male	4.76
4739_CK	6	Male	4.2
4739_CL	9	Male	5.02
4739_CM	8	Male	5.57
4739_CN	4	Male	3.35
4739_CO	7	Male	5.06
4739_CP	8	Male	4.32
4739_CQ	6	Male	4.31
4739_D	6	Male	6.02
4739_E	6	Male	4.86
4739_F	5	Male	3.51
4739_G	11	Male	6.05
4739_H	8	Male	5.18
4739_I	8	Male	5.04
4739_J	6	Male	4.92
4739_K	5	Male	5.57
4739_L	7	Male	5.13
4739_M	5	Male	5.02
4739_N	6	Male	3.99
4739_O	6	Male	4.97
4739_P	7	Male	5.73
4739_Q	9	Male	3.47
4739_R	8	Male	4.36
4739_S	7	Male	3.13
4739_T	5	Male	3.54
4739_U	7	Male	4.05
4739_W	7	Male	4.36
4739_X	6	Male	4.08
4739_Y	4	Male	3.9
4739_Z	9	Male	5.21
4740_A	4	Male	5.34
4740_AA	4	Male	3.58
4740_AB	6	Male	4.44
4740_AC	7	Male	3.94
4740_AD	5	Male	4.23
4740_AE	7	Male	3.44
4740_AF	4	Male	5.27
4740_AG	4	Male	5.65
4740_AH	8	Male	4.9
4740_AI	5	Male	5.67
4740_AJ	5	Male	4.79
4740_AK	7	Male	5.69
4740_AL	5	Male	4.62
4740_AM	8	Male	5.09
4740_AN	7	Male	5.61
4740_AO	7	Male	3.97
4740_AP	3	Male	3.7
4740_AQ	2	Male	4.73
4740_AR	7	Male	4.65
4740_AS	9	Male	3.63
4740_AT	5	Male	3.81
4740_AU	5	Male	4.15
4740_AV	9	Male	4.62
4740_AW	5	Male	3.71
4740_AX	6	Male	5.49
4740_AY	4	Male	5.47
4740_AZ	10	Male	7.64
4740_B	5	Male	3.64
4740_BA	4	Male	3.91
4740_BB	7	Male	5.33
4740_BC	3	Male	4.21
4740_BD	7	Male	5.19
4740_BE	6	Male	4.19
4740_BF	4	Male	5.34
4740_BG	7	Male	4.89
4740_BH	4	Male	5.01
4740_BI	7	Male	3.65
4740_BJ	6	Male	4.46
4740_BK	5	Male	3.89
4740_BL	11	Male	4.88
4740_BM	4	Male	5.34
4740_BN	7	Male	5.89
4740_BO	3	Male	5.08
4740_BP	5	Male	5.45
4740_BQ	5	Male	4.41
4740_BR	1	Male	4.68
4740_BS	7	Male	5.07
4740_BT	5	Male	5.24
4740_BU	3	Male	3.91
4740_BV	7	Male	5.23
4740_BW	5	Male	5.48
4740_BX	7	Male	3.15
4740_BY	7	Male	8.6
4740_BZ	14	Male	5.33
4740_C	8	Male	4.69
4740_CA	4	Male	18.66
4740_CB	8	Male	9.02
4740_CC	4	Male	14.67
4740_CD	4	Male	13.53
4740_CE	7	Male	13.15
4740_CF	5	Male	14.98
4740_CG	4	Male	16.54
4740_CH	7	Male	15.4
4740_CI	6	Male	10.85
4740_CJ	8	Male	3.95
4740_CK	6	Male	6.9
4740_CL	8	Male	7.16
4740_CM	7	Male	10.46
4740_CN	5	Male	5.11
4740_CO	4	Male	8.33
4740_CP	9	Male	5.89
4740_CQ	6	Male	5.7
4740_D	6	Male	5.17
4740_E	8	Male	5.07
4740_F	10	Male	4.58
4740_G	6	Male	4.32
4740_H	10	Male	4.72
4740_I	6	Male	4.91
4740_J	7	Male	3.63
4740_K	3	Male	5.66
4740_L	3	Male	4.58
4740_M	4	Male	5.01
4740_N	6	Male	3.93
4740_O	4	Male	4.65
4740_P	6	Male	5
4740_Q	7	Male	5.67
4740_R	5	Male	5.38
4740_S	4	Male	3.71
4740_T	5	Male	4.1
4740_U	7	Male	3.86
4740_V	1	Male	5.01
4740_W	8	Male	4.98
4740_X	8	Male	7.18
4740_Y	7	Male	5.62
4740_Z	4	Male	3.63
