# Supplementary material for: The megabase-scale crossover landscape is largely independent of sequence divergence
Source: Nat Commun. 2022 Jul 2;13:3828. doi: 10.1038/s41467-022-31509-8 (PMC9250513; doi:10.1038/s41467-022-31509-8)
Supplement: Supplementary file 10 — Source Data [file 41467_2022_31509_MOESM10_ESM.zip › Source_Data/SupplementaryFigure8.COs_freq_rand.w2000s50.Hybrid.txt]

chr	win_id	start	stop	co_num	co_cm	sample_num	Group
Chr1	1	1	50000	0	3.26719512195122	415	Hybrids_BC1
Chr1	2	50001	100000	0	3.26719512195122	415	Hybrids_BC1
Chr1	3	100001	150000	0	3.26719512195122	415	Hybrids_BC1
Chr1	4	150001	200000	0	3.26719512195122	415	Hybrids_BC1
Chr1	5	200001	250000	0	3.26719512195122	415	Hybrids_BC1
Chr1	6	250001	300000	0	3.26719512195122	415	Hybrids_BC1
Chr1	7	300001	350000	0	3.26719512195122	415	Hybrids_BC1
Chr1	8	350001	400000	0	3.26719512195122	415	Hybrids_BC1
Chr1	9	400001	450000	0	3.26719512195122	415	Hybrids_BC1
Chr1	10	450001	500000	1	3.26719512195122	415	Hybrids_BC1
Chr1	11	500001	550000	0	3.26719512195122	415	Hybrids_BC1
Chr1	12	550001	600000	1	3.26719512195122	415	Hybrids_BC1
Chr1	13	600001	650000	0	3.26719512195122	415	Hybrids_BC1
Chr1	14	650001	700000	0	3.26719512195122	415	Hybrids_BC1
Chr1	15	700001	750000	0	3.26719512195122	415	Hybrids_BC1
Chr1	16	750001	800000	0	3.26719512195122	415	Hybrids_BC1
Chr1	17	800001	850000	0	3.26719512195122	415	Hybrids_BC1
Chr1	18	850001	900000	0	3.26719512195122	415	Hybrids_BC1
Chr1	19	900001	950000	0	3.26719512195122	415	Hybrids_BC1
Chr1	20	950001	1000000	0	3.26719512195122	415	Hybrids_BC1
Chr1	21	1000001	1050000	0	3.26719512195122	415	Hybrids_BC1
Chr1	22	1050001	1100000	0	3.26719512195122	415	Hybrids_BC1
Chr1	23	1100001	1150000	0	3.26719512195122	415	Hybrids_BC1
Chr1	24	1150001	1200000	0	3.26719512195122	415	Hybrids_BC1
Chr1	25	1200001	1250000	0	3.26719512195122	415	Hybrids_BC1
Chr1	26	1250001	1300000	0	3.18365853658537	415	Hybrids_BC1
Chr1	27	1300001	1350000	0	3.01658536585366	415	Hybrids_BC1
Chr1	28	1350001	1400000	0	3.07536585365854	415	Hybrids_BC1
Chr1	29	1400001	1450000	0	3.13414634146341	415	Hybrids_BC1
Chr1	30	1450001	1500000	0	3.05060975609756	415	Hybrids_BC1
Chr1	31	1500001	1550000	0	2.74121951219512	415	Hybrids_BC1
Chr1	32	1550001	1600000	0	2.74121951219512	415	Hybrids_BC1
Chr1	33	1600001	1650000	0	2.59890243902439	415	Hybrids_BC1
Chr1	34	1650001	1700000	0	2.34829268292683	415	Hybrids_BC1
Chr1	35	1700001	1750000	0	2.26475609756098	415	Hybrids_BC1
Chr1	36	1750001	1800000	0	2.18121951219512	415	Hybrids_BC1
Chr1	37	1800001	1850000	0	2.18121951219512	415	Hybrids_BC1
Chr1	38	1850001	1900000	1	2.34829268292683	415	Hybrids_BC1
Chr1	39	1900001	1950000	0	2.26475609756098	415	Hybrids_BC1
Chr1	40	1950001	2000000	0	2.15646341463415	415	Hybrids_BC1
Chr1	41	2000001	2050000	0	2.04817073170732	415	Hybrids_BC1
Chr1	42	2050001	2100000	0	2.13170731707317	415	Hybrids_BC1
Chr1	43	2100001	2150000	0	2.13170731707317	415	Hybrids_BC1
Chr1	44	2150001	2200000	0	2.13170731707317	415	Hybrids_BC1
Chr1	45	2200001	2250000	0	2.04817073170732	415	Hybrids_BC1
Chr1	46	2250001	2300000	0	1.96463414634146	415	Hybrids_BC1
Chr1	47	2300001	2350000	0	1.96463414634146	415	Hybrids_BC1
Chr1	48	2350001	2400000	1	1.96463414634146	415	Hybrids_BC1
Chr1	49	2400001	2450000	1	1.96463414634146	415	Hybrids_BC1
Chr1	50	2450001	2500000	0	1.88109756097561	415	Hybrids_BC1
Chr1	51	2500001	2550000	0	1.99865853658537	415	Hybrids_BC1
Chr1	52	2550001	2600000	0	1.83158536585366	415	Hybrids_BC1
Chr1	53	2600001	2650000	0	1.91512195121951	415	Hybrids_BC1
Chr1	54	2650001	2700000	0	1.91512195121951	415	Hybrids_BC1
Chr1	55	2700001	2750000	0	1.83158536585366	415	Hybrids_BC1
Chr1	56	2750001	2800000	0	1.83158536585366	415	Hybrids_BC1
Chr1	57	2800001	2850000	0	1.91512195121951	415	Hybrids_BC1
Chr1	58	2850001	2900000	0	1.91512195121951	415	Hybrids_BC1
Chr1	59	2900001	2950000	0	1.77280487804878	415	Hybrids_BC1
Chr1	60	2950001	3000000	1	1.68926829268293	415	Hybrids_BC1
Chr1	61	3000001	3050000	1	1.68926829268293	415	Hybrids_BC1
Chr1	62	3050001	3100000	0	1.83158536585366	415	Hybrids_BC1
Chr1	63	3100001	3150000	0	1.97390243902439	415	Hybrids_BC1
Chr1	64	3150001	3200000	0	1.97390243902439	415	Hybrids_BC1
Chr1	65	3200001	3250000	0	2.11621951219512	415	Hybrids_BC1
Chr1	66	3250001	3300000	0	2.42560975609756	415	Hybrids_BC1
Chr1	67	3300001	3350000	0	2.56792682926829	415	Hybrids_BC1
Chr1	68	3350001	3400000	0	2.62670731707317	415	Hybrids_BC1
Chr1	69	3400001	3450000	0	2.62670731707317	415	Hybrids_BC1
Chr1	70	3450001	3500000	0	2.56792682926829	415	Hybrids_BC1
Chr1	71	3500001	3550000	2	2.56792682926829	415	Hybrids_BC1
Chr1	72	3550001	3600000	0	2.40085365853658	415	Hybrids_BC1
Chr1	73	3600001	3650000	0	2.40085365853658	415	Hybrids_BC1
Chr1	74	3650001	3700000	0	2.40085365853658	415	Hybrids_BC1
Chr1	75	3700001	3750000	0	2.37609756097561	415	Hybrids_BC1
Chr1	76	3750001	3800000	0	2.37609756097561	415	Hybrids_BC1
Chr1	77	3800001	3850000	0	2.37609756097561	415	Hybrids_BC1
Chr1	78	3850001	3900000	0	2.37609756097561	415	Hybrids_BC1
Chr1	79	3900001	3950000	0	2.37609756097561	415	Hybrids_BC1
Chr1	80	3950001	4000000	0	2.37609756097561	415	Hybrids_BC1
Chr1	81	4000001	4050000	0	2.31731707317073	415	Hybrids_BC1
Chr1	82	4050001	4100000	1	2.25853658536585	415	Hybrids_BC1
Chr1	83	4100001	4150000	1	2.175	415	Hybrids_BC1
Chr1	84	4150001	4200000	0	2.175	415	Hybrids_BC1
Chr1	85	4200001	4250000	1	2.175	415	Hybrids_BC1
Chr1	86	4250001	4300000	1	2.25853658536585	415	Hybrids_BC1
Chr1	87	4300001	4350000	1	2.25853658536585	415	Hybrids_BC1
Chr1	88	4350001	4400000	1	2.37609756097561	415	Hybrids_BC1
Chr1	89	4400001	4450000	1	2.45963414634146	415	Hybrids_BC1
Chr1	90	4450001	4500000	0	2.54317073170732	415	Hybrids_BC1
Chr1	91	4500001	4550000	0	2.54317073170732	415	Hybrids_BC1
Chr1	92	4550001	4600000	0	2.34207317073171	415	Hybrids_BC1
Chr1	93	4600001	4650000	0	2.42560975609756	415	Hybrids_BC1
Chr1	94	4650001	4700000	0	2.34207317073171	415	Hybrids_BC1
Chr1	95	4700001	4750000	1	2.34207317073171	415	Hybrids_BC1
Chr1	96	4750001	4800000	0	2.25853658536585	415	Hybrids_BC1
Chr1	97	4800001	4850000	0	2.25853658536585	415	Hybrids_BC1
Chr1	98	4850001	4900000	0	2.175	415	Hybrids_BC1
Chr1	99	4900001	4950000	0	2.175	415	Hybrids_BC1
Chr1	100	4950001	5000000	0	2.175	415	Hybrids_BC1
Chr1	101	5000001	5050000	0	2.175	415	Hybrids_BC1
Chr1	102	5050001	5100000	0	2.09146341463415	415	Hybrids_BC1
Chr1	103	5100001	5150000	0	1.94914634146341	415	Hybrids_BC1
Chr1	104	5150001	5200000	0	1.80682926829268	415	Hybrids_BC1
Chr1	105	5200001	5250000	0	1.89036585365854	415	Hybrids_BC1
Chr1	106	5250001	5300000	0	1.83158536585366	415	Hybrids_BC1
Chr1	107	5300001	5350000	0	1.43865853658537	415	Hybrids_BC1
Chr1	108	5350001	5400000	2	1.46341463414634	415	Hybrids_BC1
Chr1	109	5400001	5450000	0	1.40463414634146	415	Hybrids_BC1
Chr1	110	5450001	5500000	0	1.26231707317073	415	Hybrids_BC1
Chr1	111	5500001	5550000	0	1.17878048780488	415	Hybrids_BC1
Chr1	112	5550001	5600000	0	1.09524390243902	415	Hybrids_BC1
Chr1	113	5600001	5650000	0	1.40463414634146	415	Hybrids_BC1
Chr1	114	5650001	5700000	0	1.68926829268293	415	Hybrids_BC1
Chr1	115	5700001	5750000	0	1.68926829268293	415	Hybrids_BC1
Chr1	116	5750001	5800000	0	1.7140243902439	415	Hybrids_BC1
Chr1	117	5800001	5850000	0	1.85634146341463	415	Hybrids_BC1
Chr1	118	5850001	5900000	0	1.99865853658537	415	Hybrids_BC1
Chr1	119	5900001	5950000	0	2.08219512195122	415	Hybrids_BC1
Chr1	120	5950001	6000000	0	1.97390243902439	415	Hybrids_BC1
Chr1	121	6000001	6050000	0	2.45036585365854	415	Hybrids_BC1
Chr1	122	6050001	6100000	0	2.78451219512195	415	Hybrids_BC1
Chr1	123	6100001	6150000	0	2.8680487804878	415	Hybrids_BC1
Chr1	124	6150001	6200000	0	2.95158536585366	415	Hybrids_BC1
Chr1	125	6200001	6250000	0	3.11865853658537	415	Hybrids_BC1
Chr1	126	6250001	6300000	0	3.03512195121951	415	Hybrids_BC1
Chr1	127	6300001	6350000	0	2.95158536585366	415	Hybrids_BC1
Chr1	128	6350001	6400000	0	3.06914634146341	415	Hybrids_BC1
Chr1	129	6400001	6450000	0	2.95158536585366	415	Hybrids_BC1
Chr1	130	6450001	6500000	0	2.98560975609756	415	Hybrids_BC1
Chr1	131	6500001	6550000	0	2.96085365853659	415	Hybrids_BC1
Chr1	132	6550001	6600000	0	3.01963414634146	415	Hybrids_BC1
Chr1	133	6600001	6650000	1	3.01963414634146	415	Hybrids_BC1
Chr1	134	6650001	6700000	2	3.10317073170732	415	Hybrids_BC1
Chr1	135	6700001	6750000	0	3.3290243902439	415	Hybrids_BC1
Chr1	136	6750001	6800000	0	3.3290243902439	415	Hybrids_BC1
Chr1	137	6800001	6850000	1	3.57963414634146	415	Hybrids_BC1
Chr1	138	6850001	6900000	1	3.74670731707317	415	Hybrids_BC1
Chr1	139	6900001	6950000	0	4.05609756097561	415	Hybrids_BC1
Chr1	140	6950001	7000000	1	4.36548780487805	415	Hybrids_BC1
Chr1	141	7000001	7050000	1	4.54182926829268	415	Hybrids_BC1
Chr1	142	7050001	7100000	0	4.68414634146342	415	Hybrids_BC1
Chr1	143	7100001	7150000	0	4.85121951219512	415	Hybrids_BC1
Chr1	144	7150001	7200000	0	4.91	415	Hybrids_BC1
Chr1	145	7200001	7250000	0	4.91	415	Hybrids_BC1
Chr1	146	7250001	7300000	0	4.82646341463415	415	Hybrids_BC1
Chr1	147	7300001	7350000	0	5.08634146341463	415	Hybrids_BC1
Chr1	148	7350001	7400000	2	5.16987804878049	415	Hybrids_BC1
Chr1	149	7400001	7450000	0	5.3709756097561	415	Hybrids_BC1
Chr1	150	7450001	7500000	2	5.3709756097561	415	Hybrids_BC1
Chr1	151	7500001	7550000	1	5.3709756097561	415	Hybrids_BC1
Chr1	152	7550001	7600000	1	5.45451219512195	415	Hybrids_BC1
Chr1	153	7600001	7650000	0	5.53804878048781	415	Hybrids_BC1
Chr1	154	7650001	7700000	0	5.22865853658537	415	Hybrids_BC1
Chr1	155	7700001	7750000	1	4.9440243902439	415	Hybrids_BC1
Chr1	156	7750001	7800000	0	4.9440243902439	415	Hybrids_BC1
Chr1	157	7800001	7850000	0	4.86048780487805	415	Hybrids_BC1
Chr1	158	7850001	7900000	0	4.7769512195122	415	Hybrids_BC1
Chr1	159	7900001	7950000	1	4.69341463414634	415	Hybrids_BC1
Chr1	160	7950001	8000000	1	4.7769512195122	415	Hybrids_BC1
Chr1	161	8000001	8050000	3	4.7769512195122	415	Hybrids_BC1
Chr1	162	8050001	8100000	1	4.35926829268293	415	Hybrids_BC1
Chr1	163	8100001	8150000	0	4.02512195121951	415	Hybrids_BC1
Chr1	164	8150001	8200000	1	3.94158536585366	415	Hybrids_BC1
Chr1	165	8200001	8250000	0	3.94158536585366	415	Hybrids_BC1
Chr1	166	8250001	8300000	0	3.83329268292683	415	Hybrids_BC1
Chr1	167	8300001	8350000	3	4.21073170731707	415	Hybrids_BC1
Chr1	168	8350001	8400000	0	4.21073170731707	415	Hybrids_BC1
Chr1	169	8400001	8450000	2	4.09317073170732	415	Hybrids_BC1
Chr1	170	8450001	8500000	0	4.23548780487805	415	Hybrids_BC1
Chr1	171	8500001	8550000	0	4.20146341463415	415	Hybrids_BC1
Chr1	172	8550001	8600000	0	4.14268292682927	415	Hybrids_BC1
Chr1	173	8600001	8650000	0	4.22621951219512	415	Hybrids_BC1
Chr1	174	8650001	8700000	0	4.22621951219512	415	Hybrids_BC1
Chr1	175	8700001	8750000	0	4.11792682926829	415	Hybrids_BC1
Chr1	176	8750001	8800000	0	3.89207317073171	415	Hybrids_BC1
Chr1	177	8800001	8850000	0	4.09317073170732	415	Hybrids_BC1
Chr1	178	8850001	8900000	1	4.00963414634146	415	Hybrids_BC1
Chr1	179	8900001	8950000	1	4.04365853658537	415	Hybrids_BC1
Chr1	180	8950001	9000000	0	3.85182926829268	415	Hybrids_BC1
Chr1	181	9000001	9050000	1	3.60121951219512	415	Hybrids_BC1
Chr1	182	9050001	9100000	1	3.56719512195122	415	Hybrids_BC1
Chr1	183	9100001	9150000	0	3.50841463414634	415	Hybrids_BC1
Chr1	184	9150001	9200000	0	3.48365853658536	415	Hybrids_BC1
Chr1	185	9200001	9250000	0	3.42487804878049	415	Hybrids_BC1
Chr1	186	9250001	9300000	1	3.48365853658536	415	Hybrids_BC1
Chr1	187	9300001	9350000	5	3.54243902439024	415	Hybrids_BC1
Chr1	188	9350001	9400000	0	3.28256097560975	415	Hybrids_BC1
Chr1	189	9400001	9450000	0	3.31658536585366	415	Hybrids_BC1
Chr1	190	9450001	9500000	1	3.17426829268293	415	Hybrids_BC1
Chr1	191	9500001	9550000	0	3.2330487804878	415	Hybrids_BC1
Chr1	192	9550001	9600000	0	3.40012195121951	415	Hybrids_BC1
Chr1	193	9600001	9650000	1	3.37536585365854	415	Hybrids_BC1
Chr1	194	9650001	9700000	0	3.40939024390244	415	Hybrids_BC1
Chr1	195	9700001	9750000	1	3.46817073170732	415	Hybrids_BC1
Chr1	196	9750001	9800000	0	3.55170731707317	415	Hybrids_BC1
Chr1	197	9800001	9850000	2	3.63524390243902	415	Hybrids_BC1
Chr1	198	9850001	9900000	0	3.77756097560976	415	Hybrids_BC1
Chr1	199	9900001	9950000	2	3.94463414634146	415	Hybrids_BC1
Chr1	200	9950001	10000000	2	4.02817073170732	415	Hybrids_BC1
Chr1	201	10000001	10050000	1	4.02817073170732	415	Hybrids_BC1
Chr1	202	10050001	10100000	1	4.13646341463415	415	Hybrids_BC1
Chr1	203	10100001	10150000	0	4.36231707317073	415	Hybrids_BC1
Chr1	204	10150001	10200000	1	4.36231707317073	415	Hybrids_BC1
Chr1	205	10200001	10250000	0	4.44585365853658	415	Hybrids_BC1
Chr1	206	10250001	10300000	1	4.36231707317073	415	Hybrids_BC1
Chr1	207	10300001	10350000	1	4.50463414634146	415	Hybrids_BC1
Chr1	208	10350001	10400000	0	4.29426829268293	415	Hybrids_BC1
Chr1	209	10400001	10450000	2	4.29426829268293	415	Hybrids_BC1
Chr1	210	10450001	10500000	1	4.46134146341463	415	Hybrids_BC1
Chr1	211	10500001	10550000	1	4.48609756097561	415	Hybrids_BC1
Chr1	212	10550001	10600000	0	4.56963414634146	415	Hybrids_BC1
Chr1	213	10600001	10650000	1	4.73670731707317	415	Hybrids_BC1
Chr1	214	10650001	10700000	2	4.845	415	Hybrids_BC1
Chr1	215	10700001	10750000	1	4.96256097560976	415	Hybrids_BC1
Chr1	216	10750001	10800000	0	5.04609756097561	415	Hybrids_BC1
Chr1	217	10800001	10850000	0	5.24719512195122	415	Hybrids_BC1
Chr1	218	10850001	10900000	1	5.16365853658537	415	Hybrids_BC1
Chr1	219	10900001	10950000	1	5.19768292682927	415	Hybrids_BC1
Chr1	220	10950001	11000000	1	4.99658536585366	415	Hybrids_BC1
Chr1	221	11000001	11050000	0	5.04609756097561	415	Hybrids_BC1
Chr1	222	11050001	11100000	0	5.04609756097561	415	Hybrids_BC1
Chr1	223	11100001	11150000	2	4.90378048780488	415	Hybrids_BC1
Chr1	224	11150001	11200000	0	4.82024390243902	415	Hybrids_BC1
Chr1	225	11200001	11250000	0	4.76146341463415	415	Hybrids_BC1
Chr1	226	11250001	11300000	0	4.76146341463415	415	Hybrids_BC1
Chr1	227	11300001	11350000	2	4.70268292682927	415	Hybrids_BC1
Chr1	228	11350001	11400000	0	4.72743902439024	415	Hybrids_BC1
Chr1	229	11400001	11450000	0	4.72743902439024	415	Hybrids_BC1
Chr1	230	11450001	11500000	0	4.83573170731707	415	Hybrids_BC1
Chr1	231	11500001	11550000	0	5.01207317073171	415	Hybrids_BC1
Chr1	232	11550001	11600000	0	5.09560975609756	415	Hybrids_BC1
Chr1	233	11600001	11650000	0	4.92853658536585	415	Hybrids_BC1
Chr1	234	11650001	11700000	0	5.15439024390244	415	Hybrids_BC1
Chr1	235	11700001	11750000	2	5.34621951219512	415	Hybrids_BC1
Chr1	236	11750001	11800000	1	5.28743902439024	415	Hybrids_BC1
Chr1	237	11800001	11850000	2	5.26268292682927	415	Hybrids_BC1
Chr1	238	11850001	11900000	2	5.29670731707317	415	Hybrids_BC1
Chr1	239	11900001	11950000	2	5.15439024390244	415	Hybrids_BC1
Chr1	240	11950001	12000000	0	5.07085365853659	415	Hybrids_BC1
Chr1	241	12000001	12050000	0	5.77304878048781	415	Hybrids_BC1
Chr1	242	12050001	12100000	1	5.89987804878049	415	Hybrids_BC1
Chr1	243	12100001	12150000	0	5.73280487804878	415	Hybrids_BC1
Chr1	244	12150001	12200000	0	5.56573170731707	415	Hybrids_BC1
Chr1	245	12200001	12250000	0	5.64926829268293	415	Hybrids_BC1
Chr1	246	12250001	12300000	0	5.62451219512195	415	Hybrids_BC1
Chr1	247	12300001	12350000	0	5.74207317073171	415	Hybrids_BC1
Chr1	248	12350001	12400000	0	5.5409756097561	415	Hybrids_BC1
Chr1	249	12400001	12450000	0	5.59975609756098	415	Hybrids_BC1
Chr1	250	12450001	12500000	1	5.71731707317073	415	Hybrids_BC1
Chr1	251	12500001	12550000	4	5.55024390243902	415	Hybrids_BC1
Chr1	252	12550001	12600000	1	5.4419512195122	415	Hybrids_BC1
Chr1	253	12600001	12650000	0	5.27487804878049	415	Hybrids_BC1
Chr1	254	12650001	12700000	2	5.16658536585366	415	Hybrids_BC1
Chr1	255	12700001	12750000	1	4.97475609756098	415	Hybrids_BC1
Chr1	256	12750001	12800000	0	4.85719512195122	415	Hybrids_BC1
Chr1	257	12800001	12850000	1	4.79841463414634	415	Hybrids_BC1
Chr1	258	12850001	12900000	2	4.59731707317073	415	Hybrids_BC1
Chr1	259	12900001	12950000	0	4.47975609756098	415	Hybrids_BC1
Chr1	260	12950001	13000000	1	4.27865853658537	415	Hybrids_BC1
Chr1	261	13000001	13050000	3	4.27865853658537	415	Hybrids_BC1
Chr1	262	13050001	13100000	5	4.11158536585366	415	Hybrids_BC1
Chr1	263	13100001	13150000	0	4.05280487804878	415	Hybrids_BC1
Chr1	264	13150001	13200000	2	4.11158536585366	415	Hybrids_BC1
Chr1	265	13200001	13250000	0	4.11158536585366	415	Hybrids_BC1
Chr1	266	13250001	13300000	1	4.02804878048781	415	Hybrids_BC1
Chr1	267	13300001	13350000	2	4.02804878048781	415	Hybrids_BC1
Chr1	268	13350001	13400000	0	4.02804878048781	415	Hybrids_BC1
Chr1	269	13400001	13450000	1	3.94451219512195	415	Hybrids_BC1
Chr1	270	13450001	13500000	2	3.8609756097561	415	Hybrids_BC1
Chr1	271	13500001	13550000	0	3.63512195121951	415	Hybrids_BC1
Chr1	272	13550001	13600000	1	3.23292682926829	415	Hybrids_BC1
Chr1	273	13600001	13650000	0	3.09060975609756	415	Hybrids_BC1
Chr1	274	13650001	13700000	1	3.09060975609756	415	Hybrids_BC1
Chr1	275	13700001	13750000	1	2.8059756097561	415	Hybrids_BC1
Chr1	276	13750001	13800000	0	2.49658536585366	415	Hybrids_BC1
Chr1	277	13800001	13850000	0	2.49658536585366	415	Hybrids_BC1
Chr1	278	13850001	13900000	0	2.43780487804878	415	Hybrids_BC1
Chr1	279	13900001	13950000	0	2.32024390243902	415	Hybrids_BC1
Chr1	280	13950001	14000000	0	2.32024390243902	415	Hybrids_BC1
Chr1	281	14000001	14050000	0	2.17792682926829	415	Hybrids_BC1
Chr1	282	14050001	14100000	0	1.33341463414634	415	Hybrids_BC1
Chr1	283	14100001	14150000	0	1.03951219512195	415	Hybrids_BC1
Chr1	284	14150001	14200000	1	1.03951219512195	415	Hybrids_BC1
Chr1	285	14200001	14250000	0	0.921951219512195	415	Hybrids_BC1
Chr1	286	14250001	14300000	0	0.838414634146342	415	Hybrids_BC1
Chr1	287	14300001	14350000	0	0.779634146341463	415	Hybrids_BC1
Chr1	288	14350001	14400000	0	0.662073170731707	415	Hybrids_BC1
Chr1	289	14400001	14450000	0	0.662073170731707	415	Hybrids_BC1
Chr1	290	14450001	14500000	0	0.436219512195122	415	Hybrids_BC1
Chr1	291	14500001	14550000	0	0.318658536585366	415	Hybrids_BC1
Chr1	292	14550001	14600000	0	0.318658536585366	415	Hybrids_BC1
Chr1	293	14600001	14650000	0	0.40219512195122	415	Hybrids_BC1
Chr1	294	14650001	14700000	0	0.40219512195122	415	Hybrids_BC1
Chr1	295	14700001	14750000	0	0.343414634146341	415	Hybrids_BC1
Chr1	296	14750001	14800000	0	0.284634146341463	415	Hybrids_BC1
Chr1	297	14800001	14850000	0	0.284634146341463	415	Hybrids_BC1
Chr1	298	14850001	14900000	0	0.20109756097561	415	Hybrids_BC1
Chr1	299	14900001	14950000	0	0.343414634146341	415	Hybrids_BC1
Chr1	300	14950001	15000000	0	0.343414634146341	415	Hybrids_BC1
Chr1	301	15000001	15050000	0	0.343414634146341	415	Hybrids_BC1
Chr1	302	15050001	15100000	0	0.343414634146341	415	Hybrids_BC1
Chr1	303	15100001	15150000	0	0.603292682926829	415	Hybrids_BC1
Chr1	304	15150001	15200000	0	0.662073170731707	415	Hybrids_BC1
Chr1	305	15200001	15250000	0	0.603292682926829	415	Hybrids_BC1
Chr1	306	15250001	15300000	0	0.603292682926829	415	Hybrids_BC1
Chr1	307	15300001	15350000	0	0.603292682926829	415	Hybrids_BC1
Chr1	308	15350001	15400000	0	0.603292682926829	415	Hybrids_BC1
Chr1	309	15400001	15450000	0	0.603292682926829	415	Hybrids_BC1
Chr1	310	15450001	15500000	0	0.804390243902439	415	Hybrids_BC1
Chr1	311	15500001	15550000	0	0.863170731707317	415	Hybrids_BC1
Chr1	312	15550001	15600000	0	0.921951219512195	415	Hybrids_BC1
Chr1	313	15600001	15650000	1	0.980731707317073	415	Hybrids_BC1
Chr1	314	15650001	15700000	0	1.06426829268293	415	Hybrids_BC1
Chr1	315	15700001	15750000	0	1.06426829268293	415	Hybrids_BC1
Chr1	316	15750001	15800000	0	1.12304878048781	415	Hybrids_BC1
Chr1	317	15800001	15850000	0	1.18182926829268	415	Hybrids_BC1
Chr1	318	15850001	15900000	0	1.44170731707317	415	Hybrids_BC1
Chr1	319	15900001	15950000	1	1.76036585365854	415	Hybrids_BC1
Chr1	320	15950001	16000000	0	1.81914634146342	415	Hybrids_BC1
Chr1	321	16000001	16050000	0	1.81914634146342	415	Hybrids_BC1
Chr1	322	16050001	16100000	0	1.87792682926829	415	Hybrids_BC1
Chr1	323	16100001	16150000	3	2.19658536585366	415	Hybrids_BC1
Chr1	324	16150001	16200000	1	2.63280487804878	415	Hybrids_BC1
Chr1	325	16200001	16250000	0	3.035	415	Hybrids_BC1
Chr1	326	16250001	16300000	0	3.37841463414634	415	Hybrids_BC1
Chr1	327	16300001	16350000	0	3.61353658536585	415	Hybrids_BC1
Chr1	328	16350001	16400000	0	3.73109756097561	415	Hybrids_BC1
Chr1	329	16400001	16450000	0	3.95695121951219	415	Hybrids_BC1
Chr1	330	16450001	16500000	2	4.1240243902439	415	Hybrids_BC1
Chr1	331	16500001	16550000	1	4.20756097560975	415	Hybrids_BC1
Chr1	332	16550001	16600000	1	4.20756097560975	415	Hybrids_BC1
Chr1	333	16600001	16650000	1	4.34987804878049	415	Hybrids_BC1
Chr1	334	16650001	16700000	0	4.26634146341463	415	Hybrids_BC1
Chr1	335	16700001	16750000	0	4.46743902439024	415	Hybrids_BC1
Chr1	336	16750001	16800000	1	4.46743902439024	415	Hybrids_BC1
Chr1	337	16800001	16850000	1	4.5509756097561	415	Hybrids_BC1
Chr1	338	16850001	16900000	3	4.5509756097561	415	Hybrids_BC1
Chr1	339	16900001	16950000	4	4.69329268292683	415	Hybrids_BC1
Chr1	340	16950001	17000000	1	4.5509756097561	415	Hybrids_BC1
Chr1	341	17000001	17050000	0	4.5509756097561	415	Hybrids_BC1
Chr1	342	17050001	17100000	1	4.60975609756098	415	Hybrids_BC1
Chr1	343	17100001	17150000	4	4.60975609756098	415	Hybrids_BC1
Chr1	344	17150001	17200000	6	4.34987804878049	415	Hybrids_BC1
Chr1	345	17200001	17250000	4	4.34987804878049	415	Hybrids_BC1
Chr1	346	17250001	17300000	3	4.34987804878049	415	Hybrids_BC1
Chr1	347	17300001	17350000	4	4.43341463414634	415	Hybrids_BC1
Chr1	348	17350001	17400000	2	4.49219512195122	415	Hybrids_BC1
Chr1	349	17400001	17450000	1	4.49219512195122	415	Hybrids_BC1
Chr1	350	17450001	17500000	0	4.63451219512195	415	Hybrids_BC1
Chr1	351	17500001	17550000	0	4.43341463414634	415	Hybrids_BC1
Chr1	352	17550001	17600000	0	4.37463414634146	415	Hybrids_BC1
Chr1	353	17600001	17650000	1	4.31585365853658	415	Hybrids_BC1
Chr1	354	17650001	17700000	1	4.25707317073171	415	Hybrids_BC1
Chr1	355	17700001	17750000	2	4.17353658536585	415	Hybrids_BC1
Chr1	356	17750001	17800000	0	4.25707317073171	415	Hybrids_BC1
Chr1	357	17800001	17850000	0	4.19829268292683	415	Hybrids_BC1
Chr1	358	17850001	17900000	0	4.22304878048781	415	Hybrids_BC1
Chr1	359	17900001	17950000	1	3.96317073170732	415	Hybrids_BC1
Chr1	360	17950001	18000000	0	3.78682926829268	415	Hybrids_BC1
Chr1	361	18000001	18050000	0	3.7280487804878	415	Hybrids_BC1
Chr1	362	18050001	18100000	1	3.81158536585366	415	Hybrids_BC1
Chr1	363	18100001	18150000	0	3.75280487804878	415	Hybrids_BC1
Chr1	364	18150001	18200000	0	3.60121951219512	415	Hybrids_BC1
Chr1	365	18200001	18250000	1	3.24853658536585	415	Hybrids_BC1
Chr1	366	18250001	18300000	0	2.84634146341463	415	Hybrids_BC1
Chr1	367	18300001	18350000	0	2.58646341463415	415	Hybrids_BC1
Chr1	368	18350001	18400000	1	2.35134146341463	415	Hybrids_BC1
Chr1	369	18400001	18450000	0	2.31731707317073	415	Hybrids_BC1
Chr1	370	18450001	18500000	1	2.09146341463415	415	Hybrids_BC1
Chr1	371	18500001	18550000	0	1.92439024390244	415	Hybrids_BC1
Chr1	372	18550001	18600000	0	1.89963414634146	415	Hybrids_BC1
Chr1	373	18600001	18650000	0	1.98317073170732	415	Hybrids_BC1
Chr1	374	18650001	18700000	0	1.98317073170732	415	Hybrids_BC1
Chr1	375	18700001	18750000	0	2.00792682926829	415	Hybrids_BC1
Chr1	376	18750001	18800000	0	1.89036585365854	415	Hybrids_BC1
Chr1	377	18800001	18850000	0	2.11621951219512	415	Hybrids_BC1
Chr1	378	18850001	18900000	0	2.11621951219512	415	Hybrids_BC1
Chr1	379	18900001	18950000	0	2.11621951219512	415	Hybrids_BC1
Chr1	380	18950001	19000000	1	2.09146341463415	415	Hybrids_BC1
Chr1	381	19000001	19050000	0	2.23378048780488	415	Hybrids_BC1
Chr1	382	19050001	19100000	0	2.31731707317073	415	Hybrids_BC1
Chr1	383	19100001	19150000	0	2.25853658536585	415	Hybrids_BC1
Chr1	384	19150001	19200000	0	2.45963414634146	415	Hybrids_BC1
Chr1	385	19200001	19250000	0	2.60195121951219	415	Hybrids_BC1
Chr1	386	19250001	19300000	0	2.54317073170732	415	Hybrids_BC1
Chr1	387	19300001	19350000	0	2.62670731707317	415	Hybrids_BC1
Chr1	388	19350001	19400000	0	2.54317073170732	415	Hybrids_BC1
Chr1	389	19400001	19450000	0	2.71024390243902	415	Hybrids_BC1
Chr1	390	19450001	19500000	0	2.71024390243902	415	Hybrids_BC1
Chr1	391	19500001	19550000	0	2.65146341463415	415	Hybrids_BC1
Chr1	392	19550001	19600000	1	2.71024390243902	415	Hybrids_BC1
Chr1	393	19600001	19650000	0	2.7690243902439	415	Hybrids_BC1
Chr1	394	19650001	19700000	1	2.82780487804878	415	Hybrids_BC1
Chr1	395	19700001	19750000	0	2.91134146341463	415	Hybrids_BC1
Chr1	396	19750001	19800000	0	2.91134146341463	415	Hybrids_BC1
Chr1	397	19800001	19850000	1	2.82780487804878	415	Hybrids_BC1
Chr1	398	19850001	19900000	0	2.82780487804878	415	Hybrids_BC1
Chr1	399	19900001	19950000	0	2.8030487804878	415	Hybrids_BC1
Chr1	400	19950001	20000000	2	2.97012195121951	415	Hybrids_BC1
Chr1	401	20000001	20050000	1	2.82780487804878	415	Hybrids_BC1
Chr1	402	20050001	20100000	0	2.82780487804878	415	Hybrids_BC1
Chr1	403	20100001	20150000	0	2.82780487804878	415	Hybrids_BC1
Chr1	404	20150001	20200000	2	2.82780487804878	415	Hybrids_BC1
Chr1	405	20200001	20250000	1	2.91134146341463	415	Hybrids_BC1
Chr1	406	20250001	20300000	0	3.22073170731707	415	Hybrids_BC1
Chr1	407	20300001	20350000	0	3.30426829268293	415	Hybrids_BC1
Chr1	408	20350001	20400000	0	3.38780487804878	415	Hybrids_BC1
Chr1	409	20400001	20450000	1	3.38780487804878	415	Hybrids_BC1
Chr1	410	20450001	20500000	0	3.47134146341463	415	Hybrids_BC1
Chr1	411	20500001	20550000	0	3.53012195121951	415	Hybrids_BC1
Chr1	412	20550001	20600000	1	3.53012195121951	415	Hybrids_BC1
Chr1	413	20600001	20650000	1	3.47134146341463	415	Hybrids_BC1
Chr1	414	20650001	20700000	1	3.47134146341463	415	Hybrids_BC1
Chr1	415	20700001	20750000	0	3.3290243902439	415	Hybrids_BC1
Chr1	416	20750001	20800000	0	3.38780487804878	415	Hybrids_BC1
Chr1	417	20800001	20850000	0	3.30426829268293	415	Hybrids_BC1
Chr1	418	20850001	20900000	0	3.13719512195122	415	Hybrids_BC1
Chr1	419	20900001	20950000	1	3.13719512195122	415	Hybrids_BC1
Chr1	420	20950001	21000000	0	3.13719512195122	415	Hybrids_BC1
Chr1	421	21000001	21050000	0	3.01963414634146	415	Hybrids_BC1
Chr1	422	21050001	21100000	0	2.87731707317073	415	Hybrids_BC1
Chr1	423	21100001	21150000	0	2.79378048780488	415	Hybrids_BC1
Chr1	424	21150001	21200000	0	2.87731707317073	415	Hybrids_BC1
Chr1	425	21200001	21250000	0	2.67621951219512	415	Hybrids_BC1
Chr1	426	21250001	21300000	1	2.59268292682927	415	Hybrids_BC1
Chr1	427	21300001	21350000	0	2.59268292682927	415	Hybrids_BC1
Chr1	428	21350001	21400000	0	2.50914634146341	415	Hybrids_BC1
Chr1	429	21400001	21450000	0	2.59268292682927	415	Hybrids_BC1
Chr1	430	21450001	21500000	0	2.45036585365854	415	Hybrids_BC1
Chr1	431	21500001	21550000	1	2.45036585365854	415	Hybrids_BC1
Chr1	432	21550001	21600000	0	2.36682926829268	415	Hybrids_BC1
Chr1	433	21600001	21650000	0	2.53390243902439	415	Hybrids_BC1
Chr1	434	21650001	21700000	0	2.53390243902439	415	Hybrids_BC1
Chr1	435	21700001	21750000	0	2.47512195121951	415	Hybrids_BC1
Chr1	436	21750001	21800000	1	2.39158536585366	415	Hybrids_BC1
Chr1	437	21800001	21850000	0	2.53390243902439	415	Hybrids_BC1
Chr1	438	21850001	21900000	1	2.59268292682927	415	Hybrids_BC1
Chr1	439	21900001	21950000	0	2.7690243902439	415	Hybrids_BC1
Chr1	440	21950001	22000000	0	2.85256097560976	415	Hybrids_BC1
Chr1	441	22000001	22050000	0	2.7690243902439	415	Hybrids_BC1
Chr1	442	22050001	22100000	0	2.7690243902439	415	Hybrids_BC1
Chr1	443	22100001	22150000	0	2.7690243902439	415	Hybrids_BC1
Chr1	444	22150001	22200000	0	2.85256097560976	415	Hybrids_BC1
Chr1	445	22200001	22250000	0	2.91134146341463	415	Hybrids_BC1
Chr1	446	22250001	22300000	1	2.77829268292683	415	Hybrids_BC1
Chr1	447	22300001	22350000	0	2.61121951219512	415	Hybrids_BC1
Chr1	448	22350001	22400000	0	2.61121951219512	415	Hybrids_BC1
Chr1	449	22400001	22450000	0	2.81231707317073	415	Hybrids_BC1
Chr1	450	22450001	22500000	0	2.81231707317073	415	Hybrids_BC1
Chr1	451	22500001	22550000	0	2.81231707317073	415	Hybrids_BC1
Chr1	452	22550001	22600000	0	2.81231707317073	415	Hybrids_BC1
Chr1	453	22600001	22650000	1	3.03817073170732	415	Hybrids_BC1
Chr1	454	22650001	22700000	1	3.03817073170732	415	Hybrids_BC1
Chr1	455	22700001	22750000	0	2.95463414634146	415	Hybrids_BC1
Chr1	456	22750001	22800000	0	3.07219512195122	415	Hybrids_BC1
Chr1	457	22800001	22850000	1	3.01341463414634	415	Hybrids_BC1
Chr1	458	22850001	22900000	1	3.01341463414634	415	Hybrids_BC1
Chr1	459	22900001	22950000	3	3.03817073170732	415	Hybrids_BC1
Chr1	460	22950001	23000000	1	2.95463414634146	415	Hybrids_BC1
Chr1	461	23000001	23050000	0	2.95463414634146	415	Hybrids_BC1
Chr1	462	23050001	23100000	0	2.95463414634146	415	Hybrids_BC1
Chr1	463	23100001	23150000	0	2.95463414634146	415	Hybrids_BC1
Chr1	464	23150001	23200000	0	2.95463414634146	415	Hybrids_BC1
Chr1	465	23200001	23250000	1	2.87109756097561	415	Hybrids_BC1
Chr1	466	23250001	23300000	2	2.87109756097561	415	Hybrids_BC1
Chr1	467	23300001	23350000	1	2.81231707317073	415	Hybrids_BC1
Chr1	468	23350001	23400000	0	2.97939024390244	415	Hybrids_BC1
Chr1	469	23400001	23450000	2	3.23	415	Hybrids_BC1
Chr1	470	23450001	23500000	0	3.31353658536585	415	Hybrids_BC1
Chr1	471	23500001	23550000	0	3.37231707317073	415	Hybrids_BC1
Chr1	472	23550001	23600000	1	3.37231707317073	415	Hybrids_BC1
Chr1	473	23600001	23650000	1	3.51463414634146	415	Hybrids_BC1
Chr1	474	23650001	23700000	0	3.40634146341463	415	Hybrids_BC1
Chr1	475	23700001	23750000	0	3.34756097560976	415	Hybrids_BC1
Chr1	476	23750001	23800000	2	3.43109756097561	415	Hybrids_BC1
Chr1	477	23800001	23850000	0	3.51463414634146	415	Hybrids_BC1
Chr1	478	23850001	23900000	0	3.65695121951219	415	Hybrids_BC1
Chr1	479	23900001	23950000	0	3.88280487804878	415	Hybrids_BC1
Chr1	480	23950001	24000000	0	4.04060975609756	415	Hybrids_BC1
Chr1	481	24000001	24050000	0	4.12414634146342	415	Hybrids_BC1
Chr1	482	24050001	24100000	0	4.18292682926829	415	Hybrids_BC1
Chr1	483	24100001	24150000	0	4.18292682926829	415	Hybrids_BC1
Chr1	484	24150001	24200000	0	4.43353658536585	415	Hybrids_BC1
Chr1	485	24200001	24250000	0	4.3840243902439	415	Hybrids_BC1
Chr1	486	24250001	24300000	0	4.32524390243902	415	Hybrids_BC1
Chr1	487	24300001	24350000	0	4.29121951219512	415	Hybrids_BC1
Chr1	488	24350001	24400000	0	4.18292682926829	415	Hybrids_BC1
Chr1	489	24400001	24450000	0	4.18292682926829	415	Hybrids_BC1
Chr1	490	24450001	24500000	0	3.87353658536585	415	Hybrids_BC1
Chr1	491	24500001	24550000	1	3.95707317073171	415	Hybrids_BC1
Chr1	492	24550001	24600000	0	3.93231707317073	415	Hybrids_BC1
Chr1	493	24600001	24650000	1	4.04060975609756	415	Hybrids_BC1
Chr1	494	24650001	24700000	2	3.98182926829268	415	Hybrids_BC1
Chr1	495	24700001	24750000	0	4.20768292682927	415	Hybrids_BC1
Chr1	496	24750001	24800000	0	4.20768292682927	415	Hybrids_BC1
Chr1	497	24800001	24850000	0	4.17365853658537	415	Hybrids_BC1
Chr1	498	24850001	24900000	2	4.09012195121951	415	Hybrids_BC1
Chr1	499	24900001	24950000	2	4.17365853658537	415	Hybrids_BC1
Chr1	500	24950001	25000000	0	4.23243902439024	415	Hybrids_BC1
Chr1	501	25000001	25050000	1	4.23243902439024	415	Hybrids_BC1
Chr1	502	25050001	25100000	1	4.35	415	Hybrids_BC1
Chr1	503	25100001	25150000	0	4.49231707317073	415	Hybrids_BC1
Chr1	504	25150001	25200000	0	4.65939024390244	415	Hybrids_BC1
Chr1	505	25200001	25250000	2	4.65939024390244	415	Hybrids_BC1
Chr1	506	25250001	25300000	0	4.86048780487805	415	Hybrids_BC1
Chr1	507	25300001	25350000	0	4.86048780487805	415	Hybrids_BC1
Chr1	508	25350001	25400000	2	5.02756097560976	415	Hybrids_BC1
Chr1	509	25400001	25450000	0	5.08634146341464	415	Hybrids_BC1
Chr1	510	25450001	25500000	1	4.91926829268293	415	Hybrids_BC1
Chr1	511	25500001	25550000	0	5.14512195121951	415	Hybrids_BC1
Chr1	512	25550001	25600000	1	5.00280487804878	415	Hybrids_BC1
Chr1	513	25600001	25650000	0	5.57207317073171	415	Hybrids_BC1
Chr1	514	25650001	25700000	0	5.59682926829268	415	Hybrids_BC1
Chr1	515	25700001	25750000	1	5.47926829268293	415	Hybrids_BC1
Chr1	516	25750001	25800000	0	5.53804878048781	415	Hybrids_BC1
Chr1	517	25800001	25850000	0	5.78865853658537	415	Hybrids_BC1
Chr1	518	25850001	25900000	0	5.70512195121951	415	Hybrids_BC1
Chr1	519	25900001	25950000	0	5.5040243902439	415	Hybrids_BC1
Chr1	520	25950001	26000000	1	5.21939024390244	415	Hybrids_BC1
Chr1	521	26000001	26050000	0	5.05231707317073	415	Hybrids_BC1
Chr1	522	26050001	26100000	2	4.96878048780488	415	Hybrids_BC1
Chr1	523	26100001	26150000	1	4.91	415	Hybrids_BC1
Chr1	524	26150001	26200000	0	5.07707317073171	415	Hybrids_BC1
Chr1	525	26200001	26250000	0	4.91	415	Hybrids_BC1
Chr1	526	26250001	26300000	2	4.8759756097561	415	Hybrids_BC1
Chr1	527	26300001	26350000	0	4.8759756097561	415	Hybrids_BC1
Chr1	528	26350001	26400000	0	4.79243902439025	415	Hybrids_BC1
Chr1	529	26400001	26450000	1	4.67487804878049	415	Hybrids_BC1
Chr1	530	26450001	26500000	0	4.59134146341464	415	Hybrids_BC1
Chr1	531	26500001	26550000	1	4.53256097560976	415	Hybrids_BC1
Chr1	532	26550001	26600000	0	4.4490243902439	415	Hybrids_BC1
Chr1	533	26600001	26650000	4	4.39024390243902	415	Hybrids_BC1
Chr1	534	26650001	26700000	0	4.22317073170732	415	Hybrids_BC1
Chr1	535	26700001	26750000	0	4.05609756097561	415	Hybrids_BC1
Chr1	536	26750001	26800000	1	3.83024390243902	415	Hybrids_BC1
Chr1	537	26800001	26850000	0	3.83024390243902	415	Hybrids_BC1
Chr1	538	26850001	26900000	0	3.83024390243902	415	Hybrids_BC1
Chr1	539	26900001	26950000	0	3.83024390243902	415	Hybrids_BC1
Chr1	540	26950001	27000000	0	3.83024390243902	415	Hybrids_BC1
Chr1	541	27000001	27050000	0	3.68792682926829	415	Hybrids_BC1
Chr1	542	27050001	27100000	1	3.74670731707317	415	Hybrids_BC1
Chr1	543	27100001	27150000	0	3.68792682926829	415	Hybrids_BC1
Chr1	544	27150001	27200000	0	3.54560975609756	415	Hybrids_BC1
Chr1	545	27200001	27250000	0	3.37853658536585	415	Hybrids_BC1
Chr1	546	27250001	27300000	0	3.37853658536585	415	Hybrids_BC1
Chr1	547	27300001	27350000	0	3.17743902439024	415	Hybrids_BC1
Chr1	548	27350001	27400000	0	3.2609756097561	415	Hybrids_BC1
Chr1	549	27400001	27450000	0	3.09390243902439	415	Hybrids_BC1
Chr1	550	27450001	27500000	0	3.17743902439024	415	Hybrids_BC1
Chr1	551	27500001	27550000	0	3.2609756097561	415	Hybrids_BC1
Chr1	552	27550001	27600000	0	2.8680487804878	415	Hybrids_BC1
Chr1	553	27600001	27650000	0	2.8680487804878	415	Hybrids_BC1
Chr1	554	27650001	27700000	0	2.29878048780488	415	Hybrids_BC1
Chr1	555	27700001	27750000	0	2.21524390243902	415	Hybrids_BC1
Chr1	556	27750001	27800000	0	2.38231707317073	415	Hybrids_BC1
Chr1	557	27800001	27850000	0	2.40707317073171	415	Hybrids_BC1
Chr1	558	27850001	27900000	0	2.15646341463415	415	Hybrids_BC1
Chr1	559	27900001	27950000	0	2.32353658536585	415	Hybrids_BC1
Chr1	560	27950001	28000000	0	2.32353658536585	415	Hybrids_BC1
Chr1	561	28000001	28050000	0	2.32353658536585	415	Hybrids_BC1
Chr1	562	28050001	28100000	1	2.24	415	Hybrids_BC1
Chr1	563	28100001	28150000	1	2.18121951219512	415	Hybrids_BC1
Chr1	564	28150001	28200000	0	2.09768292682927	415	Hybrids_BC1
Chr1	565	28200001	28250000	0	1.93060975609756	415	Hybrids_BC1
Chr1	566	28250001	28300000	0	2.01414634146341	415	Hybrids_BC1
Chr1	567	28300001	28350000	0	2.01414634146341	415	Hybrids_BC1
Chr1	568	28350001	28400000	0	2.49060975609756	415	Hybrids_BC1
Chr1	569	28400001	28450000	0	2.49060975609756	415	Hybrids_BC1
Chr1	570	28450001	28500000	1	2.71646341463415	415	Hybrids_BC1
Chr1	571	28500001	28550000	0	2.71646341463415	415	Hybrids_BC1
Chr1	572	28550001	28600000	0	2.88353658536585	415	Hybrids_BC1
Chr1	573	28600001	28650000	0	2.96707317073171	415	Hybrids_BC1
Chr1	574	28650001	28700000	0	2.88353658536585	415	Hybrids_BC1
Chr1	575	28700001	28750000	0	2.88353658536585	415	Hybrids_BC1
Chr1	576	28750001	28800000	0	3.02585365853658	415	Hybrids_BC1
Chr1	577	28800001	28850000	0	3.25170731707317	415	Hybrids_BC1
Chr1	578	28850001	28900000	0	3.25170731707317	415	Hybrids_BC1
Chr1	579	28900001	28950000	0	3.25170731707317	415	Hybrids_BC1
Chr1	580	28950001	29000000	0	3.25170731707317	415	Hybrids_BC1
Chr1	581	29000001	29050000	0	3.16817073170732	415	Hybrids_BC1
Chr1	582	29050001	29100000	0	3.16817073170732	415	Hybrids_BC1
Chr1	583	29100001	29150000	0	3.19292682926829	415	Hybrids_BC1
Chr1	584	29150001	29200000	0	3.13414634146341	415	Hybrids_BC1
Chr1	585	29200001	29250000	0	3.27646341463415	415	Hybrids_BC1
Chr1	586	29250001	29300000	0	3.58585365853658	415	Hybrids_BC1
Chr1	587	29300001	29350000	0	3.58585365853658	415	Hybrids_BC1
Chr1	588	29350001	29400000	1	3.58585365853658	415	Hybrids_BC1
Chr1	589	29400001	29450000	0	3.50231707317073	415	Hybrids_BC1
Chr1	590	29450001	29500000	1	3.50231707317073	415	Hybrids_BC1
Chr1	591	29500001	29550000	0	3.50231707317073	415	Hybrids_BC1
Chr1	592	29550001	29600000	0	3.50231707317073	415	Hybrids_BC1
Chr1	593	29600001	29650000	0	3.50231707317073	415	Hybrids_BC1
Chr1	594	29650001	29700000	0	3.50231707317073	415	Hybrids_BC1
Chr1	595	29700001	29750000	0	3.50231707317073	415	Hybrids_BC1
Chr1	596	29750001	29800000	1	3.50231707317073	415	Hybrids_BC1
Chr1	597	29800001	29850000	1	3.50231707317073	415	Hybrids_BC1
Chr1	598	29850001	29900000	0	3.50231707317073	415	Hybrids_BC1
Chr1	599	29900001	29950000	0	3.50231707317073	415	Hybrids_BC1
Chr1	600	29950001	30000000	0	3.50231707317073	415	Hybrids_BC1
Chr1	601	30000001	30050000	0	3.50231707317073	415	Hybrids_BC1
Chr1	602	30050001	30100000	0	3.50231707317073	415	Hybrids_BC1
Chr1	603	30100001	30150000	0	3.50231707317073	415	Hybrids_BC1
Chr1	604	30150001	30200000	0	3.50231707317073	415	Hybrids_BC1
Chr1	605	30200001	30250000	1	3.50231707317073	415	Hybrids_BC1
Chr1	606	30250001	30300000	1	3.50231707317073	415	Hybrids_BC1
Chr1	607	30300001	30350000	0	3.50231707317073	415	Hybrids_BC1
Chr1	608	30350001	30400000	0	3.50231707317073	415	Hybrids_BC1
Chr1	609	30400001	30427671	0	3.50231707317073	415	Hybrids_BC1
Chr1	1	1	50000	0	4.16048780487805	1577	Hybrids_F2
Chr1	2	50001	100000	0	4.16048780487805	1577	Hybrids_F2
Chr1	3	100001	150000	24	4.16048780487805	1577	Hybrids_F2
Chr1	4	150001	200000	38	4.16048780487805	1577	Hybrids_F2
Chr1	5	200001	250000	12	4.16048780487805	1577	Hybrids_F2
Chr1	6	250001	300000	8	4.16048780487805	1577	Hybrids_F2
Chr1	7	300001	350000	1	4.16048780487805	1577	Hybrids_F2
Chr1	8	350001	400000	3	4.16048780487805	1577	Hybrids_F2
Chr1	9	400001	450000	5	4.16048780487805	1577	Hybrids_F2
Chr1	10	450001	500000	11	4.16048780487805	1577	Hybrids_F2
Chr1	11	500001	550000	4	4.16048780487805	1577	Hybrids_F2
Chr1	12	550001	600000	19	4.16048780487805	1577	Hybrids_F2
Chr1	13	600001	650000	13	4.16048780487805	1577	Hybrids_F2
Chr1	14	650001	700000	6	4.16048780487805	1577	Hybrids_F2
Chr1	15	700001	750000	7	4.16048780487805	1577	Hybrids_F2
Chr1	16	750001	800000	5	4.16048780487805	1577	Hybrids_F2
Chr1	17	800001	850000	5	4.16048780487805	1577	Hybrids_F2
Chr1	18	850001	900000	1	4.16048780487805	1577	Hybrids_F2
Chr1	19	900001	950000	0	4.16048780487805	1577	Hybrids_F2
Chr1	20	950001	1000000	8	4.16048780487805	1577	Hybrids_F2
Chr1	21	1000001	1050000	0	4.16048780487805	1577	Hybrids_F2
Chr1	22	1050001	1100000	6	4.19146341463415	1577	Hybrids_F2
Chr1	23	1100001	1150000	7	4.23780487804878	1577	Hybrids_F2
Chr1	24	1150001	1200000	10	3.91292682926829	1577	Hybrids_F2
Chr1	25	1200001	1250000	8	3.40256097560976	1577	Hybrids_F2
Chr1	26	1250001	1300000	3	3.26329268292683	1577	Hybrids_F2
Chr1	27	1300001	1350000	0	3.17048780487805	1577	Hybrids_F2
Chr1	28	1350001	1400000	0	3.24780487804878	1577	Hybrids_F2
Chr1	29	1400001	1450000	10	3.24780487804878	1577	Hybrids_F2
Chr1	30	1450001	1500000	4	3.26329268292683	1577	Hybrids_F2
Chr1	31	1500001	1550000	7	3.20146341463415	1577	Hybrids_F2
Chr1	32	1550001	1600000	16	3.20146341463415	1577	Hybrids_F2
Chr1	33	1600001	1650000	1	2.96939024390244	1577	Hybrids_F2
Chr1	34	1650001	1700000	2	2.89207317073171	1577	Hybrids_F2
Chr1	35	1700001	1750000	3	2.83024390243903	1577	Hybrids_F2
Chr1	36	1750001	1800000	3	2.81475609756098	1577	Hybrids_F2
Chr1	37	1800001	1850000	6	2.87658536585366	1577	Hybrids_F2
Chr1	38	1850001	1900000	7	2.89207317073171	1577	Hybrids_F2
Chr1	39	1900001	1950000	1	2.90756097560976	1577	Hybrids_F2
Chr1	40	1950001	2000000	3	2.92304878048781	1577	Hybrids_F2
Chr1	41	2000001	2050000	2	2.84560975609756	1577	Hybrids_F2
Chr1	42	2050001	2100000	2	2.86109756097561	1577	Hybrids_F2
Chr1	43	2100001	2150000	3	2.78378048780488	1577	Hybrids_F2
Chr1	44	2150001	2200000	3	2.6909756097561	1577	Hybrids_F2
Chr1	45	2200001	2250000	5	2.61365853658537	1577	Hybrids_F2
Chr1	46	2250001	2300000	3	2.50536585365854	1577	Hybrids_F2
Chr1	47	2300001	2350000	2	2.4590243902439	1577	Hybrids_F2
Chr1	48	2350001	2400000	6	2.50536585365854	1577	Hybrids_F2
Chr1	49	2400001	2450000	3	2.53634146341464	1577	Hybrids_F2
Chr1	50	2450001	2500000	6	2.4590243902439	1577	Hybrids_F2
Chr1	51	2500001	2550000	7	2.39719512195122	1577	Hybrids_F2
Chr1	52	2550001	2600000	4	2.41268292682927	1577	Hybrids_F2
Chr1	53	2600001	2650000	4	2.24256097560976	1577	Hybrids_F2
Chr1	54	2650001	2700000	8	2.24256097560976	1577	Hybrids_F2
Chr1	55	2700001	2750000	2	2.28890243902439	1577	Hybrids_F2
Chr1	56	2750001	2800000	6	2.30439024390244	1577	Hybrids_F2
Chr1	57	2800001	2850000	9	2.33536585365854	1577	Hybrids_F2
Chr1	58	2850001	2900000	6	2.38170731707317	1577	Hybrids_F2
Chr1	59	2900001	2950000	2	2.31975609756098	1577	Hybrids_F2
Chr1	60	2950001	3000000	1	2.30426829268293	1577	Hybrids_F2
Chr1	61	3000001	3050000	3	2.41256097560976	1577	Hybrids_F2
Chr1	62	3050001	3100000	1	2.52073170731707	1577	Hybrids_F2
Chr1	63	3100001	3150000	1	2.55158536585366	1577	Hybrids_F2
Chr1	64	3150001	3200000	1	2.5980487804878	1577	Hybrids_F2
Chr1	65	3200001	3250000	5	2.76829268292683	1577	Hybrids_F2
Chr1	66	3250001	3300000	1	2.87658536585366	1577	Hybrids_F2
Chr1	67	3300001	3350000	0	2.89207317073171	1577	Hybrids_F2
Chr1	68	3350001	3400000	3	2.98487804878049	1577	Hybrids_F2
Chr1	69	3400001	3450000	2	2.90756097560976	1577	Hybrids_F2
Chr1	70	3450001	3500000	5	2.87670731707317	1577	Hybrids_F2
Chr1	71	3500001	3550000	0	2.9540243902439	1577	Hybrids_F2
Chr1	72	3550001	3600000	8	2.90756097560976	1577	Hybrids_F2
Chr1	73	3600001	3650000	5	2.90756097560976	1577	Hybrids_F2
Chr1	74	3650001	3700000	1	2.86121951219512	1577	Hybrids_F2
Chr1	75	3700001	3750000	5	2.79926829268293	1577	Hybrids_F2
Chr1	76	3750001	3800000	4	2.89207317073171	1577	Hybrids_F2
Chr1	77	3800001	3850000	5	2.84560975609756	1577	Hybrids_F2
Chr1	78	3850001	3900000	9	2.79926829268293	1577	Hybrids_F2
Chr1	79	3900001	3950000	3	2.81475609756098	1577	Hybrids_F2
Chr1	80	3950001	4000000	0	2.83012195121951	1577	Hybrids_F2
Chr1	81	4000001	4050000	10	2.84560975609756	1577	Hybrids_F2
Chr1	82	4050001	4100000	9	2.79926829268293	1577	Hybrids_F2
Chr1	83	4100001	4150000	4	2.90756097560976	1577	Hybrids_F2
Chr1	84	4150001	4200000	6	2.9230487804878	1577	Hybrids_F2
Chr1	85	4200001	4250000	14	2.95390243902439	1577	Hybrids_F2
Chr1	86	4250001	4300000	12	2.87658536585366	1577	Hybrids_F2
Chr1	87	4300001	4350000	4	2.90743902439024	1577	Hybrids_F2
Chr1	88	4350001	4400000	8	2.98475609756098	1577	Hybrids_F2
Chr1	89	4400001	4450000	1	3.03121951219512	1577	Hybrids_F2
Chr1	90	4450001	4500000	1	3.06207317073171	1577	Hybrids_F2
Chr1	91	4500001	4550000	11	3.03109756097561	1577	Hybrids_F2
Chr1	92	4550001	4600000	4	3.04658536585366	1577	Hybrids_F2
Chr1	93	4600001	4650000	4	3.01560975609756	1577	Hybrids_F2
Chr1	94	4650001	4700000	1	2.95378048780488	1577	Hybrids_F2
Chr1	95	4700001	4750000	4	2.96926829268293	1577	Hybrids_F2
Chr1	96	4750001	4800000	8	2.90743902439024	1577	Hybrids_F2
Chr1	97	4800001	4850000	3	2.90743902439024	1577	Hybrids_F2
Chr1	98	4850001	4900000	6	2.87646341463415	1577	Hybrids_F2
Chr1	99	4900001	4950000	7	2.73731707317073	1577	Hybrids_F2
Chr1	100	4950001	5000000	3	2.7219512195122	1577	Hybrids_F2
Chr1	101	5000001	5050000	2	2.76829268292683	1577	Hybrids_F2
Chr1	102	5050001	5100000	0	2.61365853658537	1577	Hybrids_F2
Chr1	103	5100001	5150000	8	2.49	1577	Hybrids_F2
Chr1	104	5150001	5200000	2	2.47451219512195	1577	Hybrids_F2
Chr1	105	5200001	5250000	3	2.4590243902439	1577	Hybrids_F2
Chr1	106	5250001	5300000	0	2.35073170731707	1577	Hybrids_F2
Chr1	107	5300001	5350000	3	2.21146341463415	1577	Hybrids_F2
Chr1	108	5350001	5400000	5	2.18060975609756	1577	Hybrids_F2
Chr1	109	5400001	5450000	6	2.10317073170732	1577	Hybrids_F2
Chr1	110	5450001	5500000	4	2.21146341463415	1577	Hybrids_F2
Chr1	111	5500001	5550000	3	2.27329268292683	1577	Hybrids_F2
Chr1	112	5550001	5600000	1	2.13414634146342	1577	Hybrids_F2
Chr1	113	5600001	5650000	6	2.21146341463415	1577	Hybrids_F2
Chr1	114	5650001	5700000	1	2.27341463414634	1577	Hybrids_F2
Chr1	115	5700001	5750000	2	2.30426829268293	1577	Hybrids_F2
Chr1	116	5750001	5800000	1	2.35073170731707	1577	Hybrids_F2
Chr1	117	5800001	5850000	4	2.25792682926829	1577	Hybrids_F2
Chr1	118	5850001	5900000	3	2.39719512195122	1577	Hybrids_F2
Chr1	119	5900001	5950000	0	2.39719512195122	1577	Hybrids_F2
Chr1	120	5950001	6000000	2	2.35073170731707	1577	Hybrids_F2
Chr1	121	6000001	6050000	3	2.39719512195122	1577	Hybrids_F2
Chr1	122	6050001	6100000	0	2.42804878048781	1577	Hybrids_F2
Chr1	123	6100001	6150000	1	2.53634146341463	1577	Hybrids_F2
Chr1	124	6150001	6200000	3	2.42804878048781	1577	Hybrids_F2
Chr1	125	6200001	6250000	5	2.45890243902439	1577	Hybrids_F2
Chr1	126	6250001	6300000	7	2.45890243902439	1577	Hybrids_F2
Chr1	127	6300001	6350000	3	2.50524390243903	1577	Hybrids_F2
Chr1	128	6350001	6400000	2	2.55170731707317	1577	Hybrids_F2
Chr1	129	6400001	6450000	3	2.52073170731707	1577	Hybrids_F2
Chr1	130	6450001	6500000	8	2.58256097560976	1577	Hybrids_F2
Chr1	131	6500001	6550000	5	2.56707317073171	1577	Hybrids_F2
Chr1	132	6550001	6600000	2	2.58256097560976	1577	Hybrids_F2
Chr1	133	6600001	6650000	9	2.59804878048781	1577	Hybrids_F2
Chr1	134	6650001	6700000	8	2.65987804878049	1577	Hybrids_F2
Chr1	135	6700001	6750000	3	2.83	1577	Hybrids_F2
Chr1	136	6750001	6800000	7	2.98463414634146	1577	Hybrids_F2
Chr1	137	6800001	6850000	2	3.12378048780488	1577	Hybrids_F2
Chr1	138	6850001	6900000	12	3.15475609756098	1577	Hybrids_F2
Chr1	139	6900001	6950000	6	3.21670731707317	1577	Hybrids_F2
Chr1	140	6950001	7000000	4	3.2940243902439	1577	Hybrids_F2
Chr1	141	7000001	7050000	6	3.38682926829268	1577	Hybrids_F2
Chr1	142	7050001	7100000	4	3.49512195121951	1577	Hybrids_F2
Chr1	143	7100001	7150000	7	3.68073170731707	1577	Hybrids_F2
Chr1	144	7150001	7200000	1	3.83536585365854	1577	Hybrids_F2
Chr1	145	7200001	7250000	4	3.85085365853659	1577	Hybrids_F2
Chr1	146	7250001	7300000	3	3.83536585365854	1577	Hybrids_F2
Chr1	147	7300001	7350000	3	3.85085365853659	1577	Hybrids_F2
Chr1	148	7350001	7400000	6	4.02109756097561	1577	Hybrids_F2
Chr1	149	7400001	7450000	3	4.08292682926829	1577	Hybrids_F2
Chr1	150	7450001	7500000	10	4.20670731707317	1577	Hybrids_F2
Chr1	151	7500001	7550000	3	4.17573170731707	1577	Hybrids_F2
Chr1	152	7550001	7600000	4	4.17573170731707	1577	Hybrids_F2
Chr1	153	7600001	7650000	2	4.22207317073171	1577	Hybrids_F2
Chr1	154	7650001	7700000	10	4.12926829268293	1577	Hybrids_F2
Chr1	155	7700001	7750000	12	4.0209756097561	1577	Hybrids_F2
Chr1	156	7750001	7800000	12	3.97463414634146	1577	Hybrids_F2
Chr1	157	7800001	7850000	10	3.91268292682927	1577	Hybrids_F2
Chr1	158	7850001	7900000	6	3.9590243902439	1577	Hybrids_F2
Chr1	159	7900001	7950000	7	3.92804878048781	1577	Hybrids_F2
Chr1	160	7950001	8000000	5	4.00536585365854	1577	Hybrids_F2
Chr1	161	8000001	8050000	8	4.00536585365854	1577	Hybrids_F2
Chr1	162	8050001	8100000	10	4.00536585365854	1577	Hybrids_F2
Chr1	163	8100001	8150000	12	4.08268292682927	1577	Hybrids_F2
Chr1	164	8150001	8200000	11	4.09817073170732	1577	Hybrids_F2
Chr1	165	8200001	8250000	4	4.22182926829268	1577	Hybrids_F2
Chr1	166	8250001	8300000	4	4.20634146341463	1577	Hybrids_F2
Chr1	167	8300001	8350000	8	4.22182926829268	1577	Hybrids_F2
Chr1	168	8350001	8400000	14	4.22182926829268	1577	Hybrids_F2
Chr1	169	8400001	8450000	6	4.19085365853659	1577	Hybrids_F2
Chr1	170	8450001	8500000	11	4.28365853658537	1577	Hybrids_F2
Chr1	171	8500001	8550000	6	4.16	1577	Hybrids_F2
Chr1	172	8550001	8600000	5	4.12914634146342	1577	Hybrids_F2
Chr1	173	8600001	8650000	5	4.11365853658537	1577	Hybrids_F2
Chr1	174	8650001	8700000	3	4.09817073170732	1577	Hybrids_F2
Chr1	175	8700001	8750000	1	3.97451219512195	1577	Hybrids_F2
Chr1	176	8750001	8800000	0	3.83524390243903	1577	Hybrids_F2
Chr1	177	8800001	8850000	3	3.86621951219512	1577	Hybrids_F2
Chr1	178	8850001	8900000	5	3.77341463414634	1577	Hybrids_F2
Chr1	179	8900001	8950000	10	3.81975609756098	1577	Hybrids_F2
Chr1	180	8950001	9000000	11	3.85060975609756	1577	Hybrids_F2
Chr1	181	9000001	9050000	4	3.86609756097561	1577	Hybrids_F2
Chr1	182	9050001	9100000	6	3.78865853658537	1577	Hybrids_F2
Chr1	183	9100001	9150000	9	3.69585365853659	1577	Hybrids_F2
Chr1	184	9150001	9200000	8	3.6340243902439	1577	Hybrids_F2
Chr1	185	9200001	9250000	9	3.47939024390244	1577	Hybrids_F2
Chr1	186	9250001	9300000	3	3.64951219512195	1577	Hybrids_F2
Chr1	187	9300001	9350000	4	3.61865853658537	1577	Hybrids_F2
Chr1	188	9350001	9400000	3	3.55670731707317	1577	Hybrids_F2
Chr1	189	9400001	9450000	4	3.4019512195122	1577	Hybrids_F2
Chr1	190	9450001	9500000	9	3.38646341463415	1577	Hybrids_F2
Chr1	191	9500001	9550000	2	3.26268292682927	1577	Hybrids_F2
Chr1	192	9550001	9600000	1	3.29365853658537	1577	Hybrids_F2
Chr1	193	9600001	9650000	3	3.4019512195122	1577	Hybrids_F2
Chr1	194	9650001	9700000	1	3.46378048780488	1577	Hybrids_F2
Chr1	195	9700001	9750000	2	3.46378048780488	1577	Hybrids_F2
Chr1	196	9750001	9800000	3	3.44829268292683	1577	Hybrids_F2
Chr1	197	9800001	9850000	14	3.46378048780488	1577	Hybrids_F2
Chr1	198	9850001	9900000	4	3.54121951219512	1577	Hybrids_F2
Chr1	199	9900001	9950000	9	3.54121951219512	1577	Hybrids_F2
Chr1	200	9950001	10000000	9	3.55670731707317	1577	Hybrids_F2
Chr1	201	10000001	10050000	6	3.55670731707317	1577	Hybrids_F2
Chr1	202	10050001	10100000	3	3.55670731707317	1577	Hybrids_F2
Chr1	203	10100001	10150000	4	3.68048780487805	1577	Hybrids_F2
Chr1	204	10150001	10200000	8	3.75792682926829	1577	Hybrids_F2
Chr1	205	10200001	10250000	1	3.81975609756098	1577	Hybrids_F2
Chr1	206	10250001	10300000	15	3.77341463414634	1577	Hybrids_F2
Chr1	207	10300001	10350000	2	3.75804878048781	1577	Hybrids_F2
Chr1	208	10350001	10400000	4	3.77353658536585	1577	Hybrids_F2
Chr1	209	10400001	10450000	4	3.8509756097561	1577	Hybrids_F2
Chr1	210	10450001	10500000	5	3.95926829268293	1577	Hybrids_F2
Chr1	211	10500001	10550000	3	3.8819512195122	1577	Hybrids_F2
Chr1	212	10550001	10600000	8	3.99012195121951	1577	Hybrids_F2
Chr1	213	10600001	10650000	12	4.11378048780488	1577	Hybrids_F2
Chr1	214	10650001	10700000	9	4.19121951219512	1577	Hybrids_F2
Chr1	215	10700001	10750000	3	4.23756097560976	1577	Hybrids_F2
Chr1	216	10750001	10800000	0	4.29939024390244	1577	Hybrids_F2
Chr1	217	10800001	10850000	1	4.43865853658537	1577	Hybrids_F2
Chr1	218	10850001	10900000	8	4.36121951219512	1577	Hybrids_F2
Chr1	219	10900001	10950000	5	4.56231707317073	1577	Hybrids_F2
Chr1	220	10950001	11000000	11	4.50048780487805	1577	Hybrids_F2
Chr1	221	11000001	11050000	11	4.43865853658537	1577	Hybrids_F2
Chr1	222	11050001	11100000	4	4.43865853658537	1577	Hybrids_F2
Chr1	223	11100001	11150000	14	4.43865853658537	1577	Hybrids_F2
Chr1	224	11150001	11200000	14	4.42317073170732	1577	Hybrids_F2
Chr1	225	11200001	11250000	12	4.42317073170732	1577	Hybrids_F2
Chr1	226	11250001	11300000	6	4.4540243902439	1577	Hybrids_F2
Chr1	227	11300001	11350000	2	4.28390243902439	1577	Hybrids_F2
Chr1	228	11350001	11400000	5	4.31475609756097	1577	Hybrids_F2
Chr1	229	11400001	11450000	8	4.34573170731707	1577	Hybrids_F2
Chr1	230	11450001	11500000	11	4.46951219512195	1577	Hybrids_F2
Chr1	231	11500001	11550000	4	4.54682926829268	1577	Hybrids_F2
Chr1	232	11550001	11600000	9	4.56231707317073	1577	Hybrids_F2
Chr1	233	11600001	11650000	9	4.57768292682927	1577	Hybrids_F2
Chr1	234	11650001	11700000	8	4.6859756097561	1577	Hybrids_F2
Chr1	235	11700001	11750000	4	4.76341463414634	1577	Hybrids_F2
Chr1	236	11750001	11800000	6	4.73256097560976	1577	Hybrids_F2
Chr1	237	11800001	11850000	12	4.77890243902439	1577	Hybrids_F2
Chr1	238	11850001	11900000	9	4.82524390243902	1577	Hybrids_F2
Chr1	239	11900001	11950000	17	4.76329268292683	1577	Hybrids_F2
Chr1	240	11950001	12000000	5	4.79426829268293	1577	Hybrids_F2
Chr1	241	12000001	12050000	5	5.05719512195122	1577	Hybrids_F2
Chr1	242	12050001	12100000	6	5.1809756097561	1577	Hybrids_F2
Chr1	243	12100001	12150000	3	5.25829268292683	1577	Hybrids_F2
Chr1	244	12150001	12200000	3	5.13451219512195	1577	Hybrids_F2
Chr1	245	12200001	12250000	8	4.97975609756098	1577	Hybrids_F2
Chr1	246	12250001	12300000	3	4.94878048780488	1577	Hybrids_F2
Chr1	247	12300001	12350000	4	4.94878048780488	1577	Hybrids_F2
Chr1	248	12350001	12400000	4	4.91780487804878	1577	Hybrids_F2
Chr1	249	12400001	12450000	6	4.94878048780488	1577	Hybrids_F2
Chr1	250	12450001	12500000	12	4.94878048780488	1577	Hybrids_F2
Chr1	251	12500001	12550000	10	4.79414634146341	1577	Hybrids_F2
Chr1	252	12550001	12600000	4	4.74780487804878	1577	Hybrids_F2
Chr1	253	12600001	12650000	9	4.60865853658537	1577	Hybrids_F2
Chr1	254	12650001	12700000	19	4.485	1577	Hybrids_F2
Chr1	255	12700001	12750000	14	4.36121951219512	1577	Hybrids_F2
Chr1	256	12750001	12800000	1	4.29939024390244	1577	Hybrids_F2
Chr1	257	12800001	12850000	3	4.20658536585366	1577	Hybrids_F2
Chr1	258	12850001	12900000	4	4.0209756097561	1577	Hybrids_F2
Chr1	259	12900001	12950000	4	3.88182926829268	1577	Hybrids_F2
Chr1	260	12950001	13000000	7	3.61890243902439	1577	Hybrids_F2
Chr1	261	13000001	13050000	28	3.55707317073171	1577	Hybrids_F2
Chr1	262	13050001	13100000	19	3.47975609756098	1577	Hybrids_F2
Chr1	263	13100001	13150000	9	3.3869512195122	1577	Hybrids_F2
Chr1	264	13150001	13200000	6	3.40243902439025	1577	Hybrids_F2
Chr1	265	13200001	13250000	4	3.35609756097561	1577	Hybrids_F2
Chr1	266	13250001	13300000	10	3.23231707317073	1577	Hybrids_F2
Chr1	267	13300001	13350000	6	3.1859756097561	1577	Hybrids_F2
Chr1	268	13350001	13400000	0	3.12414634146342	1577	Hybrids_F2
Chr1	269	13400001	13450000	7	3.06231707317073	1577	Hybrids_F2
Chr1	270	13450001	13500000	8	2.96951219512195	1577	Hybrids_F2
Chr1	271	13500001	13550000	1	2.78390243902439	1577	Hybrids_F2
Chr1	272	13550001	13600000	1	2.62926829268293	1577	Hybrids_F2
Chr1	273	13600001	13650000	0	2.56743902439024	1577	Hybrids_F2
Chr1	274	13650001	13700000	1	2.42829268292683	1577	Hybrids_F2
Chr1	275	13700001	13750000	0	2.13439024390244	1577	Hybrids_F2
Chr1	276	13750001	13800000	0	1.91780487804878	1577	Hybrids_F2
Chr1	277	13800001	13850000	0	1.90231707317073	1577	Hybrids_F2
Chr1	278	13850001	13900000	0	1.8559756097561	1577	Hybrids_F2
Chr1	279	13900001	13950000	0	1.79414634146341	1577	Hybrids_F2
Chr1	280	13950001	14000000	0	1.73231707317073	1577	Hybrids_F2
Chr1	281	14000001	14050000	1	1.6240243902439	1577	Hybrids_F2
Chr1	282	14050001	14100000	0	1.1909756097561	1577	Hybrids_F2
Chr1	283	14100001	14150000	0	0.897073170731707	1577	Hybrids_F2
Chr1	284	14150001	14200000	4	0.757926829268293	1577	Hybrids_F2
Chr1	285	14200001	14250000	0	0.665121951219512	1577	Hybrids_F2
Chr1	286	14250001	14300000	0	0.603292682926829	1577	Hybrids_F2
Chr1	287	14300001	14350000	0	0.448658536585366	1577	Hybrids_F2
Chr1	288	14350001	14400000	0	0.355853658536585	1577	Hybrids_F2
Chr1	289	14400001	14450000	0	0.355853658536585	1577	Hybrids_F2
Chr1	290	14450001	14500000	0	0.247560975609756	1577	Hybrids_F2
Chr1	291	14500001	14550000	0	0.123780487804878	1577	Hybrids_F2
Chr1	292	14550001	14600000	0	0.123780487804878	1577	Hybrids_F2
Chr1	293	14600001	14650000	0	0.232073170731707	1577	Hybrids_F2
Chr1	294	14650001	14700000	0	0.232073170731707	1577	Hybrids_F2
Chr1	295	14700001	14750000	0	0.216585365853659	1577	Hybrids_F2
Chr1	296	14750001	14800000	0	0.216585365853659	1577	Hybrids_F2
Chr1	297	14800001	14850000	0	0.232073170731707	1577	Hybrids_F2
Chr1	298	14850001	14900000	0	0.263048780487805	1577	Hybrids_F2
Chr1	299	14900001	14950000	0	0.371341463414634	1577	Hybrids_F2
Chr1	300	14950001	15000000	0	0.402317073170732	1577	Hybrids_F2
Chr1	301	15000001	15050000	0	0.402317073170732	1577	Hybrids_F2
Chr1	302	15050001	15100000	0	0.386829268292683	1577	Hybrids_F2
Chr1	303	15100001	15150000	0	0.742560975609756	1577	Hybrids_F2
Chr1	304	15150001	15200000	0	0.819878048780488	1577	Hybrids_F2
Chr1	305	15200001	15250000	0	0.773536585365854	1577	Hybrids_F2
Chr1	306	15250001	15300000	0	0.912682926829268	1577	Hybrids_F2
Chr1	307	15300001	15350000	0	0.928170731707317	1577	Hybrids_F2
Chr1	308	15350001	15400000	0	0.943658536585366	1577	Hybrids_F2
Chr1	309	15400001	15450000	0	1.03646341463415	1577	Hybrids_F2
Chr1	310	15450001	15500000	0	1.19109756097561	1577	Hybrids_F2
Chr1	311	15500001	15550000	0	1.23743902439024	1577	Hybrids_F2
Chr1	312	15550001	15600000	1	1.37658536585366	1577	Hybrids_F2
Chr1	313	15600001	15650000	8	1.48487804878049	1577	Hybrids_F2
Chr1	314	15650001	15700000	0	1.57768292682927	1577	Hybrids_F2
Chr1	315	15700001	15750000	0	1.74780487804878	1577	Hybrids_F2
Chr1	316	15750001	15800000	0	1.96439024390244	1577	Hybrids_F2
Chr1	317	15800001	15850000	1	2.15	1577	Hybrids_F2
Chr1	318	15850001	15900000	2	2.33560975609756	1577	Hybrids_F2
Chr1	319	15900001	15950000	7	2.45939024390244	1577	Hybrids_F2
Chr1	320	15950001	16000000	2	2.50573170731707	1577	Hybrids_F2
Chr1	321	16000001	16050000	0	2.58304878048781	1577	Hybrids_F2
Chr1	322	16050001	16100000	0	2.73768292682927	1577	Hybrids_F2
Chr1	323	16100001	16150000	23	2.7840243902439	1577	Hybrids_F2
Chr1	324	16150001	16200000	5	2.98512195121951	1577	Hybrids_F2
Chr1	325	16200001	16250000	1	3.23256097560976	1577	Hybrids_F2
Chr1	326	16250001	16300000	9	3.72743902439024	1577	Hybrids_F2
Chr1	327	16300001	16350000	1	3.91304878048781	1577	Hybrids_F2
Chr1	328	16350001	16400000	1	4.2069512195122	1577	Hybrids_F2
Chr1	329	16400001	16450000	6	4.42353658536586	1577	Hybrids_F2
Chr1	330	16450001	16500000	10	4.54731707317073	1577	Hybrids_F2
Chr1	331	16500001	16550000	3	4.59365853658537	1577	Hybrids_F2
Chr1	332	16550001	16600000	9	4.68646341463415	1577	Hybrids_F2
Chr1	333	16600001	16650000	7	4.77926829268293	1577	Hybrids_F2
Chr1	334	16650001	16700000	6	4.68646341463415	1577	Hybrids_F2
Chr1	335	16700001	16750000	11	4.81024390243903	1577	Hybrids_F2
Chr1	336	16750001	16800000	14	4.9340243902439	1577	Hybrids_F2
Chr1	337	16800001	16850000	12	5.02682926829268	1577	Hybrids_F2
Chr1	338	16850001	16900000	12	5.08865853658537	1577	Hybrids_F2
Chr1	339	16900001	16950000	8	5.1040243902439	1577	Hybrids_F2
Chr1	340	16950001	17000000	3	5.11951219512195	1577	Hybrids_F2
Chr1	341	17000001	17050000	5	5.18134146341463	1577	Hybrids_F2
Chr1	342	17050001	17100000	10	5.22768292682927	1577	Hybrids_F2
Chr1	343	17100001	17150000	3	5.32048780487805	1577	Hybrids_F2
Chr1	344	17150001	17200000	13	5.07304878048781	1577	Hybrids_F2
Chr1	345	17200001	17250000	16	5.05756097560976	1577	Hybrids_F2
Chr1	346	17250001	17300000	32	5.0730487804878	1577	Hybrids_F2
Chr1	347	17300001	17350000	12	4.99573170731707	1577	Hybrids_F2
Chr1	348	17350001	17400000	19	5.08853658536585	1577	Hybrids_F2
Chr1	349	17400001	17450000	14	5.24317073170732	1577	Hybrids_F2
Chr1	350	17450001	17500000	8	5.19670731707317	1577	Hybrids_F2
Chr1	351	17500001	17550000	3	5.07304878048781	1577	Hybrids_F2
Chr1	352	17550001	17600000	6	5.05768292682927	1577	Hybrids_F2
Chr1	353	17600001	17650000	7	4.91853658536585	1577	Hybrids_F2
Chr1	354	17650001	17700000	2	4.85658536585366	1577	Hybrids_F2
Chr1	355	17700001	17750000	8	4.79475609756098	1577	Hybrids_F2
Chr1	356	17750001	17800000	8	4.71743902439025	1577	Hybrids_F2
Chr1	357	17800001	17850000	6	4.54719512195122	1577	Hybrids_F2
Chr1	358	17850001	17900000	5	4.37707317073171	1577	Hybrids_F2
Chr1	359	17900001	17950000	3	4.19146341463415	1577	Hybrids_F2
Chr1	360	17950001	18000000	8	4.08317073170732	1577	Hybrids_F2
Chr1	361	18000001	18050000	6	4.11414634146342	1577	Hybrids_F2
Chr1	362	18050001	18100000	3	4.19146341463415	1577	Hybrids_F2
Chr1	363	18100001	18150000	6	4.11414634146341	1577	Hybrids_F2
Chr1	364	18150001	18200000	7	4.11414634146341	1577	Hybrids_F2
Chr1	365	18200001	18250000	4	4.02134146341464	1577	Hybrids_F2
Chr1	366	18250001	18300000	2	3.78939024390244	1577	Hybrids_F2
Chr1	367	18300001	18350000	4	3.40280487804878	1577	Hybrids_F2
Chr1	368	18350001	18400000	7	3.26353658536585	1577	Hybrids_F2
Chr1	369	18400001	18450000	11	3.0469512195122	1577	Hybrids_F2
Chr1	370	18450001	18500000	3	2.93865853658537	1577	Hybrids_F2
Chr1	371	18500001	18550000	2	2.92317073170732	1577	Hybrids_F2
Chr1	372	18550001	18600000	2	3.0469512195122	1577	Hybrids_F2
Chr1	373	18600001	18650000	0	2.98512195121951	1577	Hybrids_F2
Chr1	374	18650001	18700000	3	3.12426829268293	1577	Hybrids_F2
Chr1	375	18700001	18750000	2	3.20158536585366	1577	Hybrids_F2
Chr1	376	18750001	18800000	6	3.12414634146342	1577	Hybrids_F2
Chr1	377	18800001	18850000	3	3.06219512195122	1577	Hybrids_F2
Chr1	378	18850001	18900000	1	3.17048780487805	1577	Hybrids_F2
Chr1	379	18900001	18950000	0	3.20146341463415	1577	Hybrids_F2
Chr1	380	18950001	19000000	1	3.17060975609756	1577	Hybrids_F2
Chr1	381	19000001	19050000	5	3.1859756097561	1577	Hybrids_F2
Chr1	382	19050001	19100000	10	3.1859756097561	1577	Hybrids_F2
Chr1	383	19100001	19150000	5	3.20146341463415	1577	Hybrids_F2
Chr1	384	19150001	19200000	3	3.17048780487805	1577	Hybrids_F2
Chr1	385	19200001	19250000	7	3.1240243902439	1577	Hybrids_F2
Chr1	386	19250001	19300000	1	3.07768292682927	1577	Hybrids_F2
Chr1	387	19300001	19350000	7	3.1240243902439	1577	Hybrids_F2
Chr1	388	19350001	19400000	3	3.1240243902439	1577	Hybrids_F2
Chr1	389	19400001	19450000	5	3.07756097560976	1577	Hybrids_F2
Chr1	390	19450001	19500000	7	2.96926829268293	1577	Hybrids_F2
Chr1	391	19500001	19550000	7	3.00024390243902	1577	Hybrids_F2
Chr1	392	19550001	19600000	11	3.03109756097561	1577	Hybrids_F2
Chr1	393	19600001	19650000	2	3.04646341463415	1577	Hybrids_F2
Chr1	394	19650001	19700000	16	3.12378048780488	1577	Hybrids_F2
Chr1	395	19700001	19750000	7	3.10841463414634	1577	Hybrids_F2
Chr1	396	19750001	19800000	3	3.12378048780488	1577	Hybrids_F2
Chr1	397	19800001	19850000	4	3.0619512195122	1577	Hybrids_F2
Chr1	398	19850001	19900000	13	3.03109756097561	1577	Hybrids_F2
Chr1	399	19900001	19950000	7	3.04658536585366	1577	Hybrids_F2
Chr1	400	19950001	20000000	1	3.09292682926829	1577	Hybrids_F2
Chr1	401	20000001	20050000	9	3.15475609756098	1577	Hybrids_F2
Chr1	402	20050001	20100000	6	3.13926829268293	1577	Hybrids_F2
Chr1	403	20100001	20150000	4	3.01560975609756	1577	Hybrids_F2
Chr1	404	20150001	20200000	4	2.98463414634146	1577	Hybrids_F2
Chr1	405	20200001	20250000	4	3.03109756097561	1577	Hybrids_F2
Chr1	406	20250001	20300000	1	2.93829268292683	1577	Hybrids_F2
Chr1	407	20300001	20350000	5	2.96914634146341	1577	Hybrids_F2
Chr1	408	20350001	20400000	4	2.86085365853659	1577	Hybrids_F2
Chr1	409	20400001	20450000	4	2.89182926829268	1577	Hybrids_F2
Chr1	410	20450001	20500000	4	2.87634146341463	1577	Hybrids_F2
Chr1	411	20500001	20550000	5	2.7990243902439	1577	Hybrids_F2
Chr1	412	20550001	20600000	4	2.72170731707317	1577	Hybrids_F2
Chr1	413	20600001	20650000	3	2.58256097560976	1577	Hybrids_F2
Chr1	414	20650001	20700000	5	2.58256097560976	1577	Hybrids_F2
Chr1	415	20700001	20750000	2	2.36609756097561	1577	Hybrids_F2
Chr1	416	20750001	20800000	3	2.27329268292683	1577	Hybrids_F2
Chr1	417	20800001	20850000	2	2.25792682926829	1577	Hybrids_F2
Chr1	418	20850001	20900000	1	2.27341463414634	1577	Hybrids_F2
Chr1	419	20900001	20950000	2	2.19609756097561	1577	Hybrids_F2
Chr1	420	20950001	21000000	3	2.13414634146341	1577	Hybrids_F2
Chr1	421	21000001	21050000	5	2.18048780487805	1577	Hybrids_F2
Chr1	422	21050001	21100000	4	2.14963414634146	1577	Hybrids_F2
Chr1	423	21100001	21150000	2	2.08780487804878	1577	Hybrids_F2
Chr1	424	21150001	21200000	3	2.08780487804878	1577	Hybrids_F2
Chr1	425	21200001	21250000	6	2.04146341463415	1577	Hybrids_F2
Chr1	426	21250001	21300000	1	2.11878048780488	1577	Hybrids_F2
Chr1	427	21300001	21350000	3	2.18060975609756	1577	Hybrids_F2
Chr1	428	21350001	21400000	0	2.14963414634146	1577	Hybrids_F2
Chr1	429	21400001	21450000	5	2.13414634146342	1577	Hybrids_F2
Chr1	430	21450001	21500000	4	2.10329268292683	1577	Hybrids_F2
Chr1	431	21500001	21550000	2	2.07243902439024	1577	Hybrids_F2
Chr1	432	21550001	21600000	2	2.02609756097561	1577	Hybrids_F2
Chr1	433	21600001	21650000	2	2.11890243902439	1577	Hybrids_F2
Chr1	434	21650001	21700000	2	2.10353658536585	1577	Hybrids_F2
Chr1	435	21700001	21750000	2	2.04170731707317	1577	Hybrids_F2
Chr1	436	21750001	21800000	1	2.04170731707317	1577	Hybrids_F2
Chr1	437	21800001	21850000	2	2.13451219512195	1577	Hybrids_F2
Chr1	438	21850001	21900000	5	2.14987804878049	1577	Hybrids_F2
Chr1	439	21900001	21950000	8	2.18073170731707	1577	Hybrids_F2
Chr1	440	21950001	22000000	3	2.25804878048781	1577	Hybrids_F2
Chr1	441	22000001	22050000	4	2.41280487804878	1577	Hybrids_F2
Chr1	442	22050001	22100000	7	2.42829268292683	1577	Hybrids_F2
Chr1	443	22100001	22150000	2	2.50560975609756	1577	Hybrids_F2
Chr1	444	22150001	22200000	4	2.53646341463415	1577	Hybrids_F2
Chr1	445	22200001	22250000	1	2.55195121951219	1577	Hybrids_F2
Chr1	446	22250001	22300000	9	2.50548780487805	1577	Hybrids_F2
Chr1	447	22300001	22350000	5	2.53634146341463	1577	Hybrids_F2
Chr1	448	22350001	22400000	3	2.62914634146341	1577	Hybrids_F2
Chr1	449	22400001	22450000	3	2.79926829268293	1577	Hybrids_F2
Chr1	450	22450001	22500000	2	2.79926829268293	1577	Hybrids_F2
Chr1	451	22500001	22550000	2	2.78378048780488	1577	Hybrids_F2
Chr1	452	22550001	22600000	2	2.83012195121951	1577	Hybrids_F2
Chr1	453	22600001	22650000	10	2.84548780487805	1577	Hybrids_F2
Chr1	454	22650001	22700000	2	2.92280487804878	1577	Hybrids_F2
Chr1	455	22700001	22750000	1	3.00012195121951	1577	Hybrids_F2
Chr1	456	22750001	22800000	2	3.09292682926829	1577	Hybrids_F2
Chr1	457	22800001	22850000	9	3.10841463414634	1577	Hybrids_F2
Chr1	458	22850001	22900000	3	3.17024390243902	1577	Hybrids_F2
Chr1	459	22900001	22950000	3	3.12390243902439	1577	Hybrids_F2
Chr1	460	22950001	23000000	7	3.09292682926829	1577	Hybrids_F2
Chr1	461	23000001	23050000	13	3.12390243902439	1577	Hybrids_F2
Chr1	462	23050001	23100000	6	3.10841463414634	1577	Hybrids_F2
Chr1	463	23100001	23150000	9	3.04646341463415	1577	Hybrids_F2
Chr1	464	23150001	23200000	4	3.06182926829268	1577	Hybrids_F2
Chr1	465	23200001	23250000	4	3.07731707317073	1577	Hybrids_F2
Chr1	466	23250001	23300000	3	3.09280487804878	1577	Hybrids_F2
Chr1	467	23300001	23350000	3	3.07743902439024	1577	Hybrids_F2
Chr1	468	23350001	23400000	9	3.10841463414634	1577	Hybrids_F2
Chr1	469	23400001	23450000	11	3.24768292682927	1577	Hybrids_F2
Chr1	470	23450001	23500000	5	3.32512195121951	1577	Hybrids_F2
Chr1	471	23500001	23550000	3	3.41792682926829	1577	Hybrids_F2
Chr1	472	23550001	23600000	5	3.43329268292683	1577	Hybrids_F2
Chr1	473	23600001	23650000	3	3.63426829268293	1577	Hybrids_F2
Chr1	474	23650001	23700000	7	3.60341463414634	1577	Hybrids_F2
Chr1	475	23700001	23750000	7	3.71158536585366	1577	Hybrids_F2
Chr1	476	23750001	23800000	8	3.83524390243903	1577	Hybrids_F2
Chr1	477	23800001	23850000	2	3.94341463414634	1577	Hybrids_F2
Chr1	478	23850001	23900000	6	4.08268292682927	1577	Hybrids_F2
Chr1	479	23900001	23950000	2	4.12914634146341	1577	Hybrids_F2
Chr1	480	23950001	24000000	6	4.19109756097561	1577	Hybrids_F2
Chr1	481	24000001	24050000	5	4.11378048780488	1577	Hybrids_F2
Chr1	482	24050001	24100000	3	3.99	1577	Hybrids_F2
Chr1	483	24100001	24150000	3	3.9590243902439	1577	Hybrids_F2
Chr1	484	24150001	24200000	3	3.86621951219512	1577	Hybrids_F2
Chr1	485	24200001	24250000	5	3.99	1577	Hybrids_F2
Chr1	486	24250001	24300000	2	3.99	1577	Hybrids_F2
Chr1	487	24300001	24350000	8	4.03646341463415	1577	Hybrids_F2
Chr1	488	24350001	24400000	7	4.06743902439024	1577	Hybrids_F2
Chr1	489	24400001	24450000	12	4.08292682926829	1577	Hybrids_F2
Chr1	490	24450001	24500000	8	3.92829268292683	1577	Hybrids_F2
Chr1	491	24500001	24550000	8	3.97475609756098	1577	Hybrids_F2
Chr1	492	24550001	24600000	3	4.03670731707317	1577	Hybrids_F2
Chr1	493	24600001	24650000	15	4.08317073170732	1577	Hybrids_F2
Chr1	494	24650001	24700000	8	4.1759756097561	1577	Hybrids_F2
Chr1	495	24700001	24750000	9	4.31512195121951	1577	Hybrids_F2
Chr1	496	24750001	24800000	9	4.26865853658537	1577	Hybrids_F2
Chr1	497	24800001	24850000	9	4.22219512195122	1577	Hybrids_F2
Chr1	498	24850001	24900000	18	4.22219512195122	1577	Hybrids_F2
Chr1	499	24900001	24950000	6	4.20670731707317	1577	Hybrids_F2
Chr1	500	24950001	25000000	7	4.26853658536585	1577	Hybrids_F2
Chr1	501	25000001	25050000	2	4.26853658536585	1577	Hybrids_F2
Chr1	502	25050001	25100000	5	4.2530487804878	1577	Hybrids_F2
Chr1	503	25100001	25150000	4	4.315	1577	Hybrids_F2
Chr1	504	25150001	25200000	3	4.3459756097561	1577	Hybrids_F2
Chr1	505	25200001	25250000	12	4.48524390243903	1577	Hybrids_F2
Chr1	506	25250001	25300000	4	4.46975609756098	1577	Hybrids_F2
Chr1	507	25300001	25350000	6	4.70170731707317	1577	Hybrids_F2
Chr1	508	25350001	25400000	5	4.73256097560976	1577	Hybrids_F2
Chr1	509	25400001	25450000	10	4.87170731707317	1577	Hybrids_F2
Chr1	510	25450001	25500000	1	4.79439024390244	1577	Hybrids_F2
Chr1	511	25500001	25550000	8	4.87170731707317	1577	Hybrids_F2
Chr1	512	25550001	25600000	7	4.90256097560976	1577	Hybrids_F2
Chr1	513	25600001	25650000	8	4.99536585365854	1577	Hybrids_F2
Chr1	514	25650001	25700000	9	4.9180487804878	1577	Hybrids_F2
Chr1	515	25700001	25750000	16	4.93341463414634	1577	Hybrids_F2
Chr1	516	25750001	25800000	4	4.9180487804878	1577	Hybrids_F2
Chr1	517	25800001	25850000	5	4.90268292682927	1577	Hybrids_F2
Chr1	518	25850001	25900000	2	4.87182926829268	1577	Hybrids_F2
Chr1	519	25900001	25950000	5	4.63975609756098	1577	Hybrids_F2
Chr1	520	25950001	26000000	6	4.63975609756098	1577	Hybrids_F2
Chr1	521	26000001	26050000	6	4.56243902439024	1577	Hybrids_F2
Chr1	522	26050001	26100000	4	4.59329268292683	1577	Hybrids_F2
Chr1	523	26100001	26150000	7	4.65512195121951	1577	Hybrids_F2
Chr1	524	26150001	26200000	5	4.80987804878049	1577	Hybrids_F2
Chr1	525	26200001	26250000	12	4.79451219512195	1577	Hybrids_F2
Chr1	526	26250001	26300000	4	4.63987804878049	1577	Hybrids_F2
Chr1	527	26300001	26350000	17	4.67085365853659	1577	Hybrids_F2
Chr1	528	26350001	26400000	10	4.62439024390244	1577	Hybrids_F2
Chr1	529	26400001	26450000	16	4.60890243902439	1577	Hybrids_F2
Chr1	530	26450001	26500000	7	4.48524390243903	1577	Hybrids_F2
Chr1	531	26500001	26550000	13	4.54707317073171	1577	Hybrids_F2
Chr1	532	26550001	26600000	10	4.48512195121951	1577	Hybrids_F2
Chr1	533	26600001	26650000	9	4.48512195121951	1577	Hybrids_F2
Chr1	534	26650001	26700000	10	4.5159756097561	1577	Hybrids_F2
Chr1	535	26700001	26750000	9	4.40780487804878	1577	Hybrids_F2
Chr1	536	26750001	26800000	8	4.17585365853659	1577	Hybrids_F2
Chr1	537	26800001	26850000	8	4.16036585365854	1577	Hybrids_F2
Chr1	538	26850001	26900000	7	4.1140243902439	1577	Hybrids_F2
Chr1	539	26900001	26950000	3	4.09853658536585	1577	Hybrids_F2
Chr1	540	26950001	27000000	6	4.06756097560976	1577	Hybrids_F2
Chr1	541	27000001	27050000	2	3.99024390243903	1577	Hybrids_F2
Chr1	542	27050001	27100000	4	3.91292682926829	1577	Hybrids_F2
Chr1	543	27100001	27150000	9	3.86658536585366	1577	Hybrids_F2
Chr1	544	27150001	27200000	14	3.91292682926829	1577	Hybrids_F2
Chr1	545	27200001	27250000	2	3.8819512195122	1577	Hybrids_F2
Chr1	546	27250001	27300000	2	3.80463414634146	1577	Hybrids_F2
Chr1	547	27300001	27350000	6	3.83560975609756	1577	Hybrids_F2
Chr1	548	27350001	27400000	3	3.72731707317073	1577	Hybrids_F2
Chr1	549	27400001	27450000	4	3.65	1577	Hybrids_F2
Chr1	550	27450001	27500000	2	3.52634146341464	1577	Hybrids_F2
Chr1	551	27500001	27550000	5	3.54182926829268	1577	Hybrids_F2
Chr1	552	27550001	27600000	4	3.41804878048781	1577	Hybrids_F2
Chr1	553	27600001	27650000	7	3.27890243902439	1577	Hybrids_F2
Chr1	554	27650001	27700000	10	3.20158536585366	1577	Hybrids_F2
Chr1	555	27700001	27750000	2	3.13975609756098	1577	Hybrids_F2
Chr1	556	27750001	27800000	1	3.03158536585366	1577	Hybrids_F2
Chr1	557	27800001	27850000	3	2.98512195121951	1577	Hybrids_F2
Chr1	558	27850001	27900000	2	3.04695121951219	1577	Hybrids_F2
Chr1	559	27900001	27950000	1	3.12426829268293	1577	Hybrids_F2
Chr1	560	27950001	28000000	3	3.20170731707317	1577	Hybrids_F2
Chr1	561	28000001	28050000	1	3.17073170731707	1577	Hybrids_F2
Chr1	562	28050001	28100000	1	3.20158536585366	1577	Hybrids_F2
Chr1	563	28100001	28150000	1	3.17073170731707	1577	Hybrids_F2
Chr1	564	28150001	28200000	10	3.13987804878049	1577	Hybrids_F2
Chr1	565	28200001	28250000	3	3.03158536585366	1577	Hybrids_F2
Chr1	566	28250001	28300000	7	3.0469512195122	1577	Hybrids_F2
Chr1	567	28300001	28350000	6	3.12426829268293	1577	Hybrids_F2
Chr1	568	28350001	28400000	10	3.18609756097561	1577	Hybrids_F2
Chr1	569	28400001	28450000	5	3.29439024390244	1577	Hybrids_F2
Chr1	570	28450001	28500000	8	3.41817073170732	1577	Hybrids_F2
Chr1	571	28500001	28550000	8	3.57280487804878	1577	Hybrids_F2
Chr1	572	28550001	28600000	5	3.5109756097561	1577	Hybrids_F2
Chr1	573	28600001	28650000	1	3.5109756097561	1577	Hybrids_F2
Chr1	574	28650001	28700000	4	3.4490243902439	1577	Hybrids_F2
Chr1	575	28700001	28750000	6	3.34073170731707	1577	Hybrids_F2
Chr1	576	28750001	28800000	2	3.54170731707317	1577	Hybrids_F2
Chr1	577	28800001	28850000	5	3.6190243902439	1577	Hybrids_F2
Chr1	578	28850001	28900000	12	3.66548780487805	1577	Hybrids_F2
Chr1	579	28900001	28950000	12	3.65	1577	Hybrids_F2
Chr1	580	28950001	29000000	8	3.68085365853659	1577	Hybrids_F2
Chr1	581	29000001	29050000	4	3.68085365853659	1577	Hybrids_F2
Chr1	582	29050001	29100000	4	3.71170731707317	1577	Hybrids_F2
Chr1	583	29100001	29150000	2	3.77353658536585	1577	Hybrids_F2
Chr1	584	29150001	29200000	7	3.83536585365854	1577	Hybrids_F2
Chr1	585	29200001	29250000	7	3.72707317073171	1577	Hybrids_F2
Chr1	586	29250001	29300000	3	3.77353658536585	1577	Hybrids_F2
Chr1	587	29300001	29350000	7	3.75804878048781	1577	Hybrids_F2
Chr1	588	29350001	29400000	10	3.68073170731707	1577	Hybrids_F2
Chr1	589	29400001	29450000	10	3.52609756097561	1577	Hybrids_F2
Chr1	590	29450001	29500000	12	3.52609756097561	1577	Hybrids_F2
Chr1	591	29500001	29550000	12	3.52609756097561	1577	Hybrids_F2
Chr1	592	29550001	29600000	1	3.52609756097561	1577	Hybrids_F2
Chr1	593	29600001	29650000	4	3.52609756097561	1577	Hybrids_F2
Chr1	594	29650001	29700000	3	3.52609756097561	1577	Hybrids_F2
Chr1	595	29700001	29750000	3	3.52609756097561	1577	Hybrids_F2
Chr1	596	29750001	29800000	15	3.52609756097561	1577	Hybrids_F2
Chr1	597	29800001	29850000	6	3.52609756097561	1577	Hybrids_F2
Chr1	598	29850001	29900000	6	3.52609756097561	1577	Hybrids_F2
Chr1	599	29900001	29950000	1	3.52609756097561	1577	Hybrids_F2
Chr1	600	29950001	30000000	3	3.52609756097561	1577	Hybrids_F2
Chr1	601	30000001	30050000	3	3.52609756097561	1577	Hybrids_F2
Chr1	602	30050001	30100000	3	3.52609756097561	1577	Hybrids_F2
Chr1	603	30100001	30150000	5	3.52609756097561	1577	Hybrids_F2
Chr1	604	30150001	30200000	5	3.52609756097561	1577	Hybrids_F2
Chr1	605	30200001	30250000	3	3.52609756097561	1577	Hybrids_F2
Chr1	606	30250001	30300000	6	3.52609756097561	1577	Hybrids_F2
Chr1	607	30300001	30350000	6	3.52609756097561	1577	Hybrids_F2
Chr1	608	30350001	30400000	1	3.52609756097561	1577	Hybrids_F2
Chr1	609	30400001	30427671	0	3.52609756097561	1577	Hybrids_F2
Chr2	1	1	50000	0	8.27280487804878	415	Hybrids_BC1
Chr2	2	50001	100000	0	8.27280487804878	415	Hybrids_BC1
Chr2	3	100001	150000	2	8.27280487804878	415	Hybrids_BC1
Chr2	4	150001	200000	1	8.27280487804878	415	Hybrids_BC1
Chr2	5	200001	250000	0	8.27280487804878	415	Hybrids_BC1
Chr2	6	250001	300000	1	8.27280487804878	415	Hybrids_BC1
Chr2	7	300001	350000	1	8.27280487804878	415	Hybrids_BC1
Chr2	8	350001	400000	9	8.27280487804878	415	Hybrids_BC1
Chr2	9	400001	450000	4	8.27280487804878	415	Hybrids_BC1
Chr2	10	450001	500000	1	8.27280487804878	415	Hybrids_BC1
Chr2	11	500001	550000	4	8.27280487804878	415	Hybrids_BC1
Chr2	12	550001	600000	2	8.27280487804878	415	Hybrids_BC1
Chr2	13	600001	650000	5	8.27280487804878	415	Hybrids_BC1
Chr2	14	650001	700000	1	8.27280487804878	415	Hybrids_BC1
Chr2	15	700001	750000	1	8.27280487804878	415	Hybrids_BC1
Chr2	16	750001	800000	1	8.27280487804878	415	Hybrids_BC1
Chr2	17	800001	850000	2	8.27280487804878	415	Hybrids_BC1
Chr2	18	850001	900000	0	8.27280487804878	415	Hybrids_BC1
Chr2	19	900001	950000	1	8.27280487804878	415	Hybrids_BC1
Chr2	20	950001	1000000	3	8.27280487804878	415	Hybrids_BC1
Chr2	21	1000001	1050000	3	8.27280487804878	415	Hybrids_BC1
Chr2	22	1050001	1100000	2	8.35634146341463	415	Hybrids_BC1
Chr2	23	1100001	1150000	4	8.72451219512195	415	Hybrids_BC1
Chr2	24	1150001	1200000	1	8.675	415	Hybrids_BC1
Chr2	25	1200001	1250000	1	8.53268292682927	415	Hybrids_BC1
Chr2	26	1250001	1300000	0	8.9440243902439	415	Hybrids_BC1
Chr2	27	1300001	1350000	0	9.00280487804878	415	Hybrids_BC1
Chr2	28	1350001	1400000	0	8.7769512195122	415	Hybrids_BC1
Chr2	29	1400001	1450000	1	7.91390243902439	415	Hybrids_BC1
Chr2	30	1450001	1500000	0	7.51170731707317	415	Hybrids_BC1
Chr2	31	1500001	1550000	1	7.62926829268293	415	Hybrids_BC1
Chr2	32	1550001	1600000	2	7.20231707317073	415	Hybrids_BC1
Chr2	33	1600001	1650000	3	6.89292682926829	415	Hybrids_BC1
Chr2	34	1650001	1700000	2	6.26487804878049	415	Hybrids_BC1
Chr2	35	1700001	1750000	1	6.26487804878049	415	Hybrids_BC1
Chr2	36	1750001	1800000	0	6.12256097560976	415	Hybrids_BC1
Chr2	37	1800001	1850000	1	6.06378048780488	415	Hybrids_BC1
Chr2	38	1850001	1900000	1	6.06378048780488	415	Hybrids_BC1
Chr2	39	1900001	1950000	2	5.98024390243903	415	Hybrids_BC1
Chr2	40	1950001	2000000	0	5.95548780487805	415	Hybrids_BC1
Chr2	41	2000001	2050000	0	5.61207317073171	415	Hybrids_BC1
Chr2	42	2050001	2100000	0	5.26865853658537	415	Hybrids_BC1
Chr2	43	2100001	2150000	2	5.06756097560976	415	Hybrids_BC1
Chr2	44	2150001	2200000	4	4.58182926829268	415	Hybrids_BC1
Chr2	45	2200001	2250000	0	4.52304878048781	415	Hybrids_BC1
Chr2	46	2250001	2300000	7	4.46426829268293	415	Hybrids_BC1
Chr2	47	2300001	2350000	2	4.38073170731707	415	Hybrids_BC1
Chr2	48	2350001	2400000	0	4.38073170731707	415	Hybrids_BC1
Chr2	49	2400001	2450000	0	4.21365853658537	415	Hybrids_BC1
Chr2	50	2450001	2500000	0	4.15487804878049	415	Hybrids_BC1
Chr2	51	2500001	2550000	3	3.98780487804878	415	Hybrids_BC1
Chr2	52	2550001	2600000	1	3.84548780487805	415	Hybrids_BC1
Chr2	53	2600001	2650000	1	3.64439024390244	415	Hybrids_BC1
Chr2	54	2650001	2700000	0	3.46804878048781	415	Hybrids_BC1
Chr2	55	2700001	2750000	1	3.18341463414634	415	Hybrids_BC1
Chr2	56	2750001	2800000	0	2.95756097560976	415	Hybrids_BC1
Chr2	57	2800001	2850000	0	2.95756097560976	415	Hybrids_BC1
Chr2	58	2850001	2900000	2	2.81524390243902	415	Hybrids_BC1
Chr2	59	2900001	2950000	0	2.67292682926829	415	Hybrids_BC1
Chr2	60	2950001	3000000	2	2.38829268292683	415	Hybrids_BC1
Chr2	61	3000001	3050000	0	2.38829268292683	415	Hybrids_BC1
Chr2	62	3050001	3100000	0	2.38829268292683	415	Hybrids_BC1
Chr2	63	3100001	3150000	0	2.38829268292683	415	Hybrids_BC1
Chr2	64	3150001	3200000	0	2.02012195121951	415	Hybrids_BC1
Chr2	65	3200001	3250000	0	1.785	415	Hybrids_BC1
Chr2	66	3250001	3300000	0	1.785	415	Hybrids_BC1
Chr2	67	3300001	3350000	0	1.20658536585366	415	Hybrids_BC1
Chr2	68	3350001	3400000	0	0.921951219512195	415	Hybrids_BC1
Chr2	69	3400001	3450000	0	0.921951219512195	415	Hybrids_BC1
Chr2	70	3450001	3500000	0	0.921951219512195	415	Hybrids_BC1
Chr2	71	3500001	3550000	0	0.921951219512195	415	Hybrids_BC1
Chr2	72	3550001	3600000	0	0.578536585365854	415	Hybrids_BC1
Chr2	73	3600001	3650000	0	0.519756097560976	415	Hybrids_BC1
Chr2	74	3650001	3700000	0	0.460975609756098	415	Hybrids_BC1
Chr2	75	3700001	3750000	0	0.460975609756098	415	Hybrids_BC1
Chr2	76	3750001	3800000	0	0.40219512195122	415	Hybrids_BC1
Chr2	77	3800001	3850000	0	0.460975609756098	415	Hybrids_BC1
Chr2	78	3850001	3900000	0	0.460975609756098	415	Hybrids_BC1
Chr2	79	3900001	3950000	0	0.259878048780488	415	Hybrids_BC1
Chr2	80	3950001	4000000	0	0.259878048780488	415	Hybrids_BC1
Chr2	81	4000001	4050000	0	0.142317073170732	415	Hybrids_BC1
Chr2	82	4050001	4100000	0	0.225853658536585	415	Hybrids_BC1
Chr2	83	4100001	4150000	0	0.284634146341463	415	Hybrids_BC1
Chr2	84	4150001	4200000	0	0.284634146341463	415	Hybrids_BC1
Chr2	85	4200001	4250000	0	0.284634146341463	415	Hybrids_BC1
Chr2	86	4250001	4300000	0	0.284634146341463	415	Hybrids_BC1
Chr2	87	4300001	4350000	0	0.284634146341463	415	Hybrids_BC1
Chr2	88	4350001	4400000	0	0.284634146341463	415	Hybrids_BC1
Chr2	89	4400001	4450000	0	0.368170731707317	415	Hybrids_BC1
Chr2	90	4450001	4500000	0	0.368170731707317	415	Hybrids_BC1
Chr2	91	4500001	4550000	0	0.652804878048781	415	Hybrids_BC1
Chr2	92	4550001	4600000	0	0.652804878048781	415	Hybrids_BC1
Chr2	93	4600001	4650000	0	0.711585365853659	415	Hybrids_BC1
Chr2	94	4650001	4700000	0	0.829146341463415	415	Hybrids_BC1
Chr2	95	4700001	4750000	0	0.829146341463415	415	Hybrids_BC1
Chr2	96	4750001	4800000	0	0.829146341463415	415	Hybrids_BC1
Chr2	97	4800001	4850000	1	0.996219512195122	415	Hybrids_BC1
Chr2	98	4850001	4900000	0	0.996219512195122	415	Hybrids_BC1
Chr2	99	4900001	4950000	0	0.996219512195122	415	Hybrids_BC1
Chr2	100	4950001	5000000	0	1.07975609756098	415	Hybrids_BC1
Chr2	101	5000001	5050000	0	1.42317073170732	415	Hybrids_BC1
Chr2	102	5050001	5100000	0	1.4819512195122	415	Hybrids_BC1
Chr2	103	5100001	5150000	1	1.91817073170732	415	Hybrids_BC1
Chr2	104	5150001	5200000	0	1.83463414634146	415	Hybrids_BC1
Chr2	105	5200001	5250000	0	2.0109756097561	415	Hybrids_BC1
Chr2	106	5250001	5300000	0	2.29560975609756	415	Hybrids_BC1
Chr2	107	5300001	5350000	0	2.43792682926829	415	Hybrids_BC1
Chr2	108	5350001	5400000	0	2.72256097560976	415	Hybrids_BC1
Chr2	109	5400001	5450000	0	2.86487804878049	415	Hybrids_BC1
Chr2	110	5450001	5500000	0	2.94841463414634	415	Hybrids_BC1
Chr2	111	5500001	5550000	2	3.03195121951219	415	Hybrids_BC1
Chr2	112	5550001	5600000	0	3.03195121951219	415	Hybrids_BC1
Chr2	113	5600001	5650000	1	3.09073170731707	415	Hybrids_BC1
Chr2	114	5650001	5700000	2	3.31658536585366	415	Hybrids_BC1
Chr2	115	5700001	5750000	0	3.43414634146341	415	Hybrids_BC1
Chr2	116	5750001	5800000	0	4.03743902439024	415	Hybrids_BC1
Chr2	117	5800001	5850000	0	4.27256097560976	415	Hybrids_BC1
Chr2	118	5850001	5900000	0	4.27256097560976	415	Hybrids_BC1
Chr2	119	5900001	5950000	0	4.27256097560976	415	Hybrids_BC1
Chr2	120	5950001	6000000	0	4.55719512195122	415	Hybrids_BC1
Chr2	121	6000001	6050000	3	4.6159756097561	415	Hybrids_BC1
Chr2	122	6050001	6100000	1	5.06768292682927	415	Hybrids_BC1
Chr2	123	6100001	6150000	6	5.10170731707317	415	Hybrids_BC1
Chr2	124	6150001	6200000	0	5.10170731707317	415	Hybrids_BC1
Chr2	125	6200001	6250000	3	5.30280487804878	415	Hybrids_BC1
Chr2	126	6250001	6300000	2	5.50390243902439	415	Hybrids_BC1
Chr2	127	6300001	6350000	1	5.50390243902439	415	Hybrids_BC1
Chr2	128	6350001	6400000	2	5.64621951219512	415	Hybrids_BC1
Chr2	129	6400001	6450000	1	5.87207317073171	415	Hybrids_BC1
Chr2	130	6450001	6500000	0	5.93085365853659	415	Hybrids_BC1
Chr2	131	6500001	6550000	0	6.01439024390244	415	Hybrids_BC1
Chr2	132	6550001	6600000	0	5.72975609756098	415	Hybrids_BC1
Chr2	133	6600001	6650000	1	5.72975609756098	415	Hybrids_BC1
Chr2	134	6650001	6700000	1	5.75451219512195	415	Hybrids_BC1
Chr2	135	6700001	6750000	2	6.02987804878049	415	Hybrids_BC1
Chr2	136	6750001	6800000	6	6.17219512195122	415	Hybrids_BC1
Chr2	137	6800001	6850000	4	6.39804878048781	415	Hybrids_BC1
Chr2	138	6850001	6900000	1	6.2309756097561	415	Hybrids_BC1
Chr2	139	6900001	6950000	0	6.37329268292683	415	Hybrids_BC1
Chr2	140	6950001	7000000	2	6.45682926829268	415	Hybrids_BC1
Chr2	141	7000001	7050000	1	6.37329268292683	415	Hybrids_BC1
Chr2	142	7050001	7100000	2	6.02987804878049	415	Hybrids_BC1
Chr2	143	7100001	7150000	2	5.97109756097561	415	Hybrids_BC1
Chr2	144	7150001	7200000	1	5.67719512195122	415	Hybrids_BC1
Chr2	145	7200001	7250000	2	5.87829268292683	415	Hybrids_BC1
Chr2	146	7250001	7300000	2	5.81951219512195	415	Hybrids_BC1
Chr2	147	7300001	7350000	0	5.61841463414634	415	Hybrids_BC1
Chr2	148	7350001	7400000	1	5.61841463414634	415	Hybrids_BC1
Chr2	149	7400001	7450000	1	5.47609756097561	415	Hybrids_BC1
Chr2	150	7450001	7500000	1	5.33378048780488	415	Hybrids_BC1
Chr2	151	7500001	7550000	0	5.25024390243902	415	Hybrids_BC1
Chr2	152	7550001	7600000	0	5.16670731707317	415	Hybrids_BC1
Chr2	153	7600001	7650000	0	5.25024390243902	415	Hybrids_BC1
Chr2	154	7650001	7700000	0	5.19146341463415	415	Hybrids_BC1
Chr2	155	7700001	7750000	1	4.96560975609756	415	Hybrids_BC1
Chr2	156	7750001	7800000	1	4.84804878048781	415	Hybrids_BC1
Chr2	157	7800001	7850000	1	4.24475609756098	415	Hybrids_BC1
Chr2	158	7850001	7900000	0	4.00963414634146	415	Hybrids_BC1
Chr2	159	7900001	7950000	1	4.00963414634146	415	Hybrids_BC1
Chr2	160	7950001	8000000	0	4.09317073170732	415	Hybrids_BC1
Chr2	161	8000001	8050000	0	3.89207317073171	415	Hybrids_BC1
Chr2	162	8050001	8100000	0	3.83329268292683	415	Hybrids_BC1
Chr2	163	8100001	8150000	0	3.38158536585366	415	Hybrids_BC1
Chr2	164	8150001	8200000	1	3.2640243902439	415	Hybrids_BC1
Chr2	165	8200001	8250000	2	3.20524390243902	415	Hybrids_BC1
Chr2	166	8250001	8300000	2	3.20524390243902	415	Hybrids_BC1
Chr2	167	8300001	8350000	0	3.00414634146341	415	Hybrids_BC1
Chr2	168	8350001	8400000	1	3.08768292682927	415	Hybrids_BC1
Chr2	169	8400001	8450000	1	3.02890243902439	415	Hybrids_BC1
Chr2	170	8450001	8500000	0	2.80304878048781	415	Hybrids_BC1
Chr2	171	8500001	8550000	0	2.88658536585366	415	Hybrids_BC1
Chr2	172	8550001	8600000	0	2.86182926829268	415	Hybrids_BC1
Chr2	173	8600001	8650000	0	2.86182926829268	415	Hybrids_BC1
Chr2	174	8650001	8700000	0	2.86182926829268	415	Hybrids_BC1
Chr2	175	8700001	8750000	0	2.77829268292683	415	Hybrids_BC1
Chr2	176	8750001	8800000	0	2.52768292682927	415	Hybrids_BC1
Chr2	177	8800001	8850000	0	2.44414634146342	415	Hybrids_BC1
Chr2	178	8850001	8900000	0	2.21829268292683	415	Hybrids_BC1
Chr2	179	8900001	8950000	1	2.27707317073171	415	Hybrids_BC1
Chr2	180	8950001	9000000	0	2.30182926829268	415	Hybrids_BC1
Chr2	181	9000001	9050000	0	2.51219512195122	415	Hybrids_BC1
Chr2	182	9050001	9100000	0	2.59573170731707	415	Hybrids_BC1
Chr2	183	9100001	9150000	0	2.71329268292683	415	Hybrids_BC1
Chr2	184	9150001	9200000	0	2.71329268292683	415	Hybrids_BC1
Chr2	185	9200001	9250000	0	2.5709756097561	415	Hybrids_BC1
Chr2	186	9250001	9300000	2	2.59573170731707	415	Hybrids_BC1
Chr2	187	9300001	9350000	0	2.47817073170732	415	Hybrids_BC1
Chr2	188	9350001	9400000	0	2.5369512195122	415	Hybrids_BC1
Chr2	189	9400001	9450000	0	2.53695121951219	415	Hybrids_BC1
Chr2	190	9450001	9500000	0	2.39463414634146	415	Hybrids_BC1
Chr2	191	9500001	9550000	1	2.53695121951219	415	Hybrids_BC1
Chr2	192	9550001	9600000	1	2.59573170731707	415	Hybrids_BC1
Chr2	193	9600001	9650000	0	2.76280487804878	415	Hybrids_BC1
Chr2	194	9650001	9700000	0	2.84634146341463	415	Hybrids_BC1
Chr2	195	9700001	9750000	0	2.96390243902439	415	Hybrids_BC1
Chr2	196	9750001	9800000	1	3.02268292682927	415	Hybrids_BC1
Chr2	197	9800001	9850000	1	3.10621951219512	415	Hybrids_BC1
Chr2	198	9850001	9900000	0	3.22378048780488	415	Hybrids_BC1
Chr2	199	9900001	9950000	1	3.22378048780488	415	Hybrids_BC1
Chr2	200	9950001	10000000	0	3.24853658536585	415	Hybrids_BC1
Chr2	201	10000001	10050000	5	3.165	415	Hybrids_BC1
Chr2	202	10050001	10100000	0	3.165	415	Hybrids_BC1
Chr2	203	10100001	10150000	2	3.33207317073171	415	Hybrids_BC1
Chr2	204	10150001	10200000	0	3.33207317073171	415	Hybrids_BC1
Chr2	205	10200001	10250000	0	3.41560975609756	415	Hybrids_BC1
Chr2	206	10250001	10300000	1	3.41560975609756	415	Hybrids_BC1
Chr2	207	10300001	10350000	0	3.52390243902439	415	Hybrids_BC1
Chr2	208	10350001	10400000	1	3.58268292682927	415	Hybrids_BC1
Chr2	209	10400001	10450000	1	3.49914634146341	415	Hybrids_BC1
Chr2	210	10450001	10500000	0	3.47439024390244	415	Hybrids_BC1
Chr2	211	10500001	10550000	1	3.47439024390244	415	Hybrids_BC1
Chr2	212	10550001	10600000	1	3.36609756097561	415	Hybrids_BC1
Chr2	213	10600001	10650000	0	3.47439024390244	415	Hybrids_BC1
Chr2	214	10650001	10700000	0	3.55792682926829	415	Hybrids_BC1
Chr2	215	10700001	10750000	2	3.90134146341463	415	Hybrids_BC1
Chr2	216	10750001	10800000	1	3.90134146341463	415	Hybrids_BC1
Chr2	217	10800001	10850000	0	3.7590243902439	415	Hybrids_BC1
Chr2	218	10850001	10900000	2	3.84256097560976	415	Hybrids_BC1
Chr2	219	10900001	10950000	0	3.92609756097561	415	Hybrids_BC1
Chr2	220	10950001	11000000	0	3.95085365853659	415	Hybrids_BC1
Chr2	221	11000001	11050000	0	3.78378048780488	415	Hybrids_BC1
Chr2	222	11050001	11100000	0	3.6569512195122	415	Hybrids_BC1
Chr2	223	11100001	11150000	0	3.63219512195122	415	Hybrids_BC1
Chr2	224	11150001	11200000	0	3.6569512195122	415	Hybrids_BC1
Chr2	225	11200001	11250000	0	3.77451219512195	415	Hybrids_BC1
Chr2	226	11250001	11300000	0	3.94158536585366	415	Hybrids_BC1
Chr2	227	11300001	11350000	1	3.71573170731707	415	Hybrids_BC1
Chr2	228	11350001	11400000	1	3.91682926829268	415	Hybrids_BC1
Chr2	229	11400001	11450000	0	4.03439024390244	415	Hybrids_BC1
Chr2	230	11450001	11500000	1	3.97560975609756	415	Hybrids_BC1
Chr2	231	11500001	11550000	0	4.03439024390244	415	Hybrids_BC1
Chr2	232	11550001	11600000	2	3.89207317073171	415	Hybrids_BC1
Chr2	233	11600001	11650000	0	4.11792682926829	415	Hybrids_BC1
Chr2	234	11650001	11700000	0	3.95085365853659	415	Hybrids_BC1
Chr2	235	11700001	11750000	3	3.78378048780488	415	Hybrids_BC1
Chr2	236	11750001	11800000	0	3.95085365853658	415	Hybrids_BC1
Chr2	237	11800001	11850000	0	3.95085365853659	415	Hybrids_BC1
Chr2	238	11850001	11900000	1	3.95085365853659	415	Hybrids_BC1
Chr2	239	11900001	11950000	0	3.95085365853658	415	Hybrids_BC1
Chr2	240	11950001	12000000	0	4.00963414634146	415	Hybrids_BC1
Chr2	241	12000001	12050000	0	4.00963414634146	415	Hybrids_BC1
Chr2	242	12050001	12100000	0	4.00963414634146	415	Hybrids_BC1
Chr2	243	12100001	12150000	1	4.00963414634146	415	Hybrids_BC1
Chr2	244	12150001	12200000	1	4.00963414634146	415	Hybrids_BC1
Chr2	245	12200001	12250000	2	4.09317073170732	415	Hybrids_BC1
Chr2	246	12250001	12300000	0	4.00963414634146	415	Hybrids_BC1
Chr2	247	12300001	12350000	0	4.00963414634146	415	Hybrids_BC1
Chr2	248	12350001	12400000	2	3.84256097560976	415	Hybrids_BC1
Chr2	249	12400001	12450000	3	3.86731707317073	415	Hybrids_BC1
Chr2	250	12450001	12500000	0	3.86731707317073	415	Hybrids_BC1
Chr2	251	12500001	12550000	1	3.80853658536585	415	Hybrids_BC1
Chr2	252	12550001	12600000	0	3.86731707317073	415	Hybrids_BC1
Chr2	253	12600001	12650000	2	3.91682926829268	415	Hybrids_BC1
Chr2	254	12650001	12700000	0	3.74975609756098	415	Hybrids_BC1
Chr2	255	12700001	12750000	0	3.66621951219512	415	Hybrids_BC1
Chr2	256	12750001	12800000	2	3.32280487804878	415	Hybrids_BC1
Chr2	257	12800001	12850000	1	3.32280487804878	415	Hybrids_BC1
Chr2	258	12850001	12900000	0	3.32280487804878	415	Hybrids_BC1
Chr2	259	12900001	12950000	2	3.18048780487805	415	Hybrids_BC1
Chr2	260	12950001	13000000	1	3.0969512195122	415	Hybrids_BC1
Chr2	261	13000001	13050000	0	3.01341463414634	415	Hybrids_BC1
Chr2	262	13050001	13100000	0	3.07219512195122	415	Hybrids_BC1
Chr2	263	13100001	13150000	0	2.90512195121951	415	Hybrids_BC1
Chr2	264	13150001	13200000	0	2.98865853658537	415	Hybrids_BC1
Chr2	265	13200001	13250000	0	2.84634146341463	415	Hybrids_BC1
Chr2	266	13250001	13300000	0	2.72878048780488	415	Hybrids_BC1
Chr2	267	13300001	13350000	0	2.62048780487805	415	Hybrids_BC1
Chr2	268	13350001	13400000	1	2.62048780487805	415	Hybrids_BC1
Chr2	269	13400001	13450000	0	2.50292682926829	415	Hybrids_BC1
Chr2	270	13450001	13500000	0	2.2430487804878	415	Hybrids_BC1
Chr2	271	13500001	13550000	0	2.15951219512195	415	Hybrids_BC1
Chr2	272	13550001	13600000	1	2.15951219512195	415	Hybrids_BC1
Chr2	273	13600001	13650000	0	2.41012195121951	415	Hybrids_BC1
Chr2	274	13650001	13700000	0	2.12548780487805	415	Hybrids_BC1
Chr2	275	13700001	13750000	0	2.2430487804878	415	Hybrids_BC1
Chr2	276	13750001	13800000	0	2.38536585365854	415	Hybrids_BC1
Chr2	277	13800001	13850000	0	2.10073170731707	415	Hybrids_BC1
Chr2	278	13850001	13900000	0	2.18426829268293	415	Hybrids_BC1
Chr2	279	13900001	13950000	0	2.10073170731707	415	Hybrids_BC1
Chr2	280	13950001	14000000	0	1.98317073170732	415	Hybrids_BC1
Chr2	281	14000001	14050000	0	2.09146341463415	415	Hybrids_BC1
Chr2	282	14050001	14100000	1	2.25853658536585	415	Hybrids_BC1
Chr2	283	14100001	14150000	0	2.31731707317073	415	Hybrids_BC1
Chr2	284	14150001	14200000	1	2.31731707317073	415	Hybrids_BC1
Chr2	285	14200001	14250000	0	2.23378048780488	415	Hybrids_BC1
Chr2	286	14250001	14300000	0	2.23378048780488	415	Hybrids_BC1
Chr2	287	14300001	14350000	1	2.23378048780488	415	Hybrids_BC1
Chr2	288	14350001	14400000	0	2.40085365853659	415	Hybrids_BC1
Chr2	289	14400001	14450000	0	2.25853658536585	415	Hybrids_BC1
Chr2	290	14450001	14500000	0	2.23378048780488	415	Hybrids_BC1
Chr2	291	14500001	14550000	0	2.23378048780488	415	Hybrids_BC1
Chr2	292	14550001	14600000	1	2.29256097560976	415	Hybrids_BC1
Chr2	293	14600001	14650000	0	2.23378048780488	415	Hybrids_BC1
Chr2	294	14650001	14700000	0	2.06670731707317	415	Hybrids_BC1
Chr2	295	14700001	14750000	2	2.06670731707317	415	Hybrids_BC1
Chr2	296	14750001	14800000	1	2.06670731707317	415	Hybrids_BC1
Chr2	297	14800001	14850000	0	2.06670731707317	415	Hybrids_BC1
Chr2	298	14850001	14900000	1	2.06670731707317	415	Hybrids_BC1
Chr2	299	14900001	14950000	0	2.15024390243902	415	Hybrids_BC1
Chr2	300	14950001	15000000	0	2.37609756097561	415	Hybrids_BC1
Chr2	301	15000001	15050000	0	2.37609756097561	415	Hybrids_BC1
Chr2	302	15050001	15100000	0	2.37609756097561	415	Hybrids_BC1
Chr2	303	15100001	15150000	1	2.48439024390244	415	Hybrids_BC1
Chr2	304	15150001	15200000	0	2.48439024390244	415	Hybrids_BC1
Chr2	305	15200001	15250000	0	2.42560975609756	415	Hybrids_BC1
Chr2	306	15250001	15300000	0	2.56792682926829	415	Hybrids_BC1
Chr2	307	15300001	15350000	0	2.56792682926829	415	Hybrids_BC1
Chr2	308	15350001	15400000	0	2.65146341463415	415	Hybrids_BC1
Chr2	309	15400001	15450000	0	2.65146341463415	415	Hybrids_BC1
Chr2	310	15450001	15500000	1	2.62670731707317	415	Hybrids_BC1
Chr2	311	15500001	15550000	0	2.79378048780488	415	Hybrids_BC1
Chr2	312	15550001	15600000	1	3.1619512195122	415	Hybrids_BC1
Chr2	313	15600001	15650000	0	3.18670731707317	415	Hybrids_BC1
Chr2	314	15650001	15700000	0	3.05365853658537	415	Hybrids_BC1
Chr2	315	15700001	15750000	0	3.1959756097561	415	Hybrids_BC1
Chr2	316	15750001	15800000	0	3.3630487804878	415	Hybrids_BC1
Chr2	317	15800001	15850000	0	3.30426829268293	415	Hybrids_BC1
Chr2	318	15850001	15900000	0	3.30426829268293	415	Hybrids_BC1
Chr2	319	15900001	15950000	0	3.41256097560976	415	Hybrids_BC1
Chr2	320	15950001	16000000	1	3.41256097560976	415	Hybrids_BC1
Chr2	321	16000001	16050000	0	3.41256097560976	415	Hybrids_BC1
Chr2	322	16050001	16100000	0	3.3290243902439	415	Hybrids_BC1
Chr2	323	16100001	16150000	0	3.16195121951219	415	Hybrids_BC1
Chr2	324	16150001	16200000	0	3.18670731707317	415	Hybrids_BC1
Chr2	325	16200001	16250000	0	3.10317073170732	415	Hybrids_BC1
Chr2	326	16250001	16300000	1	3.10317073170732	415	Hybrids_BC1
Chr2	327	16300001	16350000	0	3.07841463414634	415	Hybrids_BC1
Chr2	328	16350001	16400000	1	3.07841463414634	415	Hybrids_BC1
Chr2	329	16400001	16450000	0	2.91134146341463	415	Hybrids_BC1
Chr2	330	16450001	16500000	1	2.99487804878049	415	Hybrids_BC1
Chr2	331	16500001	16550000	0	2.93609756097561	415	Hybrids_BC1
Chr2	332	16550001	16600000	2	2.99487804878049	415	Hybrids_BC1
Chr2	333	16600001	16650000	0	3.1619512195122	415	Hybrids_BC1
Chr2	334	16650001	16700000	2	3.24548780487805	415	Hybrids_BC1
Chr2	335	16700001	16750000	1	3.24548780487805	415	Hybrids_BC1
Chr2	336	16750001	16800000	2	3.3290243902439	415	Hybrids_BC1
Chr2	337	16800001	16850000	0	3.3290243902439	415	Hybrids_BC1
Chr2	338	16850001	16900000	0	3.3290243902439	415	Hybrids_BC1
Chr2	339	16900001	16950000	0	3.41256097560976	415	Hybrids_BC1
Chr2	340	16950001	17000000	0	3.66317073170732	415	Hybrids_BC1
Chr2	341	17000001	17050000	0	3.43731707317073	415	Hybrids_BC1
Chr2	342	17050001	17100000	0	3.60439024390244	415	Hybrids_BC1
Chr2	343	17100001	17150000	0	3.68792682926829	415	Hybrids_BC1
Chr2	344	17150001	17200000	0	3.60439024390244	415	Hybrids_BC1
Chr2	345	17200001	17250000	0	3.60439024390244	415	Hybrids_BC1
Chr2	346	17250001	17300000	0	3.68792682926829	415	Hybrids_BC1
Chr2	347	17300001	17350000	1	3.79621951219512	415	Hybrids_BC1
Chr2	348	17350001	17400000	0	3.87975609756098	415	Hybrids_BC1
Chr2	349	17400001	17450000	0	3.8209756097561	415	Hybrids_BC1
Chr2	350	17450001	17500000	0	3.90451219512195	415	Hybrids_BC1
Chr2	351	17500001	17550000	0	4.17987804878049	415	Hybrids_BC1
Chr2	352	17550001	17600000	1	4.23865853658537	415	Hybrids_BC1
Chr2	353	17600001	17650000	1	4.12109756097561	415	Hybrids_BC1
Chr2	354	17650001	17700000	0	4.03756097560975	415	Hybrids_BC1
Chr2	355	17700001	17750000	0	4.08707317073171	415	Hybrids_BC1
Chr2	356	17750001	17800000	0	4.02829268292683	415	Hybrids_BC1
Chr2	357	17800001	17850000	0	3.82719512195122	415	Hybrids_BC1
Chr2	358	17850001	17900000	0	3.82719512195122	415	Hybrids_BC1
Chr2	359	17900001	17950000	0	3.99426829268293	415	Hybrids_BC1
Chr2	360	17950001	18000000	0	3.74365853658536	415	Hybrids_BC1
Chr2	361	18000001	18050000	0	4.02829268292683	415	Hybrids_BC1
Chr2	362	18050001	18100000	0	4.02829268292683	415	Hybrids_BC1
Chr2	363	18100001	18150000	0	4.02829268292683	415	Hybrids_BC1
Chr2	364	18150001	18200000	0	3.94475609756097	415	Hybrids_BC1
Chr2	365	18200001	18250000	0	3.94475609756097	415	Hybrids_BC1
Chr2	366	18250001	18300000	0	4.11182926829268	415	Hybrids_BC1
Chr2	367	18300001	18350000	0	4.02829268292683	415	Hybrids_BC1
Chr2	368	18350001	18400000	0	3.96951219512195	415	Hybrids_BC1
Chr2	369	18400001	18450000	0	4.0530487804878	415	Hybrids_BC1
Chr2	370	18450001	18500000	0	4.13658536585366	415	Hybrids_BC1
Chr2	371	18500001	18550000	0	4.0530487804878	415	Hybrids_BC1
Chr2	372	18550001	18600000	1	4.0530487804878	415	Hybrids_BC1
Chr2	373	18600001	18650000	0	3.99426829268293	415	Hybrids_BC1
Chr2	374	18650001	18700000	0	3.76841463414634	415	Hybrids_BC1
Chr2	375	18700001	18750000	0	3.76841463414634	415	Hybrids_BC1
Chr2	376	18750001	18800000	0	3.76841463414634	415	Hybrids_BC1
Chr2	377	18800001	18850000	0	3.76841463414634	415	Hybrids_BC1
Chr2	378	18850001	18900000	0	3.76841463414634	415	Hybrids_BC1
Chr2	379	18900001	18950000	0	3.76841463414634	415	Hybrids_BC1
Chr2	380	18950001	19000000	0	3.76841463414634	415	Hybrids_BC1
Chr2	381	19000001	19050000	2	3.76841463414634	415	Hybrids_BC1
Chr2	382	19050001	19100000	0	3.76841463414634	415	Hybrids_BC1
Chr2	383	19100001	19150000	0	3.76841463414634	415	Hybrids_BC1
Chr2	384	19150001	19200000	0	3.76841463414634	415	Hybrids_BC1
Chr2	385	19200001	19250000	0	3.76841463414634	415	Hybrids_BC1
Chr2	386	19250001	19300000	0	3.76841463414634	415	Hybrids_BC1
Chr2	387	19300001	19350000	0	3.76841463414634	415	Hybrids_BC1
Chr2	388	19350001	19400000	0	3.76841463414634	415	Hybrids_BC1
Chr2	389	19400001	19450000	0	3.76841463414634	415	Hybrids_BC1
Chr2	390	19450001	19500000	0	3.76841463414634	415	Hybrids_BC1
Chr2	391	19500001	19550000	0	3.76841463414634	415	Hybrids_BC1
Chr2	392	19550001	19600000	0	3.76841463414634	415	Hybrids_BC1
Chr2	393	19600001	19650000	0	3.76841463414634	415	Hybrids_BC1
Chr2	394	19650001	19698289	0	3.76841463414634	415	Hybrids_BC1
Chr2	1	1	50000	0	7.25341463414634	1577	Hybrids_F2
Chr2	2	50001	100000	9	7.25341463414634	1577	Hybrids_F2
Chr2	3	100001	150000	22	7.25341463414634	1577	Hybrids_F2
Chr2	4	150001	200000	19	7.25341463414634	1577	Hybrids_F2
Chr2	5	200001	250000	16	7.25341463414634	1577	Hybrids_F2
Chr2	6	250001	300000	21	7.25341463414634	1577	Hybrids_F2
Chr2	7	300001	350000	16	7.25341463414634	1577	Hybrids_F2
Chr2	8	350001	400000	28	7.25341463414634	1577	Hybrids_F2
Chr2	9	400001	450000	24	7.25341463414634	1577	Hybrids_F2
Chr2	10	450001	500000	23	7.25341463414634	1577	Hybrids_F2
Chr2	11	500001	550000	15	7.25341463414634	1577	Hybrids_F2
Chr2	12	550001	600000	5	7.25341463414634	1577	Hybrids_F2
Chr2	13	600001	650000	17	7.25341463414634	1577	Hybrids_F2
Chr2	14	650001	700000	15	7.25341463414634	1577	Hybrids_F2
Chr2	15	700001	750000	7	7.25341463414634	1577	Hybrids_F2
Chr2	16	750001	800000	9	7.25341463414634	1577	Hybrids_F2
Chr2	17	800001	850000	12	7.25341463414634	1577	Hybrids_F2
Chr2	18	850001	900000	8	7.25341463414634	1577	Hybrids_F2
Chr2	19	900001	950000	3	7.25341463414634	1577	Hybrids_F2
Chr2	20	950001	1000000	6	7.25341463414634	1577	Hybrids_F2
Chr2	21	1000001	1050000	22	7.25341463414634	1577	Hybrids_F2
Chr2	22	1050001	1100000	13	7.31524390243902	1577	Hybrids_F2
Chr2	23	1100001	1150000	15	7.23792682926829	1577	Hybrids_F2
Chr2	24	1150001	1200000	13	7.03682926829268	1577	Hybrids_F2
Chr2	25	1200001	1250000	1	6.89756097560976	1577	Hybrids_F2
Chr2	26	1250001	1300000	2	6.97487804878049	1577	Hybrids_F2
Chr2	27	1300001	1350000	3	6.9130487804878	1577	Hybrids_F2
Chr2	28	1350001	1400000	3	6.92853658536585	1577	Hybrids_F2
Chr2	29	1400001	1450000	9	6.55731707317073	1577	Hybrids_F2
Chr2	30	1450001	1500000	13	6.20158536585366	1577	Hybrids_F2
Chr2	31	1500001	1550000	6	5.86134146341463	1577	Hybrids_F2
Chr2	32	1550001	1600000	25	5.75317073170732	1577	Hybrids_F2
Chr2	33	1600001	1650000	10	5.78414634146341	1577	Hybrids_F2
Chr2	34	1650001	1700000	12	5.52121951219512	1577	Hybrids_F2
Chr2	35	1700001	1750000	12	5.47487804878049	1577	Hybrids_F2
Chr2	36	1750001	1800000	0	5.36658536585366	1577	Hybrids_F2
Chr2	37	1800001	1850000	2	5.22743902439024	1577	Hybrids_F2
Chr2	38	1850001	1900000	10	5.15012195121951	1577	Hybrids_F2
Chr2	39	1900001	1950000	15	5.08817073170732	1577	Hybrids_F2
Chr2	40	1950001	2000000	3	5.11914634146341	1577	Hybrids_F2
Chr2	41	2000001	2050000	5	5.02634146341463	1577	Hybrids_F2
Chr2	42	2050001	2100000	4	4.68609756097561	1577	Hybrids_F2
Chr2	43	2100001	2150000	4	4.485	1577	Hybrids_F2
Chr2	44	2150001	2200000	9	4.2530487804878	1577	Hybrids_F2
Chr2	45	2200001	2250000	10	4.05195121951219	1577	Hybrids_F2
Chr2	46	2250001	2300000	21	4.03646341463415	1577	Hybrids_F2
Chr2	47	2300001	2350000	17	4.00548780487805	1577	Hybrids_F2
Chr2	48	2350001	2400000	17	3.95914634146341	1577	Hybrids_F2
Chr2	49	2400001	2450000	4	3.91280487804878	1577	Hybrids_F2
Chr2	50	2450001	2500000	1	3.77365853658537	1577	Hybrids_F2
Chr2	51	2500001	2550000	1	3.57256097560976	1577	Hybrids_F2
Chr2	52	2550001	2600000	8	3.47975609756098	1577	Hybrids_F2
Chr2	53	2600001	2650000	7	3.0930487804878	1577	Hybrids_F2
Chr2	54	2650001	2700000	0	2.93841463414634	1577	Hybrids_F2
Chr2	55	2700001	2750000	12	2.75280487804878	1577	Hybrids_F2
Chr2	56	2750001	2800000	0	2.56719512195122	1577	Hybrids_F2
Chr2	57	2800001	2850000	0	2.56719512195122	1577	Hybrids_F2
Chr2	58	2850001	2900000	7	2.53621951219512	1577	Hybrids_F2
Chr2	59	2900001	2950000	4	2.38158536585366	1577	Hybrids_F2
Chr2	60	2950001	3000000	5	2.14963414634146	1577	Hybrids_F2
Chr2	61	3000001	3050000	0	2.11878048780488	1577	Hybrids_F2
Chr2	62	3050001	3100000	0	2.0569512195122	1577	Hybrids_F2
Chr2	63	3100001	3150000	0	2.01060975609756	1577	Hybrids_F2
Chr2	64	3150001	3200000	0	1.94878048780488	1577	Hybrids_F2
Chr2	65	3200001	3250000	0	1.80963414634146	1577	Hybrids_F2
Chr2	66	3250001	3300000	0	1.70134146341463	1577	Hybrids_F2
Chr2	67	3300001	3350000	0	1.42292682926829	1577	Hybrids_F2
Chr2	68	3350001	3400000	0	1.16	1577	Hybrids_F2
Chr2	69	3400001	3450000	0	0.897073170731707	1577	Hybrids_F2
Chr2	70	3450001	3500000	0	0.835243902439024	1577	Hybrids_F2
Chr2	71	3500001	3550000	0	0.835243902439024	1577	Hybrids_F2
Chr2	72	3550001	3600000	0	0.819756097560976	1577	Hybrids_F2
Chr2	73	3600001	3650000	0	0.695975609756098	1577	Hybrids_F2
Chr2	74	3650001	3700000	0	0.587682926829268	1577	Hybrids_F2
Chr2	75	3700001	3750000	0	0.603170731707317	1577	Hybrids_F2
Chr2	76	3750001	3800000	0	0.46390243902439	1577	Hybrids_F2
Chr2	77	3800001	3850000	0	0.525731707317073	1577	Hybrids_F2
Chr2	78	3850001	3900000	0	0.525731707317073	1577	Hybrids_F2
Chr2	79	3900001	3950000	0	0.432926829268293	1577	Hybrids_F2
Chr2	80	3950001	4000000	0	0.386585365853659	1577	Hybrids_F2
Chr2	81	4000001	4050000	1	0.355609756097561	1577	Hybrids_F2
Chr2	82	4050001	4100000	1	0.417439024390244	1577	Hybrids_F2
Chr2	83	4100001	4150000	1	0.432926829268293	1577	Hybrids_F2
Chr2	84	4150001	4200000	0	0.432926829268293	1577	Hybrids_F2
Chr2	85	4200001	4250000	0	0.448414634146342	1577	Hybrids_F2
Chr2	86	4250001	4300000	3	0.448414634146342	1577	Hybrids_F2
Chr2	87	4300001	4350000	3	0.448414634146342	1577	Hybrids_F2
Chr2	88	4350001	4400000	0	0.448414634146342	1577	Hybrids_F2
Chr2	89	4400001	4450000	0	0.479390243902439	1577	Hybrids_F2
Chr2	90	4450001	4500000	0	0.494878048780488	1577	Hybrids_F2
Chr2	91	4500001	4550000	1	0.649512195121951	1577	Hybrids_F2
Chr2	92	4550001	4600000	0	0.695853658536586	1577	Hybrids_F2
Chr2	93	4600001	4650000	0	0.726829268292683	1577	Hybrids_F2
Chr2	94	4650001	4700000	0	0.850609756097561	1577	Hybrids_F2
Chr2	95	4700001	4750000	1	0.86609756097561	1577	Hybrids_F2
Chr2	96	4750001	4800000	3	0.927926829268293	1577	Hybrids_F2
Chr2	97	4800001	4850000	4	0.943414634146342	1577	Hybrids_F2
Chr2	98	4850001	4900000	0	0.974390243902439	1577	Hybrids_F2
Chr2	99	4900001	4950000	1	1.1290243902439	1577	Hybrids_F2
Chr2	100	4950001	5000000	1	1.3609756097561	1577	Hybrids_F2
Chr2	101	5000001	5050000	3	1.62390243902439	1577	Hybrids_F2
Chr2	102	5050001	5100000	4	1.73219512195122	1577	Hybrids_F2
Chr2	103	5100001	5150000	1	1.80951219512195	1577	Hybrids_F2
Chr2	104	5150001	5200000	0	1.84036585365854	1577	Hybrids_F2
Chr2	105	5200001	5250000	1	2.16512195121951	1577	Hybrids_F2
Chr2	106	5250001	5300000	0	2.48987804878049	1577	Hybrids_F2
Chr2	107	5300001	5350000	0	2.6909756097561	1577	Hybrids_F2
Chr2	108	5350001	5400000	0	2.87658536585366	1577	Hybrids_F2
Chr2	109	5400001	5450000	2	2.95390243902439	1577	Hybrids_F2
Chr2	110	5450001	5500000	1	3.00024390243903	1577	Hybrids_F2
Chr2	111	5500001	5550000	10	3.23219512195122	1577	Hybrids_F2
Chr2	112	5550001	5600000	3	3.2940243902439	1577	Hybrids_F2
Chr2	113	5600001	5650000	2	3.38682926829268	1577	Hybrids_F2
Chr2	114	5650001	5700000	8	3.5259756097561	1577	Hybrids_F2
Chr2	115	5700001	5750000	1	3.77341463414634	1577	Hybrids_F2
Chr2	116	5750001	5800000	4	4.00536585365854	1577	Hybrids_F2
Chr2	117	5800001	5850000	1	4.2219512195122	1577	Hybrids_F2
Chr2	118	5850001	5900000	2	4.34573170731707	1577	Hybrids_F2
Chr2	119	5900001	5950000	10	4.51585365853659	1577	Hybrids_F2
Chr2	120	5950001	6000000	15	4.59317073170732	1577	Hybrids_F2
Chr2	121	6000001	6050000	17	4.70146341463415	1577	Hybrids_F2
Chr2	122	6050001	6100000	8	4.87170731707317	1577	Hybrids_F2
Chr2	123	6100001	6150000	6	4.85621951219512	1577	Hybrids_F2
Chr2	124	6150001	6200000	3	4.9490243902439	1577	Hybrids_F2
Chr2	125	6200001	6250000	21	5.11914634146342	1577	Hybrids_F2
Chr2	126	6250001	6300000	21	5.36658536585366	1577	Hybrids_F2
Chr2	127	6300001	6350000	16	5.50573170731707	1577	Hybrids_F2
Chr2	128	6350001	6400000	15	5.70682926829268	1577	Hybrids_F2
Chr2	129	6400001	6450000	5	5.78414634146341	1577	Hybrids_F2
Chr2	130	6450001	6500000	3	5.86146341463415	1577	Hybrids_F2
Chr2	131	6500001	6550000	15	5.96975609756098	1577	Hybrids_F2
Chr2	132	6550001	6600000	5	5.89243902439024	1577	Hybrids_F2
Chr2	133	6600001	6650000	6	5.96987804878049	1577	Hybrids_F2
Chr2	134	6650001	6700000	9	6.06268292682927	1577	Hybrids_F2
Chr2	135	6700001	6750000	16	6.09353658536585	1577	Hybrids_F2
Chr2	136	6750001	6800000	16	6.21719512195122	1577	Hybrids_F2
Chr2	137	6800001	6850000	17	6.35646341463415	1577	Hybrids_F2
Chr2	138	6850001	6900000	12	6.49560975609756	1577	Hybrids_F2
Chr2	139	6900001	6950000	11	6.60378048780488	1577	Hybrids_F2
Chr2	140	6950001	7000000	6	6.61926829268293	1577	Hybrids_F2
Chr2	141	7000001	7050000	8	6.41829268292683	1577	Hybrids_F2
Chr2	142	7050001	7100000	14	6.31	1577	Hybrids_F2
Chr2	143	7100001	7150000	3	6.24804878048781	1577	Hybrids_F2
Chr2	144	7150001	7200000	7	6.26353658536585	1577	Hybrids_F2
Chr2	145	7200001	7250000	11	6.40280487804878	1577	Hybrids_F2
Chr2	146	7250001	7300000	17	6.13987804878049	1577	Hybrids_F2
Chr2	147	7300001	7350000	9	5.87695121951219	1577	Hybrids_F2
Chr2	148	7350001	7400000	13	5.73780487804878	1577	Hybrids_F2
Chr2	149	7400001	7450000	5	5.59865853658536	1577	Hybrids_F2
Chr2	150	7450001	7500000	7	5.55231707317073	1577	Hybrids_F2
Chr2	151	7500001	7550000	8	5.56780487804878	1577	Hybrids_F2
Chr2	152	7550001	7600000	5	5.49048780487805	1577	Hybrids_F2
Chr2	153	7600001	7650000	8	5.45951219512195	1577	Hybrids_F2
Chr2	154	7650001	7700000	8	5.4130487804878	1577	Hybrids_F2
Chr2	155	7700001	7750000	10	5.36670731707317	1577	Hybrids_F2
Chr2	156	7750001	7800000	9	5.16560975609756	1577	Hybrids_F2
Chr2	157	7800001	7850000	13	4.91817073170732	1577	Hybrids_F2
Chr2	158	7850001	7900000	10	4.67073170731707	1577	Hybrids_F2
Chr2	159	7900001	7950000	9	4.5469512195122	1577	Hybrids_F2
Chr2	160	7950001	8000000	11	4.42317073170732	1577	Hybrids_F2
Chr2	161	8000001	8050000	2	4.37670731707317	1577	Hybrids_F2
Chr2	162	8050001	8100000	10	4.26841463414634	1577	Hybrids_F2
Chr2	163	8100001	8150000	4	4.09817073170732	1577	Hybrids_F2
Chr2	164	8150001	8200000	7	4.06731707317073	1577	Hybrids_F2
Chr2	165	8200001	8250000	12	4.06731707317073	1577	Hybrids_F2
Chr2	166	8250001	8300000	4	4.0209756097561	1577	Hybrids_F2
Chr2	167	8300001	8350000	4	3.80439024390244	1577	Hybrids_F2
Chr2	168	8350001	8400000	7	3.74256097560976	1577	Hybrids_F2
Chr2	169	8400001	8450000	6	3.58780487804878	1577	Hybrids_F2
Chr2	170	8450001	8500000	2	3.57231707317073	1577	Hybrids_F2
Chr2	171	8500001	8550000	4	3.6959756097561	1577	Hybrids_F2
Chr2	172	8550001	8600000	10	3.81963414634146	1577	Hybrids_F2
Chr2	173	8600001	8650000	3	3.8969512195122	1577	Hybrids_F2
Chr2	174	8650001	8700000	3	4.00512195121951	1577	Hybrids_F2
Chr2	175	8700001	8750000	6	4.11329268292683	1577	Hybrids_F2
Chr2	176	8750001	8800000	3	4.08243902439025	1577	Hybrids_F2
Chr2	177	8800001	8850000	0	4.05158536585366	1577	Hybrids_F2
Chr2	178	8850001	8900000	1	3.97426829268293	1577	Hybrids_F2
Chr2	179	8900001	8950000	4	4.05158536585366	1577	Hybrids_F2
Chr2	180	8950001	9000000	3	4.09804878048781	1577	Hybrids_F2
Chr2	181	9000001	9050000	3	3.98975609756098	1577	Hybrids_F2
Chr2	182	9050001	9100000	1	4.11341463414634	1577	Hybrids_F2
Chr2	183	9100001	9150000	3	4.02060975609756	1577	Hybrids_F2
Chr2	184	9150001	9200000	1	4.11341463414634	1577	Hybrids_F2
Chr2	185	9200001	9250000	7	4.15975609756098	1577	Hybrids_F2
Chr2	186	9250001	9300000	8	4.0669512195122	1577	Hybrids_F2
Chr2	187	9300001	9350000	3	4.0669512195122	1577	Hybrids_F2
Chr2	188	9350001	9400000	5	4.20621951219512	1577	Hybrids_F2
Chr2	189	9400001	9450000	3	4.17524390243903	1577	Hybrids_F2
Chr2	190	9450001	9500000	4	4.12878048780488	1577	Hybrids_F2
Chr2	191	9500001	9550000	15	4.15963414634146	1577	Hybrids_F2
Chr2	192	9550001	9600000	16	4.19060975609756	1577	Hybrids_F2
Chr2	193	9600001	9650000	10	4.19060975609756	1577	Hybrids_F2
Chr2	194	9650001	9700000	15	4.20609756097561	1577	Hybrids_F2
Chr2	195	9700001	9750000	15	4.20609756097561	1577	Hybrids_F2
Chr2	196	9750001	9800000	8	4.23707317073171	1577	Hybrids_F2
Chr2	197	9800001	9850000	7	4.28353658536585	1577	Hybrids_F2
Chr2	198	9850001	9900000	8	4.32987804878049	1577	Hybrids_F2
Chr2	199	9900001	9950000	15	4.42268292682927	1577	Hybrids_F2
Chr2	200	9950001	10000000	12	4.36085365853658	1577	Hybrids_F2
Chr2	201	10000001	10050000	4	4.33	1577	Hybrids_F2
Chr2	202	10050001	10100000	10	4.37646341463415	1577	Hybrids_F2
Chr2	203	10100001	10150000	4	4.45378048780488	1577	Hybrids_F2
Chr2	204	10150001	10200000	10	4.43841463414634	1577	Hybrids_F2
Chr2	205	10200001	10250000	10	4.48475609756098	1577	Hybrids_F2
Chr2	206	10250001	10300000	6	4.43829268292683	1577	Hybrids_F2
Chr2	207	10300001	10350000	4	4.34548780487805	1577	Hybrids_F2
Chr2	208	10350001	10400000	13	4.34548780487805	1577	Hybrids_F2
Chr2	209	10400001	10450000	5	4.28365853658537	1577	Hybrids_F2
Chr2	210	10450001	10500000	3	4.29914634146342	1577	Hybrids_F2
Chr2	211	10500001	10550000	4	4.31463414634147	1577	Hybrids_F2
Chr2	212	10550001	10600000	6	4.14451219512195	1577	Hybrids_F2
Chr2	213	10600001	10650000	10	4.00536585365854	1577	Hybrids_F2
Chr2	214	10650001	10700000	4	3.91256097560976	1577	Hybrids_F2
Chr2	215	10700001	10750000	3	3.77341463414634	1577	Hybrids_F2
Chr2	216	10750001	10800000	8	3.71158536585366	1577	Hybrids_F2
Chr2	217	10800001	10850000	6	3.64963414634146	1577	Hybrids_F2
Chr2	218	10850001	10900000	3	3.66512195121951	1577	Hybrids_F2
Chr2	219	10900001	10950000	7	3.7269512195122	1577	Hybrids_F2
Chr2	220	10950001	11000000	0	3.61878048780488	1577	Hybrids_F2
Chr2	221	11000001	11050000	1	3.44865853658537	1577	Hybrids_F2
Chr2	222	11050001	11100000	6	3.38682926829268	1577	Hybrids_F2
Chr2	223	11100001	11150000	6	3.47963414634146	1577	Hybrids_F2
Chr2	224	11150001	11200000	2	3.54158536585366	1577	Hybrids_F2
Chr2	225	11200001	11250000	4	3.58804878048781	1577	Hybrids_F2
Chr2	226	11250001	11300000	4	3.55719512195122	1577	Hybrids_F2
Chr2	227	11300001	11350000	2	3.6190243902439	1577	Hybrids_F2
Chr2	228	11350001	11400000	3	3.72731707317073	1577	Hybrids_F2
Chr2	229	11400001	11450000	1	3.71182926829268	1577	Hybrids_F2
Chr2	230	11450001	11500000	4	3.69634146341464	1577	Hybrids_F2
Chr2	231	11500001	11550000	5	3.69634146341464	1577	Hybrids_F2
Chr2	232	11550001	11600000	4	3.66548780487805	1577	Hybrids_F2
Chr2	233	11600001	11650000	7	3.65	1577	Hybrids_F2
Chr2	234	11650001	11700000	4	3.52634146341464	1577	Hybrids_F2
Chr2	235	11700001	11750000	6	3.46451219512195	1577	Hybrids_F2
Chr2	236	11750001	11800000	11	3.49548780487805	1577	Hybrids_F2
Chr2	237	11800001	11850000	4	3.51085365853659	1577	Hybrids_F2
Chr2	238	11850001	11900000	8	3.47987804878049	1577	Hybrids_F2
Chr2	239	11900001	11950000	12	3.72743902439025	1577	Hybrids_F2
Chr2	240	11950001	12000000	8	3.66548780487805	1577	Hybrids_F2
Chr2	241	12000001	12050000	1	3.78926829268293	1577	Hybrids_F2
Chr2	242	12050001	12100000	0	3.83560975609756	1577	Hybrids_F2
Chr2	243	12100001	12150000	16	3.77378048780488	1577	Hybrids_F2
Chr2	244	12150001	12200000	8	3.7119512195122	1577	Hybrids_F2
Chr2	245	12200001	12250000	13	3.74280487804878	1577	Hybrids_F2
Chr2	246	12250001	12300000	8	3.6809756097561	1577	Hybrids_F2
Chr2	247	12300001	12350000	10	3.61914634146342	1577	Hybrids_F2
Chr2	248	12350001	12400000	11	3.66548780487805	1577	Hybrids_F2
Chr2	249	12400001	12450000	12	3.63463414634146	1577	Hybrids_F2
Chr2	250	12450001	12500000	4	3.66548780487805	1577	Hybrids_F2
Chr2	251	12500001	12550000	3	3.63463414634146	1577	Hybrids_F2
Chr2	252	12550001	12600000	2	3.57280487804878	1577	Hybrids_F2
Chr2	253	12600001	12650000	5	3.57280487804878	1577	Hybrids_F2
Chr2	254	12650001	12700000	2	3.46451219512195	1577	Hybrids_F2
Chr2	255	12700001	12750000	0	3.48	1577	Hybrids_F2
Chr2	256	12750001	12800000	5	3.41817073170732	1577	Hybrids_F2
Chr2	257	12800001	12850000	9	3.32536585365854	1577	Hybrids_F2
Chr2	258	12850001	12900000	4	3.29451219512195	1577	Hybrids_F2
Chr2	259	12900001	12950000	19	3.29451219512195	1577	Hybrids_F2
Chr2	260	12950001	13000000	3	3.15524390243903	1577	Hybrids_F2
Chr2	261	13000001	13050000	8	3.07780487804878	1577	Hybrids_F2
Chr2	262	13050001	13100000	4	3.07780487804878	1577	Hybrids_F2
Chr2	263	13100001	13150000	2	3.10878048780488	1577	Hybrids_F2
Chr2	264	13150001	13200000	2	2.87682926829268	1577	Hybrids_F2
Chr2	265	13200001	13250000	4	2.76853658536585	1577	Hybrids_F2
Chr2	266	13250001	13300000	0	2.62926829268293	1577	Hybrids_F2
Chr2	267	13300001	13350000	0	2.53646341463415	1577	Hybrids_F2
Chr2	268	13350001	13400000	5	2.45914634146341	1577	Hybrids_F2
Chr2	269	13400001	13450000	1	2.30451219512195	1577	Hybrids_F2
Chr2	270	13450001	13500000	3	2.14987804878049	1577	Hybrids_F2
Chr2	271	13500001	13550000	2	2.16536585365854	1577	Hybrids_F2
Chr2	272	13550001	13600000	1	2.13451219512195	1577	Hybrids_F2
Chr2	273	13600001	13650000	4	2.18085365853659	1577	Hybrids_F2
Chr2	274	13650001	13700000	0	2.1190243902439	1577	Hybrids_F2
Chr2	275	13700001	13750000	5	2.13439024390244	1577	Hybrids_F2
Chr2	276	13750001	13800000	2	2.16536585365854	1577	Hybrids_F2
Chr2	277	13800001	13850000	5	2.13439024390244	1577	Hybrids_F2
Chr2	278	13850001	13900000	2	2.07256097560976	1577	Hybrids_F2
Chr2	279	13900001	13950000	8	2.07256097560976	1577	Hybrids_F2
Chr2	280	13950001	14000000	3	1.80963414634146	1577	Hybrids_F2
Chr2	281	14000001	14050000	3	1.82512195121951	1577	Hybrids_F2
Chr2	282	14050001	14100000	1	1.82512195121951	1577	Hybrids_F2
Chr2	283	14100001	14150000	2	1.91792682926829	1577	Hybrids_F2
Chr2	284	14150001	14200000	1	2.07256097560976	1577	Hybrids_F2
Chr2	285	14200001	14250000	1	2.07256097560976	1577	Hybrids_F2
Chr2	286	14250001	14300000	4	2.07256097560976	1577	Hybrids_F2
Chr2	287	14300001	14350000	2	2.11890243902439	1577	Hybrids_F2
Chr2	288	14350001	14400000	5	2.18073170731707	1577	Hybrids_F2
Chr2	289	14400001	14450000	1	2.13439024390244	1577	Hybrids_F2
Chr2	290	14450001	14500000	2	2.16524390243902	1577	Hybrids_F2
Chr2	291	14500001	14550000	5	2.2580487804878	1577	Hybrids_F2
Chr2	292	14550001	14600000	1	2.31987804878049	1577	Hybrids_F2
Chr2	293	14600001	14650000	5	2.35073170731707	1577	Hybrids_F2
Chr2	294	14650001	14700000	1	2.36621951219512	1577	Hybrids_F2
Chr2	295	14700001	14750000	3	2.44353658536585	1577	Hybrids_F2
Chr2	296	14750001	14800000	2	2.47451219512195	1577	Hybrids_F2
Chr2	297	14800001	14850000	3	2.47451219512195	1577	Hybrids_F2
Chr2	298	14850001	14900000	5	2.42817073170732	1577	Hybrids_F2
Chr2	299	14900001	14950000	4	2.50548780487805	1577	Hybrids_F2
Chr2	300	14950001	15000000	2	2.50548780487805	1577	Hybrids_F2
Chr2	301	15000001	15050000	4	2.53646341463415	1577	Hybrids_F2
Chr2	302	15050001	15100000	8	2.53646341463415	1577	Hybrids_F2
Chr2	303	15100001	15150000	10	2.62926829268293	1577	Hybrids_F2
Chr2	304	15150001	15200000	12	2.66012195121951	1577	Hybrids_F2
Chr2	305	15200001	15250000	2	2.76841463414634	1577	Hybrids_F2
Chr2	306	15250001	15300000	4	2.86121951219512	1577	Hybrids_F2
Chr2	307	15300001	15350000	3	2.87670731707317	1577	Hybrids_F2
Chr2	308	15350001	15400000	4	2.90756097560976	1577	Hybrids_F2
Chr2	309	15400001	15450000	2	2.87658536585366	1577	Hybrids_F2
Chr2	310	15450001	15500000	3	2.93841463414634	1577	Hybrids_F2
Chr2	311	15500001	15550000	9	3.01573170731707	1577	Hybrids_F2
Chr2	312	15550001	15600000	6	3.06219512195122	1577	Hybrids_F2
Chr2	313	15600001	15650000	3	3.155	1577	Hybrids_F2
Chr2	314	15650001	15700000	5	3.155	1577	Hybrids_F2
Chr2	315	15700001	15750000	5	3.21682926829268	1577	Hybrids_F2
Chr2	316	15750001	15800000	7	3.34060975609756	1577	Hybrids_F2
Chr2	317	15800001	15850000	2	3.40243902439024	1577	Hybrids_F2
Chr2	318	15850001	15900000	2	3.47987804878049	1577	Hybrids_F2
Chr2	319	15900001	15950000	7	3.46439024390244	1577	Hybrids_F2
Chr2	320	15950001	16000000	8	3.40256097560976	1577	Hybrids_F2
Chr2	321	16000001	16050000	5	3.43341463414634	1577	Hybrids_F2
Chr2	322	16050001	16100000	3	3.43341463414634	1577	Hybrids_F2
Chr2	323	16100001	16150000	7	3.3559756097561	1577	Hybrids_F2
Chr2	324	16150001	16200000	4	3.26317073170732	1577	Hybrids_F2
Chr2	325	16200001	16250000	8	3.18585365853659	1577	Hybrids_F2
Chr2	326	16250001	16300000	7	3.15487804878049	1577	Hybrids_F2
Chr2	327	16300001	16350000	5	3.13939024390244	1577	Hybrids_F2
Chr2	328	16350001	16400000	4	3.17036585365854	1577	Hybrids_F2
Chr2	329	16400001	16450000	3	3.15487804878049	1577	Hybrids_F2
Chr2	330	16450001	16500000	5	3.24768292682927	1577	Hybrids_F2
Chr2	331	16500001	16550000	7	3.27865853658537	1577	Hybrids_F2
Chr2	332	16550001	16600000	8	3.155	1577	Hybrids_F2
Chr2	333	16600001	16650000	7	3.1240243902439	1577	Hybrids_F2
Chr2	334	16650001	16700000	5	3.17048780487805	1577	Hybrids_F2
Chr2	335	16700001	16750000	5	3.23231707317073	1577	Hybrids_F2
Chr2	336	16750001	16800000	11	3.26329268292683	1577	Hybrids_F2
Chr2	337	16800001	16850000	6	3.1859756097561	1577	Hybrids_F2
Chr2	338	16850001	16900000	8	3.24780487804878	1577	Hybrids_F2
Chr2	339	16900001	16950000	4	3.29414634146342	1577	Hybrids_F2
Chr2	340	16950001	17000000	0	3.325	1577	Hybrids_F2
Chr2	341	17000001	17050000	4	3.27853658536585	1577	Hybrids_F2
Chr2	342	17050001	17100000	4	3.26304878048781	1577	Hybrids_F2
Chr2	343	17100001	17150000	3	3.27853658536585	1577	Hybrids_F2
Chr2	344	17150001	17200000	4	3.23207317073171	1577	Hybrids_F2
Chr2	345	17200001	17250000	7	3.26304878048781	1577	Hybrids_F2
Chr2	346	17250001	17300000	0	3.21658536585366	1577	Hybrids_F2
Chr2	347	17300001	17350000	3	3.29390243902439	1577	Hybrids_F2
Chr2	348	17350001	17400000	5	3.32487804878049	1577	Hybrids_F2
Chr2	349	17400001	17450000	3	3.37134146341464	1577	Hybrids_F2
Chr2	350	17450001	17500000	8	3.47963414634146	1577	Hybrids_F2
Chr2	351	17500001	17550000	5	3.46414634146342	1577	Hybrids_F2
Chr2	352	17550001	17600000	1	3.51048780487805	1577	Hybrids_F2
Chr2	353	17600001	17650000	4	3.60329268292683	1577	Hybrids_F2
Chr2	354	17650001	17700000	6	3.55682926829268	1577	Hybrids_F2
Chr2	355	17700001	17750000	9	3.64963414634146	1577	Hybrids_F2
Chr2	356	17750001	17800000	7	3.69609756097561	1577	Hybrids_F2
Chr2	357	17800001	17850000	2	3.69609756097561	1577	Hybrids_F2
Chr2	358	17850001	17900000	6	3.66512195121951	1577	Hybrids_F2
Chr2	359	17900001	17950000	5	3.60317073170732	1577	Hybrids_F2
Chr2	360	17950001	18000000	9	3.66512195121951	1577	Hybrids_F2
Chr2	361	18000001	18050000	5	3.9590243902439	1577	Hybrids_F2
Chr2	362	18050001	18100000	4	4.03634146341463	1577	Hybrids_F2
Chr2	363	18100001	18150000	4	4.05182926829268	1577	Hybrids_F2
Chr2	364	18150001	18200000	4	4.09829268292683	1577	Hybrids_F2
Chr2	365	18200001	18250000	6	4.16024390243902	1577	Hybrids_F2
Chr2	366	18250001	18300000	5	4.17573170731707	1577	Hybrids_F2
Chr2	367	18300001	18350000	12	4.2530487804878	1577	Hybrids_F2
Chr2	368	18350001	18400000	7	4.315	1577	Hybrids_F2
Chr2	369	18400001	18450000	7	4.29951219512195	1577	Hybrids_F2
Chr2	370	18450001	18500000	10	4.42329268292683	1577	Hybrids_F2
Chr2	371	18500001	18550000	4	4.36134146341464	1577	Hybrids_F2
Chr2	372	18550001	18600000	10	4.33036585365854	1577	Hybrids_F2
Chr2	373	18600001	18650000	14	4.33036585365854	1577	Hybrids_F2
Chr2	374	18650001	18700000	4	4.26853658536585	1577	Hybrids_F2
Chr2	375	18700001	18750000	11	4.26853658536585	1577	Hybrids_F2
Chr2	376	18750001	18800000	8	4.26853658536585	1577	Hybrids_F2
Chr2	377	18800001	18850000	11	4.26853658536585	1577	Hybrids_F2
Chr2	378	18850001	18900000	4	4.26853658536585	1577	Hybrids_F2
Chr2	379	18900001	18950000	4	4.26853658536585	1577	Hybrids_F2
Chr2	380	18950001	19000000	8	4.26853658536585	1577	Hybrids_F2
Chr2	381	19000001	19050000	19	4.26853658536585	1577	Hybrids_F2
Chr2	382	19050001	19100000	9	4.26853658536585	1577	Hybrids_F2
Chr2	383	19100001	19150000	5	4.26853658536585	1577	Hybrids_F2
Chr2	384	19150001	19200000	6	4.26853658536585	1577	Hybrids_F2
Chr2	385	19200001	19250000	8	4.26853658536585	1577	Hybrids_F2
Chr2	386	19250001	19300000	8	4.26853658536585	1577	Hybrids_F2
Chr2	387	19300001	19350000	5	4.26853658536585	1577	Hybrids_F2
[truncated: 2,771 more rows]
