# Supplementary material for: The megabase-scale crossover landscape is largely independent of sequence divergence
Source: Nat Commun. 2022 Jul 2;13:3828. doi: 10.1038/s41467-022-31509-8 (PMC9250513; doi:10.1038/s41467-022-31509-8)
Supplement: Supplementary file 10 — Source Data [file 41467_2022_31509_MOESM10_ESM.zip › Source_Data/SupplementaryFigure6.co_interval_length.depths.Hybrid_F1.txt]

sample	accession	co_interval	sex	depths	cov
Plate1_A1	Hybrid_F1	8953	Female	8.98	0.153995
Plate1_A1	Hybrid_F1	121	Female	8.98	0.153995
Plate1_A1	Hybrid_F1	10528	Female	8.98	0.153995
Plate1_A10	Hybrid_F1	744	Female	5.92	0.164638
Plate1_A10	Hybrid_F1	951	Female	5.92	0.164638
Plate1_A10	Hybrid_F1	543	Female	5.92	0.164638
Plate1_A11	Hybrid_F1	181	Female	6	0.159812
Plate1_A11	Hybrid_F1	949	Female	6	0.159812
Plate1_A11	Hybrid_F1	78	Female	6	0.159812
Plate1_A12	Hybrid_F1	695	Female	5.16	0.161014
Plate1_A12	Hybrid_F1	129	Female	5.16	0.161014
Plate1_A2	Hybrid_F1	382	Female	5.02	0.172681
Plate1_A4	Hybrid_F1	678	Female	5.11	0.168071
Plate1_A4	Hybrid_F1	2327	Female	5.11	0.168071
Plate1_A4	Hybrid_F1	165	Female	5.11	0.168071
Plate1_A6	Hybrid_F1	455	Female	5.64	0.168099
Plate1_A6	Hybrid_F1	768	Female	5.64	0.168099
Plate1_A7	Hybrid_F1	3562	Female	6.13	0.156726
Plate1_A7	Hybrid_F1	66	Female	6.13	0.156726
Plate1_A7	Hybrid_F1	6994	Female	6.13	0.156726
Plate1_A8	Hybrid_F1	34	Female	5.58	0.162102
Plate1_A8	Hybrid_F1	755	Female	5.58	0.162102
Plate1_A9	Hybrid_F1	1110	Female	6.91	0.157207
Plate1_A9	Hybrid_F1	5	Female	6.91	0.157207
Plate1_A9	Hybrid_F1	43	Female	6.91	0.157207
Plate1_B1	Hybrid_F1	231	Female	5.25	0.172978
Plate1_B1	Hybrid_F1	871	Female	5.25	0.172978
Plate1_B1	Hybrid_F1	887	Female	5.25	0.172978
Plate1_B11	Hybrid_F1	16	Female	5.79	0.18178
Plate1_B12	Hybrid_F1	5	Female	5.48	0.170095
Plate1_B2	Hybrid_F1	1076	Female	5.98	0.167975
Plate1_B2	Hybrid_F1	4010	Female	5.98	0.167975
Plate1_B2	Hybrid_F1	3935	Female	5.98	0.167975
Plate1_B2	Hybrid_F1	400	Female	5.98	0.167975
Plate1_B2	Hybrid_F1	6038	Female	5.98	0.167975
Plate1_B4	Hybrid_F1	914	Female	6.79	0.164587
Plate1_B4	Hybrid_F1	200	Female	6.79	0.164587
Plate1_B6	Hybrid_F1	60	Female	5.88	0.1641
Plate1_B6	Hybrid_F1	214	Female	5.88	0.1641
Plate1_B6	Hybrid_F1	261	Female	5.88	0.1641
Plate1_B7	Hybrid_F1	4268	Female	6.12	0.168794
Plate1_B8	Hybrid_F1	982	Female	5.61	0.18025
Plate1_B8	Hybrid_F1	197	Female	5.61	0.18025
Plate1_B8	Hybrid_F1	2086	Female	5.61	0.18025
Plate1_B8	Hybrid_F1	197	Female	5.61	0.18025
Plate1_B9	Hybrid_F1	35	Female	6.45	0.164181
Plate1_B9	Hybrid_F1	120	Female	6.45	0.164181
Plate1_B9	Hybrid_F1	530	Female	6.45	0.164181
Plate1_C1	Hybrid_F1	16	Female	6.23	0.15943
Plate1_C1	Hybrid_F1	121	Female	6.23	0.15943
Plate1_C1	Hybrid_F1	3394	Female	6.23	0.15943
Plate1_C1	Hybrid_F1	974	Female	6.23	0.15943
Plate1_C10	Hybrid_F1	6849	Female	5.73	0.168435
Plate1_C11	Hybrid_F1	2365	Female	6.15	0.163819
Plate1_C11	Hybrid_F1	2861	Female	6.15	0.163819
Plate1_C11	Hybrid_F1	160	Female	6.15	0.163819
Plate1_C12	Hybrid_F1	2080	Female	6.45	0.162554
Plate1_C12	Hybrid_F1	298	Female	6.45	0.162554
Plate1_C12	Hybrid_F1	640	Female	6.45	0.162554
Plate1_C2	Hybrid_F1	8	Female	6.4	0.16031
Plate1_C2	Hybrid_F1	20	Female	6.4	0.16031
Plate1_C2	Hybrid_F1	845	Female	6.4	0.16031
Plate1_C2	Hybrid_F1	805	Female	6.4	0.16031
Plate1_C2	Hybrid_F1	231	Female	6.4	0.16031
Plate1_C3	Hybrid_F1	1445	Female	6.23	0.159845
Plate1_C3	Hybrid_F1	438	Female	6.23	0.159845
Plate1_C3	Hybrid_F1	2375	Female	6.23	0.159845
Plate1_C3	Hybrid_F1	25	Female	6.23	0.159845
Plate1_C7	Hybrid_F1	69	Female	5.59	0.175858
Plate1_C8	Hybrid_F1	387	Female	5.51	0.169545
Plate1_C8	Hybrid_F1	1316	Female	5.51	0.169545
Plate1_C8	Hybrid_F1	698	Female	5.51	0.169545
Plate1_C8	Hybrid_F1	432	Female	5.51	0.169545
Plate1_C8	Hybrid_F1	1657	Female	5.51	0.169545
Plate1_C9	Hybrid_F1	1417	Female	6.25	0.177897
Plate1_C9	Hybrid_F1	1400	Female	6.25	0.177897
Plate1_C9	Hybrid_F1	327	Female	6.25	0.177897
Plate1_D10	Hybrid_F1	2714	Female	5.83	0.166957
Plate1_D10	Hybrid_F1	12287	Female	5.83	0.166957
Plate1_D11	Hybrid_F1	426	Female	6.6	0.164473
Plate1_D11	Hybrid_F1	36	Female	6.6	0.164473
Plate1_D11	Hybrid_F1	592	Female	6.6	0.164473
Plate1_D11	Hybrid_F1	607	Female	6.6	0.164473
Plate1_D12	Hybrid_F1	6434	Female	6.29	0.168598
Plate1_D12	Hybrid_F1	381	Female	6.29	0.168598
Plate1_D12	Hybrid_F1	656	Female	6.29	0.168598
Plate1_D12	Hybrid_F1	2314	Female	6.29	0.168598
Plate1_D2	Hybrid_F1	9375	Female	5.87	0.174721
Plate1_D2	Hybrid_F1	310	Female	5.87	0.174721
Plate1_D2	Hybrid_F1	933	Female	5.87	0.174721
Plate1_D3	Hybrid_F1	743	Female	5.79	0.169494
Plate1_D3	Hybrid_F1	1562	Female	5.79	0.169494
Plate1_D3	Hybrid_F1	142	Female	5.79	0.169494
Plate1_D3	Hybrid_F1	1474	Female	5.79	0.169494
Plate1_D4	Hybrid_F1	3037	Female	6.71	0.168404
Plate1_D4	Hybrid_F1	321	Female	6.71	0.168404
Plate1_D4	Hybrid_F1	531	Female	6.71	0.168404
Plate1_D4	Hybrid_F1	628	Female	6.71	0.168404
Plate1_D6	Hybrid_F1	696	Female	7.84	0.157469
Plate1_D6	Hybrid_F1	9	Female	7.84	0.157469
Plate1_D6	Hybrid_F1	505	Female	7.84	0.157469
Plate1_D7	Hybrid_F1	2792	Female	6.69	0.161642
Plate1_D8	Hybrid_F1	790	Female	6.54	0.162674
Plate1_D8	Hybrid_F1	268	Female	6.54	0.162674
Plate1_D8	Hybrid_F1	3156	Female	6.54	0.162674
Plate1_D8	Hybrid_F1	1278	Female	6.54	0.162674
Plate1_D9	Hybrid_F1	3046	Female	6.62	0.160101
Plate1_D9	Hybrid_F1	429	Female	6.62	0.160101
Plate1_D9	Hybrid_F1	3636	Female	6.62	0.160101
Plate1_E1	Hybrid_F1	1159	Female	6.52	0.159585
Plate1_E1	Hybrid_F1	23	Female	6.52	0.159585
Plate1_E1	Hybrid_F1	1301	Female	6.52	0.159585
Plate1_E1	Hybrid_F1	7	Female	6.52	0.159585
Plate1_E10	Hybrid_F1	279	Female	6.04	0.167024
Plate1_E10	Hybrid_F1	2028	Female	6.04	0.167024
Plate1_E10	Hybrid_F1	66	Female	6.04	0.167024
Plate1_E10	Hybrid_F1	1324	Female	6.04	0.167024
Plate1_E11	Hybrid_F1	199	Female	6.05	0.163892
Plate1_E11	Hybrid_F1	924	Female	6.05	0.163892
Plate1_E11	Hybrid_F1	219	Female	6.05	0.163892
Plate1_E11	Hybrid_F1	572	Female	6.05	0.163892
Plate1_E12	Hybrid_F1	190	Female	5.45	0.171315
Plate1_E12	Hybrid_F1	1132	Female	5.45	0.171315
Plate1_E2	Hybrid_F1	11251	Female	5.78	0.168978
Plate1_E2	Hybrid_F1	1072	Female	5.78	0.168978
Plate1_E5	Hybrid_F1	31	Female	7.17	0.159828
Plate1_E5	Hybrid_F1	3961	Female	7.17	0.159828
Plate1_E6	Hybrid_F1	856	Female	6.06	0.162689
Plate1_E7	Hybrid_F1	738	Female	6.4	0.165358
Plate1_E7	Hybrid_F1	90	Female	6.4	0.165358
Plate1_E7	Hybrid_F1	1726	Female	6.4	0.165358
Plate1_E7	Hybrid_F1	157	Female	6.4	0.165358
Plate1_E7	Hybrid_F1	7	Female	6.4	0.165358
Plate1_E8	Hybrid_F1	587	Female	6.34	0.162825
Plate1_E8	Hybrid_F1	218	Female	6.34	0.162825
Plate1_E9	Hybrid_F1	4838	Female	6.37	0.161046
Plate1_E9	Hybrid_F1	381	Female	6.37	0.161046
Plate1_E9	Hybrid_F1	365	Female	6.37	0.161046
Plate1_F1	Hybrid_F1	1995	Female	6.17	0.174325
Plate1_F1	Hybrid_F1	1907	Female	6.17	0.174325
Plate1_F10	Hybrid_F1	1751	Female	6.15	0.164731
Plate1_F11	Hybrid_F1	25	Female	5.54	0.17277
Plate1_F11	Hybrid_F1	557	Female	5.54	0.17277
Plate1_F2	Hybrid_F1	1	Female	6.13	0.163753
Plate1_F3	Hybrid_F1	490	Female	7.9	0.158102
Plate1_F3	Hybrid_F1	878	Female	7.9	0.158102
Plate1_F3	Hybrid_F1	464	Female	7.9	0.158102
Plate1_F4	Hybrid_F1	1271	Female	6.16	0.17271
Plate1_F4	Hybrid_F1	359	Female	6.16	0.17271
Plate1_F4	Hybrid_F1	388	Female	6.16	0.17271
Plate1_F6	Hybrid_F1	90	Female	7.08	0.159904
Plate1_F7	Hybrid_F1	1025	Female	6	0.167485
Plate1_F7	Hybrid_F1	1227	Female	6	0.167485
Plate1_F7	Hybrid_F1	15871	Female	6	0.167485
Plate1_F8	Hybrid_F1	44	Female	5.96	0.161279
Plate1_F8	Hybrid_F1	142	Female	5.96	0.161279
Plate1_F8	Hybrid_F1	862	Female	5.96	0.161279
Plate1_F8	Hybrid_F1	90	Female	5.96	0.161279
Plate1_F9	Hybrid_F1	708	Female	6.55	0.159973
Plate1_G1	Hybrid_F1	312	Female	5.95	0.164657
Plate1_G1	Hybrid_F1	581	Female	5.95	0.164657
Plate1_G1	Hybrid_F1	188	Female	5.95	0.164657
Plate1_G1	Hybrid_F1	2280	Female	5.95	0.164657
Plate1_G10	Hybrid_F1	3982	Female	6.63	0.164068
Plate1_G11	Hybrid_F1	2215	Female	6.35	0.15775
Plate1_G12	Hybrid_F1	1115	Female	7.08	0.162442
Plate1_G12	Hybrid_F1	373	Female	7.08	0.162442
Plate1_G2	Hybrid_F1	704	Female	6.31	0.164059
Plate1_G2	Hybrid_F1	335	Female	6.31	0.164059
Plate1_G2	Hybrid_F1	2526	Female	6.31	0.164059
Plate1_G3	Hybrid_F1	172	Female	7.19	0.156641
Plate1_G3	Hybrid_F1	5821	Female	7.19	0.156641
Plate1_G4	Hybrid_F1	231	Female	5.43	0.168469
Plate1_G4	Hybrid_F1	2076	Female	5.43	0.168469
Plate1_G4	Hybrid_F1	51	Female	5.43	0.168469
Plate1_G7	Hybrid_F1	92	Female	5.81	0.172387
Plate1_G7	Hybrid_F1	1573	Female	5.81	0.172387
Plate1_G7	Hybrid_F1	1717	Female	5.81	0.172387
Plate1_G8	Hybrid_F1	1216	Female	5.79	0.165419
Plate1_G8	Hybrid_F1	742	Female	5.79	0.165419
Plate1_G9	Hybrid_F1	214	Female	7.53	0.15687
Plate1_G9	Hybrid_F1	91	Female	7.53	0.15687
Plate1_G9	Hybrid_F1	177	Female	7.53	0.15687
Plate1_G9	Hybrid_F1	3716	Female	7.53	0.15687
Plate1_G9	Hybrid_F1	831	Female	7.53	0.15687
Plate1_H2	Hybrid_F1	68	Female	5.62	0.166163
Plate1_H3	Hybrid_F1	6008	Female	6.69	0.159887
Plate1_H3	Hybrid_F1	1335	Female	6.69	0.159887
Plate1_H3	Hybrid_F1	142	Female	6.69	0.159887
Plate1_H3	Hybrid_F1	4585	Female	6.69	0.159887
Plate1_H5	Hybrid_F1	87	Female	6.63	0.164343
Plate1_H5	Hybrid_F1	177	Female	6.63	0.164343
Plate2_A1	Hybrid_F1	236	Female	9.57	0.141673
Plate2_A1	Hybrid_F1	544	Female	9.57	0.141673
Plate2_A1	Hybrid_F1	1247	Female	9.57	0.141673
Plate2_A10	Hybrid_F1	3793	Female	10.33	0.140859
Plate2_A10	Hybrid_F1	1152	Female	10.33	0.140859
Plate2_A10	Hybrid_F1	987	Female	10.33	0.140859
Plate2_A11	Hybrid_F1	369	Female	4.93	0.162392
Plate2_A11	Hybrid_F1	773	Female	4.93	0.162392
Plate2_A11	Hybrid_F1	342	Female	4.93	0.162392
Plate2_A12	Hybrid_F1	702	Female	6.7	0.154337
Plate2_A12	Hybrid_F1	2016	Female	6.7	0.154337
Plate2_A12	Hybrid_F1	31	Female	6.7	0.154337
Plate2_A2	Hybrid_F1	11231	Female	9.48	0.141774
Plate2_A2	Hybrid_F1	2271	Female	9.48	0.141774
Plate2_A3	Hybrid_F1	1040	Female	5.26	0.156516
Plate2_A3	Hybrid_F1	916	Female	5.26	0.156516
Plate2_A3	Hybrid_F1	160	Female	5.26	0.156516
Plate2_A4	Hybrid_F1	3901	Female	9.48	0.141479
Plate2_A4	Hybrid_F1	1174	Female	9.48	0.141479
Plate2_A4	Hybrid_F1	94	Female	9.48	0.141479
Plate2_A4	Hybrid_F1	1196	Female	9.48	0.141479
Plate2_A5	Hybrid_F1	36	Female	4.85	0.175282
Plate2_A5	Hybrid_F1	174	Female	4.85	0.175282
Plate2_A6	Hybrid_F1	375	Female	9.12	0.146963
Plate2_A6	Hybrid_F1	6928	Female	9.12	0.146963
Plate2_A7	Hybrid_F1	69	Female	5.09	0.15824
Plate2_A7	Hybrid_F1	3119	Female	5.09	0.15824
Plate2_A8	Hybrid_F1	1111	Female	5.46	0.157778
Plate2_A8	Hybrid_F1	1784	Female	5.46	0.157778
Plate2_A8	Hybrid_F1	1158	Female	5.46	0.157778
Plate2_B1	Hybrid_F1	1012	Female	5.38	0.159514
Plate2_B1	Hybrid_F1	60	Female	5.38	0.159514
Plate2_B11	Hybrid_F1	1118	Female	5.14	0.172437
Plate2_B11	Hybrid_F1	3065	Female	5.14	0.172437
Plate2_B12	Hybrid_F1	2884	Female	6.81	0.149576
Plate2_B12	Hybrid_F1	251	Female	6.81	0.149576
Plate2_B12	Hybrid_F1	296	Female	6.81	0.149576
Plate2_B2	Hybrid_F1	303	Female	4.98	0.168304
Plate2_B2	Hybrid_F1	81	Female	4.98	0.168304
Plate2_B3	Hybrid_F1	3798	Female	5.7	0.156135
Plate2_B4	Hybrid_F1	4615	Female	9.49	0.142779
Plate2_B4	Hybrid_F1	14649	Female	9.49	0.142779
Plate2_B4	Hybrid_F1	1000	Female	9.49	0.142779
Plate2_B4	Hybrid_F1	326	Female	9.49	0.142779
Plate2_B6	Hybrid_F1	526	Female	4.88	0.163752
Plate2_B6	Hybrid_F1	339	Female	4.88	0.163752
Plate2_B6	Hybrid_F1	983	Female	4.88	0.163752
Plate2_B6	Hybrid_F1	543	Female	4.88	0.163752
Plate2_B8	Hybrid_F1	485	Female	6.69	0.151886
Plate2_B8	Hybrid_F1	346	Female	6.69	0.151886
Plate2_B8	Hybrid_F1	3014	Female	6.69	0.151886
Plate2_B8	Hybrid_F1	4505	Female	6.69	0.151886
Plate2_B9	Hybrid_F1	312	Female	6.17	0.154168
Plate2_B9	Hybrid_F1	1230	Female	6.17	0.154168
Plate2_B9	Hybrid_F1	863	Female	6.17	0.154168
Plate2_B9	Hybrid_F1	1027	Female	6.17	0.154168
Plate2_C1	Hybrid_F1	2357	Female	5.65	0.155132
Plate2_C1	Hybrid_F1	1	Female	5.65	0.155132
Plate2_C1	Hybrid_F1	591	Female	5.65	0.155132
Plate2_C10	Hybrid_F1	1460	Female	7.04	0.157734
Plate2_C10	Hybrid_F1	1080	Female	7.04	0.157734
Plate2_C10	Hybrid_F1	206	Female	7.04	0.157734
Plate2_C2	Hybrid_F1	1055	Female	5.55	0.154359
Plate2_C2	Hybrid_F1	3460	Female	5.55	0.154359
Plate2_C2	Hybrid_F1	1350	Female	5.55	0.154359
Plate2_C3	Hybrid_F1	307	Female	5.81	0.153581
Plate2_C3	Hybrid_F1	2662	Female	5.81	0.153581
Plate2_C4	Hybrid_F1	240	Female	5.43	0.156138
Plate2_C4	Hybrid_F1	106	Female	5.43	0.156138
Plate2_C4	Hybrid_F1	137	Female	5.43	0.156138
Plate2_C5	Hybrid_F1	657	Female	6.2	0.164747
Plate2_C5	Hybrid_F1	4864	Female	6.2	0.164747
Plate2_C5	Hybrid_F1	8	Female	6.2	0.164747
Plate2_C5	Hybrid_F1	768	Female	6.2	0.164747
Plate2_C6	Hybrid_F1	564	Female	6.49	0.147092
Plate2_C7	Hybrid_F1	1249	Female	6.36	0.15054
Plate2_C7	Hybrid_F1	215	Female	6.36	0.15054
Plate2_C7	Hybrid_F1	55	Female	6.36	0.15054
Plate2_C7	Hybrid_F1	874	Female	6.36	0.15054
Plate2_C7	Hybrid_F1	7841	Female	6.36	0.15054
Plate2_C8	Hybrid_F1	467	Female	6.28	0.153395
Plate2_C9	Hybrid_F1	228	Female	4.84	0.167171
Plate2_C9	Hybrid_F1	8613	Female	4.84	0.167171
Plate2_D1	Hybrid_F1	2462	Female	6.12	0.152246
Plate2_D1	Hybrid_F1	807	Female	6.12	0.152246
Plate2_D10	Hybrid_F1	75	Female	6.75	0.15783
Plate2_D10	Hybrid_F1	1193	Female	6.75	0.15783
Plate2_D11	Hybrid_F1	3569	Female	6.78	0.150813
Plate2_D11	Hybrid_F1	14115	Female	6.78	0.150813
Plate2_D11	Hybrid_F1	2840	Female	6.78	0.150813
Plate2_D11	Hybrid_F1	852	Female	6.78	0.150813
Plate2_D12	Hybrid_F1	3548	Female	6.35	0.152672
Plate2_D12	Hybrid_F1	161	Female	6.35	0.152672
Plate2_D12	Hybrid_F1	794	Female	6.35	0.152672
Plate2_D2	Hybrid_F1	271	Female	5.64	0.152758
Plate2_D2	Hybrid_F1	54	Female	5.64	0.152758
Plate2_D3	Hybrid_F1	1099	Female	6.29	0.14994
Plate2_D3	Hybrid_F1	973	Female	6.29	0.14994
Plate2_D4	Hybrid_F1	2456	Female	10.33	0.142907
Plate2_D4	Hybrid_F1	6187	Female	10.33	0.142907
Plate2_D5	Hybrid_F1	726	Female	8.25	0.158521
Plate2_D5	Hybrid_F1	6671	Female	8.25	0.158521
Plate2_D5	Hybrid_F1	2053	Female	8.25	0.158521
Plate2_D5	Hybrid_F1	101	Female	8.25	0.158521
Plate2_D5	Hybrid_F1	1233	Female	8.25	0.158521
Plate2_D7	Hybrid_F1	244	Female	5.95	0.15924
Plate2_D7	Hybrid_F1	93	Female	5.95	0.15924
Plate2_D7	Hybrid_F1	19085	Female	5.95	0.15924
Plate2_D7	Hybrid_F1	261	Female	5.95	0.15924
Plate2_D8	Hybrid_F1	1444	Female	6.69	0.157381
Plate2_D8	Hybrid_F1	6920	Female	6.69	0.157381
Plate2_D8	Hybrid_F1	4655	Female	6.69	0.157381
Plate2_D8	Hybrid_F1	651	Female	6.69	0.157381
Plate2_D9	Hybrid_F1	492	Female	6.16	0.150269
Plate2_D9	Hybrid_F1	185	Female	6.16	0.150269
Plate2_D9	Hybrid_F1	1414	Female	6.16	0.150269
Plate2_E1	Hybrid_F1	1583	Female	9	0.157555
Plate2_E1	Hybrid_F1	12	Female	9	0.157555
Plate2_E1	Hybrid_F1	900	Female	9	0.157555
Plate2_E1	Hybrid_F1	6390	Female	9	0.157555
Plate2_E10	Hybrid_F1	441	Female	6.16	0.154805
Plate2_E10	Hybrid_F1	3931	Female	6.16	0.154805
Plate2_E11	Hybrid_F1	11889	Female	8.12	0.150384
Plate2_E12	Hybrid_F1	406	Female	6.01	0.156179
Plate2_E12	Hybrid_F1	8101	Female	6.01	0.156179
Plate2_E12	Hybrid_F1	908	Female	6.01	0.156179
Plate2_E2	Hybrid_F1	401	Female	5.43	0.160068
Plate2_E2	Hybrid_F1	39	Female	5.43	0.160068
Plate2_E3	Hybrid_F1	495	Female	5.2	0.159629
Plate2_E4	Hybrid_F1	2663	Female	6.94	0.14525
Plate2_E4	Hybrid_F1	465	Female	6.94	0.14525
Plate2_E5	Hybrid_F1	81	Female	6.99	0.159408
Plate2_E5	Hybrid_F1	287	Female	6.99	0.159408
Plate2_E5	Hybrid_F1	5224	Female	6.99	0.159408
Plate2_E5	Hybrid_F1	2178	Female	6.99	0.159408
Plate2_E6	Hybrid_F1	194	Female	5.8	0.158501
Plate2_E6	Hybrid_F1	465	Female	5.8	0.158501
Plate2_E7	Hybrid_F1	5138	Female	6.89	0.149741
Plate2_E7	Hybrid_F1	239	Female	6.89	0.149741
Plate2_E7	Hybrid_F1	1151	Female	6.89	0.149741
Plate2_E7	Hybrid_F1	14287	Female	6.89	0.149741
Plate2_E8	Hybrid_F1	61	Female	7.11	0.149232
Plate2_E8	Hybrid_F1	379	Female	7.11	0.149232
Plate2_E8	Hybrid_F1	354	Female	7.11	0.149232
Plate2_E8	Hybrid_F1	465	Female	7.11	0.149232
Plate2_E9	Hybrid_F1	3169	Female	5.84	0.154749
Plate2_E9	Hybrid_F1	789	Female	5.84	0.154749
Plate2_E9	Hybrid_F1	583	Female	5.84	0.154749
Plate2_E9	Hybrid_F1	3553	Female	5.84	0.154749
Plate2_E9	Hybrid_F1	128	Female	5.84	0.154749
Plate2_F1	Hybrid_F1	1917	Female	5.59	0.157724
Plate2_F1	Hybrid_F1	100	Female	5.59	0.157724
Plate2_F1	Hybrid_F1	45	Female	5.59	0.157724
Plate2_F10	Hybrid_F1	82	Female	5.99	0.162101
Plate2_F10	Hybrid_F1	1721	Female	5.99	0.162101
Plate2_F11	Hybrid_F1	6743	Female	7.35	0.15547
Plate2_F11	Hybrid_F1	1746	Female	7.35	0.15547
Plate2_F11	Hybrid_F1	1247	Female	7.35	0.15547
Plate2_F11	Hybrid_F1	24	Female	7.35	0.15547
Plate2_F11	Hybrid_F1	885	Female	7.35	0.15547
Plate2_F2	Hybrid_F1	214	Female	5.48	0.158553
Plate2_F2	Hybrid_F1	89	Female	5.48	0.158553
Plate2_F2	Hybrid_F1	296	Female	5.48	0.158553
Plate2_F2	Hybrid_F1	606	Female	5.48	0.158553
Plate2_F3	Hybrid_F1	178	Female	5.6	0.153604
Plate2_F3	Hybrid_F1	8	Female	5.6	0.153604
Plate2_F3	Hybrid_F1	174	Female	5.6	0.153604
Plate2_F3	Hybrid_F1	356	Female	5.6	0.153604
Plate2_F4	Hybrid_F1	1268	Female	6.23	0.152136
Plate2_F4	Hybrid_F1	543	Female	6.23	0.152136
Plate2_F6	Hybrid_F1	3371	Female	6.03	0.152828
Plate2_F6	Hybrid_F1	15	Female	6.03	0.152828
Plate2_F6	Hybrid_F1	1975	Female	6.03	0.152828
Plate2_F6	Hybrid_F1	315	Female	6.03	0.152828
Plate2_F7	Hybrid_F1	378	Female	5.31	0.154633
Plate2_F7	Hybrid_F1	32	Female	5.31	0.154633
Plate2_F7	Hybrid_F1	93	Female	5.31	0.154633
Plate2_F7	Hybrid_F1	224	Female	5.31	0.154633
Plate2_F8	Hybrid_F1	10156	Female	10.76	0.14093
Plate2_F8	Hybrid_F1	3356	Female	10.76	0.14093
Plate2_F9	Hybrid_F1	310	Female	6	0.150938
Plate2_F9	Hybrid_F1	6	Female	6	0.150938
Plate2_F9	Hybrid_F1	846	Female	6	0.150938
Plate2_F9	Hybrid_F1	203	Female	6	0.150938
Plate2_G10	Hybrid_F1	1828	Female	6.45	0.16165
Plate2_G10	Hybrid_F1	1911	Female	6.45	0.16165
Plate2_G11	Hybrid_F1	606	Female	6.47	0.155555
Plate2_G11	Hybrid_F1	196	Female	6.47	0.155555
Plate2_G11	Hybrid_F1	3903	Female	6.47	0.155555
Plate2_G2	Hybrid_F1	1087	Female	5.91	0.157976
Plate2_G2	Hybrid_F1	108	Female	5.91	0.157976
Plate2_G3	Hybrid_F1	1521	Female	6.22	0.15217
Plate2_G3	Hybrid_F1	1295	Female	6.22	0.15217
Plate2_G3	Hybrid_F1	18976	Female	6.22	0.15217
Plate2_G3	Hybrid_F1	1690	Female	6.22	0.15217
Plate2_G4	Hybrid_F1	3969	Female	6.44	0.153057
Plate2_G4	Hybrid_F1	1139	Female	6.44	0.153057
Plate2_G4	Hybrid_F1	601	Female	6.44	0.153057
Plate2_G5	Hybrid_F1	21586	Female	6.49	0.164079
Plate2_G7	Hybrid_F1	550	Female	6.8	0.149901
Plate2_G7	Hybrid_F1	1942	Female	6.8	0.149901
Plate2_G8	Hybrid_F1	235	Female	8.32	0.150559
Plate2_G9	Hybrid_F1	414	Female	6.54	0.150879
Plate2_G9	Hybrid_F1	598	Female	6.54	0.150879
Plate2_H1	Hybrid_F1	1328	Female	4.85	0.164584
Plate2_H1	Hybrid_F1	1092	Female	4.85	0.164584
Plate2_H1	Hybrid_F1	14076	Female	4.85	0.164584
Plate2_H1	Hybrid_F1	3801	Female	4.85	0.164584
Plate2_H10	Hybrid_F1	32	Female	4.82	0.167415
Plate2_H10	Hybrid_F1	786	Female	4.82	0.167415
Plate2_H10	Hybrid_F1	878	Female	4.82	0.167415
Plate2_H11	Hybrid_F1	130	Female	6.28	0.150904
Plate2_H3	Hybrid_F1	19695	Female	5.11	0.160105
Plate2_H4	Hybrid_F1	1	Female	5.15	0.156966
Plate2_H4	Hybrid_F1	256	Female	5.15	0.156966
Plate2_H4	Hybrid_F1	199	Female	5.15	0.156966
Plate2_H4	Hybrid_F1	1868	Female	5.15	0.156966
Plate2_H5	Hybrid_F1	8634	Female	5.22	0.17316
Plate2_H5	Hybrid_F1	118	Female	5.22	0.17316
Plate2_H5	Hybrid_F1	136	Female	5.22	0.17316
Plate2_H6	Hybrid_F1	80	Female	9.77	0.141574
Plate2_H7	Hybrid_F1	344	Female	5.41	0.151866
Plate2_H7	Hybrid_F1	116	Female	5.41	0.151866
Plate2_H7	Hybrid_F1	93	Female	5.41	0.151866
Plate2_H8	Hybrid_F1	155	Female	5.52	0.153111
Plate2_H8	Hybrid_F1	424	Female	5.52	0.153111
Plate2_H8	Hybrid_F1	143	Female	5.52	0.153111
Plate2_H9	Hybrid_F1	1601	Female	4.85	0.159159
Plate2_H9	Hybrid_F1	976	Female	4.85	0.159159
Plate2_H9	Hybrid_F1	1242	Female	4.85	0.159159
Plate2_H9	Hybrid_F1	3125	Female	4.85	0.159159
Plate3_A1	Hybrid_F1	32	Female	9.27	0.142769
Plate3_A1	Hybrid_F1	135	Female	9.27	0.142769
Plate3_A1	Hybrid_F1	6756	Female	9.27	0.142769
Plate3_A1	Hybrid_F1	790	Female	9.27	0.142769
Plate3_A10	Hybrid_F1	641	Male	5.86	0.151899
Plate3_A10	Hybrid_F1	3646	Male	5.86	0.151899
Plate3_A10	Hybrid_F1	55	Male	5.86	0.151899
Plate3_A10	Hybrid_F1	337	Male	5.86	0.151899
Plate3_A10	Hybrid_F1	685	Male	5.86	0.151899
Plate3_A11	Hybrid_F1	215	Male	6.55	0.147938
Plate3_A11	Hybrid_F1	4971	Male	6.55	0.147938
Plate3_A11	Hybrid_F1	1637	Male	6.55	0.147938
Plate3_A11	Hybrid_F1	78	Male	6.55	0.147938
Plate3_A12	Hybrid_F1	2846	Male	5.92	0.155803
Plate3_A12	Hybrid_F1	2200	Male	5.92	0.155803
Plate3_A12	Hybrid_F1	185	Male	5.92	0.155803
Plate3_A12	Hybrid_F1	24	Male	5.92	0.155803
Plate3_A2	Hybrid_F1	598	Female	6.86	0.145728
Plate3_A2	Hybrid_F1	95	Female	6.86	0.145728
Plate3_A2	Hybrid_F1	321	Female	6.86	0.145728
Plate3_A3	Hybrid_F1	1455	Female	6.65	0.149133
Plate3_A3	Hybrid_F1	177	Female	6.65	0.149133
Plate3_A3	Hybrid_F1	1431	Female	6.65	0.149133
Plate3_A4	Hybrid_F1	870	Female	5.98	0.154407
Plate3_A4	Hybrid_F1	493	Female	5.98	0.154407
Plate3_A4	Hybrid_F1	4832	Female	5.98	0.154407
Plate3_A4	Hybrid_F1	547	Female	5.98	0.154407
Plate3_A5	Hybrid_F1	894	Female	7.58	0.149294
Plate3_A5	Hybrid_F1	1813	Female	7.58	0.149294
Plate3_A6	Hybrid_F1	2007	Male	6.49	0.150221
Plate3_A6	Hybrid_F1	392	Male	6.49	0.150221
Plate3_A6	Hybrid_F1	27	Male	6.49	0.150221
Plate3_A6	Hybrid_F1	3255	Male	6.49	0.150221
Plate3_A6	Hybrid_F1	2779	Male	6.49	0.150221
Plate3_A6	Hybrid_F1	1349	Male	6.49	0.150221
Plate3_A6	Hybrid_F1	24	Male	6.49	0.150221
Plate3_A7	Hybrid_F1	143	Male	6.25	0.157785
Plate3_A7	Hybrid_F1	132	Male	6.25	0.157785
Plate3_A7	Hybrid_F1	300	Male	6.25	0.157785
Plate3_A7	Hybrid_F1	683	Male	6.25	0.157785
Plate3_A7	Hybrid_F1	18005	Male	6.25	0.157785
Plate3_A7	Hybrid_F1	2138	Male	6.25	0.157785
Plate3_A8	Hybrid_F1	160	Male	5.34	0.159264
Plate3_A8	Hybrid_F1	219	Male	5.34	0.159264
Plate3_A8	Hybrid_F1	1012	Male	5.34	0.159264
Plate3_A8	Hybrid_F1	2946	Male	5.34	0.159264
Plate3_A8	Hybrid_F1	8	Male	5.34	0.159264
Plate3_A8	Hybrid_F1	20	Male	5.34	0.159264
Plate3_A9	Hybrid_F1	277	Male	6.02	0.155968
Plate3_A9	Hybrid_F1	738	Male	6.02	0.155968
Plate3_A9	Hybrid_F1	1849	Male	6.02	0.155968
Plate3_A9	Hybrid_F1	5258	Male	6.02	0.155968
Plate3_A9	Hybrid_F1	450	Male	6.02	0.155968
Plate3_B1	Hybrid_F1	446	Female	7.51	0.148739
Plate3_B1	Hybrid_F1	7051	Female	7.51	0.148739
Plate3_B10	Hybrid_F1	1634	Male	6.12	0.155991
Plate3_B10	Hybrid_F1	3676	Male	6.12	0.155991
Plate3_B10	Hybrid_F1	515	Male	6.12	0.155991
Plate3_B10	Hybrid_F1	867	Male	6.12	0.155991
Plate3_B10	Hybrid_F1	4460	Male	6.12	0.155991
Plate3_B10	Hybrid_F1	450	Male	6.12	0.155991
Plate3_B10	Hybrid_F1	1214	Male	6.12	0.155991
Plate3_B11	Hybrid_F1	3	Male	7.99	0.148859
Plate3_B11	Hybrid_F1	397	Male	7.99	0.148859
Plate3_B11	Hybrid_F1	16850	Male	7.99	0.148859
Plate3_B11	Hybrid_F1	2035	Male	7.99	0.148859
Plate3_B12	Hybrid_F1	257	Male	7.09	0.153516
Plate3_B12	Hybrid_F1	66	Male	7.09	0.153516
Plate3_B12	Hybrid_F1	509	Male	7.09	0.153516
Plate3_B12	Hybrid_F1	147	Male	7.09	0.153516
Plate3_B12	Hybrid_F1	191	Male	7.09	0.153516
Plate3_B2	Hybrid_F1	32	Female	7.39	0.146624
Plate3_B2	Hybrid_F1	177	Female	7.39	0.146624
Plate3_B3	Hybrid_F1	846	Female	7.32	0.148201
Plate3_B3	Hybrid_F1	629	Female	7.32	0.148201
Plate3_B4	Hybrid_F1	874	Female	8.1	0.146346
Plate3_B4	Hybrid_F1	1280	Female	8.1	0.146346
Plate3_B5	Hybrid_F1	1966	Female	9.15	0.149304
Plate3_B5	Hybrid_F1	47	Female	9.15	0.149304
Plate3_B5	Hybrid_F1	1149	Female	9.15	0.149304
Plate3_B5	Hybrid_F1	422	Female	9.15	0.149304
Plate3_B6	Hybrid_F1	1626	Male	6	0.151531
Plate3_B6	Hybrid_F1	100	Male	6	0.151531
Plate3_B6	Hybrid_F1	1112	Male	6	0.151531
Plate3_B6	Hybrid_F1	321	Male	6	0.151531
Plate3_B6	Hybrid_F1	261	Male	6	0.151531
Plate3_B6	Hybrid_F1	270	Male	6	0.151531
Plate3_B7	Hybrid_F1	1511	Male	6.49	0.159457
Plate3_B7	Hybrid_F1	6914	Male	6.49	0.159457
Plate3_B7	Hybrid_F1	410	Male	6.49	0.159457
Plate3_B8	Hybrid_F1	448	Male	6.7	0.160723
Plate3_B8	Hybrid_F1	83	Male	6.7	0.160723
Plate3_B8	Hybrid_F1	901	Male	6.7	0.160723
Plate3_B8	Hybrid_F1	203	Male	6.7	0.160723
Plate3_B8	Hybrid_F1	177	Male	6.7	0.160723
Plate3_B8	Hybrid_F1	3275	Male	6.7	0.160723
Plate3_B8	Hybrid_F1	117	Male	6.7	0.160723
Plate3_B8	Hybrid_F1	127	Male	6.7	0.160723
Plate3_B8	Hybrid_F1	221	Male	6.7	0.160723
Plate3_B9	Hybrid_F1	282	Male	6.75	0.154228
Plate3_B9	Hybrid_F1	635	Male	6.75	0.154228
Plate3_B9	Hybrid_F1	401	Male	6.75	0.154228
Plate3_B9	Hybrid_F1	502	Male	6.75	0.154228
Plate3_C1	Hybrid_F1	19233	Female	7.17	0.151037
Plate3_C1	Hybrid_F1	138	Female	7.17	0.151037
Plate3_C1	Hybrid_F1	5687	Female	7.17	0.151037
Plate3_C10	Hybrid_F1	745	Male	6.93	0.150687
Plate3_C10	Hybrid_F1	343	Male	6.93	0.150687
Plate3_C10	Hybrid_F1	609	Male	6.93	0.150687
Plate3_C10	Hybrid_F1	177	Male	6.93	0.150687
Plate3_C10	Hybrid_F1	1327	Male	6.93	0.150687
Plate3_C10	Hybrid_F1	5411	Male	6.93	0.150687
Plate3_C10	Hybrid_F1	594	Male	6.93	0.150687
Plate3_C11	Hybrid_F1	612	Male	7.12	0.151547
Plate3_C11	Hybrid_F1	11471	Male	7.12	0.151547
Plate3_C11	Hybrid_F1	3160	Male	7.12	0.151547
Plate3_C11	Hybrid_F1	1546	Male	7.12	0.151547
Plate3_C11	Hybrid_F1	2926	Male	7.12	0.151547
Plate3_C11	Hybrid_F1	561	Male	7.12	0.151547
Plate3_C11	Hybrid_F1	1361	Male	7.12	0.151547
Plate3_C11	Hybrid_F1	215	Male	7.12	0.151547
Plate3_C12	Hybrid_F1	4220	Male	6.57	0.156322
Plate3_C12	Hybrid_F1	1859	Male	6.57	0.156322
Plate3_C12	Hybrid_F1	2010	Male	6.57	0.156322
Plate3_C12	Hybrid_F1	277	Male	6.57	0.156322
Plate3_C12	Hybrid_F1	3971	Male	6.57	0.156322
Plate3_C12	Hybrid_F1	197	Male	6.57	0.156322
Plate3_C12	Hybrid_F1	26	Male	6.57	0.156322
Plate3_C12	Hybrid_F1	11365	Male	6.57	0.156322
Plate3_C12	Hybrid_F1	405	Male	6.57	0.156322
Plate3_C12	Hybrid_F1	767	Male	6.57	0.156322
Plate3_C12	Hybrid_F1	131	Male	6.57	0.156322
Plate3_C2	Hybrid_F1	476	Female	6.65	0.150289
Plate3_C2	Hybrid_F1	195	Female	6.65	0.150289
Plate3_C2	Hybrid_F1	1384	Female	6.65	0.150289
Plate3_C2	Hybrid_F1	490	Female	6.65	0.150289
Plate3_C2	Hybrid_F1	230	Female	6.65	0.150289
Plate3_C2	Hybrid_F1	623	Female	6.65	0.150289
Plate3_C3	Hybrid_F1	2037	Female	6.48	0.150594
Plate3_C3	Hybrid_F1	5	Female	6.48	0.150594
Plate3_C3	Hybrid_F1	985	Female	6.48	0.150594
Plate3_C3	Hybrid_F1	1186	Female	6.48	0.150594
Plate3_C3	Hybrid_F1	759	Female	6.48	0.150594
Plate3_C4	Hybrid_F1	196	Female	5.86	0.15581
Plate3_C4	Hybrid_F1	12242	Female	5.86	0.15581
Plate3_C4	Hybrid_F1	53	Female	5.86	0.15581
Plate3_C5	Hybrid_F1	2237	Female	7.81	0.150924
Plate3_C5	Hybrid_F1	1755	Female	7.81	0.150924
Plate3_C5	Hybrid_F1	280	Female	7.81	0.150924
Plate3_C5	Hybrid_F1	280	Female	7.81	0.150924
Plate3_C6	Hybrid_F1	4021	Male	5.68	0.160458
Plate3_C6	Hybrid_F1	11381	Male	5.68	0.160458
Plate3_C6	Hybrid_F1	1327	Male	5.68	0.160458
Plate3_C6	Hybrid_F1	16958	Male	5.68	0.160458
Plate3_C6	Hybrid_F1	3189	Male	5.68	0.160458
Plate3_C6	Hybrid_F1	541	Male	5.68	0.160458
Plate3_C7	Hybrid_F1	1718	Male	6.24	0.155989
Plate3_C7	Hybrid_F1	4680	Male	6.24	0.155989
Plate3_C7	Hybrid_F1	400	Male	6.24	0.155989
Plate3_C7	Hybrid_F1	1	Male	6.24	0.155989
Plate3_C7	Hybrid_F1	1647	Male	6.24	0.155989
Plate3_C7	Hybrid_F1	26609	Male	6.24	0.155989
Plate3_C7	Hybrid_F1	3392	Male	6.24	0.155989
Plate3_C7	Hybrid_F1	98	Male	6.24	0.155989
Plate3_C8	Hybrid_F1	648	Male	6.15	0.156971
Plate3_C8	Hybrid_F1	16	Male	6.15	0.156971
Plate3_C8	Hybrid_F1	32	Male	6.15	0.156971
Plate3_C8	Hybrid_F1	2178	Male	6.15	0.156971
Plate3_C8	Hybrid_F1	871	Male	6.15	0.156971
Plate3_C8	Hybrid_F1	381	Male	6.15	0.156971
Plate3_C8	Hybrid_F1	106	Male	6.15	0.156971
Plate3_C9	Hybrid_F1	540	Male	6.31	0.159699
Plate3_C9	Hybrid_F1	456	Male	6.31	0.159699
Plate3_C9	Hybrid_F1	434	Male	6.31	0.159699
Plate3_C9	Hybrid_F1	1111	Male	6.31	0.159699
Plate3_D1	Hybrid_F1	568	Female	7.27	0.145296
Plate3_D10	Hybrid_F1	697	Male	6.26	0.154766
Plate3_D10	Hybrid_F1	22676	Male	6.26	0.154766
Plate3_D10	Hybrid_F1	2374	Male	6.26	0.154766
Plate3_D10	Hybrid_F1	508	Male	6.26	0.154766
Plate3_D10	Hybrid_F1	6928	Male	6.26	0.154766
Plate3_D10	Hybrid_F1	217	Male	6.26	0.154766
Plate3_D11	Hybrid_F1	1259	Male	6.5	0.15307
Plate3_D11	Hybrid_F1	605	Male	6.5	0.15307
Plate3_D11	Hybrid_F1	358	Male	6.5	0.15307
Plate3_D11	Hybrid_F1	865	Male	6.5	0.15307
Plate3_D11	Hybrid_F1	1018	Male	6.5	0.15307
Plate3_D12	Hybrid_F1	2960	Male	6.92	0.153397
Plate3_D12	Hybrid_F1	23	Male	6.92	0.153397
Plate3_D12	Hybrid_F1	197	Male	6.92	0.153397
Plate3_D12	Hybrid_F1	782	Male	6.92	0.153397
Plate3_D2	Hybrid_F1	6970	Female	6.28	0.155108
Plate3_D2	Hybrid_F1	604	Female	6.28	0.155108
Plate3_D3	Hybrid_F1	144	Female	6.71	0.152046
Plate3_D3	Hybrid_F1	304	Female	6.71	0.152046
Plate3_D4	Hybrid_F1	82	Female	6.39	0.152421
Plate3_D4	Hybrid_F1	630	Female	6.39	0.152421
Plate3_D4	Hybrid_F1	452	Female	6.39	0.152421
Plate3_D4	Hybrid_F1	1183	Female	6.39	0.152421
Plate3_D4	Hybrid_F1	279	Female	6.39	0.152421
Plate3_D5	Hybrid_F1	2080	Female	7.5	0.155796
Plate3_D5	Hybrid_F1	555	Female	7.5	0.155796
Plate3_D5	Hybrid_F1	10679	Female	7.5	0.155796
Plate3_D6	Hybrid_F1	88	Male	6.39	0.15404
Plate3_D6	Hybrid_F1	953	Male	6.39	0.15404
Plate3_D6	Hybrid_F1	9063	Male	6.39	0.15404
Plate3_D6	Hybrid_F1	85	Male	6.39	0.15404
Plate3_D6	Hybrid_F1	7275	Male	6.39	0.15404
Plate3_D7	Hybrid_F1	3020	Male	6.75	0.157318
Plate3_D7	Hybrid_F1	488	Male	6.75	0.157318
Plate3_D7	Hybrid_F1	2018	Male	6.75	0.157318
Plate3_D7	Hybrid_F1	334	Male	6.75	0.157318
Plate3_D7	Hybrid_F1	439	Male	6.75	0.157318
Plate3_D7	Hybrid_F1	8760	Male	6.75	0.157318
Plate3_D7	Hybrid_F1	633	Male	6.75	0.157318
Plate3_D7	Hybrid_F1	161	Male	6.75	0.157318
Plate3_D8	Hybrid_F1	378	Male	7.09	0.155108
Plate3_D8	Hybrid_F1	13726	Male	7.09	0.155108
Plate3_D8	Hybrid_F1	92	Male	7.09	0.155108
Plate3_D8	Hybrid_F1	912	Male	7.09	0.155108
Plate3_D8	Hybrid_F1	7104	Male	7.09	0.155108
Plate3_D8	Hybrid_F1	1665	Male	7.09	0.155108
Plate3_D8	Hybrid_F1	185	Male	7.09	0.155108
Plate3_D8	Hybrid_F1	950	Male	7.09	0.155108
Plate3_D9	Hybrid_F1	928	Male	5.58	0.159256
Plate3_D9	Hybrid_F1	3058	Male	5.58	0.159256
Plate3_D9	Hybrid_F1	1074	Male	5.58	0.159256
Plate3_E1	Hybrid_F1	1304	Female	7.83	0.148417
Plate3_E1	Hybrid_F1	706	Female	7.83	0.148417
Plate3_E10	Hybrid_F1	81	Male	6.66	0.157028
Plate3_E10	Hybrid_F1	578	Male	6.66	0.157028
Plate3_E10	Hybrid_F1	488	Male	6.66	0.157028
Plate3_E10	Hybrid_F1	342	Male	6.66	0.157028
Plate3_E10	Hybrid_F1	1696	Male	6.66	0.157028
Plate3_E11	Hybrid_F1	614	Male	7.81	0.149732
Plate3_E11	Hybrid_F1	2854	Male	7.81	0.149732
Plate3_E11	Hybrid_F1	912	Male	7.81	0.149732
Plate3_E11	Hybrid_F1	1735	Male	7.81	0.149732
Plate3_E11	Hybrid_F1	57	Male	7.81	0.149732
Plate3_E11	Hybrid_F1	3539	Male	7.81	0.149732
Plate3_E11	Hybrid_F1	10449	Male	7.81	0.149732
Plate3_E11	Hybrid_F1	2687	Male	7.81	0.149732
Plate3_E12	Hybrid_F1	1131	Male	6.99	0.156639
Plate3_E12	Hybrid_F1	2335	Male	6.99	0.156639
Plate3_E12	Hybrid_F1	6	Male	6.99	0.156639
Plate3_E12	Hybrid_F1	29	Male	6.99	0.156639
Plate3_E2	Hybrid_F1	460	Female	5.84	0.156917
Plate3_E2	Hybrid_F1	39	Female	5.84	0.156917
Plate3_E2	Hybrid_F1	229	Female	5.84	0.156917
Plate3_E3	Hybrid_F1	4853	Female	6.93	0.148182
Plate3_E3	Hybrid_F1	266	Female	6.93	0.148182
Plate3_E4	Hybrid_F1	5336	Female	7.42	0.148854
Plate3_E4	Hybrid_F1	119	Female	7.42	0.148854
Plate3_E4	Hybrid_F1	22	Female	7.42	0.148854
Plate3_E5	Hybrid_F1	805	Female	8.1	0.147111
Plate3_E5	Hybrid_F1	2326	Female	8.1	0.147111
Plate3_E6	Hybrid_F1	1520	Male	4.94	0.165333
Plate3_E6	Hybrid_F1	1069	Male	4.94	0.165333
Plate3_E6	Hybrid_F1	169	Male	4.94	0.165333
Plate3_E6	Hybrid_F1	1144	Male	4.94	0.165333
Plate3_E6	Hybrid_F1	516	Male	4.94	0.165333
Plate3_E6	Hybrid_F1	1443	Male	4.94	0.165333
Plate3_E7	Hybrid_F1	468	Male	6.77	0.157759
Plate3_E7	Hybrid_F1	6424	Male	6.77	0.157759
Plate3_E7	Hybrid_F1	9	Male	6.77	0.157759
Plate3_E8	Hybrid_F1	6992	Male	6.79	0.153889
Plate3_E8	Hybrid_F1	65	Male	6.79	0.153889
Plate3_E8	Hybrid_F1	890	Male	6.79	0.153889
Plate3_E8	Hybrid_F1	3954	Male	6.79	0.153889
Plate3_E9	Hybrid_F1	2509	Male	5.78	0.171419
Plate3_E9	Hybrid_F1	573	Male	5.78	0.171419
Plate3_E9	Hybrid_F1	201	Male	5.78	0.171419
Plate3_E9	Hybrid_F1	5507	Male	5.78	0.171419
Plate3_E9	Hybrid_F1	2334	Male	5.78	0.171419
Plate3_F1	Hybrid_F1	345	Female	8.48	0.144615
Plate3_F1	Hybrid_F1	2030	Female	8.48	0.144615
Plate3_F1	Hybrid_F1	2606	Female	8.48	0.144615
Plate3_F1	Hybrid_F1	486	Female	8.48	0.144615
Plate3_F1	Hybrid_F1	719	Female	8.48	0.144615
Plate3_F10	Hybrid_F1	232	Male	8.03	0.149449
Plate3_F10	Hybrid_F1	2711	Male	8.03	0.149449
Plate3_F10	Hybrid_F1	399	Male	8.03	0.149449
Plate3_F10	Hybrid_F1	1154	Male	8.03	0.149449
Plate3_F10	Hybrid_F1	814	Male	8.03	0.149449
Plate3_F10	Hybrid_F1	4343	Male	8.03	0.149449
Plate3_F10	Hybrid_F1	2798	Male	8.03	0.149449
Plate3_F10	Hybrid_F1	221	Male	8.03	0.149449
Plate3_F11	Hybrid_F1	2218	Male	8.62	0.145966
Plate3_F11	Hybrid_F1	191	Male	8.62	0.145966
Plate3_F11	Hybrid_F1	466	Male	8.62	0.145966
Plate3_F11	Hybrid_F1	7416	Male	8.62	0.145966
Plate3_F11	Hybrid_F1	6892	Male	8.62	0.145966
Plate3_F11	Hybrid_F1	6035	Male	8.62	0.145966
Plate3_F11	Hybrid_F1	816	Male	8.62	0.145966
Plate3_F12	Hybrid_F1	357	Male	8.33	0.150163
Plate3_F12	Hybrid_F1	2239	Male	8.33	0.150163
Plate3_F12	Hybrid_F1	689	Male	8.33	0.150163
Plate3_F3	Hybrid_F1	79802	Female	8.12	0.150793
Plate3_F3	Hybrid_F1	829	Female	8.12	0.150793
Plate3_F3	Hybrid_F1	3214	Female	8.12	0.150793
Plate3_F3	Hybrid_F1	1447	Female	8.12	0.150793
Plate3_F3	Hybrid_F1	32	Female	8.12	0.150793
Plate3_F3	Hybrid_F1	4588	Female	8.12	0.150793
Plate3_F4	Hybrid_F1	521	Female	7.98	0.153475
Plate3_F4	Hybrid_F1	361	Female	7.98	0.153475
Plate3_F5	Hybrid_F1	2357	Female	8.02	0.156295
Plate3_F5	Hybrid_F1	1667	Female	8.02	0.156295
Plate3_F5	Hybrid_F1	53	Female	8.02	0.156295
Plate3_F5	Hybrid_F1	2751	Female	8.02	0.156295
Plate3_F5	Hybrid_F1	5603	Female	8.02	0.156295
Plate3_F6	Hybrid_F1	6140	Male	7.12	0.152792
Plate3_F6	Hybrid_F1	130	Male	7.12	0.152792
Plate3_F6	Hybrid_F1	138	Male	7.12	0.152792
Plate3_F6	Hybrid_F1	40	Male	7.12	0.152792
Plate3_F6	Hybrid_F1	1308	Male	7.12	0.152792
Plate3_F6	Hybrid_F1	104	Male	7.12	0.152792
Plate3_F6	Hybrid_F1	4248	Male	7.12	0.152792
Plate3_F6	Hybrid_F1	600	Male	7.12	0.152792
Plate3_F6	Hybrid_F1	321	Male	7.12	0.152792
Plate3_F6	Hybrid_F1	625	Male	7.12	0.152792
Plate3_F6	Hybrid_F1	4540	Male	7.12	0.152792
Plate3_F7	Hybrid_F1	1478	Male	6.43	0.149545
Plate3_F7	Hybrid_F1	2640	Male	6.43	0.149545
Plate3_F7	Hybrid_F1	345	Male	6.43	0.149545
Plate3_F7	Hybrid_F1	1027	Male	6.43	0.149545
Plate3_F8	Hybrid_F1	115568	Male	7.28	0.153724
Plate3_F8	Hybrid_F1	594	Male	7.28	0.153724
Plate3_F8	Hybrid_F1	4	Male	7.28	0.153724
Plate3_F9	Hybrid_F1	294	Male	7.12	0.154436
Plate3_F9	Hybrid_F1	36	Male	7.12	0.154436
Plate3_F9	Hybrid_F1	3975	Male	7.12	0.154436
Plate3_G1	Hybrid_F1	2365	Female	6.42	0.1614
Plate3_G1	Hybrid_F1	101	Female	6.42	0.1614
Plate3_G1	Hybrid_F1	6	Female	6.42	0.1614
Plate3_G10	Hybrid_F1	127	Male	6.85	0.152696
Plate3_G10	Hybrid_F1	74673	Male	6.85	0.152696
Plate3_G10	Hybrid_F1	2205	Male	6.85	0.152696
Plate3_G10	Hybrid_F1	1757	Male	6.85	0.152696
Plate3_G10	Hybrid_F1	11243	Male	6.85	0.152696
Plate3_G10	Hybrid_F1	8814	Male	6.85	0.152696
Plate3_G11	Hybrid_F1	3909	Male	8.02	0.154065
Plate3_G11	Hybrid_F1	913	Male	8.02	0.154065
Plate3_G11	Hybrid_F1	164	Male	8.02	0.154065
Plate3_G11	Hybrid_F1	733	Male	8.02	0.154065
Plate3_G12	Hybrid_F1	4039	Male	5.03	0.16548
Plate3_G12	Hybrid_F1	2419	Male	5.03	0.16548
Plate3_G12	Hybrid_F1	1029	Male	5.03	0.16548
Plate3_G2	Hybrid_F1	629	Female	6.79	0.163562
Plate3_G2	Hybrid_F1	1552	Female	6.79	0.163562
Plate3_G2	Hybrid_F1	2209	Female	6.79	0.163562
Plate3_G2	Hybrid_F1	214	Female	6.79	0.163562
Plate3_G3	Hybrid_F1	1464	Female	6.91	0.154828
Plate3_G3	Hybrid_F1	525	Female	6.91	0.154828
Plate3_G4	Hybrid_F1	1096	Female	6.9	0.155635
Plate3_G4	Hybrid_F1	595	Female	6.9	0.155635
Plate3_G4	Hybrid_F1	163	Female	6.9	0.155635
Plate3_G4	Hybrid_F1	58	Female	6.9	0.155635
Plate3_G4	Hybrid_F1	563	Female	6.9	0.155635
Plate3_G5	Hybrid_F1	2	Female	8.59	0.146347
Plate3_G5	Hybrid_F1	2694	Female	8.59	0.146347
Plate3_G5	Hybrid_F1	394	Female	8.59	0.146347
Plate3_G5	Hybrid_F1	1218	Female	8.59	0.146347
Plate3_G6	Hybrid_F1	2251	Male	6.64	0.153511
Plate3_G6	Hybrid_F1	92	Male	6.64	0.153511
Plate3_G6	Hybrid_F1	581	Male	6.64	0.153511
Plate3_G6	Hybrid_F1	869	Male	6.64	0.153511
Plate3_G6	Hybrid_F1	1288	Male	6.64	0.153511
Plate3_G7	Hybrid_F1	293	Male	6.38	0.168089
Plate3_G7	Hybrid_F1	209	Male	6.38	0.168089
Plate3_G7	Hybrid_F1	524	Male	6.38	0.168089
Plate3_G7	Hybrid_F1	97	Male	6.38	0.168089
Plate3_G7	Hybrid_F1	2826	Male	6.38	0.168089
Plate3_G7	Hybrid_F1	1113	Male	6.38	0.168089
Plate3_G8	Hybrid_F1	567	Male	5.22	0.170855
Plate3_G8	Hybrid_F1	15	Male	5.22	0.170855
Plate3_G8	Hybrid_F1	5172	Male	5.22	0.170855
Plate3_G8	Hybrid_F1	1336	Male	5.22	0.170855
Plate3_G8	Hybrid_F1	785	Male	5.22	0.170855
Plate3_G8	Hybrid_F1	3371	Male	5.22	0.170855
Plate3_G8	Hybrid_F1	346	Male	5.22	0.170855
Plate3_G8	Hybrid_F1	69	Male	5.22	0.170855
Plate3_G9	Hybrid_F1	142	Male	6.97	0.152006
Plate3_G9	Hybrid_F1	3004	Male	6.97	0.152006
Plate3_G9	Hybrid_F1	1842	Male	6.97	0.152006
Plate3_G9	Hybrid_F1	12931	Male	6.97	0.152006
Plate3_G9	Hybrid_F1	219	Male	6.97	0.152006
Plate3_G9	Hybrid_F1	353	Male	6.97	0.152006
Plate3_H1	Hybrid_F1	2222	Female	7.41	0.154108
Plate3_H1	Hybrid_F1	101617	Female	7.41	0.154108
Plate3_H10	Hybrid_F1	12777	Male	7.75	0.144683
Plate3_H10	Hybrid_F1	610	Male	7.75	0.144683
Plate3_H10	Hybrid_F1	94	Male	7.75	0.144683
Plate3_H10	Hybrid_F1	608	Male	7.75	0.144683
Plate3_H10	Hybrid_F1	12601	Male	7.75	0.144683
Plate3_H10	Hybrid_F1	296	Male	7.75	0.144683
Plate3_H10	Hybrid_F1	4295	Male	7.75	0.144683
Plate3_H11	Hybrid_F1	47	Male	7.88	0.155274
Plate3_H11	Hybrid_F1	8	Male	7.88	0.155274
Plate3_H11	Hybrid_F1	270	Male	7.88	0.155274
Plate3_H2	Hybrid_F1	1303	Female	6.82	0.154871
Plate3_H2	Hybrid_F1	694	Female	6.82	0.154871
Plate3_H2	Hybrid_F1	135	Female	6.82	0.154871
Plate3_H2	Hybrid_F1	655	Female	6.82	0.154871
Plate3_H3	Hybrid_F1	1515	Female	6.58	0.153973
Plate3_H4	Hybrid_F1	4501	Female	7.29	0.150249
Plate3_H4	Hybrid_F1	868	Female	7.29	0.150249
Plate3_H4	Hybrid_F1	515	Female	7.29	0.150249
Plate3_H4	Hybrid_F1	4293	Female	7.29	0.150249
Plate3_H5	Hybrid_F1	441	Female	7.37	0.147037
Plate3_H6	Hybrid_F1	29132	Male	6.32	0.158881
Plate3_H6	Hybrid_F1	3	Male	6.32	0.158881
Plate3_H6	Hybrid_F1	1268	Male	6.32	0.158881
Plate3_H6	Hybrid_F1	516	Male	6.32	0.158881
Plate3_H6	Hybrid_F1	386	Male	6.32	0.158881
Plate3_H6	Hybrid_F1	83	Male	6.32	0.158881
Plate3_H6	Hybrid_F1	8163	Male	6.32	0.158881
Plate3_H7	Hybrid_F1	1603	Male	6.5	0.15386
Plate3_H7	Hybrid_F1	616	Male	6.5	0.15386
Plate3_H7	Hybrid_F1	441	Male	6.5	0.15386
Plate3_H8	Hybrid_F1	2141	Male	6.82	0.154728
Plate3_H8	Hybrid_F1	180	Male	6.82	0.154728
Plate3_H8	Hybrid_F1	93	Male	6.82	0.154728
Plate3_H8	Hybrid_F1	87	Male	6.82	0.154728
Plate3_H9	Hybrid_F1	162	Male	6.68	0.154874
Plate3_H9	Hybrid_F1	1268	Male	6.68	0.154874
Plate3_H9	Hybrid_F1	6781	Male	6.68	0.154874
Plate3_H9	Hybrid_F1	414	Male	6.68	0.154874
Plate3_H9	Hybrid_F1	1355	Male	6.68	0.154874
Plate4_A1	Hybrid_F1	5006	Male	9.79	0.145433
Plate4_A1	Hybrid_F1	1828	Male	9.79	0.145433
Plate4_A1	Hybrid_F1	3708	Male	9.79	0.145433
Plate4_A1	Hybrid_F1	21247	Male	9.79	0.145433
Plate4_A1	Hybrid_F1	7607	Male	9.79	0.145433
Plate4_A1	Hybrid_F1	5781	Male	9.79	0.145433
Plate4_A10	Hybrid_F1	1	Male	7.95	0.148691
Plate4_A10	Hybrid_F1	951	Male	7.95	0.148691
Plate4_A10	Hybrid_F1	3266	Male	7.95	0.148691
Plate4_A10	Hybrid_F1	2893	Male	7.95	0.148691
Plate4_A10	Hybrid_F1	5391	Male	7.95	0.148691
Plate4_A11	Hybrid_F1	3104	Male	11.27	0.147114
Plate4_A11	Hybrid_F1	3234	Male	11.27	0.147114
Plate4_A11	Hybrid_F1	1120	Male	11.27	0.147114
Plate4_A11	Hybrid_F1	4270	Male	11.27	0.147114
Plate4_A11	Hybrid_F1	4119	Male	11.27	0.147114
Plate4_A12	Hybrid_F1	1004	Male	9.39	0.147134
Plate4_A12	Hybrid_F1	5858	Male	9.39	0.147134
Plate4_A12	Hybrid_F1	573	Male	9.39	0.147134
Plate4_A12	Hybrid_F1	2547	Male	9.39	0.147134
Plate4_A2	Hybrid_F1	896	Male	10.85	0.144533
Plate4_A2	Hybrid_F1	6028	Male	10.85	0.144533
Plate4_A2	Hybrid_F1	1562	Male	10.85	0.144533
Plate4_A2	Hybrid_F1	21	Male	10.85	0.144533
Plate4_A2	Hybrid_F1	42566	Male	10.85	0.144533
Plate4_A2	Hybrid_F1	15	Male	10.85	0.144533
Plate4_A2	Hybrid_F1	2246	Male	10.85	0.144533
Plate4_A3	Hybrid_F1	10240	Male	11.13	0.144691
Plate4_A3	Hybrid_F1	7469	Male	11.13	0.144691
Plate4_A3	Hybrid_F1	7966	Male	11.13	0.144691
Plate4_A3	Hybrid_F1	1349	Male	11.13	0.144691
Plate4_A3	Hybrid_F1	963	Male	11.13	0.144691
Plate4_A3	Hybrid_F1	6821	Male	11.13	0.144691
Plate4_A4	Hybrid_F1	1529	Male	9.5	0.143909
Plate4_A4	Hybrid_F1	3496	Male	9.5	0.143909
Plate4_A5	Hybrid_F1	57991	Male	9.93	0.160835
Plate4_A5	Hybrid_F1	516	Male	9.93	0.160835
Plate4_A5	Hybrid_F1	5347	Male	9.93	0.160835
Plate4_A5	Hybrid_F1	261	Male	9.93	0.160835
Plate4_A6	Hybrid_F1	311	Male	10.5	0.142774
Plate4_A6	Hybrid_F1	4461	Male	10.5	0.142774
Plate4_A6	Hybrid_F1	25218	Male	10.5	0.142774
Plate4_A6	Hybrid_F1	642	Male	10.5	0.142774
Plate4_A7	Hybrid_F1	7221	Male	9.91	0.143194
Plate4_A7	Hybrid_F1	2736	Male	9.91	0.143194
Plate4_A7	Hybrid_F1	40	Male	9.91	0.143194
Plate4_A7	Hybrid_F1	5537	Male	9.91	0.143194
Plate4_A7	Hybrid_F1	2960	Male	9.91	0.143194
Plate4_A7	Hybrid_F1	11715	Male	9.91	0.143194
Plate4_A7	Hybrid_F1	72	Male	9.91	0.143194
Plate4_A7	Hybrid_F1	512	Male	9.91	0.143194
Plate4_A8	Hybrid_F1	1279	Male	10.52	0.147666
Plate4_A8	Hybrid_F1	8867	Male	10.52	0.147666
Plate4_A8	Hybrid_F1	3127	Male	10.52	0.147666
Plate4_A8	Hybrid_F1	1198	Male	10.52	0.147666
Plate4_A9	Hybrid_F1	2719	Male	9.65	0.147793
Plate4_A9	Hybrid_F1	5298	Male	9.65	0.147793
Plate4_A9	Hybrid_F1	58206	Male	9.65	0.147793
Plate4_A9	Hybrid_F1	286	Male	9.65	0.147793
Plate4_A9	Hybrid_F1	5456	Male	9.65	0.147793
Plate4_A9	Hybrid_F1	854	Male	9.65	0.147793
Plate4_A9	Hybrid_F1	869	Male	9.65	0.147793
Plate4_B1	Hybrid_F1	938	Male	9.09	0.147411
Plate4_B1	Hybrid_F1	285	Male	9.09	0.147411
Plate4_B1	Hybrid_F1	639	Male	9.09	0.147411
Plate4_B1	Hybrid_F1	5970	Male	9.09	0.147411
Plate4_B10	Hybrid_F1	8794	Male	12.85	0.147259
Plate4_B10	Hybrid_F1	383	Male	12.85	0.147259
Plate4_B10	Hybrid_F1	57	Male	12.85	0.147259
Plate4_B10	Hybrid_F1	302	Male	12.85	0.147259
Plate4_B10	Hybrid_F1	4559	Male	12.85	0.147259
Plate4_B10	Hybrid_F1	624	Male	12.85	0.147259
Plate4_B11	Hybrid_F1	162	Male	4.6	0.181851
Plate4_B11	Hybrid_F1	249	Male	4.6	0.181851
Plate4_B11	Hybrid_F1	5461	Male	4.6	0.181851
Plate4_B11	Hybrid_F1	3661	Male	4.6	0.181851
Plate4_B11	Hybrid_F1	780	Male	4.6	0.181851
Plate4_B11	Hybrid_F1	1042	Male	4.6	0.181851
Plate4_B11	Hybrid_F1	300	Male	4.6	0.181851
Plate4_B11	Hybrid_F1	3682	Male	4.6	0.181851
Plate4_B12	Hybrid_F1	11435	Male	11.15	0.144136
Plate4_B12	Hybrid_F1	364	Male	11.15	0.144136
Plate4_B12	Hybrid_F1	321	Male	11.15	0.144136
Plate4_B12	Hybrid_F1	6626	Male	11.15	0.144136
Plate4_B12	Hybrid_F1	537	Male	11.15	0.144136
Plate4_B12	Hybrid_F1	1013	Male	11.15	0.144136
Plate4_B2	Hybrid_F1	1139	Male	11.92	0.14013
Plate4_B2	Hybrid_F1	1395	Male	11.92	0.14013
Plate4_B2	Hybrid_F1	12197	Male	11.92	0.14013
Plate4_B2	Hybrid_F1	2245	Male	11.92	0.14013
Plate4_B2	Hybrid_F1	424	Male	11.92	0.14013
Plate4_B2	Hybrid_F1	3591	Male	11.92	0.14013
Plate4_B2	Hybrid_F1	785	Male	11.92	0.14013
Plate4_B2	Hybrid_F1	13756	Male	11.92	0.14013
Plate4_B2	Hybrid_F1	81	Male	11.92	0.14013
Plate4_B3	Hybrid_F1	560	Male	4.93	0.168875
Plate4_B3	Hybrid_F1	223	Male	4.93	0.168875
Plate4_B4	Hybrid_F1	5548	Male	11.1	0.14046
Plate4_B4	Hybrid_F1	71	Male	11.1	0.14046
Plate4_B4	Hybrid_F1	59	Male	11.1	0.14046
Plate4_B5	Hybrid_F1	114	Male	9.75	0.163142
Plate4_B5	Hybrid_F1	351	Male	9.75	0.163142
Plate4_B5	Hybrid_F1	7109	Male	9.75	0.163142
Plate4_B5	Hybrid_F1	2614	Male	9.75	0.163142
Plate4_B5	Hybrid_F1	3156	Male	9.75	0.163142
Plate4_B6	Hybrid_F1	148	Male	6.64	0.150866
Plate4_B6	Hybrid_F1	1045	Male	6.64	0.150866
Plate4_B6	Hybrid_F1	5815	Male	6.64	0.150866
Plate4_B7	Hybrid_F1	3026	Male	11.23	0.144582
Plate4_B7	Hybrid_F1	2	Male	11.23	0.144582
Plate4_B7	Hybrid_F1	46	Male	11.23	0.144582
Plate4_B7	Hybrid_F1	261	Male	11.23	0.144582
Plate4_B7	Hybrid_F1	8101	Male	11.23	0.144582
Plate4_B7	Hybrid_F1	172	Male	11.23	0.144582
Plate4_B7	Hybrid_F1	224	Male	11.23	0.144582
Plate4_B8	Hybrid_F1	1529	Male	11.86	0.143002
Plate4_B8	Hybrid_F1	7943	Male	11.86	0.143002
Plate4_B8	Hybrid_F1	144	Male	11.86	0.143002
Plate4_B8	Hybrid_F1	5052	Male	11.86	0.143002
Plate4_B8	Hybrid_F1	15738	Male	11.86	0.143002
Plate4_B8	Hybrid_F1	2517	Male	11.86	0.143002
Plate4_B9	Hybrid_F1	2347	Male	10.44	0.147664
Plate4_B9	Hybrid_F1	26712	Male	10.44	0.147664
Plate4_B9	Hybrid_F1	11659	Male	10.44	0.147664
Plate4_B9	Hybrid_F1	11363	Male	10.44	0.147664
Plate4_B9	Hybrid_F1	42	Male	10.44	0.147664
Plate4_B9	Hybrid_F1	34	Male	10.44	0.147664
Plate4_C1	Hybrid_F1	6052	Male	9.52	0.14435
Plate4_C1	Hybrid_F1	379	Male	9.52	0.14435
Plate4_C1	Hybrid_F1	25603	Male	9.52	0.14435
Plate4_C10	Hybrid_F1	15732	Male	11.44	0.147094
Plate4_C10	Hybrid_F1	36766	Male	11.44	0.147094
Plate4_C10	Hybrid_F1	3203	Male	11.44	0.147094
Plate4_C10	Hybrid_F1	616	Male	11.44	0.147094
Plate4_C10	Hybrid_F1	15096	Male	11.44	0.147094
Plate4_C10	Hybrid_F1	9334	Male	11.44	0.147094
Plate4_C10	Hybrid_F1	13	Male	11.44	0.147094
Plate4_C11	Hybrid_F1	365	Male	10.92	0.146728
Plate4_C11	Hybrid_F1	2844	Male	10.92	0.146728
Plate4_C11	Hybrid_F1	397	Male	10.92	0.146728
Plate4_C12	Hybrid_F1	1225	Male	9	0.148754
Plate4_C12	Hybrid_F1	2270	Male	9	0.148754
Plate4_C12	Hybrid_F1	94	Male	9	0.148754
Plate4_C12	Hybrid_F1	97	Male	9	0.148754
Plate4_C12	Hybrid_F1	639	Male	9	0.148754
Plate4_C12	Hybrid_F1	2	Male	9	0.148754
Plate4_C12	Hybrid_F1	21024	Male	9	0.148754
Plate4_C12	Hybrid_F1	6716	Male	9	0.148754
Plate4_C2	Hybrid_F1	3150	Male	11.16	0.138989
Plate4_C2	Hybrid_F1	2623	Male	11.16	0.138989
Plate4_C2	Hybrid_F1	68715	Male	11.16	0.138989
Plate4_C2	Hybrid_F1	2738	Male	11.16	0.138989
Plate4_C2	Hybrid_F1	231	Male	11.16	0.138989
Plate4_C2	Hybrid_F1	4877	Male	11.16	0.138989
Plate4_C3	Hybrid_F1	97	Male	11.69	0.141992
Plate4_C3	Hybrid_F1	7725	Male	11.69	0.141992
Plate4_C3	Hybrid_F1	1465	Male	11.69	0.141992
Plate4_C3	Hybrid_F1	216	Male	11.69	0.141992
Plate4_C4	Hybrid_F1	1031	Male	10.59	0.142088
Plate4_C4	Hybrid_F1	1153	Male	10.59	0.142088
Plate4_C4	Hybrid_F1	78	Male	10.59	0.142088
Plate4_C4	Hybrid_F1	1259	Male	10.59	0.142088
Plate4_C4	Hybrid_F1	608	Male	10.59	0.142088
Plate4_C5	Hybrid_F1	2023	Male	5.37	0.18074
Plate4_C5	Hybrid_F1	94	Male	5.37	0.18074
Plate4_C5	Hybrid_F1	425	Male	5.37	0.18074
Plate4_C6	Hybrid_F1	2678	Male	10.57	0.142611
Plate4_C6	Hybrid_F1	730	Male	10.57	0.142611
Plate4_C6	Hybrid_F1	807	Male	10.57	0.142611
Plate4_C6	Hybrid_F1	3465	Male	10.57	0.142611
Plate4_C6	Hybrid_F1	1057	Male	10.57	0.142611
Plate4_C6	Hybrid_F1	12254	Male	10.57	0.142611
Plate4_C7	Hybrid_F1	3214	Male	11.06	0.141824
Plate4_C7	Hybrid_F1	420	Male	11.06	0.141824
Plate4_C8	Hybrid_F1	826	Male	10.21	0.144479
Plate4_C8	Hybrid_F1	533	Male	10.21	0.144479
Plate4_C8	Hybrid_F1	66785	Male	10.21	0.144479
Plate4_C8	Hybrid_F1	8095	Male	10.21	0.144479
Plate4_C8	Hybrid_F1	3997	Male	10.21	0.144479
Plate4_C8	Hybrid_F1	1756	Male	10.21	0.144479
Plate4_C9	Hybrid_F1	1369	Male	4.95	0.168461
Plate4_C9	Hybrid_F1	762	Male	4.95	0.168461
Plate4_C9	Hybrid_F1	1764	Male	4.95	0.168461
Plate4_C9	Hybrid_F1	31	Male	4.95	0.168461
Plate4_C9	Hybrid_F1	51	Male	4.95	0.168461
Plate4_D1	Hybrid_F1	20185	Male	8.91	0.147191
Plate4_D1	Hybrid_F1	53	Male	8.91	0.147191
Plate4_D1	Hybrid_F1	98	Male	8.91	0.147191
Plate4_D1	Hybrid_F1	6880	Male	8.91	0.147191
Plate4_D1	Hybrid_F1	1933	Male	8.91	0.147191
Plate4_D1	Hybrid_F1	10521	Male	8.91	0.147191
Plate4_D1	Hybrid_F1	2215	Male	8.91	0.147191
Plate4_D10	Hybrid_F1	2753	Male	5.23	0.169152
Plate4_D10	Hybrid_F1	1242	Male	5.23	0.169152
Plate4_D10	Hybrid_F1	493	Male	5.23	0.169152
Plate4_D10	Hybrid_F1	1039	Male	5.23	0.169152
Plate4_D10	Hybrid_F1	268	Male	5.23	0.169152
Plate4_D11	Hybrid_F1	54	Male	10.29	0.144833
Plate4_D11	Hybrid_F1	370	Male	10.29	0.144833
Plate4_D11	Hybrid_F1	13643	Male	10.29	0.144833
Plate4_D11	Hybrid_F1	10454	Male	10.29	0.144833
Plate4_D11	Hybrid_F1	2700	Male	10.29	0.144833
Plate4_D11	Hybrid_F1	170	Male	10.29	0.144833
Plate4_D12	Hybrid_F1	701	Male	9.28	0.144206
Plate4_D12	Hybrid_F1	172	Male	9.28	0.144206
Plate4_D12	Hybrid_F1	1040	Male	9.28	0.144206
Plate4_D12	Hybrid_F1	1181	Male	9.28	0.144206
Plate4_D12	Hybrid_F1	490	Male	9.28	0.144206
Plate4_D2	Hybrid_F1	6348	Male	9.3	0.144346
Plate4_D2	Hybrid_F1	6012	Male	9.3	0.144346
Plate4_D2	Hybrid_F1	7124	Male	9.3	0.144346
Plate4_D2	Hybrid_F1	795	Male	9.3	0.144346
Plate4_D2	Hybrid_F1	2533	Male	9.3	0.144346
Plate4_D2	Hybrid_F1	102446	Male	9.3	0.144346
Plate4_D3	Hybrid_F1	7557	Male	11.89	0.140541
Plate4_D3	Hybrid_F1	74	Male	11.89	0.140541
Plate4_D4	Hybrid_F1	6508	Male	8.87	0.146254
Plate4_D4	Hybrid_F1	7211	Male	8.87	0.146254
Plate4_D4	Hybrid_F1	658	Male	8.87	0.146254
Plate4_D4	Hybrid_F1	1247	Male	8.87	0.146254
Plate4_D4	Hybrid_F1	41	Male	8.87	0.146254
Plate4_D5	Hybrid_F1	310	Male	6.62	0.171574
Plate4_D5	Hybrid_F1	1763	Male	6.62	0.171574
Plate4_D5	Hybrid_F1	450	Male	6.62	0.171574
Plate4_D5	Hybrid_F1	2392	Male	6.62	0.171574
Plate4_D5	Hybrid_F1	693	Male	6.62	0.171574
Plate4_D5	Hybrid_F1	141	Male	6.62	0.171574
Plate4_D5	Hybrid_F1	3043	Male	6.62	0.171574
Plate4_D5	Hybrid_F1	683	Male	6.62	0.171574
Plate4_D5	Hybrid_F1	2671	Male	6.62	0.171574
Plate4_D6	Hybrid_F1	2760	Male	8.72	0.147925
Plate4_D6	Hybrid_F1	11832	Male	8.72	0.147925
Plate4_D6	Hybrid_F1	1673	Male	8.72	0.147925
Plate4_D6	Hybrid_F1	2768	Male	8.72	0.147925
Plate4_D6	Hybrid_F1	183	Male	8.72	0.147925
Plate4_D7	Hybrid_F1	1054	Male	9.27	0.145303
Plate4_D7	Hybrid_F1	5399	Male	9.27	0.145303
Plate4_D7	Hybrid_F1	428	Male	9.27	0.145303
Plate4_D7	Hybrid_F1	2507	Male	9.27	0.145303
Plate4_D8	Hybrid_F1	5326	Male	11.41	0.137416
Plate4_D8	Hybrid_F1	888	Male	11.41	0.137416
Plate4_D8	Hybrid_F1	991	Male	11.41	0.137416
Plate4_D8	Hybrid_F1	2555	Male	11.41	0.137416
Plate4_D8	Hybrid_F1	4329	Male	11.41	0.137416
Plate4_D8	Hybrid_F1	216	Male	11.41	0.137416
Plate4_D8	Hybrid_F1	534	Male	11.41	0.137416
Plate4_D8	Hybrid_F1	683	Male	11.41	0.137416
Plate4_D9	Hybrid_F1	1894	Male	10.09	0.141094
Plate4_D9	Hybrid_F1	334	Male	10.09	0.141094
Plate4_D9	Hybrid_F1	1439	Male	10.09	0.141094
Plate4_D9	Hybrid_F1	1831	Male	10.09	0.141094
Plate4_D9	Hybrid_F1	145	Male	10.09	0.141094
Plate4_D9	Hybrid_F1	13051	Male	10.09	0.141094
Plate4_E1	Hybrid_F1	442	Male	8.46	0.144968
Plate4_E1	Hybrid_F1	1533	Male	8.46	0.144968
Plate4_E1	Hybrid_F1	783	Male	8.46	0.144968
Plate4_E10	Hybrid_F1	5052	Male	11.68	0.145287
Plate4_E10	Hybrid_F1	3836	Male	11.68	0.145287
Plate4_E10	Hybrid_F1	9236	Male	11.68	0.145287
Plate4_E10	Hybrid_F1	282	Male	11.68	0.145287
Plate4_E10	Hybrid_F1	236	Male	11.68	0.145287
Plate4_E10	Hybrid_F1	18254	Male	11.68	0.145287
Plate4_E10	Hybrid_F1	215	Male	11.68	0.145287
Plate4_E11	Hybrid_F1	1246	Male	11.62	0.141311
Plate4_E11	Hybrid_F1	55	Male	11.62	0.141311
Plate4_E11	Hybrid_F1	25356	Male	11.62	0.141311
Plate4_E11	Hybrid_F1	901	Male	11.62	0.141311
Plate4_E11	Hybrid_F1	11787	Male	11.62	0.141311
Plate4_E11	Hybrid_F1	3809	Male	11.62	0.141311
Plate4_E11	Hybrid_F1	899	Male	11.62	0.141311
Plate4_E11	Hybrid_F1	7749	Male	11.62	0.141311
Plate4_E11	Hybrid_F1	1327	Male	11.62	0.141311
Plate4_E12	Hybrid_F1	13272	Male	9.94	0.144023
Plate4_E12	Hybrid_F1	765	Male	9.94	0.144023
Plate4_E12	Hybrid_F1	7210	Male	9.94	0.144023
Plate4_E12	Hybrid_F1	5248	Male	9.94	0.144023
Plate4_E12	Hybrid_F1	687	Male	9.94	0.144023
Plate4_E12	Hybrid_F1	86	Male	9.94	0.144023
Plate4_E12	Hybrid_F1	1851	Male	9.94	0.144023
Plate4_E12	Hybrid_F1	1537	Male	9.94	0.144023
Plate4_E12	Hybrid_F1	1058	Male	9.94	0.144023
Plate4_E2	Hybrid_F1	48144	Male	10.16	0.146222
Plate4_E2	Hybrid_F1	398	Male	10.16	0.146222
Plate4_E2	Hybrid_F1	2044	Male	10.16	0.146222
Plate4_E2	Hybrid_F1	4284	Male	10.16	0.146222
Plate4_E2	Hybrid_F1	4645	Male	10.16	0.146222
Plate4_E2	Hybrid_F1	1622	Male	10.16	0.146222
Plate4_E2	Hybrid_F1	22071	Male	10.16	0.146222
Plate4_E3	Hybrid_F1	592	Male	10.17	0.141787
Plate4_E3	Hybrid_F1	296	Male	10.17	0.141787
Plate4_E3	Hybrid_F1	1737	Male	10.17	0.141787
Plate4_E3	Hybrid_F1	186	Male	10.17	0.141787
Plate4_E3	Hybrid_F1	27	Male	10.17	0.141787
Plate4_E3	Hybrid_F1	4988	Male	10.17	0.141787
Plate4_E4	Hybrid_F1	1394	Male	8.32	0.143193
Plate4_E4	Hybrid_F1	539	Male	8.32	0.143193
Plate4_E4	Hybrid_F1	3924	Male	8.32	0.143193
Plate4_E4	Hybrid_F1	448	Male	8.32	0.143193
Plate4_E4	Hybrid_F1	2025	Male	8.32	0.143193
Plate4_E4	Hybrid_F1	410	Male	8.32	0.143193
Plate4_E5	Hybrid_F1	142	Male	5.46	0.179666
Plate4_E5	Hybrid_F1	1248	Male	5.46	0.179666
Plate4_E5	Hybrid_F1	4042	Male	5.46	0.179666
Plate4_E5	Hybrid_F1	1803	Male	5.46	0.179666
Plate4_E5	Hybrid_F1	413	Male	5.46	0.179666
Plate4_E6	Hybrid_F1	36	Male	8.49	0.152329
Plate4_E6	Hybrid_F1	18958	Male	8.49	0.152329
Plate4_E6	Hybrid_F1	803	Male	8.49	0.152329
Plate4_E6	Hybrid_F1	6370	Male	8.49	0.152329
Plate4_E6	Hybrid_F1	441	Male	8.49	0.152329
Plate4_E7	Hybrid_F1	492	Male	10.56	0.148258
Plate4_E7	Hybrid_F1	3858	Male	10.56	0.148258
Plate4_E7	Hybrid_F1	3	Male	10.56	0.148258
Plate4_E7	Hybrid_F1	1694	Male	10.56	0.148258
Plate4_E7	Hybrid_F1	6741	Male	10.56	0.148258
Plate4_E7	Hybrid_F1	4789	Male	10.56	0.148258
Plate4_E7	Hybrid_F1	25753	Male	10.56	0.148258
Plate4_E7	Hybrid_F1	614	Male	10.56	0.148258
Plate4_E8	Hybrid_F1	455	Male	11.51	0.145393
Plate4_E8	Hybrid_F1	4778	Male	11.51	0.145393
Plate4_E8	Hybrid_F1	635	Male	11.51	0.145393
Plate4_E8	Hybrid_F1	582	Male	11.51	0.145393
Plate4_E8	Hybrid_F1	5608	Male	11.51	0.145393
Plate4_E9	Hybrid_F1	301	Male	10.13	0.145866
Plate4_E9	Hybrid_F1	250	Male	10.13	0.145866
Plate4_E9	Hybrid_F1	93641	Male	10.13	0.145866
Plate4_E9	Hybrid_F1	2676	Male	10.13	0.145866
Plate4_F1	Hybrid_F1	82	Male	10.37	0.14494
Plate4_F1	Hybrid_F1	238	Male	10.37	0.14494
Plate4_F1	Hybrid_F1	1243	Male	10.37	0.14494
Plate4_F1	Hybrid_F1	382	Male	10.37	0.14494
Plate4_F1	Hybrid_F1	276	Male	10.37	0.14494
Plate4_F1	Hybrid_F1	20	Male	10.37	0.14494
Plate4_F10	Hybrid_F1	468	Male	5.6	0.154208
Plate4_F10	Hybrid_F1	1302	Male	5.6	0.154208
Plate4_F10	Hybrid_F1	1088	Male	5.6	0.154208
Plate4_F10	Hybrid_F1	215	Male	5.6	0.154208
Plate4_F10	Hybrid_F1	555	Male	5.6	0.154208
Plate4_F10	Hybrid_F1	4587	Male	5.6	0.154208
Plate4_F11	Hybrid_F1	8186	Male	11.78	0.13945
Plate4_F11	Hybrid_F1	4051	Male	11.78	0.13945
Plate4_F11	Hybrid_F1	2726	Male	11.78	0.13945
Plate4_F11	Hybrid_F1	1855	Male	11.78	0.13945
Plate4_F11	Hybrid_F1	1933	Male	11.78	0.13945
Plate4_F12	Hybrid_F1	361	Male	9.66	0.138753
Plate4_F12	Hybrid_F1	45	Male	9.66	0.138753
Plate4_F12	Hybrid_F1	39827	Male	9.66	0.138753
Plate4_F12	Hybrid_F1	12073	Male	9.66	0.138753
Plate4_F12	Hybrid_F1	4	Male	9.66	0.138753
Plate4_F12	Hybrid_F1	8310	Male	9.66	0.138753
Plate4_F12	Hybrid_F1	16254	Male	9.66	0.138753
Plate4_F12	Hybrid_F1	99072	Male	9.66	0.138753
Plate4_F12	Hybrid_F1	6887	Male	9.66	0.138753
Plate4_F2	Hybrid_F1	43	Male	9.65	0.144597
Plate4_F2	Hybrid_F1	688	Male	9.65	0.144597
Plate4_F2	Hybrid_F1	709	Male	9.65	0.144597
Plate4_F3	Hybrid_F1	19341	Male	12.35	0.141577
Plate4_F3	Hybrid_F1	2641	Male	12.35	0.141577
Plate4_F3	Hybrid_F1	395	Male	12.35	0.141577
Plate4_F3	Hybrid_F1	5972	Male	12.35	0.141577
Plate4_F4	Hybrid_F1	738	Male	9.94	0.142973
Plate4_F4	Hybrid_F1	6263	Male	9.94	0.142973
Plate4_F4	Hybrid_F1	1	Male	9.94	0.142973
Plate4_F4	Hybrid_F1	7381	Male	9.94	0.142973
Plate4_F4	Hybrid_F1	594	Male	9.94	0.142973
Plate4_F4	Hybrid_F1	1696	Male	9.94	0.142973
Plate4_F5	Hybrid_F1	218	Male	9.08	0.163737
Plate4_F5	Hybrid_F1	289	Male	9.08	0.163737
Plate4_F5	Hybrid_F1	11486	Male	9.08	0.163737
Plate4_F5	Hybrid_F1	1122	Male	9.08	0.163737
Plate4_F5	Hybrid_F1	11575	Male	9.08	0.163737
Plate4_F5	Hybrid_F1	2051	Male	9.08	0.163737
Plate4_F6	Hybrid_F1	3104	Male	9.89	0.148802
Plate4_F6	Hybrid_F1	242	Male	9.89	0.148802
Plate4_F6	Hybrid_F1	14050	Male	9.89	0.148802
Plate4_F6	Hybrid_F1	119	Male	9.89	0.148802
Plate4_F6	Hybrid_F1	188	Male	9.89	0.148802
Plate4_F6	Hybrid_F1	677	Male	9.89	0.148802
Plate4_F7	Hybrid_F1	914	Male	9.87	0.135669
Plate4_F7	Hybrid_F1	5056	Male	9.87	0.135669
Plate4_F8	Hybrid_F1	1442	Male	11.92	0.135021
Plate4_F8	Hybrid_F1	2939	Male	11.92	0.135021
Plate4_F8	Hybrid_F1	175	Male	11.92	0.135021
Plate4_F8	Hybrid_F1	137	Male	11.92	0.135021
Plate4_F8	Hybrid_F1	2065	Male	11.92	0.135021
Plate4_F8	Hybrid_F1	169	Male	11.92	0.135021
Plate4_F8	Hybrid_F1	5084	Male	11.92	0.135021
Plate4_F9	Hybrid_F1	1193	Male	10.58	0.136649
Plate4_F9	Hybrid_F1	24776	Male	10.58	0.136649
Plate4_F9	Hybrid_F1	2192	Male	10.58	0.136649
Plate4_F9	Hybrid_F1	685	Male	10.58	0.136649
Plate4_G1	Hybrid_F1	4057	Male	9.36	0.149555
Plate4_G1	Hybrid_F1	6217	Male	9.36	0.149555
Plate4_G1	Hybrid_F1	1076	Male	9.36	0.149555
Plate4_G1	Hybrid_F1	3441	Male	9.36	0.149555
Plate4_G1	Hybrid_F1	3542	Male	9.36	0.149555
Plate4_G1	Hybrid_F1	1715	Male	9.36	0.149555
Plate4_G10	Hybrid_F1	514	Male	5.48	0.169448
Plate4_G10	Hybrid_F1	1137	Male	5.48	0.169448
Plate4_G10	Hybrid_F1	574	Male	5.48	0.169448
Plate4_G10	Hybrid_F1	1317	Male	5.48	0.169448
Plate4_G10	Hybrid_F1	1942	Male	5.48	0.169448
Plate4_G10	Hybrid_F1	813	Male	5.48	0.169448
Plate4_G10	Hybrid_F1	2994	Male	5.48	0.169448
Plate4_G10	Hybrid_F1	195	Male	5.48	0.169448
Plate4_G11	Hybrid_F1	5014	Male	11.47	0.144732
Plate4_G11	Hybrid_F1	1406	Male	11.47	0.144732
Plate4_G11	Hybrid_F1	2507	Male	11.47	0.144732
Plate4_G11	Hybrid_F1	4419	Male	11.47	0.144732
Plate4_G11	Hybrid_F1	195	Male	11.47	0.144732
Plate4_G11	Hybrid_F1	3078	Male	11.47	0.144732
Plate4_G12	Hybrid_F1	83	Male	5.7	0.163734
Plate4_G12	Hybrid_F1	857	Male	5.7	0.163734
Plate4_G12	Hybrid_F1	65	Male	5.7	0.163734
Plate4_G12	Hybrid_F1	38	Male	5.7	0.163734
Plate4_G12	Hybrid_F1	80	Male	5.7	0.163734
Plate4_G2	Hybrid_F1	2187	Male	12.91	0.143806
Plate4_G2	Hybrid_F1	3896	Male	12.91	0.143806
Plate4_G2	Hybrid_F1	121	Male	12.91	0.143806
Plate4_G2	Hybrid_F1	1422	Male	12.91	0.143806
Plate4_G2	Hybrid_F1	429	Male	12.91	0.143806
Plate4_G2	Hybrid_F1	5961	Male	12.91	0.143806
Plate4_G2	Hybrid_F1	2574	Male	12.91	0.143806
Plate4_G2	Hybrid_F1	6634	Male	12.91	0.143806
Plate4_G3	Hybrid_F1	137	Male	5.28	0.164938
Plate4_G3	Hybrid_F1	676	Male	5.28	0.164938
Plate4_G3	Hybrid_F1	667	Male	5.28	0.164938
Plate4_G3	Hybrid_F1	42	Male	5.28	0.164938
Plate4_G3	Hybrid_F1	144	Male	5.28	0.164938
Plate4_G3	Hybrid_F1	2587	Male	5.28	0.164938
Plate4_G4	Hybrid_F1	1327	Male	10.65	0.146528
Plate4_G4	Hybrid_F1	1710	Male	10.65	0.146528
Plate4_G4	Hybrid_F1	8450	Male	10.65	0.146528
Plate4_G4	Hybrid_F1	9422	Male	10.65	0.146528
Plate4_G4	Hybrid_F1	68	Male	10.65	0.146528
Plate4_G4	Hybrid_F1	1637	Male	10.65	0.146528
Plate4_G5	Hybrid_F1	258	Male	5.48	0.176339
Plate4_G5	Hybrid_F1	2138	Male	5.48	0.176339
Plate4_G5	Hybrid_F1	1068	Male	5.48	0.176339
Plate4_G5	Hybrid_F1	861	Male	5.48	0.176339
Plate4_G5	Hybrid_F1	726	Male	5.48	0.176339
Plate4_G6	Hybrid_F1	1375	Male	10.84	0.143137
Plate4_G6	Hybrid_F1	1494	Male	10.84	0.143137
Plate4_G6	Hybrid_F1	3022	Male	10.84	0.143137
Plate4_G6	Hybrid_F1	4920	Male	10.84	0.143137
Plate4_G6	Hybrid_F1	115568	Male	10.84	0.143137
Plate4_G6	Hybrid_F1	10086	Male	10.84	0.143137
Plate4_G7	Hybrid_F1	76714	Male	9.87	0.143865
Plate4_G7	Hybrid_F1	15324	Male	9.87	0.143865
Plate4_G7	Hybrid_F1	195	Male	9.87	0.143865
Plate4_G7	Hybrid_F1	608	Male	9.87	0.143865
Plate4_G8	Hybrid_F1	3114	Male	11.56	0.145152
Plate4_G8	Hybrid_F1	543	Male	11.56	0.145152
Plate4_G8	Hybrid_F1	5249	Male	11.56	0.145152
Plate4_G9	Hybrid_F1	860	Male	9.95	0.144412
Plate4_G9	Hybrid_F1	8063	Male	9.95	0.144412
Plate4_G9	Hybrid_F1	3019	Male	9.95	0.144412
Plate4_G9	Hybrid_F1	94	Male	9.95	0.144412
Plate4_G9	Hybrid_F1	18	Male	9.95	0.144412
Plate4_G9	Hybrid_F1	33	Male	9.95	0.144412
Plate4_H1	Hybrid_F1	431	Male	10.01	0.14642
Plate4_H1	Hybrid_F1	771	Male	10.01	0.14642
Plate4_H1	Hybrid_F1	9257	Male	10.01	0.14642
Plate4_H1	Hybrid_F1	6682	Male	10.01	0.14642
Plate4_H1	Hybrid_F1	102	Male	10.01	0.14642
Plate4_H1	Hybrid_F1	190	Male	10.01	0.14642
Plate4_H1	Hybrid_F1	100	Male	10.01	0.14642
Plate4_H10	Hybrid_F1	7665	Male	6.83	0.149541
Plate4_H10	Hybrid_F1	981	Male	6.83	0.149541
Plate4_H10	Hybrid_F1	178	Male	6.83	0.149541
Plate4_H10	Hybrid_F1	1537	Male	6.83	0.149541
Plate4_H10	Hybrid_F1	177	Male	6.83	0.149541
Plate4_H10	Hybrid_F1	3734	Male	6.83	0.149541
Plate4_H10	Hybrid_F1	109	Male	6.83	0.149541
Plate4_H11	Hybrid_F1	91	Male	10.71	0.141505
Plate4_H11	Hybrid_F1	830	Male	10.71	0.141505
Plate4_H11	Hybrid_F1	222	Male	10.71	0.141505
Plate4_H11	Hybrid_F1	357	Male	10.71	0.141505
Plate4_H11	Hybrid_F1	2193	Male	10.71	0.141505
Plate4_H11	Hybrid_F1	286	Male	10.71	0.141505
Plate4_H11	Hybrid_F1	457	Male	10.71	0.141505
Plate4_H2	Hybrid_F1	17289	Male	10.32	0.144906
Plate4_H2	Hybrid_F1	553	Male	10.32	0.144906
Plate4_H2	Hybrid_F1	571	Male	10.32	0.144906
Plate4_H2	Hybrid_F1	162	Male	10.32	0.144906
Plate4_H3	Hybrid_F1	298	Male	11.17	0.140609
Plate4_H3	Hybrid_F1	492	Male	11.17	0.140609
Plate4_H3	Hybrid_F1	5128	Male	11.17	0.140609
Plate4_H3	Hybrid_F1	420	Male	11.17	0.140609
Plate4_H3	Hybrid_F1	14364	Male	11.17	0.140609
Plate4_H3	Hybrid_F1	2221	Male	11.17	0.140609
Plate4_H3	Hybrid_F1	1097	Male	11.17	0.140609
Plate4_H4	Hybrid_F1	2658	Male	10.21	0.142702
Plate4_H4	Hybrid_F1	1085	Male	10.21	0.142702
Plate4_H4	Hybrid_F1	6363	Male	10.21	0.142702
Plate4_H4	Hybrid_F1	5313	Male	10.21	0.142702
Plate4_H5	Hybrid_F1	4722	Male	5.41	0.180024
Plate4_H5	Hybrid_F1	5507	Male	5.41	0.180024
Plate4_H5	Hybrid_F1	2	Male	5.41	0.180024
Plate4_H5	Hybrid_F1	2014	Male	5.41	0.180024
Plate4_H5	Hybrid_F1	82	Male	5.41	0.180024
Plate4_H5	Hybrid_F1	1457	Male	5.41	0.180024
Plate4_H5	Hybrid_F1	181	Male	5.41	0.180024
Plate4_H6	Hybrid_F1	181	Male	10.69	0.140612
Plate4_H6	Hybrid_F1	1787	Male	10.69	0.140612
Plate4_H6	Hybrid_F1	1545	Male	10.69	0.140612
Plate4_H7	Hybrid_F1	12670	Male	8.97	0.140754
Plate4_H7	Hybrid_F1	2579	Male	8.97	0.140754
Plate4_H7	Hybrid_F1	8558	Male	8.97	0.140754
Plate4_H7	Hybrid_F1	31	Male	8.97	0.140754
Plate4_H7	Hybrid_F1	2245	Male	8.97	0.140754
Plate4_H7	Hybrid_F1	36389	Male	8.97	0.140754
Plate4_H7	Hybrid_F1	10744	Male	8.97	0.140754
Plate4_H7	Hybrid_F1	1223	Male	8.97	0.140754
Plate4_H7	Hybrid_F1	3195	Male	8.97	0.140754
Plate4_H7	Hybrid_F1	1600	Male	8.97	0.140754
Plate4_H8	Hybrid_F1	15524	Male	10.92	0.136981
Plate4_H8	Hybrid_F1	3528	Male	10.92	0.136981
Plate4_H8	Hybrid_F1	1478	Male	10.92	0.136981
Plate4_H8	Hybrid_F1	4450	Male	10.92	0.136981
Plate4_H8	Hybrid_F1	3326	Male	10.92	0.136981
Plate4_H8	Hybrid_F1	879	Male	10.92	0.136981
Plate4_H9	Hybrid_F1	333	Male	9.78	0.139067
Plate4_H9	Hybrid_F1	2455	Male	9.78	0.139067
Plate4_H9	Hybrid_F1	459	Male	9.78	0.139067
Plate4_H9	Hybrid_F1	2166	Male	9.78	0.139067
Plate4_H9	Hybrid_F1	166	Male	9.78	0.139067
Plate5_A1	Hybrid_F1	26	Female	5.37	0.161264
Plate5_A1	Hybrid_F1	1401	Female	5.37	0.161264
Plate5_A10	Hybrid_F1	125	Female	6.14	0.155238
Plate5_A10	Hybrid_F1	1315	Female	6.14	0.155238
Plate5_A10	Hybrid_F1	2219	Female	6.14	0.155238
Plate5_A11	Hybrid_F1	408	Female	6.78	0.150278
Plate5_A11	Hybrid_F1	655	Female	6.78	0.150278
Plate5_A12	Hybrid_F1	3	Female	6.88	0.154098
Plate5_A12	Hybrid_F1	1584	Female	6.88	0.154098
Plate5_A12	Hybrid_F1	32	Female	6.88	0.154098
Plate5_A12	Hybrid_F1	594	Female	6.88	0.154098
Plate5_A12	Hybrid_F1	754	Female	6.88	0.154098
Plate5_A2	Hybrid_F1	269	Female	4.82	0.167397
Plate5_A2	Hybrid_F1	6583	Female	4.82	0.167397
Plate5_A2	Hybrid_F1	697	Female	4.82	0.167397
Plate5_A3	Hybrid_F1	2746	Female	5.27	0.161871
Plate5_A3	Hybrid_F1	1550	Female	5.27	0.161871
Plate5_A4	Hybrid_F1	981	Female	8.38	0.14272
Plate5_A4	Hybrid_F1	261	Female	8.38	0.14272
Plate5_A4	Hybrid_F1	1503	Female	8.38	0.14272
Plate5_A5	Hybrid_F1	8418	Female	10.69	0.13993
Plate5_A5	Hybrid_F1	3169	Female	10.69	0.13993
Plate5_A5	Hybrid_F1	532	Female	10.69	0.13993
Plate5_A6	Hybrid_F1	862	Female	5.86	0.157718
Plate5_A7	Hybrid_F1	1662	Female	5.94	0.158228
Plate5_A7	Hybrid_F1	2902	Female	5.94	0.158228
Plate5_A7	Hybrid_F1	365	Female	5.94	0.158228
Plate5_A8	Hybrid_F1	5430	Female	7.9	0.14946
Plate5_A8	Hybrid_F1	4	Female	7.9	0.14946
Plate5_A8	Hybrid_F1	169	Female	7.9	0.14946
Plate5_A8	Hybrid_F1	2254	Female	7.9	0.14946
Plate5_A8	Hybrid_F1	2417	Female	7.9	0.14946
Plate5_A8	Hybrid_F1	4	Female	7.9	0.14946
Plate5_A9	Hybrid_F1	2140	Female	8.27	0.1458
Plate5_A9	Hybrid_F1	7975	Female	8.27	0.1458
Plate5_A9	Hybrid_F1	163	Female	8.27	0.1458
Plate5_A9	Hybrid_F1	543	Female	8.27	0.1458
Plate5_B1	Hybrid_F1	860	Female	5.64	0.157933
Plate5_B1	Hybrid_F1	456	Female	5.64	0.157933
Plate5_B1	Hybrid_F1	1268	Female	5.64	0.157933
Plate5_B1	Hybrid_F1	206	Female	5.64	0.157933
Plate5_B10	Hybrid_F1	1450	Female	6.29	0.15591
Plate5_B10	Hybrid_F1	1804	Female	6.29	0.15591
Plate5_B10	Hybrid_F1	52152	Female	6.29	0.15591
Plate5_B10	Hybrid_F1	373	Female	6.29	0.15591
Plate5_B11	Hybrid_F1	481	Female	5.86	0.157064
Plate5_B12	Hybrid_F1	80	Female	7.75	0.152041
Plate5_B12	Hybrid_F1	10381	Female	7.75	0.152041
Plate5_B12	Hybrid_F1	75	Female	7.75	0.152041
Plate5_B3	Hybrid_F1	169	Female	5.82	0.154669
Plate5_B3	Hybrid_F1	873	Female	5.82	0.154669
Plate5_B3	Hybrid_F1	1968	Female	5.82	0.154669
Plate5_B3	Hybrid_F1	3233	Female	5.82	0.154669
Plate5_B4	Hybrid_F1	3	Female	5.34	0.162177
Plate5_B4	Hybrid_F1	13	Female	5.34	0.162177
Plate5_B5	Hybrid_F1	638	Female	6.09	0.159676
Plate5_B5	Hybrid_F1	3194	Female	6.09	0.159676
Plate5_B6	Hybrid_F1	913	Female	5.55	0.155884
Plate5_B6	Hybrid_F1	2035	Female	5.55	0.155884
Plate5_B6	Hybrid_F1	77	Female	5.55	0.155884
Plate5_B6	Hybrid_F1	5779	Female	5.55	0.155884
Plate5_B7	Hybrid_F1	2568	Female	6.82	0.150434
Plate5_B7	Hybrid_F1	840	Female	6.82	0.150434
Plate5_B8	Hybrid_F1	951	Female	9.05	0.144408
Plate5_B9	Hybrid_F1	173	Female	6.01	0.157778
Plate5_B9	Hybrid_F1	2662	Female	6.01	0.157778
Plate5_C1	Hybrid_F1	1406	Female	6.89	0.147804
Plate5_C1	Hybrid_F1	49	Female	6.89	0.147804
Plate5_C1	Hybrid_F1	9466	Female	6.89	0.147804
Plate5_C10	Hybrid_F1	569	Female	6.87	0.150704
Plate5_C10	Hybrid_F1	828	Female	6.87	0.150704
Plate5_C10	Hybrid_F1	7	Female	6.87	0.150704
Plate5_C10	Hybrid_F1	25079	Female	6.87	0.150704
Plate5_C11	Hybrid_F1	24570	Female	6.05	0.158352
Plate5_C11	Hybrid_F1	172	Female	6.05	0.158352
Plate5_C11	Hybrid_F1	688	Female	6.05	0.158352
Plate5_C11	Hybrid_F1	293	Female	6.05	0.158352
Plate5_C12	Hybrid_F1	130	Female	8.42	0.148039
Plate5_C2	Hybrid_F1	187	Female	6.3	0.146133
Plate5_C2	Hybrid_F1	531	Female	6.3	0.146133
Plate5_C2	Hybrid_F1	47	Female	6.3	0.146133
Plate5_C3	Hybrid_F1	2609	Female	6.65	0.148699
Plate5_C3	Hybrid_F1	185	Female	6.65	0.148699
Plate5_C5	Hybrid_F1	215	Female	6.44	0.157954
Plate5_C5	Hybrid_F1	635	Female	6.44	0.157954
Plate5_C5	Hybrid_F1	594	Female	6.44	0.157954
Plate5_C5	Hybrid_F1	13	Female	6.44	0.157954
Plate5_C6	Hybrid_F1	662	Female	6.58	0.154295
Plate5_C6	Hybrid_F1	342	Female	6.58	0.154295
Plate5_C6	Hybrid_F1	777	Female	6.58	0.154295
Plate5_C7	Hybrid_F1	60	Female	8.33	0.149432
Plate5_C7	Hybrid_F1	360	Female	8.33	0.149432
Plate5_C8	Hybrid_F1	137	Female	7.39	0.148765
Plate5_C8	Hybrid_F1	418	Female	7.39	0.148765
Plate5_C8	Hybrid_F1	6621	Female	7.39	0.148765
Plate5_C8	Hybrid_F1	754	Female	7.39	0.148765
Plate5_C8	Hybrid_F1	7713	Female	7.39	0.148765
Plate5_C9	Hybrid_F1	173	Female	6.35	0.157833
Plate5_C9	Hybrid_F1	86	Female	6.35	0.157833
Plate5_D1	Hybrid_F1	1503	Female	6.33	0.155941
Plate5_D1	Hybrid_F1	463	Female	6.33	0.155941
Plate5_D10	Hybrid_F1	91	Female	9.68	0.144423
Plate5_D10	Hybrid_F1	25	Female	9.68	0.144423
Plate5_D10	Hybrid_F1	717	Female	9.68	0.144423
Plate5_D10	Hybrid_F1	943	Female	9.68	0.144423
Plate5_D11	Hybrid_F1	32051	Female	7.29	0.155575
Plate5_D11	Hybrid_F1	2179	Female	7.29	0.155575
Plate5_D11	Hybrid_F1	1615	Female	7.29	0.155575
Plate5_D12	Hybrid_F1	1458	Female	7.66	0.155665
Plate5_D12	Hybrid_F1	183	Female	7.66	0.155665
Plate5_D12	Hybrid_F1	599	Female	7.66	0.155665
Plate5_D12	Hybrid_F1	379	Female	7.66	0.155665
Plate5_D2	Hybrid_F1	1939	Female	6.43	0.153649
Plate5_D2	Hybrid_F1	5767	Female	6.43	0.153649
Plate5_D2	Hybrid_F1	5661	Female	6.43	0.153649
Plate5_D2	Hybrid_F1	604	Female	6.43	0.153649
Plate5_D3	Hybrid_F1	1672	Female	5.48	0.158064
Plate5_D4	Hybrid_F1	1454	Female	6.09	0.154451
Plate5_D4	Hybrid_F1	2879	Female	6.09	0.154451
Plate5_D4	Hybrid_F1	914	Female	6.09	0.154451
Plate5_D4	Hybrid_F1	2832	Female	6.09	0.154451
Plate5_D5	Hybrid_F1	112	Female	6.67	0.157013
Plate5_D5	Hybrid_F1	3057	Female	6.67	0.157013
Plate5_D6	Hybrid_F1	1574	Female	5.61	0.161719
Plate5_D6	Hybrid_F1	2556	Female	5.61	0.161719
Plate5_D6	Hybrid_F1	787	Female	5.61	0.161719
Plate5_D6	Hybrid_F1	177	Female	5.61	0.161719
Plate5_D6	Hybrid_F1	217	Female	5.61	0.161719
Plate5_D7	Hybrid_F1	1487	Female	9.46	0.148101
Plate5_D7	Hybrid_F1	168223	Female	9.46	0.148101
Plate5_D7	Hybrid_F1	177	Female	9.46	0.148101
Plate5_D8	Hybrid_F1	252	Female	7.06	0.156509
Plate5_D8	Hybrid_F1	9237	Female	7.06	0.156509
Plate5_D8	Hybrid_F1	3283	Female	7.06	0.156509
Plate5_D9	Hybrid_F1	1448	Female	6.48	0.15414
Plate5_E1	Hybrid_F1	1696	Female	6.17	0.151669
Plate5_E1	Hybrid_F1	2178	Female	6.17	0.151669
Plate5_E1	Hybrid_F1	317	Female	6.17	0.151669
Plate5_E1	Hybrid_F1	5720	Female	6.17	0.151669
Plate5_E10	Hybrid_F1	275	Female	9.47	0.144295
Plate5_E10	Hybrid_F1	2234	Female	9.47	0.144295
Plate5_E11	Hybrid_F1	308	Female	6.99	0.147721
Plate5_E11	Hybrid_F1	1430	Female	6.99	0.147721
Plate5_E11	Hybrid_F1	198	Female	6.99	0.147721
Plate5_E11	Hybrid_F1	471	Female	6.99	0.147721
Plate5_E12	Hybrid_F1	12775	Female	8.45	0.151816
Plate5_E2	Hybrid_F1	98	Female	6.12	0.154858
Plate5_E2	Hybrid_F1	10438	Female	6.12	0.154858
Plate5_E2	Hybrid_F1	767	Female	6.12	0.154858
Plate5_E2	Hybrid_F1	1671	Female	6.12	0.154858
Plate5_E2	Hybrid_F1	177	Female	6.12	0.154858
Plate5_E3	Hybrid_F1	5596	Female	6.62	0.150002
Plate5_E3	Hybrid_F1	1415	Female	6.62	0.150002
Plate5_E3	Hybrid_F1	219	Female	6.62	0.150002
Plate5_E4	Hybrid_F1	17313	Female	5.09	0.159796
Plate5_E4	Hybrid_F1	1658	Female	5.09	0.159796
Plate5_E4	Hybrid_F1	144	Female	5.09	0.159796
Plate5_E5	Hybrid_F1	392	Female	6.96	0.148154
Plate5_E5	Hybrid_F1	18958	Female	6.96	0.148154
Plate5_E5	Hybrid_F1	171	Female	6.96	0.148154
Plate5_E5	Hybrid_F1	2020	Female	6.96	0.148154
Plate5_E5	Hybrid_F1	860	Female	6.96	0.148154
Plate5_E6	Hybrid_F1	3555	Female	5.96	0.152103
Plate5_E6	Hybrid_F1	1673	Female	5.96	0.152103
Plate5_E7	Hybrid_F1	6602	Female	13.42	0.139291
Plate5_E7	Hybrid_F1	2966	Female	13.42	0.139291
Plate5_E8	Hybrid_F1	375	Female	7.88	0.150343
Plate5_E8	Hybrid_F1	4098	Female	7.88	0.150343
Plate5_E9	Hybrid_F1	723	Female	7.74	0.147068
Plate5_E9	Hybrid_F1	344	Female	7.74	0.147068
Plate5_E9	Hybrid_F1	3875	Female	7.74	0.147068
Plate5_F1	Hybrid_F1	45	Female	5.5	0.158256
Plate5_F1	Hybrid_F1	231	Female	5.5	0.158256
Plate5_F1	Hybrid_F1	90	Female	5.5	0.158256
Plate5_F10	Hybrid_F1	201	Female	7.37	0.144946
Plate5_F10	Hybrid_F1	3403	Female	7.37	0.144946
Plate5_F10	Hybrid_F1	4052	Female	7.37	0.144946
Plate5_F11	Hybrid_F1	497	Female	6.81	0.157624
Plate5_F12	Hybrid_F1	1412	Female	9.58	0.148919
Plate5_F12	Hybrid_F1	448	Female	9.58	0.148919
Plate5_F2	Hybrid_F1	110	Female	5.39	0.161586
Plate5_F2	Hybrid_F1	219	Female	5.39	0.161586
Plate5_F2	Hybrid_F1	3577	Female	5.39	0.161586
Plate5_F3	Hybrid_F1	771	Female	5.56	0.155127
Plate5_F3	Hybrid_F1	1148	Female	5.56	0.155127
Plate5_F4	Hybrid_F1	1361	Female	5.27	0.163453
Plate5_F4	Hybrid_F1	522	Female	5.27	0.163453
Plate5_F5	Hybrid_F1	544	Female	5.77	0.15939
Plate5_F6	Hybrid_F1	177	Female	6.15	0.152547
Plate5_F6	Hybrid_F1	6499	Female	6.15	0.152547
Plate5_F6	Hybrid_F1	5466	Female	6.15	0.152547
Plate5_F7	Hybrid_F1	985	Female	6.83	0.150858
Plate5_F7	Hybrid_F1	623	Female	6.83	0.150858
Plate5_F7	Hybrid_F1	330	Female	6.83	0.150858
Plate5_F7	Hybrid_F1	362	Female	6.83	0.150858
Plate5_F8	Hybrid_F1	1051	Female	7.09	0.147052
Plate5_F8	Hybrid_F1	1048	Female	7.09	0.147052
Plate5_F8	Hybrid_F1	3	Female	7.09	0.147052
Plate5_F8	Hybrid_F1	129	Female	7.09	0.147052
Plate5_F9	Hybrid_F1	4067	Female	5.93	0.159729
Plate5_F9	Hybrid_F1	782	Female	5.93	0.159729
Plate5_F9	Hybrid_F1	2933	Female	5.93	0.159729
Plate5_F9	Hybrid_F1	544	Female	5.93	0.159729
Plate5_G1	Hybrid_F1	1385	Female	5.18	0.168318
Plate5_G1	Hybrid_F1	61	Female	5.18	0.168318
Plate5_G10	Hybrid_F1	6408	Female	8.28	0.144158
Plate5_G11	Hybrid_F1	107	Female	7.91	0.145506
Plate5_G11	Hybrid_F1	57	Female	7.91	0.145506
Plate5_G11	Hybrid_F1	688	Female	7.91	0.145506
Plate5_G12	Hybrid_F1	1942	Female	11.77	0.147715
Plate5_G12	Hybrid_F1	7735	Female	11.77	0.147715
Plate5_G2	Hybrid_F1	603	Female	5.97	0.153017
Plate5_G2	Hybrid_F1	33	Female	5.97	0.153017
Plate5_G3	Hybrid_F1	2681	Female	7	0.147992
Plate5_G4	Hybrid_F1	198	Female	7.94	0.147759
Plate5_G4	Hybrid_F1	48	Female	7.94	0.147759
Plate5_G5	Hybrid_F1	5990	Female	6.06	0.159439
Plate5_G5	Hybrid_F1	443	Female	6.06	0.159439
Plate5_G5	Hybrid_F1	7816	Female	6.06	0.159439
Plate5_G6	Hybrid_F1	693	Female	6.31	0.150598
Plate5_G6	Hybrid_F1	114	Female	6.31	0.150598
Plate5_G6	Hybrid_F1	1014	Female	6.31	0.150598
Plate5_G7	Hybrid_F1	925	Female	9.09	0.146354
Plate5_G7	Hybrid_F1	21	Female	9.09	0.146354
Plate5_G7	Hybrid_F1	1358	Female	9.09	0.146354
Plate5_G8	Hybrid_F1	165	Female	8.19	0.144309
Plate5_G8	Hybrid_F1	1280	Female	8.19	0.144309
Plate5_G8	Hybrid_F1	386	Female	8.19	0.144309
Plate5_G8	Hybrid_F1	173	Female	8.19	0.144309
Plate5_G9	Hybrid_F1	455	Female	8.06	0.149182
Plate5_G9	Hybrid_F1	7	Female	8.06	0.149182
Plate5_G9	Hybrid_F1	118	Female	8.06	0.149182
Plate5_G9	Hybrid_F1	325	Female	8.06	0.149182
Plate5_H10	Hybrid_F1	196	Female	5.92	0.156323
Plate5_H10	Hybrid_F1	1912	Female	5.92	0.156323
Plate5_H11	Hybrid_F1	764	Female	6.87	0.149878
Plate5_H2	Hybrid_F1	8	Female	6.08	0.158335
Plate5_H2	Hybrid_F1	936	Female	6.08	0.158335
Plate5_H3	Hybrid_F1	348	Female	5.11	0.162916
Plate5_H4	Hybrid_F1	2732	Female	7.01	0.153394
Plate5_H4	Hybrid_F1	558	Female	7.01	0.153394
Plate5_H4	Hybrid_F1	6	Female	7.01	0.153394
Plate5_H5	Hybrid_F1	402	Female	6.11	0.152929
Plate5_H5	Hybrid_F1	11726	Female	6.11	0.152929
Plate5_H5	Hybrid_F1	837	Female	6.11	0.152929
Plate5_H5	Hybrid_F1	3295	Female	6.11	0.152929
Plate5_H6	Hybrid_F1	234	Female	6.05	0.150787
Plate5_H6	Hybrid_F1	1471	Female	6.05	0.150787
Plate5_H7	Hybrid_F1	13726	Female	7.86	0.148514
Plate5_H7	Hybrid_F1	768	Female	7.86	0.148514
Plate5_H7	Hybrid_F1	81	Female	7.86	0.148514
Plate5_H8	Hybrid_F1	223	Female	7.17	0.147769
Plate5_H8	Hybrid_F1	189	Female	7.17	0.147769
Plate5_H9	Hybrid_F1	295	Female	8.41	0.144357
Plate5_H9	Hybrid_F1	499	Female	8.41	0.144357
Plate5_H9	Hybrid_F1	868	Female	8.41	0.144357
Plate5_H9	Hybrid_F1	6	Female	8.41	0.144357
Plate5_H9	Hybrid_F1	19	Female	8.41	0.144357
Plate6_A1	Hybrid_F1	4612	Female	6.09	0.148655
Plate6_A1	Hybrid_F1	5175	Female	6.09	0.148655
Plate6_A1	Hybrid_F1	977	Female	6.09	0.148655
Plate6_A1	Hybrid_F1	11033	Female	6.09	0.148655
Plate6_A1	Hybrid_F1	3811	Female	6.09	0.148655
Plate6_A1	Hybrid_F1	68	Female	6.09	0.148655
Plate6_A10	Hybrid_F1	349	Female	6.14	0.152694
Plate6_A10	Hybrid_F1	2990	Female	6.14	0.152694
Plate6_A10	Hybrid_F1	1201	Female	6.14	0.152694
Plate6_A10	Hybrid_F1	823	Female	6.14	0.152694
Plate6_A11	Hybrid_F1	2887	Female	5.9	0.156006
Plate6_A11	Hybrid_F1	597	Female	5.9	0.156006
Plate6_A11	Hybrid_F1	42	Female	5.9	0.156006
Plate6_A12	Hybrid_F1	5036	Female	6.22	0.150108
Plate6_A12	Hybrid_F1	148	Female	6.22	0.150108
Plate6_A12	Hybrid_F1	57	Female	6.22	0.150108
Plate6_A12	Hybrid_F1	52	Female	6.22	0.150108
Plate6_A2	Hybrid_F1	149	Female	6.06	0.151356
Plate6_A2	Hybrid_F1	888	Female	6.06	0.151356
Plate6_A2	Hybrid_F1	10	Female	6.06	0.151356
Plate6_A2	Hybrid_F1	40	Female	6.06	0.151356
Plate6_A3	Hybrid_F1	61	Female	7.93	0.155286
Plate6_A3	Hybrid_F1	565	Female	7.93	0.155286
Plate6_A3	Hybrid_F1	23	Female	7.93	0.155286
Plate6_A3	Hybrid_F1	142	Female	7.93	0.155286
Plate6_A3	Hybrid_F1	357	Female	7.93	0.155286
Plate6_A4	Hybrid_F1	1006	Female	9.6	0.142541
Plate6_A4	Hybrid_F1	68	Female	9.6	0.142541
Plate6_A4	Hybrid_F1	3201	Female	9.6	0.142541
Plate6_A4	Hybrid_F1	1424	Female	9.6	0.142541
Plate6_A4	Hybrid_F1	12806	Female	9.6	0.142541
Plate6_A5	Hybrid_F1	669	Female	5.38	0.154465
Plate6_A5	Hybrid_F1	46212	Female	5.38	0.154465
Plate6_A5	Hybrid_F1	40	Female	5.38	0.154465
Plate6_A6	Hybrid_F1	389	Female	5.78	0.154974
Plate6_A7	Hybrid_F1	4119	Female	8.18	0.150288
Plate6_A7	Hybrid_F1	195	Female	8.18	0.150288
Plate6_A7	Hybrid_F1	1236	Female	8.18	0.150288
Plate6_A7	Hybrid_F1	165	Female	8.18	0.150288
Plate6_A8	Hybrid_F1	265	Female	8.7	0.147994
Plate6_A8	Hybrid_F1	5649	Female	8.7	0.147994
Plate6_A8	Hybrid_F1	7036	Female	8.7	0.147994
Plate6_A8	Hybrid_F1	3033	Female	8.7	0.147994
Plate6_A9	Hybrid_F1	88	Female	6.33	0.149103
Plate6_B1	Hybrid_F1	1657	Female	4.74	0.162351
Plate6_B1	Hybrid_F1	1342	Female	4.74	0.162351
Plate6_B10	Hybrid_F1	2458	Female	6.45	0.147375
Plate6_B10	Hybrid_F1	1044	Female	6.45	0.147375
Plate6_B10	Hybrid_F1	346	Female	6.45	0.147375
Plate6_B2	Hybrid_F1	1638	Female	6.91	0.147025
Plate6_B2	Hybrid_F1	5862	Female	6.91	0.147025
Plate6_B2	Hybrid_F1	92	Female	6.91	0.147025
Plate6_B3	Hybrid_F1	649	Female	6.97	0.16375
Plate6_B3	Hybrid_F1	113	Female	6.97	0.16375
Plate6_B3	Hybrid_F1	2277	Female	6.97	0.16375
Plate6_B4	Hybrid_F1	416	Female	7.5	0.152272
Plate6_B4	Hybrid_F1	2651	Female	7.5	0.152272
Plate6_B4	Hybrid_F1	1	Female	7.5	0.152272
Plate6_B4	Hybrid_F1	2124	Female	7.5	0.152272
Plate6_B5	Hybrid_F1	553	Female	5.83	0.151678
Plate6_B5	Hybrid_F1	1644	Female	5.83	0.151678
Plate6_B5	Hybrid_F1	42	Female	5.83	0.151678
Plate6_B5	Hybrid_F1	260	Female	5.83	0.151678
Plate6_B6	Hybrid_F1	97	Female	8.42	0.143804
Plate6_B6	Hybrid_F1	520	Female	8.42	0.143804
Plate6_B7	Hybrid_F1	331	Female	5.6	0.155
Plate6_B7	Hybrid_F1	1001	Female	5.6	0.155
Plate6_B7	Hybrid_F1	1706	Female	5.6	0.155
Plate6_B7	Hybrid_F1	369	Female	5.6	0.155
Plate6_B7	Hybrid_F1	4549	Female	5.6	0.155
Plate6_B8	Hybrid_F1	1520	Female	7.16	0.143794
Plate6_B8	Hybrid_F1	2440	Female	7.16	0.143794
Plate6_B9	Hybrid_F1	36894	Female	6.11	0.151683
Plate6_B9	Hybrid_F1	5662	Female	6.11	0.151683
Plate6_B9	Hybrid_F1	1859	Female	6.11	0.151683
Plate6_C1	Hybrid_F1	2335	Female	8.47	0.144146
Plate6_C1	Hybrid_F1	2306	Female	8.47	0.144146
Plate6_C10	Hybrid_F1	223	Female	8.1	0.14484
Plate6_C10	Hybrid_F1	18496	Female	8.1	0.14484
Plate6_C10	Hybrid_F1	2581	Female	8.1	0.14484
Plate6_C12	Hybrid_F1	17385	Female	6.86	0.148851
Plate6_C12	Hybrid_F1	1234	Female	6.86	0.148851
Plate6_C12	Hybrid_F1	221	Female	6.86	0.148851
Plate6_C12	Hybrid_F1	170	Female	6.86	0.148851
Plate6_C2	Hybrid_F1	481	Female	6.33	0.154061
Plate6_C3	Hybrid_F1	460	Female	6.46	0.161328
Plate6_C3	Hybrid_F1	453	Female	6.46	0.161328
Plate6_C3	Hybrid_F1	351	Female	6.46	0.161328
Plate6_C3	Hybrid_F1	315	Female	6.46	0.161328
Plate6_C4	Hybrid_F1	5773	Female	9.77	0.142005
Plate6_C4	Hybrid_F1	2124	Female	9.77	0.142005
Plate6_C5	Hybrid_F1	454	Female	9.92	0.141722
Plate6_C5	Hybrid_F1	625	Female	9.92	0.141722
Plate6_C6	Hybrid_F1	40535	Female	7.41	0.152399
Plate6_C6	Hybrid_F1	103	Female	7.41	0.152399
Plate6_C6	Hybrid_F1	936	Female	7.41	0.152399
Plate6_C6	Hybrid_F1	11509	Female	7.41	0.152399
Plate6_C6	Hybrid_F1	239	Female	7.41	0.152399
Plate6_C7	Hybrid_F1	12843	Female	8.71	0.146211
Plate6_C8	Hybrid_F1	2404	Female	7.17	0.146094
Plate6_C8	Hybrid_F1	2178	Female	7.17	0.146094
Plate6_C8	Hybrid_F1	385	Female	7.17	0.146094
Plate6_C8	Hybrid_F1	17725	Female	7.17	0.146094
Plate6_C9	Hybrid_F1	93931	Female	8.82	0.141964
Plate6_C9	Hybrid_F1	332	Female	8.82	0.141964
Plate6_C9	Hybrid_F1	2359	Female	8.82	0.141964
Plate6_D1	Hybrid_F1	59	Female	7.93	0.14594
Plate6_D1	Hybrid_F1	12242	Female	7.93	0.14594
Plate6_D10	Hybrid_F1	619	Female	8.77	0.14416
Plate6_D10	Hybrid_F1	2076	Female	8.77	0.14416
Plate6_D10	Hybrid_F1	2151	Female	8.77	0.14416
Plate6_D11	Hybrid_F1	1021	Female	7.34	0.143978
Plate6_D11	Hybrid_F1	1372	Female	7.34	0.143978
Plate6_D11	Hybrid_F1	2713	Female	7.34	0.143978
Plate6_D11	Hybrid_F1	60	Female	7.34	0.143978
Plate6_D12	Hybrid_F1	1775	Female	7.18	0.149118
Plate6_D12	Hybrid_F1	441	Female	7.18	0.149118
Plate6_D12	Hybrid_F1	303	Female	7.18	0.149118
Plate6_D12	Hybrid_F1	2335	Female	7.18	0.149118
Plate6_D2	Hybrid_F1	956	Female	7.15	0.14886
Plate6_D2	Hybrid_F1	3	Female	7.15	0.14886
Plate6_D3	Hybrid_F1	5193	Female	5.17	0.17267
Plate6_D3	Hybrid_F1	1524	Female	5.17	0.17267
Plate6_D3	Hybrid_F1	6272	Female	5.17	0.17267
Plate6_D3	Hybrid_F1	255	Female	5.17	0.17267
Plate6_D4	Hybrid_F1	441	Female	10.23	0.142843
Plate6_D4	Hybrid_F1	126	Female	10.23	0.142843
Plate6_D4	Hybrid_F1	15847	Female	10.23	0.142843
Plate6_D4	Hybrid_F1	1832	Female	10.23	0.142843
Plate6_D6	Hybrid_F1	436	Female	7.36	0.145459
Plate6_D7	Hybrid_F1	739	Female	10.25	0.146711
Plate6_D7	Hybrid_F1	1846	Female	10.25	0.146711
Plate6_D7	Hybrid_F1	4889	Female	10.25	0.146711
Plate6_D8	Hybrid_F1	387	Female	10.88	0.137171
Plate6_D9	Hybrid_F1	1616	Female	9.57	0.140237
Plate6_D9	Hybrid_F1	6151	Female	9.57	0.140237
Plate6_D9	Hybrid_F1	51	Female	9.57	0.140237
Plate6_D9	Hybrid_F1	1	Female	9.57	0.140237
Plate6_E1	Hybrid_F1	347	Female	6.98	0.145316
Plate6_E1	Hybrid_F1	461	Female	6.98	0.145316
Plate6_E1	Hybrid_F1	274	Female	6.98	0.145316
Plate6_E10	Hybrid_F1	123	Female	6.71	0.147696
Plate6_E10	Hybrid_F1	1321	Female	6.71	0.147696
Plate6_E10	Hybrid_F1	12782	Female	6.71	0.147696
Plate6_E11	Hybrid_F1	2584	Female	7.6	0.142696
Plate6_E11	Hybrid_F1	2641	Female	7.6	0.142696
Plate6_E12	Hybrid_F1	4204	Female	6.12	0.151865
Plate6_E12	Hybrid_F1	2048	Female	6.12	0.151865
Plate6_E2	Hybrid_F1	1968	Female	6.28	0.150375
Plate6_E2	Hybrid_F1	2062	Female	6.28	0.150375
Plate6_E3	Hybrid_F1	1974	Female	5.76	0.166366
Plate6_E4	Hybrid_F1	140	Female	9.01	0.143366
Plate6_E4	Hybrid_F1	2186	Female	9.01	0.143366
Plate6_E4	Hybrid_F1	334	Female	9.01	0.143366
Plate6_E4	Hybrid_F1	1498	Female	9.01	0.143366
Plate6_E4	Hybrid_F1	8181	Female	9.01	0.143366
Plate6_E5	Hybrid_F1	1248	Female	7.83	0.144701
Plate6_E5	Hybrid_F1	515	Female	7.83	0.144701
Plate6_E5	Hybrid_F1	6126	Female	7.83	0.144701
Plate6_E5	Hybrid_F1	501	Female	7.83	0.144701
Plate6_E6	Hybrid_F1	117	Female	6.55	0.153485
Plate6_E6	Hybrid_F1	1797	Female	6.55	0.153485
Plate6_E6	Hybrid_F1	1	Female	6.55	0.153485
Plate6_E6	Hybrid_F1	2250	Female	6.55	0.153485
Plate6_E6	Hybrid_F1	355	Female	6.55	0.153485
Plate6_E6	Hybrid_F1	57571	Female	6.55	0.153485
Plate6_E7	Hybrid_F1	219	Female	10.44	0.140838
Plate6_E7	Hybrid_F1	5995	Female	10.44	0.140838
Plate6_E7	Hybrid_F1	190	Female	10.44	0.140838
Plate6_E8	Hybrid_F1	3	Female	7.63	0.144644
Plate6_E8	Hybrid_F1	5279	Female	7.63	0.144644
Plate6_E8	Hybrid_F1	4197	Female	7.63	0.144644
Plate6_E8	Hybrid_F1	543	Female	7.63	0.144644
Plate6_E9	Hybrid_F1	501	Female	8.8	0.140714
Plate6_E9	Hybrid_F1	3815	Female	8.8	0.140714
Plate6_E9	Hybrid_F1	4659	Female	8.8	0.140714
Plate6_F1	Hybrid_F1	63	Female	8.06	0.141449
Plate6_F1	Hybrid_F1	651	Female	8.06	0.141449
Plate6_F1	Hybrid_F1	2335	Female	8.06	0.141449
Plate6_F1	Hybrid_F1	2775	Female	8.06	0.141449
Plate6_F10	Hybrid_F1	216	Female	7.15	0.148786
Plate6_F10	Hybrid_F1	133	Female	7.15	0.148786
Plate6_F10	Hybrid_F1	215	Female	7.15	0.148786
Plate6_F11	Hybrid_F1	694	Female	6.97	0.149813
Plate6_F11	Hybrid_F1	310	Female	6.97	0.149813
Plate6_F12	Hybrid_F1	1627	Female	7.27	0.149406
Plate6_F2	Hybrid_F1	412	Female	7.87	0.14968
Plate6_F2	Hybrid_F1	1821	Female	7.87	0.14968
Plate6_F3	Hybrid_F1	177	Female	6.72	0.163722
Plate6_F4	Hybrid_F1	5119	Female	9.39	0.148541
Plate6_F5	Hybrid_F1	28	Female	8.31	0.145654
Plate6_F6	Hybrid_F1	352	Female	7.59	0.152102
Plate6_F6	Hybrid_F1	2057	Female	7.59	0.152102
Plate6_F6	Hybrid_F1	2363	Female	7.59	0.152102
Plate6_F6	Hybrid_F1	2781	Female	7.59	0.152102
Plate6_F7	Hybrid_F1	1009	Female	10.46	0.1422
Plate6_F7	Hybrid_F1	354	Female	10.46	0.1422
Plate6_F8	Hybrid_F1	4165	Female	8.22	0.144445
Plate6_F8	Hybrid_F1	91	Female	8.22	0.144445
Plate6_F8	Hybrid_F1	183	Female	8.22	0.144445
Plate6_F9	Hybrid_F1	302	Female	6.61	0.153735
Plate6_F9	Hybrid_F1	520	Female	6.61	0.153735
Plate6_F9	Hybrid_F1	2021	Female	6.61	0.153735
Plate6_G1	Hybrid_F1	3196	Female	7.31	0.146605
Plate6_G1	Hybrid_F1	984	Female	7.31	0.146605
Plate6_G10	Hybrid_F1	1733	Female	6.07	0.150486
Plate6_G10	Hybrid_F1	76	Female	6.07	0.150486
Plate6_G10	Hybrid_F1	121	Female	6.07	0.150486
Plate6_G10	Hybrid_F1	453	Female	6.07	0.150486
Plate6_G11	Hybrid_F1	380	Female	7.55	0.143806
Plate6_G11	Hybrid_F1	392	Female	7.55	0.143806
Plate6_G11	Hybrid_F1	164	Female	7.55	0.143806
Plate6_G12	Hybrid_F1	13	Female	9.86	0.141814
Plate6_G12	Hybrid_F1	2173	Female	9.86	0.141814
Plate6_G12	Hybrid_F1	188	Female	9.86	0.141814
Plate6_G2	Hybrid_F1	828	Female	9.34	0.146719
Plate6_G2	Hybrid_F1	98	Female	9.34	0.146719
Plate6_G2	Hybrid_F1	6037	Female	9.34	0.146719
Plate6_G2	Hybrid_F1	11491	Female	9.34	0.146719
Plate6_G3	Hybrid_F1	5	Female	8	0.155032
Plate6_G3	Hybrid_F1	233	Female	8	0.155032
Plate6_G4	Hybrid_F1	225	Female	7.53	0.152421
Plate6_G4	Hybrid_F1	1708	Female	7.53	0.152421
Plate6_G4	Hybrid_F1	457	Female	7.53	0.152421
Plate6_G4	Hybrid_F1	35	Female	7.53	0.152421
Plate6_G4	Hybrid_F1	1598	Female	7.53	0.152421
Plate6_G5	Hybrid_F1	26	Female	6.47	0.147554
Plate6_G5	Hybrid_F1	146	Female	6.47	0.147554
Plate6_G5	Hybrid_F1	697	Female	6.47	0.147554
Plate6_G5	Hybrid_F1	730	Female	6.47	0.147554
Plate6_G6	Hybrid_F1	823	Female	7.16	0.143526
Plate6_G6	Hybrid_F1	1548	Female	7.16	0.143526
Plate6_G7	Hybrid_F1	183	Female	5.63	0.156226
Plate6_G7	Hybrid_F1	2027	Female	5.63	0.156226
Plate6_G7	Hybrid_F1	1732	Female	5.63	0.156226
Plate6_G7	Hybrid_F1	667	Female	5.63	0.156226
Plate6_G8	Hybrid_F1	106	Female	7.92	0.14396
Plate6_G8	Hybrid_F1	627	Female	7.92	0.14396
Plate6_G9	Hybrid_F1	2329	Female	7.42	0.145475
Plate6_G9	Hybrid_F1	568	Female	7.42	0.145475
Plate6_G9	Hybrid_F1	19	Female	7.42	0.145475
Plate6_H1	Hybrid_F1	897	Female	7.42	0.148244
Plate6_H1	Hybrid_F1	2212	Female	7.42	0.148244
Plate6_H1	Hybrid_F1	8676	Female	7.42	0.148244
Plate6_H1	Hybrid_F1	578	Female	7.42	0.148244
Plate6_H1	Hybrid_F1	34	Female	7.42	0.148244
Plate6_H10	Hybrid_F1	465	Female	6.13	0.151977
Plate6_H10	Hybrid_F1	53	Female	6.13	0.151977
Plate6_H10	Hybrid_F1	5895	Female	6.13	0.151977
Plate6_H10	Hybrid_F1	49	Female	6.13	0.151977
Plate6_H11	Hybrid_F1	4352	Female	6.98	0.146651
Plate6_H11	Hybrid_F1	4295	Female	6.98	0.146651
Plate6_H11	Hybrid_F1	4571	Female	6.98	0.146651
Plate6_H2	Hybrid_F1	108	Female	6.97	0.150734
Plate6_H2	Hybrid_F1	148	Female	6.97	0.150734
Plate6_H2	Hybrid_F1	205	Female	6.97	0.150734
Plate6_H3	Hybrid_F1	32	Female	5.06	0.173616
Plate6_H3	Hybrid_F1	344	Female	5.06	0.173616
Plate6_H4	Hybrid_F1	396	Female	7.75	0.148363
Plate6_H4	Hybrid_F1	13726	Female	7.75	0.148363
Plate6_H4	Hybrid_F1	74	Female	7.75	0.148363
Plate6_H5	Hybrid_F1	326	Female	6	0.155459
Plate6_H5	Hybrid_F1	2257	Female	6	0.155459
Plate6_H6	Hybrid_F1	43	Female	8.32	0.143225
Plate6_H6	Hybrid_F1	267	Female	8.32	0.143225
Plate6_H6	Hybrid_F1	1447	Female	8.32	0.143225
Plate6_H7	Hybrid_F1	1698	Female	7.13	0.150482
Plate6_H7	Hybrid_F1	12030	Female	7.13	0.150482
Plate6_H7	Hybrid_F1	56	Female	7.13	0.150482
Plate6_H8	Hybrid_F1	7053	Female	6.98	0.145954
Plate6_H8	Hybrid_F1	244	Female	6.98	0.145954
Plate6_H8	Hybrid_F1	1246	Female	6.98	0.145954
Plate6_H8	Hybrid_F1	59	Female	6.98	0.145954
Plate6_H8	Hybrid_F1	2663	Female	6.98	0.145954
Plate6_H9	Hybrid_F1	7	Female	7.18	0.14886
Plate7_A1	Hybrid_F1	9295	Female	8.56	0.143384
Plate7_A1	Hybrid_F1	37	Female	8.56	0.143384
Plate7_A10	Hybrid_F1	3375	Male	7.59	0.149598
Plate7_A10	Hybrid_F1	5279	Male	7.59	0.149598
Plate7_A10	Hybrid_F1	4094	Male	7.59	0.149598
Plate7_A10	Hybrid_F1	1261	Male	7.59	0.149598
Plate7_A10	Hybrid_F1	619	Male	7.59	0.149598
Plate7_A10	Hybrid_F1	1696	Male	7.59	0.149598
Plate7_A10	Hybrid_F1	3122	Male	7.59	0.149598
Plate7_A11	Hybrid_F1	1155	Male	5.73	0.153941
Plate7_A11	Hybrid_F1	24	Male	5.73	0.153941
Plate7_A11	Hybrid_F1	13693	Male	5.73	0.153941
Plate7_A11	Hybrid_F1	3932	Male	5.73	0.153941
Plate7_A11	Hybrid_F1	59	Male	5.73	0.153941
Plate7_A11	Hybrid_F1	219	Male	5.73	0.153941
Plate7_A11	Hybrid_F1	875	Male	5.73	0.153941
Plate7_A11	Hybrid_F1	6193	Male	5.73	0.153941
Plate7_A11	Hybrid_F1	81	Male	5.73	0.153941
Plate7_A12	Hybrid_F1	66	Male	7.83	0.149571
Plate7_A12	Hybrid_F1	6123	Male	7.83	0.149571
Plate7_A12	Hybrid_F1	350	Male	7.83	0.149571
Plate7_A12	Hybrid_F1	433	Male	7.83	0.149571
Plate7_A12	Hybrid_F1	184	Male	7.83	0.149571
Plate7_A12	Hybrid_F1	1621	Male	7.83	0.149571
Plate7_A2	Hybrid_F1	219	Female	7.31	0.15056
Plate7_A2	Hybrid_F1	576	Female	7.31	0.15056
Plate7_A3	Hybrid_F1	574	Female	5.35	0.169973
Plate7_A3	Hybrid_F1	4371	Female	5.35	0.169973
Plate7_A3	Hybrid_F1	1689	Female	5.35	0.169973
Plate7_A3	Hybrid_F1	1100	Female	5.35	0.169973
Plate7_A3	Hybrid_F1	231	Female	5.35	0.169973
Plate7_A4	Hybrid_F1	189	Female	9.3	0.144483
Plate7_A4	Hybrid_F1	36	Female	9.3	0.144483
Plate7_A4	Hybrid_F1	330	Female	9.3	0.144483
Plate7_A4	Hybrid_F1	3084	Female	9.3	0.144483
Plate7_A4	Hybrid_F1	14	Female	9.3	0.144483
Plate7_A5	Hybrid_F1	3680	Female	8	0.145156
Plate7_A5	Hybrid_F1	1710	Female	8	0.145156
Plate7_A5	Hybrid_F1	384	Female	8	0.145156
Plate7_A5	Hybrid_F1	4719	Female	8	0.145156
Plate7_A6	Hybrid_F1	32	Male	7.24	0.151758
Plate7_A6	Hybrid_F1	294	Male	7.24	0.151758
Plate7_A6	Hybrid_F1	1278	Male	7.24	0.151758
Plate7_A6	Hybrid_F1	11648	Male	7.24	0.151758
Plate7_A6	Hybrid_F1	2547	Male	7.24	0.151758
Plate7_A6	Hybrid_F1	1611	Male	7.24	0.151758
Plate7_A6	Hybrid_F1	17749	Male	7.24	0.151758
Plate7_A6	Hybrid_F1	1721	Male	7.24	0.151758
Plate7_A6	Hybrid_F1	695	Male	7.24	0.151758
Plate7_A6	Hybrid_F1	1405	Male	7.24	0.151758
Plate7_A6	Hybrid_F1	1052	Male	7.24	0.151758
Plate7_A7	Hybrid_F1	2095	Male	6.66	0.152386
Plate7_A7	Hybrid_F1	431	Male	6.66	0.152386
Plate7_A7	Hybrid_F1	207	Male	6.66	0.152386
Plate7_A7	Hybrid_F1	67	Male	6.66	0.152386
Plate7_A8	Hybrid_F1	696	Male	6.54	0.150196
Plate7_A8	Hybrid_F1	1104	Male	6.54	0.150196
Plate7_A8	Hybrid_F1	5044	Male	6.54	0.150196
Plate7_A8	Hybrid_F1	272	Male	6.54	0.150196
Plate7_A8	Hybrid_F1	3360	Male	6.54	0.150196
Plate7_A8	Hybrid_F1	2120	Male	6.54	0.150196
Plate7_A8	Hybrid_F1	392	Male	6.54	0.150196
Plate7_A8	Hybrid_F1	458	Male	6.54	0.150196
Plate7_A8	Hybrid_F1	3882	Male	6.54	0.150196
Plate7_A9	Hybrid_F1	10326	Male	10.01	0.141744
Plate7_A9	Hybrid_F1	395	Male	10.01	0.141744
Plate7_A9	Hybrid_F1	1938	Male	10.01	0.141744
Plate7_A9	Hybrid_F1	3599	Male	10.01	0.141744
Plate7_A9	Hybrid_F1	7333	Male	10.01	0.141744
Plate7_B1	Hybrid_F1	2350	Female	6.44	0.148221
Plate7_B1	Hybrid_F1	315	Female	6.44	0.148221
Plate7_B1	Hybrid_F1	283	Female	6.44	0.148221
Plate7_B10	Hybrid_F1	50	Male	5.44	0.151215
Plate7_B10	Hybrid_F1	481	Male	5.44	0.151215
Plate7_B10	Hybrid_F1	89	Male	5.44	0.151215
Plate7_B10	Hybrid_F1	142	Male	5.44	0.151215
Plate7_B11	Hybrid_F1	4075	Male	8.5	0.144338
Plate7_B11	Hybrid_F1	641	Male	8.5	0.144338
Plate7_B11	Hybrid_F1	730	Male	8.5	0.144338
Plate7_B11	Hybrid_F1	4488	Male	8.5	0.144338
Plate7_B11	Hybrid_F1	346	Male	8.5	0.144338
Plate7_B11	Hybrid_F1	754	Male	8.5	0.144338
Plate7_B11	Hybrid_F1	348	Male	8.5	0.144338
Plate7_B12	Hybrid_F1	1923	Male	7.38	0.149037
Plate7_B12	Hybrid_F1	684	Male	7.38	0.149037
Plate7_B12	Hybrid_F1	3545	Male	7.38	0.149037
Plate7_B12	Hybrid_F1	1276	Male	7.38	0.149037
Plate7_B12	Hybrid_F1	207	Male	7.38	0.149037
[truncated: 780 more rows]
