# Supplementary material for: The megabase-scale crossover landscape is largely independent of sequence divergence
Source: Nat Commun. 2022 Jul 2;13:3828. doi: 10.1038/s41467-022-31509-8 (PMC9250513; doi:10.1038/s41467-022-31509-8)
Supplement: Supplementary file 10 — Source Data [file 41467_2022_31509_MOESM10_ESM.zip › Source_Data/SupplementaryFigure7.COs_freq_rand.w500s50.Hybrid.male.flt_3k.txt]

chr	win_id	start	stop	co_num	co_cm	sample_num
Chr1	1	1	500000	4	2.76	290
Chr1	2	50001	550000	4	2.76	290
Chr1	3	100001	600000	5	3.45	290
Chr1	4	150001	650000	7	4.83	290
Chr1	5	200001	700000	8	5.52	290
Chr1	6	250001	750000	8	5.52	290
Chr1	7	300001	800000	8	5.52	290
Chr1	8	350001	850000	8	5.52	290
Chr1	9	400001	900000	8	5.52	290
Chr1	10	450001	950000	7	4.83	290
Chr1	11	500001	1000000	4	2.76	290
Chr1	12	550001	1050000	4	2.76	290
Chr1	13	600001	1100000	3	2.07	290
Chr1	14	650001	1150000	2	1.38	290
Chr1	15	700001	1200000	2	1.38	290
Chr1	16	750001	1250000	2	1.38	290
Chr1	17	800001	1300000	2	1.38	290
Chr1	18	850001	1350000	2	1.38	290
Chr1	19	900001	1400000	2	1.38	290
Chr1	20	950001	1450000	2	1.38	290
Chr1	21	1000001	1500000	2	1.38	290
Chr1	22	1050001	1550000	4	2.76	290
Chr1	23	1100001	1600000	4	2.76	290
Chr1	24	1150001	1650000	3	2.07	290
Chr1	25	1200001	1700000	2	1.38	290
Chr1	26	1250001	1750000	2	1.38	290
Chr1	27	1300001	1800000	2	1.38	290
Chr1	28	1350001	1850000	2	1.38	290
Chr1	29	1400001	1900000	2	1.38	290
Chr1	30	1450001	1950000	2	1.38	290
Chr1	31	1500001	2000000	3	2.07	290
Chr1	32	1550001	2050000	1	0.69	290
Chr1	33	1600001	2100000	1	0.69	290
Chr1	34	1650001	2150000	1	0.69	290
Chr1	35	1700001	2200000	1	0.69	290
Chr1	36	1750001	2250000	2	1.38	290
Chr1	37	1800001	2300000	2	1.38	290
Chr1	38	1850001	2350000	2	1.38	290
Chr1	39	1900001	2400000	2	1.38	290
Chr1	40	1950001	2450000	2	1.38	290
Chr1	41	2000001	2500000	2	1.38	290
Chr1	42	2050001	2550000	3	2.07	290
Chr1	43	2100001	2600000	3	2.07	290
Chr1	44	2150001	2650000	3	2.07	290
Chr1	45	2200001	2700000	4	2.76	290
Chr1	46	2250001	2750000	3	2.07	290
Chr1	47	2300001	2800000	3	2.07	290
Chr1	48	2350001	2850000	3	2.07	290
Chr1	49	2400001	2900000	4	2.76	290
Chr1	50	2450001	2950000	4	2.76	290
Chr1	51	2500001	3000000	3	2.07	290
Chr1	52	2550001	3050000	2	1.38	290
Chr1	53	2600001	3100000	3	2.07	290
Chr1	54	2650001	3150000	3	2.07	290
Chr1	55	2700001	3200000	3	2.07	290
Chr1	56	2750001	3250000	3	2.07	290
Chr1	57	2800001	3300000	3	2.07	290
Chr1	58	2850001	3350000	3	2.07	290
Chr1	59	2900001	3400000	2	1.38	290
Chr1	60	2950001	3450000	2	1.38	290
Chr1	61	3000001	3500000	2	1.38	290
Chr1	62	3050001	3550000	2	1.38	290
Chr1	63	3100001	3600000	1	0.69	290
Chr1	64	3150001	3650000	2	1.38	290
Chr1	65	3200001	3700000	1	0.69	290
Chr1	66	3250001	3750000	2	1.38	290
Chr1	67	3300001	3800000	2	1.38	290
Chr1	68	3350001	3850000	3	2.07	290
Chr1	69	3400001	3900000	3	2.07	290
Chr1	70	3450001	3950000	3	2.07	290
Chr1	71	3500001	4000000	3	2.07	290
Chr1	72	3550001	4050000	3	2.07	290
Chr1	73	3600001	4100000	4	2.76	290
Chr1	74	3650001	4150000	4	2.76	290
Chr1	75	3700001	4200000	4	2.76	290
Chr1	76	3750001	4250000	4	2.76	290
Chr1	77	3800001	4300000	5	3.45	290
Chr1	78	3850001	4350000	5	3.45	290
Chr1	79	3900001	4400000	5	3.45	290
Chr1	80	3950001	4450000	6	4.14	290
Chr1	81	4000001	4500000	6	4.14	290
Chr1	82	4050001	4550000	7	4.83	290
Chr1	83	4100001	4600000	6	4.14	290
Chr1	84	4150001	4650000	5	3.45	290
Chr1	85	4200001	4700000	5	3.45	290
Chr1	86	4250001	4750000	4	2.76	290
Chr1	87	4300001	4800000	3	2.07	290
Chr1	88	4350001	4850000	2	1.38	290
Chr1	89	4400001	4900000	2	1.38	290
Chr1	90	4450001	4950000	2	1.38	290
Chr1	91	4500001	5000000	2	1.38	290
Chr1	92	4550001	5050000	1	0.69	290
Chr1	93	4600001	5100000	1	0.69	290
Chr1	94	4650001	5150000	1	0.69	290
Chr1	95	4700001	5200000	1	0.69	290
Chr1	96	4750001	5250000	2	1.38	290
Chr1	97	4800001	5300000	2	1.38	290
Chr1	98	4850001	5350000	2	1.38	290
Chr1	99	4900001	5400000	2	1.38	290
Chr1	100	4950001	5450000	2	1.38	290
Chr1	101	5000001	5500000	3	2.07	290
Chr1	102	5050001	5550000	3	2.07	290
Chr1	103	5100001	5600000	3	2.07	290
Chr1	104	5150001	5650000	4	2.76	290
Chr1	105	5200001	5700000	4	2.76	290
Chr1	106	5250001	5750000	3	2.07	290
Chr1	107	5300001	5800000	3	2.07	290
Chr1	108	5350001	5850000	3	2.07	290
Chr1	109	5400001	5900000	3	2.07	290
Chr1	110	5450001	5950000	2	1.38	290
Chr1	111	5500001	6000000	1	0.69	290
Chr1	112	5550001	6050000	1	0.69	290
Chr1	113	5600001	6100000	1	0.69	290
Chr1	114	5650001	6150000	0	0	290
Chr1	115	5700001	6200000	0	0	290
Chr1	116	5750001	6250000	0	0	290
Chr1	117	5800001	6300000	0	0	290
Chr1	118	5850001	6350000	0	0	290
Chr1	119	5900001	6400000	2	1.38	290
Chr1	120	5950001	6450000	2	1.38	290
Chr1	121	6000001	6500000	2	1.38	290
Chr1	122	6050001	6550000	2	1.38	290
Chr1	123	6100001	6600000	2	1.38	290
Chr1	124	6150001	6650000	4	2.76	290
Chr1	125	6200001	6700000	4	2.76	290
Chr1	126	6250001	6750000	4	2.76	290
Chr1	127	6300001	6800000	5	3.45	290
Chr1	128	6350001	6850000	6	4.14	290
Chr1	129	6400001	6900000	5	3.45	290
Chr1	130	6450001	6950000	6	4.14	290
Chr1	131	6500001	7000000	6	4.14	290
Chr1	132	6550001	7050000	11	7.59	290
Chr1	133	6600001	7100000	12	8.28	290
Chr1	134	6650001	7150000	11	7.59	290
Chr1	135	6700001	7200000	12	8.28	290
Chr1	136	6750001	7250000	14	9.66	290
Chr1	137	6800001	7300000	13	8.97	290
Chr1	138	6850001	7350000	12	8.28	290
Chr1	139	6900001	7400000	11	7.59	290
Chr1	140	6950001	7450000	10	6.9	290
Chr1	141	7000001	7500000	10	6.9	290
Chr1	142	7050001	7550000	5	3.45	290
Chr1	143	7100001	7600000	4	2.76	290
Chr1	144	7150001	7650000	3	2.07	290
Chr1	145	7200001	7700000	4	2.76	290
Chr1	146	7250001	7750000	4	2.76	290
Chr1	147	7300001	7800000	4	2.76	290
Chr1	148	7350001	7850000	6	4.14	290
Chr1	149	7400001	7900000	9	6.21	290
Chr1	150	7450001	7950000	10	6.9	290
Chr1	151	7500001	8000000	12	8.28	290
Chr1	152	7550001	8050000	12	8.28	290
Chr1	153	7600001	8100000	13	8.97	290
Chr1	154	7650001	8150000	14	9.66	290
Chr1	155	7700001	8200000	12	8.28	290
Chr1	156	7750001	8250000	10	6.9	290
Chr1	157	7800001	8300000	10	6.9	290
Chr1	158	7850001	8350000	10	6.9	290
Chr1	159	7900001	8400000	7	4.83	290
Chr1	160	7950001	8450000	7	4.83	290
Chr1	161	8000001	8500000	5	3.45	290
Chr1	162	8050001	8550000	5	3.45	290
Chr1	163	8100001	8600000	4	2.76	290
Chr1	164	8150001	8650000	4	2.76	290
Chr1	165	8200001	8700000	4	2.76	290
Chr1	166	8250001	8750000	4	2.76	290
Chr1	167	8300001	8800000	4	2.76	290
Chr1	168	8350001	8850000	2	1.38	290
Chr1	169	8400001	8900000	2	1.38	290
Chr1	170	8450001	8950000	1	0.69	290
Chr1	171	8500001	9000000	1	0.69	290
Chr1	172	8550001	9050000	2	1.38	290
Chr1	173	8600001	9100000	2	1.38	290
Chr1	174	8650001	9150000	1	0.69	290
Chr1	175	8700001	9200000	1	0.69	290
Chr1	176	8750001	9250000	2	1.38	290
Chr1	177	8800001	9300000	2	1.38	290
Chr1	178	8850001	9350000	3	2.07	290
Chr1	179	8900001	9400000	3	2.07	290
Chr1	180	8950001	9450000	3	2.07	290
Chr1	181	9000001	9500000	3	2.07	290
Chr1	182	9050001	9550000	3	2.07	290
Chr1	183	9100001	9600000	3	2.07	290
Chr1	184	9150001	9650000	4	2.76	290
Chr1	185	9200001	9700000	4	2.76	290
Chr1	186	9250001	9750000	3	2.07	290
Chr1	187	9300001	9800000	3	2.07	290
Chr1	188	9350001	9850000	3	2.07	290
Chr1	189	9400001	9900000	4	2.76	290
Chr1	190	9450001	9950000	5	3.45	290
Chr1	191	9500001	10000000	5	3.45	290
Chr1	192	9550001	10050000	4	2.76	290
Chr1	193	9600001	10100000	5	3.45	290
Chr1	194	9650001	10150000	4	2.76	290
Chr1	195	9700001	10200000	4	2.76	290
Chr1	196	9750001	10250000	5	3.45	290
Chr1	197	9800001	10300000	5	3.45	290
Chr1	198	9850001	10350000	4	2.76	290
Chr1	199	9900001	10400000	4	2.76	290
Chr1	200	9950001	10450000	3	2.07	290
Chr1	201	10000001	10500000	5	3.45	290
Chr1	202	10050001	10550000	5	3.45	290
Chr1	203	10100001	10600000	5	3.45	290
Chr1	204	10150001	10650000	5	3.45	290
Chr1	205	10200001	10700000	5	3.45	290
Chr1	206	10250001	10750000	4	2.76	290
Chr1	207	10300001	10800000	5	3.45	290
Chr1	208	10350001	10850000	6	4.14	290
Chr1	209	10400001	10900000	6	4.14	290
Chr1	210	10450001	10950000	8	5.52	290
Chr1	211	10500001	11000000	7	4.83	290
Chr1	212	10550001	11050000	8	5.52	290
Chr1	213	10600001	11100000	8	5.52	290
Chr1	214	10650001	11150000	9	6.21	290
Chr1	215	10700001	11200000	9	6.21	290
Chr1	216	10750001	11250000	10	6.9	290
Chr1	217	10800001	11300000	9	6.21	290
Chr1	218	10850001	11350000	9	6.21	290
Chr1	219	10900001	11400000	9	6.21	290
Chr1	220	10950001	11450000	7	4.83	290
Chr1	221	11000001	11500000	7	4.83	290
Chr1	222	11050001	11550000	8	5.52	290
Chr1	223	11100001	11600000	9	6.21	290
Chr1	224	11150001	11650000	9	6.21	290
Chr1	225	11200001	11700000	12	8.28	290
Chr1	226	11250001	11750000	11	7.59	290
Chr1	227	11300001	11800000	12	8.28	290
Chr1	228	11350001	11850000	12	8.28	290
Chr1	229	11400001	11900000	11	7.59	290
Chr1	230	11450001	11950000	11	7.59	290
Chr1	231	11500001	12000000	10	6.9	290
Chr1	232	11550001	12050000	9	6.21	290
Chr1	233	11600001	12100000	7	4.83	290
Chr1	234	11650001	12150000	6	4.14	290
Chr1	235	11700001	12200000	3	2.07	290
Chr1	236	11750001	12250000	4	2.76	290
Chr1	237	11800001	12300000	3	2.07	290
Chr1	238	11850001	12350000	2	1.38	290
Chr1	239	11900001	12400000	3	2.07	290
Chr1	240	11950001	12450000	4	2.76	290
Chr1	241	12000001	12500000	6	4.14	290
Chr1	242	12050001	12550000	7	4.83	290
Chr1	243	12100001	12600000	7	4.83	290
Chr1	244	12150001	12650000	7	4.83	290
Chr1	245	12200001	12700000	9	6.21	290
Chr1	246	12250001	12750000	11	7.59	290
Chr1	247	12300001	12800000	11	7.59	290
Chr1	248	12350001	12850000	11	7.59	290
Chr1	249	12400001	12900000	10	6.9	290
Chr1	250	12450001	12950000	9	6.21	290
Chr1	251	12500001	13000000	8	5.52	290
Chr1	252	12550001	13050000	11	7.59	290
Chr1	253	12600001	13100000	11	7.59	290
Chr1	254	12650001	13150000	11	7.59	290
Chr1	255	12700001	13200000	9	6.21	290
Chr1	256	12750001	13250000	7	4.83	290
Chr1	257	12800001	13300000	7	4.83	290
Chr1	258	12850001	13350000	7	4.83	290
Chr1	259	12900001	13400000	7	4.83	290
Chr1	260	12950001	13450000	9	6.21	290
Chr1	261	13000001	13500000	8	5.52	290
Chr1	262	13050001	13550000	3	2.07	290
Chr1	263	13100001	13600000	3	2.07	290
Chr1	264	13150001	13650000	3	2.07	290
Chr1	265	13200001	13700000	3	2.07	290
Chr1	266	13250001	13750000	2	1.38	290
Chr1	267	13300001	13800000	2	1.38	290
Chr1	268	13350001	13850000	2	1.38	290
Chr1	269	13400001	13900000	2	1.38	290
Chr1	270	13450001	13950000	0	0	290
Chr1	271	13500001	14000000	0	0	290
Chr1	272	13550001	14050000	0	0	290
Chr1	273	13600001	14100000	0	0	290
Chr1	274	13650001	14150000	0	0	290
Chr1	275	13700001	14200000	0	0	290
Chr1	276	13750001	14250000	0	0	290
Chr1	277	13800001	14300000	0	0	290
Chr1	278	13850001	14350000	0	0	290
Chr1	279	13900001	14400000	0	0	290
Chr1	280	13950001	14450000	0	0	290
Chr1	281	14000001	14500000	0	0	290
Chr1	282	14050001	14550000	0	0	290
Chr1	283	14100001	14600000	0	0	290
Chr1	284	14150001	14650000	0	0	290
Chr1	285	14200001	14700000	0	0	290
Chr1	286	14250001	14750000	0	0	290
Chr1	287	14300001	14800000	0	0	290
Chr1	288	14350001	14850000	0	0	290
Chr1	289	14400001	14900000	0	0	290
Chr1	290	14450001	14950000	0	0	290
Chr1	291	14500001	15000000	0	0	290
Chr1	292	14550001	15050000	0	0	290
Chr1	293	14600001	15100000	0	0	290
Chr1	294	14650001	15150000	0	0	290
Chr1	295	14700001	15200000	0	0	290
Chr1	296	14750001	15250000	0	0	290
Chr1	297	14800001	15300000	0	0	290
Chr1	298	14850001	15350000	0	0	290
Chr1	299	14900001	15400000	0	0	290
Chr1	300	14950001	15450000	0	0	290
Chr1	301	15000001	15500000	0	0	290
Chr1	302	15050001	15550000	0	0	290
Chr1	303	15100001	15600000	0	0	290
Chr1	304	15150001	15650000	1	0.69	290
Chr1	305	15200001	15700000	1	0.69	290
Chr1	306	15250001	15750000	1	0.69	290
Chr1	307	15300001	15800000	1	0.69	290
Chr1	308	15350001	15850000	1	0.69	290
Chr1	309	15400001	15900000	1	0.69	290
Chr1	310	15450001	15950000	2	1.38	290
Chr1	311	15500001	16000000	2	1.38	290
Chr1	312	15550001	16050000	2	1.38	290
Chr1	313	15600001	16100000	2	1.38	290
Chr1	314	15650001	16150000	2	1.38	290
Chr1	315	15700001	16200000	2	1.38	290
Chr1	316	15750001	16250000	2	1.38	290
Chr1	317	15800001	16300000	2	1.38	290
Chr1	318	15850001	16350000	2	1.38	290
Chr1	319	15900001	16400000	2	1.38	290
Chr1	320	15950001	16450000	1	0.69	290
Chr1	321	16000001	16500000	2	1.38	290
Chr1	322	16050001	16550000	2	1.38	290
Chr1	323	16100001	16600000	2	1.38	290
Chr1	324	16150001	16650000	1	0.69	290
Chr1	325	16200001	16700000	1	0.69	290
Chr1	326	16250001	16750000	1	0.69	290
Chr1	327	16300001	16800000	1	0.69	290
Chr1	328	16350001	16850000	1	0.69	290
Chr1	329	16400001	16900000	2	1.38	290
Chr1	330	16450001	16950000	3	2.07	290
Chr1	331	16500001	17000000	2	1.38	290
Chr1	332	16550001	17050000	2	1.38	290
Chr1	333	16600001	17100000	2	1.38	290
Chr1	334	16650001	17150000	3	2.07	290
Chr1	335	16700001	17200000	4	2.76	290
Chr1	336	16750001	17250000	6	4.14	290
Chr1	337	16800001	17300000	8	5.52	290
Chr1	338	16850001	17350000	8	5.52	290
Chr1	339	16900001	17400000	7	4.83	290
Chr1	340	16950001	17450000	8	5.52	290
Chr1	341	17000001	17500000	10	6.9	290
Chr1	342	17050001	17550000	11	7.59	290
Chr1	343	17100001	17600000	11	7.59	290
Chr1	344	17150001	17650000	10	6.9	290
Chr1	345	17200001	17700000	10	6.9	290
Chr1	346	17250001	17750000	9	6.21	290
Chr1	347	17300001	17800000	7	4.83	290
Chr1	348	17350001	17850000	7	4.83	290
Chr1	349	17400001	17900000	7	4.83	290
Chr1	350	17450001	17950000	5	3.45	290
Chr1	351	17500001	18000000	3	2.07	290
Chr1	352	17550001	18050000	2	1.38	290
Chr1	353	17600001	18100000	2	1.38	290
Chr1	354	17650001	18150000	2	1.38	290
Chr1	355	17700001	18200000	1	0.69	290
Chr1	356	17750001	18250000	0	0	290
Chr1	357	17800001	18300000	0	0	290
Chr1	358	17850001	18350000	1	0.69	290
Chr1	359	17900001	18400000	1	0.69	290
Chr1	360	17950001	18450000	1	0.69	290
Chr1	361	18000001	18500000	1	0.69	290
Chr1	362	18050001	18550000	1	0.69	290
Chr1	363	18100001	18600000	1	0.69	290
Chr1	364	18150001	18650000	1	0.69	290
Chr1	365	18200001	18700000	1	0.69	290
Chr1	366	18250001	18750000	1	0.69	290
Chr1	367	18300001	18800000	2	1.38	290
Chr1	368	18350001	18850000	1	0.69	290
Chr1	369	18400001	18900000	1	0.69	290
Chr1	370	18450001	18950000	1	0.69	290
Chr1	371	18500001	19000000	1	0.69	290
Chr1	372	18550001	19050000	1	0.69	290
Chr1	373	18600001	19100000	2	1.38	290
Chr1	374	18650001	19150000	2	1.38	290
Chr1	375	18700001	19200000	3	2.07	290
Chr1	376	18750001	19250000	4	2.76	290
Chr1	377	18800001	19300000	3	2.07	290
Chr1	378	18850001	19350000	4	2.76	290
Chr1	379	18900001	19400000	4	2.76	290
Chr1	380	18950001	19450000	5	3.45	290
Chr1	381	19000001	19500000	5	3.45	290
Chr1	382	19050001	19550000	5	3.45	290
Chr1	383	19100001	19600000	4	2.76	290
Chr1	384	19150001	19650000	4	2.76	290
Chr1	385	19200001	19700000	4	2.76	290
Chr1	386	19250001	19750000	4	2.76	290
Chr1	387	19300001	19800000	4	2.76	290
Chr1	388	19350001	19850000	5	3.45	290
Chr1	389	19400001	19900000	6	4.14	290
Chr1	390	19450001	19950000	5	3.45	290
Chr1	391	19500001	20000000	5	3.45	290
Chr1	392	19550001	20050000	6	4.14	290
Chr1	393	19600001	20100000	7	4.83	290
Chr1	394	19650001	20150000	7	4.83	290
Chr1	395	19700001	20200000	7	4.83	290
Chr1	396	19750001	20250000	6	4.14	290
Chr1	397	19800001	20300000	6	4.14	290
Chr1	398	19850001	20350000	4	2.76	290
Chr1	399	19900001	20400000	3	2.07	290
Chr1	400	19950001	20450000	5	3.45	290
Chr1	401	20000001	20500000	5	3.45	290
Chr1	402	20050001	20550000	4	2.76	290
Chr1	403	20100001	20600000	3	2.07	290
Chr1	404	20150001	20650000	3	2.07	290
Chr1	405	20200001	20700000	2	1.38	290
Chr1	406	20250001	20750000	3	2.07	290
Chr1	407	20300001	20800000	3	2.07	290
Chr1	408	20350001	20850000	3	2.07	290
Chr1	409	20400001	20900000	3	2.07	290
Chr1	410	20450001	20950000	1	0.69	290
Chr1	411	20500001	21000000	3	2.07	290
Chr1	412	20550001	21050000	3	2.07	290
Chr1	413	20600001	21100000	3	2.07	290
Chr1	414	20650001	21150000	4	2.76	290
Chr1	415	20700001	21200000	4	2.76	290
Chr1	416	20750001	21250000	6	4.14	290
Chr1	417	20800001	21300000	10	6.9	290
Chr1	418	20850001	21350000	11	7.59	290
Chr1	419	20900001	21400000	13	8.97	290
Chr1	420	20950001	21450000	13	8.97	290
Chr1	421	21000001	21500000	13	8.97	290
Chr1	422	21050001	21550000	13	8.97	290
Chr1	423	21100001	21600000	13	8.97	290
Chr1	424	21150001	21650000	12	8.28	290
Chr1	425	21200001	21700000	13	8.97	290
Chr1	426	21250001	21750000	10	6.9	290
Chr1	427	21300001	21800000	6	4.14	290
Chr1	428	21350001	21850000	5	3.45	290
Chr1	429	21400001	21900000	3	2.07	290
Chr1	430	21450001	21950000	4	2.76	290
Chr1	431	21500001	22000000	2	1.38	290
Chr1	432	21550001	22050000	2	1.38	290
Chr1	433	21600001	22100000	2	1.38	290
Chr1	434	21650001	22150000	2	1.38	290
Chr1	435	21700001	22200000	2	1.38	290
Chr1	436	21750001	22250000	2	1.38	290
Chr1	437	21800001	22300000	2	1.38	290
Chr1	438	21850001	22350000	2	1.38	290
Chr1	439	21900001	22400000	2	1.38	290
Chr1	440	21950001	22450000	2	1.38	290
Chr1	441	22000001	22500000	3	2.07	290
Chr1	442	22050001	22550000	3	2.07	290
Chr1	443	22100001	22600000	3	2.07	290
Chr1	444	22150001	22650000	3	2.07	290
Chr1	445	22200001	22700000	2	1.38	290
Chr1	446	22250001	22750000	2	1.38	290
Chr1	447	22300001	22800000	2	1.38	290
Chr1	448	22350001	22850000	3	2.07	290
Chr1	449	22400001	22900000	3	2.07	290
Chr1	450	22450001	22950000	2	1.38	290
Chr1	451	22500001	23000000	2	1.38	290
Chr1	452	22550001	23050000	3	2.07	290
Chr1	453	22600001	23100000	3	2.07	290
Chr1	454	22650001	23150000	3	2.07	290
Chr1	455	22700001	23200000	5	3.45	290
Chr1	456	22750001	23250000	5	3.45	290
Chr1	457	22800001	23300000	5	3.45	290
Chr1	458	22850001	23350000	5	3.45	290
Chr1	459	22900001	23400000	6	4.14	290
Chr1	460	22950001	23450000	8	5.52	290
Chr1	461	23000001	23500000	7	4.83	290
Chr1	462	23050001	23550000	7	4.83	290
Chr1	463	23100001	23600000	7	4.83	290
Chr1	464	23150001	23650000	8	5.52	290
Chr1	465	23200001	23700000	6	4.14	290
Chr1	466	23250001	23750000	6	4.14	290
Chr1	467	23300001	23800000	6	4.14	290
Chr1	468	23350001	23850000	6	4.14	290
Chr1	469	23400001	23900000	5	3.45	290
Chr1	470	23450001	23950000	4	2.76	290
Chr1	471	23500001	24000000	4	2.76	290
Chr1	472	23550001	24050000	3	2.07	290
Chr1	473	23600001	24100000	3	2.07	290
Chr1	474	23650001	24150000	2	1.38	290
Chr1	475	23700001	24200000	2	1.38	290
Chr1	476	23750001	24250000	2	1.38	290
Chr1	477	23800001	24300000	2	1.38	290
Chr1	478	23850001	24350000	1	0.69	290
Chr1	479	23900001	24400000	2	1.38	290
Chr1	480	23950001	24450000	3	2.07	290
Chr1	481	24000001	24500000	4	2.76	290
Chr1	482	24050001	24550000	5	3.45	290
Chr1	483	24100001	24600000	5	3.45	290
Chr1	484	24150001	24650000	6	4.14	290
Chr1	485	24200001	24700000	6	4.14	290
Chr1	486	24250001	24750000	6	4.14	290
Chr1	487	24300001	24800000	7	4.83	290
Chr1	488	24350001	24850000	8	5.52	290
Chr1	489	24400001	24900000	9	6.21	290
Chr1	490	24450001	24950000	8	5.52	290
Chr1	491	24500001	25000000	8	5.52	290
Chr1	492	24550001	25050000	9	6.21	290
Chr1	493	24600001	25100000	10	6.9	290
Chr1	494	24650001	25150000	9	6.21	290
Chr1	495	24700001	25200000	11	7.59	290
Chr1	496	24750001	25250000	11	7.59	290
Chr1	497	24800001	25300000	10	6.9	290
Chr1	498	24850001	25350000	10	6.9	290
Chr1	499	24900001	25400000	8	5.52	290
Chr1	500	24950001	25450000	8	5.52	290
Chr1	501	25000001	25500000	7	4.83	290
Chr1	502	25050001	25550000	6	4.14	290
Chr1	503	25100001	25600000	5	3.45	290
Chr1	504	25150001	25650000	7	4.83	290
Chr1	505	25200001	25700000	7	4.83	290
Chr1	506	25250001	25750000	7	4.83	290
Chr1	507	25300001	25800000	7	4.83	290
Chr1	508	25350001	25850000	7	4.83	290
Chr1	509	25400001	25900000	7	4.83	290
Chr1	510	25450001	25950000	7	4.83	290
Chr1	511	25500001	26000000	8	5.52	290
Chr1	512	25550001	26050000	7	4.83	290
Chr1	513	25600001	26100000	7	4.83	290
Chr1	514	25650001	26150000	6	4.14	290
Chr1	515	25700001	26200000	6	4.14	290
Chr1	516	25750001	26250000	6	4.14	290
Chr1	517	25800001	26300000	6	4.14	290
Chr1	518	25850001	26350000	5	3.45	290
Chr1	519	25900001	26400000	6	4.14	290
Chr1	520	25950001	26450000	6	4.14	290
Chr1	521	26000001	26500000	7	4.83	290
Chr1	522	26050001	26550000	8	5.52	290
Chr1	523	26100001	26600000	8	5.52	290
Chr1	524	26150001	26650000	10	6.9	290
Chr1	525	26200001	26700000	9	6.21	290
Chr1	526	26250001	26750000	9	6.21	290
Chr1	527	26300001	26800000	9	6.21	290
Chr1	528	26350001	26850000	11	7.59	290
Chr1	529	26400001	26900000	10	6.9	290
Chr1	530	26450001	26950000	9	6.21	290
Chr1	531	26500001	27000000	7	4.83	290
Chr1	532	26550001	27050000	7	4.83	290
Chr1	533	26600001	27100000	8	5.52	290
Chr1	534	26650001	27150000	6	4.14	290
Chr1	535	26700001	27200000	6	4.14	290
Chr1	536	26750001	27250000	7	4.83	290
Chr1	537	26800001	27300000	8	5.52	290
Chr1	538	26850001	27350000	6	4.14	290
Chr1	539	26900001	27400000	6	4.14	290
Chr1	540	26950001	27450000	6	4.14	290
Chr1	541	27000001	27500000	6	4.14	290
Chr1	542	27050001	27550000	5	3.45	290
Chr1	543	27100001	27600000	4	2.76	290
Chr1	544	27150001	27650000	4	2.76	290
Chr1	545	27200001	27700000	3	2.07	290
Chr1	546	27250001	27750000	2	1.38	290
Chr1	547	27300001	27800000	1	0.69	290
Chr1	548	27350001	27850000	1	0.69	290
Chr1	549	27400001	27900000	2	1.38	290
Chr1	550	27450001	27950000	2	1.38	290
Chr1	551	27500001	28000000	3	2.07	290
Chr1	552	27550001	28050000	3	2.07	290
Chr1	553	27600001	28100000	3	2.07	290
Chr1	554	27650001	28150000	2	1.38	290
Chr1	555	27700001	28200000	2	1.38	290
Chr1	556	27750001	28250000	2	1.38	290
Chr1	557	27800001	28300000	2	1.38	290
Chr1	558	27850001	28350000	2	1.38	290
Chr1	559	27900001	28400000	1	0.69	290
Chr1	560	27950001	28450000	1	0.69	290
Chr1	561	28000001	28500000	0	0	290
Chr1	562	28050001	28550000	1	0.69	290
Chr1	563	28100001	28600000	1	0.69	290
Chr1	564	28150001	28650000	1	0.69	290
Chr1	565	28200001	28700000	1	0.69	290
Chr1	566	28250001	28750000	1	0.69	290
Chr1	567	28300001	28800000	1	0.69	290
Chr1	568	28350001	28850000	1	0.69	290
Chr1	569	28400001	28900000	2	1.38	290
Chr1	570	28450001	28950000	3	2.07	290
Chr1	571	28500001	29000000	4	2.76	290
Chr1	572	28550001	29050000	3	2.07	290
Chr1	573	28600001	29100000	4	2.76	290
Chr1	574	28650001	29150000	5	3.45	290
Chr1	575	28700001	29200000	5	3.45	290
Chr1	576	28750001	29250000	5	3.45	290
Chr1	577	28800001	29300000	5	3.45	290
Chr1	578	28850001	29350000	5	3.45	290
Chr1	579	28900001	29400000	8	5.52	290
Chr1	580	28950001	29450000	7	4.83	290
Chr1	581	29000001	29500000	8	5.52	290
Chr1	582	29050001	29550000	8	5.52	290
Chr1	583	29100001	29600000	7	4.83	290
Chr1	584	29150001	29650000	7	4.83	290
Chr1	585	29200001	29700000	7	4.83	290
Chr1	586	29250001	29750000	7	4.83	290
Chr1	587	29300001	29800000	8	5.52	290
Chr1	588	29350001	29850000	9	6.21	290
Chr1	589	29400001	29900000	5	3.45	290
Chr1	590	29450001	29950000	5	3.45	290
Chr1	591	29500001	30000000	3	2.07	290
Chr1	592	29550001	30050000	3	2.07	290
Chr1	593	29600001	30100000	3	2.07	290
Chr1	594	29650001	30150000	3	2.07	290
Chr1	595	29700001	30200000	3	2.07	290
Chr1	596	29750001	30250000	4	2.76	290
Chr1	597	29800001	30300000	4	2.76	290
Chr1	598	29850001	30350000	3	2.07	290
Chr1	599	29900001	30400000	3	2.07	290
Chr1	600	29950001	30427671	3	2.07	290
Chr2	1	1	500000	13	8.97	290
Chr2	2	50001	550000	16	11.03	290
Chr2	3	100001	600000	18	12.41	290
Chr2	4	150001	650000	20	13.79	290
Chr2	5	200001	700000	19	13.1	290
Chr2	6	250001	750000	17	11.72	290
Chr2	7	300001	800000	15	10.34	290
Chr2	8	350001	850000	14	9.66	290
Chr2	9	400001	900000	12	8.28	290
Chr2	10	450001	950000	12	8.28	290
Chr2	11	500001	1000000	14	9.66	290
Chr2	12	550001	1050000	13	8.97	290
Chr2	13	600001	1100000	11	7.59	290
Chr2	14	650001	1150000	9	6.21	290
Chr2	15	700001	1200000	9	6.21	290
Chr2	16	750001	1250000	9	6.21	290
Chr2	17	800001	1300000	10	6.9	290
Chr2	18	850001	1350000	9	6.21	290
Chr2	19	900001	1400000	10	6.9	290
Chr2	20	950001	1450000	9	6.21	290
Chr2	21	1000001	1500000	8	5.52	290
Chr2	22	1050001	1550000	8	5.52	290
Chr2	23	1100001	1600000	9	6.21	290
Chr2	24	1150001	1650000	7	4.83	290
Chr2	25	1200001	1700000	9	6.21	290
Chr2	26	1250001	1750000	11	7.59	290
Chr2	27	1300001	1800000	10	6.9	290
Chr2	28	1350001	1850000	11	7.59	290
Chr2	29	1400001	1900000	10	6.9	290
Chr2	30	1450001	1950000	11	7.59	290
Chr2	31	1500001	2000000	10	6.9	290
Chr2	32	1550001	2050000	8	5.52	290
Chr2	33	1600001	2100000	7	4.83	290
Chr2	34	1650001	2150000	7	4.83	290
Chr2	35	1700001	2200000	5	3.45	290
Chr2	36	1750001	2250000	3	2.07	290
Chr2	37	1800001	2300000	5	3.45	290
Chr2	38	1850001	2350000	6	4.14	290
Chr2	39	1900001	2400000	5	3.45	290
Chr2	40	1950001	2450000	4	2.76	290
Chr2	41	2000001	2500000	4	2.76	290
Chr2	42	2050001	2550000	4	2.76	290
Chr2	43	2100001	2600000	4	2.76	290
Chr2	44	2150001	2650000	4	2.76	290
Chr2	45	2200001	2700000	4	2.76	290
Chr2	46	2250001	2750000	4	2.76	290
Chr2	47	2300001	2800000	2	1.38	290
Chr2	48	2350001	2850000	0	0	290
Chr2	49	2400001	2900000	1	0.69	290
Chr2	50	2450001	2950000	1	0.69	290
Chr2	51	2500001	3000000	1	0.69	290
Chr2	52	2550001	3050000	1	0.69	290
Chr2	53	2600001	3100000	1	0.69	290
Chr2	54	2650001	3150000	1	0.69	290
Chr2	55	2700001	3200000	1	0.69	290
Chr2	56	2750001	3250000	1	0.69	290
Chr2	57	2800001	3300000	1	0.69	290
Chr2	58	2850001	3350000	1	0.69	290
Chr2	59	2900001	3400000	0	0	290
Chr2	60	2950001	3450000	0	0	290
Chr2	61	3000001	3500000	0	0	290
Chr2	62	3050001	3550000	0	0	290
Chr2	63	3100001	3600000	0	0	290
Chr2	64	3150001	3650000	0	0	290
Chr2	65	3200001	3700000	0	0	290
Chr2	66	3250001	3750000	0	0	290
Chr2	67	3300001	3800000	0	0	290
Chr2	68	3350001	3850000	0	0	290
Chr2	69	3400001	3900000	0	0	290
Chr2	70	3450001	3950000	0	0	290
Chr2	71	3500001	4000000	0	0	290
Chr2	72	3550001	4050000	0	0	290
Chr2	73	3600001	4100000	0	0	290
Chr2	74	3650001	4150000	1	0.69	290
Chr2	75	3700001	4200000	1	0.69	290
Chr2	76	3750001	4250000	1	0.69	290
Chr2	77	3800001	4300000	1	0.69	290
Chr2	78	3850001	4350000	1	0.69	290
Chr2	79	3900001	4400000	1	0.69	290
Chr2	80	3950001	4450000	1	0.69	290
Chr2	81	4000001	4500000	1	0.69	290
Chr2	82	4050001	4550000	1	0.69	290
Chr2	83	4100001	4600000	1	0.69	290
Chr2	84	4150001	4650000	0	0	290
Chr2	85	4200001	4700000	0	0	290
Chr2	86	4250001	4750000	0	0	290
Chr2	87	4300001	4800000	0	0	290
Chr2	88	4350001	4850000	0	0	290
Chr2	89	4400001	4900000	0	0	290
Chr2	90	4450001	4950000	0	0	290
Chr2	91	4500001	5000000	0	0	290
Chr2	92	4550001	5050000	0	0	290
Chr2	93	4600001	5100000	1	0.69	290
Chr2	94	4650001	5150000	1	0.69	290
Chr2	95	4700001	5200000	1	0.69	290
Chr2	96	4750001	5250000	1	0.69	290
Chr2	97	4800001	5300000	1	0.69	290
Chr2	98	4850001	5350000	1	0.69	290
Chr2	99	4900001	5400000	1	0.69	290
Chr2	100	4950001	5450000	2	1.38	290
Chr2	101	5000001	5500000	2	1.38	290
Chr2	102	5050001	5550000	4	2.76	290
Chr2	103	5100001	5600000	3	2.07	290
Chr2	104	5150001	5650000	3	2.07	290
Chr2	105	5200001	5700000	3	2.07	290
Chr2	106	5250001	5750000	3	2.07	290
Chr2	107	5300001	5800000	3	2.07	290
Chr2	108	5350001	5850000	5	3.45	290
Chr2	109	5400001	5900000	5	3.45	290
Chr2	110	5450001	5950000	4	2.76	290
Chr2	111	5500001	6000000	5	3.45	290
Chr2	112	5550001	6050000	4	2.76	290
Chr2	113	5600001	6100000	4	2.76	290
Chr2	114	5650001	6150000	5	3.45	290
Chr2	115	5700001	6200000	5	3.45	290
Chr2	116	5750001	6250000	5	3.45	290
Chr2	117	5800001	6300000	7	4.83	290
Chr2	118	5850001	6350000	6	4.14	290
Chr2	119	5900001	6400000	8	5.52	290
Chr2	120	5950001	6450000	9	6.21	290
Chr2	121	6000001	6500000	9	6.21	290
Chr2	122	6050001	6550000	9	6.21	290
Chr2	123	6100001	6600000	9	6.21	290
Chr2	124	6150001	6650000	8	5.52	290
Chr2	125	6200001	6700000	10	6.9	290
Chr2	126	6250001	6750000	10	6.9	290
Chr2	127	6300001	6800000	11	7.59	290
Chr2	128	6350001	6850000	10	6.9	290
Chr2	129	6400001	6900000	8	5.52	290
Chr2	130	6450001	6950000	7	4.83	290
Chr2	131	6500001	7000000	8	5.52	290
Chr2	132	6550001	7050000	7	4.83	290
Chr2	133	6600001	7100000	10	6.9	290
Chr2	134	6650001	7150000	10	6.9	290
Chr2	135	6700001	7200000	8	5.52	290
Chr2	136	6750001	7250000	9	6.21	290
Chr2	137	6800001	7300000	6	4.14	290
Chr2	138	6850001	7350000	6	4.14	290
Chr2	139	6900001	7400000	7	4.83	290
Chr2	140	6950001	7450000	8	5.52	290
Chr2	141	7000001	7500000	6	4.14	290
Chr2	142	7050001	7550000	7	4.83	290
Chr2	143	7100001	7600000	4	2.76	290
Chr2	144	7150001	7650000	4	2.76	290
Chr2	145	7200001	7700000	5	3.45	290
Chr2	146	7250001	7750000	8	5.52	290
Chr2	147	7300001	7800000	9	6.21	290
Chr2	148	7350001	7850000	10	6.9	290
Chr2	149	7400001	7900000	9	6.21	290
Chr2	150	7450001	7950000	9	6.21	290
Chr2	151	7500001	8000000	10	6.9	290
Chr2	152	7550001	8050000	9	6.21	290
Chr2	153	7600001	8100000	9	6.21	290
Chr2	154	7650001	8150000	9	6.21	290
Chr2	155	7700001	8200000	8	5.52	290
Chr2	156	7750001	8250000	4	2.76	290
Chr2	157	7800001	8300000	3	2.07	290
Chr2	158	7850001	8350000	3	2.07	290
Chr2	159	7900001	8400000	4	2.76	290
Chr2	160	7950001	8450000	4	2.76	290
Chr2	161	8000001	8500000	3	2.07	290
Chr2	162	8050001	8550000	3	2.07	290
Chr2	163	8100001	8600000	3	2.07	290
Chr2	164	8150001	8650000	4	2.76	290
Chr2	165	8200001	8700000	4	2.76	290
Chr2	166	8250001	8750000	4	2.76	290
Chr2	167	8300001	8800000	4	2.76	290
Chr2	168	8350001	8850000	3	2.07	290
Chr2	169	8400001	8900000	2	1.38	290
Chr2	170	8450001	8950000	1	0.69	290
Chr2	171	8500001	9000000	2	1.38	290
Chr2	172	8550001	9050000	3	2.07	290
Chr2	173	8600001	9100000	3	2.07	290
Chr2	174	8650001	9150000	2	1.38	290
Chr2	175	8700001	9200000	2	1.38	290
Chr2	176	8750001	9250000	2	1.38	290
Chr2	177	8800001	9300000	3	2.07	290
Chr2	178	8850001	9350000	3	2.07	290
Chr2	179	8900001	9400000	4	2.76	290
Chr2	180	8950001	9450000	4	2.76	290
Chr2	181	9000001	9500000	3	2.07	290
Chr2	182	9050001	9550000	3	2.07	290
Chr2	183	9100001	9600000	3	2.07	290
Chr2	184	9150001	9650000	3	2.07	290
Chr2	185	9200001	9700000	3	2.07	290
Chr2	186	9250001	9750000	3	2.07	290
Chr2	187	9300001	9800000	3	2.07	290
Chr2	188	9350001	9850000	3	2.07	290
Chr2	189	9400001	9900000	2	1.38	290
Chr2	190	9450001	9950000	2	1.38	290
Chr2	191	9500001	10000000	4	2.76	290
Chr2	192	9550001	10050000	3	2.07	290
Chr2	193	9600001	10100000	4	2.76	290
Chr2	194	9650001	10150000	4	2.76	290
Chr2	195	9700001	10200000	4	2.76	290
Chr2	196	9750001	10250000	4	2.76	290
Chr2	197	9800001	10300000	5	3.45	290
Chr2	198	9850001	10350000	5	3.45	290
Chr2	199	9900001	10400000	6	4.14	290
Chr2	200	9950001	10450000	7	4.83	290
Chr2	201	10000001	10500000	5	3.45	290
Chr2	202	10050001	10550000	6	4.14	290
Chr2	203	10100001	10600000	5	3.45	290
Chr2	204	10150001	10650000	7	4.83	290
Chr2	205	10200001	10700000	8	5.52	290
Chr2	206	10250001	10750000	8	5.52	290
Chr2	207	10300001	10800000	6	4.14	290
Chr2	208	10350001	10850000	7	4.83	290
Chr2	209	10400001	10900000	6	4.14	290
Chr2	210	10450001	10950000	5	3.45	290
Chr2	211	10500001	11000000	5	3.45	290
Chr2	212	10550001	11050000	4	2.76	290
Chr2	213	10600001	11100000	5	3.45	290
Chr2	214	10650001	11150000	5	3.45	290
Chr2	215	10700001	11200000	4	2.76	290
Chr2	216	10750001	11250000	5	3.45	290
Chr2	217	10800001	11300000	5	3.45	290
Chr2	218	10850001	11350000	7	4.83	290
Chr2	219	10900001	11400000	7	4.83	290
Chr2	220	10950001	11450000	7	4.83	290
Chr2	221	11000001	11500000	7	4.83	290
Chr2	222	11050001	11550000	7	4.83	290
Chr2	223	11100001	11600000	6	4.14	290
Chr2	224	11150001	11650000	5	3.45	290
Chr2	225	11200001	11700000	5	3.45	290
Chr2	226	11250001	11750000	6	4.14	290
Chr2	227	11300001	11800000	6	4.14	290
Chr2	228	11350001	11850000	3	2.07	290
Chr2	229	11400001	11900000	4	2.76	290
Chr2	230	11450001	11950000	4	2.76	290
Chr2	231	11500001	12000000	4	2.76	290
Chr2	232	11550001	12050000	4	2.76	290
Chr2	233	11600001	12100000	4	2.76	290
Chr2	234	11650001	12150000	3	2.07	290
Chr2	235	11700001	12200000	4	2.76	290
Chr2	236	11750001	12250000	2	1.38	290
Chr2	237	11800001	12300000	4	2.76	290
Chr2	238	11850001	12350000	4	2.76	290
Chr2	239	11900001	12400000	3	2.07	290
Chr2	240	11950001	12450000	4	2.76	290
Chr2	241	12000001	12500000	5	3.45	290
Chr2	242	12050001	12550000	5	3.45	290
Chr2	243	12100001	12600000	5	3.45	290
Chr2	244	12150001	12650000	7	4.83	290
Chr2	245	12200001	12700000	6	4.14	290
Chr2	246	12250001	12750000	6	4.14	290
Chr2	247	12300001	12800000	6	4.14	290
Chr2	248	12350001	12850000	6	4.14	290
Chr2	249	12400001	12900000	7	4.83	290
Chr2	250	12450001	12950000	6	4.14	290
Chr2	251	12500001	13000000	5	3.45	290
Chr2	252	12550001	13050000	6	4.14	290
Chr2	253	12600001	13100000	6	4.14	290
Chr2	254	12650001	13150000	4	2.76	290
Chr2	255	12700001	13200000	6	4.14	290
Chr2	256	12750001	13250000	6	4.14	290
Chr2	257	12800001	13300000	4	2.76	290
Chr2	258	12850001	13350000	4	2.76	290
Chr2	259	12900001	13400000	4	2.76	290
Chr2	260	12950001	13450000	5	3.45	290
Chr2	261	13000001	13500000	5	3.45	290
Chr2	262	13050001	13550000	4	2.76	290
Chr2	263	13100001	13600000	4	2.76	290
Chr2	264	13150001	13650000	5	3.45	290
Chr2	265	13200001	13700000	3	2.07	290
Chr2	266	13250001	13750000	3	2.07	290
Chr2	267	13300001	13800000	3	2.07	290
Chr2	268	13350001	13850000	3	2.07	290
Chr2	269	13400001	13900000	2	1.38	290
Chr2	270	13450001	13950000	1	0.69	290
Chr2	271	13500001	14000000	1	0.69	290
Chr2	272	13550001	14050000	1	0.69	290
Chr2	273	13600001	14100000	1	0.69	290
Chr2	274	13650001	14150000	0	0	290
Chr2	275	13700001	14200000	0	0	290
Chr2	276	13750001	14250000	0	0	290
Chr2	277	13800001	14300000	0	0	290
Chr2	278	13850001	14350000	0	0	290
Chr2	279	13900001	14400000	0	0	290
Chr2	280	13950001	14450000	1	0.69	290
Chr2	281	14000001	14500000	1	0.69	290
Chr2	282	14050001	14550000	1	0.69	290
Chr2	283	14100001	14600000	1	0.69	290
Chr2	284	14150001	14650000	4	2.76	290
Chr2	285	14200001	14700000	4	2.76	290
Chr2	286	14250001	14750000	4	2.76	290
Chr2	287	14300001	14800000	4	2.76	290
Chr2	288	14350001	14850000	4	2.76	290
Chr2	289	14400001	14900000	4	2.76	290
Chr2	290	14450001	14950000	3	2.07	290
Chr2	291	14500001	15000000	3	2.07	290
Chr2	292	14550001	15050000	4	2.76	290
Chr2	293	14600001	15100000	6	4.14	290
Chr2	294	14650001	15150000	3	2.07	290
Chr2	295	14700001	15200000	4	2.76	290
Chr2	296	14750001	15250000	4	2.76	290
Chr2	297	14800001	15300000	4	2.76	290
Chr2	298	14850001	15350000	4	2.76	290
Chr2	299	14900001	15400000	4	2.76	290
Chr2	300	14950001	15450000	4	2.76	290
Chr2	301	15000001	15500000	4	2.76	290
Chr2	302	15050001	15550000	3	2.07	290
Chr2	303	15100001	15600000	1	0.69	290
Chr2	304	15150001	15650000	1	0.69	290
Chr2	305	15200001	15700000	0	0	290
Chr2	306	15250001	15750000	0	0	290
Chr2	307	15300001	15800000	0	0	290
Chr2	308	15350001	15850000	0	0	290
Chr2	309	15400001	15900000	0	0	290
Chr2	310	15450001	15950000	1	0.69	290
Chr2	311	15500001	16000000	2	1.38	290
Chr2	312	15550001	16050000	2	1.38	290
Chr2	313	15600001	16100000	2	1.38	290
Chr2	314	15650001	16150000	3	2.07	290
Chr2	315	15700001	16200000	3	2.07	290
Chr2	316	15750001	16250000	4	2.76	290
Chr2	317	15800001	16300000	4	2.76	290
Chr2	318	15850001	16350000	4	2.76	290
Chr2	319	15900001	16400000	5	3.45	290
Chr2	320	15950001	16450000	4	2.76	290
Chr2	321	16000001	16500000	3	2.07	290
Chr2	322	16050001	16550000	5	3.45	290
Chr2	323	16100001	16600000	7	4.83	290
Chr2	324	16150001	16650000	6	4.14	290
Chr2	325	16200001	16700000	6	4.14	290
Chr2	326	16250001	16750000	6	4.14	290
Chr2	327	16300001	16800000	8	5.52	290
Chr2	328	16350001	16850000	8	5.52	290
Chr2	329	16400001	16900000	7	4.83	290
Chr2	330	16450001	16950000	9	6.21	290
Chr2	331	16500001	17000000	9	6.21	290
Chr2	332	16550001	17050000	7	4.83	290
Chr2	333	16600001	17100000	6	4.14	290
Chr2	334	16650001	17150000	7	4.83	290
Chr2	335	16700001	17200000	8	5.52	290
Chr2	336	16750001	17250000	7	4.83	290
Chr2	337	16800001	17300000	6	4.14	290
Chr2	338	16850001	17350000	6	4.14	290
Chr2	339	16900001	17400000	6	4.14	290
Chr2	340	16950001	17450000	4	2.76	290
Chr2	341	17000001	17500000	5	3.45	290
Chr2	342	17050001	17550000	5	3.45	290
Chr2	343	17100001	17600000	4	2.76	290
Chr2	344	17150001	17650000	5	3.45	290
Chr2	345	17200001	17700000	5	3.45	290
Chr2	346	17250001	17750000	5	3.45	290
Chr2	347	17300001	17800000	5	3.45	290
Chr2	348	17350001	17850000	5	3.45	290
Chr2	349	17400001	17900000	5	3.45	290
Chr2	350	17450001	17950000	5	3.45	290
Chr2	351	17500001	18000000	6	4.14	290
Chr2	352	17550001	18050000	6	4.14	290
Chr2	353	17600001	18100000	8	5.52	290
Chr2	354	17650001	18150000	7	4.83	290
Chr2	355	17700001	18200000	7	4.83	290
Chr2	356	17750001	18250000	7	4.83	290
Chr2	357	17800001	18300000	8	5.52	290
Chr2	358	17850001	18350000	11	7.59	290
Chr2	359	17900001	18400000	12	8.28	290
Chr2	360	17950001	18450000	13	8.97	290
Chr2	361	18000001	18500000	11	7.59	290
Chr2	362	18050001	18550000	13	8.97	290
Chr2	363	18100001	18600000	12	8.28	290
Chr2	364	18150001	18650000	13	8.97	290
Chr2	365	18200001	18700000	12	8.28	290
Chr2	366	18250001	18750000	14	9.66	290
Chr2	367	18300001	18800000	13	8.97	290
Chr2	368	18350001	18850000	10	6.9	290
Chr2	369	18400001	18900000	10	6.9	290
Chr2	370	18450001	18950000	10	6.9	290
Chr2	371	18500001	19000000	10	6.9	290
Chr2	372	18550001	19050000	10	6.9	290
Chr2	373	18600001	19100000	9	6.21	290
Chr2	374	18650001	19150000	7	4.83	290
Chr2	375	18700001	19200000	7	4.83	290
Chr2	376	18750001	19250000	6	4.14	290
Chr2	377	18800001	19300000	6	4.14	290
Chr2	378	18850001	19350000	6	4.14	290
Chr2	379	18900001	19400000	5	3.45	290
Chr2	380	18950001	19450000	5	3.45	290
Chr2	381	19000001	19500000	6	4.14	290
Chr2	382	19050001	19550000	4	2.76	290
Chr2	383	19100001	19600000	4	2.76	290
Chr2	384	19150001	19650000	4	2.76	290
Chr2	385	19200001	19698289	4	2.76	290
Chr3	1	1	500000	5	3.45	290
Chr3	2	50001	550000	5	3.45	290
Chr3	3	100001	600000	5	3.45	290
Chr3	4	150001	650000	9	6.21	290
Chr3	5	200001	700000	9	6.21	290
Chr3	6	250001	750000	8	5.52	290
Chr3	7	300001	800000	7	4.83	290
Chr3	8	350001	850000	8	5.52	290
Chr3	9	400001	900000	10	6.9	290
Chr3	10	450001	950000	10	6.9	290
Chr3	11	500001	1000000	11	7.59	290
Chr3	12	550001	1050000	13	8.97	290
Chr3	13	600001	1100000	14	9.66	290
Chr3	14	650001	1150000	10	6.9	290
Chr3	15	700001	1200000	10	6.9	290
Chr3	16	750001	1250000	10	6.9	290
Chr3	17	800001	1300000	9	6.21	290
Chr3	18	850001	1350000	8	5.52	290
Chr3	19	900001	1400000	5	3.45	290
Chr3	20	950001	1450000	6	4.14	290
Chr3	21	1000001	1500000	6	4.14	290
Chr3	22	1050001	1550000	4	2.76	290
Chr3	23	1100001	1600000	3	2.07	290
Chr3	24	1150001	1650000	3	2.07	290
Chr3	25	1200001	1700000	3	2.07	290
Chr3	26	1250001	1750000	3	2.07	290
Chr3	27	1300001	1800000	3	2.07	290
Chr3	28	1350001	1850000	5	3.45	290
Chr3	29	1400001	1900000	6	4.14	290
Chr3	30	1450001	1950000	5	3.45	290
Chr3	31	1500001	2000000	5	3.45	290
Chr3	32	1550001	2050000	5	3.45	290
Chr3	33	1600001	2100000	6	4.14	290
Chr3	34	1650001	2150000	6	4.14	290
Chr3	35	1700001	2200000	6	4.14	290
Chr3	36	1750001	2250000	6	4.14	290
Chr3	37	1800001	2300000	6	4.14	290
Chr3	38	1850001	2350000	3	2.07	290
Chr3	39	1900001	2400000	4	2.76	290
Chr3	40	1950001	2450000	5	3.45	290
Chr3	41	2000001	2500000	5	3.45	290
Chr3	42	2050001	2550000	5	3.45	290
Chr3	43	2100001	2600000	4	2.76	290
Chr3	44	2150001	2650000	4	2.76	290
Chr3	45	2200001	2700000	4	2.76	290
Chr3	46	2250001	2750000	4	2.76	290
Chr3	47	2300001	2800000	4	2.76	290
Chr3	48	2350001	2850000	5	3.45	290
Chr3	49	2400001	2900000	3	2.07	290
Chr3	50	2450001	2950000	3	2.07	290
Chr3	51	2500001	3000000	2	1.38	290
Chr3	52	2550001	3050000	2	1.38	290
Chr3	53	2600001	3100000	2	1.38	290
Chr3	54	2650001	3150000	5	3.45	290
Chr3	55	2700001	3200000	5	3.45	290
Chr3	56	2750001	3250000	5	3.45	290
Chr3	57	2800001	3300000	5	3.45	290
Chr3	58	2850001	3350000	4	2.76	290
Chr3	59	2900001	3400000	4	2.76	290
Chr3	60	2950001	3450000	4	2.76	290
Chr3	61	3000001	3500000	4	2.76	290
Chr3	62	3050001	3550000	4	2.76	290
Chr3	63	3100001	3600000	4	2.76	290
Chr3	64	3150001	3650000	1	0.69	290
Chr3	65	3200001	3700000	1	0.69	290
Chr3	66	3250001	3750000	1	0.69	290
Chr3	67	3300001	3800000	1	0.69	290
Chr3	68	3350001	3850000	1	0.69	290
Chr3	69	3400001	3900000	1	0.69	290
Chr3	70	3450001	3950000	1	0.69	290
Chr3	71	3500001	4000000	2	1.38	290
Chr3	72	3550001	4050000	3	2.07	290
Chr3	73	3600001	4100000	3	2.07	290
Chr3	74	3650001	4150000	3	2.07	290
Chr3	75	3700001	4200000	3	2.07	290
Chr3	76	3750001	4250000	3	2.07	290
Chr3	77	3800001	4300000	3	2.07	290
Chr3	78	3850001	4350000	3	2.07	290
Chr3	79	3900001	4400000	3	2.07	290
Chr3	80	3950001	4450000	2	1.38	290
Chr3	81	4000001	4500000	1	0.69	290
Chr3	82	4050001	4550000	1	0.69	290
Chr3	83	4100001	4600000	1	0.69	290
Chr3	84	4150001	4650000	1	0.69	290
Chr3	85	4200001	4700000	1	0.69	290
Chr3	86	4250001	4750000	1	0.69	290
Chr3	87	4300001	4800000	1	0.69	290
Chr3	88	4350001	4850000	2	1.38	290
Chr3	89	4400001	4900000	4	2.76	290
Chr3	90	4450001	4950000	6	4.14	290
Chr3	91	4500001	5000000	6	4.14	290
Chr3	92	4550001	5050000	6	4.14	290
Chr3	93	4600001	5100000	6	4.14	290
Chr3	94	4650001	5150000	6	4.14	290
Chr3	95	4700001	5200000	6	4.14	290
Chr3	96	4750001	5250000	7	4.83	290
Chr3	97	4800001	5300000	7	4.83	290
Chr3	98	4850001	5350000	6	4.14	290
Chr3	99	4900001	5400000	4	2.76	290
Chr3	100	4950001	5450000	2	1.38	290
Chr3	101	5000001	5500000	2	1.38	290
Chr3	102	5050001	5550000	1	0.69	290
Chr3	103	5100001	5600000	2	1.38	290
Chr3	104	5150001	5650000	2	1.38	290
Chr3	105	5200001	5700000	2	1.38	290
Chr3	106	5250001	5750000	1	0.69	290
Chr3	107	5300001	5800000	1	0.69	290
Chr3	108	5350001	5850000	1	0.69	290
Chr3	109	5400001	5900000	3	2.07	290
Chr3	110	5450001	5950000	3	2.07	290
Chr3	111	5500001	6000000	4	2.76	290
Chr3	112	5550001	6050000	4	2.76	290
Chr3	113	5600001	6100000	3	2.07	290
Chr3	114	5650001	6150000	3	2.07	290
Chr3	115	5700001	6200000	4	2.76	290
Chr3	116	5750001	6250000	4	2.76	290
Chr3	117	5800001	6300000	4	2.76	290
Chr3	118	5850001	6350000	5	3.45	290
Chr3	119	5900001	6400000	4	2.76	290
Chr3	120	5950001	6450000	4	2.76	290
Chr3	121	6000001	6500000	3	2.07	290
Chr3	122	6050001	6550000	3	2.07	290
Chr3	123	6100001	6600000	3	2.07	290
Chr3	124	6150001	6650000	3	2.07	290
Chr3	125	6200001	6700000	2	1.38	290
Chr3	126	6250001	6750000	2	1.38	290
Chr3	127	6300001	6800000	2	1.38	290
Chr3	128	6350001	6850000	2	1.38	290
Chr3	129	6400001	6900000	1	0.69	290
Chr3	130	6450001	6950000	1	0.69	290
Chr3	131	6500001	7000000	1	0.69	290
Chr3	132	6550001	7050000	1	0.69	290
Chr3	133	6600001	7100000	1	0.69	290
Chr3	134	6650001	7150000	2	1.38	290
Chr3	135	6700001	7200000	2	1.38	290
Chr3	136	6750001	7250000	3	2.07	290
Chr3	137	6800001	7300000	3	2.07	290
Chr3	138	6850001	7350000	2	1.38	290
Chr3	139	6900001	7400000	2	1.38	290
Chr3	140	6950001	7450000	2	1.38	290
Chr3	141	7000001	7500000	2	1.38	290
Chr3	142	7050001	7550000	2	1.38	290
Chr3	143	7100001	7600000	2	1.38	290
Chr3	144	7150001	7650000	1	0.69	290
Chr3	145	7200001	7700000	1	0.69	290
Chr3	146	7250001	7750000	0	0	290
Chr3	147	7300001	7800000	1	0.69	290
Chr3	148	7350001	7850000	1	0.69	290
Chr3	149	7400001	7900000	6	4.14	290
Chr3	150	7450001	7950000	6	4.14	290
Chr3	151	7500001	8000000	6	4.14	290
Chr3	152	7550001	8050000	7	4.83	290
Chr3	153	7600001	8100000	8	5.52	290
Chr3	154	7650001	8150000	10	6.9	290
Chr3	155	7700001	8200000	12	8.28	290
Chr3	156	7750001	8250000	12	8.28	290
Chr3	157	7800001	8300000	11	7.59	290
Chr3	158	7850001	8350000	11	7.59	290
Chr3	159	7900001	8400000	6	4.14	290
Chr3	160	7950001	8450000	6	4.14	290
Chr3	161	8000001	8500000	6	4.14	290
Chr3	162	8050001	8550000	5	3.45	290
Chr3	163	8100001	8600000	5	3.45	290
Chr3	164	8150001	8650000	4	2.76	290
Chr3	165	8200001	8700000	2	1.38	290
Chr3	166	8250001	8750000	4	2.76	290
Chr3	167	8300001	8800000	5	3.45	290
Chr3	168	8350001	8850000	6	4.14	290
Chr3	169	8400001	8900000	6	4.14	290
Chr3	170	8450001	8950000	7	4.83	290
Chr3	171	8500001	9000000	9	6.21	290
Chr3	172	8550001	9050000	9	6.21	290
Chr3	173	8600001	9100000	10	6.9	290
Chr3	174	8650001	9150000	9	6.21	290
Chr3	175	8700001	9200000	10	6.9	290
Chr3	176	8750001	9250000	8	5.52	290
Chr3	177	8800001	9300000	8	5.52	290
Chr3	178	8850001	9350000	7	4.83	290
Chr3	179	8900001	9400000	9	6.21	290
Chr3	180	8950001	9450000	9	6.21	290
Chr3	181	9000001	9500000	8	5.52	290
Chr3	182	9050001	9550000	9	6.21	290
Chr3	183	9100001	9600000	9	6.21	290
Chr3	184	9150001	9650000	10	6.9	290
Chr3	185	9200001	9700000	9	6.21	290
Chr3	186	9250001	9750000	12	8.28	290
Chr3	187	9300001	9800000	11	7.59	290
Chr3	188	9350001	9850000	11	7.59	290
Chr3	189	9400001	9900000	9	6.21	290
Chr3	190	9450001	9950000	8	5.52	290
Chr3	191	9500001	10000000	7	4.83	290
Chr3	192	9550001	10050000	6	4.14	290
Chr3	193	9600001	10100000	4	2.76	290
Chr3	194	9650001	10150000	6	4.14	290
Chr3	195	9700001	10200000	6	4.14	290
Chr3	196	9750001	10250000	4	2.76	290
Chr3	197	9800001	10300000	4	2.76	290
Chr3	198	9850001	10350000	4	2.76	290
Chr3	199	9900001	10400000	5	3.45	290
Chr3	200	9950001	10450000	6	4.14	290
Chr3	201	10000001	10500000	8	5.52	290
Chr3	202	10050001	10550000	8	5.52	290
Chr3	203	10100001	10600000	10	6.9	290
Chr3	204	10150001	10650000	8	5.52	290
Chr3	205	10200001	10700000	8	5.52	290
Chr3	206	10250001	10750000	9	6.21	290
Chr3	207	10300001	10800000	10	6.9	290
Chr3	208	10350001	10850000	10	6.9	290
Chr3	209	10400001	10900000	10	6.9	290
Chr3	210	10450001	10950000	9	6.21	290
Chr3	211	10500001	11000000	7	4.83	290
Chr3	212	10550001	11050000	8	5.52	290
Chr3	213	10600001	11100000	6	4.14	290
Chr3	214	10650001	11150000	6	4.14	290
Chr3	215	10700001	11200000	6	4.14	290
Chr3	216	10750001	11250000	4	2.76	290
Chr3	217	10800001	11300000	3	2.07	290
Chr3	218	10850001	11350000	3	2.07	290
Chr3	219	10900001	11400000	2	1.38	290
Chr3	220	10950001	11450000	2	1.38	290
Chr3	221	11000001	11500000	2	1.38	290
Chr3	222	11050001	11550000	3	2.07	290
Chr3	223	11100001	11600000	4	2.76	290
Chr3	224	11150001	11650000	3	2.07	290
Chr3	225	11200001	11700000	3	2.07	290
Chr3	226	11250001	11750000	4	2.76	290
Chr3	227	11300001	11800000	4	2.76	290
Chr3	228	11350001	11850000	4	2.76	290
Chr3	229	11400001	11900000	4	2.76	290
Chr3	230	11450001	11950000	4	2.76	290
Chr3	231	11500001	12000000	4	2.76	290
Chr3	232	11550001	12050000	2	1.38	290
Chr3	233	11600001	12100000	1	0.69	290
Chr3	234	11650001	12150000	1	0.69	290
Chr3	235	11700001	12200000	1	0.69	290
Chr3	236	11750001	12250000	0	0	290
Chr3	237	11800001	12300000	0	0	290
Chr3	238	11850001	12350000	1	0.69	290
Chr3	239	11900001	12400000	1	0.69	290
Chr3	240	11950001	12450000	1	0.69	290
Chr3	241	12000001	12500000	1	0.69	290
Chr3	242	12050001	12550000	1	0.69	290
Chr3	243	12100001	12600000	1	0.69	290
Chr3	244	12150001	12650000	1	0.69	290
Chr3	245	12200001	12700000	2	1.38	290
Chr3	246	12250001	12750000	2	1.38	290
Chr3	247	12300001	12800000	2	1.38	290
Chr3	248	12350001	12850000	1	0.69	290
Chr3	249	12400001	12900000	1	0.69	290
Chr3	250	12450001	12950000	1	0.69	290
Chr3	251	12500001	13000000	1	0.69	290
Chr3	252	12550001	13050000	1	0.69	290
Chr3	253	12600001	13100000	1	0.69	290
Chr3	254	12650001	13150000	1	0.69	290
Chr3	255	12700001	13200000	0	0	290
Chr3	256	12750001	13250000	0	0	290
Chr3	257	12800001	13300000	0	0	290
Chr3	258	12850001	13350000	0	0	290
Chr3	259	12900001	13400000	0	0	290
Chr3	260	12950001	13450000	0	0	290
Chr3	261	13000001	13500000	0	0	290
Chr3	262	13050001	13550000	0	0	290
Chr3	263	13100001	13600000	0	0	290
Chr3	264	13150001	13650000	0	0	290
Chr3	265	13200001	13700000	0	0	290
Chr3	266	13250001	13750000	0	0	290
Chr3	267	13300001	13800000	0	0	290
Chr3	268	13350001	13850000	0	0	290
Chr3	269	13400001	13900000	0	0	290
Chr3	270	13450001	13950000	0	0	290
Chr3	271	13500001	14000000	0	0	290
Chr3	272	13550001	14050000	0	0	290
Chr3	273	13600001	14100000	0	0	290
Chr3	274	13650001	14150000	0	0	290
Chr3	275	13700001	14200000	0	0	290
Chr3	276	13750001	14250000	0	0	290
Chr3	277	13800001	14300000	0	0	290
Chr3	278	13850001	14350000	0	0	290
Chr3	279	13900001	14400000	0	0	290
Chr3	280	13950001	14450000	0	0	290
Chr3	281	14000001	14500000	0	0	290
Chr3	282	14050001	14550000	0	0	290
Chr3	283	14100001	14600000	0	0	290
Chr3	284	14150001	14650000	0	0	290
Chr3	285	14200001	14700000	0	0	290
Chr3	286	14250001	14750000	1	0.69	290
Chr3	287	14300001	14800000	1	0.69	290
Chr3	288	14350001	14850000	1	0.69	290
Chr3	289	14400001	14900000	1	0.69	290
Chr3	290	14450001	14950000	1	0.69	290
Chr3	291	14500001	15000000	1	0.69	290
Chr3	292	14550001	15050000	1	0.69	290
Chr3	293	14600001	15100000	1	0.69	290
Chr3	294	14650001	15150000	1	0.69	290
Chr3	295	14700001	15200000	2	1.38	290
Chr3	296	14750001	15250000	1	0.69	290
Chr3	297	14800001	15300000	1	0.69	290
Chr3	298	14850001	15350000	1	0.69	290
Chr3	299	14900001	15400000	1	0.69	290
Chr3	300	14950001	15450000	1	0.69	290
Chr3	301	15000001	15500000	1	0.69	290
Chr3	302	15050001	15550000	1	0.69	290
Chr3	303	15100001	15600000	2	1.38	290
Chr3	304	15150001	15650000	3	2.07	290
Chr3	305	15200001	15700000	3	2.07	290
Chr3	306	15250001	15750000	4	2.76	290
Chr3	307	15300001	15800000	4	2.76	290
Chr3	308	15350001	15850000	4	2.76	290
Chr3	309	15400001	15900000	6	4.14	290
Chr3	310	15450001	15950000	6	4.14	290
Chr3	311	15500001	16000000	7	4.83	290
Chr3	312	15550001	16050000	7	4.83	290
Chr3	313	15600001	16100000	7	4.83	290
Chr3	314	15650001	16150000	7	4.83	290
Chr3	315	15700001	16200000	6	4.14	290
Chr3	316	15750001	16250000	5	3.45	290
Chr3	317	15800001	16300000	5	3.45	290
Chr3	318	15850001	16350000	6	4.14	290
Chr3	319	15900001	16400000	5	3.45	290
Chr3	320	15950001	16450000	5	3.45	290
Chr3	321	16000001	16500000	4	2.76	290
Chr3	322	16050001	16550000	5	3.45	290
Chr3	323	16100001	16600000	5	3.45	290
Chr3	324	16150001	16650000	5	3.45	290
Chr3	325	16200001	16700000	6	4.14	290
Chr3	326	16250001	16750000	6	4.14	290
Chr3	327	16300001	16800000	6	4.14	290
Chr3	328	16350001	16850000	5	3.45	290
Chr3	329	16400001	16900000	5	3.45	290
Chr3	330	16450001	16950000	6	4.14	290
Chr3	331	16500001	17000000	6	4.14	290
Chr3	332	16550001	17050000	5	3.45	290
Chr3	333	16600001	17100000	6	4.14	290
Chr3	334	16650001	17150000	7	4.83	290
Chr3	335	16700001	17200000	6	4.14	290
Chr3	336	16750001	17250000	7	4.83	290
Chr3	337	16800001	17300000	7	4.83	290
Chr3	338	16850001	17350000	7	4.83	290
Chr3	339	16900001	17400000	6	4.14	290
Chr3	340	16950001	17450000	6	4.14	290
Chr3	341	17000001	17500000	7	4.83	290
Chr3	342	17050001	17550000	8	5.52	290
Chr3	343	17100001	17600000	6	4.14	290
Chr3	344	17150001	17650000	5	3.45	290
Chr3	345	17200001	17700000	5	3.45	290
Chr3	346	17250001	17750000	4	2.76	290
Chr3	347	17300001	17800000	4	2.76	290
Chr3	348	17350001	17850000	4	2.76	290
Chr3	349	17400001	17900000	4	2.76	290
Chr3	350	17450001	17950000	3	2.07	290
Chr3	351	17500001	18000000	3	2.07	290
Chr3	352	17550001	18050000	3	2.07	290
Chr3	353	17600001	18100000	3	2.07	290
Chr3	354	17650001	18150000	2	1.38	290
Chr3	355	17700001	18200000	2	1.38	290
Chr3	356	17750001	18250000	3	2.07	290
Chr3	357	17800001	18300000	6	4.14	290
Chr3	358	17850001	18350000	7	4.83	290
Chr3	359	17900001	18400000	9	6.21	290
Chr3	360	17950001	18450000	10	6.9	290
Chr3	361	18000001	18500000	10	6.9	290
Chr3	362	18050001	18550000	10	6.9	290
Chr3	363	18100001	18600000	10	6.9	290
Chr3	364	18150001	18650000	10	6.9	290
Chr3	365	18200001	18700000	11	7.59	290
Chr3	366	18250001	18750000	11	7.59	290
Chr3	367	18300001	18800000	8	5.52	290
Chr3	368	18350001	18850000	9	6.21	290
Chr3	369	18400001	18900000	7	4.83	290
Chr3	370	18450001	18950000	7	4.83	290
Chr3	371	18500001	19000000	7	4.83	290
Chr3	372	18550001	19050000	6	4.14	290
Chr3	373	18600001	19100000	6	4.14	290
Chr3	374	18650001	19150000	6	4.14	290
Chr3	375	18700001	19200000	5	3.45	290
Chr3	376	18750001	19250000	6	4.14	290
Chr3	377	18800001	19300000	6	4.14	290
Chr3	378	18850001	19350000	4	2.76	290
Chr3	379	18900001	19400000	4	2.76	290
Chr3	380	18950001	19450000	3	2.07	290
Chr3	381	19000001	19500000	2	1.38	290
Chr3	382	19050001	19550000	2	1.38	290
Chr3	383	19100001	19600000	3	2.07	290
Chr3	384	19150001	19650000	3	2.07	290
Chr3	385	19200001	19700000	3	2.07	290
Chr3	386	19250001	19750000	2	1.38	290
Chr3	387	19300001	19800000	2	1.38	290
Chr3	388	19350001	19850000	2	1.38	290
Chr3	389	19400001	19900000	2	1.38	290
Chr3	390	19450001	19950000	3	2.07	290
Chr3	391	19500001	20000000	5	3.45	290
Chr3	392	19550001	20050000	7	4.83	290
Chr3	393	19600001	20100000	6	4.14	290
Chr3	394	19650001	20150000	6	4.14	290
Chr3	395	19700001	20200000	7	4.83	290
Chr3	396	19750001	20250000	6	4.14	290
Chr3	397	19800001	20300000	6	4.14	290
Chr3	398	19850001	20350000	7	4.83	290
Chr3	399	19900001	20400000	8	5.52	290
Chr3	400	19950001	20450000	7	4.83	290
Chr3	401	20000001	20500000	5	3.45	290
Chr3	402	20050001	20550000	3	2.07	290
Chr3	403	20100001	20600000	4	2.76	290
Chr3	404	20150001	20650000	4	2.76	290
Chr3	405	20200001	20700000	3	2.07	290
Chr3	406	20250001	20750000	3	2.07	290
Chr3	407	20300001	20800000	7	4.83	290
Chr3	408	20350001	20850000	7	4.83	290
Chr3	409	20400001	20900000	6	4.14	290
Chr3	410	20450001	20950000	6	4.14	290
Chr3	411	20500001	21000000	6	4.14	290
Chr3	412	20550001	21050000	7	4.83	290
Chr3	413	20600001	21100000	6	4.14	290
Chr3	414	20650001	21150000	6	4.14	290
Chr3	415	20700001	21200000	6	4.14	290
Chr3	416	20750001	21250000	6	4.14	290
Chr3	417	20800001	21300000	2	1.38	290
Chr3	418	20850001	21350000	1	0.69	290
Chr3	419	20900001	21400000	1	0.69	290
Chr3	420	20950001	21450000	1	0.69	290
Chr3	421	21000001	21500000	1	0.69	290
Chr3	422	21050001	21550000	0	0	290
Chr3	423	21100001	21600000	0	0	290
Chr3	424	21150001	21650000	0	0	290
Chr3	425	21200001	21700000	1	0.69	290
Chr3	426	21250001	21750000	2	1.38	290
Chr3	427	21300001	21800000	2	1.38	290
Chr3	428	21350001	21850000	2	1.38	290
Chr3	429	21400001	21900000	2	1.38	290
Chr3	430	21450001	21950000	2	1.38	290
Chr3	431	21500001	22000000	3	2.07	290
Chr3	432	21550001	22050000	3	2.07	290
Chr3	433	21600001	22100000	3	2.07	290
Chr3	434	21650001	22150000	3	2.07	290
Chr3	435	21700001	22200000	2	1.38	290
Chr3	436	21750001	22250000	1	0.69	290
Chr3	437	21800001	22300000	1	0.69	290
Chr3	438	21850001	22350000	1	0.69	290
Chr3	439	21900001	22400000	1	0.69	290
Chr3	440	21950001	22450000	2	1.38	290
Chr3	441	22000001	22500000	1	0.69	290
Chr3	442	22050001	22550000	1	0.69	290
Chr3	443	22100001	22600000	1	0.69	290
Chr3	444	22150001	22650000	2	1.38	290
Chr3	445	22200001	22700000	2	1.38	290
Chr3	446	22250001	22750000	2	1.38	290
Chr3	447	22300001	22800000	3	2.07	290
Chr3	448	22350001	22850000	3	2.07	290
Chr3	449	22400001	22900000	4	2.76	290
Chr3	450	22450001	22950000	4	2.76	290
Chr3	451	22500001	23000000	6	4.14	290
Chr3	452	22550001	23050000	7	4.83	290
Chr3	453	22600001	23100000	7	4.83	290
Chr3	454	22650001	23150000	6	4.14	290
Chr3	455	22700001	23200000	6	4.14	290
Chr3	456	22750001	23250000	6	4.14	290
Chr3	457	22800001	23300000	8	5.52	290
Chr3	458	22850001	23350000	8	5.52	290
Chr3	459	22900001	23400000	7	4.83	290
Chr3	460	22950001	23450000	6	4.14	290
Chr3	461	23000001	23459830	4	2.76	290
Chr4	1	1	500000	18	12.41	290
Chr4	2	50001	550000	19	13.1	290
Chr4	3	100001	600000	18	12.41	290
Chr4	4	150001	650000	17	11.72	290
Chr4	5	200001	700000	12	8.28	290
Chr4	6	250001	750000	14	9.66	290
Chr4	7	300001	800000	17	11.72	290
Chr4	8	350001	850000	17	11.72	290
Chr4	9	400001	900000	18	12.41	290
Chr4	10	450001	950000	16	11.03	290
Chr4	11	500001	1000000	12	8.28	290
Chr4	12	550001	1050000	12	8.28	290
Chr4	13	600001	1100000	11	7.59	290
Chr4	14	650001	1150000	11	7.59	290
Chr4	15	700001	1200000	12	8.28	290
Chr4	16	750001	1250000	8	5.52	290
Chr4	17	800001	1300000	5	3.45	290
Chr4	18	850001	1350000	4	2.76	290
Chr4	19	900001	1400000	3	2.07	290
Chr4	20	950001	1450000	4	2.76	290
Chr4	21	1000001	1500000	7	4.83	290
Chr4	22	1050001	1550000	6	4.14	290
Chr4	23	1100001	1600000	6	4.14	290
Chr4	24	1150001	1650000	6	4.14	290
Chr4	25	1200001	1700000	5	3.45	290
Chr4	26	1250001	1750000	4	2.76	290
Chr4	27	1300001	1800000	4	2.76	290
Chr4	28	1350001	1850000	4	2.76	290
Chr4	29	1400001	1900000	4	2.76	290
Chr4	30	1450001	1950000	3	2.07	290
Chr4	31	1500001	2000000	0	0	290
Chr4	32	1550001	2050000	0	0	290
Chr4	33	1600001	2100000	0	0	290
Chr4	34	1650001	2150000	0	0	290
Chr4	35	1700001	2200000	0	0	290
Chr4	36	1750001	2250000	0	0	290
Chr4	37	1800001	2300000	0	0	290
Chr4	38	1850001	2350000	0	0	290
Chr4	39	1900001	2400000	0	0	290
Chr4	40	1950001	2450000	0	0	290
Chr4	41	2000001	2500000	0	0	290
Chr4	42	2050001	2550000	0	0	290
Chr4	43	2100001	2600000	0	0	290
Chr4	44	2150001	2650000	0	0	290
Chr4	45	2200001	2700000	0	0	290
Chr4	46	2250001	2750000	0	0	290
Chr4	47	2300001	2800000	0	0	290
Chr4	48	2350001	2850000	0	0	290
Chr4	49	2400001	2900000	0	0	290
Chr4	50	2450001	2950000	0	0	290
Chr4	51	2500001	3000000	0	0	290
Chr4	52	2550001	3050000	0	0	290
Chr4	53	2600001	3100000	0	0	290
Chr4	54	2650001	3150000	0	0	290
Chr4	55	2700001	3200000	0	0	290
Chr4	56	2750001	3250000	0	0	290
Chr4	57	2800001	3300000	0	0	290
Chr4	58	2850001	3350000	0	0	290
Chr4	59	2900001	3400000	0	0	290
Chr4	60	2950001	3450000	0	0	290
Chr4	61	3000001	3500000	0	0	290
Chr4	62	3050001	3550000	0	0	290
Chr4	63	3100001	3600000	0	0	290
Chr4	64	3150001	3650000	0	0	290
Chr4	65	3200001	3700000	0	0	290
Chr4	66	3250001	3750000	0	0	290
Chr4	67	3300001	3800000	0	0	290
Chr4	68	3350001	3850000	0	0	290
Chr4	69	3400001	3900000	0	0	290
Chr4	70	3450001	3950000	0	0	290
Chr4	71	3500001	4000000	0	0	290
Chr4	72	3550001	4050000	0	0	290
Chr4	73	3600001	4100000	0	0	290
Chr4	74	3650001	4150000	0	0	290
Chr4	75	3700001	4200000	0	0	290
Chr4	76	3750001	4250000	1	0.69	290
Chr4	77	3800001	4300000	1	0.69	290
Chr4	78	3850001	4350000	1	0.69	290
Chr4	79	3900001	4400000	1	0.69	290
Chr4	80	3950001	4450000	1	0.69	290
Chr4	81	4000001	4500000	1	0.69	290
Chr4	82	4050001	4550000	1	0.69	290
Chr4	83	4100001	4600000	1	0.69	290
Chr4	84	4150001	4650000	1	0.69	290
Chr4	85	4200001	4700000	1	0.69	290
Chr4	86	4250001	4750000	0	0	290
Chr4	87	4300001	4800000	0	0	290
Chr4	88	4350001	4850000	1	0.69	290
Chr4	89	4400001	4900000	1	0.69	290
Chr4	90	4450001	4950000	1	0.69	290
Chr4	91	4500001	5000000	1	0.69	290
Chr4	92	4550001	5050000	1	0.69	290
Chr4	93	4600001	5100000	1	0.69	290
Chr4	94	4650001	5150000	4	2.76	290
Chr4	95	4700001	5200000	5	3.45	290
Chr4	96	4750001	5250000	5	3.45	290
Chr4	97	4800001	5300000	5	3.45	290
Chr4	98	4850001	5350000	5	3.45	290
Chr4	99	4900001	5400000	6	4.14	290
Chr4	100	4950001	5450000	6	4.14	290
Chr4	101	5000001	5500000	10	6.9	290
Chr4	102	5050001	5550000	11	7.59	290
Chr4	103	5100001	5600000	11	7.59	290
Chr4	104	5150001	5650000	9	6.21	290
Chr4	105	5200001	5700000	9	6.21	290
Chr4	106	5250001	5750000	9	6.21	290
Chr4	107	5300001	5800000	10	6.9	290
Chr4	108	5350001	5850000	11	7.59	290
Chr4	109	5400001	5900000	10	6.9	290
Chr4	110	5450001	5950000	10	6.9	290
Chr4	111	5500001	6000000	6	4.14	290
Chr4	112	5550001	6050000	5	3.45	290
Chr4	113	5600001	6100000	5	3.45	290
Chr4	114	5650001	6150000	4	2.76	290
Chr4	115	5700001	6200000	3	2.07	290
Chr4	116	5750001	6250000	4	2.76	290
Chr4	117	5800001	6300000	3	2.07	290
Chr4	118	5850001	6350000	3	2.07	290
Chr4	119	5900001	6400000	5	3.45	290
Chr4	120	5950001	6450000	10	6.9	290
Chr4	121	6000001	6500000	10	6.9	290
Chr4	122	6050001	6550000	10	6.9	290
Chr4	123	6100001	6600000	10	6.9	290
Chr4	124	6150001	6650000	10	6.9	290
Chr4	125	6200001	6700000	10	6.9	290
Chr4	126	6250001	6750000	9	6.21	290
Chr4	127	6300001	6800000	10	6.9	290
Chr4	128	6350001	6850000	8	5.52	290
Chr4	129	6400001	6900000	6	4.14	290
Chr4	130	6450001	6950000	1	0.69	290
Chr4	131	6500001	7000000	1	0.69	290
Chr4	132	6550001	7050000	1	0.69	290
Chr4	133	6600001	7100000	6	4.14	290
Chr4	134	6650001	7150000	6	4.14	290
Chr4	135	6700001	7200000	6	4.14	290
Chr4	136	6750001	7250000	7	4.83	290
Chr4	137	6800001	7300000	6	4.14	290
Chr4	138	6850001	7350000	6	4.14	290
Chr4	139	6900001	7400000	9	6.21	290
Chr4	140	6950001	7450000	9	6.21	290
Chr4	141	7000001	7500000	10	6.9	290
Chr4	142	7050001	7550000	11	7.59	290
Chr4	143	7100001	7600000	8	5.52	290
Chr4	144	7150001	7650000	10	6.9	290
Chr4	145	7200001	7700000	12	8.28	290
Chr4	146	7250001	7750000	12	8.28	290
Chr4	147	7300001	7800000	12	8.28	290
Chr4	148	7350001	7850000	15	10.34	290
Chr4	149	7400001	7900000	12	8.28	290
Chr4	150	7450001	7950000	12	8.28	290
Chr4	151	7500001	8000000	11	7.59	290
Chr4	152	7550001	8050000	10	6.9	290
Chr4	153	7600001	8100000	9	6.21	290
Chr4	154	7650001	8150000	11	7.59	290
Chr4	155	7700001	8200000	12	8.28	290
Chr4	156	7750001	8250000	11	7.59	290
Chr4	157	7800001	8300000	11	7.59	290
Chr4	158	7850001	8350000	8	5.52	290
Chr4	159	7900001	8400000	9	6.21	290
Chr4	160	7950001	8450000	10	6.9	290
Chr4	161	8000001	8500000	10	6.9	290
Chr4	162	8050001	8550000	10	6.9	290
Chr4	163	8100001	8600000	11	7.59	290
Chr4	164	8150001	8650000	7	4.83	290
Chr4	165	8200001	8700000	6	4.14	290
Chr4	166	8250001	8750000	6	4.14	290
Chr4	167	8300001	8800000	6	4.14	290
Chr4	168	8350001	8850000	6	4.14	290
Chr4	169	8400001	8900000	7	4.83	290
Chr4	170	8450001	8950000	6	4.14	290
Chr4	171	8500001	9000000	9	6.21	290
Chr4	172	8550001	9050000	10	6.9	290
Chr4	173	8600001	9100000	9	6.21	290
Chr4	174	8650001	9150000	9	6.21	290
Chr4	175	8700001	9200000	7	4.83	290
Chr4	176	8750001	9250000	8	5.52	290
Chr4	177	8800001	9300000	9	6.21	290
Chr4	178	8850001	9350000	9	6.21	290
Chr4	179	8900001	9400000	7	4.83	290
Chr4	180	8950001	9450000	9	6.21	290
Chr4	181	9000001	9500000	7	4.83	290
Chr4	182	9050001	9550000	6	4.14	290
Chr4	183	9100001	9600000	5	3.45	290
Chr4	184	9150001	9650000	5	3.45	290
Chr4	185	9200001	9700000	5	3.45	290
Chr4	186	9250001	9750000	4	2.76	290
Chr4	187	9300001	9800000	4	2.76	290
Chr4	188	9350001	9850000	4	2.76	290
Chr4	189	9400001	9900000	6	4.14	290
Chr4	190	9450001	9950000	5	3.45	290
Chr4	191	9500001	10000000	5	3.45	290
Chr4	192	9550001	10050000	6	4.14	290
Chr4	193	9600001	10100000	6	4.14	290
Chr4	194	9650001	10150000	7	4.83	290
Chr4	195	9700001	10200000	8	5.52	290
Chr4	196	9750001	10250000	9	6.21	290
Chr4	197	9800001	10300000	10	6.9	290
Chr4	198	9850001	10350000	10	6.9	290
Chr4	199	9900001	10400000	9	6.21	290
Chr4	200	9950001	10450000	8	5.52	290
Chr4	201	10000001	10500000	7	4.83	290
Chr4	202	10050001	10550000	8	5.52	290
Chr4	203	10100001	10600000	9	6.21	290
Chr4	204	10150001	10650000	8	5.52	290
Chr4	205	10200001	10700000	7	4.83	290
Chr4	206	10250001	10750000	6	4.14	290
Chr4	207	10300001	10800000	5	3.45	290
Chr4	208	10350001	10850000	6	4.14	290
Chr4	209	10400001	10900000	6	4.14	290
Chr4	210	10450001	10950000	6	4.14	290
Chr4	211	10500001	11000000	9	6.21	290
Chr4	212	10550001	11050000	7	4.83	290
Chr4	213	10600001	11100000	6	4.14	290
Chr4	214	10650001	11150000	7	4.83	290
Chr4	215	10700001	11200000	7	4.83	290
Chr4	216	10750001	11250000	8	5.52	290
Chr4	217	10800001	11300000	7	4.83	290
Chr4	218	10850001	11350000	7	4.83	290
Chr4	219	10900001	11400000	6	4.14	290
Chr4	220	10950001	11450000	7	4.83	290
Chr4	221	11000001	11500000	4	2.76	290
Chr4	222	11050001	11550000	4	2.76	290
Chr4	223	11100001	11600000	5	3.45	290
Chr4	224	11150001	11650000	4	2.76	290
Chr4	225	11200001	11700000	5	3.45	290
Chr4	226	11250001	11750000	4	2.76	290
Chr4	227	11300001	11800000	4	2.76	290
Chr4	228	11350001	11850000	4	2.76	290
Chr4	229	11400001	11900000	4	2.76	290
Chr4	230	11450001	11950000	3	2.07	290
Chr4	231	11500001	12000000	3	2.07	290
Chr4	232	11550001	12050000	3	2.07	290
Chr4	233	11600001	12100000	3	2.07	290
Chr4	234	11650001	12150000	3	2.07	290
Chr4	235	11700001	12200000	2	1.38	290
Chr4	236	11750001	12250000	2	1.38	290
Chr4	237	11800001	12300000	2	1.38	290
Chr4	238	11850001	12350000	1	0.69	290
Chr4	239	11900001	12400000	1	0.69	290
Chr4	240	11950001	12450000	1	0.69	290
Chr4	241	12000001	12500000	1	0.69	290
Chr4	242	12050001	12550000	1	0.69	290
Chr4	243	12100001	12600000	0	0	290
Chr4	244	12150001	12650000	0	0	290
Chr4	245	12200001	12700000	0	0	290
Chr4	246	12250001	12750000	0	0	290
Chr4	247	12300001	12800000	0	0	290
Chr4	248	12350001	12850000	0	0	290
Chr4	249	12400001	12900000	0	0	290
Chr4	250	12450001	12950000	1	0.69	290
Chr4	251	12500001	13000000	2	1.38	290
Chr4	252	12550001	13050000	4	2.76	290
Chr4	253	12600001	13100000	4	2.76	290
Chr4	254	12650001	13150000	4	2.76	290
Chr4	255	12700001	13200000	4	2.76	290
Chr4	256	12750001	13250000	4	2.76	290
Chr4	257	12800001	13300000	4	2.76	290
Chr4	258	12850001	13350000	4	2.76	290
Chr4	259	12900001	13400000	4	2.76	290
Chr4	260	12950001	13450000	5	3.45	290
Chr4	261	13000001	13500000	4	2.76	290
Chr4	262	13050001	13550000	2	1.38	290
Chr4	263	13100001	13600000	2	1.38	290
Chr4	264	13150001	13650000	3	2.07	290
Chr4	265	13200001	13700000	3	2.07	290
Chr4	266	13250001	13750000	3	2.07	290
Chr4	267	13300001	13800000	3	2.07	290
Chr4	268	13350001	13850000	3	2.07	290
Chr4	269	13400001	13900000	3	2.07	290
Chr4	270	13450001	13950000	1	0.69	290
Chr4	271	13500001	14000000	2	1.38	290
Chr4	272	13550001	14050000	2	1.38	290
Chr4	273	13600001	14100000	2	1.38	290
Chr4	274	13650001	14150000	1	0.69	290
Chr4	275	13700001	14200000	1	0.69	290
Chr4	276	13750001	14250000	1	0.69	290
Chr4	277	13800001	14300000	2	1.38	290
Chr4	278	13850001	14350000	3	2.07	290
Chr4	279	13900001	14400000	3	2.07	290
Chr4	280	13950001	14450000	3	2.07	290
Chr4	281	14000001	14500000	2	1.38	290
Chr4	282	14050001	14550000	2	1.38	290
Chr4	283	14100001	14600000	2	1.38	290
Chr4	284	14150001	14650000	2	1.38	290
Chr4	285	14200001	14700000	2	1.38	290
Chr4	286	14250001	14750000	2	1.38	290
Chr4	287	14300001	14800000	1	0.69	290
Chr4	288	14350001	14850000	1	0.69	290
Chr4	289	14400001	14900000	1	0.69	290
Chr4	290	14450001	14950000	1	0.69	290
Chr4	291	14500001	15000000	1	0.69	290
Chr4	292	14550001	15050000	1	0.69	290
Chr4	293	14600001	15100000	1	0.69	290
Chr4	294	14650001	15150000	1	0.69	290
Chr4	295	14700001	15200000	1	0.69	290
Chr4	296	14750001	15250000	1	0.69	290
Chr4	297	14800001	15300000	1	0.69	290
Chr4	298	14850001	15350000	1	0.69	290
Chr4	299	14900001	15400000	2	1.38	290
Chr4	300	14950001	15450000	3	2.07	290
Chr4	301	15000001	15500000	3	2.07	290
Chr4	302	15050001	15550000	4	2.76	290
Chr4	303	15100001	15600000	4	2.76	290
Chr4	304	15150001	15650000	5	3.45	290
Chr4	305	15200001	15700000	5	3.45	290
Chr4	306	15250001	15750000	5	3.45	290
Chr4	307	15300001	15800000	5	3.45	290
Chr4	308	15350001	15850000	4	2.76	290
Chr4	309	15400001	15900000	3	2.07	290
Chr4	310	15450001	15950000	3	2.07	290
Chr4	311	15500001	16000000	3	2.07	290
Chr4	312	15550001	16050000	2	1.38	290
Chr4	313	15600001	16100000	2	1.38	290
Chr4	314	15650001	16150000	1	0.69	290
Chr4	315	15700001	16200000	1	0.69	290
Chr4	316	15750001	16250000	2	1.38	290
Chr4	317	15800001	16300000	3	2.07	290
Chr4	318	15850001	16350000	3	2.07	290
Chr4	319	15900001	16400000	3	2.07	290
Chr4	320	15950001	16450000	2	1.38	290
Chr4	321	16000001	16500000	2	1.38	290
Chr4	322	16050001	16550000	3	2.07	290
Chr4	323	16100001	16600000	4	2.76	290
Chr4	324	16150001	16650000	4	2.76	290
Chr4	325	16200001	16700000	7	4.83	290
Chr4	326	16250001	16750000	8	5.52	290
Chr4	327	16300001	16800000	7	4.83	290
Chr4	328	16350001	16850000	9	6.21	290
Chr4	329	16400001	16900000	9	6.21	290
Chr4	330	16450001	16950000	11	7.59	290
Chr4	331	16500001	17000000	11	7.59	290
Chr4	332	16550001	17050000	11	7.59	290
Chr4	333	16600001	17100000	10	6.9	290
Chr4	334	16650001	17150000	10	6.9	290
Chr4	335	16700001	17200000	7	4.83	290
Chr4	336	16750001	17250000	7	4.83	290
Chr4	337	16800001	17300000	7	4.83	290
Chr4	338	16850001	17350000	6	4.14	290
Chr4	339	16900001	17400000	13	8.97	290
Chr4	340	16950001	17450000	14	9.66	290
Chr4	341	17000001	17500000	15	10.34	290
Chr4	342	17050001	17550000	17	11.72	290
Chr4	343	17100001	17600000	18	12.41	290
Chr4	344	17150001	17650000	20	13.79	290
Chr4	345	17200001	17700000	24	16.55	290
Chr4	346	17250001	17750000	24	16.55	290
Chr4	347	17300001	17800000	24	16.55	290
Chr4	348	17350001	17850000	25	17.24	290
Chr4	349	17400001	17900000	19	13.1	290
Chr4	350	17450001	17950000	16	11.03	290
Chr4	351	17500001	18000000	15	10.34	290
Chr4	352	17550001	18050000	13	8.97	290
Chr4	353	17600001	18100000	13	8.97	290
Chr4	354	17650001	18150000	11	7.59	290
Chr4	355	17700001	18200000	8	5.52	290
Chr4	356	17750001	18250000	7	4.83	290
Chr4	357	17800001	18300000	8	5.52	290
Chr4	358	17850001	18350000	7	4.83	290
Chr4	359	17900001	18400000	6	4.14	290
Chr4	360	17950001	18450000	6	4.14	290
Chr4	361	18000001	18500000	6	4.14	290
Chr4	362	18050001	18550000	5	3.45	290
Chr4	363	18100001	18585056	4	2.76	290
Chr5	1	1	500000	10	6.9	290
Chr5	2	50001	550000	14	9.66	290
Chr5	3	100001	600000	17	11.72	290
Chr5	4	150001	650000	18	12.41	290
Chr5	5	200001	700000	18	12.41	290
Chr5	6	250001	750000	21	14.48	290
Chr5	7	300001	800000	24	16.55	290
Chr5	8	350001	850000	22	15.17	290
Chr5	9	400001	900000	20	13.79	290
Chr5	10	450001	950000	19	13.1	290
Chr5	11	500001	1000000	19	13.1	290
Chr5	12	550001	1050000	15	10.34	290
Chr5	13	600001	1100000	16	11.03	290
Chr5	14	650001	1150000	17	11.72	290
Chr5	15	700001	1200000	17	11.72	290
Chr5	16	750001	1250000	13	8.97	290
Chr5	17	800001	1300000	10	6.9	290
Chr5	18	850001	1350000	10	6.9	290
Chr5	19	900001	1400000	11	7.59	290
Chr5	20	950001	1450000	12	8.28	290
Chr5	21	1000001	1500000	15	10.34	290
Chr5	22	1050001	1550000	15	10.34	290
Chr5	23	1100001	1600000	12	8.28	290
Chr5	24	1150001	1650000	11	7.59	290
Chr5	25	1200001	1700000	10	6.9	290
Chr5	26	1250001	1750000	11	7.59	290
Chr5	27	1300001	1800000	11	7.59	290
Chr5	28	1350001	1850000	10	6.9	290
Chr5	29	1400001	1900000	9	6.21	290
Chr5	30	1450001	1950000	9	6.21	290
Chr5	31	1500001	2000000	5	3.45	290
Chr5	32	1550001	2050000	5	3.45	290
Chr5	33	1600001	2100000	4	2.76	290
Chr5	34	1650001	2150000	4	2.76	290
Chr5	35	1700001	2200000	4	2.76	290
Chr5	36	1750001	2250000	3	2.07	290
Chr5	37	1800001	2300000	3	2.07	290
Chr5	38	1850001	2350000	4	2.76	290
Chr5	39	1900001	2400000	4	2.76	290
Chr5	40	1950001	2450000	3	2.07	290
Chr5	41	2000001	2500000	3	2.07	290
Chr5	42	2050001	2550000	3	2.07	290
Chr5	43	2100001	2600000	3	2.07	290
Chr5	44	2150001	2650000	2	1.38	290
Chr5	45	2200001	2700000	2	1.38	290
Chr5	46	2250001	2750000	2	1.38	290
Chr5	47	2300001	2800000	2	1.38	290
Chr5	48	2350001	2850000	1	0.69	290
Chr5	49	2400001	2900000	1	0.69	290
Chr5	50	2450001	2950000	0	0	290
Chr5	51	2500001	3000000	0	0	290
Chr5	52	2550001	3050000	0	0	290
Chr5	53	2600001	3100000	1	0.69	290
Chr5	54	2650001	3150000	3	2.07	290
Chr5	55	2700001	3200000	4	2.76	290
Chr5	56	2750001	3250000	4	2.76	290
Chr5	57	2800001	3300000	4	2.76	290
Chr5	58	2850001	3350000	4	2.76	290
Chr5	59	2900001	3400000	5	3.45	290
Chr5	60	2950001	3450000	5	3.45	290
Chr5	61	3000001	3500000	5	3.45	290
Chr5	62	3050001	3550000	6	4.14	290
Chr5	63	3100001	3600000	7	4.83	290
Chr5	64	3150001	3650000	6	4.14	290
Chr5	65	3200001	3700000	5	3.45	290
Chr5	66	3250001	3750000	5	3.45	290
Chr5	67	3300001	3800000	5	3.45	290
Chr5	68	3350001	3850000	5	3.45	290
Chr5	69	3400001	3900000	5	3.45	290
Chr5	70	3450001	3950000	5	3.45	290
Chr5	71	3500001	4000000	5	3.45	290
Chr5	72	3550001	4050000	4	2.76	290
Chr5	73	3600001	4100000	2	1.38	290
Chr5	74	3650001	4150000	1	0.69	290
Chr5	75	3700001	4200000	3	2.07	290
Chr5	76	3750001	4250000	3	2.07	290
Chr5	77	3800001	4300000	3	2.07	290
Chr5	78	3850001	4350000	3	2.07	290
Chr5	79	3900001	4400000	2	1.38	290
Chr5	80	3950001	4450000	2	1.38	290
Chr5	81	4000001	4500000	2	1.38	290
Chr5	82	4050001	4550000	2	1.38	290
Chr5	83	4100001	4600000	3	2.07	290
Chr5	84	4150001	4650000	3	2.07	290
Chr5	85	4200001	4700000	1	0.69	290
Chr5	86	4250001	4750000	1	0.69	290
Chr5	87	4300001	4800000	1	0.69	290
Chr5	88	4350001	4850000	1	0.69	290
Chr5	89	4400001	4900000	1	0.69	290
Chr5	90	4450001	4950000	1	0.69	290
Chr5	91	4500001	5000000	1	0.69	290
Chr5	92	4550001	5050000	2	1.38	290
Chr5	93	4600001	5100000	1	0.69	290
Chr5	94	4650001	5150000	1	0.69	290
Chr5	95	4700001	5200000	1	0.69	290
Chr5	96	4750001	5250000	1	0.69	290
Chr5	97	4800001	5300000	1	0.69	290
Chr5	98	4850001	5350000	2	1.38	290
Chr5	99	4900001	5400000	2	1.38	290
Chr5	100	4950001	5450000	3	2.07	290
Chr5	101	5000001	5500000	3	2.07	290
Chr5	102	5050001	5550000	2	1.38	290
Chr5	103	5100001	5600000	2	1.38	290
Chr5	104	5150001	5650000	2	1.38	290
Chr5	105	5200001	5700000	2	1.38	290
Chr5	106	5250001	5750000	2	1.38	290
Chr5	107	5300001	5800000	3	2.07	290
Chr5	108	5350001	5850000	2	1.38	290
Chr5	109	5400001	5900000	2	1.38	290
Chr5	110	5450001	5950000	1	0.69	290
Chr5	111	5500001	6000000	1	0.69	290
Chr5	112	5550001	6050000	1	0.69	290
Chr5	113	5600001	6100000	1	0.69	290
Chr5	114	5650001	6150000	1	0.69	290
Chr5	115	5700001	6200000	1	0.69	290
Chr5	116	5750001	6250000	1	0.69	290
Chr5	117	5800001	6300000	0	0	290
Chr5	118	5850001	6350000	0	0	290
Chr5	119	5900001	6400000	1	0.69	290
Chr5	120	5950001	6450000	2	1.38	290
Chr5	121	6000001	6500000	2	1.38	290
Chr5	122	6050001	6550000	2	1.38	290
Chr5	123	6100001	6600000	3	2.07	290
Chr5	124	6150001	6650000	3	2.07	290
Chr5	125	6200001	6700000	4	2.76	290
Chr5	126	6250001	6750000	5	3.45	290
Chr5	127	6300001	6800000	5	3.45	290
Chr5	128	6350001	6850000	5	3.45	290
Chr5	129	6400001	6900000	4	2.76	290
Chr5	130	6450001	6950000	3	2.07	290
Chr5	131	6500001	7000000	3	2.07	290
Chr5	132	6550001	7050000	4	2.76	290
Chr5	133	6600001	7100000	3	2.07	290
Chr5	134	6650001	7150000	3	2.07	290
Chr5	135	6700001	7200000	2	1.38	290
Chr5	136	6750001	7250000	1	0.69	290
Chr5	137	6800001	7300000	1	0.69	290
Chr5	138	6850001	7350000	2	1.38	290
Chr5	139	6900001	7400000	2	1.38	290
Chr5	140	6950001	7450000	2	1.38	290
Chr5	141	7000001	7500000	2	1.38	290
Chr5	142	7050001	7550000	1	0.69	290
Chr5	143	7100001	7600000	1	0.69	290
Chr5	144	7150001	7650000	3	2.07	290
Chr5	145	7200001	7700000	3	2.07	290
Chr5	146	7250001	7750000	3	2.07	290
Chr5	147	7300001	7800000	3	2.07	290
Chr5	148	7350001	7850000	2	1.38	290
Chr5	149	7400001	7900000	2	1.38	290
Chr5	150	7450001	7950000	2	1.38	290
Chr5	151	7500001	8000000	3	2.07	290
Chr5	152	7550001	8050000	3	2.07	290
Chr5	153	7600001	8100000	4	2.76	290
Chr5	154	7650001	8150000	2	1.38	290
Chr5	155	7700001	8200000	2	1.38	290
Chr5	156	7750001	8250000	7	4.83	290
Chr5	157	7800001	8300000	8	5.52	290
Chr5	158	7850001	8350000	8	5.52	290
Chr5	159	7900001	8400000	9	6.21	290
Chr5	160	7950001	8450000	9	6.21	290
Chr5	161	8000001	8500000	8	5.52	290
Chr5	162	8050001	8550000	8	5.52	290
Chr5	163	8100001	8600000	8	5.52	290
Chr5	164	8150001	8650000	10	6.9	290
Chr5	165	8200001	8700000	11	7.59	290
Chr5	166	8250001	8750000	8	5.52	290
Chr5	167	8300001	8800000	10	6.9	290
Chr5	168	8350001	8850000	10	6.9	290
Chr5	169	8400001	8900000	9	6.21	290
Chr5	170	8450001	8950000	9	6.21	290
Chr5	171	8500001	9000000	9	6.21	290
Chr5	172	8550001	9050000	10	6.9	290
Chr5	173	8600001	9100000	9	6.21	290
Chr5	174	8650001	9150000	8	5.52	290
Chr5	175	8700001	9200000	7	4.83	290
Chr5	176	8750001	9250000	6	4.14	290
Chr5	177	8800001	9300000	5	3.45	290
Chr5	178	8850001	9350000	8	5.52	290
Chr5	179	8900001	9400000	8	5.52	290
Chr5	180	8950001	9450000	8	5.52	290
Chr5	181	9000001	9500000	9	6.21	290
Chr5	182	9050001	9550000	8	5.52	290
Chr5	183	9100001	9600000	8	5.52	290
Chr5	184	9150001	9650000	7	4.83	290
Chr5	185	9200001	9700000	9	6.21	290
Chr5	186	9250001	9750000	8	5.52	290
Chr5	187	9300001	9800000	6	4.14	290
Chr5	188	9350001	9850000	4	2.76	290
Chr5	189	9400001	9900000	5	3.45	290
Chr5	190	9450001	9950000	7	4.83	290
[truncated: 341 more rows]
