# Supplementary material for: The megabase-scale crossover landscape is largely independent of sequence divergence
Source: Nat Commun. 2022 Jul 2;13:3828. doi: 10.1038/s41467-022-31509-8 (PMC9250513; doi:10.1038/s41467-022-31509-8)
Supplement: Supplementary file 10 — Source Data [file 41467_2022_31509_MOESM10_ESM.zip › Source_Data/SupplementaryFigure5.co_num.depths.Ler.txt]

Sample	CO_num	sex	depths
4607_AG	4	Female	2.78
4607_AH	3	Female	3.71
4607_AI	4	Female	2.99
4607_AJ	2	Female	3.27
4607_AK	2	Female	3.59
4607_AL	2	Female	2.52
4607_AM	1	Female	3.36
4607_AN	4	Female	4.18
4607_AO	2	Female	5.4
4607_AP	6	Female	4.18
4607_AQ	3	Female	5.3
4607_AR	4	Female	4.59
4607_AS	3	Female	5.38
4607_AT	1	Female	4.44
4607_AU	4	Female	6.55
4607_AV	6	Female	5.13
4607_AW	0	Female	7.98
4607_AX	2	Female	5.64
4607_AY	2	Female	7.18
4607_AZ	4	Female	7.57
4607_BA	4	Female	4.85
4607_BB	2	Female	6.85
4607_BC	1	Female	4.79
4607_BD	1	Female	5.69
4607_BE	2	Female	7
4607_BF	4	Female	6.6
4607_BG	3	Female	6.35
4607_BH	0	Female	7.34
4607_BI	2	Female	8
4607_BJ	5	Female	5.94
4607_BK	3	Female	8.97
4607_BL	3	Female	8.26
4607_BM	5	Female	5.96
4607_BN	3	Female	4.38
4607_BO	2	Female	4.79
4607_BP	2	Female	4.23
4607_BQ	5	Female	4.35
4607_BR	4	Female	5.06
4607_BS	2	Female	5.67
4607_BT	6	Female	4.18
4607_BU	3	Female	6.23
4607_BV	4	Female	6.25
4607_BW	2	Female	6.6
4607_BX	1	Female	7.51
4607_BY	4	Female	6.63
4607_BZ	3	Female	4.91
4607_CA	7	Female	7.02
4607_CB	4	Female	6.63
4607_CC	3	Female	7.55
4607_CD	4	Female	7.22
4607_CE	2	Female	5.7
4607_CF	4	Female	4.34
4607_CG	5	Female	6.36
4607_CH	3	Female	6.23
4607_CI	3	Female	5.51
4607_CJ	5	Female	5.91
4607_CK	12	Female	6.37
4607_CL	4	Female	6.47
4607_CM	3	Female	7.85
4607_CN	2	Female	7.65
4607_CO	4	Female	7.38
4607_CP	4	Female	9.08
4607_CQ	2	Female	6.14
4608_A	4	Female	3.28
4608_AA	4	Female	3.61
4608_AB	2	Female	4.42
4608_AC	3	Female	4.51
4608_AD	2	Female	4.81
4608_AE	4	Female	4.67
4608_AF	5	Female	5.56
4608_AG	3	Female	5.93
4608_AH	2	Female	4.97
4608_AI	4	Female	5.23
4608_AJ	2	Female	5.77
4608_AK	4	Female	4.88
4608_AL	1	Female	7.29
4608_AM	4	Female	5.27
4608_AN	5	Female	5.89
4608_AO	2	Female	3.82
4608_AP	4	Female	3.91
4608_AQ	3	Female	4.21
4608_AR	1	Female	4.59
4608_AS	4	Female	4.09
4608_AT	3	Female	4.91
4608_AU	5	Female	5.9
4608_AV	2	Female	4.82
4608_AW	4	Female	5.17
4608_AX	6	Female	7.16
4608_AY	6	Female	5.22
4608_AZ	5	Female	6.04
4608_B	2	Female	5.14
4608_BA	3	Female	7.5
4608_BB	7	Female	7.41
4608_BC	1	Female	6.81
4608_BD	1	Female	7.06
4608_BE	2	Female	5.45
4608_BF	2	Female	5.37
4608_BG	6	Female	4.34
4608_BH	3	Female	5.42
4608_BI	4	Female	5.78
4608_BJ	8	Female	7.4
4608_BK	4	Female	6.06
4608_BL	1	Female	6.5
4608_C	2	Female	4.59
4608_D	2	Female	5
4608_E	3	Female	4.94
4608_F	1	Female	6.19
4608_G	5	Female	4.31
4608_H	2	Female	6.95
4608_I	0	Female	3.9
4608_J	6	Female	4.19
4608_K	2	Female	4.25
4608_L	4	Female	3.35
4608_M	3	Female	4.79
4608_N	2	Female	6.28
4608_O	5	Female	5.63
4608_P	1	Female	5.27
4608_Q	1	Female	5.95
4608_R	7	Female	5.33
4608_S	6	Female	4.95
4608_T	2	Female	4.13
4608_U	2	Female	6.17
4608_V	2	Female	5.71
4608_W	4	Female	5.79
4608_X	2	Female	6.16
4608_Y	4	Female	4.96
4608_Z	2	Female	4.92
4741_AG	3	Female	5.26
4741_AH	5	Female	4.69
4741_AI	5	Female	3.76
4741_AJ	5	Female	4.07
4741_AK	2	Female	4.69
4741_AL	5	Female	4.23
4741_AM	4	Female	3.71
4741_AN	1	Female	6.64
4741_AO	3	Female	4.22
4741_AP	3	Female	3.53
4741_AQ	6	Female	4.49
4741_AR	1	Female	4.43
4741_AS	5	Female	3.54
4741_AT	4	Female	4.01
4741_AU	2	Female	5
4741_AV	1	Female	3.91
4741_AW	3	Female	6.32
4741_AX	2	Female	4.39
4741_AZ	4	Female	4.11
4741_BA	3	Female	3.82
4741_BB	2	Female	4.51
4741_BC	2	Female	3.18
4741_BD	6	Female	10.84
4741_BE	4	Female	4.8
4741_BF	4	Female	4.29
4741_BG	4	Female	4.47
4741_BH	4	Female	3.17
4741_BI	4	Female	3.85
4741_BJ	2	Female	4.11
4741_BK	4	Female	3.44
4741_BL	3	Female	5.07
4741_BM	4	Female	6.52
4741_BN	2	Female	3.8
4741_BO	3	Female	4.1
4741_BP	1	Female	4.66
4741_BQ	5	Female	4.19
4741_BR	6	Female	3.85
4741_BS	3	Female	4.25
4741_BT	3	Female	7.56
4741_BU	11	Female	5.28
4741_BV	3	Female	5.46
4741_BW	4	Female	3.36
4741_BX	2	Female	4.17
4741_BY	4	Female	5.77
4741_BZ	5	Female	3.96
4741_CA	4	Female	5.5
4741_CB	2	Female	9.23
4741_CC	6	Female	4.42
4741_CD	6	Female	3.96
4741_CE	2	Female	3.99
4741_CF	2	Female	5.08
4741_CG	4	Female	5.3
4741_CH	2	Female	5.87
4741_CI	3	Female	5.25
4741_CJ	3	Female	5.6
4741_CK	3	Female	4
4741_CL	6	Female	8.06
4741_CM	2	Female	5.66
4741_CN	3	Female	4.51
4741_CO	5	Female	6.9
4741_CP	2	Female	4.95
4741_CQ	3	Female	5.07
4742_A	5	Female	3.41
4742_AA	4	Female	4.3
4742_AB	4	Female	4.22
4742_AC	2	Female	4.95
4742_AD	3	Female	3.42
4742_AE	4	Female	3.05
4742_AF	6	Female	4.26
4742_AG	6	Female	3.96
4742_AH	4	Female	4.43
4742_AI	2	Female	4.52
4742_AJ	2	Female	4.51
4742_AK	3	Female	3.91
4742_AL	3	Female	4.62
4742_AM	1	Female	3.35
4742_AN	2	Female	4.45
4742_AO	7	Female	5.32
4742_AP	3	Female	6.75
4742_AQ	3	Female	5.24
4742_AR	3	Female	3.91
4742_AS	3	Female	5.76
4742_AT	2	Female	5.53
4742_AU	2	Female	4.01
4742_AV	1	Female	3.96
4742_AW	4	Female	5.15
4742_AX	2	Female	4.43
4742_AY	2	Female	3.7
4742_AZ	2	Female	4.52
4742_B	2	Female	4.15
4742_BA	1	Female	3.71
4742_BB	3	Female	5.57
4742_BC	4	Female	3.31
4742_BD	4	Female	4.93
4742_BE	2	Female	5.26
4742_BF	7	Female	3.94
4742_BG	1	Female	3.24
4742_BH	2	Female	3.66
4742_BI	4	Female	5.09
4742_BJ	5	Female	4.95
4742_BK	4	Female	4.03
4742_BL	5	Female	4.58
4742_C	2	Female	3.48
4742_D	3	Female	3.52
4742_E	6	Female	4.02
4742_F	4	Female	4.9
4742_G	4	Female	3.19
4742_H	4	Female	4.22
4742_I	2	Female	3.99
4742_J	1	Female	4.29
4742_K	3	Female	3.28
4742_L	2	Female	3.56
4742_M	3	Female	3.97
4742_N	2	Female	3.78
4742_O	3	Female	3.83
4742_P	4	Female	4.75
4742_Q	4	Female	5.24
4742_R	2	Female	4.02
4742_S	6	Female	4.54
4742_T	4	Female	5.18
4742_U	6	Female	5.24
4742_V	3	Female	5.5
4742_W	2	Female	4.23
4742_X	3	Female	4.99
4742_Y	4	Female	5.15
4742_Z	5	Female	3.33
4607_A	5	Male	3.55
4607_AA	4	Male	4.76
4607_AB	5	Male	4.35
4607_AC	6	Male	6.37
4607_AD	4	Male	5.27
4607_AE	9	Male	4.83
4607_AF	0	Male	3.83
4607_AG	5	Male	2.78
4607_AH	4	Male	3.71
4607_AI	5	Male	2.99
4607_AJ	4	Male	3.27
4607_AK	4	Male	3.59
4607_AL	1	Male	2.52
4607_AM	5	Male	3.36
4607_AO	6	Male	5.4
4607_AP	5	Male	4.18
4607_AQ	2	Male	5.3
4607_AR	7	Male	4.59
4607_AS	7	Male	5.38
4607_AT	3	Male	4.44
4607_AU	5	Male	6.55
4607_AV	10	Male	5.13
4607_AW	6	Male	7.98
4607_AX	3	Male	5.64
4607_AY	7	Male	7.18
4607_AZ	6	Male	7.57
4607_B	3	Male	5.39
4607_BA	4	Male	4.85
4607_BB	4	Male	6.85
4607_BC	5	Male	4.79
4607_BD	7	Male	5.69
4607_BE	8	Male	7
4607_BF	4	Male	6.6
4607_BG	7	Male	6.35
4607_BH	5	Male	7.34
4607_BI	5	Male	8
4607_BJ	6	Male	5.94
4607_BK	3	Male	8.97
4607_BL	7	Male	8.26
4607_C	2	Male	5.87
4607_D	6	Male	3.94
4607_E	4	Male	4.12
4607_F	9	Male	4.75
4607_G	9	Male	4.47
4607_H	6	Male	4.95
4607_I	3	Male	5.63
4607_J	6	Male	4.58
4607_K	4	Male	4.77
4607_L	3	Male	5.14
4607_M	3	Male	5.08
4607_N	6	Male	4.89
4607_O	6	Male	5.28
4607_P	7	Male	7.24
4607_Q	7	Male	6.52
4607_R	7	Male	7.16
4607_S	5	Male	5.11
4607_T	6	Male	6.66
4607_U	2	Male	6.13
4607_V	3	Male	5.31
4607_W	2	Male	5.61
4607_X	5	Male	5.32
4607_Y	6	Male	5.96
4607_Z	3	Male	4.68
4608_AG	4	Male	5.93
4608_AH	3	Male	4.97
4608_AI	5	Male	5.23
4608_AJ	3	Male	5.77
4608_AK	3	Male	4.88
4608_AL	3	Male	7.29
4608_AM	5	Male	5.27
4608_AN	7	Male	5.89
4608_AO	5	Male	3.82
4608_AP	7	Male	3.91
4608_AQ	7	Male	4.21
4608_AR	7	Male	4.59
4608_AS	6	Male	4.09
4608_AT	9	Male	4.91
4608_AU	3	Male	5.9
4608_AV	1	Male	4.82
4608_AW	3	Male	5.17
4608_AX	4	Male	7.16
4608_AY	4	Male	5.22
4608_AZ	5	Male	6.04
4608_BA	7	Male	7.5
4608_BB	3	Male	7.41
4608_BC	8	Male	6.81
4608_BD	1	Male	7.06
4608_BE	2	Male	5.45
4608_BF	7	Male	5.37
4608_BG	3	Male	4.34
4608_BH	5	Male	5.42
4608_BI	3	Male	5.78
4608_BJ	3	Male	7.4
4608_BK	3	Male	6.06
4608_BL	2	Male	6.5
4608_BM	4	Male	6.19
4608_BN	1	Male	5.47
4608_BO	4	Male	4.75
4608_BP	6	Male	5.43
4608_BQ	5	Male	5.66
4608_BR	5	Male	7.81
4608_BS	4	Male	6.66
4608_BT	6	Male	8.67
4608_BU	2	Male	4.24
4608_BV	2	Male	4.66
4608_BW	2	Male	4.4
4608_BX	5	Male	4.53
4608_BY	5	Male	4.15
4608_BZ	4	Male	4.93
4608_CA	4	Male	5.74
4608_CB	5	Male	5.97
4608_CC	6	Male	5.78
4608_CD	6	Male	5.06
4608_CE	3	Male	4.21
4608_CF	4	Male	3.74
4608_CG	4	Male	5.99
4608_CH	6	Male	6.5
4608_CI	5	Male	5.34
4608_CJ	5	Male	6.88
4608_CK	5	Male	5.82
4608_CL	6	Male	4.07
4608_CM	2	Male	3.9
4608_CN	3	Male	5.02
4608_CO	5	Male	5.57
4608_CP	5	Male	5.05
4608_CQ	7	Male	6.4
4741_A	5	Male	3.95
4741_AA	3	Male	4.53
4741_AB	5	Male	4.16
4741_AC	5	Male	3.77
4741_AD	7	Male	3.39
4741_AE	6	Male	3.29
4741_AF	5	Male	4.65
4741_B	6	Male	3.71
4741_BM	4	Male	6.52
4741_BN	4	Male	3.8
4741_BO	3	Male	4.1
4741_BP	3	Male	4.66
4741_BQ	4	Male	4.19
4741_BR	5	Male	3.85
4741_BS	5	Male	4.25
4741_BT	5	Male	7.56
4741_BV	2	Male	5.46
4741_BW	3	Male	3.36
4741_BX	6	Male	4.17
4741_BY	4	Male	5.77
4741_BZ	1	Male	3.96
4741_C	5	Male	3.23
4741_CA	2	Male	5.5
4741_CB	5	Male	9.23
4741_CC	3	Male	4.42
4741_CD	7	Male	3.96
4741_CE	3	Male	3.99
4741_CF	6	Male	5.08
4741_CG	5	Male	5.3
4741_CH	10	Male	5.87
4741_CI	4	Male	5.25
4741_CJ	5	Male	5.6
4741_CK	3	Male	4
4741_CL	11	Male	8.06
4741_CM	6	Male	5.66
4741_CN	2	Male	4.51
4741_CO	5	Male	6.9
4741_CP	5	Male	4.95
4741_CQ	7	Male	5.07
4741_D	5	Male	3.75
4741_E	3	Male	3.51
4741_F	2	Male	3.68
4741_G	6	Male	4.72
4741_H	5	Male	3.86
4741_I	4	Male	4.04
4741_J	4	Male	3.9
4741_K	4	Male	4.07
4741_L	1	Male	4.55
4741_M	4	Male	3.47
4741_N	3	Male	3.13
4741_O	7	Male	4.9
4741_P	5	Male	4.39
4741_Q	5	Male	4.4
4741_R	6	Male	3.31
4741_S	5	Male	3.15
4741_T	4	Male	3.23
4741_U	4	Male	3.32
4741_V	2	Male	3.08
4741_W	5	Male	3.69
4741_X	4	Male	4.61
4741_Y	3	Male	3.86
4741_Z	5	Male	3.21
4742_A	8	Male	3.41
4742_AA	5	Male	4.3
4742_AB	1	Male	4.22
4742_AC	6	Male	4.95
4742_AD	5	Male	3.42
4742_AE	6	Male	3.05
4742_AF	5	Male	4.26
4742_B	5	Male	4.15
4742_BM	4	Male	4.83
4742_BN	4	Male	3.55
4742_BO	4	Male	3.96
4742_BP	5	Male	4.24
4742_BQ	6	Male	4.33
4742_BR	4	Male	3.5
4742_BS	6	Male	5.03
4742_BT	3	Male	5.46
4742_BU	4	Male	5.21
4742_BV	4	Male	5.15
4742_BW	5	Male	5.19
4742_BX	6	Male	4.18
4742_BY	5	Male	6.41
4742_BZ	3	Male	4.16
4742_C	8	Male	3.48
4742_CA	6	Male	5.8
4742_CB	5	Male	6.45
4742_CC	3	Male	4.61
4742_CD	5	Male	5.22
4742_CE	6	Male	4.3
4742_CF	4	Male	5.42
4742_CG	4	Male	5.28
4742_CH	5	Male	6.21
4742_CI	5	Male	4.26
4742_CJ	4	Male	6.79
4742_CK	3	Male	4.67
4742_CL	5	Male	4.71
4742_CM	4	Male	4.7
4742_CN	3	Male	5.08
4742_CO	8	Male	5.56
4742_CP	3	Male	5.2
4742_CQ	3	Male	4.29
4742_D	4	Male	3.52
4742_E	4	Male	4.02
4742_F	3	Male	4.9
4742_G	4	Male	3.19
4742_H	4	Male	4.22
4742_I	6	Male	3.99
4742_J	5	Male	4.29
4742_K	3	Male	3.28
4742_L	0	Male	3.56
4742_M	4	Male	3.97
4742_N	4	Male	3.78
4742_O	6	Male	3.83
4742_P	5	Male	4.75
4742_Q	5	Male	5.24
4742_R	4	Male	4.02
4742_S	3	Male	4.54
4742_T	3	Male	5.18
4742_U	7	Male	5.24
4742_V	3	Male	5.5
4742_W	5	Male	4.23
4742_X	7	Male	4.99
4742_Y	5	Male	5.15
4742_Z	3	Male	3.33
