# Supplementary material for: The megabase-scale crossover landscape is largely independent of sequence divergence
Source: Nat Commun. 2022 Jul 2;13:3828. doi: 10.1038/s41467-022-31509-8 (PMC9250513; doi:10.1038/s41467-022-31509-8)
Supplement: Supplementary file 10 — Source Data [file 41467_2022_31509_MOESM10_ESM.zip › Source_Data/SupplementaryFigure13.co_num.chr.Col_Ler_Hybrid.txt]

accession	sex	chr	freq.x	co_num	freq.y	freq	class
Col	Female	Chr1	309	0	81	0.262135922330097	Col Female
Col	Female	Chr1	309	1	145	0.469255663430421	Col Female
Col	Female	Chr1	309	2	68	0.220064724919094	Col Female
Col	Female	Chr1	309	3	15	0.0485436893203883	Col Female
Col	Female	Chr2	309	0	122	0.394822006472492	Col Female
Col	Female	Chr2	309	1	157	0.508090614886731	Col Female
Col	Female	Chr2	309	2	30	0.0970873786407767	Col Female
Col	Female	Chr3	309	0	116	0.375404530744337	Col Female
Col	Female	Chr3	309	1	149	0.482200647249191	Col Female
Col	Female	Chr3	309	2	40	0.129449838187702	Col Female
Col	Female	Chr3	309	3	4	0.0129449838187702	Col Female
Col	Female	Chr4	309	0	132	0.427184466019417	Col Female
Col	Female	Chr4	309	1	143	0.462783171521036	Col Female
Col	Female	Chr4	309	2	32	0.103559870550162	Col Female
Col	Female	Chr4	309	3	2	0.00647249190938511	Col Female
Col	Female	Chr5	309	0	117	0.378640776699029	Col Female
Col	Female	Chr5	309	1	129	0.41747572815534	Col Female
Col	Female	Chr5	309	2	54	0.174757281553398	Col Female
Col	Female	Chr5	309	3	9	0.029126213592233	Col Female
Col	Male	Chr1	309	0	34	0.110032362459547	Col Male
Col	Male	Chr1	309	1	96	0.310679611650485	Col Male
Col	Male	Chr1	309	2	122	0.394822006472492	Col Male
Col	Male	Chr1	309	3	49	0.158576051779935	Col Male
Col	Male	Chr1	309	4	7	0.0226537216828479	Col Male
Col	Male	Chr1	309	5	1	0.00323624595469256	Col Male
Col	Male	Chr2	309	0	90	0.29126213592233	Col Male
Col	Male	Chr2	309	1	145	0.469255663430421	Col Male
Col	Male	Chr2	309	2	72	0.233009708737864	Col Male
Col	Male	Chr2	309	3	2	0.00647249190938511	Col Male
Col	Male	Chr3	309	0	67	0.216828478964401	Col Male
Col	Male	Chr3	309	1	149	0.482200647249191	Col Male
Col	Male	Chr3	309	2	75	0.242718446601942	Col Male
Col	Male	Chr3	309	3	15	0.0485436893203883	Col Male
Col	Male	Chr3	309	4	2	0.00647249190938511	Col Male
Col	Male	Chr3	309	5	1	0.00323624595469256	Col Male
Col	Male	Chr4	309	0	87	0.281553398058252	Col Male
Col	Male	Chr4	309	1	141	0.456310679611651	Col Male
Col	Male	Chr4	309	2	67	0.216828478964401	Col Male
Col	Male	Chr4	309	3	14	0.0453074433656958	Col Male
Col	Male	Chr5	309	0	66	0.213592233009709	Col Male
Col	Male	Chr5	309	1	114	0.368932038834951	Col Male
Col	Male	Chr5	309	2	102	0.330097087378641	Col Male
Col	Male	Chr5	309	3	21	0.0679611650485437	Col Male
Col	Male	Chr5	309	4	6	0.0194174757281553	Col Male
Hybrid	Female	Chr1	428	0	191	0.446261682242991	Hybrid Female
Hybrid	Female	Chr1	428	1	214	0.5	Hybrid Female
Hybrid	Female	Chr1	428	2	23	0.0537383177570093	Hybrid Female
Hybrid	Female	Chr2	428	0	198	0.462616822429907	Hybrid Female
Hybrid	Female	Chr2	428	1	223	0.521028037383178	Hybrid Female
Hybrid	Female	Chr2	428	2	6	0.014018691588785	Hybrid Female
Hybrid	Female	Chr2	428	3	1	0.00233644859813084	Hybrid Female
Hybrid	Female	Chr3	428	0	199	0.464953271028037	Hybrid Female
Hybrid	Female	Chr3	428	1	211	0.492990654205608	Hybrid Female
Hybrid	Female	Chr3	428	2	17	0.0397196261682243	Hybrid Female
Hybrid	Female	Chr3	428	3	1	0.00233644859813084	Hybrid Female
Hybrid	Female	Chr4	428	0	218	0.509345794392523	Hybrid Female
Hybrid	Female	Chr4	428	1	205	0.478971962616822	Hybrid Female
Hybrid	Female	Chr4	428	2	5	0.0116822429906542	Hybrid Female
Hybrid	Female	Chr5	428	0	215	0.502336448598131	Hybrid Female
Hybrid	Female	Chr5	428	1	195	0.455607476635514	Hybrid Female
Hybrid	Female	Chr5	428	2	18	0.0420560747663551	Hybrid Female
Hybrid	Male	Chr1	294	0	52	0.17687074829932	Hybrid Male
Hybrid	Male	Chr1	294	1	119	0.404761904761905	Hybrid Male
Hybrid	Male	Chr1	294	2	91	0.30952380952381	Hybrid Male
Hybrid	Male	Chr1	294	3	29	0.0986394557823129	Hybrid Male
Hybrid	Male	Chr1	294	4	3	0.0102040816326531	Hybrid Male
Hybrid	Male	Chr2	294	0	93	0.316326530612245	Hybrid Male
Hybrid	Male	Chr2	294	1	141	0.479591836734694	Hybrid Male
Hybrid	Male	Chr2	294	2	57	0.193877551020408	Hybrid Male
Hybrid	Male	Chr2	294	3	2	0.00680272108843537	Hybrid Male
Hybrid	Male	Chr2	294	4	1	0.00340136054421769	Hybrid Male
Hybrid	Male	Chr3	294	0	86	0.292517006802721	Hybrid Male
Hybrid	Male	Chr3	294	1	133	0.452380952380952	Hybrid Male
Hybrid	Male	Chr3	294	2	71	0.241496598639456	Hybrid Male
Hybrid	Male	Chr3	294	3	3	0.0102040816326531	Hybrid Male
Hybrid	Male	Chr3	294	4	1	0.00340136054421769	Hybrid Male
Hybrid	Male	Chr4	294	0	85	0.289115646258503	Hybrid Male
Hybrid	Male	Chr4	294	1	150	0.510204081632653	Hybrid Male
Hybrid	Male	Chr4	294	2	59	0.200680272108844	Hybrid Male
Hybrid	Male	Chr5	294	0	60	0.204081632653061	Hybrid Male
Hybrid	Male	Chr5	294	1	123	0.418367346938776	Hybrid Male
Hybrid	Male	Chr5	294	2	92	0.312925170068027	Hybrid Male
Hybrid	Male	Chr5	294	3	17	0.0578231292517007	Hybrid Male
Hybrid	Male	Chr5	294	4	2	0.00680272108843537	Hybrid Male
Ler	Female	Chr1	253	0	89	0.351778656126482	Ler Female
Ler	Female	Chr1	253	1	129	0.509881422924901	Ler Female
Ler	Female	Chr1	253	2	28	0.110671936758893	Ler Female
Ler	Female	Chr1	253	3	6	0.0237154150197628	Ler Female
Ler	Female	Chr1	253	5	1	0.00395256916996047	Ler Female
Ler	Female	Chr2	253	0	122	0.482213438735178	Ler Female
Ler	Female	Chr2	253	1	119	0.470355731225296	Ler Female
Ler	Female	Chr2	253	2	11	0.0434782608695652	Ler Female
Ler	Female	Chr2	253	3	1	0.00395256916996047	Ler Female
Ler	Female	Chr3	253	0	109	0.430830039525692	Ler Female
Ler	Female	Chr3	253	1	128	0.505928853754941	Ler Female
Ler	Female	Chr3	253	2	14	0.0553359683794466	Ler Female
Ler	Female	Chr3	253	3	1	0.00395256916996047	Ler Female
Ler	Female	Chr3	253	5	1	0.00395256916996047	Ler Female
Ler	Female	Chr4	253	0	123	0.486166007905138	Ler Female
Ler	Female	Chr4	253	1	114	0.450592885375494	Ler Female
Ler	Female	Chr4	253	2	13	0.0513833992094862	Ler Female
Ler	Female	Chr4	253	3	2	0.00790513833992095	Ler Female
Ler	Female	Chr4	253	4	1	0.00395256916996047	Ler Female
Ler	Female	Chr5	253	0	104	0.411067193675889	Ler Female
Ler	Female	Chr5	253	1	122	0.482213438735178	Ler Female
Ler	Female	Chr5	253	2	26	0.102766798418972	Ler Female
Ler	Female	Chr5	253	3	1	0.00395256916996047	Ler Female
Ler	Male	Chr1	251	0	72	0.286852589641434	Ler Male
Ler	Male	Chr1	251	1	101	0.402390438247012	Ler Male
Ler	Male	Chr1	251	2	66	0.262948207171315	Ler Male
Ler	Male	Chr1	251	3	11	0.0438247011952191	Ler Male
Ler	Male	Chr1	251	4	1	0.00398406374501992	Ler Male
Ler	Male	Chr2	251	0	101	0.402390438247012	Ler Male
Ler	Male	Chr2	251	1	116	0.462151394422311	Ler Male
Ler	Male	Chr2	251	2	32	0.127490039840637	Ler Male
Ler	Male	Chr2	251	3	2	0.00796812749003984	Ler Male
Ler	Male	Chr3	251	0	77	0.306772908366534	Ler Male
Ler	Male	Chr3	251	1	124	0.49402390438247	Ler Male
Ler	Male	Chr3	251	2	42	0.167330677290837	Ler Male
Ler	Male	Chr3	251	3	8	0.0318725099601594	Ler Male
Ler	Male	Chr4	251	0	92	0.366533864541833	Ler Male
Ler	Male	Chr4	251	1	129	0.51394422310757	Ler Male
Ler	Male	Chr4	251	2	25	0.099601593625498	Ler Male
Ler	Male	Chr4	251	3	5	0.0199203187250996	Ler Male
Ler	Male	Chr5	251	0	66	0.262948207171315	Ler Male
Ler	Male	Chr5	251	1	106	0.422310756972112	Ler Male
Ler	Male	Chr5	251	2	67	0.266932270916335	Ler Male
Ler	Male	Chr5	251	3	11	0.0438247011952191	Ler Male
Ler	Male	Chr5	251	4	1	0.00398406374501992	Ler Male
