# Supplementary material for: The megabase-scale crossover landscape is largely independent of sequence divergence
Source: Nat Commun. 2022 Jul 2;13:3828. doi: 10.1038/s41467-022-31509-8 (PMC9250513; doi:10.1038/s41467-022-31509-8)
Supplement: Supplementary file 10 — Source Data [file 41467_2022_31509_MOESM10_ESM.zip › Source_Data/SupplementaryFigure6.co_interval_length.depths.Col.txt]

sample	accession	co_interval	sex	depths	cov
4398_A_4549_A	Col	404616	Male	4.24	0.163395
4398_A_4549_A	Col	1413642	Male	4.24	0.163395
4398_A_4549_A	Col	966947	Male	4.24	0.163395
4398_A_4549_A	Col	361408	Male	4.24	0.163395
4398_A_4549_A	Col	14458	Male	4.24	0.163395
4398_A_4549_A	Col	572482	Female	4.24	0.163395
4398_A_4549_A	Col	175354	Female	4.24	0.163395
4398_A_4549_A	Col	964450	Female	4.24	0.163395
4398_A_4549_A	Col	114575	Female	4.24	0.163395
4398_A_4549_A	Col	563598	Female	4.24	0.163395
4398_A_4549_A	Col	574868	Female	4.24	0.163395
4398_A_4549_A	Col	205995	Female	4.24	0.163395
4398_AA_4549_AA	Col	261472	Male	4.19	0.16196
4398_AA_4549_AA	Col	941648	Male	4.19	0.16196
4398_AA_4549_AA	Col	307308	Male	4.19	0.16196
4398_AA_4549_AA	Col	742781	Male	4.19	0.16196
4398_AA_4549_AA	Col	364823	Female	4.19	0.16196
4398_AA_4549_AA	Col	598051	Female	4.19	0.16196
4398_AA_4549_AA	Col	462909	Female	4.19	0.16196
4398_AA_4549_AA	Col	676505	Female	4.19	0.16196
4398_AA_4549_AA	Col	632629	Female	4.19	0.16196
4398_AA_4549_AA	Col	1168631	Female	4.19	0.16196
4398_AA_4549_AA	Col	61915	Male	4.19	0.16196
4398_AA_4549_AA	Col	306102	Male	4.19	0.16196
4398_AA_4549_AA	Col	284029	Male	4.19	0.16196
4398_AB_4549_AB	Col	496184	Female	3.7	0.173145
4398_AB_4549_AB	Col	1371445	Female	3.7	0.173145
4398_AB_4549_AB	Col	716294	Female	3.7	0.173145
4398_AB_4549_AB	Col	604699	Male	3.7	0.173145
4398_AB_4549_AB	Col	534489	Male	3.7	0.173145
4398_AB_4549_AB	Col	778858	Male	3.7	0.173145
4398_AB_4549_AB	Col	344667	Male	3.7	0.173145
4398_AB_4549_AB	Col	13922	Male	3.7	0.173145
4398_AB_4549_AB	Col	561594	Male	3.7	0.173145
4398_AB_4549_AB	Col	507585	Female	3.7	0.173145
4398_AB_4549_AB	Col	355431	Female	3.7	0.173145
4398_AC_4549_AC	Col	619670	Male	4	0.16292
4398_AC_4549_AC	Col	1330316	Male	4	0.16292
4398_AC_4549_AC	Col	258101	Male	4	0.16292
4398_AC_4549_AC	Col	461036	Male	4	0.16292
4398_AC_4549_AC	Col	1427590	Female	4	0.16292
4398_AC_4549_AC	Col	1225287	Female	4	0.16292
4398_AC_4549_AC	Col	88168	Female	4	0.16292
4398_AC_4549_AC	Col	412559	Female	4	0.16292
4398_AC_4549_AC	Col	759062	Female	4	0.16292
4398_AC_4549_AC	Col	1450420	Female	4	0.16292
4398_AD_4549_AD	Col	776564	Female	4.32	0.170512
4398_AD_4549_AD	Col	670153	Male	4.32	0.170512
4398_AD_4549_AD	Col	126552	Male	4.32	0.170512
4398_AD_4549_AD	Col	265224	Male	4.32	0.170512
4398_AD_4549_AD	Col	597546	Female	4.32	0.170512
4398_AD_4549_AD	Col	886012	Female	4.32	0.170512
4398_AD_4549_AD	Col	184753	Female	4.32	0.170512
4398_AE_4549_AE	Col	676647	Male	4.05	0.168129
4398_AE_4549_AE	Col	625811	Male	4.05	0.168129
4398_AE_4549_AE	Col	620935	Female	4.05	0.168129
4398_AE_4549_AE	Col	1261822	Female	4.05	0.168129
4398_AE_4549_AE	Col	481527	Male	4.05	0.168129
4398_AE_4549_AE	Col	618623	Male	4.05	0.168129
4398_AF_4549_AF	Col	532458	Female	3.95	0.16662
4398_AF_4549_AF	Col	968207	Female	3.95	0.16662
4398_AF_4549_AF	Col	396876	Female	3.95	0.16662
4398_AF_4549_AF	Col	636322	Female	3.95	0.16662
4398_AF_4549_AF	Col	592809	Male	3.95	0.16662
4398_AF_4549_AF	Col	312874	Male	3.95	0.16662
4398_AF_4549_AF	Col	1303349	Female	3.95	0.16662
4398_AF_4549_AF	Col	369852	Male	3.95	0.16662
4398_AF_4549_AF	Col	407326	Male	3.95	0.16662
4398_AF_4549_AF	Col	681304	Male	3.95	0.16662
4398_B_4549_B	Col	948409	Male	3.22	0.218668
4398_B_4549_B	Col	936688	Male	3.22	0.218668
4398_B_4549_B	Col	879590	Male	3.22	0.218668
4398_B_4549_B	Col	1088464	Male	3.22	0.218668
4398_B_4549_B	Col	36486	Male	3.22	0.218668
4398_B_4549_B	Col	334192	Male	3.22	0.218668
4398_B_4549_B	Col	364823	Female	3.22	0.218668
4398_B_4549_B	Col	744106	Female	3.22	0.218668
4398_B_4549_B	Col	970394	Female	3.22	0.218668
4398_B_4549_B	Col	1216361	Female	3.22	0.218668
4398_B_4549_B	Col	1376101	Female	3.22	0.218668
4398_B_4549_B	Col	2272352	Female	3.22	0.218668
4398_BM_4549_BM	Col	1060809	Female	4.18	0.162222
4398_BM_4549_BM	Col	461809	Male	4.18	0.162222
4398_BM_4549_BM	Col	391340	Female	4.18	0.162222
4398_BM_4549_BM	Col	2668503	Male	4.18	0.162222
4398_BM_4549_BM	Col	152212	Male	4.18	0.162222
4398_BM_4549_BM	Col	731100	Female	4.18	0.162222
4398_BN_4549_BN	Col	306618	Male	3.97	0.172017
4398_BN_4549_BN	Col	1336014	Male	3.97	0.172017
4398_BN_4549_BN	Col	429671	Male	3.97	0.172017
4398_BN_4549_BN	Col	420739	Female	3.97	0.172017
4398_BN_4549_BN	Col	924996	Female	3.97	0.172017
4398_BN_4549_BN	Col	786930	Male	3.97	0.172017
4398_BN_4549_BN	Col	399719	Male	3.97	0.172017
4398_BN_4549_BN	Col	984787	Female	3.97	0.172017
4398_BN_4549_BN	Col	1508022	Male	3.97	0.172017
4398_BN_4549_BN	Col	316316	Female	3.97	0.172017
4398_BN_4549_BN	Col	836862	Male	3.97	0.172017
4398_BN_4549_BN	Col	528153	Female	3.97	0.172017
4398_BO_4549_BO	Col	326868	Female	3.41	0.180947
4398_BO_4549_BO	Col	706286	Female	3.41	0.180947
4398_BO_4549_BO	Col	1101938	Male	3.41	0.180947
4398_BO_4549_BO	Col	921850	Male	3.41	0.180947
4398_BO_4549_BO	Col	993130	Male	3.41	0.180947
4398_BO_4549_BO	Col	263164	Male	3.41	0.180947
4398_BO_4549_BO	Col	349098	Male	3.41	0.180947
4398_BO_4549_BO	Col	723515	Male	3.41	0.180947
4398_BO_4549_BO	Col	863347	Female	3.41	0.180947
4398_BO_4549_BO	Col	1070703	Male	3.41	0.180947
4398_BO_4549_BO	Col	463763	Male	3.41	0.180947
4398_BP_4549_BP	Col	525409	Male	3.2	0.191349
4398_BP_4549_BP	Col	509223	Male	3.2	0.191349
4398_BP_4549_BP	Col	301120	Male	3.2	0.191349
4398_BP_4549_BP	Col	663226	Male	3.2	0.191349
4398_BP_4549_BP	Col	1210244	Male	3.2	0.191349
4398_BP_4549_BP	Col	1360655	Female	3.2	0.191349
4398_BP_4549_BP	Col	783201	Male	3.2	0.191349
4398_BP_4549_BP	Col	1138552	Male	3.2	0.191349
4398_BP_4549_BP	Col	777491	Female	3.2	0.191349
4398_BP_4549_BP	Col	687520	Male	3.2	0.191349
4398_BQ_4549_BQ	Col	369852	Male	3.67	0.175613
4398_BQ_4549_BQ	Col	691881	Male	3.67	0.175613
4398_BQ_4549_BQ	Col	549452	Male	3.67	0.175613
4398_BQ_4549_BQ	Col	187613	Male	3.67	0.175613
4398_BQ_4549_BQ	Col	491128	Female	3.67	0.175613
4398_BQ_4549_BQ	Col	1215198	Male	3.67	0.175613
4398_BQ_4549_BQ	Col	2529643	Female	3.67	0.175613
4398_BQ_4549_BQ	Col	487604	Female	3.67	0.175613
4398_BQ_4549_BQ	Col	572949	Male	3.67	0.175613
4398_BQ_4549_BQ	Col	301169	Male	3.67	0.175613
4398_BQ_4549_BQ	Col	250314	Female	3.67	0.175613
4398_BR_4549_BR	Col	493849	Male	3.66	0.172345
4398_BR_4549_BR	Col	313596	Male	3.66	0.172345
4398_BR_4549_BR	Col	169001	Male	3.66	0.172345
4398_BR_4549_BR	Col	717267	Male	3.66	0.172345
4398_BR_4549_BR	Col	1439051	Male	3.66	0.172345
4398_BR_4549_BR	Col	340781	Female	3.66	0.172345
4398_BR_4549_BR	Col	1060809	Female	3.66	0.172345
4398_BR_4549_BR	Col	452873	Female	3.66	0.172345
4398_BR_4549_BR	Col	387047	Male	3.66	0.172345
4398_BR_4549_BR	Col	195419	Male	3.66	0.172345
4398_BR_4549_BR	Col	551943	Male	3.66	0.172345
4398_BR_4549_BR	Col	632768	Male	3.66	0.172345
4398_BR_4549_BR	Col	303647	Male	3.66	0.172345
4398_BS_4549_BS	Col	673324	Female	3.62	0.180388
4398_BS_4549_BS	Col	480698	Male	3.62	0.180388
4398_BS_4549_BS	Col	624201	Male	3.62	0.180388
4398_BS_4549_BS	Col	534767	Male	3.62	0.180388
4398_BS_4549_BS	Col	1084394	Male	3.62	0.180388
4398_BS_4549_BS	Col	1252979	Male	3.62	0.180388
4398_BS_4549_BS	Col	821533	Male	3.62	0.180388
4398_BS_4549_BS	Col	874341	Male	3.62	0.180388
4398_BS_4549_BS	Col	63750	Male	3.62	0.180388
4398_BS_4549_BS	Col	119401	Male	3.62	0.180388
4398_BT_4549_BT	Col	1363695	Male	3.21	0.188828
4398_BT_4549_BT	Col	690983	Female	3.21	0.188828
4398_BT_4549_BT	Col	1061588	Male	3.21	0.188828
4398_BT_4549_BT	Col	988197	Female	3.21	0.188828
4398_BT_4549_BT	Col	455698	Male	3.21	0.188828
4398_BT_4549_BT	Col	243801	Female	3.21	0.188828
4398_BT_4549_BT	Col	716029	Male	3.21	0.188828
4398_BT_4549_BT	Col	1138552	Male	3.21	0.188828
4398_BT_4549_BT	Col	568105	Male	3.21	0.188828
4398_BT_4549_BT	Col	719748	Female	3.21	0.188828
4398_BT_4549_BT	Col	47659	Male	3.21	0.188828
4398_BU_4549_BU	Col	438301	Male	5.47	0.174983
4398_BU_4549_BU	Col	359163	Female	5.47	0.174983
4398_BU_4549_BU	Col	297928	Male	5.47	0.174983
4398_BU_4549_BU	Col	1041193	Male	5.47	0.174983
4398_BU_4549_BU	Col	356270	Male	5.47	0.174983
4398_BU_4549_BU	Col	70316	Female	5.47	0.174983
4398_BU_4549_BU	Col	1247808	Female	5.47	0.174983
4398_BU_4549_BU	Col	530012	Female	5.47	0.174983
4398_BU_4549_BU	Col	264863	Male	5.47	0.174983
4398_BU_4549_BU	Col	482645	Female	5.47	0.174983
4398_BU_4549_BU	Col	393519	Female	5.47	0.174983
4398_BU_4549_BU	Col	857176	Male	5.47	0.174983
4398_BV_4549_BV	Col	351933	Female	4.77	0.16552
4398_BV_4549_BV	Col	1102815	Male	4.77	0.16552
4398_BV_4549_BV	Col	501931	Male	4.77	0.16552
4398_BV_4549_BV	Col	1307886	Male	4.77	0.16552
4398_BV_4549_BV	Col	1175564	Male	4.77	0.16552
4398_BV_4549_BV	Col	110528	Female	4.77	0.16552
4398_BW_4549_BW	Col	1108398	Male	4.91	0.157569
4398_BW_4549_BW	Col	1353683	Female	4.91	0.157569
4398_BW_4549_BW	Col	99705	Male	4.91	0.157569
4398_BW_4549_BW	Col	467997	Male	4.91	0.157569
4398_BW_4549_BW	Col	504757	Male	4.91	0.157569
4398_BW_4549_BW	Col	915993	Male	4.91	0.157569
4398_BW_4549_BW	Col	786152	Female	4.91	0.157569
4398_BW_4549_BW	Col	902073	Female	4.91	0.157569
4398_BW_4549_BW	Col	316941	Male	4.91	0.157569
4398_BW_4549_BW	Col	649890	Female	4.91	0.157569
4398_BW_4549_BW	Col	737205	Male	4.91	0.157569
4398_BW_4549_BW	Col	697121	Female	4.91	0.157569
4398_BW_4549_BW	Col	506037	Female	4.91	0.157569
4398_BX_4549_BX	Col	724393	Male	5.19	0.159487
4398_BX_4549_BX	Col	144030	Female	5.19	0.159487
4398_BX_4549_BX	Col	1021009	Male	5.19	0.159487
4398_BX_4549_BX	Col	498213	Female	5.19	0.159487
4398_BX_4549_BX	Col	442853	Male	5.19	0.159487
4398_BX_4549_BX	Col	1215198	Male	5.19	0.159487
4398_BX_4549_BX	Col	255253	Male	5.19	0.159487
4398_BX_4549_BX	Col	88508	Male	5.19	0.159487
4398_BX_4549_BX	Col	1000347	Female	5.19	0.159487
4398_BZ_4549_BZ	Col	1037588	Male	5.5	0.156683
4398_BZ_4549_BZ	Col	515012	Female	5.5	0.156683
4398_BZ_4549_BZ	Col	1295111	Female	5.5	0.156683
4398_BZ_4549_BZ	Col	36222	Male	5.5	0.156683
4398_BZ_4549_BZ	Col	826692	Male	5.5	0.156683
4398_BZ_4549_BZ	Col	331150	Female	5.5	0.156683
4398_BZ_4549_BZ	Col	421440	Female	5.5	0.156683
4398_BZ_4549_BZ	Col	15825	Female	5.5	0.156683
4398_BZ_4549_BZ	Col	246348	Male	5.5	0.156683
4398_C_4549_C	Col	464727	Female	4.25	0.164401
4398_C_4549_C	Col	896466	Female	4.25	0.164401
4398_C_4549_C	Col	133025	Female	4.25	0.164401
4398_C_4549_C	Col	460724	Female	4.25	0.164401
4398_C_4549_C	Col	898354	Male	4.25	0.164401
4398_C_4549_C	Col	246788	Male	4.25	0.164401
4398_C_4549_C	Col	1119241	Male	4.25	0.164401
4398_C_4549_C	Col	321991	Male	4.25	0.164401
4398_C_4549_C	Col	653101	Male	4.25	0.164401
4398_C_4549_C	Col	235065	Male	4.25	0.164401
4398_C_4549_C	Col	670074	Male	4.25	0.164401
4398_C_4549_C	Col	697685	Male	4.25	0.164401
4398_CA_4549_CA	Col	365766	Male	6.65	0.151743
4398_CA_4549_CA	Col	271104	Female	6.65	0.151743
4398_CA_4549_CA	Col	351769	Male	6.65	0.151743
4398_CA_4549_CA	Col	247847	Female	6.65	0.151743
4398_CA_4549_CA	Col	286852	Female	6.65	0.151743
4398_CA_4549_CA	Col	937725	Male	6.65	0.151743
4398_CA_4549_CA	Col	658118	Female	6.65	0.151743
4398_CA_4549_CA	Col	152210	Female	6.65	0.151743
4398_CA_4549_CA	Col	377534	Female	6.65	0.151743
4398_CA_4549_CA	Col	232560	Male	6.65	0.151743
4398_CA_4549_CA	Col	771112	Female	6.65	0.151743
4398_CB_4549_CB	Col	272874	Male	4.73	0.163574
4398_CB_4549_CB	Col	80935	Female	4.73	0.163574
4398_CB_4549_CB	Col	591782	Male	4.73	0.163574
4398_CB_4549_CB	Col	415044	Male	4.73	0.163574
4398_CB_4549_CB	Col	162590	Male	4.73	0.163574
4398_CB_4549_CB	Col	551278	Male	4.73	0.163574
4398_CB_4549_CB	Col	820968	Female	4.73	0.163574
4398_CB_4549_CB	Col	7504	Male	4.73	0.163574
4398_CC_4549_CC	Col	464132	Male	4.83	0.156335
4398_CC_4549_CC	Col	590700	Female	4.83	0.156335
4398_CC_4549_CC	Col	495630	Female	4.83	0.156335
4398_CC_4549_CC	Col	404324	Male	4.83	0.156335
4398_CC_4549_CC	Col	658432	Male	4.83	0.156335
4398_CC_4549_CC	Col	267746	Female	4.83	0.156335
4398_CC_4549_CC	Col	1719818	Female	4.83	0.156335
4398_CC_4549_CC	Col	1151040	Male	4.83	0.156335
4398_CC_4549_CC	Col	133546	Female	4.83	0.156335
4398_CD_4549_CD	Col	1278138	Male	4.79	0.163624
4398_CD_4549_CD	Col	630530	Male	4.79	0.163624
4398_CD_4549_CD	Col	299918	Female	4.79	0.163624
4398_CD_4549_CD	Col	177173	Male	4.79	0.163624
4398_CD_4549_CD	Col	529771	Female	4.79	0.163624
4398_CD_4549_CD	Col	722706	Female	4.79	0.163624
4398_CD_4549_CD	Col	20486	Female	4.79	0.163624
4398_CD_4549_CD	Col	690458	Female	4.79	0.163624
4398_CD_4549_CD	Col	503465	Male	4.79	0.163624
4398_CE_4549_CE	Col	734163	Female	4.57	0.167212
4398_CE_4549_CE	Col	578970	Male	4.57	0.167212
4398_CE_4549_CE	Col	739572	Male	4.57	0.167212
4398_CE_4549_CE	Col	724562	Female	4.57	0.167212
4398_CE_4549_CE	Col	508133	Male	4.57	0.167212
4398_CE_4549_CE	Col	2321648	Female	4.57	0.167212
4398_CE_4549_CE	Col	916503	Male	4.57	0.167212
4398_CE_4549_CE	Col	266440	Female	4.57	0.167212
4398_CE_4549_CE	Col	467386	Male	4.57	0.167212
4398_CE_4549_CE	Col	719356	Female	4.57	0.167212
4398_CE_4549_CE	Col	373246	Male	4.57	0.167212
4398_CF_4549_CF	Col	404854	Female	4.66	0.169186
4398_CF_4549_CF	Col	118998	Female	4.66	0.169186
4398_CF_4549_CF	Col	758273	Male	4.66	0.169186
4398_CF_4549_CF	Col	1386319	Male	4.66	0.169186
4398_CF_4549_CF	Col	120435	Male	4.66	0.169186
4398_CF_4549_CF	Col	319675	Male	4.66	0.169186
4398_CG_4549_CG	Col	668417	Female	4.36	0.166887
4398_CG_4549_CG	Col	41460	Male	4.36	0.166887
4398_CG_4549_CG	Col	1698457	Male	4.36	0.166887
4398_CG_4549_CG	Col	859701	Female	4.36	0.166887
4398_CH_4549_CH	Col	596383	Female	4.48	0.170873
4398_CH_4549_CH	Col	884804	Female	4.48	0.170873
4398_CH_4549_CH	Col	684621	Male	4.48	0.170873
4398_CH_4549_CH	Col	693419	Female	4.48	0.170873
4398_CH_4549_CH	Col	578742	Male	4.48	0.170873
4398_CH_4549_CH	Col	1061588	Male	4.48	0.170873
4398_CH_4549_CH	Col	698941	Female	4.48	0.170873
4398_CH_4549_CH	Col	400681	Male	4.48	0.170873
4398_CI_4549_CI	Col	156066	Male	4.59	0.163435
4398_CI_4549_CI	Col	434369	Male	4.59	0.163435
4398_CI_4549_CI	Col	432636	Male	4.59	0.163435
4398_CI_4549_CI	Col	274461	Male	4.59	0.163435
4398_CI_4549_CI	Col	1264181	Male	4.59	0.163435
4398_CI_4549_CI	Col	1106511	Male	4.59	0.163435
4398_CI_4549_CI	Col	566649	Female	4.59	0.163435
4398_CI_4549_CI	Col	375094	Female	4.59	0.163435
4398_CI_4549_CI	Col	281181	Female	4.59	0.163435
4398_CI_4549_CI	Col	1547075	Female	4.59	0.163435
4398_CI_4549_CI	Col	398371	Female	4.59	0.163435
4398_CI_4549_CI	Col	673006	Male	4.59	0.163435
4398_CI_4549_CI	Col	993130	Male	4.59	0.163435
4398_CI_4549_CI	Col	853591	Female	4.59	0.163435
4398_CJ_4549_CJ	Col	232540	Male	4.2	0.175032
4398_CJ_4549_CJ	Col	597660	Male	4.2	0.175032
4398_CJ_4549_CJ	Col	650277	Male	4.2	0.175032
4398_CJ_4549_CJ	Col	618252	Female	4.2	0.175032
4398_CJ_4549_CJ	Col	500720	Male	4.2	0.175032
4398_CJ_4549_CJ	Col	189008	Male	4.2	0.175032
4398_CJ_4549_CJ	Col	188468	Male	4.2	0.175032
4398_CJ_4549_CJ	Col	838310	Female	4.2	0.175032
4398_CJ_4549_CJ	Col	301120	Male	4.2	0.175032
4398_CJ_4549_CJ	Col	491684	Male	4.2	0.175032
4398_CJ_4549_CJ	Col	697175	Male	4.2	0.175032
4398_CK_4549_CK	Col	688689	Female	3.99	0.176157
4398_CK_4549_CK	Col	124637	Male	3.99	0.176157
4398_CK_4549_CK	Col	600282	Female	3.99	0.176157
4398_CK_4549_CK	Col	308465	Male	3.99	0.176157
4398_CK_4549_CK	Col	466520	Male	3.99	0.176157
4398_CK_4549_CK	Col	454106	Female	3.99	0.176157
4398_CK_4549_CK	Col	573102	Male	3.99	0.176157
4398_CK_4549_CK	Col	335427	Female	3.99	0.176157
4398_CK_4549_CK	Col	103438	Male	3.99	0.176157
4398_CL_4549_CL	Col	941015	Male	4.94	0.158522
4398_CL_4549_CL	Col	1345063	Male	4.94	0.158522
4398_CL_4549_CL	Col	95829	Male	4.94	0.158522
4398_CL_4549_CL	Col	1102815	Male	4.94	0.158522
4398_CL_4549_CL	Col	285733	Male	4.94	0.158522
4398_CL_4549_CL	Col	404333	Female	4.94	0.158522
4398_CL_4549_CL	Col	175787	Female	4.94	0.158522
4398_CL_4549_CL	Col	366460	Male	4.94	0.158522
4398_CL_4549_CL	Col	411591	Male	4.94	0.158522
4398_CL_4549_CL	Col	627514	Male	4.94	0.158522
4398_CL_4549_CL	Col	442556	Male	4.94	0.158522
4398_CM_4549_CM	Col	1037303	Female	4.21	0.171658
4398_CM_4549_CM	Col	850894	Male	4.21	0.171658
4398_CM_4549_CM	Col	1008937	Female	4.21	0.171658
4398_CM_4549_CM	Col	620088	Male	4.21	0.171658
4398_CM_4549_CM	Col	209040	Female	4.21	0.171658
4398_CM_4549_CM	Col	279431	Male	4.21	0.171658
4398_CM_4549_CM	Col	556612	Male	4.21	0.171658
4398_CM_4549_CM	Col	175026	Female	4.21	0.171658
4398_CM_4549_CM	Col	697175	Male	4.21	0.171658
4398_CM_4549_CM	Col	694679	Male	4.21	0.171658
4398_CM_4549_CM	Col	1535589	Male	4.21	0.171658
4398_CM_4549_CM	Col	250672	Female	4.21	0.171658
4398_CM_4549_CM	Col	399719	Male	4.21	0.171658
4398_CM_4549_CM	Col	170911	Female	4.21	0.171658
4398_CN_4549_CN	Col	180388	Male	3.84	0.175042
4398_CN_4549_CN	Col	647452	Female	3.84	0.175042
4398_CN_4549_CN	Col	600273	Male	3.84	0.175042
4398_CN_4549_CN	Col	293159	Male	3.84	0.175042
4398_CN_4549_CN	Col	310827	Female	3.84	0.175042
4398_CN_4549_CN	Col	856480	Female	3.84	0.175042
4398_CN_4549_CN	Col	755539	Male	3.84	0.175042
4398_CN_4549_CN	Col	349098	Male	3.84	0.175042
4398_CN_4549_CN	Col	442539	Male	3.84	0.175042
4398_CN_4549_CN	Col	777342	Female	3.84	0.175042
4398_CN_4549_CN	Col	228734	Male	3.84	0.175042
4398_CN_4549_CN	Col	2046230	Male	3.84	0.175042
4398_CN_4549_CN	Col	1381454	Male	3.84	0.175042
4398_CN_4549_CN	Col	384692	Male	3.84	0.175042
4398_CN_4549_CN	Col	1332912	Female	3.84	0.175042
4398_CN_4549_CN	Col	1242927	Male	3.84	0.175042
4398_CN_4549_CN	Col	512855	Male	3.84	0.175042
4398_CN_4549_CN	Col	1482553	Female	3.84	0.175042
4398_CN_4549_CN	Col	286629	Male	3.84	0.175042
4398_CO_4549_CO	Col	342109	Male	4	0.17005
4398_CO_4549_CO	Col	1258514	Male	4	0.17005
4398_CO_4549_CO	Col	860178	Male	4	0.17005
4398_CO_4549_CO	Col	1051327	Female	4	0.17005
4398_CO_4549_CO	Col	308617	Male	4	0.17005
4398_CO_4549_CO	Col	806685	Female	4	0.17005
4398_CO_4549_CO	Col	177173	Male	4	0.17005
4398_CO_4549_CO	Col	344129	Male	4	0.17005
4398_CO_4549_CO	Col	789478	Female	4	0.17005
4398_CO_4549_CO	Col	278650	Female	4	0.17005
4398_CP_4549_CP	Col	1345340	Male	4.64	0.157715
4398_CP_4549_CP	Col	643278	Female	4.64	0.157715
4398_CP_4549_CP	Col	284566	Male	4.64	0.157715
4398_CP_4549_CP	Col	471314	Female	4.64	0.157715
4398_CP_4549_CP	Col	153869	Female	4.64	0.157715
4398_CP_4549_CP	Col	1232424	Female	4.64	0.157715
4398_CP_4549_CP	Col	637070	Male	4.64	0.157715
4398_CP_4549_CP	Col	63116	Male	4.64	0.157715
4398_CP_4549_CP	Col	179314	Female	4.64	0.157715
4398_CP_4549_CP	Col	389032	Female	4.64	0.157715
4398_CQ_4549_CQ	Col	373198	Male	3.97	0.180806
4398_CQ_4549_CQ	Col	941015	Male	3.97	0.180806
4398_CQ_4549_CQ	Col	1074258	Male	3.97	0.180806
4398_CQ_4549_CQ	Col	71054	Male	3.97	0.180806
4398_CQ_4549_CQ	Col	180489	Female	3.97	0.180806
4398_CQ_4549_CQ	Col	545589	Male	3.97	0.180806
4398_CQ_4549_CQ	Col	1450124	Male	3.97	0.180806
4398_CQ_4549_CQ	Col	575163	Male	3.97	0.180806
4398_D_4549_D	Col	328791	Male	3.52	0.178322
4398_D_4549_D	Col	1211512	Female	3.52	0.178322
4398_D_4549_D	Col	427392	Female	3.52	0.178322
4398_D_4549_D	Col	1010052	Male	3.52	0.178322
4398_D_4549_D	Col	1216290	Male	3.52	0.178322
4398_D_4549_D	Col	1254133	Male	3.52	0.178322
4398_D_4549_D	Col	115014	Male	3.52	0.178322
4398_E_4549_E	Col	141093	Female	3.87	0.170345
4398_E_4549_E	Col	333773	Male	3.87	0.170345
4398_E_4549_E	Col	817092	Male	3.87	0.170345
4398_E_4549_E	Col	1526400	Male	3.87	0.170345
4398_E_4549_E	Col	426433	Male	3.87	0.170345
4398_E_4549_E	Col	242030	Male	3.87	0.170345
4398_E_4549_E	Col	338424	Male	3.87	0.170345
4398_E_4549_E	Col	2081337	Female	3.87	0.170345
4398_E_4549_E	Col	596931	Female	3.87	0.170345
4398_F_4549_F	Col	718817	Male	3.98	0.171708
4398_F_4549_F	Col	1588361	Male	3.98	0.171708
4398_F_4549_F	Col	589482	Male	3.98	0.171708
4398_F_4549_F	Col	1121166	Male	3.98	0.171708
4398_F_4549_F	Col	1009623	Male	3.98	0.171708
4398_F_4549_F	Col	689705	Male	3.98	0.171708
4398_H_4549_H	Col	1421508	Male	4.17	0.16654
4398_H_4549_H	Col	354200	Male	4.17	0.16654
4398_H_4549_H	Col	369757	Female	4.17	0.16654
4398_H_4549_H	Col	310339	Male	4.17	0.16654
4398_H_4549_H	Col	261805	Male	4.17	0.16654
4398_H_4549_H	Col	1329314	Male	4.17	0.16654
4398_H_4549_H	Col	1153232	Male	4.17	0.16654
4398_H_4549_H	Col	345141	Male	4.17	0.16654
4398_H_4549_H	Col	65349	Female	4.17	0.16654
4398_H_4549_H	Col	804176	Male	4.17	0.16654
4398_I_4549_I	Col	315795	Male	4.02	0.16901
4398_I_4549_I	Col	476527	Female	4.02	0.16901
4398_I_4549_I	Col	287084	Female	4.02	0.16901
4398_I_4549_I	Col	211292	Male	4.02	0.16901
4398_I_4549_I	Col	976159	Male	4.02	0.16901
4398_I_4549_I	Col	826807	Male	4.02	0.16901
4398_I_4549_I	Col	273796	Male	4.02	0.16901
4398_I_4549_I	Col	920030	Male	4.02	0.16901
4398_I_4549_I	Col	711693	Male	4.02	0.16901
4398_J_4549_J	Col	1603014	Female	3.57	0.185012
4398_J_4549_J	Col	558656	Female	3.57	0.185012
4398_J_4549_J	Col	800281	Male	3.57	0.185012
4398_J_4549_J	Col	360122	Male	3.57	0.185012
4398_J_4549_J	Col	1707228	Male	3.57	0.185012
4398_J_4549_J	Col	266009	Male	3.57	0.185012
4398_J_4549_J	Col	879130	Male	3.57	0.185012
4398_J_4549_J	Col	739490	Male	3.57	0.185012
4398_J_4549_J	Col	389708	Male	3.57	0.185012
4398_J_4549_J	Col	517301	Female	3.57	0.185012
4398_J_4549_J	Col	588831	Female	3.57	0.185012
4398_J_4549_J	Col	522296	Female	3.57	0.185012
4398_J_4549_J	Col	463814	Female	3.57	0.185012
4398_J_4549_J	Col	1877148	Female	3.57	0.185012
4398_K_4549_K	Col	703202	Male	4.74	0.16232
4398_K_4549_K	Col	1146184	Male	4.74	0.16232
4398_K_4549_K	Col	491195	Male	4.74	0.16232
4398_K_4549_K	Col	138362	Male	4.74	0.16232
4398_K_4549_K	Col	629541	Male	4.74	0.16232
4398_K_4549_K	Col	1170483	Male	4.74	0.16232
4398_K_4549_K	Col	681441	Female	4.74	0.16232
4398_K_4549_K	Col	573496	Female	4.74	0.16232
4398_K_4549_K	Col	471088	Female	4.74	0.16232
4398_K_4549_K	Col	2064473	Female	4.74	0.16232
4398_L_4549_L	Col	168870	Female	3.87	0.17292
4398_L_4549_L	Col	808342	Female	3.87	0.17292
4398_L_4549_L	Col	1100015	Female	3.87	0.17292
4398_L_4549_L	Col	345079	Female	3.87	0.17292
4398_L_4549_L	Col	203942	Male	3.87	0.17292
4398_L_4549_L	Col	1426694	Male	3.87	0.17292
4398_L_4549_L	Col	431470	Female	3.87	0.17292
4398_L_4549_L	Col	1005794	Female	3.87	0.17292
4398_M_4549_M	Col	536230	Male	3.91	0.16907
4398_M_4549_M	Col	610552	Male	3.91	0.16907
4398_M_4549_M	Col	259809	Male	3.91	0.16907
4398_M_4549_M	Col	1082037	Male	3.91	0.16907
4398_M_4549_M	Col	1072392	Female	3.91	0.16907
4398_M_4549_M	Col	923008	Male	3.91	0.16907
4398_M_4549_M	Col	438430	Male	3.91	0.16907
4398_M_4549_M	Col	1899	Female	3.91	0.16907
4398_M_4549_M	Col	453150	Female	3.91	0.16907
4398_M_4549_M	Col	251362	Female	3.91	0.16907
4398_N_4549_N	Col	136925	Male	4.38	0.164704
4398_N_4549_N	Col	195942	Male	4.38	0.164704
4398_N_4549_N	Col	620338	Male	4.38	0.164704
4398_N_4549_N	Col	240374	Male	4.38	0.164704
4398_N_4549_N	Col	616473	Male	4.38	0.164704
4398_N_4549_N	Col	646722	Female	4.38	0.164704
4398_N_4549_N	Col	430574	Female	4.38	0.164704
4398_N_4549_N	Col	488839	Female	4.38	0.164704
4398_N_4549_N	Col	760211	Male	4.38	0.164704
4398_O_4549_O	Col	231867	Female	4.51	0.165608
4398_O_4549_O	Col	136344	Female	4.51	0.165608
4398_O_4549_O	Col	521538	Female	4.51	0.165608
4398_O_4549_O	Col	720936	Female	4.51	0.165608
4398_O_4549_O	Col	730654	Female	4.51	0.165608
4398_O_4549_O	Col	787441	Male	4.51	0.165608
4398_O_4549_O	Col	598093	Male	4.51	0.165608
4398_O_4549_O	Col	910949	Male	4.51	0.165608
4398_O_4549_O	Col	661259	Male	4.51	0.165608
4398_O_4549_O	Col	618067	Male	4.51	0.165608
4398_P_4549_P	Col	567432	Male	4.17	0.164119
4398_P_4549_P	Col	121836	Male	4.17	0.164119
4398_P_4549_P	Col	839227	Male	4.17	0.164119
4398_P_4549_P	Col	1522685	Male	4.17	0.164119
4398_P_4549_P	Col	200574	Male	4.17	0.164119
4398_P_4549_P	Col	709859	Male	4.17	0.164119
4398_P_4549_P	Col	1220376	Female	4.17	0.164119
4398_P_4549_P	Col	679155	Female	4.17	0.164119
4398_Q_4549_Q	Col	513869	Male	4.18	0.169412
4398_Q_4549_Q	Col	131142	Male	4.18	0.169412
4398_Q_4549_Q	Col	641137	Male	4.18	0.169412
4398_Q_4549_Q	Col	718635	Male	4.18	0.169412
4398_Q_4549_Q	Col	115014	Male	4.18	0.169412
4398_Q_4549_Q	Col	647233	Male	4.18	0.169412
4398_Q_4549_Q	Col	1501925	Female	4.18	0.169412
4398_Q_4549_Q	Col	736295	Female	4.18	0.169412
4398_Q_4549_Q	Col	436196	Female	4.18	0.169412
4398_Q_4549_Q	Col	433516	Male	4.18	0.169412
4398_Q_4549_Q	Col	10385	Male	4.18	0.169412
4398_Q_4549_Q	Col	123862	Female	4.18	0.169412
4398_Q_4549_Q	Col	395907	Female	4.18	0.169412
4398_R_4549_R	Col	752806	Male	3.94	0.176348
4398_R_4549_R	Col	358773	Male	3.94	0.176348
4398_R_4549_R	Col	554209	Female	3.94	0.176348
4398_R_4549_R	Col	579965	Female	3.94	0.176348
4398_R_4549_R	Col	1307785	Male	3.94	0.176348
4398_R_4549_R	Col	336091	Male	3.94	0.176348
4398_R_4549_R	Col	405818	Male	3.94	0.176348
4398_R_4549_R	Col	257318	Female	3.94	0.176348
4398_R_4549_R	Col	932210	Female	3.94	0.176348
4398_R_4549_R	Col	759062	Female	3.94	0.176348
4398_S_4549_S	Col	323720	Male	5.21	0.150568
4398_S_4549_S	Col	370897	Male	5.21	0.150568
4398_S_4549_S	Col	2080208	Female	5.21	0.150568
4398_S_4549_S	Col	672737	Male	5.21	0.150568
4398_S_4549_S	Col	199028	Male	5.21	0.150568
4398_S_4549_S	Col	162290	Male	5.21	0.150568
4398_S_4549_S	Col	1312655	Female	5.21	0.150568
4398_T_4549_T	Col	1311163	Male	3.93	0.169115
4398_T_4549_T	Col	588863	Male	3.93	0.169115
4398_T_4549_T	Col	413750	Male	3.93	0.169115
4398_T_4549_T	Col	875872	Male	3.93	0.169115
4398_T_4549_T	Col	475036	Female	3.93	0.169115
4398_T_4549_T	Col	96352	Female	3.93	0.169115
4398_T_4549_T	Col	832831	Male	3.93	0.169115
4398_U_4549_U	Col	234872	Female	3.15	0.184053
4398_U_4549_U	Col	1168036	Female	3.15	0.184053
4398_U_4549_U	Col	1143536	Female	3.15	0.184053
4398_U_4549_U	Col	266313	Female	3.15	0.184053
4398_U_4549_U	Col	1116222	Female	3.15	0.184053
4398_U_4549_U	Col	746404	Male	3.15	0.184053
4398_U_4549_U	Col	761224	Male	3.15	0.184053
4398_U_4549_U	Col	756520	Male	3.15	0.184053
4398_U_4549_U	Col	629819	Male	3.15	0.184053
4398_U_4549_U	Col	1317681	Male	3.15	0.184053
4398_U_4549_U	Col	453285	Male	3.15	0.184053
4398_U_4549_U	Col	1032928	Male	3.15	0.184053
4398_U_4549_U	Col	486780	Female	3.15	0.184053
4398_V_4549_V	Col	553214	Male	4.68	0.162395
4398_V_4549_V	Col	463714	Male	4.68	0.162395
4398_V_4549_V	Col	850188	Male	4.68	0.162395
4398_V_4549_V	Col	697550	Female	4.68	0.162395
4398_V_4549_V	Col	416088	Male	4.68	0.162395
4398_V_4549_V	Col	1178474	Female	4.68	0.162395
4398_V_4549_V	Col	568382	Female	4.68	0.162395
4398_W_4549_W	Col	338034	Male	4.69	0.161652
4398_W_4549_W	Col	156124	Female	4.69	0.161652
4398_W_4549_W	Col	1126614	Female	4.69	0.161652
4398_W_4549_W	Col	357490	Female	4.69	0.161652
4398_W_4549_W	Col	229974	Female	4.69	0.161652
4398_W_4549_W	Col	197396	Female	4.69	0.161652
4398_W_4549_W	Col	78371	Male	4.69	0.161652
4398_W_4549_W	Col	678596	Male	4.69	0.161652
4398_W_4549_W	Col	1110366	Male	4.69	0.161652
4398_W_4549_W	Col	1088465	Male	4.69	0.161652
4398_X_4549_X	Col	886012	Female	4.39	0.161144
4398_X_4549_X	Col	67159	Female	4.39	0.161144
4398_X_4549_X	Col	2441965	Female	4.39	0.161144
4398_X_4549_X	Col	820527	Male	4.39	0.161144
4398_X_4549_X	Col	239214	Male	4.39	0.161144
4398_X_4549_X	Col	388822	Male	4.39	0.161144
4398_X_4549_X	Col	324109	Male	4.39	0.161144
4398_X_4549_X	Col	882647	Male	4.39	0.161144
4398_X_4549_X	Col	1111104	Male	4.39	0.161144
4398_Y_4549_Y	Col	1314873	Female	3.99	0.163143
4398_Y_4549_Y	Col	553214	Male	3.99	0.163143
4398_Y_4549_Y	Col	115434	Male	3.99	0.163143
4398_Y_4549_Y	Col	453986	Male	3.99	0.163143
4398_Y_4549_Y	Col	1591561	Male	3.99	0.163143
4398_Y_4549_Y	Col	773580	Male	3.99	0.163143
4398_Y_4549_Y	Col	238166	Male	3.99	0.163143
4398_Y_4549_Y	Col	379231	Female	3.99	0.163143
4398_Z_4549_Z	Col	768490	Male	3.87	0.175224
4398_Z_4549_Z	Col	672514	Male	3.87	0.175224
4398_Z_4549_Z	Col	1008678	Male	3.87	0.175224
4398_Z_4549_Z	Col	858812	Male	3.87	0.175224
4398_Z_4549_Z	Col	1545301	Male	3.87	0.175224
4398_Z_4549_Z	Col	608425	Male	3.87	0.175224
4398_Z_4549_Z	Col	1168571	Male	3.87	0.175224
4398_Z_4549_Z	Col	2131613	Female	3.87	0.175224
4398_Z_4549_Z	Col	1071494	Female	3.87	0.175224
4398_Z_4549_Z	Col	763284	Female	3.87	0.175224
4398_Z_4549_Z	Col	1304702	Female	3.87	0.175224
4398_Z_4549_Z	Col	100330	Female	3.87	0.175224
4399_A_4550_A	Col	675169	Male	3.1	0.201482
4399_A_4550_A	Col	729122	Female	3.1	0.201482
4399_A_4550_A	Col	978815	Female	3.1	0.201482
4399_A_4550_A	Col	310981	Male	3.1	0.201482
4399_A_4550_A	Col	498179	Male	3.1	0.201482
4399_A_4550_A	Col	773836	Male	3.1	0.201482
4399_AB_4550_AB	Col	436196	Male	3.58	0.177637
4399_AB_4550_AB	Col	635637	Male	3.58	0.177637
4399_AB_4550_AB	Col	700950	Female	3.58	0.177637
4399_AB_4550_AB	Col	955969	Male	3.58	0.177637
4399_AB_4550_AB	Col	253889	Female	3.58	0.177637
4399_AB_4550_AB	Col	950865	Male	3.58	0.177637
4399_AB_4550_AB	Col	888274	Male	3.58	0.177637
4399_AB_4550_AB	Col	500450	Male	3.58	0.177637
4399_AB_4550_AB	Col	129653	Male	3.58	0.177637
4399_AC_4550_AC	Col	108742	Female	4.92	0.165848
4399_AC_4550_AC	Col	633480	Male	4.92	0.165848
4399_AC_4550_AC	Col	180267	Male	4.92	0.165848
4399_AC_4550_AC	Col	441993	Male	4.92	0.165848
4399_AC_4550_AC	Col	172586	Female	4.92	0.165848
4399_AC_4550_AC	Col	276409	Male	4.92	0.165848
4399_AD_4550_AD	Col	250739	Male	4.54	0.161148
4399_AD_4550_AD	Col	470516	Male	4.54	0.161148
4399_AD_4550_AD	Col	749676	Female	4.54	0.161148
4399_AD_4550_AD	Col	345939	Male	4.54	0.161148
4399_AD_4550_AD	Col	141260	Male	4.54	0.161148
4399_AD_4550_AD	Col	893413	Female	4.54	0.161148
4399_AD_4550_AD	Col	342053	Male	4.54	0.161148
4399_AD_4550_AD	Col	389127	Male	4.54	0.161148
4399_AE_4550_AE	Col	347197	Male	3.96	0.17425
4399_AE_4550_AE	Col	1384904	Male	3.96	0.17425
4399_AE_4550_AE	Col	1218928	Male	3.96	0.17425
4399_AE_4550_AE	Col	53447	Female	3.96	0.17425
4399_AE_4550_AE	Col	870901	Female	3.96	0.17425
4399_AE_4550_AE	Col	174061	Female	3.96	0.17425
4399_AE_4550_AE	Col	547040	Male	3.96	0.17425
4399_AE_4550_AE	Col	255981	Female	3.96	0.17425
4399_AE_4550_AE	Col	877269	Male	3.96	0.17425
4399_AF_4550_AF	Col	390541	Female	4.24	0.169684
4399_AF_4550_AF	Col	593583	Male	4.24	0.169684
4399_AF_4550_AF	Col	498086	Male	4.24	0.169684
4399_AF_4550_AF	Col	173208	Male	4.24	0.169684
4399_AF_4550_AF	Col	951497	Male	4.24	0.169684
4399_AF_4550_AF	Col	287311	Female	4.24	0.169684
4399_AF_4550_AF	Col	681140	Male	4.24	0.169684
4399_AF_4550_AF	Col	516505	Male	4.24	0.169684
4399_AF_4550_AF	Col	667947	Male	4.24	0.169684
4399_AF_4550_AF	Col	288695	Male	4.24	0.169684
4399_AF_4550_AF	Col	941476	Male	4.24	0.169684
4399_AF_4550_AF	Col	1541819	Female	4.24	0.169684
4399_B_4550_B	Col	1310384	Female	5.17	0.159678
4399_B_4550_B	Col	113365	Female	5.17	0.159678
4399_B_4550_B	Col	348316	Male	5.17	0.159678
4399_B_4550_B	Col	1034396	Male	5.17	0.159678
4399_B_4550_B	Col	414605	Female	5.17	0.159678
4399_B_4550_B	Col	211942	Female	5.17	0.159678
4399_B_4550_B	Col	737215	Female	5.17	0.159678
4399_B_4550_B	Col	1435091	Male	5.17	0.159678
4399_BM_4550_BM	Col	1741988	Male	4.03	0.181653
4399_BM_4550_BM	Col	932112	Female	4.03	0.181653
4399_BM_4550_BM	Col	442539	Female	4.03	0.181653
4399_BM_4550_BM	Col	2354189	Male	4.03	0.181653
4399_BM_4550_BM	Col	1147777	Female	4.03	0.181653
4399_BM_4550_BM	Col	89272	Male	4.03	0.181653
4399_BM_4550_BM	Col	1196238	Male	4.03	0.181653
4399_BM_4550_BM	Col	658118	Male	4.03	0.181653
4399_BM_4550_BM	Col	1247808	Male	4.03	0.181653
4399_BN_4550_BN	Col	821214	Male	3.63	0.191574
4399_BN_4550_BN	Col	711871	Female	3.63	0.191574
4399_BN_4550_BN	Col	38335	Female	3.63	0.191574
4399_BN_4550_BN	Col	29694	Female	3.63	0.191574
4399_BN_4550_BN	Col	350994	Female	3.63	0.191574
4399_BN_4550_BN	Col	849476	Male	3.63	0.191574
4399_BN_4550_BN	Col	1126487	Female	3.63	0.191574
4399_BN_4550_BN	Col	262514	Female	3.63	0.191574
4399_BO_4550_BO	Col	386567	Female	3.59	0.183221
4399_BO_4550_BO	Col	486155	Male	3.59	0.183221
4399_BO_4550_BO	Col	487669	Male	3.59	0.183221
4399_BO_4550_BO	Col	582984	Female	3.59	0.183221
4399_BO_4550_BO	Col	276807	Male	3.59	0.183221
4399_BO_4550_BO	Col	738604	Male	3.59	0.183221
4399_BO_4550_BO	Col	12	Male	3.59	0.183221
4399_BO_4550_BO	Col	487490	Female	3.59	0.183221
4399_BO_4550_BO	Col	399074	Female	3.59	0.183221
4399_BO_4550_BO	Col	679415	Female	3.59	0.183221
4399_BO_4550_BO	Col	134829	Female	3.59	0.183221
4399_BP_4550_BP	Col	221955	Male	3.44	0.195702
4399_BP_4550_BP	Col	799170	Female	3.44	0.195702
4399_BP_4550_BP	Col	1625484	Female	3.44	0.195702
4399_BP_4550_BP	Col	570864	Female	3.44	0.195702
4399_BP_4550_BP	Col	747886	Female	3.44	0.195702
4399_BP_4550_BP	Col	28957	Male	3.44	0.195702
4399_BP_4550_BP	Col	1425833	Female	3.44	0.195702
4399_BP_4550_BP	Col	637070	Female	3.44	0.195702
4399_BP_4550_BP	Col	515347	Male	3.44	0.195702
4399_BP_4550_BP	Col	338821	Male	3.44	0.195702
4399_BQ_4550_BQ	Col	362312	Female	3.75	0.180839
4399_BQ_4550_BQ	Col	245067	Female	3.75	0.180839
4399_BQ_4550_BQ	Col	634036	Female	3.75	0.180839
4399_BQ_4550_BQ	Col	1087036	Female	3.75	0.180839
4399_BQ_4550_BQ	Col	1042278	Male	3.75	0.180839
4399_BQ_4550_BQ	Col	986581	Female	3.75	0.180839
4399_BQ_4550_BQ	Col	221870	Female	3.75	0.180839
4399_BQ_4550_BQ	Col	1069951	Male	3.75	0.180839
4399_BQ_4550_BQ	Col	786919	Male	3.75	0.180839
4399_BQ_4550_BQ	Col	534876	Male	3.75	0.180839
4399_BR_4550_BR	Col	777044	Female	3.89	0.178017
4399_BR_4550_BR	Col	644249	Male	3.89	0.178017
4399_BR_4550_BR	Col	483390	Male	3.89	0.178017
4399_BR_4550_BR	Col	1926152	Male	3.89	0.178017
4399_BR_4550_BR	Col	76779	Male	3.89	0.178017
4399_BR_4550_BR	Col	98274	Male	3.89	0.178017
4399_BR_4550_BR	Col	1357283	Female	3.89	0.178017
4399_BR_4550_BR	Col	988158	Male	3.89	0.178017
4399_BR_4550_BR	Col	205736	Male	3.89	0.178017
4399_BR_4550_BR	Col	346467	Female	3.89	0.178017
4399_BR_4550_BR	Col	214208	Female	3.89	0.178017
4399_BR_4550_BR	Col	377271	Male	3.89	0.178017
4399_BR_4550_BR	Col	521075	Female	3.89	0.178017
4399_BS_4550_BS	Col	515921	Male	4.24	0.165839
4399_BS_4550_BS	Col	383571	Female	4.24	0.165839
4399_BS_4550_BS	Col	791871	Female	4.24	0.165839
4399_BS_4550_BS	Col	720011	Female	4.24	0.165839
4399_BS_4550_BS	Col	153852	Female	4.24	0.165839
4399_BS_4550_BS	Col	399999	Female	4.24	0.165839
4399_BS_4550_BS	Col	844321	Female	4.24	0.165839
4399_BS_4550_BS	Col	528417	Female	4.24	0.165839
4399_BS_4550_BS	Col	87931	Male	4.24	0.165839
4399_BS_4550_BS	Col	1494966	Male	4.24	0.165839
4399_BS_4550_BS	Col	828592	Male	4.24	0.165839
4399_BS_4550_BS	Col	11497	Female	4.24	0.165839
4399_BT_4550_BT	Col	679415	Female	3.72	0.179731
4399_BT_4550_BT	Col	909245	Male	3.72	0.179731
4399_BT_4550_BT	Col	319926	Female	3.72	0.179731
4399_BT_4550_BT	Col	964898	Male	3.72	0.179731
4399_BT_4550_BT	Col	748111	Male	3.72	0.179731
4399_BT_4550_BT	Col	330899	Male	3.72	0.179731
4399_BT_4550_BT	Col	1345063	Female	3.72	0.179731
4399_BT_4550_BT	Col	934988	Female	3.72	0.179731
4399_BU_4550_BU	Col	746080	Male	3.83	0.182177
4399_BU_4550_BU	Col	1700582	Male	3.83	0.182177
4399_BU_4550_BU	Col	330679	Male	3.83	0.182177
4399_BU_4550_BU	Col	669442	Male	3.83	0.182177
4399_BU_4550_BU	Col	170301	Male	3.83	0.182177
4399_BU_4550_BU	Col	71295	Female	3.83	0.182177
4399_BU_4550_BU	Col	376621	Female	3.83	0.182177
4399_BU_4550_BU	Col	98279	Female	3.83	0.182177
4399_BU_4550_BU	Col	180562	Male	3.83	0.182177
4399_BU_4550_BU	Col	896789	Male	3.83	0.182177
4399_BU_4550_BU	Col	2004396	Female	3.83	0.182177
4399_BV_4550_BV	Col	170301	Male	5.49	0.160642
4399_BV_4550_BV	Col	261426	Female	5.49	0.160642
4399_BV_4550_BV	Col	597280	Male	5.49	0.160642
4399_BV_4550_BV	Col	456416	Male	5.49	0.160642
4399_BV_4550_BV	Col	289415	Female	5.49	0.160642
4399_BV_4550_BV	Col	719854	Male	5.49	0.160642
4399_BV_4550_BV	Col	473340	Male	5.49	0.160642
4399_BV_4550_BV	Col	1395657	Female	5.49	0.160642
4399_BV_4550_BV	Col	184824	Male	5.49	0.160642
4399_BV_4550_BV	Col	354610	Female	5.49	0.160642
4399_BV_4550_BV	Col	366981	Female	5.49	0.160642
4399_BV_4550_BV	Col	967796	Male	5.49	0.160642
4399_BX_4550_BX	Col	210082	Female	4.56	0.170315
4399_BX_4550_BX	Col	170202	Female	4.56	0.170315
4399_BX_4550_BX	Col	568400	Male	4.56	0.170315
4399_BX_4550_BX	Col	986501	Male	4.56	0.170315
4399_BX_4550_BX	Col	967796	Male	4.56	0.170315
4399_BX_4550_BX	Col	342576	Male	4.56	0.170315
4399_BX_4550_BX	Col	483213	Female	4.56	0.170315
4399_BX_4550_BX	Col	108537	Male	4.56	0.170315
4399_BX_4550_BX	Col	424469	Male	4.56	0.170315
4399_BX_4550_BX	Col	581335	Male	4.56	0.170315
4399_BX_4550_BX	Col	1321123	Female	4.56	0.170315
4399_BY_4550_BY	Col	184342	Male	6.09	0.151778
4399_BY_4550_BY	Col	98396	Male	6.09	0.151778
4399_BY_4550_BY	Col	314082	Male	6.09	0.151778
4399_BY_4550_BY	Col	203964	Male	6.09	0.151778
4399_BY_4550_BY	Col	363820	Female	6.09	0.151778
4399_BY_4550_BY	Col	766418	Female	6.09	0.151778
4399_BY_4550_BY	Col	349856	Female	6.09	0.151778
4399_BY_4550_BY	Col	818730	Female	6.09	0.151778
4399_BY_4550_BY	Col	961757	Female	6.09	0.151778
4399_BY_4550_BY	Col	472390	Male	6.09	0.151778
4399_BY_4550_BY	Col	587896	Female	6.09	0.151778
4399_BY_4550_BY	Col	516007	Female	6.09	0.151778
4399_BZ_4550_BZ	Col	306512	Female	5.46	0.159147
4399_BZ_4550_BZ	Col	273819	Male	5.46	0.159147
4399_BZ_4550_BZ	Col	340990	Female	5.46	0.159147
4399_BZ_4550_BZ	Col	219820	Male	5.46	0.159147
4399_BZ_4550_BZ	Col	365293	Male	5.46	0.159147
4399_BZ_4550_BZ	Col	1101041	Male	5.46	0.159147
4399_BZ_4550_BZ	Col	1025145	Female	5.46	0.159147
4399_BZ_4550_BZ	Col	624111	Male	5.46	0.159147
4399_BZ_4550_BZ	Col	982665	Male	5.46	0.159147
4399_C_4550_C	Col	988468	Female	4.79	0.165373
4399_C_4550_C	Col	244318	Female	4.79	0.165373
4399_C_4550_C	Col	117293	Female	4.79	0.165373
4399_C_4550_C	Col	413322	Male	4.79	0.165373
4399_C_4550_C	Col	262781	Female	4.79	0.165373
4399_C_4550_C	Col	503107	Male	4.79	0.165373
4399_C_4550_C	Col	435537	Female	4.79	0.165373
4399_C_4550_C	Col	6892	Female	4.79	0.165373
4399_C_4550_C	Col	1170483	Female	4.79	0.165373
4399_C_4550_C	Col	428641	Male	4.79	0.165373
4399_C_4550_C	Col	141260	Male	4.79	0.165373
4399_C_4550_C	Col	509560	Male	4.79	0.165373
4399_C_4550_C	Col	536649	Male	4.79	0.165373
4399_C_4550_C	Col	354068	Female	4.79	0.165373
4399_C_4550_C	Col	163592	Male	4.79	0.165373
4399_C_4550_C	Col	775835	Male	4.79	0.165373
4399_C_4550_C	Col	410934	Male	4.79	0.165373
4399_CA_4550_CA	Col	387387	Male	5.41	0.159018
4399_CA_4550_CA	Col	560168	Female	5.41	0.159018
4399_CA_4550_CA	Col	744356	Female	5.41	0.159018
4399_CA_4550_CA	Col	670228	Male	5.41	0.159018
4399_CA_4550_CA	Col	191020	Male	5.41	0.159018
4399_CA_4550_CA	Col	190368	Female	5.41	0.159018
4399_CA_4550_CA	Col	583467	Male	5.41	0.159018
4399_CA_4550_CA	Col	455178	Male	5.41	0.159018
4399_CA_4550_CA	Col	831349	Male	5.41	0.159018
4399_CA_4550_CA	Col	27981	Male	5.41	0.159018
4399_CB_4550_CB	Col	1926152	Male	5.74	0.155215
4399_CB_4550_CB	Col	268303	Female	5.74	0.155215
4399_CB_4550_CB	Col	343019	Male	5.74	0.155215
4399_CB_4550_CB	Col	66897	Female	5.74	0.155215
4399_CB_4550_CB	Col	567034	Male	5.74	0.155215
4399_CB_4550_CB	Col	201710	Female	5.74	0.155215
4399_CB_4550_CB	Col	1063105	Male	5.74	0.155215
4399_CB_4550_CB	Col	695353	Male	5.74	0.155215
4399_CB_4550_CB	Col	788389	Female	5.74	0.155215
4399_CB_4550_CB	Col	191310	Male	5.74	0.155215
4399_CB_4550_CB	Col	164891	Male	5.74	0.155215
4399_CB_4550_CB	Col	1421239	Male	5.74	0.155215
4399_CD_4550_CD	Col	234018	Male	5.13	0.166602
4399_CD_4550_CD	Col	333384	Male	5.13	0.166602
4399_CD_4550_CD	Col	270154	Male	5.13	0.166602
4399_CD_4550_CD	Col	198871	Female	5.13	0.166602
4399_CD_4550_CD	Col	1183164	Male	5.13	0.166602
4399_CD_4550_CD	Col	114200	Male	5.13	0.166602
4399_CD_4550_CD	Col	101354	Male	5.13	0.166602
4399_CE_4550_CE	Col	312122	Male	4.6	0.164091
4399_CE_4550_CE	Col	720772	Male	4.6	0.164091
4399_CE_4550_CE	Col	907810	Male	4.6	0.164091
4399_CE_4550_CE	Col	1074557	Male	4.6	0.164091
4399_CE_4550_CE	Col	2393162	Female	4.6	0.164091
4399_CE_4550_CE	Col	552134	Female	4.6	0.164091
4399_CE_4550_CE	Col	510303	Male	4.6	0.164091
4399_CE_4550_CE	Col	518044	Male	4.6	0.164091
4399_CF_4550_CF	Col	239877	Female	4.55	0.170636
4399_CF_4550_CF	Col	437456	Male	4.55	0.170636
4399_CF_4550_CF	Col	29812	Female	4.55	0.170636
4399_CF_4550_CF	Col	290950	Female	4.55	0.170636
4399_CF_4550_CF	Col	723033	Female	4.55	0.170636
4399_CF_4550_CF	Col	990831	Male	4.55	0.170636
4399_CF_4550_CF	Col	79464	Male	4.55	0.170636
4399_CF_4550_CF	Col	955978	Male	4.55	0.170636
4399_CF_4550_CF	Col	571628	Female	4.55	0.170636
4399_CF_4550_CF	Col	407066	Female	4.55	0.170636
4399_CF_4550_CF	Col	1666158	Female	4.55	0.170636
4399_CF_4550_CF	Col	842380	Male	4.55	0.170636
4399_CF_4550_CF	Col	1503974	Female	4.55	0.170636
4399_CF_4550_CF	Col	2347	Male	4.55	0.170636
4399_CF_4550_CF	Col	157334	Male	4.55	0.170636
4399_CG_4550_CG	Col	582851	Male	4.81	0.160421
4399_CG_4550_CG	Col	159816	Male	4.81	0.160421
4399_CG_4550_CG	Col	390534	Male	4.81	0.160421
4399_CG_4550_CG	Col	493754	Male	4.81	0.160421
4399_CG_4550_CG	Col	984609	Female	4.81	0.160421
4399_CG_4550_CG	Col	541591	Female	4.81	0.160421
4399_CG_4550_CG	Col	423653	Female	4.81	0.160421
4399_CG_4550_CG	Col	916428	Male	4.81	0.160421
4399_CG_4550_CG	Col	1745973	Male	4.81	0.160421
4399_CG_4550_CG	Col	1215198	Female	4.81	0.160421
4399_CG_4550_CG	Col	236485	Male	4.81	0.160421
4399_CG_4550_CG	Col	349856	Female	4.81	0.160421
4399_CG_4550_CG	Col	248960	Female	4.81	0.160421
4399_CG_4550_CG	Col	386308	Female	4.81	0.160421
4399_CH_4550_CH	Col	584434	Male	5.16	0.159022
4399_CH_4550_CH	Col	490715	Male	5.16	0.159022
4399_CH_4550_CH	Col	166650	Female	5.16	0.159022
4399_CH_4550_CH	Col	557026	Female	5.16	0.159022
4399_CH_4550_CH	Col	929259	Male	5.16	0.159022
4399_CH_4550_CH	Col	64963	Female	5.16	0.159022
4399_CH_4550_CH	Col	221845	Male	5.16	0.159022
4399_CH_4550_CH	Col	227889	Male	5.16	0.159022
4399_CH_4550_CH	Col	56672	Male	5.16	0.159022
4399_CH_4550_CH	Col	496385	Male	5.16	0.159022
4399_CH_4550_CH	Col	78377	Male	5.16	0.159022
4399_CH_4550_CH	Col	128854	Male	5.16	0.159022
4399_CH_4550_CH	Col	239023	Female	5.16	0.159022
4399_CH_4550_CH	Col	562210	Female	5.16	0.159022
4399_CI_4550_CI	Col	420479	Male	4.71	0.166931
4399_CI_4550_CI	Col	104387	Male	4.71	0.166931
4399_CI_4550_CI	Col	1353012	Male	4.71	0.166931
4399_CI_4550_CI	Col	1417119	Male	4.71	0.166931
4399_CI_4550_CI	Col	510999	Male	4.71	0.166931
4399_CI_4550_CI	Col	499723	Male	4.71	0.166931
4399_CI_4550_CI	Col	253289	Male	4.71	0.166931
4399_CI_4550_CI	Col	168707	Male	4.71	0.166931
4399_CJ_4550_CJ	Col	884687	Female	4.19	0.171856
4399_CJ_4550_CJ	Col	1823192	Female	4.19	0.171856
4399_CJ_4550_CJ	Col	320353	Male	4.19	0.171856
4399_CJ_4550_CJ	Col	1450482	Female	4.19	0.171856
4399_CJ_4550_CJ	Col	475172	Female	4.19	0.171856
4399_CJ_4550_CJ	Col	173138	Male	4.19	0.171856
4399_CJ_4550_CJ	Col	360833	Female	4.19	0.171856
4399_CJ_4550_CJ	Col	1623706	Male	4.19	0.171856
4399_CJ_4550_CJ	Col	120828	Male	4.19	0.171856
4399_CJ_4550_CJ	Col	649514	Male	4.19	0.171856
4399_CK_4550_CK	Col	196693	Male	4.17	0.177305
4399_CK_4550_CK	Col	332355	Male	4.17	0.177305
4399_CK_4550_CK	Col	618322	Male	4.17	0.177305
4399_CK_4550_CK	Col	1849041	Female	4.17	0.177305
4399_CK_4550_CK	Col	246719	Female	4.17	0.177305
4399_CK_4550_CK	Col	211954	Female	4.17	0.177305
4399_CK_4550_CK	Col	324259	Male	4.17	0.177305
4399_CK_4550_CK	Col	1679347	Male	4.17	0.177305
4399_CL_4550_CL	Col	820064	Male	5.01	0.154439
4399_CL_4550_CL	Col	493993	Male	5.01	0.154439
4399_CL_4550_CL	Col	785448	Male	5.01	0.154439
4399_CL_4550_CL	Col	551603	Male	5.01	0.154439
4399_CL_4550_CL	Col	852879	Female	5.01	0.154439
4399_CL_4550_CL	Col	622184	Female	5.01	0.154439
4399_CL_4550_CL	Col	194965	Male	5.01	0.154439
4399_CL_4550_CL	Col	552758	Male	5.01	0.154439
4399_CL_4550_CL	Col	390418	Male	5.01	0.154439
4399_CL_4550_CL	Col	678018	Female	5.01	0.154439
4399_CM_4550_CM	Col	1251399	Female	5.14	0.154293
4399_CM_4550_CM	Col	577706	Female	5.14	0.154293
4399_CM_4550_CM	Col	572292	Male	5.14	0.154293
4399_CM_4550_CM	Col	774074	Female	5.14	0.154293
4399_CM_4550_CM	Col	782945	Female	5.14	0.154293
4399_CM_4550_CM	Col	166513	Female	5.14	0.154293
4399_CM_4550_CM	Col	19093	Male	5.14	0.154293
4399_CM_4550_CM	Col	85079	Male	5.14	0.154293
4399_CM_4550_CM	Col	275556	Female	5.14	0.154293
4399_CN_4550_CN	Col	171145	Male	4.36	0.165733
4399_CN_4550_CN	Col	330681	Female	4.36	0.165733
4399_CN_4550_CN	Col	77881	Male	4.36	0.165733
4399_CN_4550_CN	Col	500552	Male	4.36	0.165733
4399_CN_4550_CN	Col	788294	Male	4.36	0.165733
4399_CN_4550_CN	Col	1226134	Male	4.36	0.165733
4399_CN_4550_CN	Col	742205	Male	4.36	0.165733
4399_CN_4550_CN	Col	459469	Male	4.36	0.165733
4399_CN_4550_CN	Col	583178	Male	4.36	0.165733
4399_CN_4550_CN	Col	65856	Female	4.36	0.165733
4399_CN_4550_CN	Col	1033924	Female	4.36	0.165733
4399_CN_4550_CN	Col	613829	Female	4.36	0.165733
4399_CN_4550_CN	Col	107170	Male	4.36	0.165733
4399_CO_4550_CO	Col	393043	Female	4.21	0.165439
4399_CO_4550_CO	Col	575877	Female	4.21	0.165439
4399_CO_4550_CO	Col	1307886	Female	4.21	0.165439
4399_CO_4550_CO	Col	405303	Male	4.21	0.165439
4399_CO_4550_CO	Col	864323	Male	4.21	0.165439
4399_CO_4550_CO	Col	329803	Female	4.21	0.165439
4399_CO_4550_CO	Col	34034	Female	4.21	0.165439
4399_CO_4550_CO	Col	802490	Male	4.21	0.165439
4399_CO_4550_CO	Col	755539	Female	4.21	0.165439
4399_CO_4550_CO	Col	1614843	Male	4.21	0.165439
4399_CO_4550_CO	Col	799206	Male	4.21	0.165439
4399_CO_4550_CO	Col	376605	Male	4.21	0.165439
4399_CO_4550_CO	Col	287918	Male	4.21	0.165439
4399_CO_4550_CO	Col	346073	Male	4.21	0.165439
4399_CP_4550_CP	Col	294077	Male	4.06	0.167656
4399_CP_4550_CP	Col	209601	Female	4.06	0.167656
4399_CP_4550_CP	Col	738604	Male	4.06	0.167656
4399_CP_4550_CP	Col	374116	Male	4.06	0.167656
4399_CP_4550_CP	Col	390418	Male	4.06	0.167656
4399_CP_4550_CP	Col	1790339	Female	4.06	0.167656
4399_CP_4550_CP	Col	1116420	Female	4.06	0.167656
4399_CP_4550_CP	Col	754192	Male	4.06	0.167656
4399_CP_4550_CP	Col	511602	Male	4.06	0.167656
4399_CP_4550_CP	Col	392535	Male	4.06	0.167656
4399_CP_4550_CP	Col	1123927	Male	4.06	0.167656
4399_CP_4550_CP	Col	516293	Female	4.06	0.167656
4399_CP_4550_CP	Col	1029032	Female	4.06	0.167656
4399_CQ_4550_CQ	Col	1108818	Male	4.37	0.161595
4399_CQ_4550_CQ	Col	167737	Male	4.37	0.161595
4399_CQ_4550_CQ	Col	1573387	Male	4.37	0.161595
4399_CQ_4550_CQ	Col	547947	Female	4.37	0.161595
4399_CQ_4550_CQ	Col	253096	Female	4.37	0.161595
4399_CQ_4550_CQ	Col	311193	Male	4.37	0.161595
4399_CQ_4550_CQ	Col	336804	Female	4.37	0.161595
4399_CQ_4550_CQ	Col	804980	Female	4.37	0.161595
4399_D_4550_D	Col	412714	Male	4.54	0.162677
4399_D_4550_D	Col	570417	Female	4.54	0.162677
4399_D_4550_D	Col	1050402	Male	4.54	0.162677
4399_D_4550_D	Col	1123384	Male	4.54	0.162677
4399_D_4550_D	Col	945391	Male	4.54	0.162677
4399_D_4550_D	Col	428337	Male	4.54	0.162677
4399_D_4550_D	Col	1529828	Male	4.54	0.162677
4399_D_4550_D	Col	307308	Female	4.54	0.162677
4399_D_4550_D	Col	1674722	Male	4.54	0.162677
4399_D_4550_D	Col	971964	Male	4.54	0.162677
4399_E_4550_E	Col	683395	Male	3.8	0.177471
4399_E_4550_E	Col	427828	Male	3.8	0.177471
4399_E_4550_E	Col	520734	Male	3.8	0.177471
4399_E_4550_E	Col	1237822	Female	3.8	0.177471
4399_E_4550_E	Col	259809	Female	3.8	0.177471
4399_E_4550_E	Col	89330	Female	3.8	0.177471
4399_E_4550_E	Col	725487	Male	3.8	0.177471
4399_E_4550_E	Col	876322	Female	3.8	0.177471
4399_E_4550_E	Col	925420	Female	3.8	0.177471
4399_E_4550_E	Col	435905	Male	3.8	0.177471
4399_F_4550_F	Col	432701	Female	4.11	0.168734
4399_F_4550_F	Col	904592	Female	4.11	0.168734
4399_F_4550_F	Col	771029	Female	4.11	0.168734
4399_F_4550_F	Col	1119840	Female	4.11	0.168734
4399_F_4550_F	Col	472009	Male	4.11	0.168734
4399_F_4550_F	Col	148254	Male	4.11	0.168734
4399_F_4550_F	Col	679155	Male	4.11	0.168734
4399_F_4550_F	Col	255740	Male	4.11	0.168734
4399_F_4550_F	Col	553278	Male	4.11	0.168734
4399_F_4550_F	Col	360973	Female	4.11	0.168734
4399_G_4550_G	Col	566563	Female	4.01	0.171431
4399_G_4550_G	Col	369852	Female	4.01	0.171431
4399_G_4550_G	Col	1017688	Male	4.01	0.171431
4399_G_4550_G	Col	1538675	Male	4.01	0.171431
4399_G_4550_G	Col	184362	Male	4.01	0.171431
4399_G_4550_G	Col	318096	Male	4.01	0.171431
4399_G_4550_G	Col	1015217	Female	4.01	0.171431
4399_G_4550_G	Col	1376846	Male	4.01	0.171431
4399_G_4550_G	Col	360007	Female	4.01	0.171431
4399_H_4550_H	Col	928479	Male	4.3	0.164836
4399_H_4550_H	Col	791317	Male	4.3	0.164836
4399_H_4550_H	Col	415957	Female	4.3	0.164836
4399_H_4550_H	Col	493922	Female	4.3	0.164836
4399_H_4550_H	Col	203347	Female	4.3	0.164836
4399_H_4550_H	Col	88302	Female	4.3	0.164836
4399_H_4550_H	Col	1265736	Female	4.3	0.164836
4399_H_4550_H	Col	1237822	Female	4.3	0.164836
4399_H_4550_H	Col	1550476	Male	4.3	0.164836
4399_H_4550_H	Col	620398	Male	4.3	0.164836
4399_H_4550_H	Col	421974	Male	4.3	0.164836
4399_H_4550_H	Col	1344769	Female	4.3	0.164836
4399_H_4550_H	Col	678981	Male	4.3	0.164836
4399_I_4550_I	Col	510925	Male	5.86	0.15743
4399_I_4550_I	Col	529869	Male	5.86	0.15743
4399_I_4550_I	Col	416088	Female	5.86	0.15743
4399_I_4550_I	Col	1337585	Male	5.86	0.15743
4399_I_4550_I	Col	249690	Female	5.86	0.15743
4399_J_4550_J	Col	513694	Male	3.96	0.179778
4399_J_4550_J	Col	409764	Male	3.96	0.179778
4399_J_4550_J	Col	768849	Male	3.96	0.179778
4399_J_4550_J	Col	310686	Female	3.96	0.179778
4399_J_4550_J	Col	834495	Female	3.96	0.179778
4399_J_4550_J	Col	632837	Male	3.96	0.179778
4399_J_4550_J	Col	561231	Female	3.96	0.179778
4399_K_4550_K	Col	160264	Male	4.45	0.165107
4399_K_4550_K	Col	389970	Male	4.45	0.165107
4399_K_4550_K	Col	992556	Female	4.45	0.165107
4399_K_4550_K	Col	385149	Male	4.45	0.165107
4399_K_4550_K	Col	481503	Male	4.45	0.165107
4399_K_4550_K	Col	1286281	Male	4.45	0.165107
4399_K_4550_K	Col	844729	Male	4.45	0.165107
4399_K_4550_K	Col	1522685	Female	4.45	0.165107
4399_K_4550_K	Col	1164398	Female	4.45	0.165107
4399_K_4550_K	Col	387041	Male	4.45	0.165107
4399_K_4550_K	Col	549929	Male	4.45	0.165107
4399_K_4550_K	Col	355915	Male	4.45	0.165107
4399_L_4550_L	Col	690251	Male	4.44	0.164484
4399_L_4550_L	Col	259787	Male	4.44	0.164484
4399_L_4550_L	Col	1218928	Male	4.44	0.164484
4399_L_4550_L	Col	1525740	Male	4.44	0.164484
4399_L_4550_L	Col	324341	Male	4.44	0.164484
4399_L_4550_L	Col	1011873	Male	4.44	0.164484
4399_L_4550_L	Col	912669	Female	4.44	0.164484
4399_L_4550_L	Col	622786	Male	4.44	0.164484
4399_L_4550_L	Col	647802	Male	4.44	0.164484
4399_L_4550_L	Col	123345	Female	4.44	0.164484
4399_L_4550_L	Col	672737	Female	4.44	0.164484
4399_L_4550_L	Col	1424755	Male	4.44	0.164484
4399_L_4550_L	Col	137226	Male	4.44	0.164484
4399_L_4550_L	Col	785657	Female	4.44	0.164484
4399_L_4550_L	Col	368480	Female	4.44	0.164484
4399_L_4550_L	Col	2201093	Female	4.44	0.164484
4399_M_4550_M	Col	254223	Female	8.49	0.1456
4399_M_4550_M	Col	451962	Male	8.49	0.1456
4399_M_4550_M	Col	465519	Male	8.49	0.1456
4399_M_4550_M	Col	215599	Male	8.49	0.1456
4399_M_4550_M	Col	248006	Male	8.49	0.1456
4399_M_4550_M	Col	909871	Male	8.49	0.1456
4399_M_4550_M	Col	1793767	Female	8.49	0.1456
4399_M_4550_M	Col	93437	Female	8.49	0.1456
4399_M_4550_M	Col	287837	Female	8.49	0.1456
4399_M_4550_M	Col	955181	Female	8.49	0.1456
4399_M_4550_M	Col	560728	Male	8.49	0.1456
4399_M_4550_M	Col	649968	Female	8.49	0.1456
4399_N_4550_N	Col	811695	Male	4.82	0.157666
4399_N_4550_N	Col	154777	Female	4.82	0.157666
4399_N_4550_N	Col	1418888	Male	4.82	0.157666
4399_N_4550_N	Col	572432	Male	4.82	0.157666
4399_N_4550_N	Col	13564	Female	4.82	0.157666
4399_N_4550_N	Col	568382	Male	4.82	0.157666
4399_N_4550_N	Col	264676	Male	4.82	0.157666
4399_N_4550_N	Col	739643	Female	4.82	0.157666
4399_O_4550_O	Col	517381	Male	4.23	0.165907
4399_O_4550_O	Col	234872	Male	4.23	0.165907
4399_O_4550_O	Col	486780	Male	4.23	0.165907
4399_O_4550_O	Col	278113	Male	4.23	0.165907
4399_O_4550_O	Col	1006157	Male	4.23	0.165907
4399_O_4550_O	Col	1162536	Female	4.23	0.165907
4399_O_4550_O	Col	1247048	Male	4.23	0.165907
4399_O_4550_O	Col	1250574	Male	4.23	0.165907
4399_O_4550_O	Col	277086	Female	4.23	0.165907
4399_O_4550_O	Col	781585	Male	4.23	0.165907
4399_O_4550_O	Col	478879	Male	4.23	0.165907
4399_P_4550_P	Col	819448	Female	4.6	0.160975
4399_P_4550_P	Col	898354	Female	4.6	0.160975
4399_P_4550_P	Col	669461	Female	4.6	0.160975
4399_P_4550_P	Col	541574	Male	4.6	0.160975
4399_P_4550_P	Col	927669	Female	4.6	0.160975
4399_P_4550_P	Col	535678	Female	4.6	0.160975
4399_P_4550_P	Col	423865	Male	4.6	0.160975
4399_P_4550_P	Col	1525740	Male	4.6	0.160975
4399_Q_4550_Q	Col	642031	Male	7.76	0.146257
4399_Q_4550_Q	Col	677769	Male	7.76	0.146257
4399_Q_4550_Q	Col	374797	Female	7.76	0.146257
4399_Q_4550_Q	Col	377350	Female	7.76	0.146257
4399_Q_4550_Q	Col	707613	Male	7.76	0.146257
4399_Q_4550_Q	Col	222217	Female	7.76	0.146257
4399_Q_4550_Q	Col	98682	Female	7.76	0.146257
4399_Q_4550_Q	Col	504162	Male	7.76	0.146257
4399_Q_4550_Q	Col	568382	Male	7.76	0.146257
4399_Q_4550_Q	Col	318632	Male	7.76	0.146257
4399_Q_4550_Q	Col	528287	Male	7.76	0.146257
4399_Q_4550_Q	Col	325252	Male	7.76	0.146257
4399_Q_4550_Q	Col	594244	Male	7.76	0.146257
4399_R_4550_R	Col	769366	Male	5.03	0.160035
4399_R_4550_R	Col	707404	Male	5.03	0.160035
4399_R_4550_R	Col	246920	Male	5.03	0.160035
4399_R_4550_R	Col	290492	Male	5.03	0.160035
4399_R_4550_R	Col	764711	Male	5.03	0.160035
4399_R_4550_R	Col	1713856	Male	5.03	0.160035
4399_R_4550_R	Col	1237335	Male	5.03	0.160035
4399_R_4550_R	Col	694192	Female	5.03	0.160035
4399_R_4550_R	Col	351320	Female	5.03	0.160035
4399_R_4550_R	Col	6169	Male	5.03	0.160035
4399_R_4550_R	Col	243034	Female	5.03	0.160035
4399_R_4550_R	Col	56493	Female	5.03	0.160035
4399_R_4550_R	Col	364823	Male	5.03	0.160035
4399_T_4550_T	Col	829948	Female	4.15	0.169004
4399_T_4550_T	Col	321395	Female	4.15	0.169004
4399_T_4550_T	Col	325580	Female	4.15	0.169004
4399_T_4550_T	Col	104630	Male	4.15	0.169004
4399_T_4550_T	Col	422352	Female	4.15	0.169004
4399_T_4550_T	Col	8854	Female	4.15	0.169004
4399_T_4550_T	Col	468755	Male	4.15	0.169004
4399_T_4550_T	Col	713306	Male	4.15	0.169004
4399_T_4550_T	Col	1237009	Male	4.15	0.169004
4399_T_4550_T	Col	759683	Male	4.15	0.169004
4399_U_4550_U	Col	452196	Male	3.92	0.1717
4399_U_4550_U	Col	372535	Female	3.92	0.1717
4399_U_4550_U	Col	261888	Female	3.92	0.1717
4399_U_4550_U	Col	789578	Female	3.92	0.1717
4399_U_4550_U	Col	690251	Male	3.92	0.1717
4399_U_4550_U	Col	1926946	Male	3.92	0.1717
4399_V_4550_V	Col	233457	Male	4.21	0.17132
4399_V_4550_V	Col	1008170	Female	4.21	0.17132
4399_V_4550_V	Col	1218928	Male	4.21	0.17132
4399_V_4550_V	Col	603238	Female	4.21	0.17132
4399_V_4550_V	Col	1191356	Female	4.21	0.17132
4399_V_4550_V	Col	1492835	Male	4.21	0.17132
4399_V_4550_V	Col	222323	Female	4.21	0.17132
4399_W_4550_W	Col	507256	Male	4.56	0.162806
4399_W_4550_W	Col	1122922	Male	4.56	0.162806
4399_W_4550_W	Col	1505617	Female	4.56	0.162806
4399_W_4550_W	Col	500634	Male	4.56	0.162806
4399_W_4550_W	Col	136411	Male	4.56	0.162806
4399_W_4550_W	Col	225513	Male	4.56	0.162806
4399_W_4550_W	Col	612132	Female	4.56	0.162806
4399_W_4550_W	Col	274997	Male	4.56	0.162806
4399_X_4550_X	Col	1346781	Male	4.2	0.167852
4399_X_4550_X	Col	429197	Female	4.2	0.167852
4399_X_4550_X	Col	691797	Male	4.2	0.167852
4399_X_4550_X	Col	509413	Male	4.2	0.167852
4399_X_4550_X	Col	287013	Female	4.2	0.167852
4399_X_4550_X	Col	608939	Female	4.2	0.167852
4399_X_4550_X	Col	341134	Female	4.2	0.167852
4399_X_4550_X	Col	267764	Female	4.2	0.167852
4399_X_4550_X	Col	277488	Male	4.2	0.167852
4399_X_4550_X	Col	343240	Female	4.2	0.167852
4399_X_4550_X	Col	183809	Female	4.2	0.167852
4399_X_4550_X	Col	239181	Male	4.2	0.167852
4399_Y_4550_Y	Col	768849	Male	4.4	0.172865
4399_Y_4550_Y	Col	162469	Male	4.4	0.172865
4399_Y_4550_Y	Col	271526	Female	4.4	0.172865
4399_Y_4550_Y	Col	1537678	Male	4.4	0.172865
4399_Y_4550_Y	Col	120678	Male	4.4	0.172865
4399_Y_4550_Y	Col	850733	Male	4.4	0.172865
4399_Y_4550_Y	Col	135327	Male	4.4	0.172865
4399_Y_4550_Y	Col	684708	Male	4.4	0.172865
4399_Y_4550_Y	Col	707613	Male	4.4	0.172865
4399_Y_4550_Y	Col	1396060	Male	4.4	0.172865
4399_Z_4550_Z	Col	869938	Female	3.8	0.177026
4399_Z_4550_Z	Col	371240	Female	3.8	0.177026
4399_Z_4550_Z	Col	735397	Male	3.8	0.177026
4399_Z_4550_Z	Col	949410	Male	3.8	0.177026
4399_Z_4550_Z	Col	1020172	Female	3.8	0.177026
4399_Z_4550_Z	Col	1114259	Male	3.8	0.177026
4399_Z_4550_Z	Col	517421	Female	3.8	0.177026
4399_Z_4550_Z	Col	446327	Female	3.8	0.177026
4399_Z_4550_Z	Col	11000	Female	3.8	0.177026
4399_Z_4550_Z	Col	1366428	Male	3.8	0.177026
4739_A	Col	388064	Male	3.55	0.178201
4739_A	Col	262781	Male	3.55	0.178201
4739_A	Col	643322	Male	3.55	0.178201
4739_A	Col	390486	Male	3.55	0.178201
4739_A	Col	1067923	Male	3.55	0.178201
4739_A	Col	979818	Male	3.55	0.178201
4739_AA	Col	1642872	Male	4.34	0.167249
4739_AA	Col	471003	Male	4.34	0.167249
4739_AA	Col	205566	Male	4.34	0.167249
4739_AA	Col	510808	Male	4.34	0.167249
4739_AA	Col	2131613	Female	4.34	0.167249
4739_AA	Col	371980	Male	4.34	0.167249
4739_AA	Col	338748	Male	4.34	0.167249
4739_AA	Col	1170483	Male	4.34	0.167249
4739_AA	Col	619127	Female	4.34	0.167249
4739_AA	Col	455130	Male	4.34	0.167249
4739_AB	Col	1107789	Male	4.76	0.153339
4739_AB	Col	912704	Male	4.76	0.153339
4739_AB	Col	503475	Male	4.76	0.153339
4739_AB	Col	413885	Male	4.76	0.153339
4739_AB	Col	845244	Male	4.76	0.153339
4739_AB	Col	294326	Female	4.76	0.153339
4739_AB	Col	469252	Female	4.76	0.153339
4739_AB	Col	268951	Female	4.76	0.153339
4739_AB	Col	92896	Female	4.76	0.153339
4739_AB	Col	66862	Male	4.76	0.153339
4739_AB	Col	143308	Male	4.76	0.153339
4739_AC	Col	246788	Male	5.31	0.149444
4739_AC	Col	263856	Female	5.31	0.149444
4739_AC	Col	646050	Female	5.31	0.149444
4739_AC	Col	39757	Male	5.31	0.149444
4739_AC	Col	1034041	Male	5.31	0.149444
4739_AC	Col	658041	Male	5.31	0.149444
4739_AC	Col	534489	Male	5.31	0.149444
4739_AC	Col	388250	Male	5.31	0.149444
4739_AC	Col	426945	Female	5.31	0.149444
4739_AC	Col	722231	Female	5.31	0.149444
4739_AD	Col	90994	Female	7.64	0.142218
4739_AD	Col	269787	Female	7.64	0.142218
4739_AD	Col	941476	Female	7.64	0.142218
4739_AD	Col	19699	Female	7.64	0.142218
4739_AD	Col	77509	Male	7.64	0.142218
4739_AD	Col	415631	Male	7.64	0.142218
4739_AD	Col	355915	Female	7.64	0.142218
4739_AD	Col	691771	Male	7.64	0.142218
4739_AD	Col	1023431	Male	7.64	0.142218
4739_AD	Col	570417	Male	7.64	0.142218
4739_AE	Col	1375719	Female	5.09	0.151156
4739_AE	Col	190321	Male	5.09	0.151156
4739_AE	Col	816811	Male	5.09	0.151156
4739_AE	Col	74008	Male	5.09	0.151156
4739_AE	Col	515721	Female	5.09	0.151156
4739_AE	Col	389970	Female	5.09	0.151156
4739_AE	Col	278360	Male	5.09	0.151156
4739_AE	Col	618623	Male	5.09	0.151156
4739_AE	Col	322868	Male	5.09	0.151156
4739_AE	Col	335752	Female	5.09	0.151156
4739_AE	Col	113704	Male	5.09	0.151156
4739_AE	Col	62994	Male	5.09	0.151156
4739_AF	Col	211975	Female	4	0.168795
4739_AF	Col	203942	Male	4	0.168795
4739_AF	Col	746648	Female	4	0.168795
4739_AF	Col	1042070	Male	4	0.168795
4739_AF	Col	1129171	Male	4	0.168795
4739_AF	Col	366882	Male	4	0.168795
4739_AF	Col	413885	Male	4	0.168795
4739_AF	Col	870777	Male	4	0.168795
4739_AF	Col	137887	Female	4	0.168795
4739_AF	Col	190321	Male	4	0.168795
4739_AF	Col	81557	Male	4	0.168795
4739_AF	Col	850043	Male	4	0.168795
4739_AF	Col	384411	Male	4	0.168795
4739_AF	Col	580155	Female	4	0.168795
4739_AF	Col	152072	Female	4	0.168795
4739_AF	Col	844945	Female	4	0.168795
4739_AG	Col	1337585	Female	3.91	0.178259
4739_AG	Col	1450496	Female	3.91	0.178259
4739_AG	Col	1380795	Female	3.91	0.178259
4739_AG	Col	471003	Male	3.91	0.178259
4739_AG	Col	964243	Male	3.91	0.178259
4739_AG	Col	389970	Female	3.91	0.178259
4739_AG	Col	360980	Male	3.91	0.178259
4739_AG	Col	349072	Male	3.91	0.178259
4739_AG	Col	551040	Male	3.91	0.178259
4739_AG	Col	294087	Male	3.91	0.178259
4739_AG	Col	967735	Male	3.91	0.178259
4739_AG	Col	301384	Female	3.91	0.178259
4739_AH	Col	526030	Male	4.49	0.169636
4739_AH	Col	403462	Male	4.49	0.169636
4739_AH	Col	329134	Male	4.49	0.169636
4739_AH	Col	92579	Male	4.49	0.169636
4739_AH	Col	1119241	Male	4.49	0.169636
4739_AH	Col	554632	Male	4.49	0.169636
4739_AH	Col	164300	Male	4.49	0.169636
4739_AH	Col	2266546	Female	4.49	0.169636
4739_AH	Col	521520	Male	4.49	0.169636
4739_AH	Col	1057650	Female	4.49	0.169636
4739_AH	Col	754859	Male	4.49	0.169636
4739_AH	Col	237751	Female	4.49	0.169636
4739_AI	Col	203444	Female	3.86	0.172575
4739_AI	Col	851263	Male	3.86	0.172575
4739_AI	Col	505311	Female	3.86	0.172575
4739_AI	Col	340387	Female	3.86	0.172575
4739_AI	Col	223354	Female	3.86	0.172575
4739_AI	Col	1107789	Male	3.86	0.172575
4739_AI	Col	1125011	Female	3.86	0.172575
4739_AJ	Col	291229	Female	4.8	0.162065
4739_AJ	Col	239181	Female	4.8	0.162065
4739_AJ	Col	1250781	Female	4.8	0.162065
4739_AJ	Col	278925	Male	4.8	0.162065
4739_AJ	Col	1015217	Male	4.8	0.162065
4739_AJ	Col	1296734	Male	4.8	0.162065
4739_AJ	Col	347999	Male	4.8	0.162065
4739_AJ	Col	781180	Male	4.8	0.162065
4739_AJ	Col	441993	Female	4.8	0.162065
4739_AJ	Col	39757	Male	4.8	0.162065
4739_AJ	Col	426433	Male	4.8	0.162065
4739_AK	Col	301539	Female	4.87	0.16068
4739_AK	Col	407471	Male	4.87	0.16068
4739_AK	Col	723881	Male	4.87	0.16068
4739_AK	Col	587208	Male	4.87	0.16068
4739_AK	Col	914762	Male	4.87	0.16068
4739_AK	Col	1187001	Male	4.87	0.16068
4739_AK	Col	621444	Male	4.87	0.16068
4739_AK	Col	346582	Male	4.87	0.16068
4739_AK	Col	480695	Female	4.87	0.16068
4739_AL	Col	593616	Male	7.31	0.144742
4739_AL	Col	709098	Male	7.31	0.144742
4739_AL	Col	669958	Male	7.31	0.144742
4739_AL	Col	690122	Male	7.31	0.144742
4739_AL	Col	186257	Male	7.31	0.144742
4739_AL	Col	11000	Male	7.31	0.144742
4739_AL	Col	214577	Male	7.31	0.144742
4739_AL	Col	250209	Female	7.31	0.144742
4739_AL	Col	307906	Male	7.31	0.144742
4739_AL	Col	246788	Male	7.31	0.144742
4739_AL	Col	270241	Female	7.31	0.144742
4739_AM	Col	73608	Male	7.76	0.142963
4739_AM	Col	1124378	Male	7.76	0.142963
4739_AM	Col	202995	Male	7.76	0.142963
4739_AM	Col	349018	Male	7.76	0.142963
4739_AM	Col	465519	Female	7.76	0.142963
4739_AM	Col	97711	Male	7.76	0.142963
4739_AM	Col	445980	Male	7.76	0.142963
4739_AM	Col	416263	Female	7.76	0.142963
4739_AM	Col	61562	Female	7.76	0.142963
4739_AM	Col	1581566	Male	7.76	0.142963
4739_AM	Col	2266546	Female	7.76	0.142963
4739_AN	Col	552580	Male	6.08	0.152615
4739_AN	Col	82202	Male	6.08	0.152615
4739_AN	Col	234233	Male	6.08	0.152615
4739_AN	Col	61563	Male	6.08	0.152615
4739_AN	Col	298036	Male	6.08	0.152615
4739_AN	Col	694545	Female	6.08	0.152615
4739_AN	Col	275714	Female	6.08	0.152615
4739_AN	Col	87953	Female	6.08	0.152615
4739_AN	Col	306614	Male	6.08	0.152615
4739_AN	Col	1072187	Female	6.08	0.152615
4739_AN	Col	1168631	Female	6.08	0.152615
4739_AN	Col	159216	Female	6.08	0.152615
4739_AN	Col	291275	Female	6.08	0.152615
4739_AO	Col	135401	Female	5.02	0.15596
4739_AO	Col	724892	Male	5.02	0.15596
4739_AO	Col	566964	Male	5.02	0.15596
4739_AO	Col	5526	Male	5.02	0.15596
4739_AO	Col	756837	Male	5.02	0.15596
4739_AO	Col	76264	Male	5.02	0.15596
4739_AO	Col	436196	Female	5.02	0.15596
4739_AO	Col	340889	Male	5.02	0.15596
4739_AP	Col	589684	Male	4.62	0.160935
4739_AP	Col	360980	Male	4.62	0.160935
4739_AP	Col	276494	Female	4.62	0.160935
4739_AP	Col	237751	Female	4.62	0.160935
4739_AP	Col	628970	Male	4.62	0.160935
4739_AP	Col	1110366	Male	4.62	0.160935
4739_AP	Col	882498	Female	4.62	0.160935
4739_AQ	Col	1135300	Female	4.85	0.158604
4739_AQ	Col	309140	Male	4.85	0.158604
4739_AQ	Col	391974	Female	4.85	0.158604
4739_AR	Col	439313	Male	3.8	0.180496
4739_AR	Col	2341777	Male	3.8	0.180496
4739_AR	Col	911634	Female	3.8	0.180496
4739_AR	Col	128407	Male	3.8	0.180496
4739_AR	Col	965858	Male	3.8	0.180496
4739_AR	Col	443462	Male	3.8	0.180496
4739_AR	Col	739401	Female	3.8	0.180496
4739_AR	Col	687627	Female	3.8	0.180496
4739_AR	Col	222217	Male	3.8	0.180496
4739_AR	Col	90972	Male	3.8	0.180496
4739_AR	Col	1526400	Male	3.8	0.180496
4739_AR	Col	363435	Male	3.8	0.180496
4739_AR	Col	226152	Male	3.8	0.180496
4739_AR	Col	725029	Male	3.8	0.180496
4739_AS	Col	600547	Male	4.81	0.15713
4739_AS	Col	490118	Male	4.81	0.15713
4739_AS	Col	1368374	Male	4.81	0.15713
4739_AS	Col	1351865	Female	4.81	0.15713
4739_AS	Col	177007	Female	4.81	0.15713
4739_AS	Col	1206982	Male	4.81	0.15713
4739_AS	Col	258741	Male	4.81	0.15713
4739_AS	Col	595446	Female	4.81	0.15713
4739_AS	Col	841378	Female	4.81	0.15713
4739_AS	Col	251640	Female	4.81	0.15713
4739_AS	Col	229091	Female	4.81	0.15713
4739_AS	Col	73608	Male	4.81	0.15713
4739_AS	Col	521538	Female	4.81	0.15713
4739_AT	Col	690122	Male	7.88	0.140752
4739_AT	Col	597365	Male	7.88	0.140752
4739_AT	Col	541265	Male	7.88	0.140752
4739_AT	Col	102194	Male	7.88	0.140752
4739_AT	Col	561505	Male	7.88	0.140752
4739_AT	Col	560016	Male	7.88	0.140752
4739_AT	Col	85195	Female	7.88	0.140752
4739_AT	Col	123243	Male	7.88	0.140752
4739_AT	Col	579116	Female	7.88	0.140752
4739_AT	Col	515118	Male	7.88	0.140752
4739_AT	Col	218242	Female	7.88	0.140752
4739_AT	Col	891387	Female	7.88	0.140752
4739_AU	Col	847140	Female	5.63	0.15438
4739_AU	Col	124631	Male	5.63	0.15438
4739_AU	Col	258247	Female	5.63	0.15438
4739_AU	Col	620026	Male	5.63	0.15438
4739_AU	Col	513586	Male	5.63	0.15438
4739_AU	Col	577830	Male	5.63	0.15438
4739_AU	Col	712769	Male	5.63	0.15438
4739_AU	Col	568046	Male	5.63	0.15438
4739_AU	Col	1588361	Male	5.63	0.15438
4739_AU	Col	909451	Male	5.63	0.15438
4739_AU	Col	529002	Female	5.63	0.15438
4739_AU	Col	781112	Male	5.63	0.15438
4739_AU	Col	1749818	Female	5.63	0.15438
4739_AV	Col	673300	Female	3.84	0.173935
4739_AV	Col	626880	Female	3.84	0.173935
4739_AV	Col	1114016	Male	3.84	0.173935
4739_AV	Col	420589	Male	3.84	0.173935
4739_AV	Col	445596	Male	3.84	0.173935
4739_AV	Col	556372	Male	3.84	0.173935
4739_AV	Col	514482	Male	3.84	0.173935
4739_AV	Col	1045030	Male	3.84	0.173935
4739_AV	Col	455028	Male	3.84	0.173935
4739_AV	Col	65345	Male	3.84	0.173935
4739_AV	Col	601568	Male	3.84	0.173935
4739_AW	Col	899512	Female	5.12	0.15981
4739_AW	Col	42559	Female	5.12	0.15981
4739_AW	Col	744836	Male	5.12	0.15981
4739_AW	Col	1138742	Male	5.12	0.15981
4739_AW	Col	473195	Male	5.12	0.15981
4739_AW	Col	704399	Male	5.12	0.15981
4739_AW	Col	731144	Male	5.12	0.15981
4739_AW	Col	741859	Female	5.12	0.15981
4739_AW	Col	13841	Male	5.12	0.15981
4739_AW	Col	560630	Male	5.12	0.15981
4739_AW	Col	312948	Male	5.12	0.15981
4739_AW	Col	1429738	Male	5.12	0.15981
4739_AX	Col	1033168	Male	5.14	0.157686
4739_AX	Col	552580	Male	5.14	0.157686
4739_AX	Col	441818	Male	5.14	0.157686
4739_AX	Col	208649	Male	5.14	0.157686
4739_AX	Col	956747	Female	5.14	0.157686
4739_AX	Col	1377613	Male	5.14	0.157686
4739_AX	Col	104826	Male	5.14	0.157686
4739_AY	Col	792913	Female	7.08	0.145172
4739_AY	Col	319752	Female	7.08	0.145172
4739_AY	Col	337586	Male	7.08	0.145172
4739_AY	Col	436196	Female	7.08	0.145172
4739_AY	Col	211927	Male	7.08	0.145172
4739_AY	Col	620675	Male	7.08	0.145172
4739_AY	Col	196812	Female	7.08	0.145172
4739_AY	Col	214577	Male	7.08	0.145172
4739_AZ	Col	999459	Female	4.61	0.15877
4739_AZ	Col	1501925	Female	4.61	0.15877
4739_AZ	Col	331114	Female	4.61	0.15877
4739_AZ	Col	141613	Female	4.61	0.15877
4739_AZ	Col	814150	Female	4.61	0.15877
4739_AZ	Col	500084	Male	4.61	0.15877
4739_AZ	Col	193009	Male	4.61	0.15877
4739_AZ	Col	1656496	Male	4.61	0.15877
4739_AZ	Col	1418888	Female	4.61	0.15877
4739_AZ	Col	344667	Male	4.61	0.15877
4739_AZ	Col	1116440	Female	4.61	0.15877
4739_AZ	Col	2200189	Male	4.61	0.15877
4739_AZ	Col	609957	Male	4.61	0.15877
4739_AZ	Col	261472	Male	4.61	0.15877
4739_B	Col	1225287	Female	3.34	0.188138
4739_B	Col	424191	Female	3.34	0.188138
4739_B	Col	1943437	Male	3.34	0.188138
4739_B	Col	2026616	Female	3.34	0.188138
4739_B	Col	107336	Male	3.34	0.188138
4739_B	Col	685477	Male	3.34	0.188138
4739_BA	Col	337925	Male	4.71	0.158845
4739_BA	Col	738700	Female	4.71	0.158845
4739_BA	Col	940040	Female	4.71	0.158845
4739_BA	Col	21153	Female	4.71	0.158845
4739_BA	Col	473519	Male	4.71	0.158845
4739_BA	Col	183904	Male	4.71	0.158845
4739_BB	Col	441753	Male	4.52	0.163185
4739_BB	Col	831846	Male	4.52	0.163185
4739_BB	Col	125523	Male	4.52	0.163185
4739_BB	Col	697537	Male	4.52	0.163185
4739_BB	Col	278360	Male	4.52	0.163185
4739_BB	Col	316109	Male	4.52	0.163185
4739_BB	Col	1168631	Female	4.52	0.163185
4739_BB	Col	151353	Male	4.52	0.163185
4739_BB	Col	991959	Female	4.52	0.163185
4739_BB	Col	217644	Male	4.52	0.163185
4739_BB	Col	303689	Female	4.52	0.163185
4739_BC	Col	668613	Female	4.64	0.164635
4739_BC	Col	471003	Male	4.64	0.164635
4739_BC	Col	652653	Male	4.64	0.164635
4739_BC	Col	610152	Male	4.64	0.164635
4739_BC	Col	1670005	Male	4.64	0.164635
4739_BC	Col	319186	Male	4.64	0.164635
4739_BC	Col	1054483	Female	4.64	0.164635
4739_BC	Col	1013018	Female	4.64	0.164635
4739_BC	Col	932739	Male	4.64	0.164635
4739_BD	Col	139888	Male	4.18	0.170363
4739_BD	Col	826154	Female	4.18	0.170363
4739_BD	Col	1124378	Male	4.18	0.170363
4739_BD	Col	627244	Female	4.18	0.170363
4739_BD	Col	707613	Female	4.18	0.170363
4739_BD	Col	389805	Male	4.18	0.170363
4739_BD	Col	214188	Male	4.18	0.170363
4739_BD	Col	652055	Female	4.18	0.170363
4739_BE	Col	345686	Male	3.57	0.186444
4739_BE	Col	596860	Male	3.57	0.186444
4739_BE	Col	272466	Male	3.57	0.186444
4739_BE	Col	471016	Male	3.57	0.186444
4739_BE	Col	578327	Male	3.57	0.186444
4739_BE	Col	349072	Male	3.57	0.186444
4739_BE	Col	1615210	Male	3.57	0.186444
4739_BE	Col	337925	Male	3.57	0.186444
4739_BE	Col	1323028	Male	3.57	0.186444
4739_BE	Col	1877148	Female	3.57	0.186444
4739_BE	Col	1528165	Female	3.57	0.186444
4739_BE	Col	383028	Male	3.57	0.186444
4739_BE	Col	949601	Female	3.57	0.186444
4739_BE	Col	949880	Female	3.57	0.186444
4739_BE	Col	498900	Male	3.57	0.186444
4739_BE	Col	1343083	Female	3.57	0.186444
4739_BE	Col	1540525	Female	3.57	0.186444
4739_BF	Col	363232	Male	5.6	0.151779
4739_BF	Col	725029	Male	5.6	0.151779
4739_BF	Col	128031	Male	5.6	0.151779
4739_BF	Col	759062	Female	5.6	0.151779
4739_BF	Col	474677	Female	5.6	0.151779
4739_BF	Col	468482	Female	5.6	0.151779
4739_BF	Col	929131	Male	5.6	0.151779
4739_BF	Col	475036	Female	5.6	0.151779
4739_BG	Col	1522685	Male	5.42	0.152914
4739_BG	Col	75257	Male	5.42	0.152914
4739_BH	Col	1010997	Female	3.57	0.179062
4739_BH	Col	164300	Male	3.57	0.179062
4739_BH	Col	941648	Male	3.57	0.179062
4739_BH	Col	1139886	Male	3.57	0.179062
4739_BH	Col	702643	Female	3.57	0.179062
4739_BH	Col	1362561	Male	3.57	0.179062
4739_BH	Col	771029	Male	3.57	0.179062
4739_BH	Col	293951	Male	3.57	0.179062
4739_BH	Col	257295	Male	3.57	0.179062
4739_BI	Col	963751	Male	7.02	0.143192
4739_BI	Col	669461	Male	7.02	0.143192
4739_BI	Col	246788	Male	7.02	0.143192
4739_BI	Col	934034	Female	7.02	0.143192
4739_BI	Col	318987	Male	7.02	0.143192
4739_BI	Col	141613	Female	7.02	0.143192
4739_BI	Col	503195	Male	7.02	0.143192
4739_BI	Col	381271	Female	7.02	0.143192
4739_BJ	Col	177298	Male	7.78	0.140537
4739_BJ	Col	618623	Male	7.78	0.140537
4739_BJ	Col	357127	Male	7.78	0.140537
4739_BJ	Col	74332	Female	7.78	0.140537
4739_BJ	Col	553598	Female	7.78	0.140537
4739_BJ	Col	547317	Male	7.78	0.140537
4739_BJ	Col	246788	Male	7.78	0.140537
4739_BJ	Col	515118	Male	7.78	0.140537
4739_BJ	Col	82202	Male	7.78	0.140537
4739_BJ	Col	95902	Male	7.78	0.140537
4739_BK	Col	804554	Female	4.06	0.167708
4739_BK	Col	1312655	Female	4.06	0.167708
4739_BK	Col	1216290	Male	4.06	0.167708
4739_BK	Col	506620	Male	4.06	0.167708
4739_BK	Col	369852	Male	4.06	0.167708
4739_BK	Col	343284	Male	4.06	0.167708
4739_BK	Col	612837	Male	4.06	0.167708
4739_BK	Col	674565	Male	4.06	0.167708
4739_BK	Col	549269	Female	4.06	0.167708
4739_BK	Col	413395	Male	4.06	0.167708
4739_BL	Col	474361	Male	4.65	0.163118
4739_BL	Col	1227723	Female	4.65	0.163118
4739_BL	Col	276778	Female	4.65	0.163118
4739_BL	Col	776113	Female	4.65	0.163118
4739_BL	Col	1320899	Male	4.65	0.163118
4739_BL	Col	758315	Female	4.65	0.163118
4739_BL	Col	464958	Male	4.65	0.163118
4739_BL	Col	482266	Male	4.65	0.163118
4739_BL	Col	545454	Male	4.65	0.163118
4739_BL	Col	500450	Female	4.65	0.163118
4739_BM	Col	1189909	Female	4.3	0.165084
4739_BM	Col	421504	Male	4.3	0.165084
4739_BM	Col	732130	Male	4.3	0.165084
4739_BM	Col	170246	Male	4.3	0.165084
4739_BM	Col	923797	Male	4.3	0.165084
4739_BM	Col	430800	Male	4.3	0.165084
4739_BM	Col	369852	Female	4.3	0.165084
4739_BM	Col	1261822	Male	4.3	0.165084
4739_BM	Col	457129	Male	4.3	0.165084
4739_BM	Col	946435	Female	4.3	0.165084
4739_BM	Col	950672	Male	4.3	0.165084
4739_BM	Col	647802	Male	4.3	0.165084
4739_BN	Col	241813	Male	3.76	0.179215
4739_BN	Col	1153875	Male	3.76	0.179215
4739_BN	Col	228783	Male	3.76	0.179215
4739_BN	Col	935283	Female	3.76	0.179215
4739_BN	Col	72187	Male	3.76	0.179215
4739_BN	Col	1190355	Male	3.76	0.179215
4739_BN	Col	1211512	Male	3.76	0.179215
4739_BN	Col	197769	Male	3.76	0.179215
4739_BN	Col	702623	Male	3.76	0.179215
4739_BN	Col	1337585	Male	3.76	0.179215
4739_BN	Col	839853	Male	3.76	0.179215
4739_BN	Col	655956	Male	3.76	0.179215
4739_BN	Col	568594	Male	3.76	0.179215
4739_BO	Col	298753	Female	11.12	0.137372
4739_BO	Col	666719	Male	11.12	0.137372
4739_BO	Col	230725	Female	11.12	0.137372
4739_BO	Col	680123	Male	11.12	0.137372
4739_BO	Col	1135434	Male	11.12	0.137372
4739_BO	Col	295881	Female	11.12	0.137372
4739_BO	Col	222174	Male	11.12	0.137372
4739_BO	Col	950561	Male	11.12	0.137372
4739_BO	Col	245179	Male	11.12	0.137372
4739_BO	Col	611920	Male	11.12	0.137372
4739_BP	Col	345686	Female	8.73	0.140512
4739_BP	Col	11873	Female	8.73	0.140512
4739_BP	Col	100106	Female	8.73	0.140512
4739_BP	Col	52676	Male	8.73	0.140512
4739_BP	Col	208998	Female	8.73	0.140512
4739_BP	Col	701413	Male	8.73	0.140512
4739_BP	Col	868550	Male	8.73	0.140512
4739_BP	Col	280016	Female	8.73	0.140512
4739_BP	Col	931556	Female	8.73	0.140512
4739_BP	Col	416263	Male	8.73	0.140512
4739_BQ	Col	1729978	Female	4.72	0.160146
4739_BQ	Col	503039	Male	4.72	0.160146
4739_BQ	Col	1314915	Male	4.72	0.160146
4739_BQ	Col	420216	Female	4.72	0.160146
4739_BQ	Col	784089	Female	4.72	0.160146
4739_BQ	Col	299647	Female	4.72	0.160146
4739_BQ	Col	121898	Male	4.72	0.160146
4739_BQ	Col	999459	Male	4.72	0.160146
4739_BQ	Col	1261822	Male	4.72	0.160146
4739_BQ	Col	177443	Male	4.72	0.160146
4739_BR	Col	453217	Male	6.7	0.145115
4739_BR	Col	572482	Male	6.7	0.145115
4739_BR	Col	486321	Male	6.7	0.145115
4739_BR	Col	823178	Male	6.7	0.145115
4739_BR	Col	180392	Male	6.7	0.145115
4739_BR	Col	37356	Male	6.7	0.145115
4739_BR	Col	909567	Male	6.7	0.145115
4739_BR	Col	3930	Male	6.7	0.145115
4739_BR	Col	730231	Male	6.7	0.145115
4739_BR	Col	137801	Female	6.7	0.145115
4739_BR	Col	513833	Male	6.7	0.145115
4739_BR	Col	1189909	Female	6.7	0.145115
4739_BS	Col	237766	Male	3.81	0.172322
4739_BS	Col	1605587	Male	3.81	0.172322
4739_BS	Col	703362	Female	3.81	0.172322
4739_BS	Col	363910	Female	3.81	0.172322
4739_BS	Col	804554	Male	3.81	0.172322
4739_BS	Col	717959	Male	3.81	0.172322
4739_BS	Col	736814	Female	3.81	0.172322
4739_BT	Col	384376	Male	7.12	0.143447
4739_BT	Col	564339	Female	7.12	0.143447
4739_BT	Col	1174298	Male	7.12	0.143447
4739_BT	Col	255404	Male	7.12	0.143447
4739_BT	Col	200772	Male	7.12	0.143447
4739_BT	Col	401334	Male	7.12	0.143447
4739_BT	Col	870777	Female	7.12	0.143447
4739_BT	Col	407565	Female	7.12	0.143447
4739_BT	Col	114575	Male	7.12	0.143447
4739_BT	Col	219031	Female	7.12	0.143447
4739_BT	Col	628636	Male	7.12	0.143447
4739_BT	Col	93744	Female	7.12	0.143447
4739_BT	Col	50664	Female	7.12	0.143447
4739_BU	Col	834308	Female	3.51	0.185284
4739_BU	Col	1006157	Male	3.51	0.185284
4739_BU	Col	734472	Female	3.51	0.185284
4739_BU	Col	774462	Male	3.51	0.185284
4739_BU	Col	362033	Female	3.51	0.185284
4739_BU	Col	517301	Male	3.51	0.185284
4739_BU	Col	759845	Male	3.51	0.185284
4739_BU	Col	1484159	Male	3.51	0.185284
4739_BV	Col	498864	Male	4.5	0.163383
4739_BV	Col	432711	Female	4.5	0.163383
4739_BV	Col	1621295	Female	4.5	0.163383
4739_BV	Col	466463	Female	4.5	0.163383
4739_BV	Col	295340	Female	4.5	0.163383
4739_BV	Col	532515	Female	4.5	0.163383
4739_BV	Col	287084	Male	4.5	0.163383
4739_BV	Col	363379	Female	4.5	0.163383
4739_BV	Col	515979	Male	4.5	0.163383
4739_BV	Col	1450420	Male	4.5	0.163383
4739_BV	Col	224354	Female	4.5	0.163383
4739_BW	Col	264053	Female	7.54	0.14206
4739_BW	Col	870777	Female	7.54	0.14206
4739_BW	Col	65626	Female	7.54	0.14206
4739_BW	Col	965230	Male	7.54	0.14206
4739_BW	Col	372881	Female	7.54	0.14206
4739_BW	Col	667947	Male	7.54	0.14206
4739_BW	Col	243994	Female	7.54	0.14206
4739_BW	Col	64272	Male	7.54	0.14206
4739_BW	Col	773836	Male	7.54	0.14206
4739_BW	Col	589243	Male	7.54	0.14206
4739_BX	Col	1013497	Male	5.33	0.150061
4739_BX	Col	687778	Male	5.33	0.150061
4739_BX	Col	277230	Female	5.33	0.150061
4739_BX	Col	430483	Male	5.33	0.150061
4739_BX	Col	113704	Female	5.33	0.150061
4739_BX	Col	602614	Male	5.33	0.150061
4739_BX	Col	335243	Male	5.33	0.150061
4739_BX	Col	39878	Female	5.33	0.150061
4739_BX	Col	622786	Male	5.33	0.150061
4739_BY	Col	6867	Male	9.54	0.140536
4739_BY	Col	314415	Male	9.54	0.140536
4739_BY	Col	412830	Male	9.54	0.140536
4739_BY	Col	209931	Female	9.54	0.140536
4739_BY	Col	3930	Male	9.54	0.140536
4739_BY	Col	495165	Female	9.54	0.140536
4739_BY	Col	73608	Female	9.54	0.140536
4739_BY	Col	248577	Female	9.54	0.140536
4739_BY	Col	958114	Male	9.54	0.140536
4739_BY	Col	1068017	Male	9.54	0.140536
4739_BY	Col	9316	Female	9.54	0.140536
4739_BY	Col	435905	Male	9.54	0.140536
4739_BY	Col	571430	Female	9.54	0.140536
4739_BZ	Col	589286	Female	5.32	0.161869
4739_BZ	Col	743610	Male	5.32	0.161869
4739_BZ	Col	1147312	Female	5.32	0.161869
4739_BZ	Col	18871	Female	5.32	0.161869
4739_BZ	Col	41811	Male	5.32	0.161869
4739_BZ	Col	671090	Male	5.32	0.161869
4739_BZ	Col	222362	Female	5.32	0.161869
4739_BZ	Col	1006157	Male	5.32	0.161869
4739_BZ	Col	248914	Female	5.32	0.161869
4739_BZ	Col	804554	Male	5.32	0.161869
4739_BZ	Col	950672	Male	5.32	0.161869
4739_BZ	Col	716973	Male	5.32	0.161869
4739_C	Col	616207	Female	4.62	0.160344
4739_C	Col	688564	Male	4.62	0.160344
4739_C	Col	113365	Male	4.62	0.160344
4739_C	Col	553214	Male	4.62	0.160344
4739_C	Col	196371	Male	4.62	0.160344
4739_C	Col	263774	Male	4.62	0.160344
4739_C	Col	265581	Female	4.62	0.160344
4739_C	Col	460055	Female	4.62	0.160344
4739_CA	Col	575039	Male	3.78	0.168876
4739_CA	Col	624669	Male	3.78	0.168876
4739_CA	Col	200222	Male	3.78	0.168876
4739_CA	Col	587062	Male	3.78	0.168876
4739_CA	Col	516505	Male	3.78	0.168876
4739_CA	Col	459866	Male	3.78	0.168876
4739_CA	Col	662726	Female	3.78	0.168876
4739_CA	Col	430574	Male	3.78	0.168876
4739_CA	Col	618944	Female	3.78	0.168876
4739_CA	Col	643886	Female	3.78	0.168876
4739_CA	Col	298753	Female	3.78	0.168876
4739_CB	Col	468755	Male	4.82	0.155081
4739_CB	Col	454545	Male	4.82	0.155081
4739_CB	Col	457838	Male	4.82	0.155081
4739_CB	Col	301539	Male	4.82	0.155081
4739_CB	Col	1220376	Male	4.82	0.155081
4739_CB	Col	502886	Female	4.82	0.155081
4739_CB	Col	723372	Male	4.82	0.155081
4739_CB	Col	283203	Female	4.82	0.155081
4739_CB	Col	442529	Male	4.82	0.155081
4739_CB	Col	868296	Male	4.82	0.155081
4739_CB	Col	85369	Male	4.82	0.155081
4739_CB	Col	206049	Male	4.82	0.155081
4739_CB	Col	759062	Male	4.82	0.155081
4739_CC	Col	250209	Male	5.76	0.150939
4739_CC	Col	328147	Male	5.76	0.150939
4739_CC	Col	662890	Male	5.76	0.150939
4739_CC	Col	242030	Female	5.76	0.150939
4739_CC	Col	510504	Male	5.76	0.150939
4739_CC	Col	509413	Male	5.76	0.150939
4739_CC	Col	185898	Female	5.76	0.150939
4739_CC	Col	1289216	Male	5.76	0.150939
4739_CC	Col	214577	Female	5.76	0.150939
4739_CD	Col	607860	Male	3.74	0.177622
4739_CD	Col	146596	Female	3.74	0.177622
4739_CD	Col	1043619	Male	3.74	0.177622
4739_CD	Col	872302	Male	3.74	0.177622
4739_CD	Col	459525	Male	3.74	0.177622
4739_CD	Col	821232	Male	3.74	0.177622
4739_CD	Col	966835	Male	3.74	0.177622
4739_CD	Col	85794	Male	3.74	0.177622
4739_CE	Col	513200	Female	3.49	0.185508
4739_CE	Col	1178474	Male	3.49	0.185508
4739_CE	Col	621124	Female	3.49	0.185508
4739_CE	Col	566477	Male	3.49	0.185508
4739_CE	Col	343284	Female	3.49	0.185508
4739_CE	Col	227283	Male	3.49	0.185508
4739_CE	Col	617022	Male	3.49	0.185508
4739_CE	Col	560779	Male	3.49	0.185508
4739_CE	Col	316840	Male	3.49	0.185508
4739_CE	Col	584628	Male	3.49	0.185508
4739_CE	Col	458487	Male	3.49	0.185508
4739_CF	Col	7794	Male	5.88	0.155946
4739_CF	Col	136368	Male	5.88	0.155946
4739_CF	Col	175694	Male	5.88	0.155946
4739_CF	Col	1021842	Male	5.88	0.155946
4739_CF	Col	453230	Female	5.88	0.155946
4739_CF	Col	465519	Male	5.88	0.155946
4739_CF	Col	1105800	Female	5.88	0.155946
4739_CF	Col	1522685	Female	5.88	0.155946
4739_CF	Col	521272	Female	5.88	0.155946
4739_CG	Col	124214	Male	6.35	0.146952
4739_CG	Col	163133	Male	6.35	0.146952
4739_CG	Col	578327	Female	6.35	0.146952
4739_CG	Col	671090	Male	6.35	0.146952
4739_CG	Col	215363	Male	6.35	0.146952
4739_CG	Col	237612	Female	6.35	0.146952
4739_CG	Col	804554	Male	6.35	0.146952
4739_CG	Col	329800	Male	6.35	0.146952
4739_CG	Col	74546	Male	6.35	0.146952
4739_CH	Col	141580	Female	4.37	0.162006
4739_CH	Col	1183727	Male	4.37	0.162006
4739_CH	Col	976769	Female	4.37	0.162006
4739_CH	Col	2264012	Female	4.37	0.162006
4739_CH	Col	4592	Female	4.37	0.162006
4739_CH	Col	560993	Female	4.37	0.162006
4739_CH	Col	87153	Female	4.37	0.162006
4739_CH	Col	247043	Female	4.37	0.162006
4739_CH	Col	135689	Female	4.37	0.162006
4739_CH	Col	384721	Male	4.37	0.162006
4739_CH	Col	197769	Male	4.37	0.162006
4739_CI	Col	407326	Female	3.79	0.172702
4739_CI	Col	346997	Female	3.79	0.172702
4739_CI	Col	228446	Female	3.79	0.172702
4739_CI	Col	416088	Female	3.79	0.172702
4739_CI	Col	374167	Female	3.79	0.172702
4739_CI	Col	1105676	Female	3.79	0.172702
4739_CI	Col	1072379	Male	3.79	0.172702
4739_CI	Col	760815	Male	3.79	0.172702
4739_CI	Col	957535	Male	3.79	0.172702
4739_CI	Col	1675056	Male	3.79	0.172702
4739_CI	Col	522296	Male	3.79	0.172702
4739_CI	Col	970394	Male	3.79	0.172702
4739_CJ	Col	246788	Female	4.76	0.154834
4739_CJ	Col	255976	Female	4.76	0.154834
4739_CJ	Col	584628	Male	4.76	0.154834
4739_CJ	Col	316858	Male	4.76	0.154834
4739_CJ	Col	451812	Male	4.76	0.154834
4739_CJ	Col	140039	Female	4.76	0.154834
4739_CJ	Col	494295	Female	4.76	0.154834
4739_CJ	Col	113365	Female	4.76	0.154834
4739_CJ	Col	93171	Male	4.76	0.154834
4739_CJ	Col	102228	Male	4.76	0.154834
4739_CK	Col	699240	Female	4.2	0.170226
4739_CK	Col	558387	Male	4.2	0.170226
4739_CK	Col	182644	Male	4.2	0.170226
4739_CK	Col	211076	Female	4.2	0.170226
4739_CK	Col	454357	Female	4.2	0.170226
4739_CK	Col	774462	Male	4.2	0.170226
4739_CK	Col	135168	Male	4.2	0.170226
4739_CK	Col	470959	Male	4.2	0.170226
4739_CK	Col	694405	Female	4.2	0.170226
4739_CK	Col	444264	Male	4.2	0.170226
4739_CL	Col	192287	Male	5.02	0.163205
4739_CL	Col	457129	Male	5.02	0.163205
4739_CL	Col	83165	Male	5.02	0.163205
4739_CL	Col	801181	Female	5.02	0.163205
4739_CL	Col	149029	Male	5.02	0.163205
4739_CL	Col	1056461	Male	5.02	0.163205
4739_CL	Col	965067	Male	5.02	0.163205
4739_CL	Col	2152988	Male	5.02	0.163205
4739_CL	Col	767350	Female	5.02	0.163205
4739_CL	Col	439846	Female	5.02	0.163205
4739_CL	Col	1793767	Female	5.02	0.163205
4739_CL	Col	506521	Male	5.02	0.163205
4739_CL	Col	1211987	Male	5.02	0.163205
4739_CL	Col	41016	Female	5.02	0.163205
4739_CM	Col	149029	Male	5.57	0.148939
4739_CM	Col	157021	Male	5.57	0.148939
4739_CM	Col	610539	Female	5.57	0.148939
4739_CM	Col	764919	Male	5.57	0.148939
4739_CM	Col	579070	Male	5.57	0.148939
4739_CM	Col	553214	Female	5.57	0.148939
4739_CM	Col	91822	Female	5.57	0.148939
4739_CM	Col	356905	Female	5.57	0.148939
4739_CM	Col	136925	Female	5.57	0.148939
4739_CM	Col	958114	Male	5.57	0.148939
4739_CM	Col	1123602	Female	5.57	0.148939
4739_CM	Col	69478	Male	5.57	0.148939
4739_CM	Col	627241	Female	5.57	0.148939
4739_CM	Col	1133538	Male	5.57	0.148939
4739_CM	Col	868057	Male	5.57	0.148939
4739_CN	Col	469629	Male	3.35	0.189314
4739_CN	Col	151353	Female	3.35	0.189314
4739_CN	Col	560490	Female	3.35	0.189314
4739_CN	Col	237302	Female	3.35	0.189314
4739_CN	Col	768849	Male	3.35	0.189314
4739_CN	Col	993321	Female	3.35	0.189314
4739_CN	Col	718680	Male	3.35	0.189314
4739_CN	Col	1395936	Male	3.35	0.189314
4739_CN	Col	1190083	Female	3.35	0.189314
4739_CN	Col	647252	Female	3.35	0.189314
4739_CO	Col	549269	Male	5.06	0.152614
4739_CO	Col	91625	Male	5.06	0.152614
4739_CO	Col	644262	Female	5.06	0.152614
4739_CO	Col	40889	Female	5.06	0.152614
4739_CO	Col	1550384	Male	5.06	0.152614
4739_CO	Col	2441965	Male	5.06	0.152614
4739_CO	Col	249590	Male	5.06	0.152614
4739_CO	Col	999400	Male	5.06	0.152614
4739_CO	Col	516804	Female	5.06	0.152614
4739_CO	Col	385149	Male	5.06	0.152614
4739_CP	Col	1776028	Female	4.32	0.166018
4739_CP	Col	549186	Female	4.32	0.166018
4739_CP	Col	553278	Male	4.32	0.166018
4739_CP	Col	801098	Male	4.32	0.166018
4739_CP	Col	715415	Female	4.32	0.166018
4739_CP	Col	114203	Female	4.32	0.166018
4739_CP	Col	709316	Male	4.32	0.166018
4739_CP	Col	544126	Male	4.32	0.166018
4739_CP	Col	933435	Male	4.32	0.166018
4739_CP	Col	450593	Male	4.32	0.166018
4739_CP	Col	345700	Male	4.32	0.166018
4739_CP	Col	398898	Male	4.32	0.166018
4739_CQ	Col	631831	Male	4.31	0.168488
4739_CQ	Col	462152	Male	4.31	0.168488
4739_CQ	Col	105883	Female	4.31	0.168488
4739_CQ	Col	477012	Female	4.31	0.168488
4739_CQ	Col	725683	Female	4.31	0.168488
4739_CQ	Col	256879	Male	4.31	0.168488
4739_CQ	Col	536230	Female	4.31	0.168488
4739_CQ	Col	718128	Male	4.31	0.168488
4739_CQ	Col	1114012	Female	4.31	0.168488
4739_CQ	Col	542628	Male	4.31	0.168488
4739_CQ	Col	1125616	Male	4.31	0.168488
4739_D	Col	739663	Male	6.02	0.150619
4739_D	Col	425215	Male	6.02	0.150619
4739_D	Col	642031	Female	6.02	0.150619
4739_D	Col	743639	Female	6.02	0.150619
4739_D	Col	662726	Male	6.02	0.150619
4739_D	Col	1194848	Male	6.02	0.150619
4739_D	Col	1004079	Male	6.02	0.150619
4739_D	Col	371423	Female	6.02	0.150619
4739_D	Col	850043	Male	6.02	0.150619
4739_E	Col	52718	Male	4.86	0.157834
4739_E	Col	363910	Male	4.86	0.157834
4739_E	Col	238765	Male	4.86	0.157834
4739_E	Col	365429	Male	4.86	0.157834
4739_E	Col	707520	Female	4.86	0.157834
4739_E	Col	691048	Male	4.86	0.157834
4739_E	Col	456690	Female	4.86	0.157834
4739_E	Col	565740	Male	4.86	0.157834
4739_E	Col	185217	Female	4.86	0.157834
4739_E	Col	1588391	Female	4.86	0.157834
4739_E	Col	397738	Female	4.86	0.157834
4739_F	Col	431317	Male	3.51	0.181105
4739_F	Col	310794	Male	3.51	0.181105
4739_F	Col	259770	Female	3.51	0.181105
4739_F	Col	558818	Male	3.51	0.181105
4739_F	Col	498086	Female	3.51	0.181105
4739_F	Col	804554	Female	3.51	0.181105
4739_F	Col	990820	Male	3.51	0.181105
4739_F	Col	541022	Female	3.51	0.181105
4739_F	Col	839841	Male	3.51	0.181105
4739_F	Col	384721	Female	3.51	0.181105
4739_G	Col	331078	Female	6.05	0.144602
4739_G	Col	2378664	Female	6.05	0.144602
4739_G	Col	247793	Female	6.05	0.144602
4739_G	Col	179495	Male	6.05	0.144602
4739_G	Col	435785	Male	6.05	0.144602
4739_G	Col	965858	Male	6.05	0.144602
4739_G	Col	820527	Male	6.05	0.144602
4739_G	Col	61563	Male	6.05	0.144602
4739_G	Col	180039	Male	6.05	0.144602
4739_G	Col	223269	Male	6.05	0.144602
4739_G	Col	178894	Female	6.05	0.144602
4739_G	Col	47012	Male	6.05	0.144602
4739_G	Col	868550	Female	6.05	0.144602
4739_G	Col	63546	Female	6.05	0.144602
4739_G	Col	485696	Male	6.05	0.144602
4739_G	Col	798763	Male	6.05	0.144602
4739_G	Col	644262	Male	6.05	0.144602
4739_H	Col	350711	Male	5.18	0.157362
4739_H	Col	905725	Male	5.18	0.157362
4739_H	Col	290492	Female	5.18	0.157362
4739_H	Col	144064	Female	5.18	0.157362
[truncated: 1,156 more rows]
