# Supplementary material for: The megabase-scale crossover landscape is largely independent of sequence divergence
Source: Nat Commun. 2022 Jul 2;13:3828. doi: 10.1038/s41467-022-31509-8 (PMC9250513; doi:10.1038/s41467-022-31509-8)
Supplement: Supplementary file 10 — Source Data [file 41467_2022_31509_MOESM10_ESM.zip › Source_Data/Figure2_SupplementaryFigure14.COs_freq_rand.w50s50.Hybrid.female.txt]

chr	win_id	start	stop	co_num	co_cm	sample_num
Chr1	1	1	50000	0	0	460
Chr1	2	50001	100000	0	0	460
Chr1	3	100001	150000	0	0	460
Chr1	4	150001	200000	0	0	460
Chr1	5	200001	250000	0	0	460
Chr1	6	250001	300000	0	0	460
Chr1	7	300001	350000	0	0	460
Chr1	8	350001	400000	0	0	460
Chr1	9	400001	450000	0	0	460
Chr1	10	450001	500000	1	4.35	460
Chr1	11	500001	550000	0	0	460
Chr1	12	550001	600000	1	4.35	460
Chr1	13	600001	650000	0	0	460
Chr1	14	650001	700000	0	0	460
Chr1	15	700001	750000	0	0	460
Chr1	16	750001	800000	0	0	460
Chr1	17	800001	850000	0	0	460
Chr1	18	850001	900000	0	0	460
Chr1	19	900001	950000	0	0	460
Chr1	20	950001	1000000	0	0	460
Chr1	21	1000001	1050000	0	0	460
Chr1	22	1050001	1100000	0	0	460
Chr1	23	1100001	1150000	0	0	460
Chr1	24	1150001	1200000	0	0	460
Chr1	25	1200001	1250000	0	0	460
Chr1	26	1250001	1300000	0	0	460
Chr1	27	1300001	1350000	0	0	460
Chr1	28	1350001	1400000	0	0	460
Chr1	29	1400001	1450000	0	0	460
Chr1	30	1450001	1500000	0	0	460
Chr1	31	1500001	1550000	0	0	460
Chr1	32	1550001	1600000	0	0	460
Chr1	33	1600001	1650000	0	0	460
Chr1	34	1650001	1700000	0	0	460
Chr1	35	1700001	1750000	0	0	460
Chr1	36	1750001	1800000	0	0	460
Chr1	37	1800001	1850000	0	0	460
Chr1	38	1850001	1900000	1	4.35	460
Chr1	39	1900001	1950000	0	0	460
Chr1	40	1950001	2000000	0	0	460
Chr1	41	2000001	2050000	0	0	460
Chr1	42	2050001	2100000	0	0	460
Chr1	43	2100001	2150000	0	0	460
Chr1	44	2150001	2200000	0	0	460
Chr1	45	2200001	2250000	0	0	460
Chr1	46	2250001	2300000	0	0	460
Chr1	47	2300001	2350000	0	0	460
Chr1	48	2350001	2400000	1	4.35	460
Chr1	49	2400001	2450000	1	4.35	460
Chr1	50	2450001	2500000	0	0	460
Chr1	51	2500001	2550000	0	0	460
Chr1	52	2550001	2600000	0	0	460
Chr1	53	2600001	2650000	0	0	460
Chr1	54	2650001	2700000	0	0	460
Chr1	55	2700001	2750000	0	0	460
Chr1	56	2750001	2800000	0	0	460
Chr1	57	2800001	2850000	0	0	460
Chr1	58	2850001	2900000	0	0	460
Chr1	59	2900001	2950000	0	0	460
Chr1	60	2950001	3000000	1	4.35	460
Chr1	61	3000001	3050000	1	4.35	460
Chr1	62	3050001	3100000	0	0	460
Chr1	63	3100001	3150000	0	0	460
Chr1	64	3150001	3200000	0	0	460
Chr1	65	3200001	3250000	0	0	460
Chr1	66	3250001	3300000	0	0	460
Chr1	67	3300001	3350000	0	0	460
Chr1	68	3350001	3400000	0	0	460
Chr1	69	3400001	3450000	0	0	460
Chr1	70	3450001	3500000	0	0	460
Chr1	71	3500001	3550000	2	8.7	460
Chr1	72	3550001	3600000	0	0	460
Chr1	73	3600001	3650000	0	0	460
Chr1	74	3650001	3700000	0	0	460
Chr1	75	3700001	3750000	0	0	460
Chr1	76	3750001	3800000	0	0	460
Chr1	77	3800001	3850000	0	0	460
Chr1	78	3850001	3900000	0	0	460
Chr1	79	3900001	3950000	0	0	460
Chr1	80	3950001	4000000	0	0	460
Chr1	81	4000001	4050000	0	0	460
Chr1	82	4050001	4100000	1	4.35	460
Chr1	83	4100001	4150000	1	4.35	460
Chr1	84	4150001	4200000	0	0	460
Chr1	85	4200001	4250000	1	4.35	460
Chr1	86	4250001	4300000	1	4.35	460
Chr1	87	4300001	4350000	1	4.35	460
Chr1	88	4350001	4400000	1	4.35	460
Chr1	89	4400001	4450000	1	4.35	460
Chr1	90	4450001	4500000	0	0	460
Chr1	91	4500001	4550000	0	0	460
Chr1	92	4550001	4600000	0	0	460
Chr1	93	4600001	4650000	0	0	460
Chr1	94	4650001	4700000	0	0	460
Chr1	95	4700001	4750000	1	4.35	460
Chr1	96	4750001	4800000	0	0	460
Chr1	97	4800001	4850000	0	0	460
Chr1	98	4850001	4900000	0	0	460
Chr1	99	4900001	4950000	0	0	460
Chr1	100	4950001	5000000	0	0	460
Chr1	101	5000001	5050000	0	0	460
Chr1	102	5050001	5100000	0	0	460
Chr1	103	5100001	5150000	0	0	460
Chr1	104	5150001	5200000	0	0	460
Chr1	105	5200001	5250000	0	0	460
Chr1	106	5250001	5300000	0	0	460
Chr1	107	5300001	5350000	0	0	460
Chr1	108	5350001	5400000	2	8.7	460
Chr1	109	5400001	5450000	0	0	460
Chr1	110	5450001	5500000	0	0	460
Chr1	111	5500001	5550000	0	0	460
Chr1	112	5550001	5600000	0	0	460
Chr1	113	5600001	5650000	0	0	460
Chr1	114	5650001	5700000	0	0	460
Chr1	115	5700001	5750000	0	0	460
Chr1	116	5750001	5800000	0	0	460
Chr1	117	5800001	5850000	0	0	460
Chr1	118	5850001	5900000	0	0	460
Chr1	119	5900001	5950000	0	0	460
Chr1	120	5950001	6000000	0	0	460
Chr1	121	6000001	6050000	0	0	460
Chr1	122	6050001	6100000	0	0	460
Chr1	123	6100001	6150000	0	0	460
Chr1	124	6150001	6200000	0	0	460
Chr1	125	6200001	6250000	0	0	460
Chr1	126	6250001	6300000	0	0	460
Chr1	127	6300001	6350000	0	0	460
Chr1	128	6350001	6400000	0	0	460
Chr1	129	6400001	6450000	0	0	460
Chr1	130	6450001	6500000	0	0	460
Chr1	131	6500001	6550000	0	0	460
Chr1	132	6550001	6600000	0	0	460
Chr1	133	6600001	6650000	1	4.35	460
Chr1	134	6650001	6700000	2	8.7	460
Chr1	135	6700001	6750000	0	0	460
Chr1	136	6750001	6800000	0	0	460
Chr1	137	6800001	6850000	1	4.35	460
Chr1	138	6850001	6900000	1	4.35	460
Chr1	139	6900001	6950000	0	0	460
Chr1	140	6950001	7000000	1	4.35	460
Chr1	141	7000001	7050000	1	4.35	460
Chr1	142	7050001	7100000	0	0	460
Chr1	143	7100001	7150000	0	0	460
Chr1	144	7150001	7200000	0	0	460
Chr1	145	7200001	7250000	0	0	460
Chr1	146	7250001	7300000	0	0	460
Chr1	147	7300001	7350000	0	0	460
Chr1	148	7350001	7400000	2	8.7	460
Chr1	149	7400001	7450000	0	0	460
Chr1	150	7450001	7500000	2	8.7	460
Chr1	151	7500001	7550000	1	4.35	460
Chr1	152	7550001	7600000	1	4.35	460
Chr1	153	7600001	7650000	0	0	460
Chr1	154	7650001	7700000	0	0	460
Chr1	155	7700001	7750000	1	4.35	460
Chr1	156	7750001	7800000	0	0	460
Chr1	157	7800001	7850000	0	0	460
Chr1	158	7850001	7900000	0	0	460
Chr1	159	7900001	7950000	1	4.35	460
Chr1	160	7950001	8000000	1	4.35	460
Chr1	161	8000001	8050000	3	13.04	460
Chr1	162	8050001	8100000	1	4.35	460
Chr1	163	8100001	8150000	0	0	460
Chr1	164	8150001	8200000	0	0	460
Chr1	165	8200001	8250000	1	4.35	460
Chr1	166	8250001	8300000	0	0	460
Chr1	167	8300001	8350000	3	13.04	460
Chr1	168	8350001	8400000	0	0	460
Chr1	169	8400001	8450000	2	8.7	460
Chr1	170	8450001	8500000	0	0	460
Chr1	171	8500001	8550000	0	0	460
Chr1	172	8550001	8600000	0	0	460
Chr1	173	8600001	8650000	0	0	460
Chr1	174	8650001	8700000	0	0	460
Chr1	175	8700001	8750000	0	0	460
Chr1	176	8750001	8800000	0	0	460
Chr1	177	8800001	8850000	0	0	460
Chr1	178	8850001	8900000	1	4.35	460
Chr1	179	8900001	8950000	1	4.35	460
Chr1	180	8950001	9000000	0	0	460
Chr1	181	9000001	9050000	1	4.35	460
Chr1	182	9050001	9100000	1	4.35	460
Chr1	183	9100001	9150000	0	0	460
Chr1	184	9150001	9200000	0	0	460
Chr1	185	9200001	9250000	0	0	460
Chr1	186	9250001	9300000	1	4.35	460
Chr1	187	9300001	9350000	5	21.74	460
Chr1	188	9350001	9400000	0	0	460
Chr1	189	9400001	9450000	0	0	460
Chr1	190	9450001	9500000	1	4.35	460
Chr1	191	9500001	9550000	0	0	460
Chr1	192	9550001	9600000	0	0	460
Chr1	193	9600001	9650000	1	4.35	460
Chr1	194	9650001	9700000	0	0	460
Chr1	195	9700001	9750000	1	4.35	460
Chr1	196	9750001	9800000	0	0	460
Chr1	197	9800001	9850000	2	8.7	460
Chr1	198	9850001	9900000	0	0	460
Chr1	199	9900001	9950000	2	8.7	460
Chr1	200	9950001	10000000	2	8.7	460
Chr1	201	10000001	10050000	1	4.35	460
Chr1	202	10050001	10100000	1	4.35	460
Chr1	203	10100001	10150000	0	0	460
Chr1	204	10150001	10200000	1	4.35	460
Chr1	205	10200001	10250000	0	0	460
Chr1	206	10250001	10300000	1	4.35	460
Chr1	207	10300001	10350000	1	4.35	460
Chr1	208	10350001	10400000	0	0	460
Chr1	209	10400001	10450000	2	8.7	460
Chr1	210	10450001	10500000	1	4.35	460
Chr1	211	10500001	10550000	1	4.35	460
Chr1	212	10550001	10600000	0	0	460
Chr1	213	10600001	10650000	1	4.35	460
Chr1	214	10650001	10700000	2	8.7	460
Chr1	215	10700001	10750000	1	4.35	460
Chr1	216	10750001	10800000	0	0	460
Chr1	217	10800001	10850000	0	0	460
Chr1	218	10850001	10900000	1	4.35	460
Chr1	219	10900001	10950000	1	4.35	460
Chr1	220	10950001	11000000	1	4.35	460
Chr1	221	11000001	11050000	0	0	460
Chr1	222	11050001	11100000	0	0	460
Chr1	223	11100001	11150000	2	8.7	460
Chr1	224	11150001	11200000	0	0	460
Chr1	225	11200001	11250000	0	0	460
Chr1	226	11250001	11300000	0	0	460
Chr1	227	11300001	11350000	2	8.7	460
Chr1	228	11350001	11400000	0	0	460
Chr1	229	11400001	11450000	0	0	460
Chr1	230	11450001	11500000	0	0	460
Chr1	231	11500001	11550000	0	0	460
Chr1	232	11550001	11600000	0	0	460
Chr1	233	11600001	11650000	0	0	460
Chr1	234	11650001	11700000	0	0	460
Chr1	235	11700001	11750000	2	8.7	460
Chr1	236	11750001	11800000	1	4.35	460
Chr1	237	11800001	11850000	2	8.7	460
Chr1	238	11850001	11900000	2	8.7	460
Chr1	239	11900001	11950000	2	8.7	460
Chr1	240	11950001	12000000	0	0	460
Chr1	241	12000001	12050000	0	0	460
Chr1	242	12050001	12100000	1	4.35	460
Chr1	243	12100001	12150000	0	0	460
Chr1	244	12150001	12200000	0	0	460
Chr1	245	12200001	12250000	0	0	460
Chr1	246	12250001	12300000	0	0	460
Chr1	247	12300001	12350000	0	0	460
Chr1	248	12350001	12400000	0	0	460
Chr1	249	12400001	12450000	0	0	460
Chr1	250	12450001	12500000	1	4.35	460
Chr1	251	12500001	12550000	4	17.39	460
Chr1	252	12550001	12600000	1	4.35	460
Chr1	253	12600001	12650000	0	0	460
Chr1	254	12650001	12700000	2	8.7	460
Chr1	255	12700001	12750000	1	4.35	460
Chr1	256	12750001	12800000	0	0	460
Chr1	257	12800001	12850000	1	4.35	460
Chr1	258	12850001	12900000	2	8.7	460
Chr1	259	12900001	12950000	0	0	460
Chr1	260	12950001	13000000	1	4.35	460
Chr1	261	13000001	13050000	3	13.04	460
Chr1	262	13050001	13100000	5	21.74	460
Chr1	263	13100001	13150000	0	0	460
Chr1	264	13150001	13200000	2	8.7	460
Chr1	265	13200001	13250000	0	0	460
Chr1	266	13250001	13300000	1	4.35	460
Chr1	267	13300001	13350000	2	8.7	460
Chr1	268	13350001	13400000	0	0	460
Chr1	269	13400001	13450000	1	4.35	460
Chr1	270	13450001	13500000	2	8.7	460
Chr1	271	13500001	13550000	0	0	460
Chr1	272	13550001	13600000	1	4.35	460
Chr1	273	13600001	13650000	0	0	460
Chr1	274	13650001	13700000	1	4.35	460
Chr1	275	13700001	13750000	1	4.35	460
Chr1	276	13750001	13800000	0	0	460
Chr1	277	13800001	13850000	0	0	460
Chr1	278	13850001	13900000	0	0	460
Chr1	279	13900001	13950000	0	0	460
Chr1	280	13950001	14000000	0	0	460
Chr1	281	14000001	14050000	0	0	460
Chr1	282	14050001	14100000	0	0	460
Chr1	283	14100001	14150000	0	0	460
Chr1	284	14150001	14200000	1	4.35	460
Chr1	285	14200001	14250000	0	0	460
Chr1	286	14250001	14300000	0	0	460
Chr1	287	14300001	14350000	0	0	460
Chr1	288	14350001	14400000	0	0	460
Chr1	289	14400001	14450000	0	0	460
Chr1	290	14450001	14500000	0	0	460
Chr1	291	14500001	14550000	0	0	460
Chr1	292	14550001	14600000	0	0	460
Chr1	293	14600001	14650000	0	0	460
Chr1	294	14650001	14700000	0	0	460
Chr1	295	14700001	14750000	0	0	460
Chr1	296	14750001	14800000	0	0	460
Chr1	297	14800001	14850000	0	0	460
Chr1	298	14850001	14900000	0	0	460
Chr1	299	14900001	14950000	0	0	460
Chr1	300	14950001	15000000	0	0	460
Chr1	301	15000001	15050000	0	0	460
Chr1	302	15050001	15100000	0	0	460
Chr1	303	15100001	15150000	0	0	460
Chr1	304	15150001	15200000	0	0	460
Chr1	305	15200001	15250000	0	0	460
Chr1	306	15250001	15300000	0	0	460
Chr1	307	15300001	15350000	0	0	460
Chr1	308	15350001	15400000	0	0	460
Chr1	309	15400001	15450000	0	0	460
Chr1	310	15450001	15500000	0	0	460
Chr1	311	15500001	15550000	0	0	460
Chr1	312	15550001	15600000	0	0	460
Chr1	313	15600001	15650000	1	4.35	460
Chr1	314	15650001	15700000	0	0	460
Chr1	315	15700001	15750000	0	0	460
Chr1	316	15750001	15800000	0	0	460
Chr1	317	15800001	15850000	0	0	460
Chr1	318	15850001	15900000	0	0	460
Chr1	319	15900001	15950000	1	4.35	460
Chr1	320	15950001	16000000	0	0	460
Chr1	321	16000001	16050000	0	0	460
Chr1	322	16050001	16100000	0	0	460
Chr1	323	16100001	16150000	3	13.04	460
Chr1	324	16150001	16200000	1	4.35	460
Chr1	325	16200001	16250000	0	0	460
Chr1	326	16250001	16300000	0	0	460
Chr1	327	16300001	16350000	0	0	460
Chr1	328	16350001	16400000	0	0	460
Chr1	329	16400001	16450000	0	0	460
Chr1	330	16450001	16500000	2	8.7	460
Chr1	331	16500001	16550000	1	4.35	460
Chr1	332	16550001	16600000	1	4.35	460
Chr1	333	16600001	16650000	1	4.35	460
Chr1	334	16650001	16700000	0	0	460
Chr1	335	16700001	16750000	0	0	460
Chr1	336	16750001	16800000	1	4.35	460
Chr1	337	16800001	16850000	1	4.35	460
Chr1	338	16850001	16900000	3	13.04	460
Chr1	339	16900001	16950000	4	17.39	460
Chr1	340	16950001	17000000	1	4.35	460
Chr1	341	17000001	17050000	0	0	460
Chr1	342	17050001	17100000	1	4.35	460
Chr1	343	17100001	17150000	4	17.39	460
Chr1	344	17150001	17200000	6	26.09	460
Chr1	345	17200001	17250000	4	17.39	460
Chr1	346	17250001	17300000	3	13.04	460
Chr1	347	17300001	17350000	4	17.39	460
Chr1	348	17350001	17400000	2	8.7	460
Chr1	349	17400001	17450000	1	4.35	460
Chr1	350	17450001	17500000	0	0	460
Chr1	351	17500001	17550000	0	0	460
Chr1	352	17550001	17600000	0	0	460
Chr1	353	17600001	17650000	1	4.35	460
Chr1	354	17650001	17700000	1	4.35	460
Chr1	355	17700001	17750000	2	8.7	460
Chr1	356	17750001	17800000	0	0	460
Chr1	357	17800001	17850000	0	0	460
Chr1	358	17850001	17900000	0	0	460
Chr1	359	17900001	17950000	1	4.35	460
Chr1	360	17950001	18000000	0	0	460
Chr1	361	18000001	18050000	0	0	460
Chr1	362	18050001	18100000	1	4.35	460
Chr1	363	18100001	18150000	0	0	460
Chr1	364	18150001	18200000	0	0	460
Chr1	365	18200001	18250000	1	4.35	460
Chr1	366	18250001	18300000	0	0	460
Chr1	367	18300001	18350000	0	0	460
Chr1	368	18350001	18400000	1	4.35	460
Chr1	369	18400001	18450000	0	0	460
Chr1	370	18450001	18500000	1	4.35	460
Chr1	371	18500001	18550000	0	0	460
Chr1	372	18550001	18600000	0	0	460
Chr1	373	18600001	18650000	0	0	460
Chr1	374	18650001	18700000	0	0	460
Chr1	375	18700001	18750000	0	0	460
Chr1	376	18750001	18800000	0	0	460
Chr1	377	18800001	18850000	0	0	460
Chr1	378	18850001	18900000	0	0	460
Chr1	379	18900001	18950000	0	0	460
Chr1	380	18950001	19000000	0	0	460
Chr1	381	19000001	19050000	1	4.35	460
Chr1	382	19050001	19100000	0	0	460
Chr1	383	19100001	19150000	0	0	460
Chr1	384	19150001	19200000	0	0	460
Chr1	385	19200001	19250000	0	0	460
Chr1	386	19250001	19300000	0	0	460
Chr1	387	19300001	19350000	0	0	460
Chr1	388	19350001	19400000	0	0	460
Chr1	389	19400001	19450000	0	0	460
Chr1	390	19450001	19500000	0	0	460
Chr1	391	19500001	19550000	0	0	460
Chr1	392	19550001	19600000	1	4.35	460
Chr1	393	19600001	19650000	0	0	460
Chr1	394	19650001	19700000	1	4.35	460
Chr1	395	19700001	19750000	0	0	460
Chr1	396	19750001	19800000	0	0	460
Chr1	397	19800001	19850000	1	4.35	460
Chr1	398	19850001	19900000	0	0	460
Chr1	399	19900001	19950000	0	0	460
Chr1	400	19950001	20000000	2	8.7	460
Chr1	401	20000001	20050000	1	4.35	460
Chr1	402	20050001	20100000	0	0	460
Chr1	403	20100001	20150000	0	0	460
Chr1	404	20150001	20200000	2	8.7	460
Chr1	405	20200001	20250000	1	4.35	460
Chr1	406	20250001	20300000	0	0	460
Chr1	407	20300001	20350000	0	0	460
Chr1	408	20350001	20400000	0	0	460
Chr1	409	20400001	20450000	1	4.35	460
Chr1	410	20450001	20500000	0	0	460
Chr1	411	20500001	20550000	0	0	460
Chr1	412	20550001	20600000	1	4.35	460
Chr1	413	20600001	20650000	1	4.35	460
Chr1	414	20650001	20700000	1	4.35	460
Chr1	415	20700001	20750000	0	0	460
Chr1	416	20750001	20800000	0	0	460
Chr1	417	20800001	20850000	0	0	460
Chr1	418	20850001	20900000	0	0	460
Chr1	419	20900001	20950000	1	4.35	460
Chr1	420	20950001	21000000	0	0	460
Chr1	421	21000001	21050000	0	0	460
Chr1	422	21050001	21100000	0	0	460
Chr1	423	21100001	21150000	0	0	460
Chr1	424	21150001	21200000	0	0	460
Chr1	425	21200001	21250000	0	0	460
Chr1	426	21250001	21300000	1	4.35	460
Chr1	427	21300001	21350000	0	0	460
Chr1	428	21350001	21400000	0	0	460
Chr1	429	21400001	21450000	0	0	460
Chr1	430	21450001	21500000	0	0	460
Chr1	431	21500001	21550000	1	4.35	460
Chr1	432	21550001	21600000	0	0	460
Chr1	433	21600001	21650000	0	0	460
Chr1	434	21650001	21700000	0	0	460
Chr1	435	21700001	21750000	0	0	460
Chr1	436	21750001	21800000	0	0	460
Chr1	437	21800001	21850000	1	4.35	460
Chr1	438	21850001	21900000	1	4.35	460
Chr1	439	21900001	21950000	0	0	460
Chr1	440	21950001	22000000	0	0	460
Chr1	441	22000001	22050000	0	0	460
Chr1	442	22050001	22100000	0	0	460
Chr1	443	22100001	22150000	0	0	460
Chr1	444	22150001	22200000	0	0	460
Chr1	445	22200001	22250000	0	0	460
Chr1	446	22250001	22300000	1	4.35	460
Chr1	447	22300001	22350000	0	0	460
Chr1	448	22350001	22400000	0	0	460
Chr1	449	22400001	22450000	0	0	460
Chr1	450	22450001	22500000	0	0	460
Chr1	451	22500001	22550000	0	0	460
Chr1	452	22550001	22600000	0	0	460
Chr1	453	22600001	22650000	1	4.35	460
Chr1	454	22650001	22700000	1	4.35	460
Chr1	455	22700001	22750000	0	0	460
Chr1	456	22750001	22800000	0	0	460
Chr1	457	22800001	22850000	1	4.35	460
Chr1	458	22850001	22900000	1	4.35	460
Chr1	459	22900001	22950000	3	13.04	460
Chr1	460	22950001	23000000	1	4.35	460
Chr1	461	23000001	23050000	0	0	460
Chr1	462	23050001	23100000	0	0	460
Chr1	463	23100001	23150000	0	0	460
Chr1	464	23150001	23200000	0	0	460
Chr1	465	23200001	23250000	1	4.35	460
Chr1	466	23250001	23300000	2	8.7	460
Chr1	467	23300001	23350000	1	4.35	460
Chr1	468	23350001	23400000	0	0	460
Chr1	469	23400001	23450000	2	8.7	460
Chr1	470	23450001	23500000	0	0	460
Chr1	471	23500001	23550000	0	0	460
Chr1	472	23550001	23600000	1	4.35	460
Chr1	473	23600001	23650000	1	4.35	460
Chr1	474	23650001	23700000	0	0	460
Chr1	475	23700001	23750000	0	0	460
Chr1	476	23750001	23800000	2	8.7	460
Chr1	477	23800001	23850000	0	0	460
Chr1	478	23850001	23900000	0	0	460
Chr1	479	23900001	23950000	0	0	460
Chr1	480	23950001	24000000	0	0	460
Chr1	481	24000001	24050000	0	0	460
Chr1	482	24050001	24100000	0	0	460
Chr1	483	24100001	24150000	0	0	460
Chr1	484	24150001	24200000	0	0	460
Chr1	485	24200001	24250000	0	0	460
Chr1	486	24250001	24300000	0	0	460
Chr1	487	24300001	24350000	0	0	460
Chr1	488	24350001	24400000	0	0	460
Chr1	489	24400001	24450000	0	0	460
Chr1	490	24450001	24500000	0	0	460
Chr1	491	24500001	24550000	1	4.35	460
Chr1	492	24550001	24600000	0	0	460
Chr1	493	24600001	24650000	1	4.35	460
Chr1	494	24650001	24700000	2	8.7	460
Chr1	495	24700001	24750000	0	0	460
Chr1	496	24750001	24800000	0	0	460
Chr1	497	24800001	24850000	0	0	460
Chr1	498	24850001	24900000	2	8.7	460
Chr1	499	24900001	24950000	2	8.7	460
Chr1	500	24950001	25000000	0	0	460
Chr1	501	25000001	25050000	1	4.35	460
Chr1	502	25050001	25100000	1	4.35	460
Chr1	503	25100001	25150000	0	0	460
Chr1	504	25150001	25200000	0	0	460
Chr1	505	25200001	25250000	2	8.7	460
Chr1	506	25250001	25300000	0	0	460
Chr1	507	25300001	25350000	0	0	460
Chr1	508	25350001	25400000	2	8.7	460
Chr1	509	25400001	25450000	0	0	460
Chr1	510	25450001	25500000	1	4.35	460
Chr1	511	25500001	25550000	0	0	460
Chr1	512	25550001	25600000	1	4.35	460
Chr1	513	25600001	25650000	0	0	460
Chr1	514	25650001	25700000	0	0	460
Chr1	515	25700001	25750000	1	4.35	460
Chr1	516	25750001	25800000	0	0	460
Chr1	517	25800001	25850000	0	0	460
Chr1	518	25850001	25900000	0	0	460
Chr1	519	25900001	25950000	0	0	460
Chr1	520	25950001	26000000	1	4.35	460
Chr1	521	26000001	26050000	0	0	460
Chr1	522	26050001	26100000	1	4.35	460
Chr1	523	26100001	26150000	2	8.7	460
Chr1	524	26150001	26200000	0	0	460
Chr1	525	26200001	26250000	0	0	460
Chr1	526	26250001	26300000	2	8.7	460
Chr1	527	26300001	26350000	0	0	460
Chr1	528	26350001	26400000	0	0	460
Chr1	529	26400001	26450000	1	4.35	460
Chr1	530	26450001	26500000	0	0	460
Chr1	531	26500001	26550000	1	4.35	460
Chr1	532	26550001	26600000	0	0	460
Chr1	533	26600001	26650000	4	17.39	460
Chr1	534	26650001	26700000	0	0	460
Chr1	535	26700001	26750000	0	0	460
Chr1	536	26750001	26800000	1	4.35	460
Chr1	537	26800001	26850000	0	0	460
Chr1	538	26850001	26900000	0	0	460
Chr1	539	26900001	26950000	0	0	460
Chr1	540	26950001	27000000	0	0	460
Chr1	541	27000001	27050000	0	0	460
Chr1	542	27050001	27100000	1	4.35	460
Chr1	543	27100001	27150000	0	0	460
Chr1	544	27150001	27200000	0	0	460
Chr1	545	27200001	27250000	0	0	460
Chr1	546	27250001	27300000	0	0	460
Chr1	547	27300001	27350000	0	0	460
Chr1	548	27350001	27400000	0	0	460
Chr1	549	27400001	27450000	0	0	460
Chr1	550	27450001	27500000	0	0	460
Chr1	551	27500001	27550000	0	0	460
Chr1	552	27550001	27600000	0	0	460
Chr1	553	27600001	27650000	0	0	460
Chr1	554	27650001	27700000	0	0	460
Chr1	555	27700001	27750000	0	0	460
Chr1	556	27750001	27800000	0	0	460
Chr1	557	27800001	27850000	0	0	460
Chr1	558	27850001	27900000	0	0	460
Chr1	559	27900001	27950000	0	0	460
Chr1	560	27950001	28000000	0	0	460
Chr1	561	28000001	28050000	0	0	460
Chr1	562	28050001	28100000	1	4.35	460
Chr1	563	28100001	28150000	1	4.35	460
Chr1	564	28150001	28200000	0	0	460
Chr1	565	28200001	28250000	0	0	460
Chr1	566	28250001	28300000	0	0	460
Chr1	567	28300001	28350000	0	0	460
Chr1	568	28350001	28400000	0	0	460
Chr1	569	28400001	28450000	0	0	460
Chr1	570	28450001	28500000	1	4.35	460
Chr1	571	28500001	28550000	0	0	460
Chr1	572	28550001	28600000	0	0	460
Chr1	573	28600001	28650000	0	0	460
Chr1	574	28650001	28700000	0	0	460
Chr1	575	28700001	28750000	0	0	460
Chr1	576	28750001	28800000	0	0	460
Chr1	577	28800001	28850000	0	0	460
Chr1	578	28850001	28900000	0	0	460
Chr1	579	28900001	28950000	0	0	460
Chr1	580	28950001	29000000	0	0	460
Chr1	581	29000001	29050000	0	0	460
Chr1	582	29050001	29100000	0	0	460
Chr1	583	29100001	29150000	0	0	460
Chr1	584	29150001	29200000	0	0	460
Chr1	585	29200001	29250000	0	0	460
Chr1	586	29250001	29300000	0	0	460
Chr1	587	29300001	29350000	0	0	460
Chr1	588	29350001	29400000	1	4.35	460
Chr1	589	29400001	29450000	0	0	460
Chr1	590	29450001	29500000	1	4.35	460
Chr1	591	29500001	29550000	0	0	460
Chr1	592	29550001	29600000	0	0	460
Chr1	593	29600001	29650000	0	0	460
Chr1	594	29650001	29700000	0	0	460
Chr1	595	29700001	29750000	0	0	460
Chr1	596	29750001	29800000	1	4.35	460
Chr1	597	29800001	29850000	1	4.35	460
Chr1	598	29850001	29900000	0	0	460
Chr1	599	29900001	29950000	0	0	460
Chr1	600	29950001	30000000	0	0	460
Chr1	601	30000001	30050000	0	0	460
Chr1	602	30050001	30100000	0	0	460
Chr1	603	30100001	30150000	0	0	460
Chr1	604	30150001	30200000	0	0	460
Chr1	605	30200001	30250000	1	4.35	460
Chr1	606	30250001	30300000	1	4.35	460
Chr1	607	30300001	30350000	0	0	460
Chr1	608	30350001	30400000	0	0	460
Chr1	609	30400001	30427671	0	0	460
Chr2	1	1	50000	0	0	460
Chr2	2	50001	100000	0	0	460
Chr2	3	100001	150000	2	8.7	460
Chr2	4	150001	200000	1	4.35	460
Chr2	5	200001	250000	0	0	460
Chr2	6	250001	300000	1	4.35	460
Chr2	7	300001	350000	1	4.35	460
Chr2	8	350001	400000	9	39.13	460
Chr2	9	400001	450000	4	17.39	460
Chr2	10	450001	500000	1	4.35	460
Chr2	11	500001	550000	4	17.39	460
Chr2	12	550001	600000	2	8.7	460
Chr2	13	600001	650000	4	17.39	460
Chr2	14	650001	700000	2	8.7	460
Chr2	15	700001	750000	1	4.35	460
Chr2	16	750001	800000	1	4.35	460
Chr2	17	800001	850000	2	8.7	460
Chr2	18	850001	900000	0	0	460
Chr2	19	900001	950000	1	4.35	460
Chr2	20	950001	1000000	3	13.04	460
Chr2	21	1000001	1050000	3	13.04	460
Chr2	22	1050001	1100000	2	8.7	460
Chr2	23	1100001	1150000	4	17.39	460
Chr2	24	1150001	1200000	1	4.35	460
Chr2	25	1200001	1250000	1	4.35	460
Chr2	26	1250001	1300000	0	0	460
Chr2	27	1300001	1350000	0	0	460
Chr2	28	1350001	1400000	0	0	460
Chr2	29	1400001	1450000	1	4.35	460
Chr2	30	1450001	1500000	0	0	460
Chr2	31	1500001	1550000	1	4.35	460
Chr2	32	1550001	1600000	2	8.7	460
Chr2	33	1600001	1650000	3	13.04	460
Chr2	34	1650001	1700000	2	8.7	460
Chr2	35	1700001	1750000	1	4.35	460
Chr2	36	1750001	1800000	0	0	460
Chr2	37	1800001	1850000	1	4.35	460
Chr2	38	1850001	1900000	1	4.35	460
Chr2	39	1900001	1950000	2	8.7	460
Chr2	40	1950001	2000000	0	0	460
Chr2	41	2000001	2050000	0	0	460
Chr2	42	2050001	2100000	0	0	460
Chr2	43	2100001	2150000	2	8.7	460
Chr2	44	2150001	2200000	4	17.39	460
Chr2	45	2200001	2250000	0	0	460
Chr2	46	2250001	2300000	7	30.43	460
Chr2	47	2300001	2350000	2	8.7	460
Chr2	48	2350001	2400000	0	0	460
Chr2	49	2400001	2450000	0	0	460
Chr2	50	2450001	2500000	0	0	460
Chr2	51	2500001	2550000	3	13.04	460
Chr2	52	2550001	2600000	1	4.35	460
Chr2	53	2600001	2650000	1	4.35	460
Chr2	54	2650001	2700000	0	0	460
Chr2	55	2700001	2750000	1	4.35	460
Chr2	56	2750001	2800000	0	0	460
Chr2	57	2800001	2850000	0	0	460
Chr2	58	2850001	2900000	2	8.7	460
Chr2	59	2900001	2950000	0	0	460
Chr2	60	2950001	3000000	2	8.7	460
Chr2	61	3000001	3050000	0	0	460
Chr2	62	3050001	3100000	0	0	460
Chr2	63	3100001	3150000	0	0	460
Chr2	64	3150001	3200000	0	0	460
Chr2	65	3200001	3250000	0	0	460
Chr2	66	3250001	3300000	0	0	460
Chr2	67	3300001	3350000	0	0	460
Chr2	68	3350001	3400000	0	0	460
Chr2	69	3400001	3450000	0	0	460
Chr2	70	3450001	3500000	0	0	460
Chr2	71	3500001	3550000	0	0	460
Chr2	72	3550001	3600000	0	0	460
Chr2	73	3600001	3650000	0	0	460
Chr2	74	3650001	3700000	0	0	460
Chr2	75	3700001	3750000	0	0	460
Chr2	76	3750001	3800000	0	0	460
Chr2	77	3800001	3850000	0	0	460
Chr2	78	3850001	3900000	0	0	460
Chr2	79	3900001	3950000	0	0	460
Chr2	80	3950001	4000000	0	0	460
Chr2	81	4000001	4050000	0	0	460
Chr2	82	4050001	4100000	0	0	460
Chr2	83	4100001	4150000	0	0	460
Chr2	84	4150001	4200000	0	0	460
Chr2	85	4200001	4250000	0	0	460
Chr2	86	4250001	4300000	0	0	460
Chr2	87	4300001	4350000	0	0	460
Chr2	88	4350001	4400000	0	0	460
Chr2	89	4400001	4450000	0	0	460
Chr2	90	4450001	4500000	0	0	460
Chr2	91	4500001	4550000	0	0	460
Chr2	92	4550001	4600000	0	0	460
Chr2	93	4600001	4650000	0	0	460
Chr2	94	4650001	4700000	0	0	460
Chr2	95	4700001	4750000	0	0	460
Chr2	96	4750001	4800000	0	0	460
Chr2	97	4800001	4850000	1	4.35	460
Chr2	98	4850001	4900000	0	0	460
Chr2	99	4900001	4950000	0	0	460
Chr2	100	4950001	5000000	0	0	460
Chr2	101	5000001	5050000	0	0	460
Chr2	102	5050001	5100000	0	0	460
Chr2	103	5100001	5150000	1	4.35	460
Chr2	104	5150001	5200000	0	0	460
Chr2	105	5200001	5250000	0	0	460
Chr2	106	5250001	5300000	0	0	460
Chr2	107	5300001	5350000	0	0	460
Chr2	108	5350001	5400000	0	0	460
Chr2	109	5400001	5450000	0	0	460
Chr2	110	5450001	5500000	0	0	460
Chr2	111	5500001	5550000	2	8.7	460
Chr2	112	5550001	5600000	0	0	460
Chr2	113	5600001	5650000	1	4.35	460
Chr2	114	5650001	5700000	2	8.7	460
Chr2	115	5700001	5750000	0	0	460
Chr2	116	5750001	5800000	0	0	460
Chr2	117	5800001	5850000	0	0	460
Chr2	118	5850001	5900000	0	0	460
Chr2	119	5900001	5950000	0	0	460
Chr2	120	5950001	6000000	0	0	460
Chr2	121	6000001	6050000	3	13.04	460
Chr2	122	6050001	6100000	1	4.35	460
Chr2	123	6100001	6150000	6	26.09	460
Chr2	124	6150001	6200000	0	0	460
Chr2	125	6200001	6250000	3	13.04	460
Chr2	126	6250001	6300000	2	8.7	460
Chr2	127	6300001	6350000	1	4.35	460
Chr2	128	6350001	6400000	2	8.7	460
Chr2	129	6400001	6450000	1	4.35	460
Chr2	130	6450001	6500000	0	0	460
Chr2	131	6500001	6550000	0	0	460
Chr2	132	6550001	6600000	0	0	460
Chr2	133	6600001	6650000	1	4.35	460
Chr2	134	6650001	6700000	1	4.35	460
Chr2	135	6700001	6750000	2	8.7	460
Chr2	136	6750001	6800000	6	26.09	460
Chr2	137	6800001	6850000	4	17.39	460
Chr2	138	6850001	6900000	1	4.35	460
Chr2	139	6900001	6950000	0	0	460
Chr2	140	6950001	7000000	2	8.7	460
Chr2	141	7000001	7050000	1	4.35	460
Chr2	142	7050001	7100000	2	8.7	460
Chr2	143	7100001	7150000	2	8.7	460
Chr2	144	7150001	7200000	1	4.35	460
Chr2	145	7200001	7250000	2	8.7	460
Chr2	146	7250001	7300000	2	8.7	460
Chr2	147	7300001	7350000	0	0	460
Chr2	148	7350001	7400000	1	4.35	460
Chr2	149	7400001	7450000	1	4.35	460
Chr2	150	7450001	7500000	1	4.35	460
Chr2	151	7500001	7550000	0	0	460
Chr2	152	7550001	7600000	0	0	460
Chr2	153	7600001	7650000	0	0	460
Chr2	154	7650001	7700000	0	0	460
Chr2	155	7700001	7750000	1	4.35	460
Chr2	156	7750001	7800000	1	4.35	460
Chr2	157	7800001	7850000	1	4.35	460
Chr2	158	7850001	7900000	0	0	460
Chr2	159	7900001	7950000	1	4.35	460
Chr2	160	7950001	8000000	0	0	460
Chr2	161	8000001	8050000	0	0	460
Chr2	162	8050001	8100000	0	0	460
Chr2	163	8100001	8150000	0	0	460
Chr2	164	8150001	8200000	1	4.35	460
Chr2	165	8200001	8250000	2	8.7	460
Chr2	166	8250001	8300000	2	8.7	460
Chr2	167	8300001	8350000	0	0	460
Chr2	168	8350001	8400000	1	4.35	460
Chr2	169	8400001	8450000	1	4.35	460
Chr2	170	8450001	8500000	0	0	460
Chr2	171	8500001	8550000	0	0	460
Chr2	172	8550001	8600000	0	0	460
Chr2	173	8600001	8650000	0	0	460
Chr2	174	8650001	8700000	0	0	460
Chr2	175	8700001	8750000	0	0	460
Chr2	176	8750001	8800000	0	0	460
Chr2	177	8800001	8850000	0	0	460
Chr2	178	8850001	8900000	0	0	460
Chr2	179	8900001	8950000	1	4.35	460
Chr2	180	8950001	9000000	0	0	460
Chr2	181	9000001	9050000	0	0	460
Chr2	182	9050001	9100000	0	0	460
Chr2	183	9100001	9150000	0	0	460
Chr2	184	9150001	9200000	0	0	460
Chr2	185	9200001	9250000	0	0	460
Chr2	186	9250001	9300000	2	8.7	460
Chr2	187	9300001	9350000	0	0	460
Chr2	188	9350001	9400000	0	0	460
Chr2	189	9400001	9450000	0	0	460
Chr2	190	9450001	9500000	0	0	460
Chr2	191	9500001	9550000	1	4.35	460
Chr2	192	9550001	9600000	1	4.35	460
Chr2	193	9600001	9650000	0	0	460
Chr2	194	9650001	9700000	0	0	460
Chr2	195	9700001	9750000	0	0	460
Chr2	196	9750001	9800000	1	4.35	460
Chr2	197	9800001	9850000	1	4.35	460
Chr2	198	9850001	9900000	0	0	460
Chr2	199	9900001	9950000	1	4.35	460
Chr2	200	9950001	10000000	0	0	460
Chr2	201	10000001	10050000	5	21.74	460
Chr2	202	10050001	10100000	0	0	460
Chr2	203	10100001	10150000	2	8.7	460
Chr2	204	10150001	10200000	0	0	460
Chr2	205	10200001	10250000	0	0	460
Chr2	206	10250001	10300000	1	4.35	460
Chr2	207	10300001	10350000	0	0	460
Chr2	208	10350001	10400000	1	4.35	460
Chr2	209	10400001	10450000	1	4.35	460
Chr2	210	10450001	10500000	0	0	460
Chr2	211	10500001	10550000	1	4.35	460
Chr2	212	10550001	10600000	1	4.35	460
Chr2	213	10600001	10650000	0	0	460
Chr2	214	10650001	10700000	0	0	460
Chr2	215	10700001	10750000	2	8.7	460
Chr2	216	10750001	10800000	1	4.35	460
Chr2	217	10800001	10850000	0	0	460
Chr2	218	10850001	10900000	2	8.7	460
Chr2	219	10900001	10950000	0	0	460
Chr2	220	10950001	11000000	0	0	460
Chr2	221	11000001	11050000	0	0	460
Chr2	222	11050001	11100000	0	0	460
Chr2	223	11100001	11150000	0	0	460
Chr2	224	11150001	11200000	0	0	460
Chr2	225	11200001	11250000	0	0	460
Chr2	226	11250001	11300000	0	0	460
Chr2	227	11300001	11350000	1	4.35	460
Chr2	228	11350001	11400000	1	4.35	460
Chr2	229	11400001	11450000	0	0	460
Chr2	230	11450001	11500000	1	4.35	460
Chr2	231	11500001	11550000	0	0	460
Chr2	232	11550001	11600000	2	8.7	460
Chr2	233	11600001	11650000	0	0	460
Chr2	234	11650001	11700000	0	0	460
Chr2	235	11700001	11750000	3	13.04	460
Chr2	236	11750001	11800000	0	0	460
Chr2	237	11800001	11850000	0	0	460
Chr2	238	11850001	11900000	1	4.35	460
Chr2	239	11900001	11950000	0	0	460
Chr2	240	11950001	12000000	0	0	460
Chr2	241	12000001	12050000	0	0	460
Chr2	242	12050001	12100000	0	0	460
Chr2	243	12100001	12150000	1	4.35	460
Chr2	244	12150001	12200000	1	4.35	460
Chr2	245	12200001	12250000	2	8.7	460
Chr2	246	12250001	12300000	0	0	460
Chr2	247	12300001	12350000	0	0	460
Chr2	248	12350001	12400000	2	8.7	460
Chr2	249	12400001	12450000	3	13.04	460
Chr2	250	12450001	12500000	0	0	460
Chr2	251	12500001	12550000	1	4.35	460
Chr2	252	12550001	12600000	0	0	460
Chr2	253	12600001	12650000	2	8.7	460
Chr2	254	12650001	12700000	0	0	460
Chr2	255	12700001	12750000	0	0	460
Chr2	256	12750001	12800000	2	8.7	460
Chr2	257	12800001	12850000	1	4.35	460
Chr2	258	12850001	12900000	0	0	460
Chr2	259	12900001	12950000	2	8.7	460
Chr2	260	12950001	13000000	1	4.35	460
Chr2	261	13000001	13050000	0	0	460
Chr2	262	13050001	13100000	0	0	460
Chr2	263	13100001	13150000	0	0	460
Chr2	264	13150001	13200000	0	0	460
Chr2	265	13200001	13250000	0	0	460
Chr2	266	13250001	13300000	0	0	460
Chr2	267	13300001	13350000	0	0	460
Chr2	268	13350001	13400000	1	4.35	460
Chr2	269	13400001	13450000	0	0	460
Chr2	270	13450001	13500000	0	0	460
Chr2	271	13500001	13550000	0	0	460
Chr2	272	13550001	13600000	1	4.35	460
Chr2	273	13600001	13650000	0	0	460
Chr2	274	13650001	13700000	0	0	460
Chr2	275	13700001	13750000	0	0	460
Chr2	276	13750001	13800000	0	0	460
Chr2	277	13800001	13850000	0	0	460
Chr2	278	13850001	13900000	0	0	460
Chr2	279	13900001	13950000	0	0	460
Chr2	280	13950001	14000000	0	0	460
Chr2	281	14000001	14050000	0	0	460
Chr2	282	14050001	14100000	1	4.35	460
Chr2	283	14100001	14150000	0	0	460
Chr2	284	14150001	14200000	1	4.35	460
Chr2	285	14200001	14250000	0	0	460
Chr2	286	14250001	14300000	0	0	460
Chr2	287	14300001	14350000	1	4.35	460
Chr2	288	14350001	14400000	0	0	460
Chr2	289	14400001	14450000	0	0	460
Chr2	290	14450001	14500000	0	0	460
Chr2	291	14500001	14550000	0	0	460
Chr2	292	14550001	14600000	1	4.35	460
Chr2	293	14600001	14650000	0	0	460
Chr2	294	14650001	14700000	0	0	460
Chr2	295	14700001	14750000	2	8.7	460
Chr2	296	14750001	14800000	1	4.35	460
Chr2	297	14800001	14850000	0	0	460
Chr2	298	14850001	14900000	1	4.35	460
Chr2	299	14900001	14950000	0	0	460
Chr2	300	14950001	15000000	0	0	460
Chr2	301	15000001	15050000	0	0	460
Chr2	302	15050001	15100000	0	0	460
Chr2	303	15100001	15150000	1	4.35	460
Chr2	304	15150001	15200000	0	0	460
Chr2	305	15200001	15250000	0	0	460
Chr2	306	15250001	15300000	0	0	460
Chr2	307	15300001	15350000	0	0	460
Chr2	308	15350001	15400000	0	0	460
Chr2	309	15400001	15450000	0	0	460
Chr2	310	15450001	15500000	1	4.35	460
Chr2	311	15500001	15550000	0	0	460
Chr2	312	15550001	15600000	1	4.35	460
Chr2	313	15600001	15650000	0	0	460
Chr2	314	15650001	15700000	0	0	460
Chr2	315	15700001	15750000	0	0	460
Chr2	316	15750001	15800000	0	0	460
Chr2	317	15800001	15850000	0	0	460
Chr2	318	15850001	15900000	0	0	460
Chr2	319	15900001	15950000	0	0	460
Chr2	320	15950001	16000000	1	4.35	460
Chr2	321	16000001	16050000	0	0	460
Chr2	322	16050001	16100000	0	0	460
Chr2	323	16100001	16150000	0	0	460
Chr2	324	16150001	16200000	0	0	460
Chr2	325	16200001	16250000	0	0	460
Chr2	326	16250001	16300000	1	4.35	460
Chr2	327	16300001	16350000	0	0	460
Chr2	328	16350001	16400000	1	4.35	460
Chr2	329	16400001	16450000	0	0	460
Chr2	330	16450001	16500000	1	4.35	460
Chr2	331	16500001	16550000	0	0	460
Chr2	332	16550001	16600000	2	8.7	460
Chr2	333	16600001	16650000	0	0	460
Chr2	334	16650001	16700000	2	8.7	460
Chr2	335	16700001	16750000	1	4.35	460
Chr2	336	16750001	16800000	2	8.7	460
Chr2	337	16800001	16850000	0	0	460
Chr2	338	16850001	16900000	0	0	460
Chr2	339	16900001	16950000	0	0	460
Chr2	340	16950001	17000000	0	0	460
Chr2	341	17000001	17050000	0	0	460
Chr2	342	17050001	17100000	0	0	460
Chr2	343	17100001	17150000	0	0	460
Chr2	344	17150001	17200000	0	0	460
Chr2	345	17200001	17250000	0	0	460
Chr2	346	17250001	17300000	0	0	460
Chr2	347	17300001	17350000	1	4.35	460
Chr2	348	17350001	17400000	0	0	460
Chr2	349	17400001	17450000	0	0	460
Chr2	350	17450001	17500000	0	0	460
Chr2	351	17500001	17550000	0	0	460
Chr2	352	17550001	17600000	1	4.35	460
Chr2	353	17600001	17650000	1	4.35	460
Chr2	354	17650001	17700000	0	0	460
Chr2	355	17700001	17750000	0	0	460
Chr2	356	17750001	17800000	0	0	460
Chr2	357	17800001	17850000	0	0	460
Chr2	358	17850001	17900000	0	0	460
Chr2	359	17900001	17950000	0	0	460
Chr2	360	17950001	18000000	0	0	460
Chr2	361	18000001	18050000	0	0	460
Chr2	362	18050001	18100000	0	0	460
Chr2	363	18100001	18150000	0	0	460
Chr2	364	18150001	18200000	0	0	460
Chr2	365	18200001	18250000	0	0	460
Chr2	366	18250001	18300000	0	0	460
Chr2	367	18300001	18350000	0	0	460
Chr2	368	18350001	18400000	0	0	460
Chr2	369	18400001	18450000	0	0	460
Chr2	370	18450001	18500000	0	0	460
Chr2	371	18500001	18550000	0	0	460
Chr2	372	18550001	18600000	1	4.35	460
Chr2	373	18600001	18650000	0	0	460
Chr2	374	18650001	18700000	0	0	460
Chr2	375	18700001	18750000	0	0	460
Chr2	376	18750001	18800000	0	0	460
Chr2	377	18800001	18850000	0	0	460
Chr2	378	18850001	18900000	0	0	460
Chr2	379	18900001	18950000	0	0	460
Chr2	380	18950001	19000000	0	0	460
Chr2	381	19000001	19050000	2	8.7	460
Chr2	382	19050001	19100000	0	0	460
Chr2	383	19100001	19150000	0	0	460
Chr2	384	19150001	19200000	0	0	460
Chr2	385	19200001	19250000	0	0	460
Chr2	386	19250001	19300000	0	0	460
Chr2	387	19300001	19350000	0	0	460
Chr2	388	19350001	19400000	0	0	460
Chr2	389	19400001	19450000	0	0	460
Chr2	390	19450001	19500000	0	0	460
Chr2	391	19500001	19550000	0	0	460
Chr2	392	19550001	19600000	0	0	460
Chr2	393	19600001	19650000	0	0	460
Chr2	394	19650001	19698289	0	0	460
Chr3	1	1	50000	0	0	460
Chr3	2	50001	100000	0	0	460
Chr3	3	100001	150000	1	4.35	460
Chr3	4	150001	200000	0	0	460
Chr3	5	200001	250000	0	0	460
Chr3	6	250001	300000	0	0	460
Chr3	7	300001	350000	0	0	460
Chr3	8	350001	400000	0	0	460
Chr3	9	400001	450000	0	0	460
Chr3	10	450001	500000	0	0	460
Chr3	11	500001	550000	0	0	460
Chr3	12	550001	600000	0	0	460
Chr3	13	600001	650000	0	0	460
Chr3	14	650001	700000	0	0	460
Chr3	15	700001	750000	0	0	460
Chr3	16	750001	800000	0	0	460
Chr3	17	800001	850000	0	0	460
Chr3	18	850001	900000	0	0	460
Chr3	19	900001	950000	0	0	460
Chr3	20	950001	1000000	0	0	460
Chr3	21	1000001	1050000	0	0	460
Chr3	22	1050001	1100000	2	8.7	460
Chr3	23	1100001	1150000	0	0	460
Chr3	24	1150001	1200000	0	0	460
Chr3	25	1200001	1250000	0	0	460
Chr3	26	1250001	1300000	0	0	460
Chr3	27	1300001	1350000	0	0	460
Chr3	28	1350001	1400000	0	0	460
Chr3	29	1400001	1450000	1	4.35	460
Chr3	30	1450001	1500000	1	4.35	460
Chr3	31	1500001	1550000	1	4.35	460
Chr3	32	1550001	1600000	0	0	460
Chr3	33	1600001	1650000	0	0	460
Chr3	34	1650001	1700000	0	0	460
Chr3	35	1700001	1750000	0	0	460
Chr3	36	1750001	1800000	1	4.35	460
Chr3	37	1800001	1850000	0	0	460
Chr3	38	1850001	1900000	0	0	460
Chr3	39	1900001	1950000	1	4.35	460
Chr3	40	1950001	2000000	0	0	460
Chr3	41	2000001	2050000	0	0	460
Chr3	42	2050001	2100000	0	0	460
Chr3	43	2100001	2150000	0	0	460
Chr3	44	2150001	2200000	0	0	460
Chr3	45	2200001	2250000	0	0	460
Chr3	46	2250001	2300000	0	0	460
Chr3	47	2300001	2350000	0	0	460
Chr3	48	2350001	2400000	0	0	460
Chr3	49	2400001	2450000	0	0	460
Chr3	50	2450001	2500000	0	0	460
Chr3	51	2500001	2550000	0	0	460
Chr3	52	2550001	2600000	0	0	460
Chr3	53	2600001	2650000	0	0	460
Chr3	54	2650001	2700000	0	0	460
Chr3	55	2700001	2750000	0	0	460
Chr3	56	2750001	2800000	0	0	460
Chr3	57	2800001	2850000	1	4.35	460
Chr3	58	2850001	2900000	1	4.35	460
Chr3	59	2900001	2950000	1	4.35	460
Chr3	60	2950001	3000000	0	0	460
Chr3	61	3000001	3050000	2	8.7	460
Chr3	62	3050001	3100000	1	4.35	460
Chr3	63	3100001	3150000	1	4.35	460
Chr3	64	3150001	3200000	1	4.35	460
Chr3	65	3200001	3250000	0	0	460
Chr3	66	3250001	3300000	0	0	460
Chr3	67	3300001	3350000	0	0	460
Chr3	68	3350001	3400000	0	0	460
Chr3	69	3400001	3450000	2	8.7	460
Chr3	70	3450001	3500000	0	0	460
Chr3	71	3500001	3550000	0	0	460
Chr3	72	3550001	3600000	0	0	460
Chr3	73	3600001	3650000	1	4.35	460
Chr3	74	3650001	3700000	1	4.35	460
Chr3	75	3700001	3750000	0	0	460
Chr3	76	3750001	3800000	1	4.35	460
Chr3	77	3800001	3850000	0	0	460
Chr3	78	3850001	3900000	0	0	460
Chr3	79	3900001	3950000	2	8.7	460
Chr3	80	3950001	4000000	0	0	460
Chr3	81	4000001	4050000	0	0	460
Chr3	82	4050001	4100000	0	0	460
Chr3	83	4100001	4150000	2	8.7	460
Chr3	84	4150001	4200000	0	0	460
Chr3	85	4200001	4250000	0	0	460
Chr3	86	4250001	4300000	0	0	460
Chr3	87	4300001	4350000	0	0	460
Chr3	88	4350001	4400000	0	0	460
Chr3	89	4400001	4450000	0	0	460
Chr3	90	4450001	4500000	0	0	460
Chr3	91	4500001	4550000	1	4.35	460
Chr3	92	4550001	4600000	1	4.35	460
Chr3	93	4600001	4650000	0	0	460
Chr3	94	4650001	4700000	0	0	460
Chr3	95	4700001	4750000	0	0	460
Chr3	96	4750001	4800000	1	4.35	460
Chr3	97	4800001	4850000	1	4.35	460
Chr3	98	4850001	4900000	1	4.35	460
Chr3	99	4900001	4950000	1	4.35	460
Chr3	100	4950001	5000000	1	4.35	460
Chr3	101	5000001	5050000	0	0	460
Chr3	102	5050001	5100000	0	0	460
Chr3	103	5100001	5150000	0	0	460
Chr3	104	5150001	5200000	1	4.35	460
Chr3	105	5200001	5250000	0	0	460
Chr3	106	5250001	5300000	3	13.04	460
Chr3	107	5300001	5350000	0	0	460
Chr3	108	5350001	5400000	0	0	460
Chr3	109	5400001	5450000	0	0	460
Chr3	110	5450001	5500000	1	4.35	460
Chr3	111	5500001	5550000	0	0	460
Chr3	112	5550001	5600000	0	0	460
Chr3	113	5600001	5650000	0	0	460
Chr3	114	5650001	5700000	0	0	460
Chr3	115	5700001	5750000	1	4.35	460
Chr3	116	5750001	5800000	0	0	460
Chr3	117	5800001	5850000	1	4.35	460
Chr3	118	5850001	5900000	0	0	460
Chr3	119	5900001	5950000	0	0	460
Chr3	120	5950001	6000000	0	0	460
Chr3	121	6000001	6050000	0	0	460
Chr3	122	6050001	6100000	0	0	460
Chr3	123	6100001	6150000	0	0	460
Chr3	124	6150001	6200000	0	0	460
Chr3	125	6200001	6250000	0	0	460
Chr3	126	6250001	6300000	3	13.04	460
Chr3	127	6300001	6350000	0	0	460
Chr3	128	6350001	6400000	0	0	460
Chr3	129	6400001	6450000	1	4.35	460
Chr3	130	6450001	6500000	0	0	460
Chr3	131	6500001	6550000	0	0	460
Chr3	132	6550001	6600000	0	0	460
Chr3	133	6600001	6650000	0	0	460
Chr3	134	6650001	6700000	0	0	460
Chr3	135	6700001	6750000	0	0	460
Chr3	136	6750001	6800000	0	0	460
Chr3	137	6800001	6850000	0	0	460
Chr3	138	6850001	6900000	1	4.35	460
Chr3	139	6900001	6950000	0	0	460
Chr3	140	6950001	7000000	0	0	460
Chr3	141	7000001	7050000	0	0	460
Chr3	142	7050001	7100000	1	4.35	460
Chr3	143	7100001	7150000	0	0	460
Chr3	144	7150001	7200000	0	0	460
Chr3	145	7200001	7250000	0	0	460
Chr3	146	7250001	7300000	0	0	460
Chr3	147	7300001	7350000	0	0	460
Chr3	148	7350001	7400000	0	0	460
Chr3	149	7400001	7450000	0	0	460
Chr3	150	7450001	7500000	0	0	460
Chr3	151	7500001	7550000	1	4.35	460
Chr3	152	7550001	7600000	1	4.35	460
Chr3	153	7600001	7650000	1	4.35	460
Chr3	154	7650001	7700000	3	13.04	460
Chr3	155	7700001	7750000	1	4.35	460
Chr3	156	7750001	7800000	1	4.35	460
Chr3	157	7800001	7850000	0	0	460
Chr3	158	7850001	7900000	2	8.7	460
Chr3	159	7900001	7950000	1	4.35	460
Chr3	160	7950001	8000000	0	0	460
Chr3	161	8000001	8050000	0	0	460
Chr3	162	8050001	8100000	2	8.7	460
Chr3	163	8100001	8150000	2	8.7	460
Chr3	164	8150001	8200000	1	4.35	460
Chr3	165	8200001	8250000	0	0	460
Chr3	166	8250001	8300000	0	0	460
Chr3	167	8300001	8350000	0	0	460
Chr3	168	8350001	8400000	0	0	460
Chr3	169	8400001	8450000	1	4.35	460
Chr3	170	8450001	8500000	2	8.7	460
Chr3	171	8500001	8550000	0	0	460
Chr3	172	8550001	8600000	2	8.7	460
Chr3	173	8600001	8650000	1	4.35	460
Chr3	174	8650001	8700000	2	8.7	460
Chr3	175	8700001	8750000	0	0	460
Chr3	176	8750001	8800000	4	17.39	460
Chr3	177	8800001	8850000	0	0	460
Chr3	178	8850001	8900000	1	4.35	460
Chr3	179	8900001	8950000	1	4.35	460
Chr3	180	8950001	9000000	1	4.35	460
Chr3	181	9000001	9050000	2	8.7	460
Chr3	182	9050001	9100000	0	0	460
Chr3	183	9100001	9150000	0	0	460
Chr3	184	9150001	9200000	1	4.35	460
Chr3	185	9200001	9250000	1	4.35	460
Chr3	186	9250001	9300000	0	0	460
Chr3	187	9300001	9350000	2	8.7	460
Chr3	188	9350001	9400000	2	8.7	460
Chr3	189	9400001	9450000	1	4.35	460
Chr3	190	9450001	9500000	4	17.39	460
Chr3	191	9500001	9550000	0	0	460
Chr3	192	9550001	9600000	2	8.7	460
Chr3	193	9600001	9650000	0	0	460
Chr3	194	9650001	9700000	0	0	460
Chr3	195	9700001	9750000	2	8.7	460
Chr3	196	9750001	9800000	1	4.35	460
Chr3	197	9800001	9850000	1	4.35	460
Chr3	198	9850001	9900000	2	8.7	460
Chr3	199	9900001	9950000	3	13.04	460
Chr3	200	9950001	10000000	3	13.04	460
Chr3	201	10000001	10050000	3	13.04	460
Chr3	202	10050001	10100000	1	4.35	460
Chr3	203	10100001	10150000	1	4.35	460
Chr3	204	10150001	10200000	0	0	460
Chr3	205	10200001	10250000	0	0	460
Chr3	206	10250001	10300000	1	4.35	460
Chr3	207	10300001	10350000	1	4.35	460
Chr3	208	10350001	10400000	0	0	460
Chr3	209	10400001	10450000	1	4.35	460
Chr3	210	10450001	10500000	1	4.35	460
Chr3	211	10500001	10550000	1	4.35	460
Chr3	212	10550001	10600000	0	0	460
Chr3	213	10600001	10650000	1	4.35	460
Chr3	214	10650001	10700000	1	4.35	460
Chr3	215	10700001	10750000	2	8.7	460
Chr3	216	10750001	10800000	0	0	460
Chr3	217	10800001	10850000	1	4.35	460
Chr3	218	10850001	10900000	2	8.7	460
Chr3	219	10900001	10950000	2	8.7	460
Chr3	220	10950001	11000000	1	4.35	460
Chr3	221	11000001	11050000	0	0	460
Chr3	222	11050001	11100000	4	17.39	460
Chr3	223	11100001	11150000	6	26.09	460
Chr3	224	11150001	11200000	0	0	460
Chr3	225	11200001	11250000	3	13.04	460
Chr3	226	11250001	11300000	4	17.39	460
Chr3	227	11300001	11350000	1	4.35	460
Chr3	228	11350001	11400000	2	8.7	460
Chr3	229	11400001	11450000	1	4.35	460
Chr3	230	11450001	11500000	1	4.35	460
Chr3	231	11500001	11550000	1	4.35	460
Chr3	232	11550001	11600000	0	0	460
Chr3	233	11600001	11650000	0	0	460
Chr3	234	11650001	11700000	0	0	460
Chr3	235	11700001	11750000	0	0	460
Chr3	236	11750001	11800000	3	13.04	460
Chr3	237	11800001	11850000	2	8.7	460
Chr3	238	11850001	11900000	1	4.35	460
Chr3	239	11900001	11950000	0	0	460
Chr3	240	11950001	12000000	0	0	460
Chr3	241	12000001	12050000	0	0	460
Chr3	242	12050001	12100000	0	0	460
Chr3	243	12100001	12150000	0	0	460
Chr3	244	12150001	12200000	0	0	460
Chr3	245	12200001	12250000	0	0	460
Chr3	246	12250001	12300000	0	0	460
Chr3	247	12300001	12350000	0	0	460
Chr3	248	12350001	12400000	0	0	460
Chr3	249	12400001	12450000	0	0	460
Chr3	250	12450001	12500000	3	13.04	460
Chr3	251	12500001	12550000	0	0	460
Chr3	252	12550001	12600000	0	0	460
Chr3	253	12600001	12650000	0	0	460
Chr3	254	12650001	12700000	1	4.35	460
Chr3	255	12700001	12750000	0	0	460
Chr3	256	12750001	12800000	0	0	460
Chr3	257	12800001	12850000	0	0	460
Chr3	258	12850001	12900000	0	0	460
Chr3	259	12900001	12950000	0	0	460
Chr3	260	12950001	13000000	0	0	460
Chr3	261	13000001	13050000	0	0	460
Chr3	262	13050001	13100000	0	0	460
Chr3	263	13100001	13150000	0	0	460
Chr3	264	13150001	13200000	0	0	460
Chr3	265	13200001	13250000	0	0	460
Chr3	266	13250001	13300000	0	0	460
Chr3	267	13300001	13350000	0	0	460
Chr3	268	13350001	13400000	0	0	460
Chr3	269	13400001	13450000	1	4.35	460
Chr3	270	13450001	13500000	0	0	460
Chr3	271	13500001	13550000	0	0	460
Chr3	272	13550001	13600000	0	0	460
Chr3	273	13600001	13650000	0	0	460
Chr3	274	13650001	13700000	0	0	460
Chr3	275	13700001	13750000	0	0	460
Chr3	276	13750001	13800000	0	0	460
Chr3	277	13800001	13850000	0	0	460
Chr3	278	13850001	13900000	0	0	460
Chr3	279	13900001	13950000	0	0	460
Chr3	280	13950001	14000000	0	0	460
Chr3	281	14000001	14050000	0	0	460
Chr3	282	14050001	14100000	0	0	460
Chr3	283	14100001	14150000	0	0	460
Chr3	284	14150001	14200000	0	0	460
Chr3	285	14200001	14250000	0	0	460
Chr3	286	14250001	14300000	0	0	460
Chr3	287	14300001	14350000	0	0	460
Chr3	288	14350001	14400000	0	0	460
Chr3	289	14400001	14450000	0	0	460
Chr3	290	14450001	14500000	0	0	460
Chr3	291	14500001	14550000	0	0	460
Chr3	292	14550001	14600000	0	0	460
Chr3	293	14600001	14650000	0	0	460
Chr3	294	14650001	14700000	0	0	460
Chr3	295	14700001	14750000	0	0	460
Chr3	296	14750001	14800000	0	0	460
Chr3	297	14800001	14850000	0	0	460
Chr3	298	14850001	14900000	0	0	460
Chr3	299	14900001	14950000	0	0	460
Chr3	300	14950001	15000000	2	8.7	460
Chr3	301	15000001	15050000	0	0	460
Chr3	302	15050001	15100000	0	0	460
Chr3	303	15100001	15150000	0	0	460
Chr3	304	15150001	15200000	1	4.35	460
Chr3	305	15200001	15250000	0	0	460
Chr3	306	15250001	15300000	0	0	460
Chr3	307	15300001	15350000	0	0	460
Chr3	308	15350001	15400000	0	0	460
Chr3	309	15400001	15450000	0	0	460
Chr3	310	15450001	15500000	0	0	460
Chr3	311	15500001	15550000	0	0	460
Chr3	312	15550001	15600000	0	0	460
Chr3	313	15600001	15650000	0	0	460
Chr3	314	15650001	15700000	2	8.7	460
Chr3	315	15700001	15750000	2	8.7	460
Chr3	316	15750001	15800000	1	4.35	460
Chr3	317	15800001	15850000	0	0	460
Chr3	318	15850001	15900000	0	0	460
Chr3	319	15900001	15950000	1	4.35	460
Chr3	320	15950001	16000000	5	21.74	460
Chr3	321	16000001	16050000	3	13.04	460
Chr3	322	16050001	16100000	3	13.04	460
Chr3	323	16100001	16150000	1	4.35	460
Chr3	324	16150001	16200000	1	4.35	460
Chr3	325	16200001	16250000	0	0	460
Chr3	326	16250001	16300000	0	0	460
Chr3	327	16300001	16350000	0	0	460
Chr3	328	16350001	16400000	1	4.35	460
Chr3	329	16400001	16450000	0	0	460
Chr3	330	16450001	16500000	0	0	460
Chr3	331	16500001	16550000	2	8.7	460
Chr3	332	16550001	16600000	1	4.35	460
Chr3	333	16600001	16650000	0	0	460
Chr3	334	16650001	16700000	1	4.35	460
Chr3	335	16700001	16750000	1	4.35	460
Chr3	336	16750001	16800000	2	8.7	460
Chr3	337	16800001	16850000	0	0	460
Chr3	338	16850001	16900000	0	0	460
Chr3	339	16900001	16950000	0	0	460
Chr3	340	16950001	17000000	3	13.04	460
Chr3	341	17000001	17050000	1	4.35	460
Chr3	342	17050001	17100000	0	0	460
Chr3	343	17100001	17150000	0	0	460
Chr3	344	17150001	17200000	1	4.35	460
Chr3	345	17200001	17250000	0	0	460
Chr3	346	17250001	17300000	0	0	460
Chr3	347	17300001	17350000	1	4.35	460
Chr3	348	17350001	17400000	0	0	460
Chr3	349	17400001	17450000	1	4.35	460
Chr3	350	17450001	17500000	0	0	460
Chr3	351	17500001	17550000	1	4.35	460
Chr3	352	17550001	17600000	2	8.7	460
Chr3	353	17600001	17650000	1	4.35	460
Chr3	354	17650001	17700000	2	8.7	460
Chr3	355	17700001	17750000	2	8.7	460
Chr3	356	17750001	17800000	2	8.7	460
Chr3	357	17800001	17850000	3	13.04	460
Chr3	358	17850001	17900000	0	0	460
Chr3	359	17900001	17950000	0	0	460
Chr3	360	17950001	18000000	1	4.35	460
Chr3	361	18000001	18050000	0	0	460
Chr3	362	18050001	18100000	0	0	460
Chr3	363	18100001	18150000	0	0	460
Chr3	364	18150001	18200000	0	0	460
Chr3	365	18200001	18250000	0	0	460
Chr3	366	18250001	18300000	0	0	460
Chr3	367	18300001	18350000	0	0	460
Chr3	368	18350001	18400000	0	0	460
Chr3	369	18400001	18450000	0	0	460
Chr3	370	18450001	18500000	1	4.35	460
Chr3	371	18500001	18550000	0	0	460
Chr3	372	18550001	18600000	0	0	460
Chr3	373	18600001	18650000	3	13.04	460
Chr3	374	18650001	18700000	0	0	460
Chr3	375	18700001	18750000	2	8.7	460
Chr3	376	18750001	18800000	0	0	460
Chr3	377	18800001	18850000	1	4.35	460
Chr3	378	18850001	18900000	0	0	460
Chr3	379	18900001	18950000	0	0	460
Chr3	380	18950001	19000000	2	8.7	460
Chr3	381	19000001	19050000	2	8.7	460
Chr3	382	19050001	19100000	0	0	460
Chr3	383	19100001	19150000	0	0	460
Chr3	384	19150001	19200000	0	0	460
Chr3	385	19200001	19250000	0	0	460
Chr3	386	19250001	19300000	0	0	460
Chr3	387	19300001	19350000	1	4.35	460
Chr3	388	19350001	19400000	0	0	460
Chr3	389	19400001	19450000	0	0	460
Chr3	390	19450001	19500000	0	0	460
Chr3	391	19500001	19550000	0	0	460
Chr3	392	19550001	19600000	1	4.35	460
Chr3	393	19600001	19650000	0	0	460
Chr3	394	19650001	19700000	0	0	460
Chr3	395	19700001	19750000	2	8.7	460
Chr3	396	19750001	19800000	0	0	460
Chr3	397	19800001	19850000	1	4.35	460
Chr3	398	19850001	19900000	0	0	460
Chr3	399	19900001	19950000	0	0	460
Chr3	400	19950001	20000000	1	4.35	460
Chr3	401	20000001	20050000	2	8.7	460
Chr3	402	20050001	20100000	1	4.35	460
Chr3	403	20100001	20150000	0	0	460
Chr3	404	20150001	20200000	0	0	460
Chr3	405	20200001	20250000	0	0	460
Chr3	406	20250001	20300000	0	0	460
Chr3	407	20300001	20350000	1	4.35	460
Chr3	408	20350001	20400000	2	8.7	460
Chr3	409	20400001	20450000	0	0	460
Chr3	410	20450001	20500000	1	4.35	460
Chr3	411	20500001	20550000	1	4.35	460
Chr3	412	20550001	20600000	0	0	460
Chr3	413	20600001	20650000	0	0	460
Chr3	414	20650001	20700000	0	0	460
Chr3	415	20700001	20750000	0	0	460
Chr3	416	20750001	20800000	3	13.04	460
Chr3	417	20800001	20850000	0	0	460
Chr3	418	20850001	20900000	0	0	460
Chr3	419	20900001	20950000	0	0	460
Chr3	420	20950001	21000000	0	0	460
Chr3	421	21000001	21050000	2	8.7	460
Chr3	422	21050001	21100000	1	4.35	460
Chr3	423	21100001	21150000	0	0	460
Chr3	424	21150001	21200000	1	4.35	460
Chr3	425	21200001	21250000	0	0	460
Chr3	426	21250001	21300000	1	4.35	460
Chr3	427	21300001	21350000	1	4.35	460
Chr3	428	21350001	21400000	0	0	460
Chr3	429	21400001	21450000	0	0	460
Chr3	430	21450001	21500000	0	0	460
Chr3	431	21500001	21550000	0	0	460
Chr3	432	21550001	21600000	0	0	460
Chr3	433	21600001	21650000	0	0	460
Chr3	434	21650001	21700000	0	0	460
Chr3	435	21700001	21750000	0	0	460
Chr3	436	21750001	21800000	0	0	460
Chr3	437	21800001	21850000	0	0	460
Chr3	438	21850001	21900000	0	0	460
Chr3	439	21900001	21950000	0	0	460
Chr3	440	21950001	22000000	0	0	460
Chr3	441	22000001	22050000	0	0	460
Chr3	442	22050001	22100000	0	0	460
Chr3	443	22100001	22150000	0	0	460
Chr3	444	22150001	22200000	0	0	460
Chr3	445	22200001	22250000	0	0	460
Chr3	446	22250001	22300000	1	4.35	460
Chr3	447	22300001	22350000	1	4.35	460
Chr3	448	22350001	22400000	0	0	460
Chr3	449	22400001	22450000	1	4.35	460
Chr3	450	22450001	22500000	0	0	460
Chr3	451	22500001	22550000	0	0	460
Chr3	452	22550001	22600000	0	0	460
Chr3	453	22600001	22650000	0	0	460
Chr3	454	22650001	22700000	1	4.35	460
Chr3	455	22700001	22750000	0	0	460
Chr3	456	22750001	22800000	0	0	460
Chr3	457	22800001	22850000	0	0	460
Chr3	458	22850001	22900000	0	0	460
Chr3	459	22900001	22950000	0	0	460
Chr3	460	22950001	23000000	0	0	460
Chr3	461	23000001	23050000	1	4.35	460
Chr3	462	23050001	23100000	0	0	460
Chr3	463	23100001	23150000	0	0	460
Chr3	464	23150001	23200000	0	0	460
Chr3	465	23200001	23250000	0	0	460
Chr3	466	23250001	23300000	0	0	460
Chr3	467	23300001	23350000	0	0	460
Chr3	468	23350001	23400000	1	4.35	460
Chr3	469	23400001	23450000	0	0	460
Chr3	470	23450001	23459830	0	0	460
Chr4	1	1	50000	0	0	460
Chr4	2	50001	100000	0	0	460
Chr4	3	100001	150000	0	0	460
Chr4	4	150001	200000	1	4.35	460
Chr4	5	200001	250000	0	0	460
Chr4	6	250001	300000	0	0	460
Chr4	7	300001	350000	0	0	460
Chr4	8	350001	400000	2	8.7	460
Chr4	9	400001	450000	3	13.04	460
Chr4	10	450001	500000	1	4.35	460
Chr4	11	500001	550000	3	13.04	460
Chr4	12	550001	600000	0	0	460
Chr4	13	600001	650000	3	13.04	460
Chr4	14	650001	700000	3	13.04	460
Chr4	15	700001	750000	7	30.43	460
Chr4	16	750001	800000	1	4.35	460
Chr4	17	800001	850000	2	8.7	460
Chr4	18	850001	900000	0	0	460
Chr4	19	900001	950000	2	8.7	460
Chr4	20	950001	1000000	2	8.7	460
Chr4	21	1000001	1050000	4	17.39	460
Chr4	22	1050001	1100000	0	0	460
Chr4	23	1100001	1150000	0	0	460
Chr4	24	1150001	1200000	4	17.39	460
Chr4	25	1200001	1250000	2	8.7	460
Chr4	26	1250001	1300000	2	8.7	460
Chr4	27	1300001	1350000	1	4.35	460
Chr4	28	1350001	1400000	2	8.7	460
Chr4	29	1400001	1450000	2	8.7	460
Chr4	30	1450001	1500000	0	0	460
Chr4	31	1500001	1550000	1	4.35	460
Chr4	32	1550001	1600000	1	4.35	460
Chr4	33	1600001	1650000	0	0	460
Chr4	34	1650001	1700000	0	0	460
Chr4	35	1700001	1750000	0	0	460
Chr4	36	1750001	1800000	0	0	460
Chr4	37	1800001	1850000	0	0	460
Chr4	38	1850001	1900000	0	0	460
Chr4	39	1900001	1950000	0	0	460
Chr4	40	1950001	2000000	0	0	460
Chr4	41	2000001	2050000	0	0	460
Chr4	42	2050001	2100000	0	0	460
Chr4	43	2100001	2150000	0	0	460
Chr4	44	2150001	2200000	0	0	460
Chr4	45	2200001	2250000	0	0	460
Chr4	46	2250001	2300000	0	0	460
Chr4	47	2300001	2350000	0	0	460
Chr4	48	2350001	2400000	0	0	460
Chr4	49	2400001	2450000	0	0	460
Chr4	50	2450001	2500000	0	0	460
Chr4	51	2500001	2550000	0	0	460
Chr4	52	2550001	2600000	0	0	460
Chr4	53	2600001	2650000	0	0	460
Chr4	54	2650001	2700000	0	0	460
Chr4	55	2700001	2750000	0	0	460
Chr4	56	2750001	2800000	0	0	460
Chr4	57	2800001	2850000	0	0	460
Chr4	58	2850001	2900000	0	0	460
Chr4	59	2900001	2950000	0	0	460
Chr4	60	2950001	3000000	0	0	460
Chr4	61	3000001	3050000	0	0	460
Chr4	62	3050001	3100000	0	0	460
Chr4	63	3100001	3150000	0	0	460
Chr4	64	3150001	3200000	0	0	460
Chr4	65	3200001	3250000	0	0	460
Chr4	66	3250001	3300000	0	0	460
Chr4	67	3300001	3350000	0	0	460
Chr4	68	3350001	3400000	0	0	460
Chr4	69	3400001	3450000	0	0	460
Chr4	70	3450001	3500000	0	0	460
Chr4	71	3500001	3550000	0	0	460
Chr4	72	3550001	3600000	0	0	460
Chr4	73	3600001	3650000	0	0	460
Chr4	74	3650001	3700000	0	0	460
Chr4	75	3700001	3750000	0	0	460
Chr4	76	3750001	3800000	0	0	460
Chr4	77	3800001	3850000	0	0	460
Chr4	78	3850001	3900000	0	0	460
Chr4	79	3900001	3950000	0	0	460
Chr4	80	3950001	4000000	0	0	460
Chr4	81	4000001	4050000	0	0	460
Chr4	82	4050001	4100000	1	4.35	460
Chr4	83	4100001	4150000	0	0	460
Chr4	84	4150001	4200000	0	0	460
Chr4	85	4200001	4250000	0	0	460
Chr4	86	4250001	4300000	0	0	460
Chr4	87	4300001	4350000	0	0	460
Chr4	88	4350001	4400000	0	0	460
Chr4	89	4400001	4450000	0	0	460
Chr4	90	4450001	4500000	0	0	460
Chr4	91	4500001	4550000	0	0	460
Chr4	92	4550001	4600000	0	0	460
Chr4	93	4600001	4650000	1	4.35	460
Chr4	94	4650001	4700000	0	0	460
Chr4	95	4700001	4750000	0	0	460
Chr4	96	4750001	4800000	0	0	460
Chr4	97	4800001	4850000	0	0	460
Chr4	98	4850001	4900000	0	0	460
Chr4	99	4900001	4950000	0	0	460
Chr4	100	4950001	5000000	0	0	460
Chr4	101	5000001	5050000	0	0	460
Chr4	102	5050001	5100000	0	0	460
Chr4	103	5100001	5150000	1	4.35	460
Chr4	104	5150001	5200000	5	21.74	460
Chr4	105	5200001	5250000	0	0	460
Chr4	106	5250001	5300000	1	4.35	460
Chr4	107	5300001	5350000	4	17.39	460
Chr4	108	5350001	5400000	2	8.7	460
Chr4	109	5400001	5450000	0	0	460
Chr4	110	5450001	5500000	8	34.78	460
Chr4	111	5500001	5550000	2	8.7	460
Chr4	112	5550001	5600000	1	4.35	460
Chr4	113	5600001	5650000	3	13.04	460
Chr4	114	5650001	5700000	0	0	460
Chr4	115	5700001	5750000	5	21.74	460
Chr4	116	5750001	5800000	2	8.7	460
Chr4	117	5800001	5850000	0	0	460
Chr4	118	5850001	5900000	1	4.35	460
Chr4	119	5900001	5950000	1	4.35	460
Chr4	120	5950001	6000000	0	0	460
Chr4	121	6000001	6050000	3	13.04	460
Chr4	122	6050001	6100000	2	8.7	460
Chr4	123	6100001	6150000	0	0	460
Chr4	124	6150001	6200000	1	4.35	460
Chr4	125	6200001	6250000	1	4.35	460
Chr4	126	6250001	6300000	2	8.7	460
Chr4	127	6300001	6350000	2	8.7	460
Chr4	128	6350001	6400000	2	8.7	460
Chr4	129	6400001	6450000	0	0	460
Chr4	130	6450001	6500000	0	0	460
Chr4	131	6500001	6550000	1	4.35	460
Chr4	132	6550001	6600000	1	4.35	460
Chr4	133	6600001	6650000	0	0	460
Chr4	134	6650001	6700000	0	0	460
Chr4	135	6700001	6750000	0	0	460
Chr4	136	6750001	6800000	2	8.7	460
Chr4	137	6800001	6850000	1	4.35	460
Chr4	138	6850001	6900000	1	4.35	460
Chr4	139	6900001	6950000	1	4.35	460
Chr4	140	6950001	7000000	0	0	460
Chr4	141	7000001	7050000	0	0	460
Chr4	142	7050001	7100000	3	13.04	460
Chr4	143	7100001	7150000	1	4.35	460
Chr4	144	7150001	7200000	0	0	460
Chr4	145	7200001	7250000	0	0	460
Chr4	146	7250001	7300000	1	4.35	460
Chr4	147	7300001	7350000	0	0	460
Chr4	148	7350001	7400000	7	30.43	460
Chr4	149	7400001	7450000	1	4.35	460
Chr4	150	7450001	7500000	2	8.7	460
Chr4	151	7500001	7550000	1	4.35	460
Chr4	152	7550001	7600000	1	4.35	460
Chr4	153	7600001	7650000	0	0	460
Chr4	154	7650001	7700000	7	30.43	460
Chr4	155	7700001	7750000	1	4.35	460
Chr4	156	7750001	7800000	2	8.7	460
Chr4	157	7800001	7850000	0	0	460
Chr4	158	7850001	7900000	0	0	460
Chr4	159	7900001	7950000	0	0	460
Chr4	160	7950001	8000000	1	4.35	460
Chr4	161	8000001	8050000	0	0	460
Chr4	162	8050001	8100000	0	0	460
Chr4	163	8100001	8150000	0	0	460
Chr4	164	8150001	8200000	0	0	460
Chr4	165	8200001	8250000	0	0	460
Chr4	166	8250001	8300000	0	0	460
Chr4	167	8300001	8350000	0	0	460
Chr4	168	8350001	8400000	0	0	460
Chr4	169	8400001	8450000	2	8.7	460
Chr4	170	8450001	8500000	0	0	460
Chr4	171	8500001	8550000	0	0	460
Chr4	172	8550001	8600000	1	4.35	460
Chr4	173	8600001	8650000	0	0	460
Chr4	174	8650001	8700000	0	0	460
Chr4	175	8700001	8750000	0	0	460
Chr4	176	8750001	8800000	1	4.35	460
Chr4	177	8800001	8850000	0	0	460
Chr4	178	8850001	8900000	1	4.35	460
Chr4	179	8900001	8950000	0	0	460
Chr4	180	8950001	9000000	1	4.35	460
Chr4	181	9000001	9050000	0	0	460
Chr4	182	9050001	9100000	1	4.35	460
Chr4	183	9100001	9150000	0	0	460
Chr4	184	9150001	9200000	0	0	460
Chr4	185	9200001	9250000	0	0	460
Chr4	186	9250001	9300000	3	13.04	460
Chr4	187	9300001	9350000	1	4.35	460
Chr4	188	9350001	9400000	0	0	460
Chr4	189	9400001	9450000	1	4.35	460
Chr4	190	9450001	9500000	0	0	460
Chr4	191	9500001	9550000	0	0	460
Chr4	192	9550001	9600000	0	0	460
Chr4	193	9600001	9650000	0	0	460
Chr4	194	9650001	9700000	0	0	460
Chr4	195	9700001	9750000	0	0	460
Chr4	196	9750001	9800000	0	0	460
Chr4	197	9800001	9850000	1	4.35	460
Chr4	198	9850001	9900000	0	0	460
Chr4	199	9900001	9950000	1	4.35	460
Chr4	200	9950001	10000000	1	4.35	460
Chr4	201	10000001	10050000	2	8.7	460
Chr4	202	10050001	10100000	1	4.35	460
Chr4	203	10100001	10150000	1	4.35	460
Chr4	204	10150001	10200000	1	4.35	460
Chr4	205	10200001	10250000	2	8.7	460
Chr4	206	10250001	10300000	0	0	460
Chr4	207	10300001	10350000	0	0	460
Chr4	208	10350001	10400000	1	4.35	460
Chr4	209	10400001	10450000	3	13.04	460
Chr4	210	10450001	10500000	0	0	460
Chr4	211	10500001	10550000	3	13.04	460
Chr4	212	10550001	10600000	1	4.35	460
Chr4	213	10600001	10650000	1	4.35	460
Chr4	214	10650001	10700000	0	0	460
Chr4	215	10700001	10750000	0	0	460
Chr4	216	10750001	10800000	0	0	460
Chr4	217	10800001	10850000	2	8.7	460
Chr4	218	10850001	10900000	1	4.35	460
Chr4	219	10900001	10950000	0	0	460
Chr4	220	10950001	11000000	1	4.35	460
Chr4	221	11000001	11050000	1	4.35	460
Chr4	222	11050001	11100000	0	0	460
Chr4	223	11100001	11150000	0	0	460
Chr4	224	11150001	11200000	0	0	460
Chr4	225	11200001	11250000	1	4.35	460
Chr4	226	11250001	11300000	0	0	460
Chr4	227	11300001	11350000	0	0	460
Chr4	228	11350001	11400000	0	0	460
Chr4	229	11400001	11450000	1	4.35	460
Chr4	230	11450001	11500000	2	8.7	460
Chr4	231	11500001	11550000	1	4.35	460
Chr4	232	11550001	11600000	0	0	460
Chr4	233	11600001	11650000	0	0	460
Chr4	234	11650001	11700000	2	8.7	460
Chr4	235	11700001	11750000	0	0	460
Chr4	236	11750001	11800000	0	0	460
Chr4	237	11800001	11850000	1	4.35	460
Chr4	238	11850001	11900000	0	0	460
Chr4	239	11900001	11950000	2	8.7	460
Chr4	240	11950001	12000000	1	4.35	460
Chr4	241	12000001	12050000	0	0	460
Chr4	242	12050001	12100000	2	8.7	460
Chr4	243	12100001	12150000	0	0	460
Chr4	244	12150001	12200000	0	0	460
Chr4	245	12200001	12250000	1	4.35	460
Chr4	246	12250001	12300000	1	4.35	460
Chr4	247	12300001	12350000	0	0	460
Chr4	248	12350001	12400000	1	4.35	460
Chr4	249	12400001	12450000	2	8.7	460
Chr4	250	12450001	12500000	0	0	460
Chr4	251	12500001	12550000	0	0	460
Chr4	252	12550001	12600000	0	0	460
Chr4	253	12600001	12650000	0	0	460
Chr4	254	12650001	12700000	0	0	460
Chr4	255	12700001	12750000	1	4.35	460
Chr4	256	12750001	12800000	0	0	460
Chr4	257	12800001	12850000	0	0	460
Chr4	258	12850001	12900000	0	0	460
Chr4	259	12900001	12950000	0	0	460
Chr4	260	12950001	13000000	0	0	460
Chr4	261	13000001	13050000	0	0	460
Chr4	262	13050001	13100000	0	0	460
Chr4	263	13100001	13150000	1	4.35	460
Chr4	264	13150001	13200000	0	0	460
Chr4	265	13200001	13250000	0	0	460
Chr4	266	13250001	13300000	1	4.35	460
Chr4	267	13300001	13350000	0	0	460
Chr4	268	13350001	13400000	1	4.35	460
Chr4	269	13400001	13450000	0	0	460
Chr4	270	13450001	13500000	0	0	460
Chr4	271	13500001	13550000	0	0	460
Chr4	272	13550001	13600000	0	0	460
Chr4	273	13600001	13650000	0	0	460
Chr4	274	13650001	13700000	0	0	460
Chr4	275	13700001	13750000	0	0	460
Chr4	276	13750001	13800000	1	4.35	460
Chr4	277	13800001	13850000	0	0	460
Chr4	278	13850001	13900000	0	0	460
Chr4	279	13900001	13950000	0	0	460
Chr4	280	13950001	14000000	0	0	460
Chr4	281	14000001	14050000	0	0	460
Chr4	282	14050001	14100000	0	0	460
Chr4	283	14100001	14150000	0	0	460
Chr4	284	14150001	14200000	0	0	460
Chr4	285	14200001	14250000	1	4.35	460
Chr4	286	14250001	14300000	1	4.35	460
Chr4	287	14300001	14350000	1	4.35	460
Chr4	288	14350001	14400000	1	4.35	460
Chr4	289	14400001	14450000	1	4.35	460
Chr4	290	14450001	14500000	0	0	460
Chr4	291	14500001	14550000	0	0	460
Chr4	292	14550001	14600000	0	0	460
Chr4	293	14600001	14650000	0	0	460
Chr4	294	14650001	14700000	0	0	460
Chr4	295	14700001	14750000	1	4.35	460
Chr4	296	14750001	14800000	0	0	460
Chr4	297	14800001	14850000	0	0	460
Chr4	298	14850001	14900000	0	0	460
Chr4	299	14900001	14950000	1	4.35	460
Chr4	300	14950001	15000000	0	0	460
Chr4	301	15000001	15050000	0	0	460
Chr4	302	15050001	15100000	1	4.35	460
Chr4	303	15100001	15150000	0	0	460
Chr4	304	15150001	15200000	0	0	460
Chr4	305	15200001	15250000	0	0	460
Chr4	306	15250001	15300000	0	0	460
Chr4	307	15300001	15350000	0	0	460
Chr4	308	15350001	15400000	0	0	460
Chr4	309	15400001	15450000	0	0	460
Chr4	310	15450001	15500000	1	4.35	460
Chr4	311	15500001	15550000	0	0	460
Chr4	312	15550001	15600000	1	4.35	460
Chr4	313	15600001	15650000	1	4.35	460
Chr4	314	15650001	15700000	0	0	460
Chr4	315	15700001	15750000	0	0	460
Chr4	316	15750001	15800000	0	0	460
Chr4	317	15800001	15850000	0	0	460
Chr4	318	15850001	15900000	0	0	460
Chr4	319	15900001	15950000	0	0	460
Chr4	320	15950001	16000000	0	0	460
Chr4	321	16000001	16050000	0	0	460
Chr4	322	16050001	16100000	0	0	460
Chr4	323	16100001	16150000	0	0	460
Chr4	324	16150001	16200000	0	0	460
Chr4	325	16200001	16250000	0	0	460
Chr4	326	16250001	16300000	0	0	460
Chr4	327	16300001	16350000	0	0	460
Chr4	328	16350001	16400000	0	0	460
Chr4	329	16400001	16450000	1	4.35	460
Chr4	330	16450001	16500000	0	0	460
Chr4	331	16500001	16550000	1	4.35	460
Chr4	332	16550001	16600000	0	0	460
Chr4	333	16600001	16650000	0	0	460
Chr4	334	16650001	16700000	0	0	460
Chr4	335	16700001	16750000	2	8.7	460
Chr4	336	16750001	16800000	0	0	460
Chr4	337	16800001	16850000	0	0	460
Chr4	338	16850001	16900000	1	4.35	460
Chr4	339	16900001	16950000	0	0	460
Chr4	340	16950001	17000000	0	0	460
Chr4	341	17000001	17050000	0	0	460
Chr4	342	17050001	17100000	0	0	460
Chr4	343	17100001	17150000	0	0	460
Chr4	344	17150001	17200000	0	0	460
Chr4	345	17200001	17250000	1	4.35	460
Chr4	346	17250001	17300000	0	0	460
Chr4	347	17300001	17350000	1	4.35	460
Chr4	348	17350001	17400000	0	0	460
Chr4	349	17400001	17450000	0	0	460
Chr4	350	17450001	17500000	0	0	460
Chr4	351	17500001	17550000	1	4.35	460
Chr4	352	17550001	17600000	0	0	460
Chr4	353	17600001	17650000	0	0	460
Chr4	354	17650001	17700000	0	0	460
Chr4	355	17700001	17750000	0	0	460
Chr4	356	17750001	17800000	0	0	460
Chr4	357	17800001	17850000	0	0	460
Chr4	358	17850001	17900000	1	4.35	460
Chr4	359	17900001	17950000	0	0	460
Chr4	360	17950001	18000000	0	0	460
Chr4	361	18000001	18050000	0	0	460
Chr4	362	18050001	18100000	0	0	460
Chr4	363	18100001	18150000	0	0	460
Chr4	364	18150001	18200000	1	4.35	460
Chr4	365	18200001	18250000	0	0	460
Chr4	366	18250001	18300000	0	0	460
Chr4	367	18300001	18350000	0	0	460
Chr4	368	18350001	18400000	0	0	460
Chr4	369	18400001	18450000	0	0	460
Chr4	370	18450001	18500000	0	0	460
Chr4	371	18500001	18550000	0	0	460
Chr4	372	18550001	18585056	0	0	460
Chr5	1	1	50000	0	0	460
Chr5	2	50001	100000	0	0	460
Chr5	3	100001	150000	0	0	460
Chr5	4	150001	200000	1	4.35	460
Chr5	5	200001	250000	1	4.35	460
Chr5	6	250001	300000	0	0	460
Chr5	7	300001	350000	0	0	460
Chr5	8	350001	400000	0	0	460
Chr5	9	400001	450000	0	0	460
Chr5	10	450001	500000	0	0	460
Chr5	11	500001	550000	0	0	460
Chr5	12	550001	600000	0	0	460
Chr5	13	600001	650000	0	0	460
Chr5	14	650001	700000	0	0	460
Chr5	15	700001	750000	0	0	460
Chr5	16	750001	800000	1	4.35	460
Chr5	17	800001	850000	0	0	460
Chr5	18	850001	900000	1	4.35	460
Chr5	19	900001	950000	1	4.35	460
Chr5	20	950001	1000000	0	0	460
Chr5	21	1000001	1050000	0	0	460
Chr5	22	1050001	1100000	3	13.04	460
Chr5	23	1100001	1150000	0	0	460
Chr5	24	1150001	1200000	0	0	460
Chr5	25	1200001	1250000	0	0	460
Chr5	26	1250001	1300000	0	0	460
Chr5	27	1300001	1350000	0	0	460
Chr5	28	1350001	1400000	0	0	460
Chr5	29	1400001	1450000	0	0	460
Chr5	30	1450001	1500000	0	0	460
Chr5	31	1500001	1550000	0	0	460
Chr5	32	1550001	1600000	0	0	460
Chr5	33	1600001	1650000	0	0	460
Chr5	34	1650001	1700000	0	0	460
Chr5	35	1700001	1750000	0	0	460
Chr5	36	1750001	1800000	0	0	460
Chr5	37	1800001	1850000	0	0	460
Chr5	38	1850001	1900000	0	0	460
Chr5	39	1900001	1950000	0	0	460
Chr5	40	1950001	2000000	0	0	460
Chr5	41	2000001	2050000	0	0	460
Chr5	42	2050001	2100000	0	0	460
Chr5	43	2100001	2150000	0	0	460
Chr5	44	2150001	2200000	0	0	460
Chr5	45	2200001	2250000	0	0	460
Chr5	46	2250001	2300000	0	0	460
Chr5	47	2300001	2350000	1	4.35	460
Chr5	48	2350001	2400000	0	0	460
Chr5	49	2400001	2450000	0	0	460
Chr5	50	2450001	2500000	0	0	460
Chr5	51	2500001	2550000	0	0	460
Chr5	52	2550001	2600000	0	0	460
Chr5	53	2600001	2650000	0	0	460
Chr5	54	2650001	2700000	0	0	460
Chr5	55	2700001	2750000	0	0	460
Chr5	56	2750001	2800000	0	0	460
Chr5	57	2800001	2850000	0	0	460
Chr5	58	2850001	2900000	0	0	460
Chr5	59	2900001	2950000	0	0	460
Chr5	60	2950001	3000000	0	0	460
Chr5	61	3000001	3050000	1	4.35	460
Chr5	62	3050001	3100000	0	0	460
Chr5	63	3100001	3150000	0	0	460
Chr5	64	3150001	3200000	0	0	460
Chr5	65	3200001	3250000	1	4.35	460
Chr5	66	3250001	3300000	0	0	460
Chr5	67	3300001	3350000	0	0	460
Chr5	68	3350001	3400000	0	0	460
Chr5	69	3400001	3450000	0	0	460
Chr5	70	3450001	3500000	1	4.35	460
Chr5	71	3500001	3550000	0	0	460
Chr5	72	3550001	3600000	0	0	460
Chr5	73	3600001	3650000	0	0	460
Chr5	74	3650001	3700000	0	0	460
Chr5	75	3700001	3750000	0	0	460
Chr5	76	3750001	3800000	0	0	460
Chr5	77	3800001	3850000	0	0	460
Chr5	78	3850001	3900000	0	0	460
Chr5	79	3900001	3950000	0	0	460
Chr5	80	3950001	4000000	0	0	460
Chr5	81	4000001	4050000	0	0	460
Chr5	82	4050001	4100000	0	0	460
Chr5	83	4100001	4150000	0	0	460
Chr5	84	4150001	4200000	0	0	460
Chr5	85	4200001	4250000	0	0	460
Chr5	86	4250001	4300000	0	0	460
Chr5	87	4300001	4350000	0	0	460
Chr5	88	4350001	4400000	0	0	460
Chr5	89	4400001	4450000	0	0	460
Chr5	90	4450001	4500000	1	4.35	460
Chr5	91	4500001	4550000	0	0	460
Chr5	92	4550001	4600000	0	0	460
Chr5	93	4600001	4650000	0	0	460
Chr5	94	4650001	4700000	0	0	460
Chr5	95	4700001	4750000	1	4.35	460
Chr5	96	4750001	4800000	0	0	460
Chr5	97	4800001	4850000	0	0	460
Chr5	98	4850001	4900000	1	4.35	460
Chr5	99	4900001	4950000	0	0	460
Chr5	100	4950001	5000000	0	0	460
Chr5	101	5000001	5050000	0	0	460
Chr5	102	5050001	5100000	0	0	460
Chr5	103	5100001	5150000	0	0	460
Chr5	104	5150001	5200000	0	0	460
Chr5	105	5200001	5250000	0	0	460
Chr5	106	5250001	5300000	1	4.35	460
Chr5	107	5300001	5350000	0	0	460
Chr5	108	5350001	5400000	1	4.35	460
Chr5	109	5400001	5450000	1	4.35	460
Chr5	110	5450001	5500000	1	4.35	460
Chr5	111	5500001	5550000	0	0	460
Chr5	112	5550001	5600000	0	0	460
Chr5	113	5600001	5650000	0	0	460
Chr5	114	5650001	5700000	0	0	460
Chr5	115	5700001	5750000	0	0	460
Chr5	116	5750001	5800000	1	4.35	460
Chr5	117	5800001	5850000	0	0	460
Chr5	118	5850001	5900000	0	0	460
Chr5	119	5900001	5950000	4	17.39	460
Chr5	120	5950001	6000000	0	0	460
Chr5	121	6000001	6050000	2	8.7	460
Chr5	122	6050001	6100000	1	4.35	460
Chr5	123	6100001	6150000	0	0	460
Chr5	124	6150001	6200000	1	4.35	460
Chr5	125	6200001	6250000	0	0	460
Chr5	126	6250001	6300000	1	4.35	460
Chr5	127	6300001	6350000	2	8.7	460
Chr5	128	6350001	6400000	0	0	460
Chr5	129	6400001	6450000	1	4.35	460
Chr5	130	6450001	6500000	1	4.35	460
Chr5	131	6500001	6550000	0	0	460
Chr5	132	6550001	6600000	2	8.7	460
Chr5	133	6600001	6650000	0	0	460
Chr5	134	6650001	6700000	0	0	460
Chr5	135	6700001	6750000	0	0	460
Chr5	136	6750001	6800000	0	0	460
Chr5	137	6800001	6850000	0	0	460
Chr5	138	6850001	6900000	0	0	460
Chr5	139	6900001	6950000	0	0	460
Chr5	140	6950001	7000000	0	0	460
Chr5	141	7000001	7050000	0	0	460
Chr5	142	7050001	7100000	0	0	460
Chr5	143	7100001	7150000	1	4.35	460
Chr5	144	7150001	7200000	0	0	460
Chr5	145	7200001	7250000	2	8.7	460
Chr5	146	7250001	7300000	1	4.35	460
Chr5	147	7300001	7350000	1	4.35	460
Chr5	148	7350001	7400000	2	8.7	460
Chr5	149	7400001	7450000	1	4.35	460
Chr5	150	7450001	7500000	1	4.35	460
Chr5	151	7500001	7550000	0	0	460
Chr5	152	7550001	7600000	0	0	460
Chr5	153	7600001	7650000	1	4.35	460
Chr5	154	7650001	7700000	0	0	460
[truncated: 386 more rows]
