# Supplementary material for: The megabase-scale crossover landscape is largely independent of sequence divergence
Source: Nat Commun. 2022 Jul 2;13:3828. doi: 10.1038/s41467-022-31509-8 (PMC9250513; doi:10.1038/s41467-022-31509-8)
Supplement: Supplementary file 10 — Source Data [file 41467_2022_31509_MOESM10_ESM.zip › Source_Data/SupplementaryFigure7.Giraut_etal_PlosGenetics_2011_COmap.txt]

chromosome	start	stop	Male	Female
Chr1	32210	306462	11.09	2
Chr1	306462	606019	14.04	0.66
Chr1	606019	1105667	5.61	0.38
Chr1	1105667	1207631	12.83	0
Chr1	1207631	1537170	6.81	2.02
Chr1	1537170	1811231	6.49	1.04
Chr1	1811231	2059642	6.4	1.53
Chr1	2059642	2386464	7.15	2.04
Chr1	2386464	2707747	5.53	1.18
Chr1	2707747	3008989	3.1	2.19
Chr1	3008989	3311934	3.08	0.73
Chr1	3311934	3649261	3.05	1.69
Chr1	3649261	3882964	4	0.81
Chr1	3882964	4266415	4.87	3.63
Chr1	4266415	4565577	4.68	2.2
Chr1	4565577	4874819	4.52	3.55
Chr1	4874819	5170703	3.83	2.69
Chr1	5170703	5470447	3.34	1.55
Chr1	5470447	5763138	2.24	0.65
Chr1	5763138	6070299	3.96	0.93
Chr1	6070299	6372434	2.87	2.86
Chr1	6372434	6673244	3.55	2.81
Chr1	6673244	6975330	5.46	5.35
Chr1	6975330	7267270	2.65	3.26
Chr1	7267270	7582842	4.91	3.01
Chr1	7582842	7901928	5.2	5.96
Chr1	7901928	8212968	7.83	7.33
Chr1	8212968	8518846	10.86	5.28
Chr1	8518846	8865772	3.65	2.1
Chr1	8865772	9165481	5.3	3.81
Chr1	9165481	9474344	4.24	4
Chr1	9474344	9766650	1.83	2.27
Chr1	9766650	10078713	5.69	3.66
Chr1	10078713	10380763	5.26	4.41
Chr1	10380763	10722153	3.13	3.11
Chr1	10722153	11002607	4.76	2.84
Chr1	11002607	11311542	6.69	3.87
Chr1	11311542	11611886	2.8	3.16
Chr1	11611886	11914409	7.11	3.77
Chr1	11914409	12208833	3.81	2.58
Chr1	12208833	12525234	5.32	5.71
Chr1	12525234	12812913	6.17	4.96
Chr1	12812913	13080947	7.47	4.7
Chr1	13080947	13364504	5.65	5.15
Chr1	13364504	13655620	0.96	2.29
Chr1	13655620	13987893	0.84	0.29
Chr1	13987893	14301081	1.07	0.85
Chr1	14301081	14330125	0	3.27
Chr1	14330125	14922486	0.51	0.21
Chr1	14922486	15434668	0.26	0.16
Chr1	15434668	15607722	0.54	0
Chr1	15607722	15981659	2	0.51
Chr1	15981659	16276547	4.52	2.03
Chr1	16276547	16579987	4.62	2.41
Chr1	16579987	16882852	5.07	5.48
Chr1	16882852	17181464	4.69	4.67
Chr1	17181464	17478360	6.3	9.28
Chr1	17478360	17788486	2.71	6.13
Chr1	17788486	18082981	4.76	3.55
Chr1	18082981	18385035	4.02	2.83
Chr1	18385035	18697969	2.69	1.82
Chr1	18697969	19243059	3.77	2.62
Chr1	19243059	19567685	5.18	2.05
Chr1	19567685	19865655	5.33	2.55
Chr1	19865655	20158884	4.55	3.62
Chr1	20158884	20706061	3.25	1.22
Chr1	20706061	21093115	2.9	1.23
Chr1	21093115	21381155	1.63	1.15
Chr1	21381155	21689929	3.63	2.15
Chr1	21689929	21988037	1.57	1.91
Chr1	21988037	22286059	3.36	1.78
Chr1	22286059	22571583	1.87	1.16
Chr1	22571583	22868803	6.27	2.96
Chr1	22868803	23171590	8.47	3.63
Chr1	23171590	23473528	2.87	2.86
Chr1	23473528	23770442	4.72	3.52
Chr1	23770442	24074691	3.38	2.5
Chr1	24074691	24374625	5.56	1.99
Chr1	24374625	24673477	10.49	4
Chr1	24673477	24974163	8.65	6.18
Chr1	24974163	25271358	6.92	3.2
Chr1	25271358	25574530	5.86	3.76
Chr1	25574530	25873700	5.8	3.11
Chr1	25873700	26188466	5.3	2.95
Chr1	26188466	26489488	9.09	4.41
Chr1	26489488	26788364	7.02	4.41
Chr1	26788364	27104435	7.37	2.09
Chr1	27104435	27395469	5.14	3.27
Chr1	27395469	27704907	3.22	4.61
Chr1	27704907	28007099	3.72	1.98
Chr1	28007099	28327166	5.86	2.07
Chr1	28327166	28620645	9.2	2.94
Chr1	28620645	28924834	4.82	0.65
Chr1	28924834	29212252	8.82	1.85
Chr1	29212252	29530247	11.13	4.78
Chr1	29530247	29807829	7.97	1.71
Chr1	29807829	30108660	2.57	0.63
Chr1	30108660	30411563	7.31	0.6
Chr2	68457	274199	30.71	6.56
Chr2	274199	557457	10.98	11.24
Chr2	557457	861568	4.72	6.55
Chr2	861568	1149913	5.46	7.82
Chr2	1149913	1427300	2.71	5.74
Chr2	1427300	1716220	4.96	9.87
Chr2	1716220	2021224	5.48	5.65
Chr2	2021224	2300148	2.57	9.46
Chr2	2300148	2585254	2.51	2.31
Chr2	2585254	2890880	0.94	0.65
Chr2	2890880	3231355	2.1	0.65
Chr2	3231355	3531159	0.8	0.73
Chr2	3531159	3730482	0	0
Chr2	3730482	4075168	0.3	0.55
Chr2	4075168	4330404	1.2	0.74
Chr2	4330404	4593043	0.73	0.36
Chr2	4593043	4851591	1.86	0
Chr2	4851591	5119356	2.81	0.74
Chr2	5119356	5412512	0.47	0.23
Chr2	5412512	5706797	2.56	2.48
Chr2	5706797	5980235	3.75	3.64
Chr2	5980235	6300797	8.98	5.38
Chr2	6300797	6545095	14.03	3.26
Chr2	6545095	6815595	5.82	5.4
Chr2	6815595	7151117	5.72	5.66
Chr2	7151117	7393542	7.52	5.88
Chr2	7393542	7675676	6.31	4.47
Chr2	7675676	7958609	4.84	6.09
Chr2	7958609	8248999	3.06	3.88
Chr2	8248999	8522279	3.26	1.94
Chr2	8522279	8793837	4.03	3.18
Chr2	8793837	9070039	2.73	2.4
Chr2	9070039	9353369	2.42	2.81
Chr2	9353369	9671628	5.38	6.34
Chr2	9671628	9990901	9.43	4.91
Chr2	9990901	10283957	5.14	3.62
Chr2	10283957	10559592	4.09	2.41
Chr2	10559592	10857812	4.16	1.91
Chr2	10857812	11099246	2.55	1.65
Chr2	11099246	11385253	3.11	2.55
Chr2	11385253	11674816	3.98	2.62
Chr2	11674816	11961676	3.68	4.63
Chr2	11961676	12246871	4.32	3.72
Chr2	12246871	12527106	4.64	3.55
Chr2	12527106	12818855	3.99	1.82
Chr2	12818855	13096809	6.16	3.34
Chr2	13096809	13386033	2.65	3.28
Chr2	13386033	13669827	1.69	2.34
Chr2	13669827	13951025	4.87	3.07
Chr2	13951025	14253264	4.3	3.29
Chr2	14253264	14521422	4.65	0.71
Chr2	14521422	14771775	3.83	1.9
Chr2	14771775	15048307	3.71	1.2
Chr2	15048307	15328521	6.11	3.31
Chr2	15328521	15622510	3.73	1.8
Chr2	15622510	15881897	6.29	2.56
Chr2	15881897	16191311	7.13	1.53
Chr2	16191311	16492036	2.73	1.54
Chr2	16492036	16779026	8.11	1.85
Chr2	16779026	17058348	2.94	0.95
Chr2	17058348	17365717	3.12	0.86
Chr2	17365717	17651885	6.7	1.16
Chr2	17651885	17951178	6.63	2.22
Chr2	17951178	18215063	4.41	1.76
Chr2	18215063	18485519	11.64	0.49
Chr2	18485519	18773570	8.55	2.3
Chr2	18773570	19051443	10.84	1.19
Chr2	19051443	19355220	8.11	0.87
Chr2	19355220	19649509	4.88	2.25
Chr2	19649509	19694139	12.46	1.99
Chr3	14239	299634	7.71	1.27
Chr3	299634	594003	4.82	0.23
Chr3	594003	887390	7.85	0.9
Chr3	887390	1187817	7.99	1.1
Chr3	1187817	1483431	11.6	0.45
Chr3	1483431	1750573	3.59	0.71
Chr3	1750573	2078764	23.13	3.19
Chr3	2078764	2384082	5.24	2.17
Chr3	2384082	2674598	5.73	0.91
Chr3	2674598	2949173	2.8	2.42
Chr3	2949173	3227807	4.59	1.43
Chr3	3227807	3524763	4.09	3.35
Chr3	3524763	3817670	4.37	3.85
Chr3	3817670	4114394	2.37	2.46
Chr3	4114394	4406412	2.63	2.16
Chr3	4406412	4710381	3.79	1.62
Chr3	4710381	5002150	3.95	2.05
Chr3	5002150	5320752	4.42	1.46
Chr3	5320752	5619456	4.5	4
Chr3	5619456	5916828	4.31	3.35
Chr3	5916828	6210818	5.01	2.48
Chr3	6210818	6504230	3.92	2.49
Chr3	6504230	6772789	2.38	1.24
Chr3	6772789	7087448	2.44	0.84
Chr3	7087448	7377566	3.09	2.97
Chr3	7377566	7942431	5.87	3.7
Chr3	7942431	8252288	9.57	3.68
Chr3	8252288	8533768	2.95	2.36
Chr3	8533768	8821285	4.67	4.62
Chr3	8821285	9108946	6.89	8.07
Chr3	9108946	9403749	8.68	4.73
Chr3	9403749	9696948	6.1	4.98
Chr3	9696948	9994092	5.54	7.15
Chr3	9994092	10299413	5.63	3.04
Chr3	10299413	11182561	5.75	3.45
Chr3	11182561	11453352	6.78	3.82
Chr3	11453352	11772118	5.44	3.57
Chr3	11772118	12096622	1.99	1.23
Chr3	12096622	12371468	3.39	0.24
Chr3	12371468	12665954	1.94	0.9
Chr3	12665954	13224047	0.26	0.28
Chr3	13224047	13525584	0	0
Chr3	13525584	14233656	0.2	0
Chr3	14233656	14325353	2.34	1.45
Chr3	14325353	14968691	1.22	0.53
Chr3	14968691	15264347	0.97	0.9
Chr3	15264347	15568318	2.35	1.09
Chr3	15568318	15829568	4.93	4.83
Chr3	15829568	16119403	5.19	8.47
Chr3	16119403	16403767	2.77	3.97
Chr3	16403767	17013242	5.64	2.18
Chr3	17013242	17308813	4.12	2.69
Chr3	17308813	17603721	3.4	6.53
Chr3	17603721	17899984	4.35	3.36
Chr3	17899984	18196958	5.54	4.25
Chr3	18196958	18774910	6.04	4.11
Chr3	18774910	19067727	6.62	5.19
Chr3	19067727	19388651	3.57	2.07
Chr3	19388651	19688038	7.05	3.32
Chr3	19688038	19985926	4.94	3.34
Chr3	19985926	20283184	3.23	2.01
Chr3	20283184	20575784	5.47	2.04
Chr3	20575784	20866179	4.85	4.11
Chr3	20866179	21164616	4.72	2.45
Chr3	21164616	21397021	3.03	0.86
Chr3	21397021	21703030	3.14	1.95
Chr3	21703030	21995546	3.06	1.36
Chr3	21995546	22308897	5.51	1.48
Chr3	22308897	22607727	5.57	0.89
Chr3	22607727	22906108	8.58	0.89
Chr3	22906108	23226588	9.18	1.24
Chr3	23226588	23453779	2.5	1.99
Chr4	11691	153374	22.96	4.5
Chr4	153374	296823	15.74	8.35
Chr4	296823	610304	9.41	12.11
Chr4	610304	802720	9.46	11.76
Chr4	802720	976581	3.97	7.66
Chr4	976581	1201380	6.98	4.15
Chr4	1201380	1609393	4.15	6.69
Chr4	1609393	4828282	0.29	0.04
Chr4	4828282	5078092	3.01	0.53
Chr4	5078092	5296223	9.49	4.88
Chr4	5296223	5747079	15.58	9.3
Chr4	5747079	5850301	9.12	7.09
Chr4	5850301	6397843	5.96	6.08
Chr4	6397843	6781937	5.23	3.47
Chr4	6781937	7234179	5.6	5.3
Chr4	7234179	7476512	9.62	7.42
Chr4	7476512	7600415	9.62	2.69
Chr4	7600415	7872930	8.06	4.89
Chr4	7872930	8277191	4.35	4.28
Chr4	8277191	8548368	5.09	4.42
Chr4	8548368	8930251	2.79	3.31
Chr4	8930251	10104499	3.74	3.91
Chr4	10104499	10354827	6.52	3.99
Chr4	10354827	10608566	3.96	5.77
Chr4	10608566	11255144	4.28	2.06
Chr4	11255144	11506618	4.98	5.29
Chr4	11506618	11766652	7	3.58
Chr4	11766652	12407107	4.18	5.15
Chr4	12407107	13170818	3.22	1.15
Chr4	13170818	13328141	2.67	3.39
Chr4	13328141	13719741	1.92	1.02
Chr4	13719741	13959249	3.14	1.67
Chr4	13959249	14552523	4.02	1.46
Chr4	14552523	14819368	4.7	2.49
Chr4	14819368	15367021	2.29	1.34
Chr4	15367021	16137852	2.77	1.38
Chr4	16137852	16390345	4.72	1.58
Chr4	16390345	16643925	6.36	0.53
Chr4	16643925	16757088	14.24	4.71
Chr4	16757088	17429322	7.19	1.39
Chr4	17429322	17683399	15.06	1.83
Chr4	17683399	17940041	9.53	1.56
Chr4	17940041	18272421	9.44	0
Chr5	1886	290125	5.78	1.08
Chr5	290125	578764	13.13	3.22
Chr5	578764	875720	14.39	3.57
Chr5	875720	1166277	8.6	4.33
Chr5	1166277	1459660	9.9	0.9
Chr5	1459660	1766472	7.65	1.73
Chr5	1766472	2065486	7.14	1.77
Chr5	2065486	2361130	4.91	1.12
Chr5	2361130	2628654	5.12	1.98
Chr5	2628654	2950723	3.07	0.59
Chr5	2950723	3239625	5.31	1.64
Chr5	3239625	3532144	5.24	4.08
Chr5	3532144	3821333	3.07	1.37
Chr5	3821333	4117470	3.19	1.92
Chr5	4117470	4405947	2.05	1.31
Chr5	4405947	4695328	2.79	3.21
Chr5	4695328	4995581	5.1	3.31
Chr5	4995581	5282657	3.47	1.85
Chr5	5282657	5572442	2.45	1.6
Chr5	5572442	5867292	3.86	2.25
Chr5	5867292	6160520	3.15	2.03
Chr5	6160520	6453474	2.61	3.01
Chr5	6453474	6744948	4.36	3.02
Chr5	6744948	7037185	5.22	3.37
Chr5	7037185	7326880	4.39	2.91
Chr5	7326880	7624183	5.02	3.34
Chr5	7624183	7918609	2.9	4.95
Chr5	7918609	8218635	4.27	5.08
Chr5	8218635	8510273	2.19	3.41
Chr5	8510273	8795135	7.49	6.98
Chr5	8795135	9084813	8.59	3.66
Chr5	9084813	9378023	4.37	5.2
Chr5	9378023	9662044	6.01	4.67
Chr5	9662044	9948430	6.46	6.25
Chr5	9948430	10207621	4.39	1.53
Chr5	10207621	10497583	9.32	4.57
Chr5	10497583	10783157	2.74	1.86
Chr5	10783157	11150428	2.71	0.72
Chr5	11150428	11449022	0.95	0
Chr5	11449022	11739887	0	0
Chr5	11739887	12071670	0	0
Chr5	12071670	12437736	0	0
Chr5	12437736	12919958	0	0
Chr5	12919958	13187261	0	0
Chr5	13187261	13469056	1.51	0.71
Chr5	13469056	13771680	3.06	4.16
Chr5	13771680	14091838	4.63	4.14
Chr5	14091838	14537550	3.54	2.34
Chr5	14537550	14844741	5.56	3.25
Chr5	14844741	15127379	3.02	4.95
Chr5	15127379	15409641	6.8	3.76
Chr5	15409641	15702358	4.37	2.72
Chr5	15702358	15991589	5.41	6.19
Chr5	15991589	16265201	6.5	5.33
Chr5	16265201	16555630	3.89	2.74
Chr5	16555630	16838603	4.84	4.45
Chr5	16838603	17130805	5.84	2.72
Chr5	17130805	17421475	1.47	1.6
Chr5	17421475	17716201	2.9	1.12
Chr5	17716201	18005535	6.64	1.83
Chr5	18005535	18297638	3.65	3.63
Chr5	18297638	18582830	3.81	2.66
Chr5	18582830	18884575	6.54	2.83
Chr5	18884575	19186246	4.72	3.73
Chr5	19186246	19471786	1.99	0.7
Chr5	19471786	19747528	3.35	0.96
Chr5	19747528	20091068	4.31	1.93
Chr5	20091068	20326794	2.51	2.01
Chr5	20326794	20634621	1.39	2.58
Chr5	20634621	20926203	3.41	2.73
Chr5	20926203	21217514	5.62	6.6
Chr5	21217514	21504598	8.67	3.46
Chr5	21504598	21804457	5.93	2.65
Chr5	21804457	22063080	6.33	6.92
Chr5	22063080	22366933	6.09	4.8
Chr5	22366933	22653398	4.44	2.31
Chr5	22653398	22948992	1.72	0.75
Chr5	22948992	23267652	3.74	2.76
Chr5	23267652	23562130	2.66	1.8
Chr5	23562130	23842797	3.04	2.6
Chr5	23842797	24095745	5.34	1.83
Chr5	24095745	24379765	5.51	1.4
Chr5	24379765	24667070	4.95	2.08
Chr5	24667070	24956332	5.41	1.37
Chr5	24956332	25223372	5.06	2.98
Chr5	25223372	25509823	6.21	1.16
Chr5	25509823	25802059	6.81	1.36
Chr5	25802059	26089734	10.14	2.53
Chr5	26089734	26379888	13.24	2.97
Chr5	26379888	26656310	11.84	1.92
Chr5	26656310	26946043	9.33	1.83
Chr5	26946043	26965212	21.12	0
