# Supplementary material for: The megabase-scale crossover landscape is largely independent of sequence divergence
Source: Nat Commun. 2022 Jul 2;13:3828. doi: 10.1038/s41467-022-31509-8 (PMC9250513; doi:10.1038/s41467-022-31509-8)
Supplement: Supplementary file 10 — Source Data [file 41467_2022_31509_MOESM10_ESM.zip › Source_Data/SupplementaryFigure5.co_num.phased_marker.Col.txt]

sample	group	pa_reads	co_num	group_id	group.y	sex
4398_A_4549_A	A	416	7	AB1	AB	Female
4398_AA_4549_AA	A	376	6	AB27	AB	Female
4398_AB_4549_AB	A	412	5	AB28	AB	Female
4398_AC_4549_AC	A	439	6	AB29	AB	Female
4398_AD_4549_AD	A	410	4	AB30	AB	Female
4398_AE_4549_AE	A	379	2	AB31	AB	Female
4398_AF_4549_AF	A	377	5	AB32	AB	Female
4398_B_4549_B	A	379	6	AB2	AB	Female
4398_C_4549_C	A	372	4	AB3	AB	Female
4398_D_4549_D	A	410	2	AB4	AB	Female
4398_E_4549_E	A	451	3	AB5	AB	Female
4398_F_4549_F	A	397	0	AB6	AB	Female
4398_H_4549_H	A	419	2	AB8	AB	Female
4398_I_4549_I	A	437	2	AB9	AB	Female
4398_J_4549_J	A	365	7	AB10	AB	Female
4398_K_4549_K	A	419	4	AB11	AB	Female
4398_L_4549_L	A	391	6	AB12	AB	Female
4398_M_4549_M	A	388	4	AB13	AB	Female
4398_N_4549_N	A	385	3	AB14	AB	Female
4398_O_4549_O	A	380	5	AB15	AB	Female
4398_P_4549_P	A	445	2	AB16	AB	Female
4398_Q_4549_Q	A	387	5	AB17	AB	Female
4398_R_4549_R	A	367	5	AB18	AB	Female
4398_S_4549_S	A	401	2	AB19	AB	Female
4398_T_4549_T	A	383	2	AB20	AB	Female
4398_U_4549_U	A	412	6	AB21	AB	Female
4398_V_4549_V	A	391	3	AB22	AB	Female
4398_W_4549_W	A	446	5	AB23	AB	Female
4398_X_4549_X	A	399	3	AB24	AB	Female
4398_Y_4549_Y	A	348	2	AB25	AB	Female
4398_Z_4549_Z	A	405	5	AB26	AB	Female
4739_A	A	362	0	AB33	AB	Female
4739_AA	A	470	2	AB59	AB	Female
4739_AB	A	393	4	AB60	AB	Female
4739_AC	A	404	4	AB61	AB	Female
4739_AD	A	359	5	AB62	AB	Female
4739_AE	A	386	4	AB63	AB	Female
4739_AF	A	387	6	AB64	AB	Female
4739_AG	A	421	5	AB65	AB	Female
4739_AH	A	375	3	AB66	AB	Female
4739_AI	A	323	5	AB67	AB	Female
4739_AJ	A	376	4	AB68	AB	Female
4739_AK	A	380	2	AB69	AB	Female
4739_AL	A	391	2	AB70	AB	Female
4739_AM	A	413	4	AB71	AB	Female
4739_AN	A	407	7	AB72	AB	Female
4739_AO	A	444	2	AB73	AB	Female
4739_AP	A	404	3	AB74	AB	Female
4739_AQ	A	453	2	AB75	AB	Female
4739_AR	A	394	3	AB76	AB	Female
4739_AS	A	367	7	AB77	AB	Female
4739_AT	A	409	4	AB78	AB	Female
4739_AU	A	363	4	AB79	AB	Female
4739_AV	A	421	2	AB80	AB	Female
4739_AW	A	358	3	AB81	AB	Female
4739_AX	A	450	1	AB82	AB	Female
4739_AY	A	351	4	AB83	AB	Female
4739_AZ	A	412	7	AB84	AB	Female
4739_B	A	352	3	AB34	AB	Female
4739_BA	A	399	3	AB85	AB	Female
4739_BB	A	351	3	AB86	AB	Female
4739_BC	A	424	3	AB87	AB	Female
4739_BD	A	410	4	AB88	AB	Female
4739_BE	A	402	6	AB89	AB	Female
4739_BF	A	453	4	AB90	AB	Female
4739_BG	A	406	0	AB91	AB	Female
4739_BH	A	363	2	AB92	AB	Female
4739_BI	A	374	3	AB93	AB	Female
4739_BJ	A	404	2	AB94	AB	Female
4739_BK	A	393	3	AB95	AB	Female
4739_BL	A	399	5	AB96	AB	Female
4739_C	A	336	3	AB35	AB	Female
4739_D	A	372	3	AB36	AB	Female
4739_E	A	384	5	AB37	AB	Female
4739_F	A	382	5	AB38	AB	Female
4739_G	A	365	6	AB39	AB	Female
4739_H	A	380	6	AB40	AB	Female
4739_I	A	425	4	AB41	AB	Female
4739_J	A	422	2	AB42	AB	Female
4739_K	A	429	3	AB43	AB	Female
4739_L	A	433	5	AB44	AB	Female
4739_M	A	428	6	AB45	AB	Female
4739_N	A	384	3	AB46	AB	Female
4739_O	A	471	5	AB47	AB	Female
4739_P	A	429	5	AB48	AB	Female
4739_Q	A	406	5	AB49	AB	Female
4739_R	A	405	4	AB50	AB	Female
4739_S	A	378	6	AB51	AB	Female
4739_T	A	333	6	AB52	AB	Female
4739_U	A	384	3	AB53	AB	Female
4739_W	A	340	4	AB55	AB	Female
4739_X	A	413	4	AB56	AB	Female
4739_Y	A	364	4	AB57	AB	Female
4739_Z	A	438	1	AB58	AB	Female
4399_A_4550_A	A	328	4	BA1	BA	Male
4399_AB_4550_AB	A	408	7	BA28	BA	Male
4399_AC_4550_AC	A	374	4	BA29	BA	Male
4399_AD_4550_AD	A	382	6	BA30	BA	Male
4399_AE_4550_AE	A	364	5	BA31	BA	Male
4399_AF_4550_AF	A	362	9	BA32	BA	Male
4399_B_4550_B	A	437	3	BA2	BA	Male
4399_C_4550_C	A	431	9	BA3	BA	Male
4399_D_4550_D	A	340	8	BA4	BA	Male
4399_E_4550_E	A	357	5	BA5	BA	Male
4399_F_4550_F	A	381	5	BA6	BA	Male
4399_G_4550_G	A	409	5	BA7	BA	Male
4399_H_4550_H	A	366	6	BA8	BA	Male
4399_I_4550_I	A	357	3	BA9	BA	Male
4399_J_4550_J	A	460	4	BA10	BA	Male
4399_K_4550_K	A	335	9	BA11	BA	Male
4399_L_4550_L	A	411	10	BA12	BA	Male
4399_M_4550_M	A	365	6	BA13	BA	Male
4399_N_4550_N	A	422	5	BA14	BA	Male
4399_O_4550_O	A	397	9	BA15	BA	Male
4399_P_4550_P	A	398	3	BA16	BA	Male
4399_Q_4550_Q	A	394	9	BA17	BA	Male
4399_R_4550_R	A	438	9	BA18	BA	Male
4399_T_4550_T	A	391	5	BA20	BA	Male
4399_U_4550_U	A	437	3	BA21	BA	Male
4399_V_4550_V	A	342	3	BA22	BA	Male
4399_W_4550_W	A	406	6	BA23	BA	Male
4399_X_4550_X	A	423	5	BA24	BA	Male
4399_Y_4550_Y	A	361	9	BA25	BA	Male
4399_Z_4550_Z	A	335	4	BA26	BA	Male
4739_BM	A	417	9	BA33	BA	Male
4739_BN	A	350	12	BA34	BA	Male
4739_BO	A	429	7	BA35	BA	Male
4739_BP	A	466	4	BA36	BA	Male
4739_BQ	A	374	6	BA37	BA	Male
4739_BR	A	387	10	BA38	BA	Male
4739_BS	A	411	4	BA39	BA	Male
4739_BT	A	395	7	BA40	BA	Male
4739_BU	A	437	5	BA41	BA	Male
4739_BV	A	454	4	BA42	BA	Male
4739_BW	A	390	5	BA43	BA	Male
4739_BX	A	395	6	BA44	BA	Male
4739_BY	A	362	7	BA45	BA	Male
4739_BZ	A	395	7	BA46	BA	Male
4739_CA	A	465	7	BA47	BA	Male
4739_CB	A	356	11	BA48	BA	Male
4739_CC	A	410	6	BA49	BA	Male
4739_CD	A	377	7	BA50	BA	Male
4739_CE	A	339	8	BA51	BA	Male
4739_CF	A	357	5	BA52	BA	Male
4739_CG	A	410	7	BA53	BA	Male
4739_CH	A	388	3	BA54	BA	Male
4739_CI	A	371	6	BA55	BA	Male
4739_CJ	A	363	5	BA56	BA	Male
4739_CK	A	376	6	BA57	BA	Male
4739_CL	A	373	9	BA58	BA	Male
4739_CM	A	377	8	BA59	BA	Male
4739_CN	A	392	4	BA60	BA	Male
4739_CO	A	386	7	BA61	BA	Male
4739_CP	A	415	8	BA62	BA	Male
4739_CQ	A	392	6	BA63	BA	Male
4740_A	A	425	4	BA64	BA	Male
4740_AA	A	395	4	BA90	BA	Male
4740_AB	A	390	6	BA91	BA	Male
4740_AC	A	347	7	BA92	BA	Male
4740_AD	A	396	5	BA93	BA	Male
4740_AE	A	405	7	BA94	BA	Male
4740_AF	A	427	4	BA95	BA	Male
4740_B	A	400	5	BA65	BA	Male
4740_C	A	416	8	BA66	BA	Male
4740_D	A	369	6	BA67	BA	Male
4740_E	A	444	8	BA68	BA	Male
4740_F	A	413	10	BA69	BA	Male
4740_G	A	373	6	BA70	BA	Male
4740_H	A	385	10	BA71	BA	Male
4740_I	A	404	6	BA72	BA	Male
4740_J	A	358	7	BA73	BA	Male
4740_K	A	396	3	BA74	BA	Male
4740_L	A	376	3	BA75	BA	Male
4740_M	A	452	4	BA76	BA	Male
4740_N	A	409	6	BA77	BA	Male
4740_O	A	444	4	BA78	BA	Male
4740_P	A	381	6	BA79	BA	Male
4740_Q	A	400	7	BA80	BA	Male
4740_R	A	397	5	BA81	BA	Male
4740_S	A	343	4	BA82	BA	Male
4740_T	A	417	5	BA83	BA	Male
4740_U	A	367	7	BA84	BA	Male
4740_V	A	356	1	BA85	BA	Male
4740_W	A	401	8	BA86	BA	Male
4740_X	A	379	8	BA87	BA	Male
4740_Y	A	398	7	BA88	BA	Male
4740_Z	A	431	4	BA89	BA	Male
4399_A_4550_A	B	406	2	BA1	BA	Female
4399_AB_4550_AB	B	464	2	BA28	BA	Female
4399_AC_4550_AC	B	468	2	BA29	BA	Female
4399_AD_4550_AD	B	485	2	BA30	BA	Female
4399_AE_4550_AE	B	425	4	BA31	BA	Female
4399_AF_4550_AF	B	460	3	BA32	BA	Female
4399_B_4550_B	B	431	5	BA2	BA	Female
4399_C_4550_C	B	432	8	BA3	BA	Female
4399_D_4550_D	B	460	2	BA4	BA	Female
4399_E_4550_E	B	463	5	BA5	BA	Female
4399_F_4550_F	B	439	5	BA6	BA	Female
4399_G_4550_G	B	482	4	BA7	BA	Female
4399_H_4550_H	B	496	7	BA8	BA	Female
4399_I_4550_I	B	480	2	BA9	BA	Female
4399_J_4550_J	B	477	3	BA10	BA	Female
4399_K_4550_K	B	456	3	BA11	BA	Female
4399_L_4550_L	B	473	6	BA12	BA	Female
4399_M_4550_M	B	412	6	BA13	BA	Female
4399_N_4550_N	B	484	3	BA14	BA	Female
4399_O_4550_O	B	500	2	BA15	BA	Female
4399_P_4550_P	B	426	5	BA16	BA	Female
4399_Q_4550_Q	B	430	4	BA17	BA	Female
4399_R_4550_R	B	430	4	BA18	BA	Female
4399_T_4550_T	B	457	5	BA20	BA	Female
4399_U_4550_U	B	445	3	BA21	BA	Female
4399_V_4550_V	B	460	4	BA22	BA	Female
4399_W_4550_W	B	466	2	BA23	BA	Female
4399_X_4550_X	B	419	7	BA24	BA	Female
4399_Y_4550_Y	B	445	1	BA25	BA	Female
4399_Z_4550_Z	B	466	6	BA26	BA	Female
4739_BM	B	510	3	BA33	BA	Female
4739_BN	B	449	1	BA34	BA	Female
4739_BO	B	440	3	BA35	BA	Female
4739_BP	B	431	6	BA36	BA	Female
4739_BQ	B	459	4	BA37	BA	Female
4739_BR	B	446	2	BA38	BA	Female
4739_BS	B	457	3	BA39	BA	Female
4739_BT	B	491	6	BA40	BA	Female
4739_BU	B	466	3	BA41	BA	Female
4739_BV	B	420	7	BA42	BA	Female
4739_BW	B	469	5	BA43	BA	Female
4739_BX	B	466	3	BA44	BA	Female
4739_BY	B	442	6	BA45	BA	Female
4739_BZ	B	477	5	BA46	BA	Female
4739_CA	B	474	4	BA47	BA	Female
4739_CB	B	468	2	BA48	BA	Female
4739_CC	B	479	3	BA49	BA	Female
4739_CD	B	471	1	BA50	BA	Female
4739_CE	B	471	3	BA51	BA	Female
4739_CF	B	422	4	BA52	BA	Female
4739_CG	B	458	2	BA53	BA	Female
4739_CH	B	464	8	BA54	BA	Female
4739_CI	B	435	6	BA55	BA	Female
4739_CJ	B	417	5	BA56	BA	Female
4739_CK	B	462	4	BA57	BA	Female
4739_CL	B	501	5	BA58	BA	Female
4739_CM	B	499	7	BA59	BA	Female
4739_CN	B	436	6	BA60	BA	Female
4739_CO	B	495	3	BA61	BA	Female
4739_CP	B	438	4	BA62	BA	Female
4739_CQ	B	475	5	BA63	BA	Female
4740_A	B	440	2	BA64	BA	Female
4740_AA	B	476	3	BA90	BA	Female
4740_AB	B	475	5	BA91	BA	Female
4740_AC	B	478	5	BA92	BA	Female
4740_AD	B	455	4	BA93	BA	Female
4740_AE	B	458	3	BA94	BA	Female
4740_AF	B	429	2	BA95	BA	Female
4740_B	B	440	3	BA65	BA	Female
4740_C	B	409	7	BA66	BA	Female
4740_D	B	471	3	BA67	BA	Female
4740_E	B	473	2	BA68	BA	Female
4740_F	B	432	6	BA69	BA	Female
4740_G	B	446	4	BA70	BA	Female
4740_H	B	447	4	BA71	BA	Female
4740_I	B	473	5	BA72	BA	Female
4740_J	B	441	3	BA73	BA	Female
4740_K	B	467	6	BA74	BA	Female
4740_L	B	477	3	BA75	BA	Female
4740_M	B	468	4	BA76	BA	Female
4740_N	B	465	6	BA77	BA	Female
4740_O	B	432	4	BA78	BA	Female
4740_P	B	485	7	BA79	BA	Female
4740_Q	B	506	8	BA80	BA	Female
4740_R	B	528	6	BA81	BA	Female
4740_S	B	472	4	BA82	BA	Female
4740_T	B	464	5	BA83	BA	Female
4740_U	B	451	3	BA84	BA	Female
4740_V	B	441	4	BA85	BA	Female
4740_W	B	443	5	BA86	BA	Female
4740_X	B	464	2	BA87	BA	Female
4740_Y	B	474	0	BA88	BA	Female
4740_Z	B	445	2	BA89	BA	Female
4398_A_4549_A	B	462	5	AB1	AB	Male
4398_AA_4549_AA	B	409	7	AB27	AB	Male
4398_AB_4549_AB	B	432	6	AB28	AB	Male
4398_AC_4549_AC	B	501	4	AB29	AB	Male
4398_AD_4549_AD	B	440	3	AB30	AB	Male
4398_AE_4549_AE	B	427	4	AB31	AB	Male
4398_AF_4549_AF	B	432	5	AB32	AB	Male
4398_B_4549_B	B	425	6	AB2	AB	Male
4398_C_4549_C	B	465	8	AB3	AB	Male
4398_D_4549_D	B	445	5	AB4	AB	Male
4398_E_4549_E	B	452	6	AB5	AB	Male
4398_F_4549_F	B	398	6	AB6	AB	Male
4398_H_4549_H	B	463	8	AB8	AB	Male
4398_I_4549_I	B	473	7	AB9	AB	Male
4398_J_4549_J	B	436	7	AB10	AB	Male
4398_K_4549_K	B	442	6	AB11	AB	Male
4398_L_4549_L	B	446	2	AB12	AB	Male
4398_M_4549_M	B	463	6	AB13	AB	Male
4398_N_4549_N	B	455	6	AB14	AB	Male
4398_O_4549_O	B	465	5	AB15	AB	Male
4398_P_4549_P	B	486	6	AB16	AB	Male
4398_Q_4549_Q	B	448	8	AB17	AB	Male
4398_R_4549_R	B	436	5	AB18	AB	Male
4398_S_4549_S	B	447	5	AB19	AB	Male
4398_T_4549_T	B	439	5	AB20	AB	Male
4398_U_4549_U	B	438	7	AB21	AB	Male
4398_V_4549_V	B	450	4	AB22	AB	Male
4398_W_4549_W	B	462	5	AB23	AB	Male
4398_X_4549_X	B	450	6	AB24	AB	Male
4398_Y_4549_Y	B	418	6	AB25	AB	Male
4398_Z_4549_Z	B	435	7	AB26	AB	Male
4739_A	B	477	6	AB33	AB	Male
4739_AA	B	450	8	AB59	AB	Male
4739_AB	B	426	7	AB60	AB	Male
4739_AC	B	448	6	AB61	AB	Male
4739_AD	B	477	5	AB62	AB	Male
4739_AE	B	446	8	AB63	AB	Male
4739_AF	B	435	10	AB64	AB	Male
4739_AG	B	444	7	AB65	AB	Male
4739_AH	B	455	9	AB66	AB	Male
4739_AI	B	467	2	AB67	AB	Male
4739_AJ	B	447	7	AB68	AB	Male
4739_AK	B	447	7	AB69	AB	Male
4739_AL	B	419	9	AB70	AB	Male
4739_AM	B	427	7	AB71	AB	Male
4739_AN	B	432	6	AB72	AB	Male
4739_AO	B	477	6	AB73	AB	Male
4739_AP	B	473	4	AB74	AB	Male
4739_AQ	B	439	1	AB75	AB	Male
4739_AR	B	452	11	AB76	AB	Male
4739_AS	B	457	6	AB77	AB	Male
4739_AT	B	439	8	AB78	AB	Male
4739_AU	B	446	9	AB79	AB	Male
4739_AV	B	460	9	AB80	AB	Male
4739_AW	B	463	9	AB81	AB	Male
4739_AX	B	495	6	AB82	AB	Male
4739_AY	B	422	4	AB83	AB	Male
4739_AZ	B	462	7	AB84	AB	Male
4739_B	B	457	3	AB34	AB	Male
4739_BA	B	454	3	AB85	AB	Male
4739_BB	B	451	8	AB86	AB	Male
4739_BC	B	452	6	AB87	AB	Male
4739_BD	B	420	4	AB88	AB	Male
4739_BE	B	421	11	AB89	AB	Male
4739_BF	B	474	4	AB90	AB	Male
4739_BG	B	466	2	AB91	AB	Male
4739_BH	B	405	7	AB92	AB	Male
4739_BI	B	431	5	AB93	AB	Male
4739_BJ	B	425	8	AB94	AB	Male
4739_BK	B	439	7	AB95	AB	Male
4739_BL	B	439	5	AB96	AB	Male
4739_C	B	482	5	AB35	AB	Male
4739_D	B	457	6	AB36	AB	Male
4739_E	B	442	6	AB37	AB	Male
4739_F	B	454	5	AB38	AB	Male
4739_G	B	458	11	AB39	AB	Male
4739_H	B	425	8	AB40	AB	Male
4739_I	B	458	8	AB41	AB	Male
4739_J	B	420	6	AB42	AB	Male
4739_K	B	473	5	AB43	AB	Male
4739_L	B	410	7	AB44	AB	Male
4739_M	B	466	5	AB45	AB	Male
4739_N	B	439	6	AB46	AB	Male
4739_O	B	447	6	AB47	AB	Male
4739_P	B	489	7	AB48	AB	Male
4739_Q	B	452	9	AB49	AB	Male
4739_R	B	445	8	AB50	AB	Male
4739_S	B	423	7	AB51	AB	Male
4739_T	B	461	5	AB52	AB	Male
4739_U	B	447	7	AB53	AB	Male
4739_W	B	442	7	AB55	AB	Male
4739_X	B	422	6	AB56	AB	Male
4739_Y	B	441	4	AB57	AB	Male
4739_Z	B	451	9	AB58	AB	Male
4398_BM_4549_BM	E	452	3	EF1	EF	Female
4398_BN_4549_BN	E	455	5	EF2	EF	Female
4398_BO_4549_BO	E	443	3	EF3	EF	Female
4398_BP_4549_BP	E	439	2	EF4	EF	Female
4398_BQ_4549_BQ	E	443	4	EF5	EF	Female
4398_BR_4549_BR	E	485	3	EF6	EF	Female
4398_BS_4549_BS	E	462	1	EF7	EF	Female
4398_BT_4549_BT	E	444	4	EF8	EF	Female
4398_BU_4549_BU	E	489	6	EF9	EF	Female
4398_BV_4549_BV	E	520	2	EF10	EF	Female
4398_BW_4549_BW	E	456	6	EF11	EF	Female
4398_BX_4549_BX	E	472	3	EF12	EF	Female
4398_BZ_4549_BZ	E	453	5	EF14	EF	Female
4398_CA_4549_CA	E	479	7	EF15	EF	Female
4398_CB_4549_CB	E	469	2	EF16	EF	Female
4398_CC_4549_CC	E	450	5	EF17	EF	Female
4398_CD_4549_CD	E	471	5	EF18	EF	Female
4398_CE_4549_CE	E	468	5	EF19	EF	Female
4398_CF_4549_CF	E	449	2	EF20	EF	Female
4398_CG_4549_CG	E	454	2	EF21	EF	Female
4398_CH_4549_CH	E	469	4	EF22	EF	Female
4398_CI_4549_CI	E	486	6	EF23	EF	Female
4398_CJ_4549_CJ	E	455	2	EF24	EF	Female
4398_CK_4549_CK	E	477	4	EF25	EF	Female
4398_CL_4549_CL	E	450	2	EF26	EF	Female
4398_CM_4549_CM	E	460	6	EF27	EF	Female
4398_CN_4549_CN	E	452	6	EF28	EF	Female
4398_CO_4549_CO	E	462	4	EF29	EF	Female
4398_CP_4549_CP	E	461	6	EF30	EF	Female
4398_CQ_4549_CQ	E	478	1	EF31	EF	Female
4399_BM_4550_BM	E	481	6	FE1	FE	Male
4399_BN_4550_BN	E	446	2	FE2	FE	Male
4399_BO_4550_BO	E	486	5	FE3	FE	Male
4399_BP_4550_BP	E	473	4	FE4	FE	Male
4399_BQ_4550_BQ	E	481	4	FE5	FE	Male
4399_BR_4550_BR	E	443	8	FE6	FE	Male
4399_BS_4550_BS	E	449	4	FE7	FE	Male
4399_BT_4550_BT	E	484	4	FE8	FE	Male
4399_BU_4550_BU	E	431	7	FE9	FE	Male
4399_BV_4550_BV	E	482	7	FE10	FE	Male
4399_BX_4550_BX	E	463	7	FE12	FE	Male
4399_BY_4550_BY	E	481	5	FE13	FE	Male
4399_BZ_4550_BZ	E	478	6	FE14	FE	Male
4399_CA_4550_CA	E	438	7	FE15	FE	Male
4399_CB_4550_CB	E	445	8	FE16	FE	Male
4399_CD_4550_CD	E	455	6	FE18	FE	Male
4399_CE_4550_CE	E	437	6	FE19	FE	Male
4399_CF_4550_CF	E	474	7	FE20	FE	Male
4399_CG_4550_CG	E	450	7	FE21	FE	Male
4399_CH_4550_CH	E	443	9	FE22	FE	Male
4399_CI_4550_CI	E	455	8	FE23	FE	Male
4399_CJ_4550_CJ	E	443	5	FE24	FE	Male
4399_CK_4550_CK	E	437	5	FE25	FE	Male
4399_CL_4550_CL	E	460	7	FE26	FE	Male
4399_CM_4550_CM	E	495	3	FE27	FE	Male
4399_CN_4550_CN	E	448	9	FE28	FE	Male
4399_CO_4550_CO	E	444	8	FE29	FE	Male
4399_CP_4550_CP	E	487	8	FE30	FE	Male
4399_CQ_4550_CQ	E	467	4	FE31	FE	Male
4740_AG	E	484	4	FE32	FE	Male
4740_AH	E	444	8	FE33	FE	Male
4740_AI	E	476	5	FE34	FE	Male
4740_AJ	E	457	5	FE35	FE	Male
4740_AK	E	468	7	FE36	FE	Male
4740_AL	E	457	5	FE37	FE	Male
4740_AM	E	463	8	FE38	FE	Male
4740_AN	E	464	7	FE39	FE	Male
4740_AO	E	454	7	FE40	FE	Male
4740_AP	E	455	3	FE41	FE	Male
4740_AQ	E	465	2	FE42	FE	Male
4740_AR	E	446	7	FE43	FE	Male
4740_AS	E	446	9	FE44	FE	Male
4740_AT	E	481	5	FE45	FE	Male
4740_AU	E	498	5	FE46	FE	Male
4740_AV	E	473	9	FE47	FE	Male
4740_AW	E	478	5	FE48	FE	Male
4740_AX	E	457	6	FE49	FE	Male
4740_AY	E	455	4	FE50	FE	Male
4740_AZ	E	444	10	FE51	FE	Male
4740_BA	E	456	4	FE52	FE	Male
4740_BB	E	480	7	FE53	FE	Male
4740_BC	E	473	3	FE54	FE	Male
4740_BD	E	468	7	FE55	FE	Male
4740_BE	E	454	6	FE56	FE	Male
4740_BF	E	448	4	FE57	FE	Male
4740_BG	E	487	7	FE58	FE	Male
4740_BH	E	498	4	FE59	FE	Male
4740_BI	E	438	7	FE60	FE	Male
4740_BJ	E	474	6	FE61	FE	Male
4740_BK	E	479	5	FE62	FE	Male
4740_BL	E	489	11	FE63	FE	Male
4740_BM	E	460	4	FE64	FE	Male
4740_BN	E	505	7	FE65	FE	Male
4740_BO	E	452	3	FE66	FE	Male
4740_BP	E	488	5	FE67	FE	Male
4740_BQ	E	454	5	FE68	FE	Male
4740_BR	E	460	1	FE69	FE	Male
4740_BS	E	461	7	FE70	FE	Male
4740_BT	E	462	5	FE71	FE	Male
4740_BU	E	461	3	FE72	FE	Male
4740_BV	E	491	7	FE73	FE	Male
4740_BW	E	477	5	FE74	FE	Male
4740_BX	E	442	7	FE75	FE	Male
4740_BY	E	497	7	FE76	FE	Male
4740_BZ	E	433	14	FE77	FE	Male
4740_CA	E	489	4	FE78	FE	Male
4740_CB	E	437	8	FE79	FE	Male
4740_CC	E	466	4	FE80	FE	Male
4740_CD	E	445	4	FE81	FE	Male
4740_CE	E	460	7	FE82	FE	Male
4740_CF	E	496	5	FE83	FE	Male
4740_CG	E	472	4	FE84	FE	Male
4740_CH	E	459	7	FE85	FE	Male
4740_CI	E	470	6	FE86	FE	Male
4740_CJ	E	446	8	FE87	FE	Male
4740_CK	E	466	6	FE88	FE	Male
4740_CL	E	463	8	FE89	FE	Male
4740_CM	E	512	7	FE90	FE	Male
4740_CN	E	496	5	FE91	FE	Male
4740_CO	E	474	4	FE92	FE	Male
4740_CP	E	474	9	FE93	FE	Male
4740_CQ	E	465	6	FE94	FE	Male
4399_BM_4550_BM	F	433	3	FE1	FE	Female
4399_BN_4550_BN	F	447	6	FE2	FE	Female
4399_BO_4550_BO	F	459	6	FE3	FE	Female
4399_BP_4550_BP	F	447	6	FE4	FE	Female
4399_BQ_4550_BQ	F	433	6	FE5	FE	Female
4399_BR_4550_BR	F	479	5	FE6	FE	Female
4399_BS_4550_BS	F	434	8	FE7	FE	Female
4399_BT_4550_BT	F	461	4	FE8	FE	Female
4399_BU_4550_BU	F	453	4	FE9	FE	Female
4399_BV_4550_BV	F	468	5	FE10	FE	Female
4399_BX_4550_BX	F	475	4	FE12	FE	Female
4399_BY_4550_BY	F	424	7	FE13	FE	Female
4399_BZ_4550_BZ	F	446	3	FE14	FE	Female
4399_CA_4550_CA	F	516	3	FE15	FE	Female
4399_CB_4550_CB	F	443	4	FE16	FE	Female
4399_CD_4550_CD	F	448	1	FE18	FE	Female
4399_CE_4550_CE	F	521	2	FE19	FE	Female
4399_CF_4550_CF	F	433	8	FE20	FE	Female
4399_CG_4550_CG	F	463	7	FE21	FE	Female
4399_CH_4550_CH	F	422	5	FE22	FE	Female
4399_CI_4550_CI	F	441	0	FE23	FE	Female
4399_CJ_4550_CJ	F	470	5	FE24	FE	Female
4399_CK_4550_CK	F	407	3	FE25	FE	Female
4399_CL_4550_CL	F	426	3	FE26	FE	Female
4399_CM_4550_CM	F	449	6	FE27	FE	Female
4399_CN_4550_CN	F	455	4	FE28	FE	Female
4399_CO_4550_CO	F	471	6	FE29	FE	Female
4399_CP_4550_CP	F	423	5	FE30	FE	Female
4399_CQ_4550_CQ	F	472	4	FE31	FE	Female
4740_AG	F	453	3	FE32	FE	Female
4740_AH	F	424	4	FE33	FE	Female
4740_AI	F	469	6	FE34	FE	Female
4740_AJ	F	393	6	FE35	FE	Female
4740_AK	F	489	5	FE36	FE	Female
4740_AL	F	414	2	FE37	FE	Female
4740_AM	F	449	4	FE38	FE	Female
4740_AN	F	456	5	FE39	FE	Female
4740_AO	F	422	4	FE40	FE	Female
4740_AP	F	451	4	FE41	FE	Female
4740_AQ	F	471	3	FE42	FE	Female
4740_AR	F	432	6	FE43	FE	Female
4740_AS	F	463	6	FE44	FE	Female
4740_AT	F	458	7	FE45	FE	Female
4740_AU	F	472	3	FE46	FE	Female
4740_AV	F	469	3	FE47	FE	Female
4740_AW	F	449	5	FE48	FE	Female
4740_AX	F	421	7	FE49	FE	Female
4740_AY	F	482	8	FE50	FE	Female
4740_AZ	F	481	3	FE51	FE	Female
4740_BA	F	437	3	FE52	FE	Female
4740_BB	F	472	4	FE53	FE	Female
4740_BC	F	480	3	FE54	FE	Female
4740_BD	F	509	6	FE55	FE	Female
4740_BE	F	478	3	FE56	FE	Female
4740_BF	F	445	3	FE57	FE	Female
4740_BG	F	393	5	FE58	FE	Female
4740_BH	F	459	4	FE59	FE	Female
4740_BI	F	427	5	FE60	FE	Female
4740_BJ	F	440	5	FE61	FE	Female
4740_BK	F	455	8	FE62	FE	Female
4740_BL	F	451	6	FE63	FE	Female
4740_BM	F	457	1	FE64	FE	Female
4740_BN	F	465	6	FE65	FE	Female
4740_BO	F	453	5	FE66	FE	Female
4740_BP	F	450	4	FE67	FE	Female
4740_BQ	F	458	1	FE68	FE	Female
4740_BR	F	498	2	FE69	FE	Female
4740_BS	F	464	4	FE70	FE	Female
4740_BT	F	445	5	FE71	FE	Female
4740_BU	F	460	7	FE72	FE	Female
4740_BV	F	400	4	FE73	FE	Female
4740_BW	F	442	4	FE74	FE	Female
4740_BX	F	391	3	FE75	FE	Female
4740_BY	F	459	5	FE76	FE	Female
4740_BZ	F	494	6	FE77	FE	Female
4740_CA	F	444	7	FE78	FE	Female
4740_CB	F	494	8	FE79	FE	Female
4740_CC	F	498	4	FE80	FE	Female
4740_CD	F	452	2	FE81	FE	Female
4740_CE	F	480	2	FE82	FE	Female
4740_CF	F	480	2	FE83	FE	Female
4740_CG	F	461	6	FE84	FE	Female
4740_CH	F	439	6	FE85	FE	Female
4740_CI	F	447	5	FE86	FE	Female
4740_CJ	F	467	3	FE87	FE	Female
4740_CK	F	449	2	FE88	FE	Female
4740_CL	F	429	3	FE89	FE	Female
4740_CM	F	423	3	FE90	FE	Female
4740_CN	F	455	3	FE91	FE	Female
4740_CO	F	464	7	FE92	FE	Female
4740_CP	F	460	2	FE93	FE	Female
4740_CQ	F	445	4	FE94	FE	Female
4398_BM_4549_BM	F	462	3	EF1	EF	Male
4398_BN_4549_BN	F	449	7	EF2	EF	Male
4398_BO_4549_BO	F	449	8	EF3	EF	Male
4398_BP_4549_BP	F	431	8	EF4	EF	Male
4398_BQ_4549_BQ	F	429	7	EF5	EF	Male
4398_BR_4549_BR	F	466	10	EF6	EF	Male
4398_BS_4549_BS	F	424	9	EF7	EF	Male
4398_BT_4549_BT	F	441	7	EF8	EF	Male
4398_BU_4549_BU	F	473	6	EF9	EF	Male
4398_BV_4549_BV	F	457	4	EF10	EF	Male
4398_BW_4549_BW	F	401	7	EF11	EF	Male
4398_BX_4549_BX	F	430	6	EF12	EF	Male
4398_BZ_4549_BZ	F	442	4	EF14	EF	Male
4398_CA_4549_CA	F	442	4	EF15	EF	Male
4398_CB_4549_CB	F	458	6	EF16	EF	Male
4398_CC_4549_CC	F	476	4	EF17	EF	Male
4398_CD_4549_CD	F	455	4	EF18	EF	Male
4398_CE_4549_CE	F	464	6	EF19	EF	Male
4398_CF_4549_CF	F	477	4	EF20	EF	Male
4398_CG_4549_CG	F	463	2	EF21	EF	Male
4398_CH_4549_CH	F	468	4	EF22	EF	Male
4398_CI_4549_CI	F	455	8	EF23	EF	Male
4398_CJ_4549_CJ	F	448	9	EF24	EF	Male
4398_CK_4549_CK	F	429	5	EF25	EF	Male
4398_CL_4549_CL	F	498	9	EF26	EF	Male
4398_CM_4549_CM	F	408	8	EF27	EF	Male
4398_CN_4549_CN	F	449	13	EF28	EF	Male
4398_CO_4549_CO	F	450	6	EF29	EF	Male
4398_CP_4549_CP	F	479	4	EF30	EF	Male
4398_CQ_4549_CQ	F	448	7	EF31	EF	Male
