# Supplementary material for: The megabase-scale crossover landscape is largely independent of sequence divergence
Source: Nat Commun. 2022 Jul 2;13:3828. doi: 10.1038/s41467-022-31509-8 (PMC9250513; doi:10.1038/s41467-022-31509-8)
Supplement: Supplementary file 10 — Source Data [file 41467_2022_31509_MOESM10_ESM.zip › Source_Data/Figure3_SupplementaryFigure16.COs_freq.Arabidopsis_2029.txt]

chr	start	stop	co_cm
Chr1	0	50000	0.95071726911817
Chr1	50000	100000	1.9640764527788
Chr1	100000	150000	2.5182409729482
Chr1	150000	200000	2.35645019571124
Chr1	200000	250000	3.07899021756826
Chr1	250000	300000	1.3207481410824
Chr1	300000	350000	1.4846985550341
Chr1	350000	400000	1.40151495211378
Chr1	400000	450000	2.55179874293748
Chr1	450000	500000	2.9390040943894
Chr1	500000	550000	2.75331982002708
Chr1	550000	600000	3.72932379071228
Chr1	600000	650000	3.02925234156824
Chr1	650000	700000	2.50864020403196
Chr1	700000	750000	1.80842746307138
Chr1	750000	800000	2.42754613461802
Chr1	800000	850000	0.81894242302528
Chr1	850000	900000	1.99419220548252
Chr1	900000	950000	2.87711333083822
Chr1	950000	1000000	1.39362931454201
Chr1	1000000	1050000	1.85516067456362
Chr1	1050000	1100000	0.58110744321412
Chr1	1100000	1150000	2.66224493372552
Chr1	1150000	1200000	1.71623896753715
Chr1	1200000	1250000	2.77700790371034
Chr1	1250000	1300000	1.25725810797521
Chr1	1300000	1350000	1.78442948229996
Chr1	1350000	1400000	0.77854184992022
Chr1	1400000	1450000	2.02398252637078
Chr1	1450000	1500000	1.89636764359121
Chr1	1500000	1550000	2.81670665324378
Chr1	1550000	1600000	2.89235734683302
Chr1	1600000	1650000	1.90622847395268
Chr1	1650000	1700000	1.79474022353715
Chr1	1700000	1750000	2.11636878254728
Chr1	1750000	1800000	0.809688187678608
Chr1	1800000	1850000	1.9816964585814
Chr1	1850000	1900000	2.86062127368286
Chr1	1900000	1950000	1.62907131887709
Chr1	1950000	2000000	1.65893083136279
Chr1	2000000	2050000	0.30309396136426
Chr1	2050000	2100000	0.843105334093868
Chr1	2100000	2150000	2.27044032616168
Chr1	2150000	2200000	1.44210249312692
Chr1	2200000	2250000	2.40157647735006
Chr1	2250000	2300000	2.12195359591948
Chr1	2300000	2350000	2.21977178220106
Chr1	2350000	2400000	2.58707986264862
Chr1	2400000	2450000	2.6416838209999
Chr1	2450000	2500000	1.67747321103014
Chr1	2500000	2550000	1.29050579857512
Chr1	2550000	2600000	1.1169337442568
Chr1	2600000	2650000	2.37871193693766
Chr1	2650000	2700000	2.29898367837962
Chr1	2700000	2750000	0.591593022979
Chr1	2750000	2800000	1.14365749184359
Chr1	2800000	2850000	1.81033589409353
Chr1	2850000	2900000	2.9699869978173
Chr1	2900000	2950000	1.46302596385813
Chr1	2950000	3000000	1.29687849862682
Chr1	3000000	3050000	1.54856542738469
Chr1	3050000	3100000	2.36213521135242
Chr1	3100000	3150000	1.11129267746555
Chr1	3150000	3200000	1.00110612255178
Chr1	3200000	3250000	2.14510660760852
Chr1	3250000	3300000	1.1025128386521
Chr1	3300000	3350000	1.18842254636732
Chr1	3350000	3400000	0.668004665455712
Chr1	3400000	3450000	3.08326858527952
Chr1	3450000	3500000	1.66780547406216
Chr1	3500000	3550000	2.29994189629184
Chr1	3550000	3600000	2.20302056276548
Chr1	3600000	3650000	1.33146755067817
Chr1	3650000	3700000	1.78430478215003
Chr1	3700000	3750000	2.68579181725392
Chr1	3750000	3800000	1.55862159152282
Chr1	3800000	3850000	1.62063599068848
Chr1	3850000	3900000	3.03066355618916
Chr1	3900000	3950000	2.90309292189384
Chr1	3950000	4000000	2.20277502325764
Chr1	4000000	4050000	2.21898878588278
Chr1	4050000	4100000	2.42200398361458
Chr1	4100000	4150000	2.2176652653818
Chr1	4150000	4200000	2.44871172151052
Chr1	4200000	4250000	2.91138142739218
Chr1	4250000	4300000	2.26482770907892
Chr1	4300000	4350000	2.56238483904874
Chr1	4350000	4400000	1.91964150902477
Chr1	4400000	4450000	2.43771004738302
Chr1	4450000	4500000	1.87373236576546
Chr1	4500000	4550000	2.90586550644998
Chr1	4550000	4600000	2.70321011473034
Chr1	4600000	4650000	1.65974945442485
Chr1	4650000	4700000	2.14155364442944
Chr1	4700000	4750000	2.11080113548348
Chr1	4750000	4800000	2.97667849420644
Chr1	4800000	4850000	2.54405638773978
Chr1	4850000	4900000	2.6326598118336
Chr1	4900000	4950000	3.61894277027606
Chr1	4950000	5000000	1.54467256033053
Chr1	5000000	5050000	1.54993400141561
Chr1	5050000	5100000	2.39978317936536
Chr1	5100000	5150000	2.18654463657048
Chr1	5150000	5200000	2.02266679030438
Chr1	5200000	5250000	1.04081402461642
Chr1	5250000	5300000	1.44745908588896
Chr1	5300000	5350000	1.19704003531642
Chr1	5350000	5400000	3.04545268411148
Chr1	5400000	5450000	2.2737330964493
Chr1	5450000	5500000	1.37316657654663
Chr1	5500000	5550000	1.91750020863256
Chr1	5550000	5600000	0.933750410650116
Chr1	5600000	5650000	2.26538607127678
Chr1	5650000	5700000	1.22046068445588
Chr1	5700000	5750000	0.642730642296898
Chr1	5750000	5800000	2.0314412874829
Chr1	5800000	5850000	2.13146635370956
Chr1	5850000	5900000	2.04666166019818
Chr1	5900000	5950000	1.27984848747001
Chr1	5950000	6000000	2.00573360717798
Chr1	6000000	6050000	1.26152865096483
Chr1	6050000	6100000	1.21284373526621
Chr1	6100000	6150000	1.4538586865129
Chr1	6150000	6200000	1.58510092026543
Chr1	6200000	6250000	1.33997193748988
Chr1	6250000	6300000	1.89658634979117
Chr1	6300000	6350000	1.66829912500153
Chr1	6350000	6400000	1.97937576337506
Chr1	6400000	6450000	1.39182549590332
Chr1	6450000	6500000	2.42768655231144
Chr1	6500000	6550000	1.52888273939881
Chr1	6550000	6600000	2.02841761103154
Chr1	6600000	6650000	2.89121339642024
Chr1	6650000	6700000	2.32785399430102
Chr1	6700000	6750000	1.51942581548015
Chr1	6750000	6800000	1.43003212279989
Chr1	6800000	6850000	1.25457342146199
Chr1	6850000	6900000	3.13256558919302
Chr1	6900000	6950000	2.28386461543896
Chr1	6950000	7000000	1.9823045660923
Chr1	7000000	7050000	1.86776523101418
Chr1	7050000	7100000	4.40106672316788
Chr1	7100000	7150000	2.50469347626174
Chr1	7150000	7200000	2.55303486318748
Chr1	7200000	7250000	2.12498651651444
Chr1	7250000	7300000	1.87582623989669
Chr1	7300000	7350000	2.81044802366076
Chr1	7350000	7400000	4.07601283109548
Chr1	7400000	7450000	2.1047973393098
Chr1	7450000	7500000	3.51568554682114
Chr1	7500000	7550000	3.1914784525149
Chr1	7550000	7600000	0.983413392048714
Chr1	7600000	7650000	1.77772532303028
Chr1	7650000	7700000	3.11436287613152
Chr1	7700000	7750000	3.86173549751548
Chr1	7750000	7800000	3.50564125351836
Chr1	7800000	7850000	3.19957710521548
Chr1	7850000	7900000	2.53131948643044
Chr1	7900000	7950000	3.41294747401938
Chr1	7950000	8000000	2.49970096074384
Chr1	8000000	8050000	3.0362182855194
Chr1	8050000	8100000	2.78667434579076
Chr1	8100000	8150000	3.10581832868286
Chr1	8150000	8200000	3.30831921065106
Chr1	8200000	8250000	2.12437206867696
Chr1	8250000	8300000	1.84455831014981
Chr1	8300000	8350000	3.42407850168496
Chr1	8350000	8400000	3.5026589269768
Chr1	8400000	8450000	2.6147663347541
Chr1	8450000	8500000	2.66015995581846
Chr1	8500000	8550000	2.41131098315414
Chr1	8550000	8600000	3.33554393972816
Chr1	8600000	8650000	1.38470827975811
Chr1	8650000	8700000	1.92674400616481
Chr1	8700000	8750000	2.1336230605023
Chr1	8750000	8800000	1.22634945641747
Chr1	8800000	8850000	1.18211289210477
Chr1	8850000	8900000	2.82673352284332
Chr1	8900000	8950000	3.46365435156994
Chr1	8950000	9000000	3.0847472725465
Chr1	9000000	9050000	1.41182514656908
Chr1	9050000	9100000	2.02649190200902
Chr1	9100000	9150000	2.400098347494
Chr1	9150000	9200000	2.84772657022718
Chr1	9200000	9250000	2.48131847127204
Chr1	9250000	9300000	3.13732098148756
Chr1	9300000	9350000	3.066822171332
Chr1	9350000	9400000	2.48074186214798
Chr1	9400000	9450000	2.98804556831944
Chr1	9450000	9500000	3.45524054986956
Chr1	9500000	9550000	1.33563369795736
Chr1	9550000	9600000	1.95829567276918
Chr1	9600000	9650000	3.27257448009756
Chr1	9650000	9700000	2.41099647730892
Chr1	9700000	9750000	2.98325123204552
Chr1	9750000	9800000	1.79844362878309
Chr1	9800000	9850000	4.17290900290352
Chr1	9850000	9900000	2.90944530993692
Chr1	9900000	9950000	2.18377308424888
Chr1	9950000	10000000	3.97565212988912
Chr1	10000000	10050000	3.58128460619778
Chr1	10050000	10100000	2.3798343465831
Chr1	10100000	10150000	2.7232587820715
Chr1	10150000	10200000	3.10379635202108
Chr1	10200000	10250000	4.1701781857908
Chr1	10250000	10300000	4.02688014175462
Chr1	10300000	10350000	2.51323456936072
Chr1	10350000	10400000	2.96197272159596
Chr1	10400000	10450000	1.19797739971081
Chr1	10450000	10500000	2.79655563759594
Chr1	10500000	10550000	2.40027495509854
Chr1	10550000	10600000	3.01722657694206
Chr1	10600000	10650000	3.6289384563215
Chr1	10650000	10700000	3.71620087596538
Chr1	10700000	10750000	2.63929761186552
Chr1	10750000	10800000	1.30719156925627
Chr1	10800000	10850000	1.38733531645758
Chr1	10850000	10900000	3.50591428611338
Chr1	10900000	10950000	3.08701844976408
Chr1	10950000	11000000	3.23103937971018
Chr1	11000000	11050000	3.93277900586192
Chr1	11050000	11100000	3.04650557282104
Chr1	11100000	11150000	4.47069820962402
Chr1	11150000	11200000	3.34726829906088
Chr1	11200000	11250000	5.61525014704714
Chr1	11250000	11300000	4.43270310012302
Chr1	11300000	11350000	3.89384855775778
Chr1	11350000	11400000	3.13084359595292
Chr1	11400000	11450000	4.9708930262357
Chr1	11450000	11500000	6.01553439067168
Chr1	11500000	11550000	3.97599474644632
Chr1	11550000	11600000	4.37905977215434
Chr1	11600000	11650000	3.79201669216844
Chr1	11650000	11700000	3.8708336189863
Chr1	11700000	11750000	2.84817970453948
Chr1	11750000	11800000	3.15676528021536
Chr1	11800000	11850000	4.7615417996066
Chr1	11850000	11900000	3.38694221882088
Chr1	11900000	11950000	4.89920553713696
Chr1	11950000	12000000	3.47827176795028
Chr1	12000000	12050000	4.597963234528
Chr1	12050000	12100000	3.5543551384913
Chr1	12100000	12150000	2.15187350109028
Chr1	12150000	12200000	2.65025426183696
Chr1	12200000	12250000	3.17957659623586
Chr1	12250000	12300000	3.41150613430924
Chr1	12300000	12350000	4.31228747957368
Chr1	12350000	12400000	4.59369307324554
Chr1	12400000	12450000	3.388427726271
Chr1	12450000	12500000	5.99603516058496
Chr1	12500000	12550000	4.73931432345726
Chr1	12550000	12600000	3.76290887739358
Chr1	12600000	12650000	5.88316956420492
Chr1	12650000	12700000	4.11101677690604
Chr1	12700000	12750000	4.5041888863852
Chr1	12750000	12800000	0.600683484237884
Chr1	12800000	12850000	1.6019906338624
Chr1	12850000	12900000	3.28326437111284
Chr1	12900000	12950000	4.89868890381284
Chr1	12950000	13000000	5.9767439440196
Chr1	13000000	13050000	4.94761480713802
Chr1	13050000	13100000	5.14378690621644
Chr1	13100000	13150000	4.64298231618894
Chr1	13150000	13200000	3.91734507637916
Chr1	13200000	13250000	4.04939234519376
Chr1	13250000	13300000	4.67838760742968
Chr1	13300000	13350000	2.73264955173448
Chr1	13350000	13400000	2.81833372654438
Chr1	13400000	13450000	1.04419844633019
Chr1	13450000	13500000	4.16324859449726
Chr1	13500000	13550000	1.53557484482696
Chr1	13550000	13600000	2.43106475603708
Chr1	13600000	13650000	1.89125915371499
Chr1	13650000	13700000	1.84395826267068
Chr1	13700000	13750000	2.06775987413924
Chr1	13750000	13800000	0.76532096494876
Chr1	13800000	13850000	1.8641042753108
Chr1	13850000	13900000	1.37784346103874
Chr1	13900000	13950000	0.9941142557146
Chr1	13950000	14000000	0
Chr1	14000000	14050000	0
Chr1	14050000	14100000	0
Chr1	14100000	14150000	0
Chr1	14150000	14200000	0
Chr1	14200000	14250000	0
Chr1	14250000	14300000	0
Chr1	14300000	14350000	0
Chr1	14350000	14400000	0
Chr1	14400000	14450000	0
Chr1	14450000	14500000	0
Chr1	14500000	14550000	0
Chr1	14550000	14600000	0
Chr1	14600000	14650000	0
Chr1	14650000	14700000	0
Chr1	14700000	14750000	0
Chr1	14750000	14800000	0
Chr1	14800000	14850000	0
Chr1	14850000	14900000	0
Chr1	14900000	14950000	0
Chr1	14950000	15000000	0
Chr1	15000000	15050000	0
Chr1	15050000	15100000	0
Chr1	15100000	15150000	0
Chr1	15150000	15200000	0
Chr1	15200000	15250000	0
Chr1	15250000	15300000	0
Chr1	15300000	15350000	0
Chr1	15350000	15400000	0
Chr1	15400000	15450000	0
Chr1	15450000	15500000	0
Chr1	15500000	15550000	0
Chr1	15550000	15600000	0
Chr1	15600000	15650000	0
Chr1	15650000	15700000	0
Chr1	15700000	15750000	0
Chr1	15750000	15800000	0
Chr1	15800000	15850000	0
Chr1	15850000	15900000	0
Chr1	15900000	15950000	0
Chr1	15950000	16000000	3.36916273216024
Chr1	16000000	16050000	3.83495293648652
Chr1	16050000	16100000	2.1808746244908
Chr1	16100000	16150000	5.84516061015822
Chr1	16150000	16200000	2.90475009269436
Chr1	16200000	16250000	4.1611483097719
Chr1	16250000	16300000	3.5534207435455
Chr1	16300000	16350000	2.13161802724694
Chr1	16350000	16400000	1.50420606231064
Chr1	16400000	16450000	4.03858433511352
Chr1	16450000	16500000	4.35049293089906
Chr1	16500000	16550000	2.2150792800423
Chr1	16550000	16600000	4.52916429632176
Chr1	16600000	16650000	3.61623629292588
Chr1	16650000	16700000	2.96243987300984
Chr1	16700000	16750000	4.94700906943576
Chr1	16750000	16800000	4.61930767386852
Chr1	16800000	16850000	3.64059897360466
Chr1	16850000	16900000	3.85393480333754
Chr1	16900000	16950000	3.57783029654716
Chr1	16950000	17000000	3.14407202936968
Chr1	17000000	17050000	2.3102166199748
Chr1	17050000	17100000	3.7132191092661
Chr1	17100000	17150000	4.2401506279004
Chr1	17150000	17200000	4.6161285056849
Chr1	17200000	17250000	4.48662938788712
Chr1	17250000	17300000	5.8174319147731
Chr1	17300000	17350000	4.51331962110232
Chr1	17350000	17400000	5.1011079216341
Chr1	17400000	17450000	3.4869861311275
Chr1	17450000	17500000	4.53669194379624
Chr1	17500000	17550000	3.80106167037604
Chr1	17550000	17600000	4.22741481006676
Chr1	17600000	17650000	3.21159334513446
Chr1	17650000	17700000	3.257686975928
Chr1	17700000	17750000	3.4298326978782
Chr1	17750000	17800000	3.1660056480879
Chr1	17800000	17850000	4.25252205354758
Chr1	17850000	17900000	3.78975358966858
Chr1	17900000	17950000	3.21277959593968
Chr1	17950000	18000000	3.64179962458288
Chr1	18000000	18050000	2.80211692247078
Chr1	18050000	18100000	3.36950603385642
Chr1	18100000	18150000	3.28149935734092
Chr1	18150000	18200000	2.84787473789182
Chr1	18200000	18250000	2.8527691898626
Chr1	18250000	18300000	2.47290317688004
Chr1	18300000	18350000	3.12852609143652
Chr1	18350000	18400000	3.67026762000726
Chr1	18400000	18450000	2.74628800098654
Chr1	18450000	18500000	1.50459109355429
Chr1	18500000	18550000	0.962171316673072
Chr1	18550000	18600000	1.41568556814498
Chr1	18600000	18650000	2.57102978016054
Chr1	18650000	18700000	2.25516283441074
Chr1	18700000	18750000	2.23112252324624
Chr1	18750000	18800000	3.63978640170972
Chr1	18800000	18850000	1.46319305972574
Chr1	18850000	18900000	2.26015708751152
Chr1	18900000	18950000	3.38416927454748
Chr1	18950000	19000000	2.36707753138326
Chr1	19000000	19050000	3.31912785204272
Chr1	19050000	19100000	3.59720314341762
Chr1	19100000	19150000	1.77878755713078
Chr1	19150000	19200000	2.45132915033774
Chr1	19200000	19250000	3.13402397125596
Chr1	19250000	19300000	2.72920540950184
Chr1	19300000	19350000	2.78402571859296
Chr1	19350000	19400000	4.0385853957956
Chr1	19400000	19450000	2.98061414912792
Chr1	19450000	19500000	4.78486705156026
Chr1	19500000	19550000	3.48399753283692
Chr1	19550000	19600000	2.8255554574514
Chr1	19600000	19650000	2.848710985946
Chr1	19650000	19700000	3.05235184461516
Chr1	19700000	19750000	1.86645284424109
Chr1	19750000	19800000	3.49448071226328
Chr1	19800000	19850000	3.37298399783082
Chr1	19850000	19900000	4.25278817116112
Chr1	19900000	19950000	3.05200736647662
Chr1	19950000	20000000	1.47827254493488
Chr1	20000000	20050000	3.69275315342078
Chr1	20050000	20100000	1.99627289579745
Chr1	20100000	20150000	1.59669723845044
Chr1	20150000	20200000	2.7064114614486
Chr1	20200000	20250000	2.84623626307646
Chr1	20250000	20300000	1.36364975200626
Chr1	20300000	20350000	1.91545216084382
Chr1	20350000	20400000	0.73251586075614
Chr1	20400000	20450000	2.40135791013556
Chr1	20450000	20500000	0.812892009706704
Chr1	20500000	20550000	1.21142900229057
Chr1	20550000	20600000	1.07706383951194
Chr1	20600000	20650000	0.809887417525982
Chr1	20650000	20700000	1.72795541662909
Chr1	20700000	20750000	1.39488381151364
Chr1	20750000	20800000	2.15555143420606
Chr1	20800000	20850000	2.0293470273349
Chr1	20850000	20900000	1.39898396875927
Chr1	20900000	20950000	1.91193126055314
Chr1	20950000	21000000	1.81373752458988
Chr1	21000000	21050000	1.971475124852
Chr1	21050000	21100000	2.7652639463968
Chr1	21100000	21150000	3.08684889914652
Chr1	21150000	21200000	4.72268659664638
Chr1	21200000	21250000	2.70981412884496
Chr1	21250000	21300000	1.18655895850691
Chr1	21300000	21350000	3.27771173716528
Chr1	21350000	21400000	4.46933057488416
Chr1	21400000	21450000	5.69531246843164
Chr1	21450000	21500000	3.38056841677292
Chr1	21500000	21550000	4.41161870495566
Chr1	21550000	21600000	3.1711906845387
Chr1	21600000	21650000	3.90324849480342
Chr1	21650000	21700000	4.33027064859808
Chr1	21700000	21750000	5.7666639408059
Chr1	21750000	21800000	0.985693172871176
Chr1	21800000	21850000	0
Chr1	21850000	21900000	3.80284402979074
Chr1	21900000	21950000	6.13159886838938
Chr1	21950000	22000000	3.45037369698696
Chr1	22000000	22050000	4.03683977378032
Chr1	22050000	22100000	4.41137042486594
Chr1	22100000	22150000	3.24919524900436
Chr1	22150000	22200000	4.32127338704876
Chr1	22200000	22250000	2.57566493920018
Chr1	22250000	22300000	3.63092338614142
Chr1	22300000	22350000	2.99738456231892
Chr1	22350000	22400000	3.39649718187718
Chr1	22400000	22450000	3.80059371170446
Chr1	22450000	22500000	2.30471005025602
Chr1	22500000	22550000	4.60505361767258
Chr1	22550000	22600000	6.17351919134426
Chr1	22600000	22650000	4.91547348972628
Chr1	22650000	22700000	2.2899873098711
Chr1	22700000	22750000	4.39135747333088
Chr1	22750000	22800000	3.90882061381088
Chr1	22800000	22850000	4.96291738239522
Chr1	22850000	22900000	5.4552438080366
Chr1	22900000	22950000	5.68989628953126
Chr1	22950000	23000000	4.1177155007322
Chr1	23000000	23050000	5.28169003840704
Chr1	23050000	23100000	3.6007007389079
Chr1	23100000	23150000	4.56246428313508
Chr1	23150000	23200000	6.76173994404036
Chr1	23200000	23250000	3.69903220046458
Chr1	23250000	23300000	5.70707268312036
Chr1	23300000	23350000	3.88601260562248
Chr1	23350000	23400000	4.37735077126358
Chr1	23400000	23450000	3.82818280630016
Chr1	23450000	23500000	3.7596866430617
Chr1	23500000	23550000	4.39017089232128
Chr1	23550000	23600000	3.4421869327151
Chr1	23600000	23650000	3.32663563358762
Chr1	23650000	23700000	3.66923104694132
Chr1	23700000	23750000	4.65568009538498
Chr1	23750000	23800000	5.13449393148876
Chr1	23800000	23850000	3.1361728196671
Chr1	23850000	23900000	2.73188389021748
Chr1	23900000	23950000	4.18249148912048
Chr1	23950000	24000000	2.81107276418816
Chr1	24000000	24050000	4.73724360010116
Chr1	24050000	24100000	2.5447535972863
Chr1	24100000	24150000	4.08798337883774
Chr1	24150000	24200000	2.9632994927614
Chr1	24200000	24250000	5.4229753355254
Chr1	24250000	24300000	3.6025583173888
Chr1	24300000	24350000	4.0246038577996
Chr1	24350000	24400000	4.87448310119904
Chr1	24400000	24450000	3.87006035229692
Chr1	24450000	24500000	4.33042523269468
Chr1	24500000	24550000	3.15127043456836
Chr1	24550000	24600000	4.59575769052794
Chr1	24600000	24650000	4.88061702818426
Chr1	24650000	24700000	3.14543384768274
Chr1	24700000	24750000	3.40170515706294
Chr1	24750000	24800000	4.70674036021882
Chr1	24800000	24850000	5.88219999167398
Chr1	24850000	24900000	4.46631859356554
Chr1	24900000	24950000	3.99464291132504
Chr1	24950000	25000000	3.61008279838328
Chr1	25000000	25050000	3.78348564843386
Chr1	25050000	25100000	1.83954934286814
Chr1	25100000	25150000	2.35213957329404
Chr1	25150000	25200000	1.58861546054709
Chr1	25200000	25250000	3.67390781224384
Chr1	25250000	25300000	2.4884590199299
Chr1	25300000	25350000	3.84896587056526
Chr1	25350000	25400000	2.84457186476128
Chr1	25400000	25450000	3.22025026157494
Chr1	25450000	25500000	3.20941248234868
Chr1	25500000	25550000	2.77578508307498
Chr1	25550000	25600000	2.37895865358506
Chr1	25600000	25650000	2.20238663588338
Chr1	25650000	25700000	4.32797421765444
Chr1	25700000	25750000	4.41528030970498
Chr1	25750000	25800000	2.72814772409874
Chr1	25800000	25850000	2.10617739216596
Chr1	25850000	25900000	2.72144830843988
Chr1	25900000	25950000	1.34479528723743
Chr1	25950000	26000000	2.83363878505318
Chr1	26000000	26050000	2.6679687949932
Chr1	26050000	26100000	4.35354228205574
Chr1	26100000	26150000	4.00988164338128
Chr1	26150000	26200000	4.26968950901236
Chr1	26200000	26250000	4.41225013848874
Chr1	26250000	26300000	3.5660613447246
Chr1	26300000	26350000	4.07224611305648
Chr1	26350000	26400000	3.75289871111188
Chr1	26400000	26450000	2.87403539332566
Chr1	26450000	26500000	2.97012394945868
Chr1	26500000	26550000	4.66378485295422
Chr1	26550000	26600000	3.6873395207543
Chr1	26600000	26650000	3.46760131852566
Chr1	26650000	26700000	4.39359449710314
Chr1	26700000	26750000	2.68555044204614
Chr1	26750000	26800000	2.54727079555026
Chr1	26800000	26850000	2.2942483125843
Chr1	26850000	26900000	2.6764059229395
Chr1	26900000	26950000	1.91098678141994
Chr1	26950000	27000000	2.56085561242366
Chr1	27000000	27050000	1.0448678264087
Chr1	27050000	27100000	2.27098719465094
Chr1	27100000	27150000	3.42697537791788
Chr1	27150000	27200000	3.44013153667432
Chr1	27200000	27250000	1.1355307182587
Chr1	27250000	27300000	2.3080034833711
Chr1	27300000	27350000	3.5305857196871
Chr1	27350000	27400000	2.42135067140998
Chr1	27400000	27450000	3.59598229200234
Chr1	27450000	27500000	1.89010176949712
Chr1	27500000	27550000	2.46365242989112
Chr1	27550000	27600000	2.18096225831046
Chr1	27600000	27650000	2.33148387888038
Chr1	27650000	27700000	3.67391719560954
Chr1	27700000	27750000	1.30424814255647
Chr1	27750000	27800000	1.53057772006731
Chr1	27800000	27850000	1.81527102440114
Chr1	27850000	27900000	1.85606859764102
Chr1	27900000	27950000	0.964543735609954
Chr1	27950000	28000000	2.63412632969212
Chr1	28000000	28050000	2.2158556058481
Chr1	28050000	28100000	2.65050052806806
Chr1	28100000	28150000	2.2461745186915
Chr1	28150000	28200000	2.3442947359461
Chr1	28200000	28250000	2.41944662121218
Chr1	28250000	28300000	3.67693641059724
Chr1	28300000	28350000	2.14290259552738
Chr1	28350000	28400000	3.77143727465042
Chr1	28400000	28450000	2.99646753214316
Chr1	28450000	28500000	3.43131186260152
Chr1	28500000	28550000	2.6044341367942
Chr1	28550000	28600000	3.44547745609864
Chr1	28600000	28650000	2.0639455490193
Chr1	28650000	28700000	2.79210585578896
Chr1	28700000	28750000	3.44511557466788
Chr1	28750000	28800000	2.60192677358652
Chr1	28800000	28850000	1.73784649124024
Chr1	28850000	28900000	2.7528820913387
Chr1	28900000	28950000	3.16415011519708
Chr1	28950000	29000000	2.07756051139124
Chr1	29000000	29050000	1.61440943598687
Chr1	29050000	29100000	1.58970407274574
Chr1	29100000	29150000	2.18542343740188
Chr1	29150000	29200000	2.3183128619745
Chr1	29200000	29250000	4.08038075051506
Chr1	29250000	29300000	3.56204648779806
Chr1	29300000	29350000	2.78980973613458
Chr1	29350000	29400000	3.68758013899316
Chr1	29400000	29450000	3.51576813555836
Chr1	29450000	29500000	2.71815831698602
Chr1	29500000	29550000	3.1015726626373
Chr1	29550000	29600000	1.76976638924574
Chr1	29600000	29650000	1.98915112844332
Chr1	29650000	29700000	1.25139167729257
Chr1	29700000	29750000	1.74322081762103
Chr1	29750000	29800000	3.34591644425192
Chr1	29800000	29850000	0.887820276986056
Chr1	29850000	29900000	1.61354417341061
Chr1	29900000	29950000	0.865790102419618
Chr1	29950000	30000000	0.808644648941818
Chr1	30000000	30050000	1.05205760943802
Chr1	30050000	30100000	0.99549227928175
Chr1	30100000	30150000	1.55505327980603
Chr1	30150000	30200000	1.90726198734841
Chr1	30200000	30250000	2.56649733039746
Chr1	30250000	30300000	3.04940621938952
Chr1	30300000	30350000	2.36760186961156
Chr1	30350000	30400000	1.18034499973885
Chr1	30400000	30427671	0.281859020386226
Chr2	0	50000	0
Chr2	50000	100000	2.25712709425766
Chr2	100000	150000	6.64791125731706
Chr2	150000	200000	5.13079859416938
Chr2	200000	250000	5.15852067996734
Chr2	250000	300000	5.93307434569748
Chr2	300000	350000	3.42150715901282
Chr2	350000	400000	6.1019258622391
Chr2	400000	450000	6.11328883196538
Chr2	450000	500000	5.3757623640301
Chr2	500000	550000	3.97546645516234
Chr2	550000	600000	4.0781022310541
Chr2	600000	650000	5.9449075911026
Chr2	650000	700000	4.2580035118649
Chr2	700000	750000	6.9676750340073
Chr2	750000	800000	4.07004929825918
Chr2	800000	850000	5.26912197872084
Chr2	850000	900000	4.8822424055149
Chr2	900000	950000	3.74968066392768
Chr2	950000	1000000	3.18947527660092
Chr2	1000000	1050000	5.67678364962562
Chr2	1050000	1100000	4.66220446589146
Chr2	1100000	1150000	4.72420935565714
Chr2	1150000	1200000	4.85691363204874
Chr2	1200000	1250000	3.86875226218434
Chr2	1250000	1300000	3.35661415099028
Chr2	1300000	1350000	4.20052210172628
Chr2	1350000	1400000	4.57804259108418
Chr2	1400000	1450000	4.18756424932638
Chr2	1450000	1500000	5.70592666706066
Chr2	1500000	1550000	2.50275855719054
Chr2	1550000	1600000	4.54722533559302
Chr2	1600000	1650000	3.91551788423048
Chr2	1650000	1700000	5.1073862796643
Chr2	1700000	1750000	1.77579696983337
Chr2	1750000	1800000	2.37393717918548
Chr2	1800000	1850000	2.46834700258796
Chr2	1850000	1900000	4.78030646260832
Chr2	1900000	1950000	4.83910850729276
Chr2	1950000	2000000	4.69117231295626
Chr2	2000000	2050000	3.7093290223009
Chr2	2050000	2100000	3.5297748818815
Chr2	2100000	2150000	2.78809943108824
Chr2	2150000	2200000	4.14070503867734
Chr2	2200000	2250000	3.68507232460966
Chr2	2250000	2300000	4.18552261684266
Chr2	2300000	2350000	4.9051974744739
Chr2	2350000	2400000	2.18858740559546
Chr2	2400000	2450000	0.874554926123136
Chr2	2450000	2500000	1.48291938266631
Chr2	2500000	2550000	1.37170250473196
Chr2	2550000	2600000	1.07504527431283
Chr2	2600000	2650000	1.97446834544798
Chr2	2650000	2700000	0.962449562681744
Chr2	2700000	2750000	1.11788343989683
Chr2	2750000	2800000	0.990926731077214
Chr2	2800000	2850000	1.57241420340201
Chr2	2850000	2900000	2.15687987238584
Chr2	2900000	2950000	5.14738956178392
Chr2	2950000	3000000	0
Chr2	3000000	3050000	0
Chr2	3050000	3100000	0
Chr2	3100000	3150000	0
Chr2	3150000	3200000	0
Chr2	3200000	3250000	0
Chr2	3250000	3300000	0
Chr2	3300000	3350000	0
Chr2	3350000	3400000	0
Chr2	3400000	3450000	0
Chr2	3450000	3500000	0
Chr2	3500000	3550000	0
Chr2	3550000	3600000	0
Chr2	3600000	3650000	0
Chr2	3650000	3700000	0
Chr2	3700000	3750000	0
Chr2	3750000	3800000	0
Chr2	3800000	3850000	0
Chr2	3850000	3900000	0
Chr2	3900000	3950000	0
Chr2	3950000	4000000	0
Chr2	4000000	4050000	0
Chr2	4050000	4100000	0
Chr2	4100000	4150000	0
Chr2	4150000	4200000	0
Chr2	4200000	4250000	0
Chr2	4250000	4300000	0
Chr2	4300000	4350000	0
Chr2	4350000	4400000	0
Chr2	4400000	4450000	0
Chr2	4450000	4500000	0
Chr2	4500000	4550000	0
Chr2	4550000	4600000	0
Chr2	4600000	4650000	0
Chr2	4650000	4700000	0
Chr2	4700000	4750000	0
Chr2	4750000	4800000	1.50379858569011
Chr2	4800000	4850000	1.51750338415774
Chr2	4850000	4900000	2.4949100429365
Chr2	4900000	4950000	2.01116080006102
Chr2	4950000	5000000	1.79402228551805
Chr2	5000000	5050000	2.52533596281524
Chr2	5050000	5100000	3.2878567972287
Chr2	5100000	5150000	0.950483765106962
Chr2	5150000	5200000	1.83114002919892
Chr2	5200000	5250000	1.48271926463567
Chr2	5250000	5300000	0.927868268884662
Chr2	5300000	5350000	1.38458392137694
Chr2	5350000	5400000	0.85335581804875
Chr2	5400000	5450000	3.5140305149416
Chr2	5450000	5500000	0.75791782605326
Chr2	5500000	5550000	3.56255659042628
Chr2	5550000	5600000	1.69177234826585
Chr2	5600000	5650000	2.32535068235874
Chr2	5650000	5700000	4.83007531169432
Chr2	5700000	5750000	2.56794518255668
Chr2	5750000	5800000	2.59468942384306
Chr2	5800000	5850000	5.6586347571188
Chr2	5850000	5900000	2.66460845538194
Chr2	5900000	5950000	6.0770508938188
Chr2	5950000	6000000	2.39783473370702
Chr2	6000000	6050000	4.31740813009522
Chr2	6050000	6100000	4.88983142465704
Chr2	6100000	6150000	3.69743378421458
Chr2	6150000	6200000	4.4000586773728
Chr2	6200000	6250000	4.41326367729608
Chr2	6250000	6300000	3.5171488689643
Chr2	6300000	6350000	3.28085647705558
Chr2	6350000	6400000	5.15341591494484
Chr2	6400000	6450000	2.63788152933812
Chr2	6450000	6500000	3.53728308935286
Chr2	6500000	6550000	4.4089726609694
Chr2	6550000	6600000	0.743256155148202
Chr2	6600000	6650000	2.66655430340308
Chr2	6650000	6700000	5.65433898006622
Chr2	6700000	6750000	4.21835180439758
Chr2	6750000	6800000	5.71288960050638
Chr2	6800000	6850000	4.00563985240198
Chr2	6850000	6900000	4.4295234587347
Chr2	6900000	6950000	3.62105179259708
Chr2	6950000	7000000	2.5487467704241
Chr2	7000000	7050000	3.44343110294986
Chr2	7050000	7100000	5.56276777428378
Chr2	7100000	7150000	2.61941850923706
Chr2	7150000	7200000	2.74235182126524
Chr2	7200000	7250000	2.55405681827034
Chr2	7250000	7300000	4.64029218886602
Chr2	7300000	7350000	2.49761194860916
Chr2	7350000	7400000	4.01718604671278
Chr2	7400000	7450000	4.28550883862666
Chr2	7450000	7500000	3.0168129750881
Chr2	7500000	7550000	3.3882057117916
Chr2	7550000	7600000	3.68280994500012
Chr2	7600000	7650000	3.05515164790322
Chr2	7650000	7700000	3.03667786834686
Chr2	7700000	7750000	3.48501257561354
Chr2	7750000	7800000	2.21898517816912
Chr2	7800000	7850000	3.09635066825852
Chr2	7850000	7900000	2.91608561921142
Chr2	7900000	7950000	2.6828586488997
Chr2	7950000	8000000	3.01047455522528
Chr2	8000000	8050000	2.2987281069252
Chr2	8050000	8100000	3.30674317918902
Chr2	8100000	8150000	2.85959961322744
Chr2	8150000	8200000	2.3320767418966
Chr2	8200000	8250000	2.16269965751914
Chr2	8250000	8300000	2.25728299222916
Chr2	8300000	8350000	2.8461152364384
Chr2	8350000	8400000	1.50369871645741
Chr2	8400000	8450000	3.03596425511806
Chr2	8450000	8500000	2.13033030611434
Chr2	8500000	8550000	3.14049536811836
Chr2	8550000	8600000	3.09283734910264
Chr2	8600000	8650000	1.67676808756501
Chr2	8650000	8700000	1.64326999670351
Chr2	8700000	8750000	1.96391432788592
Chr2	8750000	8800000	1.88355608481814
Chr2	8800000	8850000	1.52947524966632
Chr2	8850000	8900000	2.0310957194556
Chr2	8900000	8950000	2.4488199613896
Chr2	8950000	9000000	1.50982543750599
Chr2	9000000	9050000	2.7810813751169
Chr2	9050000	9100000	1.86886928072829
Chr2	9100000	9150000	1.00298532632719
Chr2	9150000	9200000	1.47087813329806
Chr2	9200000	9250000	3.3929536584029
Chr2	9250000	9300000	2.08219274527286
Chr2	9300000	9350000	3.07590219428082
Chr2	9350000	9400000	2.41268962850908
Chr2	9400000	9450000	1.40550758512993
Chr2	9450000	9500000	2.08554189985848
Chr2	9500000	9550000	3.15057708438186
Chr2	9550000	9600000	2.7683671459472
Chr2	9600000	9650000	2.25101158972826
Chr2	9650000	9700000	3.20116040694024
Chr2	9700000	9750000	3.46507444877128
Chr2	9750000	9800000	1.87841530980634
Chr2	9800000	9850000	2.07868153795496
Chr2	9850000	9900000	2.04693757083884
Chr2	9900000	9950000	4.34627916069468
Chr2	9950000	10000000	3.4069824218993
Chr2	10000000	10050000	2.4204228914793
Chr2	10050000	10100000	2.60543643691242
Chr2	10100000	10150000	2.74335276782818
Chr2	10150000	10200000	3.89367361985502
Chr2	10200000	10250000	3.4146327667441
Chr2	10250000	10300000	3.63837673255382
Chr2	10300000	10350000	3.6224709756219
Chr2	10350000	10400000	2.52478430188866
Chr2	10400000	10450000	3.18748499773304
Chr2	10450000	10500000	2.57295279342272
Chr2	10500000	10550000	4.05097875536394
Chr2	10550000	10600000	2.58502035307414
Chr2	10600000	10650000	1.83936906710978
Chr2	10650000	10700000	2.12539280597592
Chr2	10700000	10750000	1.42051597488056
Chr2	10750000	10800000	2.61305565359454
Chr2	10800000	10850000	3.19371974287872
Chr2	10850000	10900000	1.31801283674368
Chr2	10900000	10950000	1.19708698520346
Chr2	10950000	11000000	0.612703268284364
Chr2	11000000	11050000	2.33556338852426
Chr2	11050000	11100000	2.3502268952406
Chr2	11100000	11150000	2.38605210891146
Chr2	11150000	11200000	1.27338248159707
Chr2	11200000	11250000	2.18752672693244
Chr2	11250000	11300000	2.19140098202186
Chr2	11300000	11350000	2.96841888056578
Chr2	11350000	11400000	1.69821368667409
Chr2	11400000	11450000	1.24143449304948
Chr2	11450000	11500000	1.47014586666821
Chr2	11500000	11550000	2.35598670257668
Chr2	11550000	11600000	2.41737718394674
Chr2	11600000	11650000	2.08064321230508
Chr2	11650000	11700000	2.21403695826746
Chr2	11700000	11750000	1.79552639212125
Chr2	11750000	11800000	2.46578869003342
Chr2	11800000	11850000	3.19796597459994
Chr2	11850000	11900000	3.52183219155908
Chr2	11900000	11950000	2.04730201819912
Chr2	11950000	12000000	2.6188095915624
Chr2	12000000	12050000	2.39266622408848
Chr2	12050000	12100000	0.988570270214486
Chr2	12100000	12150000	2.93144690693158
Chr2	12150000	12200000	2.7781107479518
Chr2	12200000	12250000	2.54666145814182
Chr2	12250000	12300000	2.583505710471
Chr2	12300000	12350000	3.20548652248964
Chr2	12350000	12400000	4.01566356234218
Chr2	12400000	12450000	3.59454918721558
Chr2	12450000	12500000	2.2657774674993
Chr2	12500000	12550000	1.47898890720958
Chr2	12550000	12600000	1.7880033889305
Chr2	12600000	12650000	2.64101888682978
Chr2	12650000	12700000	3.338523724801
Chr2	12700000	12750000	3.5037890978123
Chr2	12750000	12800000	3.43086835381128
Chr2	12800000	12850000	2.79837008961216
Chr2	12850000	12900000	2.0504010634916
Chr2	12900000	12950000	3.2518963475325
Chr2	12950000	13000000	2.23334827270682
Chr2	13000000	13050000	1.66110868088842
Chr2	13050000	13100000	1.68379154851339
Chr2	13100000	13150000	1.95387661242413
Chr2	13150000	13200000	2.8675121317631
Chr2	13200000	13250000	1.14565637192152
Chr2	13250000	13300000	1.76298921671612
Chr2	13300000	13350000	2.15576608876818
Chr2	13350000	13400000	2.02568187386306
Chr2	13400000	13450000	0.796970070390626
Chr2	13450000	13500000	1.33382733369736
Chr2	13500000	13550000	0.589451256203146
Chr2	13550000	13600000	0.55757569833314
Chr2	13600000	13650000	1.70007561089419
Chr2	13650000	13700000	2.57308316746002
Chr2	13700000	13750000	1.43893157624908
Chr2	13750000	13800000	1.32511234937761
Chr2	13800000	13850000	1.70949365082135
Chr2	13850000	13900000	2.44879242367342
Chr2	13900000	13950000	2.0272759248193
Chr2	13950000	14000000	1.4626656678101
Chr2	14000000	14050000	1.35651384024108
Chr2	14050000	14100000	1.27231966096627
Chr2	14100000	14150000	1.97649804519988
Chr2	14150000	14200000	1.83751667985635
Chr2	14200000	14250000	1.40007357156025
Chr2	14250000	14300000	1.82476331502087
Chr2	14300000	14350000	1.40871505349896
Chr2	14350000	14400000	0.67288492550297
Chr2	14400000	14450000	2.11826944906662
Chr2	14450000	14500000	2.01957827610752
Chr2	14500000	14550000	1.16659454863818
Chr2	14550000	14600000	2.59093558067846
Chr2	14600000	14650000	1.39748594281715
Chr2	14650000	14700000	1.29270745486026
Chr2	14700000	14750000	1.33422279342158
Chr2	14750000	14800000	0.603341364048872
Chr2	14800000	14850000	1.53540088403523
Chr2	14850000	14900000	2.55244036697052
Chr2	14900000	14950000	1.48062612059753
Chr2	14950000	15000000	1.39438530622815
Chr2	15000000	15050000	2.7909847115838
Chr2	15050000	15100000	3.53490583275234
Chr2	15100000	15150000	2.87200780578274
Chr2	15150000	15200000	2.62323871522658
Chr2	15200000	15250000	2.86878604846324
Chr2	15250000	15300000	2.5439809262433
Chr2	15300000	15350000	1.87598927496088
Chr2	15350000	15400000	2.58688792752884
Chr2	15400000	15450000	0.987343855578338
Chr2	15450000	15500000	1.37316802094945
Chr2	15500000	15550000	2.01093187354164
Chr2	15550000	15600000	2.78169867762286
Chr2	15600000	15650000	2.50234873164566
Chr2	15650000	15700000	1.64328791553553
Chr2	15700000	15750000	1.61140659119768
Chr2	15750000	15800000	3.1710864018566
Chr2	15800000	15850000	1.06998491906703
Chr2	15850000	15900000	1.89628981213166
Chr2	15900000	15950000	1.83987107409083
Chr2	15950000	16000000	3.36763698334182
Chr2	16000000	16050000	2.79775452181154
Chr2	16050000	16100000	2.1316062702312
Chr2	16100000	16150000	2.78710939928452
Chr2	16150000	16200000	2.27602848348676
Chr2	16200000	16250000	2.01761212616268
Chr2	16250000	16300000	3.16328693667428
Chr2	16300000	16350000	1.72598345304169
Chr2	16350000	16400000	1.79996989892321
Chr2	16400000	16450000	1.79159023954393
Chr2	16450000	16500000	2.64353079964098
Chr2	16500000	16550000	2.30480662974142
Chr2	16550000	16600000	2.73725068745996
Chr2	16600000	16650000	3.38025084767916
Chr2	16650000	16700000	1.98406667904233
Chr2	16700000	16750000	2.42561492964314
Chr2	16750000	16800000	2.85176032982556
Chr2	16800000	16850000	2.0627136234999
Chr2	16850000	16900000	2.38151549700226
Chr2	16900000	16950000	1.98173373887053
Chr2	16950000	17000000	1.05359821154006
Chr2	17000000	17050000	1.75251131545914
Chr2	17050000	17100000	1.57338812474881
Chr2	17100000	17150000	2.18178348678318
Chr2	17150000	17200000	2.50195962888098
Chr2	17200000	17250000	2.2306028378759
Chr2	17250000	17300000	1.92487950025383
Chr2	17300000	17350000	1.12072451666879
Chr2	17350000	17400000	1.80065300356203
Chr2	17400000	17450000	1.85331918761603
Chr2	17450000	17500000	2.5863129472115
Chr2	17500000	17550000	1.53007469380424
Chr2	17550000	17600000	1.99771290675034
Chr2	17600000	17650000	0.882060308444916
Chr2	17650000	17700000	1.63771183339527
Chr2	17700000	17750000	3.01338822712078
Chr2	17750000	17800000	1.12121657614039
Chr2	17800000	17850000	1.7417624599138
Chr2	17850000	17900000	2.16915169006718
Chr2	17900000	17950000	2.54709425052068
Chr2	17950000	18000000	1.42371356725725
Chr2	18000000	18050000	1.30545923602545
Chr2	18050000	18100000	2.609833342642
Chr2	18100000	18150000	1.11097986766013
Chr2	18150000	18200000	1.60386827706954
Chr2	18200000	18250000	1.09994772125801
Chr2	18250000	18300000	1.35607772631309
Chr2	18300000	18350000	2.87261811005736
Chr2	18350000	18400000	2.22381684738992
Chr2	18400000	18450000	1.77164042131435
Chr2	18450000	18500000	2.76155499126012
Chr2	18500000	18550000	2.10568335525566
Chr2	18550000	18600000	2.52676940143506
Chr2	18600000	18650000	2.55108726072484
Chr2	18650000	18700000	1.6890763957671
Chr2	18700000	18750000	2.39802781097284
Chr2	18750000	18800000	1.76533855671562
Chr2	18800000	18850000	2.9353988891351
Chr2	18850000	18900000	2.46916345052504
Chr2	18900000	18950000	1.77838431457826
Chr2	18950000	19000000	1.54813887916729
Chr2	19000000	19050000	4.01734183745958
Chr2	19050000	19100000	2.78167828609458
Chr2	19100000	19150000	2.86429330087974
Chr2	19150000	19200000	3.38507000767402
Chr2	19200000	19250000	2.74904537458796
Chr2	19250000	19300000	2.61415565101218
Chr2	19300000	19350000	2.01283864986332
Chr2	19350000	19400000	3.06605928233824
Chr2	19400000	19450000	2.11603929287362
Chr2	19450000	19500000	2.36136357472778
Chr2	19500000	19550000	1.6078544269962
Chr2	19550000	19600000	2.28539264258514
Chr2	19600000	19650000	0.939420233096644
Chr2	19650000	19698289	0.67954474302815
Chr3	0	50000	1.70809093496041
Chr3	50000	100000	2.17706667165582
Chr3	100000	150000	2.6166729055633
Chr3	150000	200000	2.53904853768048
Chr3	200000	250000	1.87087559309191
Chr3	250000	300000	1.74303826295119
Chr3	300000	350000	3.12428328870516
Chr3	350000	400000	1.45292275345296
Chr3	400000	450000	1.52496093343185
Chr3	450000	500000	1.71625403604949
Chr3	500000	550000	1.84803917684638
Chr3	550000	600000	1.45537329578433
Chr3	600000	650000	3.09386359492758
Chr3	650000	700000	2.08930729155478
Chr3	700000	750000	1.78851042057976
Chr3	750000	800000	1.04360546535525
Chr3	800000	850000	1.92754123689941
Chr3	850000	900000	2.51219874167372
Chr3	900000	950000	2.4852326029977
Chr3	950000	1000000	2.09057306792674
Chr3	1000000	1050000	2.35422742019306
Chr3	1050000	1100000	2.83756888593968
Chr3	1100000	1150000	2.02647692073116
Chr3	1150000	1200000	2.67667555376268
Chr3	1200000	1250000	2.10991530460734
Chr3	1250000	1300000	1.73276106415692
Chr3	1300000	1350000	1.88656946862046
Chr3	1350000	1400000	2.47259829001254
Chr3	1400000	1450000	2.56173344565308
Chr3	1450000	1500000	3.5552083840306
Chr3	1500000	1550000	2.2778283785899
Chr3	1550000	1600000	1.79140781571467
Chr3	1600000	1650000	1.02712903923179
Chr3	1650000	1700000	1.15896424002261
Chr3	1700000	1750000	1.81808674217098
Chr3	1750000	1800000	2.43091761630768
Chr3	1800000	1850000	2.50980402682702
Chr3	1850000	1900000	2.03620979216832
Chr3	1900000	1950000	1.93036466556169
Chr3	1950000	2000000	1.94215151334671
Chr3	2000000	2050000	1.5146455346439
Chr3	2050000	2100000	1.51640074829897
Chr3	2100000	2150000	1.97590839790274
Chr3	2150000	2200000	2.0531168597455
Chr3	2200000	2250000	1.59897190679419
Chr3	2250000	2300000	1.12971703373022
Chr3	2300000	2350000	2.6899290968241
Chr3	2350000	2400000	2.5059364818728
Chr3	2400000	2450000	1.9246439549639
Chr3	2450000	2500000	2.20729420695618
Chr3	2500000	2550000	2.82774279838722
Chr3	2550000	2600000	2.26128084198744
Chr3	2600000	2650000	1.80189026804575
Chr3	2650000	2700000	1.60836786699892
Chr3	2700000	2750000	0.190757801772162
Chr3	2750000	2800000	1.79612073611108
Chr3	2800000	2850000	2.3091911658007
Chr3	2850000	2900000	2.48205904736368
Chr3	2900000	2950000	2.07047438057268
Chr3	2950000	3000000	1.81103742003166
Chr3	3000000	3050000	1.40056845815089
Chr3	3050000	3100000	3.31145027522314
Chr3	3100000	3150000	1.86671720103387
Chr3	3150000	3200000	1.85155479870319
Chr3	3200000	3250000	1.13399598938664
Chr3	3250000	3300000	2.59264643942836
Chr3	3300000	3350000	1.79665181117143
Chr3	3350000	3400000	3.71683587587222
Chr3	3400000	3450000	3.90464192737546
Chr3	3450000	3500000	2.94102323133512
Chr3	3500000	3550000	2.22918432913784
Chr3	3550000	3600000	3.71603482219422
Chr3	3600000	3650000	2.07679730663806
Chr3	3650000	3700000	4.55227360479894
Chr3	3700000	3750000	2.14258119012792
Chr3	3750000	3800000	1.8235750093506
Chr3	3800000	3850000	0.917602511808364
Chr3	3850000	3900000	1.90407968702711
Chr3	3900000	3950000	0.93692522239596
Chr3	3950000	4000000	2.1372617852506
Chr3	4000000	4050000	2.04739810556292
Chr3	4050000	4100000	1.96131996436184
Chr3	4100000	4150000	2.04268464234912
Chr3	4150000	4200000	0.628133700569492
Chr3	4200000	4250000	0.84087692252207
Chr3	4250000	4300000	1.50658532049784
Chr3	4300000	4350000	1.92048704919842
Chr3	4350000	4400000	1.62012275840003
Chr3	4400000	4450000	1.61955184670802
Chr3	4450000	4500000	2.0708507544621
Chr3	4500000	4550000	2.31200698348038
Chr3	4550000	4600000	1.73253188852115
Chr3	4600000	4650000	1.94059324600402
Chr3	4650000	4700000	0.778759029539302
Chr3	4700000	4750000	2.58415313208568
Chr3	4750000	4800000	2.50865076525626
Chr3	4800000	4850000	2.03836415123194
Chr3	4850000	4900000	1.73949341699882
Chr3	4900000	4950000	1.2621635551228
Chr3	4950000	5000000	2.63964622768116
Chr3	5000000	5050000	1.47182377148305
Chr3	5050000	5100000	2.01795277140666
Chr3	5100000	5150000	2.09988302784192
Chr3	5150000	5200000	2.31771494955396
Chr3	5200000	5250000	2.32267987860298
Chr3	5250000	5300000	2.73455233741208
Chr3	5300000	5350000	2.08799907969668
Chr3	5350000	5400000	1.72460408933904
Chr3	5400000	5450000	1.96872552084763
Chr3	5450000	5500000	1.97338176561477
Chr3	5500000	5550000	1.88749950699819
Chr3	5550000	5600000	2.56978398637642
Chr3	5600000	5650000	2.39472007656176
Chr3	5650000	5700000	1.33818769728169
Chr3	5700000	5750000	1.47360920630987
Chr3	5750000	5800000	1.68916148820484
Chr3	5800000	5850000	2.8040136114833
Chr3	5850000	5900000	2.13410849941972
Chr3	5900000	5950000	1.7195335829178
Chr3	5950000	6000000	2.18902628071786
Chr3	6000000	6050000	1.63869235478441
Chr3	6050000	6100000	1.67831974361353
Chr3	6100000	6150000	1.54790500482097
Chr3	6150000	6200000	1.94851692270145
Chr3	6200000	6250000	1.44813269665492
Chr3	6250000	6300000	2.5692912151254
Chr3	6300000	6350000	2.03230858436576
Chr3	6350000	6400000	1.2806093939035
Chr3	6400000	6450000	2.00218891292612
Chr3	6450000	6500000	2.36805883597514
Chr3	6500000	6550000	1.94346273676984
Chr3	6550000	6600000	1.78639973116239
Chr3	6600000	6650000	1.80013736135541
Chr3	6650000	6700000	1.77253610324198
Chr3	6700000	6750000	2.45227626355728
Chr3	6750000	6800000	2.54372926878738
Chr3	6800000	6850000	1.66568226202298
Chr3	6850000	6900000	1.05405166634175
Chr3	6900000	6950000	1.90721334314861
Chr3	6950000	7000000	1.62781318172874
Chr3	7000000	7050000	1.34375814257452
Chr3	7050000	7100000	2.63270624121774
Chr3	7100000	7150000	2.45344817859256
Chr3	7150000	7200000	1.07790711743809
Chr3	7200000	7250000	1.94070643343605
Chr3	7250000	7300000	2.0921084589269
Chr3	7300000	7350000	2.1954028595723
Chr3	7350000	7400000	2.89951598229368
Chr3	7400000	7450000	1.87636352541826
Chr3	7450000	7500000	2.50054489528656
Chr3	7500000	7550000	2.3848335055775
Chr3	7550000	7600000	2.68930528072592
Chr3	7600000	7650000	3.33689305888234
Chr3	7650000	7700000	2.4041785296778
Chr3	7700000	7750000	2.00050677164076
Chr3	7750000	7800000	2.53501888037096
Chr3	7800000	7850000	3.11432164433114
Chr3	7850000	7900000	2.13639920319262
Chr3	7900000	7950000	4.30219411501036
Chr3	7950000	8000000	2.07122796979072
Chr3	8000000	8050000	2.37698291670646
Chr3	8050000	8100000	2.50983311848398
Chr3	8100000	8150000	4.53984891308802
Chr3	8150000	8200000	3.19746772945372
Chr3	8200000	8250000	3.7406848565706
Chr3	8250000	8300000	3.7354111256043
Chr3	8300000	8350000	3.52045418842514
Chr3	8350000	8400000	2.9310619115108
Chr3	8400000	8450000	4.7303852901531
Chr3	8450000	8500000	3.19219532621904
Chr3	8500000	8550000	2.69955524402134
Chr3	8550000	8600000	2.99265955230004
Chr3	8600000	8650000	2.47837626302544
Chr3	8650000	8700000	3.37474504119194
Chr3	8700000	8750000	2.75895082195884
Chr3	8750000	8800000	2.36989385391192
Chr3	8800000	8850000	1.55479652128904
Chr3	8850000	8900000	3.0706890855316
Chr3	8900000	8950000	5.63962170940632
Chr3	8950000	9000000	3.99995750550096
Chr3	9000000	9050000	3.97635408186384
Chr3	9050000	9100000	2.5612378950941
Chr3	9100000	9150000	2.332196369118
Chr3	9150000	9200000	3.18810146028072
Chr3	9200000	9250000	1.98852221042857
Chr3	9250000	9300000	3.38814615520196
Chr3	9300000	9350000	4.67785848875442
Chr3	9350000	9400000	2.99352677990158
Chr3	9400000	9450000	2.26388299323336
Chr3	9450000	9500000	4.98606239392736
Chr3	9500000	9550000	3.54818660747576
Chr3	9550000	9600000	3.59290380755926
Chr3	9600000	9650000	4.02832903830156
Chr3	9650000	9700000	2.07205907560264
Chr3	9700000	9750000	4.41956399734372
Chr3	9750000	9800000	2.95219785282576
Chr3	9800000	9850000	2.54955346976172
Chr3	9850000	9900000	2.3595968383836
Chr3	9900000	9950000	3.24568507704928
Chr3	9950000	10000000	3.84547307491332
Chr3	10000000	10050000	4.16246391661504
Chr3	10050000	10100000	3.30427955864546
Chr3	10100000	10150000	3.73062019624264
Chr3	10150000	10200000	4.2016294688761
Chr3	10200000	10250000	3.75107788952186
Chr3	10250000	10300000	1.89259262916762
Chr3	10300000	10350000	3.355357213365
Chr3	10350000	10400000	5.3394520167159
Chr3	10400000	10450000	3.54962202571124
Chr3	10450000	10500000	2.7783773565991
Chr3	10500000	10550000	2.5516645971044
Chr3	10550000	10600000	3.30066864765122
Chr3	10600000	10650000	3.14516903995882
Chr3	10650000	10700000	4.88691708114464
Chr3	10700000	10750000	5.36350547101328
Chr3	10750000	10800000	3.22537245452386
Chr3	10800000	10850000	3.50737835234064
Chr3	10850000	10900000	4.3678048970539
Chr3	10900000	10950000	4.8245024386155
Chr3	10950000	11000000	3.6897397526256
Chr3	11000000	11050000	4.09283569388658
Chr3	11050000	11100000	5.71356941348622
Chr3	11100000	11150000	5.20451063213494
Chr3	11150000	11200000	4.15200335306398
Chr3	11200000	11250000	4.54007405948058
Chr3	11250000	11300000	5.45522756785278
Chr3	11300000	11350000	4.65656457769668
Chr3	11350000	11400000	4.21347921877082
Chr3	11400000	11450000	2.65307484078058
Chr3	11450000	11500000	4.9725866302905
Chr3	11500000	11550000	3.75344299828908
Chr3	11550000	11600000	1.95976823983556
Chr3	11600000	11650000	3.08600902213726
Chr3	11650000	11700000	2.84004922870516
Chr3	11700000	11750000	5.46382510776008
Chr3	11750000	11800000	4.22764844282208
Chr3	11800000	11850000	5.94573746176784
Chr3	11850000	11900000	3.1674419553587
Chr3	11900000	11950000	3.11548796024284
Chr3	11950000	12000000	2.54935636123314
Chr3	12000000	12050000	0.755913681151388
Chr3	12050000	12100000	1.03162909030613
Chr3	12100000	12150000	2.70851039244702
Chr3	12150000	12200000	0.61087386731091
Chr3	12200000	12250000	1.08697665261763
Chr3	12250000	12300000	1.07671547729483
Chr3	12300000	12350000	1.08726759416152
Chr3	12350000	12400000	4.36401728602908
Chr3	12400000	12450000	0.951728906571702
Chr3	12450000	12500000	2.81548994945004
Chr3	12500000	12550000	0.333784982982792
Chr3	12550000	12600000	2.05378595321584
Chr3	12600000	12650000	1.92910495184642
Chr3	12650000	12700000	3.94939207065484
Chr3	12700000	12750000	0
Chr3	12750000	12800000	0
Chr3	12800000	12850000	0
Chr3	12850000	12900000	0
Chr3	12900000	12950000	0
Chr3	12950000	13000000	0
Chr3	13000000	13050000	0
Chr3	13050000	13100000	0
Chr3	13100000	13150000	0
Chr3	13150000	13200000	0
Chr3	13200000	13250000	0
Chr3	13250000	13300000	0
Chr3	13300000	13350000	0
Chr3	13350000	13400000	0
Chr3	13400000	13450000	0
Chr3	13450000	13500000	0
Chr3	13500000	13550000	0
Chr3	13550000	13600000	0
Chr3	13600000	13650000	0
Chr3	13650000	13700000	0
Chr3	13700000	13750000	0
Chr3	13750000	13800000	0
Chr3	13800000	13850000	0
Chr3	13850000	13900000	0
Chr3	13900000	13950000	0
Chr3	13950000	14000000	0
Chr3	14000000	14050000	0
Chr3	14050000	14100000	0
Chr3	14100000	14150000	0
Chr3	14150000	14200000	0
Chr3	14200000	14250000	0
Chr3	14250000	14300000	0
Chr3	14300000	14350000	0
Chr3	14350000	14400000	0
Chr3	14400000	14450000	0
Chr3	14450000	14500000	0
Chr3	14500000	14550000	0
Chr3	14550000	14600000	0
Chr3	14600000	14650000	0
Chr3	14650000	14700000	0
Chr3	14700000	14750000	0
Chr3	14750000	14800000	3.01506542457436
Chr3	14800000	14850000	1.79738974261949
Chr3	14850000	14900000	2.07995875621752
Chr3	14900000	14950000	4.93189673798908
Chr3	14950000	15000000	3.6304811918583
Chr3	15000000	15050000	2.4473907519206
Chr3	15050000	15100000	2.82747171136888
Chr3	15100000	15150000	0.503039993325182
Chr3	15150000	15200000	3.22555821199132
Chr3	15200000	15250000	4.26253458021732
Chr3	15250000	15300000	3.03605681050548
Chr3	15300000	15350000	3.35696584395592
Chr3	15350000	15400000	3.26330449441708
Chr3	15400000	15450000	3.9221292922288
Chr3	15450000	15500000	1.6728083835563
Chr3	15500000	15550000	2.67210782101656
Chr3	15550000	15600000	3.20271491787092
Chr3	15600000	15650000	6.50637454203222
Chr3	15650000	15700000	6.88164800499556
Chr3	15700000	15750000	5.24723084380972
Chr3	15750000	15800000	4.74753825900302
Chr3	15800000	15850000	5.12179217153074
Chr3	15850000	15900000	6.126473377646
Chr3	15900000	15950000	5.09818747639936
Chr3	15950000	16000000	5.9507610842026
Chr3	16000000	16050000	6.37595986131816
Chr3	16050000	16100000	5.45899091752248
Chr3	16100000	16150000	5.02695556417402
Chr3	16150000	16200000	5.64504858113864
Chr3	16200000	16250000	3.73024173034946
Chr3	16250000	16300000	6.5948388478252
Chr3	16300000	16350000	6.20741929732084
Chr3	16350000	16400000	5.28542097787676
Chr3	16400000	16450000	5.06249646402088
Chr3	16450000	16500000	6.20820235093206
Chr3	16500000	16550000	3.79159730915742
Chr3	16550000	16600000	7.49131134033528
Chr3	16600000	16650000	5.520825971513
Chr3	16650000	16700000	5.02824225802486
Chr3	16700000	16750000	6.0227058121132
Chr3	16750000	16800000	4.48949290724906
Chr3	16800000	16850000	6.12895375389778
Chr3	16850000	16900000	5.12377382047386
Chr3	16900000	16950000	6.02134939159622
Chr3	16950000	17000000	3.70667050336072
Chr3	17000000	17050000	4.14642240406186
Chr3	17050000	17100000	3.09577718798592
Chr3	17100000	17150000	4.8052717889054
Chr3	17150000	17200000	4.26784139624158
Chr3	17200000	17250000	4.68367249110492
Chr3	17250000	17300000	3.93999680451684
Chr3	17300000	17350000	2.56158148117258
Chr3	17350000	17400000	4.66905299570236
Chr3	17400000	17450000	3.93846549426436
Chr3	17450000	17500000	4.7250583517544
Chr3	17500000	17550000	5.41568116677754
Chr3	17550000	17600000	4.71667046274032
Chr3	17600000	17650000	3.04249306402402
Chr3	17650000	17700000	2.63716186730772
Chr3	17700000	17750000	2.69278782634892
Chr3	17750000	17800000	3.01807263092184
Chr3	17800000	17850000	1.36238819366189
Chr3	17850000	17900000	3.60063877504118
Chr3	17900000	17950000	4.44847055369772
Chr3	17950000	18000000	3.2295198977806
Chr3	18000000	18050000	3.56219816729888
Chr3	18050000	18100000	3.15407559185448
Chr3	18100000	18150000	3.1172366516222
Chr3	18150000	18200000	1.78102924480516
Chr3	18200000	18250000	4.0307207074969
Chr3	18250000	18300000	3.6671176727438
Chr3	18300000	18350000	2.29554317350718
Chr3	18350000	18400000	2.85120183739678
Chr3	18400000	18450000	3.25072934837094
Chr3	18450000	18500000	3.59980581999382
Chr3	18500000	18550000	5.17246254649394
Chr3	18550000	18600000	4.11515198157036
Chr3	18600000	18650000	2.68182990410072
Chr3	18650000	18700000	2.8498320965019
Chr3	18700000	18750000	3.95030722344346
Chr3	18750000	18800000	3.84950374837756
Chr3	18800000	18850000	5.13081588293772
Chr3	18850000	18900000	4.61282349489184
Chr3	18900000	18950000	4.03400441942454
Chr3	18950000	19000000	3.06406958549766
Chr3	19000000	19050000	2.85790597515376
Chr3	19050000	19100000	2.20038802386486
Chr3	19100000	19150000	1.53347942523873
Chr3	19150000	19200000	3.50327448065758
Chr3	19200000	19250000	3.12374348569586
Chr3	19250000	19300000	3.6637626172146
Chr3	19300000	19350000	1.26607790873033
Chr3	19350000	19400000	1.26262174148152
Chr3	19400000	19450000	4.48100618762772
Chr3	19450000	19500000	3.33247709690554
Chr3	19500000	19550000	2.37940619551572
Chr3	19550000	19600000	3.616286724953
Chr3	19600000	19650000	2.83810166443694
Chr3	19650000	19700000	1.74086508840529
Chr3	19700000	19750000	2.54205591076608
Chr3	19750000	19800000	1.26595056805812
Chr3	19800000	19850000	1.76787163974919
Chr3	19850000	19900000	1.45885106026988
Chr3	19900000	19950000	2.25335537357212
Chr3	19950000	20000000	2.9881516951871
Chr3	20000000	20050000	2.81502442239552
Chr3	20050000	20100000	2.04542532783824
Chr3	20100000	20150000	1.42964701647148
Chr3	20150000	20200000	1.42935574381081
Chr3	20200000	20250000	1.10916747337467
Chr3	20250000	20300000	2.31435257210056
Chr3	20300000	20350000	1.2608698786399
Chr3	20350000	20400000	2.86214733039672
Chr3	20400000	20450000	2.04091901233918
Chr3	20450000	20500000	2.63405164665488
Chr3	20500000	20550000	2.36116186990482
Chr3	20550000	20600000	2.04532577507794
Chr3	20600000	20650000	3.13806068425592
Chr3	20650000	20700000	3.33727186469368
Chr3	20700000	20750000	2.74078328931778
Chr3	20750000	20800000	3.45166242130438
Chr3	20800000	20850000	1.83481521669822
Chr3	20850000	20900000	1.71214377656681
Chr3	20900000	20950000	2.7001539855412
Chr3	20950000	21000000	1.73939533481337
Chr3	21000000	21050000	2.14373211683654
Chr3	21050000	21100000	2.89871979599498
Chr3	21100000	21150000	2.53164146906708
Chr3	21150000	21200000	1.82802958587012
Chr3	21200000	21250000	2.1596843507878
Chr3	21250000	21300000	2.50514678612256
Chr3	21300000	21350000	1.82746808111791
Chr3	21350000	21400000	1.10083684145484
Chr3	21400000	21450000	2.20439091355908
Chr3	21450000	21500000	2.46992943983622
Chr3	21500000	21550000	1.68105187762155
Chr3	21550000	21600000	2.17677116117478
Chr3	21600000	21650000	1.7580155331627
Chr3	21650000	21700000	1.98786816328193
Chr3	21700000	21750000	2.4186292270982
Chr3	21750000	21800000	1.44009373989834
Chr3	21800000	21850000	1.25753430350654
Chr3	21850000	21900000	1.38393285352294
Chr3	21900000	21950000	2.00998866408414
Chr3	21950000	22000000	1.10241898358741
Chr3	22000000	22050000	1.72914770127141
Chr3	22050000	22100000	0.691906860137932
Chr3	22100000	22150000	2.06442348821954
Chr3	22150000	22200000	2.41508466034926
Chr3	22200000	22250000	2.5704427733331
Chr3	22250000	22300000	1.36598238875417
Chr3	22300000	22350000	1.95480125036862
Chr3	22350000	22400000	4.25485212079812
Chr3	22400000	22450000	3.25276950887234
Chr3	22450000	22500000	0.994205602193552
Chr3	22500000	22550000	1.13833268513515
Chr3	22550000	22600000	2.0288191738033
Chr3	22600000	22650000	2.49160147466314
Chr3	22650000	22700000	2.26475333508382
Chr3	22700000	22750000	2.24486427159006
Chr3	22750000	22800000	2.1124922986327
Chr3	22800000	22850000	1.98300519900138
Chr3	22850000	22900000	1.58365679571976
Chr3	22900000	22950000	3.38525407487496
Chr3	22950000	23000000	3.12435931001546
Chr3	23000000	23050000	2.61850593785586
Chr3	23050000	23100000	0.871798234285734
Chr3	23100000	23150000	2.2110141070333
Chr3	23150000	23200000	2.96433762244652
Chr3	23200000	23250000	2.04453180093552
Chr3	23250000	23300000	3.7321649024614
Chr3	23300000	23350000	1.68741002896186
Chr3	23350000	23400000	2.06928786678816
Chr3	23400000	23450000	0.47304089545724
Chr3	23450000	23459830	0
Chr4	0	50000	1.4113689628803
Chr4	50000	100000	3.26169563410482
Chr4	100000	150000	4.26803357441808
Chr4	150000	200000	5.10117736860664
Chr4	200000	250000	2.87334865239488
Chr4	250000	300000	2.2555365397338
Chr4	300000	350000	2.82667681536342
Chr4	350000	400000	3.34331920271716
Chr4	400000	450000	3.74701901426944
Chr4	450000	500000	3.11015381903058
Chr4	500000	550000	3.02890839606736
Chr4	550000	600000	3.47649284806002
Chr4	600000	650000	2.31591028486164
Chr4	650000	700000	3.97945677138556
Chr4	700000	750000	4.46032855223012
Chr4	750000	800000	3.31382295792426
Chr4	800000	850000	2.52255901796132
Chr4	850000	900000	3.61400130645352
Chr4	900000	950000	2.96025522383122
Chr4	950000	1000000	2.0385018816549
Chr4	1000000	1050000	2.75315547841916
Chr4	1050000	1100000	1.06959042374976
Chr4	1100000	1150000	1.88790530159844
Chr4	1150000	1200000	2.34203346481566
Chr4	1200000	1250000	1.80559937149977
Chr4	1250000	1300000	1.82337256440366
Chr4	1300000	1350000	2.12356224040076
Chr4	1350000	1400000	2.2909540073952
Chr4	1400000	1450000	1.84935743495374
Chr4	1450000	1500000	1.52851414219109
Chr4	1500000	1550000	3.63065743967132
Chr4	1550000	1600000	4.9749943280019
Chr4	1600000	1650000	6.47582800438416
Chr4	1650000	1700000	1.3745225169783
Chr4	1700000	1750000	0
Chr4	1750000	1800000	4.26344731808882
Chr4	1800000	1850000	0.566814983569976
Chr4	1850000	1900000	3.5496266329327
Chr4	1900000	1950000	1.85020452801815
Chr4	1950000	2000000	2.72470595164728
Chr4	2000000	2050000	2.3622747872782
Chr4	2050000	2100000	2.2041422999016
Chr4	2100000	2150000	2.54287841132244
Chr4	2150000	2200000	2.7493669608906
Chr4	2200000	2250000	3.5302749031082
Chr4	2250000	2300000	2.50360206060522
Chr4	2300000	2350000	3.52455480838958
Chr4	2350000	2400000	4.4511939249945
Chr4	2400000	2450000	4.64715824735774
Chr4	2450000	2500000	3.21294875004044
Chr4	2500000	2550000	2.96519924579474
Chr4	2550000	2600000	4.83982268948732
Chr4	2600000	2650000	3.36683932420416
Chr4	2650000	2700000	3.90709172808598
Chr4	2700000	2750000	2.07630469889166
Chr4	2750000	2800000	6.11552470379644
Chr4	2800000	2850000	3.20123644507466
Chr4	2850000	2900000	0.966860012516244
Chr4	2900000	2950000	0.990621363276136
Chr4	2950000	3000000	0.611799401137746
Chr4	3000000	3050000	0.257323410368614
Chr4	3050000	3100000	0.894015103505112
Chr4	3100000	3150000	1.85128218488967
Chr4	3150000	3200000	0.205207305915764
Chr4	3200000	3250000	0
Chr4	3250000	3300000	0
Chr4	3300000	3350000	1.48298910624582
Chr4	3350000	3400000	0.590137476614144
Chr4	3400000	3450000	0
Chr4	3450000	3500000	0
Chr4	3500000	3550000	0
Chr4	3550000	3600000	0
Chr4	3600000	3650000	0
Chr4	3650000	3700000	0
Chr4	3700000	3750000	0
Chr4	3750000	3800000	0
Chr4	3800000	3850000	0
Chr4	3850000	3900000	0
Chr4	3900000	3950000	0
Chr4	3950000	4000000	0
Chr4	4000000	4050000	0
Chr4	4050000	4100000	0
Chr4	4100000	4150000	0
Chr4	4150000	4200000	0
Chr4	4200000	4250000	0
Chr4	4250000	4300000	0
Chr4	4300000	4350000	0
Chr4	4350000	4400000	0
Chr4	4400000	4450000	0
Chr4	4450000	4500000	0
Chr4	4500000	4550000	0
Chr4	4550000	4600000	0
Chr4	4600000	4650000	0
Chr4	4650000	4700000	0
Chr4	4700000	4750000	0
Chr4	4750000	4800000	0
Chr4	4800000	4850000	1.11124471318409
Chr4	4850000	4900000	2.28393312482438
Chr4	4900000	4950000	2.88148293557872
Chr4	4950000	5000000	1.62808427191032
Chr4	5000000	5050000	1.56700687990699
Chr4	5050000	5100000	0.757298841976298
Chr4	5100000	5150000	1.75412926030604
Chr4	5150000	5200000	3.65322014913652
Chr4	5200000	5250000	3.65884647757852
Chr4	5250000	5300000	2.1299005005194
Chr4	5300000	5350000	3.92643087558708
Chr4	5350000	5400000	7.31735113955236
Chr4	5400000	5450000	4.47390733120748
Chr4	5450000	5500000	3.56959322254324
Chr4	5500000	5550000	1.17496762703328
Chr4	5550000	5600000	3.49227865474088
Chr4	5600000	5650000	4.2037892823403
Chr4	5650000	5700000	1.56913583221869
Chr4	5700000	5750000	6.32966079539786
Chr4	5750000	5800000	3.82624969625676
Chr4	5800000	5850000	2.8014895905122
Chr4	5850000	5900000	0.675431753460768
Chr4	5900000	5950000	2.08498498043328
Chr4	5950000	6000000	3.68629388659904
Chr4	6000000	6050000	4.81172527508422
Chr4	6050000	6100000	3.63165790887972
Chr4	6100000	6150000	4.05540860478276
Chr4	6150000	6200000	4.54411997786054
Chr4	6200000	6250000	3.57623426744972
Chr4	6250000	6300000	3.74503802624484
Chr4	6300000	6350000	4.40626119118598
Chr4	6350000	6400000	5.18346783901962
Chr4	6400000	6450000	3.4033595317094
Chr4	6450000	6500000	4.11397221363468
Chr4	6500000	6550000	4.63227961025854
Chr4	6550000	6600000	3.73329337995934
Chr4	6600000	6650000	2.6471131879985
Chr4	6650000	6700000	3.39949730639226
Chr4	6700000	6750000	3.86392752809734
Chr4	6750000	6800000	2.89648970149668
Chr4	6800000	6850000	4.74412172659484
Chr4	6850000	6900000	4.6053083379567
Chr4	6900000	6950000	3.89448418177478
Chr4	6950000	7000000	4.34416989410092
Chr4	7000000	7050000	2.8872930393225
Chr4	7050000	7100000	3.70040601695236
Chr4	7100000	7150000	4.06197442561748
Chr4	7150000	7200000	4.27494094189592
Chr4	7200000	7250000	5.3843844396202
Chr4	7250000	7300000	4.76843625427348
Chr4	7300000	7350000	5.43183938476778
Chr4	7350000	7400000	5.6883028160242
Chr4	7400000	7450000	5.22691716072738
Chr4	7450000	7500000	4.63430234496118
Chr4	7500000	7550000	3.07816625841022
Chr4	7550000	7600000	3.71610988697944
Chr4	7600000	7650000	5.01648961547578
Chr4	7650000	7700000	3.8378296254674
Chr4	7700000	7750000	4.00112383155596
Chr4	7750000	7800000	6.54520366592656
Chr4	7800000	7850000	4.2418163951997
Chr4	7850000	7900000	5.0564433099908
Chr4	7900000	7950000	4.18612736861578
Chr4	7950000	8000000	4.26407014024166
Chr4	8000000	8050000	4.93463599565904
Chr4	8050000	8100000	5.58135484792762
Chr4	8100000	8150000	4.29462683373614
Chr4	8150000	8200000	2.87762305267832
Chr4	8200000	8250000	3.5213842406384
Chr4	8250000	8300000	5.24021815590606
Chr4	8300000	8350000	2.54815483171234
Chr4	8350000	8400000	5.3880320631635
Chr4	8400000	8450000	5.62314307073098
Chr4	8450000	8500000	5.14645186621148
Chr4	8500000	8550000	2.8637477626094
Chr4	8550000	8600000	3.34165182472394
Chr4	8600000	8650000	5.11897715976954
Chr4	8650000	8700000	2.11634418475962
Chr4	8700000	8750000	3.0126282113832
Chr4	8750000	8800000	2.70053159039066
Chr4	8800000	8850000	4.2817378747972
Chr4	8850000	8900000	4.64296527241364
Chr4	8900000	8950000	3.31066119439034
Chr4	8950000	9000000	4.1644345130391
Chr4	9000000	9050000	4.37443316635344
Chr4	9050000	9100000	3.65523539491742
Chr4	9100000	9150000	4.30039786369168
Chr4	9150000	9200000	3.569005411614
Chr4	9200000	9250000	2.21360651776864
Chr4	9250000	9300000	4.4283542259831
Chr4	9300000	9350000	4.6195503469057
Chr4	9350000	9400000	5.33327531674734
Chr4	9400000	9450000	5.63841003617718
Chr4	9450000	9500000	5.46442567733104
Chr4	9500000	9550000	7.74745279671012
Chr4	9550000	9600000	3.28193043893364
Chr4	9600000	9650000	2.69586669829492
Chr4	9650000	9700000	3.4722103040065
Chr4	9700000	9750000	4.20800791608246
Chr4	9750000	9800000	5.35939505580194
Chr4	9800000	9850000	4.2140434655468
Chr4	9850000	9900000	2.75068327183378
Chr4	9900000	9950000	4.4926594091953
Chr4	9950000	10000000	4.23569853320914
Chr4	10000000	10050000	3.47293689985052
Chr4	10050000	10100000	2.97913236232398
Chr4	10100000	10150000	4.36794088905192
Chr4	10150000	10200000	3.53798890766174
Chr4	10200000	10250000	2.68095951515144
Chr4	10250000	10300000	4.36026561907504
Chr4	10300000	10350000	2.95441318938072
Chr4	10350000	10400000	3.79990903537424
Chr4	10400000	10450000	1.51704339810864
Chr4	10450000	10500000	4.1763988050892
Chr4	10500000	10550000	2.01444505261974
Chr4	10550000	10600000	3.4721568484174
Chr4	10600000	10650000	4.82865716877678
Chr4	10650000	10700000	3.1930497166035
Chr4	10700000	10750000	4.25298735334514
Chr4	10750000	10800000	3.1174140564468
Chr4	10800000	10850000	4.64698640050996
Chr4	10850000	10900000	3.50777390093206
Chr4	10900000	10950000	5.66407576106366
Chr4	10950000	11000000	3.1519548045839
Chr4	11000000	11050000	2.80571464310852
Chr4	11050000	11100000	0
Chr4	11100000	11150000	2.19609580438596
Chr4	11150000	11200000	3.22699995501972
Chr4	11200000	11250000	3.83656949185186
Chr4	11250000	11300000	3.73455378448786
Chr4	11300000	11350000	2.41556584314342
Chr4	11350000	11400000	1.74272128363129
Chr4	11400000	11450000	4.07023691246558
Chr4	11450000	11500000	2.43220352979208
Chr4	11500000	11550000	2.69526695514108
Chr4	11550000	11600000	2.45642463374494
Chr4	11600000	11650000	2.52556383999632
Chr4	11650000	11700000	1.9856289583537
Chr4	11700000	11750000	3.80318779438442
Chr4	11750000	11800000	4.40294322544062
Chr4	11800000	11850000	1.82424479504956
Chr4	11850000	11900000	4.91718523410404
Chr4	11900000	11950000	3.56795948289658
Chr4	11950000	12000000	4.24821296617542
Chr4	12000000	12050000	2.02360407388908
Chr4	12050000	12100000	3.7629185610143
Chr4	12100000	12150000	3.08048112992232
Chr4	12150000	12200000	2.9818743480518
Chr4	12200000	12250000	2.61305751159792
Chr4	12250000	12300000	2.72035961400574
Chr4	12300000	12350000	1.99517404996417
Chr4	12350000	12400000	3.68732113712502
Chr4	12400000	12450000	2.10461582122882
Chr4	12450000	12500000	3.51761056234904
Chr4	12500000	12550000	2.08641189571176
Chr4	12550000	12600000	2.4786091051491
Chr4	12600000	12650000	2.61335448037294
Chr4	12650000	12700000	1.44070092107717
Chr4	12700000	12750000	0.979200178068636
Chr4	12750000	12800000	1.20485336266533
Chr4	12800000	12850000	2.01758843152222
Chr4	12850000	12900000	2.46091628921146
Chr4	12900000	12950000	1.45734715689193
Chr4	12950000	13000000	2.725221920213
Chr4	13000000	13050000	1.87718168365285
Chr4	13050000	13100000	2.14320818430554
Chr4	13100000	13150000	2.41554156789532
Chr4	13150000	13200000	2.42537964240674
Chr4	13200000	13250000	2.4025725327177
Chr4	13250000	13300000	2.0947891971618
Chr4	13300000	13350000	1.39481672775975
Chr4	13350000	13400000	1.36249602002503
Chr4	13400000	13450000	1.59165965587723
Chr4	13450000	13500000	1.37273432309712
Chr4	13500000	13550000	1.57272333270242
Chr4	13550000	13600000	0.586102898315392
Chr4	13600000	13650000	1.53597283804881
Chr4	13650000	13700000	2.47702951760156
Chr4	13700000	13750000	2.22484513468932
Chr4	13750000	13800000	1.63549254551405
Chr4	13800000	13850000	2.25139716208866
Chr4	13850000	13900000	2.1348096504478
Chr4	13900000	13950000	1.83356847958241
Chr4	13950000	14000000	2.76970195075854
Chr4	14000000	14050000	2.3099192420323
Chr4	14050000	14100000	1.13761985416852
Chr4	14100000	14150000	2.09605247790152
Chr4	14150000	14200000	1.16108115556841
Chr4	14200000	14250000	1.50216878772028
Chr4	14250000	14300000	1.38578796516101
Chr4	14300000	14350000	2.04698804413808
Chr4	14350000	14400000	1.60078190449804
Chr4	14400000	14450000	2.31828405697498
Chr4	14450000	14500000	1.20979992284962
Chr4	14500000	14550000	1.66777162024111
Chr4	14550000	14600000	1.57769276773043
Chr4	14600000	14650000	2.62183006835352
Chr4	14650000	14700000	2.03106494087476
Chr4	14700000	14750000	1.78685980558806
Chr4	14750000	14800000	2.2590431086898
Chr4	14800000	14850000	3.36442435761434
Chr4	14850000	14900000	3.65736788189782
Chr4	14900000	14950000	2.7646816044932
Chr4	14950000	15000000	1.99679764083331
Chr4	15000000	15050000	1.17027897052477
Chr4	15050000	15100000	2.56369504502838
Chr4	15100000	15150000	0.524933709069844
Chr4	15150000	15200000	1.12251835231508
Chr4	15200000	15250000	1.50717733128786
Chr4	15250000	15300000	1.43657325560774
Chr4	15300000	15350000	1.17486967879624
Chr4	15350000	15400000	1.94864253922879
Chr4	15400000	15450000	2.63412572520092
Chr4	15450000	15500000	2.29269588854868
Chr4	15500000	15550000	1.66555072877151
Chr4	15550000	15600000	1.8140014395266
Chr4	15600000	15650000	1.60754565539304
Chr4	15650000	15700000	1.62153581224088
Chr4	15700000	15750000	0.676703273952792
Chr4	15750000	15800000	0.833186525456298
Chr4	15800000	15850000	1.6499453193
Chr4	15850000	15900000	2.0272942013586
Chr4	15900000	15950000	2.52585201845
Chr4	15950000	16000000	2.19078815130388
Chr4	16000000	16050000	0.803691109746646
Chr4	16050000	16100000	1.31631357154364
Chr4	16100000	16150000	0.909326551790554
Chr4	16150000	16200000	1.76436131135316
Chr4	16200000	16250000	1.9283418117583
Chr4	16250000	16300000	2.3876767335036
Chr4	16300000	16350000	2.09115205169738
Chr4	16350000	16400000	2.69795868715098
Chr4	16400000	16450000	1.18414494616998
Chr4	16450000	16500000	1.85395232297791
Chr4	16500000	16550000	2.26579220424236
Chr4	16550000	16600000	1.99331515949652
Chr4	16600000	16650000	1.40455634054839
Chr4	16650000	16700000	3.53934001540786
Chr4	16700000	16750000	2.10777038193626
Chr4	16750000	16800000	2.35708958610982
Chr4	16800000	16850000	1.9833568976031
Chr4	16850000	16900000	2.53949772780844
Chr4	16900000	16950000	2.18468626563404
Chr4	16950000	17000000	2.21818292387158
Chr4	17000000	17050000	3.05719268555742
Chr4	17050000	17100000	1.79665415808402
Chr4	17100000	17150000	1.93551590705283
Chr4	17150000	17200000	1.6721396450912
Chr4	17200000	17250000	2.7730472394258
Chr4	17250000	17300000	2.09859332161254
Chr4	17300000	17350000	2.94749342467002
Chr4	17350000	17400000	2.89850412733398
Chr4	17400000	17450000	3.74605425954502
Chr4	17450000	17500000	2.66383614661078
Chr4	17500000	17550000	3.33196834471846
Chr4	17550000	17600000	1.78898760626209
Chr4	17600000	17650000	1.98202741852235
Chr4	17650000	17700000	3.79827982631896
Chr4	17700000	17750000	3.6587282717011
Chr4	17750000	17800000	2.86584644236
Chr4	17800000	17850000	2.33894111122594
Chr4	17850000	17900000	1.3433454459562
Chr4	17900000	17950000	0.749994687947836
Chr4	17950000	18000000	1.34319313878009
Chr4	18000000	18050000	1.77001851037505
Chr4	18050000	18100000	3.1258853868788
Chr4	18100000	18150000	1.87564420646014
Chr4	18150000	18200000	1.92154534042886
Chr4	18200000	18250000	1.93450255514161
Chr4	18250000	18300000	2.36993196793704
Chr4	18300000	18350000	2.85484998308244
Chr4	18350000	18400000	1.42321285300391
Chr4	18400000	18450000	2.06903001702816
Chr4	18450000	18500000	3.68138935211224
Chr4	18500000	18550000	2.46209437615918
Chr4	18550000	18585056	1.0733894449503
Chr5	0	50000	1.81830654004072
Chr5	50000	100000	3.10600018303308
Chr5	100000	150000	2.5147697616092
Chr5	150000	200000	2.52774680514604
Chr5	200000	250000	1.6004795625949
Chr5	250000	300000	2.99165019915208
Chr5	300000	350000	4.44860353548088
Chr5	350000	400000	3.27474771049748
Chr5	400000	450000	2.59156342913634
Chr5	450000	500000	4.34459545497254
Chr5	500000	550000	2.96238306985336
Chr5	550000	600000	3.81568788037136
Chr5	600000	650000	1.77112641628411
Chr5	650000	700000	1.33059977861627
Chr5	700000	750000	3.30751743632408
Chr5	750000	800000	3.73330136134162
Chr5	800000	850000	2.80196108945476
Chr5	850000	900000	2.05275650328452
Chr5	900000	950000	3.10643595942174
Chr5	950000	1000000	2.83128681705082
Chr5	1000000	1050000	2.67620654702128
Chr5	1050000	1100000	2.47547460699988
Chr5	1100000	1150000	2.46581894375024
Chr5	1150000	1200000	2.61546091867578
Chr5	1200000	1250000	2.38893527136064
Chr5	1250000	1300000	3.27144817829312
Chr5	1300000	1350000	1.82386242097566
Chr5	1350000	1400000	2.8312680334627
Chr5	1400000	1450000	2.42581649708676
Chr5	1450000	1500000	2.65924867042676
Chr5	1500000	1550000	2.53781666730322
Chr5	1550000	1600000	2.28877511699576
Chr5	1600000	1650000	2.07755589740682
Chr5	1650000	1700000	1.37422735010467
Chr5	1700000	1750000	1.68825041862447
Chr5	1750000	1800000	2.00128897747506
Chr5	1800000	1850000	1.19910074919799
Chr5	1850000	1900000	1.02667246999158
Chr5	1900000	1950000	2.60052426077036
Chr5	1950000	2000000	1.04757829528769
Chr5	2000000	2050000	1.11894785992621
Chr5	2050000	2100000	1.93684353757488
Chr5	2100000	2150000	1.90358827473866
Chr5	2150000	2200000	1.42600729981657
Chr5	2200000	2250000	0.9320032600174
Chr5	2250000	2300000	1.50075338799755
Chr5	2300000	2350000	0.710144989305872
Chr5	2350000	2400000	1.26051867776416
Chr5	2400000	2450000	0.943527406275966
Chr5	2450000	2500000	0.91622626873259
Chr5	2500000	2550000	0.93275146449871
Chr5	2550000	2600000	0.77797962007863
Chr5	2600000	2650000	2.5507175954617
Chr5	2650000	2700000	1.23058822501471
Chr5	2700000	2750000	0.35237358702852
Chr5	2750000	2800000	0.244406568899894
Chr5	2800000	2850000	0.249579270336238
Chr5	2850000	2900000	0.257134779221194
Chr5	2900000	2950000	1.91753649129682
Chr5	2950000	3000000	1.27677875643972
Chr5	3000000	3050000	1.78321890785338
Chr5	3050000	3100000	1.28225969913293
Chr5	3100000	3150000	2.46343838230538
Chr5	3150000	3200000	1.88526774876246
Chr5	3200000	3250000	1.61213212418389
Chr5	3250000	3300000	1.6473071926533
Chr5	3300000	3350000	2.57273766530232
Chr5	3350000	3400000	1.45246148437341
Chr5	3400000	3450000	1.57018470664161
Chr5	3450000	3500000	2.5943617282507
Chr5	3500000	3550000	3.44783746419058
Chr5	3550000	3600000	1.68927114606373
Chr5	3600000	3650000	1.96730693908908
Chr5	3650000	3700000	1.34587396137017
Chr5	3700000	3750000	1.26466686107054
Chr5	3750000	3800000	1.69090900210724
Chr5	3800000	3850000	2.30446209807238
Chr5	3850000	3900000	2.49630431036692
Chr5	3900000	3950000	1.28712846802619
Chr5	3950000	4000000	1.97109678862209
Chr5	4000000	4050000	1.93680965942121
Chr5	4050000	4100000	1.90311972027608
Chr5	4100000	4150000	0.71670372967194
Chr5	4150000	4200000	3.0824871973434
Chr5	4200000	4250000	2.2187139831006
Chr5	4250000	4300000	1.41349399069388
Chr5	4300000	4350000	0.945181565755986
Chr5	4350000	4400000	0.725474702264684
Chr5	4400000	4450000	1.00252809693186
Chr5	4450000	4500000	1.1134508569354
Chr5	4500000	4550000	1.41583364570801
Chr5	4550000	4600000	2.36814516631828
Chr5	4600000	4650000	2.03764433983818
Chr5	4650000	4700000	2.00036221547858
Chr5	4700000	4750000	1.8125554761128
Chr5	4750000	4800000	2.57176853374262
Chr5	4800000	4850000	1.12800975448362
Chr5	4850000	4900000	1.88168755494135
Chr5	4900000	4950000	2.62862288532688
Chr5	4950000	5000000	2.13345723678864
Chr5	5000000	5050000	1.42546320511437
Chr5	5050000	5100000	1.16245485169504
Chr5	5100000	5150000	1.47074551292232
Chr5	5150000	5200000	1.44333633843283
Chr5	5200000	5250000	2.41498222297372
Chr5	5250000	5300000	2.15603273347074
Chr5	5300000	5350000	1.02689808013517
Chr5	5350000	5400000	2.01037516466554
Chr5	5400000	5450000	2.07038701566942
Chr5	5450000	5500000	0.461062821812994
Chr5	5500000	5550000	1.34419785452737
Chr5	5550000	5600000	1.24315198612712
Chr5	5600000	5650000	2.4103730427813
Chr5	5650000	5700000	2.2187936973114
Chr5	5700000	5750000	2.0652902954891
Chr5	5750000	5800000	1.6985528989058
Chr5	5800000	5850000	2.0640899983501
Chr5	5850000	5900000	1.2967718754397
Chr5	5900000	5950000	1.90080144858637
Chr5	5950000	6000000	2.14802706535364
Chr5	6000000	6050000	1.89687102193467
Chr5	6050000	6100000	2.70575061069628
Chr5	6100000	6150000	1.83381871918904
Chr5	6150000	6200000	1.68532998186953
Chr5	6200000	6250000	1.53099084716839
Chr5	6250000	6300000	2.12095172449956
Chr5	6300000	6350000	1.99354117063977
Chr5	6350000	6400000	2.623791697424
Chr5	6400000	6450000	2.97421200708562
Chr5	6450000	6500000	1.88682332252867
Chr5	6500000	6550000	1.18127783121766
Chr5	6550000	6600000	2.04189490539526
Chr5	6600000	6650000	1.84616869518245
Chr5	6650000	6700000	1.36678451200114
Chr5	6700000	6750000	1.3018526092162
Chr5	6750000	6800000	1.74893875077579
Chr5	6800000	6850000	2.07147605644956
Chr5	6850000	6900000	0.914214684369598
Chr5	6900000	6950000	1.41598962723566
Chr5	6950000	7000000	1.55015542120421
Chr5	7000000	7050000	1.4572272028806
Chr5	7050000	7100000	2.00422701752798
Chr5	7100000	7150000	1.44002928296593
Chr5	7150000	7200000	2.34943338604502
Chr5	7200000	7250000	2.06673835981336
Chr5	7250000	7300000	2.60201819956506
Chr5	7300000	7350000	2.5941759047628
Chr5	7350000	7400000	2.55577522276978
Chr5	7400000	7450000	2.93419259060476
Chr5	7450000	7500000	1.98010929279138
Chr5	7500000	7550000	1.20059856800669
Chr5	7550000	7600000	1.47530545472667
Chr5	7600000	7650000	1.64454851076002
Chr5	7650000	7700000	1.42096293011104
[truncated: 386 more rows]
