# Supplementary material for: The megabase-scale crossover landscape is largely independent of sequence divergence
Source: Nat Commun. 2022 Jul 2;13:3828. doi: 10.1038/s41467-022-31509-8 (PMC9250513; doi:10.1038/s41467-022-31509-8)
Supplement: Supplementary file 10 — Source Data [file 41467_2022_31509_MOESM10_ESM.zip › Source_Data/Figure3.COs_freq.Col_Ler_Hybrid.90CI.txt]

chr	start_aft	stop_aft	N	co_cm	sd	se	ci	class
Chr1	1	50000	41	5.88792682926829	5.76702089206483	0.900657347603949	1.51657278743111	Col
Chr1	50001	100000	41	5.88792682926829	5.76702089206483	0.900657347603949	1.51657278743111	Col
Chr1	100001	150000	41	5.88792682926829	5.76702089206483	0.900657347603949	1.51657278743111	Col
Chr1	150001	200000	41	5.88792682926829	5.76702089206483	0.900657347603949	1.51657278743111	Col
Chr1	200001	250000	41	5.88792682926829	5.76702089206483	0.900657347603949	1.51657278743111	Col
Chr1	250001	300000	41	5.88792682926829	5.76702089206483	0.900657347603949	1.51657278743111	Col
Chr1	300001	350000	41	5.88792682926829	5.76702089206483	0.900657347603949	1.51657278743111	Col
Chr1	350001	400000	41	5.88792682926829	5.76702089206483	0.900657347603949	1.51657278743111	Col
Chr1	400001	450000	41	5.88792682926829	5.76702089206483	0.900657347603949	1.51657278743111	Col
Chr1	450001	500000	41	5.88792682926829	5.76702089206483	0.900657347603949	1.51657278743111	Col
Chr1	500001	550000	41	5.88792682926829	5.76702089206483	0.900657347603949	1.51657278743111	Col
Chr1	550001	600000	41	5.88792682926829	5.76702089206483	0.900657347603949	1.51657278743111	Col
Chr1	600001	650000	41	5.88792682926829	5.76702089206483	0.900657347603949	1.51657278743111	Col
Chr1	650001	700000	41	5.88792682926829	5.76702089206483	0.900657347603949	1.51657278743111	Col
Chr1	700001	750000	41	5.88792682926829	5.76702089206483	0.900657347603949	1.51657278743111	Col
Chr1	750001	800000	41	5.88792682926829	5.76702089206483	0.900657347603949	1.51657278743111	Col
Chr1	800001	850000	41	5.88792682926829	5.76702089206483	0.900657347603949	1.51657278743111	Col
Chr1	850001	900000	41	5.88792682926829	5.76702089206483	0.900657347603949	1.51657278743111	Col
Chr1	900001	950000	41	5.88792682926829	5.76702089206483	0.900657347603949	1.51657278743111	Col
Chr1	950001	1000000	41	5.88792682926829	5.76702089206483	0.900657347603949	1.51657278743111	Col
Chr1	1000001	1050000	41	5.88792682926829	5.76702089206483	0.900657347603949	1.51657278743111	Col
Chr1	1050001	1100000	41	5.88792682926829	5.76702089206483	0.900657347603949	1.51657278743111	Col
Chr1	1100001	1150000	41	5.88792682926829	5.76702089206483	0.900657347603949	1.51657278743111	Col
Chr1	1150001	1200000	41	6.12475609756098	5.71835235789335	0.893056599536785	1.50377426009611	Col
Chr1	1200001	1250000	41	6.44048780487805	5.72908825696529	0.894733265282106	1.50659751541039	Col
Chr1	1250001	1300000	41	6.33743902439024	5.62811459570956	0.878963828752134	1.48004413372967	Col
Chr1	1300001	1350000	41	6.2240243902439	5.7092365097612	0.891632943241182	1.50137703500011	Col
Chr1	1350001	1400000	41	6.15548780487805	5.68846242460101	0.88838857621192	1.49591400429026	Col
Chr1	1400001	1450000	41	6.23439024390244	5.62300666849173	0.878166104543071	1.47870088501187	Col
Chr1	1450001	1500000	41	6.31329268292683	5.60252639549294	0.874967623264345	1.47331511906955	Col
Chr1	1500001	1550000	41	6.15548780487805	5.59571999443303	0.873904642005896	1.47152521700036	Col
Chr1	1550001	1600000	41	6.15548780487805	5.59571999443303	0.873904642005896	1.47152521700036	Col
Chr1	1600001	1650000	41	6.15548780487805	5.59571999443303	0.873904642005896	1.47152521700036	Col
Chr1	1650001	1700000	41	5.83975609756098	5.56818798524479	0.869604864558616	1.46428503238864	Col
Chr1	1700001	1750000	41	5.76085365853659	5.62861316205411	0.879041691733713	1.4801752433901	Col
Chr1	1750001	1800000	41	5.68195121951219	5.6872745975169	0.888203068787722	1.49560163742604	Col
Chr1	1800001	1850000	41	5.12951219512195	5.06374574856376	0.790824222800638	1.33163016893323	Col
Chr1	1850001	1900000	41	5.12951219512195	5.06374574856376	0.790824222800638	1.33163016893323	Col
Chr1	1900001	1950000	41	5.20841463414634	5.00670268727638	0.781915593329745	1.31662936417124	Col
Chr1	1950001	2000000	41	5.12951219512195	5.06374574856376	0.790824222800638	1.33163016893323	Col
Chr1	2000001	2050000	41	5.28731707317073	5.00031212745277	0.780917555561518	1.31494881726386	Col
Chr1	2050001	2100000	41	5.28731707317073	5.00031212745277	0.780917555561518	1.31494881726386	Col
Chr1	2100001	2150000	41	5.05060975609756	5.01564405075783	0.783311999701057	1.3189807044546	Col
Chr1	2150001	2200000	41	4.97170731707317	5.01820169604562	0.783711436787228	1.31965329699691	Col
Chr1	2200001	2250000	41	4.57707317073171	4.74341859522351	0.740797526228423	1.24739266521627	Col
Chr1	2250001	2300000	41	4.49817073170732	4.73804690195464	0.739958608682911	1.24598005305716	Col
Chr1	2300001	2350000	41	4.26134146341463	4.54398118729466	0.709650635970862	1.19494594249383	Col
Chr1	2350001	2400000	41	4.41914634146341	4.50446651980551	0.703479481699304	1.18455463812021	Col
Chr1	2400001	2450000	41	4.4980487804878	4.68236316912315	0.731262270650618	1.23133671544917	Col
Chr1	2450001	2500000	41	4.49817073170732	4.68250223653144	0.731283989330927	1.23137328647102	Col
Chr1	2500001	2550000	41	4.57707317073171	4.74341859522351	0.740797526228423	1.24739266521627	Col
Chr1	2550001	2600000	41	4.41914634146341	4.67555463320115	0.730198955982726	1.22954625196815	Col
Chr1	2600001	2650000	41	4.4980487804878	4.62614997568831	0.722483244764127	1.21655414381411	Col
Chr1	2650001	2700000	41	4.41914634146341	4.61925858531959	0.721406990405602	1.2147418918219	Col
Chr1	2700001	2750000	41	4.02451219512195	3.94855476802558	0.616660652145748	1.03836466399984	Col
Chr1	2750001	2800000	41	3.94560975609756	3.99675340043671	0.62418801388728	1.05103961969606	Col
Chr1	2800001	2850000	41	3.94560975609756	3.99675340043671	0.62418801388728	1.05103961969606	Col
Chr1	2850001	2900000	41	4.18231707317073	4.04433865075011	0.631619581439134	1.06355327224893	Col
Chr1	2900001	2950000	41	4.10341463414634	4.0945272069899	0.639457717070859	1.07675152487507	Col
Chr1	2950001	3000000	41	4.18243902439024	4.17187954073928	0.651538122023364	1.09709312699585	Col
Chr1	3000001	3050000	41	4.57707317073171	5.06363468464227	0.790806877530208	1.33160096208204	Col
Chr1	3050001	3100000	41	4.49817073170732	5.11006124670947	0.798057488379798	1.34380991050843	Col
Chr1	3100001	3150000	41	4.6559756097561	5.06740222149281	0.791395267933211	1.33259172385838	Col
Chr1	3150001	3200000	41	4.89268292682927	5.07114362071823	0.791979576324973	1.33357561213595	Col
Chr1	3200001	3250000	41	4.65585365853659	5.0672776101225	0.791375806906736	1.33255895438923	Col
Chr1	3250001	3300000	41	4.49792682926829	4.90063949597521	0.765351305746331	1.28873757173873	Col
Chr1	3300001	3350000	41	4.5769512195122	5.01157184399874	0.782676027852302	1.31790982261262	Col
Chr1	3350001	3400000	41	4.73475609756098	4.96550160497652	0.775481065313094	1.30579457765007	Col
Chr1	3400001	3450000	41	4.73475609756098	4.96550160497652	0.775481065313094	1.30579457765007	Col
Chr1	3450001	3500000	41	4.81365853658537	4.96677662377601	0.775680189795489	1.30612987361153	Col
Chr1	3500001	3550000	41	4.65585365853659	5.01538045695925	0.783270833265922	1.31891138631108	Col
Chr1	3550001	3600000	41	4.5769512195122	5.06350803273392	0.790787097825232	1.33156765600578	Col
Chr1	3600001	3650000	41	4.81378048780488	5.22371596429302	0.815807373181208	1.37369807201787	Col
Chr1	3650001	3700000	41	4.81378048780488	5.22371596429302	0.815807373181208	1.37369807201787	Col
Chr1	3700001	3750000	41	4.89268292682927	5.17337693116897	0.80794573700839	1.3604602479818	Col
Chr1	3750001	3800000	41	5.12939024390244	5.16593641016829	0.806783722853303	1.35850358926924	Col
Chr1	3800001	3850000	41	5.20829268292683	5.11003615566418	0.798053569816865	1.34380331223226	Col
Chr1	3850001	3900000	41	5.36609756097561	5.04465899642819	0.787843372917391	1.32661086183673	Col
Chr1	3900001	3950000	41	5.445	4.98355972172502	0.778301269338332	1.31054338105577	Col
Chr1	3950001	4000000	41	5.36609756097561	5.04465899642819	0.787843372917391	1.32661086183673	Col
Chr1	4000001	4050000	41	5.52390243902439	4.97329361592938	0.776697972976279	1.30784366885186	Col
Chr1	4050001	4100000	41	5.52390243902439	4.97329361592938	0.776697972976279	1.30784366885186	Col
Chr1	4100001	4150000	41	5.52390243902439	4.97329361592938	0.776697972976279	1.30784366885186	Col
Chr1	4150001	4200000	41	5.52390243902439	4.97329361592938	0.776697972976279	1.30784366885186	Col
Chr1	4200001	4250000	41	5.60280487804878	4.96172034792123	0.774890532174102	1.30480020782557	Col
Chr1	4250001	4300000	41	5.68170731707317	4.89567814630365	0.764576473104078	1.2874328690089	Col
Chr1	4300001	4350000	41	5.76060975609756	4.88130709891341	0.762332092570865	1.28365366657374	Col
Chr1	4350001	4400000	41	5.76060975609756	4.88130709891341	0.762332092570865	1.28365366657374	Col
Chr1	4400001	4450000	41	5.60280487804878	4.96172034792123	0.774890532174102	1.30480020782557	Col
Chr1	4450001	4500000	41	5.20817073170732	4.73781578843268	0.739922514814763	1.2459192763607	Col
Chr1	4500001	4550000	41	5.12914634146341	4.68760505248136	0.732080915294051	1.23271519106158	Col
Chr1	4550001	4600000	41	4.89243902439024	4.69579095067477	0.733359337809352	1.23486786410944	Col
Chr1	4600001	4650000	41	5.05024390243902	4.74713268078999	0.741377568943317	1.24836937072953	Col
Chr1	4650001	4700000	41	5.12914634146341	4.74308996099049	0.740746202183967	1.24730624317201	Col
Chr1	4700001	4750000	41	5.2869512195122	4.78593184213492	0.747436979928677	1.25857251605744	Col
Chr1	4750001	4800000	41	5.2869512195122	4.78593184213492	0.747436979928677	1.25857251605744	Col
Chr1	4800001	4850000	41	5.44475609756098	4.71336529870372	0.736103989853773	1.23948944923569	Col
Chr1	4850001	4900000	41	5.2869512195122	4.78593184213492	0.747436979928677	1.25857251605744	Col
Chr1	4900001	4950000	41	5.2080487804878	4.73769707743762	0.739903975272088	1.24588805853298	Col
Chr1	4950001	5000000	41	5.36585365853659	4.66711553082295	0.728880989617359	1.22732699296828	Col
Chr1	5000001	5050000	41	5.20792682926829	4.62581087156751	0.72243028559791	1.21646496846841	Col
Chr1	5050001	5100000	41	4.81329268292683	3.69765730053437	0.577477050799321	0.97238531716652	Col
Chr1	5100001	5150000	41	4.81329268292683	3.69765730053437	0.577477050799321	0.97238531716652	Col
Chr1	5150001	5200000	41	4.81329268292683	3.69765730053437	0.577477050799321	0.97238531716652	Col
Chr1	5200001	5250000	41	4.57658536585366	3.68730430650638	0.575860184775159	0.969662755673308	Col
Chr1	5250001	5300000	41	4.57658536585366	3.68730430650638	0.575860184775159	0.969662755673308	Col
Chr1	5300001	5350000	41	4.49768292682927	3.68038077132669	0.574778910240578	0.96784205045256	Col
Chr1	5350001	5400000	41	4.26085365853659	3.42689982025282	0.53519183654427	0.901183316294038	Col
Chr1	5400001	5450000	41	4.18195121951219	3.41197338025386	0.532860718258029	0.897258060405546	Col
Chr1	5450001	5500000	41	4.02414634146341	3.45287939668457	0.539249164727889	0.908015252467461	Col
Chr1	5500001	5550000	41	4.02414634146341	3.45287939668457	0.539249164727889	0.908015252467461	Col
Chr1	5550001	5600000	41	4.1030487804878	3.3951023324137	0.530225903249829	0.892821424484036	Col
Chr1	5600001	5650000	41	4.18195121951219	3.33441165688356	0.520747612140726	0.876861394395282	Col
Chr1	5650001	5700000	41	3.86621951219512	3.08764711805118	0.482209465810566	0.811968897645165	Col
Chr1	5700001	5750000	41	3.70841463414634	3.1164465820515	0.486707186443871	0.819542389091257	Col
Chr1	5750001	5800000	41	3.62951219512195	3.16923705426047	0.494951673080621	0.833424876268981	Col
Chr1	5800001	5850000	41	3.55060975609756	3.05231104966424	0.476690899080225	0.80267645346412	Col
Chr1	5850001	5900000	41	3.47170731707317	3.10208027172011	0.484463545714959	0.815764432376317	Col
Chr1	5900001	5950000	41	3.47170731707317	3.10208027172011	0.484463545714959	0.815764432376317	Col
Chr1	5950001	6000000	41	3.55060975609756	3.13685574961655	0.489894562919521	0.824909456199662	Col
Chr1	6000001	6050000	41	3.86634146341463	3.41011418877547	0.532570361330778	0.896769142599365	Col
Chr1	6050001	6100000	41	3.86634146341463	3.41011418877547	0.532570361330778	0.896769142599365	Col
Chr1	6100001	6150000	41	3.78743902439024	3.38570323602631	0.528758011008656	0.890349712646269	Col
Chr1	6150001	6200000	41	3.86634146341463	3.33250919435908	0.520450497411425	0.876361097457273	Col
Chr1	6200001	6250000	41	4.18207317073171	3.5623412202528	0.556344229497727	0.93680079460319	Col
Chr1	6250001	6300000	41	4.10317073170732	3.54618840378257	0.553821583384475	0.932553034389103	Col
Chr1	6300001	6350000	41	4.02426829268293	3.60154525186336	0.562466870595548	0.947110410020047	Col
Chr1	6350001	6400000	41	3.94536585365854	3.58200788494454	0.559415646506438	0.941972603245686	Col
Chr1	6400001	6450000	41	4.10317073170732	3.69079594330572	0.576405486829261	0.970580963089681	Col
Chr1	6450001	6500000	41	4.33987804878049	3.73204442762356	0.582847417797382	0.98142821507819	Col
Chr1	6500001	6550000	41	4.41878048780488	3.6717066502663	0.5734242401235	0.965560987803182	Col
Chr1	6550001	6600000	41	4.41878048780488	3.6717066502663	0.5734242401235	0.965560987803182	Col
Chr1	6600001	6650000	41	4.65548780487805	3.6924871030374	0.576669601606512	0.971025693024993	Col
Chr1	6650001	6700000	41	4.41878048780488	3.6717066502663	0.5734242401235	0.965560987803182	Col
Chr1	6700001	6750000	41	4.33987804878049	3.6612695011097	0.571794231276322	0.962816295754116	Col
Chr1	6750001	6800000	41	4.10317073170732	3.6192144790164	0.565226340269703	0.951756945827141	Col
Chr1	6800001	6850000	41	4.10317073170732	3.6192144790164	0.565226340269703	0.951756945827141	Col
Chr1	6850001	6900000	41	4.10317073170732	3.6192144790164	0.565226340269703	0.951756945827141	Col
Chr1	6900001	6950000	41	4.65560975609756	4.57871341032636	0.715074897900476	1.20407959144061	Col
Chr1	6950001	7000000	41	4.57670731707317	4.57453694511205	0.714422643616561	1.20298129240368	Col
Chr1	7000001	7050000	41	4.49780487804878	4.56896022755458	0.713551706656621	1.20151476432113	Col
Chr1	7050001	7100000	41	4.57670731707317	4.57453694511205	0.714422643616561	1.20298129240368	Col
Chr1	7100001	7150000	41	4.81353658536585	4.91377594675195	0.767402874681999	1.29219210816998	Col
Chr1	7150001	7200000	41	4.89243902439024	4.86023187743538	0.759040695950006	1.27811144503842	Col
Chr1	7200001	7250000	41	5.12926829268293	5.16598218649847	0.806790871914993	1.35851562722401	Col
Chr1	7250001	7300000	41	5.3659756097561	5.14739147767005	0.803887490981082	1.35362676629635	Col
Chr1	7300001	7350000	41	5.52378048780488	5.07747412357855	0.792968234771315	1.33524036566266	Col
Chr1	7350001	7400000	41	5.76048780487805	5.19301042326102	0.811011973327415	1.36562333311472	Col
Chr1	7400001	7450000	41	5.99719512195122	5.2951967679186	0.826970799186236	1.39249561820874	Col
Chr1	7450001	7500000	41	6.07609756097561	5.27707998236183	0.824141432632505	1.38773138647014	Col
Chr1	7500001	7550000	41	6.155	5.20768794668037	0.813304217375024	1.36948313057709	Col
Chr1	7550001	7600000	41	5.99719512195122	5.2951967679186	0.826970799186236	1.39249561820874	Col
Chr1	7600001	7650000	41	5.91829268292683	5.36107668870677	0.837259514248647	1.4098202814925	Col
Chr1	7650001	7700000	41	5.91829268292683	5.36107668870677	0.837259514248647	1.4098202814925	Col
Chr1	7700001	7750000	41	6.07609756097561	5.27707998236183	0.824141432632505	1.38773138647014	Col
Chr1	7750001	7800000	41	6.23390243902439	5.18680567789501	0.810042954902045	1.36399165045721	Col
Chr1	7800001	7850000	41	6.31280487804878	5.11369424300824	0.798624867078704	1.34476529170553	Col
Chr1	7850001	7900000	41	6.155	5.20768794668037	0.813304217375024	1.36948313057709	Col
Chr1	7900001	7950000	41	6.47073170731707	5.21759877254082	0.814852028333074	1.37208941362726	Col
Chr1	7950001	8000000	41	6.31292682926829	5.31456218512044	0.82999516924119	1.39758820679047	Col
Chr1	8000001	8050000	41	6.54975609756098	5.53357411073751	0.864199085563275	1.45518250594946	Col
Chr1	8050001	8100000	41	6.2340243902439	5.52885772781234	0.863462510299344	1.4539422229449	Col
Chr1	8100001	8150000	41	6.15512195121951	5.54845456949555	0.866523022786147	1.45909566999713	Col
Chr1	8150001	8200000	41	6.15512195121951	5.54845456949555	0.866523022786147	1.45909566999713	Col
Chr1	8200001	8250000	41	6.07621951219512	5.61363761081972	0.876702903561083	1.47623707255564	Col
Chr1	8250001	8300000	41	6.15512195121951	5.73403887846569	0.895506422465511	1.50789939691714	Col
Chr1	8300001	8350000	41	6.2340243902439	5.71507843554139	0.892545298766949	1.5029133057767	Col
Chr1	8350001	8400000	41	6.47073170731707	5.65104465574459	0.882544902488136	1.48607412836886	Col
Chr1	8400001	8450000	41	6.54963414634146	5.62727069615501	0.878832033784043	1.47982221063909	Col
Chr1	8450001	8500000	41	6.31292682926829	5.69493447894813	0.889399341286458	1.49761598208526	Col
Chr1	8500001	8550000	41	6.07621951219512	5.7518275118096	0.898284540253685	1.51257733336992	Col
Chr1	8550001	8600000	41	6.15512195121951	5.73403887846569	0.895506422465511	1.50789939691714	Col
Chr1	8600001	8650000	41	5.99731707317073	5.81363366337708	0.907937039451837	1.52883070392595	Col
Chr1	8650001	8700000	41	5.91841463414634	5.78393188486694	0.903298400967127	1.52101992781297	Col
Chr1	8700001	8750000	41	6.07621951219512	5.70615969594348	0.891152425652637	1.50056791497172	Col
Chr1	8750001	8800000	41	5.99731707317073	5.76845517638399	0.90088134518169	1.51694996597937	Col
Chr1	8800001	8850000	41	6.2340243902439	5.71507843554139	0.892545298766949	1.5029133057767	Col
Chr1	8850001	8900000	41	6.15512195121951	5.7794864053613	0.902604133709332	1.51985088518741	Col
Chr1	8900001	8950000	41	6.07621951219512	5.79713558368353	0.905360472282157	1.52449214868635	Col
Chr1	8950001	9000000	41	5.52378048780488	5.22969583012337	0.816741271323523	1.37527061735116	Col
Chr1	9000001	9050000	41	5.60268292682927	5.21869309520604	0.815022932820421	1.37237719132146	Col
Chr1	9050001	9100000	41	5.60268292682927	5.21869309520604	0.815022932820421	1.37237719132146	Col
Chr1	9100001	9150000	41	5.44487804878049	5.28915665392472	0.826027491861575	1.39090722921422	Col
Chr1	9150001	9200000	41	5.2080487804878	5.00628490974704	0.781850347441357	1.31651949981596	Col
Chr1	9200001	9250000	41	5.3659756097561	5.0444712581588	0.78781405312561	1.32656149167563	Col
Chr1	9250001	9300000	41	4.97134146341463	4.80451090439889	0.750338541974803	1.26345831424907	Col
Chr1	9300001	9350000	41	4.89243902439024	4.75109515295569	0.741996403127812	1.24941139529818	Col
Chr1	9350001	9400000	41	4.81353658536585	4.75110345655386	0.741997699931976	1.24941357892318	Col
Chr1	9400001	9450000	41	4.49792682926829	4.62592179673546	0.722447609198676	1.21649413883111	Col
Chr1	9450001	9500000	41	4.4190243902439	4.50431976267119	0.703456562085553	1.18451604490537	Col
Chr1	9500001	9550000	41	4.26121951219512	4.5438313652258	0.709627237694754	1.19490654328289	Col
Chr1	9550001	9600000	41	4.26121951219512	4.5438313652258	0.709627237694754	1.19490654328289	Col
Chr1	9600001	9650000	41	4.26121951219512	4.5438313652258	0.709627237694754	1.19490654328289	Col
Chr1	9650001	9700000	41	4.34012195121951	4.49582034891922	0.702129176666059	1.18228092562167	Col
Chr1	9700001	9750000	41	4.34012195121951	4.49582034891922	0.702129176666059	1.18228092562167	Col
Chr1	9750001	9800000	41	4.26121951219512	4.48588254701455	0.700577152757704	1.17966754859087	Col
Chr1	9800001	9850000	41	4.10341463414634	4.5199114259884	0.705891570799902	1.18861623679651	Col
Chr1	9850001	9900000	41	4.02451219512195	4.56347617021252	0.712695240791099	1.20007260340559	Col
Chr1	9900001	9950000	41	4.18231707317073	4.53259115980597	0.707871812529938	1.19195066884028	Col
Chr1	9950001	10000000	41	3.86658536585366	4.35429478202619	0.680026596480958	1.14506347357966	Col
Chr1	10000001	10050000	41	3.86658536585366	4.35429478202619	0.680026596480958	1.14506347357966	Col
Chr1	10050001	10100000	41	3.47195121951219	3.92218193070655	0.612541906929958	1.03142931069456	Col
Chr1	10100001	10150000	41	3.78768292682927	4.15011296496267	0.648138754000896	1.09136909770652	Col
Chr1	10150001	10200000	41	3.86658536585366	4.17004682812801	0.651251900400401	1.09661117242598	Col
Chr1	10200001	10250000	41	3.78768292682927	4.21268309654918	0.657910566832628	1.10782337464535	Col
Chr1	10250001	10300000	41	3.94548780487805	4.18836256860573	0.654112338492581	1.10142772400609	Col
Chr1	10300001	10350000	41	3.55085365853659	3.74564295255818	0.584971150592557	0.9850042646974	Col
Chr1	10350001	10400000	41	3.47195121951219	3.71657350224114	0.580431265180511	0.977359774045898	Col
Chr1	10400001	10450000	41	3.70878048780488	4.37477724868475	0.683225420351784	1.15044981639603	Col
Chr1	10450001	10500000	41	3.62987804878049	4.35284942419975	0.679800869511928	1.14468338299412	Col
Chr1	10500001	10550000	41	3.62987804878049	4.35284942419975	0.679800869511928	1.14468338299412	Col
Chr1	10550001	10600000	41	3.62987804878049	4.35284942419975	0.679800869511928	1.14468338299412	Col
Chr1	10600001	10650000	41	3.78768292682927	4.57023797213572	0.71375125683459	1.20185077709052	Col
Chr1	10650001	10700000	41	3.86658536585366	4.53096753450965	0.707618244859515	1.19152369866149	Col
Chr1	10700001	10750000	41	3.94548780487805	4.60499929490739	0.719180063380066	1.21099207849332	Col
Chr1	10750001	10800000	41	4.26121951219512	5.18913826907799	0.81040724444204	1.36460505976828	Col
Chr1	10800001	10850000	41	4.26121951219512	5.18913826907799	0.81040724444204	1.36460505976828	Col
Chr1	10850001	10900000	41	4.18231707317073	5.12853525599183	0.80094264390659	1.34866808256585	Col
Chr1	10900001	10950000	41	4.34012195121951	5.09606631233897	0.795871846831773	1.340129615773	Col
Chr1	10950001	11000000	41	4.49792682926829	5.16075406016526	0.805974375757906	1.35714076934252	Col
Chr1	11000001	11050000	41	4.57682926829268	5.11479151042562	0.798796231459074	1.34505384379106	Col
Chr1	11050001	11100000	41	4.49792682926829	5.10980637788872	0.798017684557273	1.34374288680154	Col
Chr1	11100001	11150000	41	4.57682926829268	5.11479151042562	0.798796231459074	1.34505384379106	Col
Chr1	11150001	11200000	41	4.65573170731707	5.06715299267937	0.791356344931846	1.33252618332309	Col
Chr1	11200001	11250000	41	4.57682926829268	5.06338137464698	0.79076731715532	1.3315343483047	Col
Chr1	11250001	11300000	41	4.41890243902439	4.99985431190189	0.780846056784686	1.31482842397604	Col
Chr1	11300001	11350000	41	4.57670731707317	4.95883310489425	0.774439620569091	1.30404093986254	Col
Chr1	11350001	11400000	41	4.65560975609756	5.01512863682503	0.783231505568241	1.31884516432749	Col
Chr1	11400001	11450000	41	4.65560975609756	5.01512863682503	0.783231505568241	1.31884516432749	Col
Chr1	11450001	11500000	41	4.65560975609756	5.01512863682503	0.783231505568241	1.31884516432749	Col
Chr1	11500001	11550000	41	4.49780487804878	4.95368903555478	0.77363625190893	1.30268818673005	Col
Chr1	11550001	11600000	41	4.65560975609756	4.90968356861238	0.766763752592872	1.29111592179256	Col
Chr1	11600001	11650000	41	4.57670731707317	4.95883310489425	0.774439620569091	1.30404093986254	Col
Chr1	11650001	11700000	41	4.89243902439024	5.07098598917795	0.791954958414334	1.33353415924217	Col
Chr1	11700001	11750000	41	4.81353658536585	5.12232750367233	0.799973155873981	1.34703560915972	Col
Chr1	11750001	11800000	41	4.81353658536585	5.12232750367233	0.799973155873981	1.34703560915972	Col
Chr1	11800001	11850000	41	5.05036585365854	5.26986448951061	0.82301456197005	1.38583390416327	Col
Chr1	11850001	11900000	41	5.20817073170732	5.21139865536326	0.813883732709303	1.37045894805996	Col
Chr1	11900001	11950000	41	5.44487804878049	5.18928276448259	0.810429810832952	1.36464305820849	Col
Chr1	11950001	12000000	41	5.52378048780488	5.22969583012337	0.816741271323523	1.37527061735116	Col
Chr1	12000001	12050000	41	5.60268292682927	5.1683165897564	0.807155444453549	1.3591295130625	Col
Chr1	12050001	12100000	41	5.60268292682927	5.1683165897564	0.807155444453549	1.3591295130625	Col
Chr1	12100001	12150000	41	5.76048780487805	5.09117137858249	0.795107386612829	1.33884237865867	Col
Chr1	12150001	12200000	41	5.52365853658537	4.97308330218666	0.776665127487903	1.30778836194297	Col
Chr1	12200001	12250000	41	5.60256097560976	5.01396825403183	0.783050284222197	1.31854001458032	Col
Chr1	12250001	12300000	41	5.91817073170732	5.0595465157583	0.790168412816363	1.33052588262666	Col
Chr1	12300001	12350000	41	5.99707317073171	5.09347805723282	0.795467629295118	1.33944897366429	Col
Chr1	12350001	12400000	41	6.23378048780488	5.03295971329095	0.786016251858448	1.32353426219014	Col
Chr1	12400001	12450000	41	6.15487804878049	5.10597548072414	0.797419398935672	1.34273546295134	Col
Chr1	12450001	12500000	41	5.83914634146341	4.64494549247338	0.725418611327092	1.22149686377567	Col
Chr1	12500001	12550000	41	5.76024390243902	4.71720136193319	0.736703082279163	1.24049823162327	Col
Chr1	12550001	12600000	41	5.9180487804878	4.62704520699344	0.72262305640481	1.21678956578695	Col
Chr1	12600001	12650000	41	6.07585365853659	4.52946532474295	0.707383639109104	1.19112865753093	Col
Chr1	12650001	12700000	41	5.76024390243902	4.48987123301152	0.701200080854843	1.18071646669847	Col
Chr1	12700001	12750000	41	5.68134146341463	4.56318433558056	0.712649663878775	1.19999585867559	Col
Chr1	12750001	12800000	41	5.44463414634146	4.60080596067742	0.718525174598515	1.20988934335489	Col
Chr1	12800001	12850000	41	4.97109756097561	4.09870658137953	0.64011042569163	1.07785058894757	Col
Chr1	12850001	12900000	41	5.05	4.03119957332802	0.62956760229038	1.06009804507995	Col
Chr1	12900001	12950000	41	4.89219512195122	4.10026798648279	0.640354276200437	1.07826119687392	Col
Chr1	12950001	13000000	41	4.73439024390244	4.16206382025822	0.650005164030189	1.09451185412564	Col
Chr1	13000001	13050000	41	4.49768292682927	4.14825642553003	0.647848811253608	1.09088087731769	Col
Chr1	13050001	13100000	41	4.41878048780488	4.20327488104332	0.656441250424419	1.10534926472248	Col
Chr1	13100001	13150000	41	4.41878048780488	4.20327488104332	0.656441250424419	1.10534926472248	Col
Chr1	13150001	13200000	41	4.41878048780488	4.20327488104332	0.656441250424419	1.10534926472248	Col
Chr1	13200001	13250000	41	4.33987804878049	4.25608336499135	0.664688550022216	1.11923648850751	Col
Chr1	13250001	13300000	41	4.2609756097561	4.30676317254504	0.672603406219667	1.132563927136	Col
Chr1	13300001	13350000	41	4.18207317073171	4.35538861291529	0.680197424165779	1.14535112194985	Col
Chr1	13350001	13400000	41	4.02426829268293	4.38751218815623	0.685214283756469	1.15379876605539	Col
Chr1	13400001	13450000	41	3.86646341463415	4.29343033655818	0.670521167066954	1.1290577466287	Col
Chr1	13450001	13500000	41	3.78756097560976	4.33485093774158	0.676989978173454	1.13995026076545	Col
Chr1	13500001	13550000	41	3.78756097560976	4.33485093774158	0.676989978173454	1.13995026076545	Col
Chr1	13550001	13600000	41	3.70865853658537	4.37442096516645	0.683169778214432	1.15035612332666	Col
Chr1	13600001	13650000	41	3.55085365853659	4.38899332171385	0.685445597956021	1.15418826470471	Col
Chr1	13650001	13700000	41	3.55085365853659	4.38899332171385	0.685445597956021	1.15418826470471	Col
Chr1	13700001	13750000	41	3.23512195121951	4.15572473941142	0.649015165927428	1.09284484481711	Col
Chr1	13750001	13800000	41	3.23512195121951	4.15572473941142	0.649015165927428	1.09284484481711	Col
Chr1	13800001	13850000	41	3.15621951219512	4.18632502627421	0.653794127841661	1.10089190467908	Col
Chr1	13850001	13900000	41	2.91939024390244	3.8823287462427	0.606317885188998	1.02094898537902	Col
Chr1	13900001	13950000	41	2.76158536585366	3.86585718809949	0.603745459989606	1.0166174046003	Col
Chr1	13950001	14000000	41	2.52487804878049	3.72462137132838	0.581688131171052	0.979476149117698	Col
Chr1	14000001	14050000	41	2.28817073170732	3.56172636443649	0.556248205151874	0.936639103911122	Col
Chr1	14050001	14100000	41	2.28817073170732	3.56172636443649	0.556248205151874	0.936639103911122	Col
Chr1	14100001	14150000	41	2.28817073170732	3.56172636443649	0.556248205151874	0.936639103911122	Col
Chr1	14150001	14200000	41	2.13036585365854	3.51483576967756	0.548925124571179	0.92430812725458	Col
Chr1	14200001	14250000	41	2.05146341463415	3.52571202807008	0.550623710759611	0.927168293329209	Col
Chr1	14250001	14300000	41	1.81475609756098	3.31873638438252	0.51829954586561	0.872739215517215	Col
Chr1	14300001	14350000	41	1.49914634146341	2.81068828368583	0.438955762759445	0.739136105932016	Col
Chr1	14350001	14400000	41	1.26243902439024	2.49305488355933	0.389349759760221	0.655606987514242	Col
Chr1	14400001	14450000	41	1.02573170731707	2.10138393712799	0.328181034633568	0.552607967725276	Col
Chr1	14450001	14500000	41	1.02573170731707	2.10138393712799	0.328181034633568	0.552607967725276	Col
Chr1	14500001	14550000	41	0.867926829268293	1.91718314709685	0.299413704311552	0.504168069411589	Col
Chr1	14550001	14600000	41	0.946829268292683	1.94690868946696	0.304056054087671	0.511985094786365	Col
Chr1	14600001	14650000	41	0.789024390243902	1.73916798337315	0.271612406519606	0.457354825952574	Col
Chr1	14650001	14700000	41	0.631219512195122	1.48590283181968	0.232059035046213	0.390752841316259	Col
Chr1	14700001	14750000	41	0.710121951219512	1.53657308962382	0.239972399823351	0.404077768615137	Col
Chr1	14750001	14800000	41	0.710121951219512	1.53657308962382	0.239972399823351	0.404077768615137	Col
Chr1	14800001	14850000	41	0.710121951219512	1.53657308962382	0.239972399823351	0.404077768615137	Col
Chr1	14850001	14900000	41	0.710121951219512	1.53657308962382	0.239972399823351	0.404077768615137	Col
Chr1	14900001	14950000	41	0.631219512195122	1.48590283181968	0.232059035046213	0.390752841316259	Col
Chr1	14950001	15000000	41	0.631219512195122	1.48590283181968	0.232059035046213	0.390752841316259	Col
Chr1	15000001	15050000	41	0.789024390243902	1.73916798337315	0.271612406519606	0.457354825952574	Col
Chr1	15050001	15100000	41	0.946829268292683	1.94690868946696	0.304056054087671	0.511985094786365	Col
Chr1	15100001	15150000	41	0.946829268292683	1.94690868946696	0.304056054087671	0.511985094786365	Col
Chr1	15150001	15200000	41	1.10463414634146	2.35619910826842	0.367976478496857	0.619617566200618	Col
Chr1	15200001	15250000	41	0.946829268292683	2.19931260741213	0.343474923468592	0.578360597937974	Col
Chr1	15250001	15300000	41	1.02573170731707	2.22240313652126	0.347081058263562	0.584432791666709	Col
Chr1	15300001	15350000	41	1.02573170731707	2.22240313652126	0.347081058263562	0.584432791666709	Col
Chr1	15350001	15400000	41	1.18353658536585	2.37239310715531	0.370505556223044	0.623876156292663	Col
Chr1	15400001	15450000	41	1.18353658536585	2.37239310715531	0.370505556223044	0.623876156292663	Col
Chr1	15450001	15500000	41	1.18353658536585	2.37239310715531	0.370505556223044	0.623876156292663	Col
Chr1	15500001	15550000	41	1.34134146341463	2.50327236442378	0.390945462183847	0.658293912657245	Col
Chr1	15550001	15600000	41	1.34134146341463	2.50327236442378	0.390945462183847	0.658293912657245	Col
Chr1	15600001	15650000	41	1.49914634146341	2.61790873180269	0.408848654926656	0.688440221899169	Col
Chr1	15650001	15700000	41	1.49914634146341	2.61790873180269	0.408848654926656	0.688440221899169	Col
Chr1	15700001	15750000	41	1.5780487804878	2.62034512947455	0.409229156316526	0.689080929550077	Col
Chr1	15750001	15800000	41	1.5780487804878	2.62034512947455	0.409229156316526	0.689080929550077	Col
Chr1	15800001	15850000	41	1.81475609756098	2.89787938655569	0.452572725297848	0.76206504210086	Col
Chr1	15850001	15900000	41	1.81475609756098	2.89787938655569	0.452572725297848	0.76206504210086	Col
Chr1	15900001	15950000	41	1.81475609756098	2.89787938655569	0.452572725297848	0.76206504210086	Col
Chr1	15950001	16000000	41	1.89365853658537	2.89126573155907	0.451539845917193	0.760325827109089	Col
Chr1	16000001	16050000	41	1.97256097560976	2.8824239196272	0.450158986885881	0.758000666229941	Col
Chr1	16050001	16100000	41	1.97256097560976	2.8824239196272	0.450158986885881	0.758000666229941	Col
Chr1	16100001	16150000	41	1.97256097560976	2.8824239196272	0.450158986885881	0.758000666229941	Col
Chr1	16150001	16200000	41	2.20926829268293	3.10619171192306	0.485105644798234	0.816845631568351	Col
Chr1	16200001	16250000	41	2.20926829268293	3.10619171192306	0.485105644798234	0.816845631568351	Col
Chr1	16250001	16300000	41	2.68292682926829	4.08676843233284	0.63824600004502	1.07471117393323	Col
Chr1	16300001	16350000	41	3.23548780487805	5.1167235371962	0.799097963347905	1.34556191533783	Col
Chr1	16350001	16400000	41	3.23548780487805	5.1167235371962	0.799097963347905	1.34556191533783	Col
Chr1	16400001	16450000	41	3.23548780487805	5.1167235371962	0.799097963347905	1.34556191533783	Col
Chr1	16450001	16500000	41	3.31439024390244	5.0904586231402	0.794996072914099	1.33865494297427	Col
Chr1	16500001	16550000	41	3.47219512195122	5.08542636471866	0.794210166185611	1.33733159313312	Col
Chr1	16550001	16600000	41	3.55109756097561	5.0552134613925	0.789491703415588	1.32938640481643	Col
Chr1	16600001	16650000	41	3.47219512195122	5.08542636471866	0.794210166185611	1.33733159313312	Col
Chr1	16650001	16700000	41	3.63	5.07536242548254	0.792638442935688	1.33468504534605	Col
Chr1	16700001	16750000	41	3.63	5.07536242548254	0.792638442935688	1.33468504534605	Col
Chr1	16750001	16800000	41	3.70890243902439	5.09417921654155	0.795577131982046	1.33963335987464	Col
Chr1	16800001	16850000	41	3.86670731707317	5.07659625262785	0.792831134362492	1.33500950900034	Col
Chr1	16850001	16900000	41	3.94560975609756	5.04000386844122	0.787116364067592	1.32538668724829	Col
Chr1	16900001	16950000	41	4.02451219512195	5.00186825157336	0.781160581319397	1.31535803643253	Col
Chr1	16950001	17000000	41	4.02451219512195	5.00186825157336	0.781160581319397	1.31535803643253	Col
Chr1	17000001	17050000	41	4.02451219512195	5.00186825157336	0.781160581319397	1.31535803643253	Col
Chr1	17050001	17100000	41	4.34024390243902	5.53973599903681	0.865161410839314	1.45680291834068	Col
Chr1	17100001	17150000	41	4.26134146341463	5.53167572083612	0.863902606870844	1.45468328000278	Col
Chr1	17150001	17200000	41	4.26134146341463	5.53167572083612	0.863902606870844	1.45468328000278	Col
Chr1	17200001	17250000	41	4.02463414634146	5.50046775172847	0.859028740934399	1.44647641590684	Col
Chr1	17250001	17300000	41	4.10353658536585	5.46437647905761	0.853392231110043	1.43698537312742	Col
Chr1	17300001	17350000	41	4.10353658536585	5.46437647905761	0.853392231110043	1.43698537312742	Col
Chr1	17350001	17400000	41	4.26134146341463	5.43625917157082	0.849001045425651	1.42959127066301	Col
Chr1	17400001	17450000	41	4.34024390243902	5.49230495229684	0.857753925839619	1.44432981721768	Col
Chr1	17450001	17500000	41	4.41914634146341	5.45147948983107	0.851378059785497	1.43359380870155	Col
Chr1	17500001	17550000	41	4.41914634146341	5.45147948983107	0.851378059785497	1.43359380870155	Col
Chr1	17550001	17600000	41	4.41914634146341	5.45147948983107	0.851378059785497	1.43359380870155	Col
Chr1	17600001	17650000	41	4.41914634146341	5.45147948983107	0.851378059785497	1.43359380870155	Col
Chr1	17650001	17700000	41	4.26134146341463	5.48417496351893	0.85648423490806	1.44219184685595	Col
Chr1	17700001	17750000	41	4.34024390243902	5.44446071149608	0.850281910769059	1.43174805706946	Col
Chr1	17750001	17800000	41	4.26134146341463	5.48417496351893	0.85648423490806	1.44219184685595	Col
Chr1	17800001	17850000	41	4.26134146341463	5.48417496351893	0.85648423490806	1.44219184685595	Col
Chr1	17850001	17900000	41	4.02463414634146	5.45269513523403	0.8515679117012	1.43391349104219	Col
Chr1	17900001	17950000	41	4.02463414634146	5.45269513523403	0.8515679117012	1.43391349104219	Col
Chr1	17950001	18000000	41	4.02463414634146	5.45269513523403	0.8515679117012	1.43391349104219	Col
Chr1	18000001	18050000	41	4.02463414634146	5.45269513523403	0.8515679117012	1.43391349104219	Col
Chr1	18050001	18100000	41	3.94573170731707	5.48770051580983	0.857034833672066	1.44311897314266	Col
Chr1	18100001	18150000	41	3.94573170731707	5.48770051580983	0.857034833672066	1.44311897314266	Col
Chr1	18150001	18200000	41	3.94573170731707	5.48770051580983	0.857034833672066	1.44311897314266	Col
Chr1	18200001	18250000	41	3.7090243902439	5.44218857853991	0.849927063217783	1.43115054666066	Col
Chr1	18250001	18300000	41	3.7090243902439	5.44218857853991	0.849927063217783	1.43115054666066	Col
Chr1	18300001	18350000	41	3.31426829268293	4.82622388117455	0.753729539239658	1.26916824842971	Col
Chr1	18350001	18400000	41	2.84060975609756	3.70284150942252	0.578286688203799	0.973748625930486	Col
Chr1	18400001	18450000	41	2.84060975609756	3.70284150942252	0.578286688203799	0.973748625930486	Col
Chr1	18450001	18500000	41	2.91951219512195	3.67516203807364	0.573963881036156	0.966469662700795	Col
Chr1	18500001	18550000	41	2.84060975609756	3.70284150942252	0.578286688203799	0.973748625930486	Col
Chr1	18550001	18600000	41	2.68280487804878	3.68210877907967	0.575048779711935	0.968296470435372	Col
Chr1	18600001	18650000	41	2.60390243902439	3.70457243015222	0.578557012605687	0.974203811948534	Col
Chr1	18650001	18700000	41	2.60390243902439	3.70457243015222	0.578557012605687	0.974203811948534	Col
Chr1	18700001	18750000	41	2.525	3.65428036691221	0.570702711896355	0.960978339740082	Col
Chr1	18750001	18800000	41	2.68280487804878	3.68210877907967	0.575048779711935	0.968296470435372	Col
Chr1	18800001	18850000	41	2.60390243902439	3.63326239628297	0.567420256355924	0.955451173652098	Col
Chr1	18850001	18900000	41	2.60390243902439	3.63326239628297	0.567420256355924	0.955451173652098	Col
Chr1	18900001	18950000	41	2.60390243902439	3.63326239628297	0.567420256355924	0.955451173652098	Col
Chr1	18950001	19000000	41	2.525	3.65428036691221	0.570702711896355	0.960978339740082	Col
Chr1	19000001	19050000	41	2.84073170731707	3.97575221828769	0.62090818026696	1.04551686853092	Col
Chr1	19050001	19100000	41	3.23536585365854	4.46022804773533	0.696570593095899	1.17292109904435	Col
Chr1	19100001	19150000	41	2.76182926829268	3.65800043673069	0.571283689194396	0.961956618952114	Col
Chr1	19150001	19200000	41	2.76182926829268	3.65800043673069	0.571283689194396	0.961956618952114	Col
Chr1	19200001	19250000	41	2.84073170731707	3.63173384228794	0.567181536328269	0.955049204691628	Col
Chr1	19250001	19300000	41	2.91963414634146	3.60350547908629	0.562773006655109	0.947625897534157	Col
Chr1	19300001	19350000	41	3.23536585365854	4.15650324645667	0.649136748301343	1.09304957142063	Col
Chr1	19350001	19400000	41	3.15646341463415	4.18710255485557	0.653915557405188	1.10109637397267	Col
Chr1	19400001	19450000	41	2.99865853658537	4.1810161779749	0.652965025031461	1.09949581907197	Col
Chr1	19450001	19500000	41	2.76195121951219	4.06495862187562	0.63483987989984	1.06897577507523	Col
Chr1	19500001	19550000	41	2.84085365853659	4.10556374059017	0.641181334041425	1.07965383905756	Col
Chr1	19550001	19600000	41	2.76195121951219	4.12881942540007	0.644813261823482	1.08576946433374	Col
Chr1	19600001	19650000	41	2.76195121951219	4.12881942540007	0.644813261823482	1.08576946433374	Col
Chr1	19650001	19700000	41	2.91975609756098	4.14423167656254	0.647220251066697	1.08982247561001	Col
Chr1	19700001	19750000	41	2.91975609756098	4.14423167656254	0.647220251066697	1.08982247561001	Col
Chr1	19750001	19800000	41	2.99865853658537	4.1810161779749	0.652965025031461	1.09949581907197	Col
Chr1	19800001	19850000	41	2.99865853658537	4.1810161779749	0.652965025031461	1.09949581907197	Col
Chr1	19850001	19900000	41	2.99865853658537	4.1810161779749	0.652965025031461	1.09949581907197	Col
Chr1	19900001	19950000	41	2.99865853658537	4.1810161779749	0.652965025031461	1.09949581907197	Col
Chr1	19950001	20000000	41	2.99865853658537	4.1810161779749	0.652965025031461	1.09949581907197	Col
Chr1	20000001	20050000	41	2.91975609756098	4.20688928295295	0.657005725167623	1.10629975609083	Col
Chr1	20050001	20100000	41	2.91975609756098	4.20688928295295	0.657005725167623	1.10629975609083	Col
Chr1	20100001	20150000	41	3.07756097560976	4.21596654427416	0.658423355215802	1.10868683388399	Col
Chr1	20150001	20200000	41	3.15646341463415	4.18710255485557	0.653915557405188	1.10109637397267	Col
Chr1	20200001	20250000	41	3.07756097560976	4.21596654427416	0.658423355215802	1.10868683388399	Col
Chr1	20250001	20300000	41	3.07756097560976	4.21596654427416	0.658423355215802	1.10868683388399	Col
Chr1	20300001	20350000	41	3.07756097560976	4.21596654427416	0.658423355215802	1.10868683388399	Col
Chr1	20350001	20400000	41	3.07756097560976	4.21596654427416	0.658423355215802	1.10868683388399	Col
Chr1	20400001	20450000	41	3.39329268292683	4.68651504448616	0.731910684644952	1.23242854801059	Col
Chr1	20450001	20500000	41	3.47219512195122	4.65508405519982	0.727001988808224	1.22416303555176	Col
Chr1	20500001	20550000	41	3.39329268292683	4.68651504448616	0.731910684644952	1.23242854801059	Col
Chr1	20550001	20600000	41	3.39329268292683	4.68651504448616	0.731910684644952	1.23242854801059	Col
Chr1	20600001	20650000	41	3.39329268292683	4.68651504448616	0.731910684644952	1.23242854801059	Col
Chr1	20650001	20700000	41	3.39329268292683	4.68651504448616	0.731910684644952	1.23242854801059	Col
Chr1	20700001	20750000	41	3.47219512195122	4.65508405519982	0.727001988808224	1.22416303555176	Col
Chr1	20750001	20800000	41	3.47219512195122	4.65508405519982	0.727001988808224	1.22416303555176	Col
Chr1	20800001	20850000	41	3.39329268292683	4.63035225573553	0.723139530647611	1.21765923146405	Col
Chr1	20850001	20900000	41	3.47219512195122	4.65508405519982	0.727001988808224	1.22416303555176	Col
Chr1	20900001	20950000	41	3.39329268292683	4.63035225573553	0.723139530647611	1.21765923146405	Col
Chr1	20950001	21000000	41	3.39329268292683	4.63035225573553	0.723139530647611	1.21765923146405	Col
Chr1	21000001	21050000	41	3.47219512195122	4.59853740997892	0.718170886501895	1.20929277498438	Col
Chr1	21050001	21100000	41	3.15646341463415	4.37063156819218	0.682577973833671	1.14935961292042	Col
Chr1	21100001	21150000	41	2.91963414634146	3.88318239177673	0.606451202223367	1.02117347140244	Col
Chr1	21150001	21200000	41	3.23524390243902	4.15621130827397	0.64909115521711	1.09297279945954	Col
Chr1	21200001	21250000	41	3.15634146341463	4.18681039461877	0.653869929641933	1.10101954361728	Col
Chr1	21250001	21300000	41	3.31414634146341	4.30996808318215	0.67310392917038	1.13340673321375	Col
Chr1	21300001	21350000	41	3.3930487804878	4.3380032673525	0.677482289347505	1.14077923943475	Col
Chr1	21350001	21400000	41	3.07731707317073	3.82479608893745	0.597332793666189	1.00581942991343	Col
Chr1	21400001	21450000	41	3.07731707317073	3.82479608893745	0.597332793666189	1.00581942991343	Col
Chr1	21450001	21500000	41	3.3140243902439	3.92849099838478	0.613527217763277	1.0330884273397	Col
Chr1	21500001	21550000	41	3.55073170731707	4.01524042881862	0.627075202655823	1.05590121542967	Col
Chr1	21550001	21600000	41	3.47182926829268	3.98813408063495	0.622841902288917	1.0487729683171	Col
Chr1	21600001	21650000	41	3.47182926829268	3.98813408063495	0.622841902288917	1.0487729683171	Col
Chr1	21650001	21700000	41	3.3140243902439	3.99453411230775	0.623841419311465	1.05045600606836	Col
Chr1	21700001	21750000	41	3.3140243902439	3.99453411230775	0.623841419311465	1.05045600606836	Col
Chr1	21750001	21800000	41	3.39292682926829	3.95923082422738	0.618327972004916	1.04117218223426	Col
Chr1	21800001	21850000	41	3.47182926829268	4.05320548394995	0.633004348135992	1.06588501305466	Col
Chr1	21850001	21900000	41	3.47182926829268	4.05320548394995	0.633004348135992	1.06588501305466	Col
Chr1	21900001	21950000	41	3.94536585365854	4.7171929404896	0.736701767070636	1.24049601700806	Col
Chr1	21950001	22000000	41	4.18207317073171	4.75759024817314	0.743010766581747	1.25111943222797	Col
Chr1	22000001	22050000	41	4.2609756097561	4.71311616920167	0.736065082362241	1.23942393481665	Col
Chr1	22050001	22100000	41	4.2609756097561	4.71311616920167	0.736065082362241	1.23942393481665	Col
Chr1	22100001	22150000	41	4.33987804878049	4.72258000035532	0.737543084475386	1.24191267017258	Col
Chr1	22150001	22200000	41	4.2609756097561	4.71311616920167	0.736065082362241	1.23942393481665	Col
Chr1	22200001	22250000	41	4.41890243902439	4.78579989554974	0.747416373334101	1.25853781762228	Col
Chr1	22250001	22300000	41	4.49780487804878	4.73754921462306	0.739880882980095	1.24584917455371	Col
Chr1	22300001	22350000	41	4.49780487804878	4.73754921462306	0.739880882980095	1.24584917455371	Col
Chr1	22350001	22400000	41	4.49780487804878	4.73754921462306	0.739880882980095	1.24584917455371	Col
Chr1	22400001	22450000	41	4.57670731707317	4.74292770999044	0.740720862834918	1.24726357548344	Col
Chr1	22450001	22500000	41	4.33987804878049	4.37739384334516	0.683634063783237	1.15113791105217	Col
Chr1	22500001	22550000	41	4.33987804878049	4.37739384334516	0.683634063783237	1.15113791105217	Col
Chr1	22550001	22600000	41	4.49768292682927	4.33343095848442	0.67676821467106	1.13957684406723	Col
Chr1	22600001	22650000	41	4.57658536585366	4.27859475164224	0.668204237960814	1.12515638320549	Col
Chr1	22650001	22700000	41	4.97121951219512	4.58138581387878	0.715492257216543	1.20478236234789	Col
Chr1	22700001	22750000	41	5.05012195121951	4.52108953790523	0.706075560969879	1.18892604883067	Col
Chr1	22750001	22800000	41	5.44475609756098	5.03557319865618	0.786424409699576	1.32422153918452	Col
Chr1	22800001	22850000	41	5.44475609756098	5.03557319865618	0.786424409699576	1.32422153918452	Col
Chr1	22850001	22900000	41	5.52365853658537	5.02541727426567	0.784838320782055	1.32155080175351	Col
Chr1	22900001	22950000	41	5.36585365853658	5.09604502315754	0.795868522020222	1.3401240172857	Col
Chr1	22950001	23000000	41	5.2869512195122	5.15456980237546	0.805008556954384	1.35551447437151	Col
Chr1	23000001	23050000	41	5.2080487804878	5.2112131358793	0.81385475943359	1.37041016138029	Col
Chr1	23050001	23100000	41	5.36585365853659	5.24780512481635	0.819569468000876	1.38003287919224	Col
Chr1	23100001	23150000	41	5.44475609756098	5.18910215634886	0.810401604581279	1.36459556308303	Col
Chr1	23150001	23200000	41	5.52378048780488	5.2296185066991	0.816729195433473	1.37525028335147	Col
Chr1	23200001	23250000	41	5.83951219512195	6.01965154773078	0.940111627467686	1.58300791656009	Col
Chr1	23250001	23300000	41	5.83951219512195	6.01965154773078	0.940111627467686	1.58300791656009	Col
Chr1	23300001	23350000	41	5.68170731707317	6.0005597249086	0.937129985676235	1.57798727600815	Col
Chr1	23350001	23400000	41	5.91853658536585	6.22005187316617	0.971408900174632	1.63570786092233	Col
Chr1	23400001	23450000	41	5.91853658536585	6.22005187316617	0.971408900174632	1.63570786092233	Col
Chr1	23450001	23500000	41	6.23414634146341	6.24049215831963	0.974601136401123	1.64108311112711	Col
Chr1	23500001	23550000	41	6.15524390243902	6.21591354420446	0.970762601772748	1.6346195907034	Col
Chr1	23550001	23600000	41	5.99743902439024	6.20566133884528	0.969161476294152	1.63192353394378	Col
Chr1	23600001	23650000	41	5.99743902439024	6.20566133884528	0.969161476294152	1.63192353394378	Col
Chr1	23650001	23700000	41	5.99743902439024	6.20566133884528	0.969161476294152	1.63192353394378	Col
Chr1	23700001	23750000	41	6.15524390243902	6.13115475983312	0.957525503564372	1.6123302894716	Col
Chr1	23750001	23800000	41	6.39207317073171	6.32799217520946	0.988266343204125	1.66409328344979	Col
Chr1	23800001	23850000	41	6.39207317073171	6.32799217520946	0.988266343204125	1.66409328344979	Col
Chr1	23850001	23900000	41	6.23426829268293	6.32398218697835	0.987640088256943	1.66303876342237	Col
Chr1	23900001	23950000	41	6.31317073170732	6.26415255203144	0.978296269094861	1.64730516405787	Col
Chr1	23950001	24000000	41	5.83963414634146	5.9761793177418	0.933322405772621	1.5715758787291	Col
Chr1	24000001	24050000	41	5.99756097560976	6.16349800457817	0.962576669767889	1.62083570080192	Col
Chr1	24050001	24100000	41	5.99756097560976	6.16349800457817	0.962576669767889	1.62083570080192	Col
Chr1	24100001	24150000	41	5.99756097560976	6.16349800457817	0.962576669767889	1.62083570080192	Col
Chr1	24150001	24200000	41	5.91865853658537	6.17798834819942	0.964839681242279	1.62464627496626	Col
Chr1	24200001	24250000	41	6.15536585365854	6.25799802155649	0.97733509291793	1.64568668657835	Col
Chr1	24250001	24300000	41	5.99743902439024	6.24774380496184	0.975733653337124	1.64299010091741	Col
Chr1	24300001	24350000	41	6.15536585365854	6.25799802155649	0.97733509291793	1.64568668657835	Col
Chr1	24350001	24400000	41	6.4709756097561	6.26609988544631	0.978600391479914	1.64781726084412	Col
Chr1	24400001	24450000	41	6.54987804878049	6.20262660973205	0.968687531232225	1.63112548107099	Col
Chr1	24450001	24500000	41	6.39207317073171	6.28644692728032	0.981778065546436	1.65316799054108	Col
Chr1	24500001	24550000	41	6.39207317073171	6.28644692728032	0.981778065546436	1.65316799054108	Col
Chr1	24550001	24600000	41	6.54987804878049	6.28642182483455	0.981774145203047	1.65316138926689	Col
Chr1	24600001	24650000	41	6.62878048780488	6.3056663783941	0.984779639528309	1.65822219393206	Col
Chr1	24650001	24700000	41	7.02353658536585	6.58818177154198	1.02890113126765	1.73251621250724	Col
Chr1	24700001	24750000	41	6.78670731707317	6.42326149726096	1.00314491162148	1.68914657595634	Col
Chr1	24750001	24800000	41	6.94451219512195	6.41329155006207	1.0015878674616	1.68652474556992	Col
Chr1	24800001	24850000	41	6.54987804878049	6.11774994256517	0.955432022824206	1.60880517980587	Col
Chr1	24850001	24900000	41	6.4709756097561	6.18209473191654	0.96548099063514	1.62572614443729	Col
Chr1	24900001	24950000	41	6.39207317073171	6.20271734560847	0.968701701795384	1.63114934218813	Col
Chr1	24950001	25000000	41	6.4709756097561	6.13962816662298	0.958848827378756	1.61455856961742	Col
Chr1	25000001	25050000	41	6.4709756097561	6.13962816662298	0.958848827378756	1.61455856961742	Col
Chr1	25050001	25100000	41	6.54987804878049	6.07483358700105	0.948729614129209	1.59751932213301	Col
Chr1	25100001	25150000	41	6.4709756097561	6.05380141104664	0.945444940089705	1.59198842042311	Col
Chr1	25150001	25200000	41	7.02341463414634	6.74511030664292	1.05340925094203	1.77378423465589	Col
Chr1	25200001	25250000	41	6.78658536585366	6.81848869242888	1.06486902949154	1.79308079437908	Col
Chr1	25250001	25300000	41	6.15524390243902	6.17381071049513	0.964187243846192	1.62354766759572	Col
Chr1	25300001	25350000	41	6.39207317073171	6.11777573710513	0.955436051254548	1.60881196308238	Col
Chr1	25350001	25400000	41	6.62890243902439	6.18013212967521	0.965174483660021	1.62521003235664	Col
Chr1	25400001	25450000	41	6.31317073170732	6.00826365892193	0.938333138032439	1.58001320532234	Col
Chr1	25450001	25500000	41	6.31317073170732	6.00826365892193	0.938333138032439	1.58001320532234	Col
Chr1	25500001	25550000	41	6.31317073170732	6.00826365892193	0.938333138032439	1.58001320532234	Col
Chr1	25550001	25600000	41	6.15536585365854	6.08847234434097	0.95085963017047	1.60110595180251	Col
Chr1	25600001	25650000	41	6.15536585365854	6.08847234434097	0.95085963017047	1.60110595180251	Col
Chr1	25650001	25700000	41	6.15536585365854	6.08847234434097	0.95085963017047	1.60110595180251	Col
Chr1	25700001	25750000	41	6.31317073170732	6.00826365892193	0.938333138032439	1.58001320532234	Col
Chr1	25750001	25800000	41	6.15536585365854	6.08847234434097	0.95085963017047	1.60110595180251	Col
Chr1	25800001	25850000	41	5.99743902439024	5.90310057532811	0.921909423655785	1.55235811722648	Col
Chr1	25850001	25900000	41	6.07634146341463	5.88685155923672	0.919371753685805	1.54808505907602	Col
Chr1	25900001	25950000	41	6.39207317073171	6.07479299807921	0.948723275204594	1.59750864832837	Col
Chr1	25950001	26000000	41	6.39207317073171	6.07479299807921	0.948723275204594	1.59750864832837	Col
Chr1	26000001	26050000	41	6.39207317073171	6.07479299807921	0.948723275204594	1.59750864832837	Col
Chr1	26050001	26100000	41	6.23414634146341	5.89549360766754	0.920721414899669	1.55035768747864	Col
Chr1	26100001	26150000	41	6.47085365853659	5.96646910894951	0.931805925936805	1.56902235262085	Col
Chr1	26150001	26200000	41	6.54975609756098	5.89977477866947	0.921390021480329	1.55148352134701	Col
Chr1	26200001	26250000	41	6.62865853658537	5.87591950510623	0.917664453667076	1.54521022020941	Col
Chr1	26250001	26300000	41	6.3130487804878	5.87596650327084	0.917671793547246	1.54522257947408	Col
Chr1	26300001	26350000	41	6.3130487804878	5.87596650327084	0.917671793547246	1.54522257947408	Col
Chr1	26350001	26400000	41	6.07621951219512	5.93105173857131	0.926274661968639	1.55970852818303	Col
Chr1	26400001	26450000	41	5.76060975609756	5.90088967816739	0.921564139529047	1.55177671019979	Col
Chr1	26450001	26500000	41	5.68170731707317	5.95686710966386	0.930306345586713	1.56649728272878	Col
Chr1	26500001	26550000	41	5.76060975609756	5.90088967816739	0.921564139529047	1.55177671019979	Col
Chr1	26550001	26600000	41	5.68170731707317	5.91278314435724	0.923421586885812	1.55490437481369	Col
Chr1	26600001	26650000	41	5.445	5.94188069974482	0.927965861572452	1.56255625634966	Col
Chr1	26650001	26700000	41	5.20829268292683	5.96121009210337	0.930984605492108	1.56763937135778	Col
Chr1	26700001	26750000	41	4.73463414634146	5.56191574350105	0.868625304970023	1.46263559998276	Col
Chr1	26750001	26800000	41	4.65573170731707	5.55962774843959	0.868267980174092	1.46203391826305	Col
Chr1	26800001	26850000	41	4.57682926829268	5.50890106510563	0.860345803209695	1.44869415255372	Col
Chr1	26850001	26900000	41	4.57682926829268	5.50890106510563	0.860345803209695	1.44869415255372	Col
Chr1	26900001	26950000	41	4.65573170731707	5.46469927820548	0.8534426438673	1.43707026069981	Col
Chr1	26950001	27000000	41	4.57682926829268	5.50890106510563	0.860345803209695	1.44869415255372	Col
Chr1	27000001	27050000	41	4.65573170731707	5.51236786247249	0.860887225996183	1.44960582786139	Col
Chr1	27050001	27100000	41	4.73463414634146	5.46702700174463	0.853806173209046	1.43768238995029	Col
Chr1	27100001	27150000	41	4.81353658536585	5.46818688459695	0.853987316477442	1.43798740822634	Col
Chr1	27150001	27200000	41	4.73463414634146	5.46702700174463	0.853806173209046	1.43768238995029	Col
Chr1	27200001	27250000	41	4.18219512195122	4.29515294383979	0.670790193126381	1.12951074643147	Col
Chr1	27250001	27300000	41	4.18219512195122	4.29515294383979	0.670790193126381	1.12951074643147	Col
Chr1	27300001	27350000	41	4.41890243902439	4.32621926631602	0.675641937575538	1.13768036123863	Col
Chr1	27350001	27400000	41	4.33987804878049	4.25617837499277	0.664703388091555	1.11926147360561	Col
Chr1	27400001	27450000	41	4.1030487804878	4.02950119091197	0.62930235951934	1.05965141577116	Col
Chr1	27450001	27500000	41	4.18195121951219	4.04372629483759	0.631523947512662	1.06339223896493	Col
Chr1	27500001	27550000	41	4.41878048780488	4.26515998827825	0.666106080426178	1.12162339851466	Col
Chr1	27550001	27600000	41	4.2609756097561	4.05659620548931	0.63353388987431	1.06677668244733	Col
Chr1	27600001	27650000	41	4.49780487804878	4.08495793258335	0.637963247488244	1.07423506075398	Col
Chr1	27650001	27700000	41	4.49780487804878	4.08495793258335	0.637963247488244	1.07423506075398	Col
Chr1	27700001	27750000	41	4.49780487804878	4.08495793258335	0.637963247488244	1.07423506075398	Col
Chr1	27750001	27800000	41	4.49780487804878	4.08495793258335	0.637963247488244	1.07423506075398	Col
Chr1	27800001	27850000	41	4.65560975609756	4.03148099262572	0.62961155260077	1.06017205085464	Col
Chr1	27850001	27900000	41	4.49780487804878	3.95478935102435	0.617634330426472	1.0400041931595	Col
Chr1	27900001	27950000	41	4.34	4.00291784202474	0.625150737920025	1.05266070353416	Col
Chr1	27950001	28000000	41	4.10317073170732	3.54607437106471	0.553803774465948	0.932523046823596	Col
Chr1	28000001	28050000	41	4.10317073170732	3.54607437106471	0.553803774465948	0.932523046823596	Col
Chr1	28050001	28100000	41	4.18207317073171	3.48800873988472	0.544735446408133	0.917253333434184	Col
Chr1	28100001	28150000	41	4.02426829268293	3.37646793279893	0.527315698961455	0.887921074044044	Col
Chr1	28150001	28200000	41	3.86646341463415	3.08825097018977	0.482303771670674	0.812127694663271	Col
Chr1	28200001	28250000	41	3.78756097560976	3.14558144902322	0.491257288220969	0.827204082579403	Col
Chr1	28250001	28300000	41	3.62975609756098	3.16984403228682	0.495046467122381	0.833584495312257	Col
Chr1	28300001	28350000	41	3.70865853658537	3.11705751157848	0.486802597606348	0.819703047273877	Col
Chr1	28350001	28400000	41	3.94536585365854	3.43270290555487	0.536098126206453	0.902709373060081	Col
Chr1	28400001	28450000	41	4.18207317073171	3.48800873988472	0.544735446408133	0.917253333434184	Col
Chr1	28450001	28500000	41	4.2609756097561	3.42709848478129	0.535222862731037	0.901235559770065	Col
Chr1	28500001	28550000	41	4.2609756097561	3.42709848478129	0.535222862731037	0.901235559770065	Col
Chr1	28550001	28600000	41	4.2609756097561	3.42709848478129	0.535222862731037	0.901235559770065	Col
Chr1	28600001	28650000	41	4.33987804878049	3.44010201298684	0.537253672648721	0.90465514110785	Col
Chr1	28650001	28700000	41	4.41878048780488	3.37454826245081	0.527015896821602	0.887416251907052	Col
Chr1	28700001	28750000	41	4.41878048780488	3.37454826245081	0.527015896821602	0.887416251907052	Col
Chr1	28750001	28800000	41	4.41878048780488	3.37454826245081	0.527015896821602	0.887416251907052	Col
Chr1	28800001	28850000	41	4.49768292682927	3.38398417135057	0.528489538211316	0.889897644454416	Col
Chr1	28850001	28900000	41	4.49768292682927	3.38398417135057	0.528489538211316	0.889897644454416	Col
Chr1	28900001	28950000	41	4.49768292682927	3.38398417135057	0.528489538211316	0.889897644454416	Col
Chr1	28950001	29000000	41	4.65548780487805	3.47330800622369	0.542439577529767	0.913387432296862	Col
Chr1	29000001	29050000	41	4.88134146341463	3.46407022597519	0.540996878636859	0.9109581423041	Col
Chr1	29050001	29100000	41	5.25378048780488	4.34739775332437	0.678949461562741	1.14324973885612	Col
Chr1	29100001	29150000	41	5.17487804878049	4.4138027096548	0.689320173400914	1.16071247249384	Col
Chr1	29150001	29200000	41	5.01707317073171	4.48148189436398	0.6998898862785	1.17851029423343	Col
Chr1	29200001	29250000	41	4.93817073170732	4.54171550134109	0.709296795272235	1.19435012747488	Col
Chr1	29250001	29300000	41	4.85926829268293	4.59977357608171	0.718363943212487	1.20961785372214	Col
Chr1	29300001	29350000	41	4.85926829268293	4.59977357608171	0.718363943212487	1.20961785372214	Col
Chr1	29350001	29400000	41	4.62256097560976	4.59388399422961	0.717444145058694	1.20806905066881	Col
Chr1	29400001	29450000	41	4.46475609756098	4.63973287905935	0.724604537880952	1.22012608537845	Col
Chr1	29450001	29500000	41	4.46475609756098	4.63973287905935	0.724604537880952	1.22012608537845	Col
Chr1	29500001	29550000	41	4.46475609756098	4.63973287905935	0.724604537880952	1.22012608537845	Col
Chr1	29550001	29600000	41	4.46475609756098	4.63973287905935	0.724604537880952	1.22012608537845	Col
Chr1	29600001	29650000	41	4.46475609756098	4.63973287905935	0.724604537880952	1.22012608537845	Col
Chr1	29650001	29700000	41	4.46475609756098	4.63973287905935	0.724604537880952	1.22012608537845	Col
Chr1	29700001	29750000	41	4.46475609756098	4.63973287905935	0.724604537880952	1.22012608537845	Col
Chr1	29750001	29800000	41	4.46475609756098	4.63973287905935	0.724604537880952	1.22012608537845	Col
Chr1	29800001	29850000	41	4.46475609756098	4.63973287905935	0.724604537880952	1.22012608537845	Col
Chr1	29850001	29900000	41	4.46475609756098	4.63973287905935	0.724604537880952	1.22012608537845	Col
Chr1	29900001	29950000	41	4.46475609756098	4.63973287905935	0.724604537880952	1.22012608537845	Col
Chr1	29950001	30000000	41	4.46475609756098	4.63973287905935	0.724604537880952	1.22012608537845	Col
Chr1	30000001	30050000	41	4.46475609756098	4.63973287905935	0.724604537880952	1.22012608537845	Col
Chr1	30050001	30100000	41	4.46475609756098	4.63973287905935	0.724604537880952	1.22012608537845	Col
Chr1	30100001	30150000	41	4.46475609756098	4.63973287905935	0.724604537880952	1.22012608537845	Col
Chr1	30150001	30200000	41	4.46475609756098	4.63973287905935	0.724604537880952	1.22012608537845	Col
Chr1	30200001	30250000	41	4.46475609756098	4.63973287905935	0.724604537880952	1.22012608537845	Col
Chr1	30250001	30300000	41	4.46475609756098	4.63973287905935	0.724604537880952	1.22012608537845	Col
Chr1	30300001	30350000	41	4.46475609756098	4.63973287905935	0.724604537880952	1.22012608537845	Col
Chr1	30350001	30400000	41	4.46475609756098	4.63973287905935	0.724604537880952	1.22012608537845	Col
Chr1	30400001	30427671	41	4.46475609756098	4.63973287905935	0.724604537880952	1.22012608537845	Col
Chr1	1	50000	40	3.0175	4.58608346396591	0.72512346428835	1.2217424851485	Ler
Chr1	50001	100000	40	3.0175	4.58608346396591	0.72512346428835	1.2217424851485	Ler
Chr1	100001	150000	40	3.0175	4.58608346396591	0.72512346428835	1.2217424851485	Ler
Chr1	150001	200000	40	3.0175	4.58608346396591	0.72512346428835	1.2217424851485	Ler
Chr1	200001	250000	40	3.0175	4.58608346396591	0.72512346428835	1.2217424851485	Ler
Chr1	250001	300000	40	3.0175	4.58608346396591	0.72512346428835	1.2217424851485	Ler
Chr1	300001	350000	40	3.0175	4.58608346396591	0.72512346428835	1.2217424851485	Ler
Chr1	350001	400000	40	3.0175	4.58608346396591	0.72512346428835	1.2217424851485	Ler
Chr1	400001	450000	40	3.0175	4.58608346396591	0.72512346428835	1.2217424851485	Ler
Chr1	450001	500000	40	3.0175	4.58608346396591	0.72512346428835	1.2217424851485	Ler
Chr1	500001	550000	40	3.0175	4.58608346396591	0.72512346428835	1.2217424851485	Ler
Chr1	550001	600000	40	3.0175	4.58608346396591	0.72512346428835	1.2217424851485	Ler
Chr1	600001	650000	40	3.0175	4.58608346396591	0.72512346428835	1.2217424851485	Ler
Chr1	650001	700000	40	3.0175	4.58608346396591	0.72512346428835	1.2217424851485	Ler
Chr1	700001	750000	40	3.0175	4.58608346396591	0.72512346428835	1.2217424851485	Ler
Chr1	750001	800000	40	3.0175	4.58608346396591	0.72512346428835	1.2217424851485	Ler
Chr1	800001	850000	40	3.0175	4.58608346396591	0.72512346428835	1.2217424851485	Ler
Chr1	850001	900000	40	3.0175	4.58608346396591	0.72512346428835	1.2217424851485	Ler
Chr1	900001	950000	40	3.0175	4.58608346396591	0.72512346428835	1.2217424851485	Ler
Chr1	950001	1000000	40	3.0175	4.58608346396591	0.72512346428835	1.2217424851485	Ler
Chr1	1000001	1050000	40	3.0175	4.58608346396591	0.72512346428835	1.2217424851485	Ler
Chr1	1050001	1100000	40	3.0175	4.58608346396591	0.72512346428835	1.2217424851485	Ler
Chr1	1100001	1150000	40	3.0175	4.58608346396591	0.72512346428835	1.2217424851485	Ler
Chr1	1150001	1200000	40	3.0175	4.58608346396591	0.72512346428835	1.2217424851485	Ler
Chr1	1200001	1250000	40	3.116375	4.56192955513625	0.721304395973462	1.21530783195663	Ler
Chr1	1250001	1300000	40	3.116375	4.56192955513625	0.721304395973462	1.21530783195663	Ler
Chr1	1300001	1350000	40	3.116375	4.56192955513625	0.721304395973462	1.21530783195663	Ler
Chr1	1350001	1400000	40	3.116375	4.56192955513625	0.721304395973462	1.21530783195663	Ler
Chr1	1400001	1450000	40	3.116375	4.56192955513625	0.721304395973462	1.21530783195663	Ler
Chr1	1450001	1500000	40	3.216	4.53556476001696	0.717135755842429	1.20828419390848	Ler
Chr1	1500001	1550000	40	3.216	4.53556476001696	0.717135755842429	1.20828419390848	Ler
Chr1	1550001	1600000	40	3.181125	4.52408391173115	0.715320474339729	1.20522567126568	Ler
Chr1	1600001	1650000	40	3.343875	4.71708684648774	0.745836917786115	1.25664206763161	Ler
Chr1	1650001	1700000	40	3.243	4.47742912154526	0.707943704302495	1.19279673495136	Ler
Chr1	1700001	1750000	40	3.243	4.47742912154526	0.707943704302495	1.19279673495136	Ler
Chr1	1750001	1800000	40	2.911	3.49478663007394	0.552574284366898	0.931018664627171	Ler
Chr1	1800001	1850000	40	2.876875	3.47697917950965	0.549758679211697	0.92627472154861	Ler
Chr1	1850001	1900000	40	2.876875	3.47697917950965	0.549758679211697	0.92627472154861	Ler
Chr1	1900001	1950000	40	2.97575	3.44919491721229	0.545365601613337	0.918872934395386	Ler
Chr1	1950001	2000000	40	2.876125	3.47673725021769	0.549720426831932	0.926210271065599	Ler
Chr1	2000001	2050000	40	2.876875	3.47697917950965	0.549758679211697	0.92627472154861	Ler
Chr1	2050001	2100000	40	2.876875	3.47697917950965	0.549758679211697	0.92627472154861	Ler
Chr1	2100001	2150000	40	2.876875	3.47697917950965	0.549758679211697	0.92627472154861	Ler
Chr1	2150001	2200000	40	2.77725	3.50141893398691	0.55362294369187	0.932785524634966	Ler
Chr1	2200001	2250000	40	2.57875	3.42547203372705	0.54161468438933	0.912553107281059	Ler
Chr1	2250001	2300000	40	2.57875	3.42547203372705	0.54161468438933	0.912553107281059	Ler
Chr1	2300001	2350000	40	2.57875	3.42547203372705	0.54161468438933	0.912553107281059	Ler
Chr1	2350001	2400000	40	2.479875	3.3222790076222	0.525298434332503	0.885062263480693	Ler
Chr1	2400001	2450000	40	2.479875	3.3222790076222	0.525298434332503	0.885062263480693	Ler
Chr1	2450001	2500000	40	2.28225	3.2249808089272	0.509914238327111	0.859141814363678	Ler
Chr1	2500001	2550000	40	2.381125	3.21382400382537	0.508150192550492	0.856169617521093	Ler
Chr1	2550001	2600000	40	2.579625	3.30684282528726	0.5228577596047	0.880950031351627	Ler
Chr1	2600001	2650000	40	2.579625	3.30684282528726	0.5228577596047	0.880950031351627	Ler
Chr1	2650001	2700000	40	2.67925	3.4078270672839	0.538824770229451	0.907852450321369	Ler
Chr1	2700001	2750000	40	2.580375	3.42718363620656	0.541885312503533	0.913009081857915	Ler
Chr1	2750001	2800000	40	2.778875	3.50299898758925	0.553872772102296	0.93320645430839	Ler
Chr1	2800001	2850000	40	2.978125	3.56696626242914	0.563986886312698	0.950247473719642	Ler
Chr1	2850001	2900000	40	3.07775	3.64964205304912	0.577059076598415	0.972272481918321	Ler
Chr1	2900001	2950000	40	3.07775	3.64964205304912	0.577059076598415	0.972272481918321	Ler
Chr1	2950001	3000000	40	3.07775	3.64964205304912	0.577059076598415	0.972272481918321	Ler
Chr1	3000001	3050000	40	3.07775	3.64964205304912	0.577059076598415	0.972272481918321	Ler
Chr1	3050001	3100000	40	3.176625	3.61755537719207	0.571985727685824	0.963724522551737	Ler
Chr1	3100001	3150000	40	3.2755	3.58238367857392	0.566424593845307	0.954354706495342	Ler
Chr1	3150001	3200000	40	3.2755	3.58238367857392	0.566424593845307	0.954354706495342	Ler
Chr1	3200001	3250000	40	3.27625	3.58253272212944	0.566448159700608	0.954394412018661	Ler
Chr1	3250001	3300000	40	3.27625	3.58253272212944	0.566448159700608	0.954394412018661	Ler
Chr1	3300001	3350000	40	3.47475	3.61615941438654	0.571765006586106	0.963352635061985	Ler
Chr1	3350001	3400000	40	3.672375	3.63733753492149	0.575113561458707	0.968994531860515	Ler
Chr1	3400001	3450000	40	3.672375	3.63733753492149	0.575113561458707	0.968994531860515	Ler
Chr1	3450001	3500000	40	3.57275	3.68284431432958	0.582308815054129	0.981117635637844	Ler
Chr1	3500001	3550000	40	3.772	3.70015103641834	0.585045248085729	0.985728183575016	Ler
Chr1	3550001	3600000	40	3.673125	3.74767289974212	0.592559114423648	0.99838811003564	Ler
Chr1	3600001	3650000	40	3.376625	3.54714572642388	0.560852984401598	0.944967240355747	Ler
Chr1	3650001	3700000	40	3.0785	3.30298703196566	0.522248105150544	0.879922839728979	Ler
Chr1	3700001	3750000	40	3.0785	3.30298703196566	0.522248105150544	0.879922839728979	Ler
Chr1	3750001	3800000	40	3.0785	3.30298703196566	0.522248105150544	0.879922839728979	Ler
Chr1	3800001	3850000	40	3.177375	3.38889816211776	0.535831847532533	0.902809749328128	Ler
Chr1	3850001	3900000	40	3.177375	3.38889816211776	0.535831847532533	0.902809749328128	Ler
Chr1	3900001	3950000	40	3.0785	3.42315104500562	0.541247703850166	0.911934790900469	Ler
Chr1	3950001	4000000	40	3.0785	3.42315104500562	0.541247703850166	0.911934790900469	Ler
Chr1	4000001	4050000	40	2.978875	3.45394228261948	0.546116225991928	0.920137642736625	Ler
Chr1	4050001	4100000	40	3.276125	3.69427528153618	0.584116209665706	0.984162869854005	Ler
Chr1	4100001	4150000	40	3.276125	3.69427528153618	0.584116209665706	0.984162869854005	Ler
Chr1	4150001	4200000	40	3.37575	3.65720794266575	0.578255348784113	0.974288051162799	Ler
Chr1	4200001	4250000	40	3.773375	4.11655139268171	0.65088392530062	1.09665813286076	Ler
Chr1	4250001	4300000	40	3.773375	4.11655139268171	0.65088392530062	1.09665813286076	Ler
Chr1	4300001	4350000	40	3.87225	4.16892886538202	0.659165530891433	1.11061160408855	Ler
Chr1	4350001	4400000	40	3.772625	4.21354150747995	0.666219408964802	1.12249650776595	Ler
Chr1	4400001	4450000	40	3.8715	4.16891075978809	0.659162668145673	1.11060678071944	Ler
Chr1	4450001	4500000	40	3.8715	4.16891075978809	0.659162668145673	1.11060678071944	Ler
Chr1	4500001	4550000	40	3.772625	4.21354150747995	0.666219408964802	1.12249650776595	Ler
Chr1	4550001	4600000	40	3.574125	4.19918473276323	0.663949403566864	1.11867183214482	Ler
Chr1	4600001	4650000	40	3.67375	4.15929723939526	0.657642637106982	1.10804571823812	Ler
Chr1	4650001	4700000	40	3.574875	4.10189238496337	0.648566132669223	1.09275294171884	Ler
Chr1	4700001	4750000	40	3.574875	4.10189238496337	0.648566132669223	1.09275294171884	Ler
Chr1	4750001	4800000	40	3.376375	4.07728117485735	0.644674758673825	1.08619646248471	Ler
Chr1	4800001	4850000	40	3.27675	4.01029661125663	0.63408356922129	1.06835163086681	Ler
Chr1	4850001	4900000	40	3.475125	4.42200956282525	0.699181102678661	1.1780328454739	Ler
Chr1	4900001	4950000	40	3.67275	4.6176931123113	0.73012138852877	1.23016336336138	Ler
Chr1	4950001	5000000	40	3.573125	4.65363129338193	0.735803713886108	1.23973737198943	Ler
Chr1	5000001	5050000	40	3.4735	4.60009562330934	0.727338981211473	1.225475354494	Ler
Chr1	5050001	5100000	40	3.374625	4.63187567748387	0.732363848979226	1.23394162918577	Ler
Chr1	5100001	5150000	40	3.27575	4.66128855162802	0.737014432720596	1.24177728203304	Ler
Chr1	5150001	5200000	40	3.47425	4.68720415134761	0.741112048822752	1.24868125346189	Ler
Chr1	5200001	5250000	40	3.374625	4.71831665271169	0.74603136722353	1.25696969065114	Ler
Chr1	5250001	5300000	40	3.374625	4.71831665271169	0.74603136722353	1.25696969065114	Ler
Chr1	5300001	5350000	40	3.176125	4.68824860518023	0.74127719147385	1.24895949820626	Ler
Chr1	5350001	5400000	40	2.9785	4.65025670645153	0.735270144842993	1.23883837478297	Ler
Chr1	5400001	5450000	40	2.9785	4.65025670645153	0.735270144842993	1.23883837478297	Ler
Chr1	5450001	5500000	40	3.176125	4.68824860518023	0.74127719147385	1.24895949820626	Ler
Chr1	5500001	5550000	40	3.0765	4.62569013561968	0.731385828936568	1.23229378754736	Ler
Chr1	5550001	5600000	40	3.275	4.66051623089777	0.736892318091007	1.24157153413165	Ler
Chr1	5600001	5650000	40	3.275	4.66051623089777	0.736892318091007	1.24157153413165	Ler
Chr1	5650001	5700000	40	3.373875	4.63111487484109	0.732243555519172	1.23373894972763	Ler
Chr1	5700001	5750000	40	3.373875	4.63111487484109	0.732243555519172	1.23373894972763	Ler
Chr1	5750001	5800000	40	3.27425	4.57286583962174	0.723033574379148	1.21822128163337	Ler
Chr1	5800001	5850000	40	3.174625	4.51160943872185	0.713348086973746	1.20190244486236	Ler
Chr1	5850001	5900000	40	3.174625	4.51160943872185	0.713348086973746	1.20190244486236	Ler
Chr1	5900001	5950000	40	3.2735	4.4835021224542	0.708903930057721	1.19441459543757	Ler
Chr1	5950001	6000000	40	3.2735	4.4835021224542	0.708903930057721	1.19441459543757	Ler
Chr1	6000001	6050000	40	3.471125	4.50965523832917	0.713039100761482	1.20138184168036	Ler
Chr1	6050001	6100000	40	3.372375	4.36138636325829	0.689595733194735	1.16188269489802	Ler
Chr1	6100001	6150000	40	3.6705	4.52929294872661	0.716144095405817	1.20661336990965	Ler
Chr1	6150001	6200000	40	3.769375	4.57922835111623	0.724039575777227	1.2199162683614	Ler
Chr1	6200001	6250000	40	3.37175	4.17076063744634	0.659455159485309	1.11109959210091	Ler
Chr1	6250001	6300000	40	3.471375	4.13560183625998	0.653896064907813	1.10173321194804	Ler
Chr1	6300001	6350000	40	3.3725	4.0728275631279	0.643970580829869	1.08501001075417	Ler
Chr1	6350001	6400000	40	3.3725	4.0728275631279	0.643970580829869	1.08501001075417	Ler
Chr1	6400001	6450000	40	3.472125	4.13569451078515	0.653910718036844	1.1017579006406	Ler
Chr1	6450001	6500000	40	3.472125	4.13569451078515	0.653910718036844	1.1017579006406	Ler
Chr1	6500001	6550000	40	3.670625	4.15527147243298	0.65700610746049	1.10697324527251	Ler
Chr1	6550001	6600000	40	3.670625	4.15527147243298	0.65700610746049	1.10697324527251	Ler
Chr1	6600001	6650000	40	3.670625	4.15527147243298	0.65700610746049	1.10697324527251	Ler
Chr1	6650001	6700000	40	3.571	4.1951211284123	0.663306891303929	1.1175892792176	Ler
Chr1	6700001	6750000	40	3.77025	4.21040757969813	0.665723891474151	1.12166162267358	Ler
Chr1	6750001	6800000	40	3.77025	4.21040757969813	0.665723891474151	1.12166162267358	Ler
Chr1	6800001	6850000	40	3.670625	4.25213493699764	0.672321565964455	1.13277788028344	Ler
Chr1	6850001	6900000	40	3.27375	3.80071429690087	0.600945695688609	1.01251845216518	Ler
Chr1	6900001	6950000	40	2.9765	3.56735594825334	0.564048501051515	0.950351286860206	Ler
Chr1	6950001	7000000	40	3.175	3.61803105541518	0.572060939016743	0.963851244252073	Ler
Chr1	7000001	7050000	40	3.175	3.61803105541518	0.572060939016743	0.963851244252073	Ler
Chr1	7050001	7100000	40	3.473125	3.83453448642258	0.606293137177968	1.02152822329541	Ler
Chr1	7100001	7150000	40	3.57275	3.79353345704814	0.599810305216232	1.01060546100485	Ler
Chr1	7150001	7200000	40	3.57275	3.79353345704814	0.599810305216232	1.01060546100485	Ler
Chr1	7200001	7250000	40	3.772	3.8103374572945	0.60246725094526	1.01508208276342	Ler
Chr1	7250001	7300000	40	3.9705	3.81561011016856	0.603300930564932	1.01648672881408	Ler
Chr1	7300001	7350000	40	3.9705	3.81561011016856	0.603300930564932	1.01648672881408	Ler
Chr1	7350001	7400000	40	4.169	3.81028402602409	0.602458802719621	1.01506784855822	Ler
Chr1	7400001	7450000	40	4.46625	3.93834303144525	0.622706709320956	1.04918304265754	Ler
Chr1	7450001	7500000	40	4.3675	3.89923595408652	0.616523337466657	1.03876483325194	Ler
Chr1	7500001	7550000	40	4.467125	3.93990854499806	0.622954238747693	1.04960009883054	Ler
Chr1	7550001	7600000	40	4.268625	3.9604148622853	0.626196572200181	1.05506302580093	Ler
Chr1	7600001	7650000	40	4.36825	3.89994354824364	0.616635217926433	1.03895333785523	Ler
Chr1	7650001	7700000	40	4.864625	4.96430378152429	0.784925347330184	1.32250119011717	Ler
Chr1	7700001	7750000	40	5.063875	4.9238272699166	0.778525448909256	1.31171816048627	Ler
Chr1	7750001	7800000	40	5.1635	4.94110028751512	0.781256552793032	1.31631972947485	Ler
Chr1	7800001	7850000	40	5.1635	4.94110028751512	0.781256552793032	1.31631972947485	Ler
Chr1	7850001	7900000	40	5.1635	4.94110028751512	0.781256552793032	1.31631972947485	Ler
Chr1	7900001	7950000	40	5.16425	4.94091442149253	0.781227164794479	1.31627021436721	Ler
Chr1	7950001	8000000	40	5.263875	4.87383628286584	0.770621179831237	1.2984004541614	Ler
Chr1	8000001	8050000	40	5.06625	4.92400591945946	0.778553695882175	1.3117657531082	Ler
Chr1	8050001	8100000	40	4.86775	4.96505712389996	0.785044461218435	1.32270188214413	Ler
Chr1	8100001	8150000	40	4.569625	4.8878577169244	0.772838163215583	1.30213579431093	Ler
Chr1	8150001	8200000	40	4.667625	4.99528225986973	0.789823474831073	1.33075392328639	Ler
Chr1	8200001	8250000	40	4.76725	4.93922862632182	0.780960617174082	1.31582111491285	Ler
Chr1	8250001	8300000	40	4.7665	4.93935272931741	0.780980239580608	1.31585417621744	Ler
Chr1	8300001	8350000	40	4.76575	4.93947671239654	0.780999843026676	1.31588720557602	Ler
Chr1	8350001	8400000	40	4.865375	4.88072863774011	0.771710956823479	1.30023659230385	Ler
Chr1	8400001	8450000	40	4.7665	4.85684729439022	0.767934984894972	1.29387455114122	Ler
Chr1	8450001	8500000	40	4.7665	4.85684729439022	0.767934984894972	1.29387455114122	Ler
Chr1	8500001	8550000	40	4.568	4.88598726343628	0.772542418551589	1.30163750148419	Ler
Chr1	8550001	8600000	40	4.568	4.88598726343628	0.772542418551589	1.30163750148419	Ler
Chr1	8600001	8650000	40	4.666875	4.91382517032171	0.776943978104071	1.3090535796709	Ler
Chr1	8650001	8700000	40	4.7665	4.85684729439022	0.767934984894972	1.29387455114122	Ler
Chr1	8700001	8750000	40	4.666125	4.83036011391782	0.763746993940536	1.28681830937214	Ler
Chr1	8750001	8800000	40	4.666125	4.83036011391782	0.763746993940536	1.28681830937214	Ler
Chr1	8800001	8850000	40	4.666125	4.83036011391782	0.763746993940536	1.28681830937214	Ler
Chr1	8850001	8900000	40	4.76575	4.77240190427183	0.754582996361193	1.27137811783529	Ler
Chr1	8900001	8950000	40	4.76575	4.77240190427183	0.754582996361193	1.27137811783529	Ler
Chr1	8950001	9000000	40	4.56725	4.802022537298	0.759266429666128	1.27926911809496	Ler
Chr1	9000001	9050000	40	4.56725	4.802022537298	0.759266429666128	1.27926911809496	Ler
Chr1	9050001	9100000	40	4.56725	4.802022537298	0.759266429666128	1.27926911809496	Ler
Chr1	9100001	9150000	40	4.56725	4.802022537298	0.759266429666128	1.27926911809496	Ler
Chr1	9150001	9200000	40	4.467625	4.77149602776202	0.754439764708699	1.27113679038736	Ler
Chr1	9200001	9250000	40	4.268375	4.78787148086785	0.757028951185285	1.27549924626723	Ler
Chr1	9250001	9300000	40	4.1695	4.75079815156602	0.751167143133322	1.26562283171223	Ler
Chr1	9300001	9350000	40	4.269125	4.70266030650028	0.743555881530321	1.2527988063925	Ler
Chr1	9350001	9400000	40	4.17025	4.66492613374889	0.737589584954488	1.24274634172312	Ler
Chr1	9400001	9450000	40	4.070625	4.53662223091428	0.717302956672173	1.20856590642685	Ler
Chr1	9450001	9500000	40	3.97175	4.58207845991538	0.724490217546457	1.22067554346718	Ler
Chr1	9500001	9550000	40	3.7725	4.57704150891807	0.723693805665748	1.21933368890274	Ler
Chr1	9550001	9600000	40	3.7725	4.57704150891807	0.723693805665748	1.21933368890274	Ler
Chr1	9600001	9650000	40	3.971	4.75519974505642	0.751863096171514	1.26679542567216	Ler
Chr1	9650001	9700000	40	3.37575	3.5441359205139	0.56037709230207	0.944165421596633	Ler
Chr1	9700001	9750000	40	3.1765	3.50302290703037	0.553876554098011	0.93321282649888	Ler
Chr1	9750001	9800000	40	3.077625	3.41995388848431	0.540742189017996	0.91108306153609	Ler
Chr1	9800001	9850000	40	3.178	3.50424592275991	0.55406992986399	0.933538640516121	Ler
Chr1	9850001	9900000	40	3.178	3.50424592275991	0.55406992986399	0.933538640516121	Ler
Chr1	9900001	9950000	40	3.078375	3.53720616021625	0.559281400993091	0.942319318569059	Ler
Chr1	9950001	10000000	40	2.97875	3.56700940421294	0.563993707627656	0.950258966783512	Ler
Chr1	10000001	10050000	40	2.97875	3.56700940421294	0.563993707627656	0.950258966783512	Ler
Chr1	10050001	10100000	40	2.97875	3.56700940421294	0.563993707627656	0.950258966783512	Ler
Chr1	10100001	10150000	40	3.077625	3.53701217303241	0.559250728926201	0.942267639966624	Ler
Chr1	10150001	10200000	40	2.88075	3.24254797524954	0.512691851207791	0.86382174520408	Ler
Chr1	10200001	10250000	40	2.781125	3.26886212608592	0.516852483774601	0.87083189150648	Ler
Chr1	10250001	10300000	40	3.1795	4.24179582192163	0.670686808332917	1.13002351782004	Ler
Chr1	10300001	10350000	40	3.279125	4.30677580151175	0.680961045223719	1.14733432395192	Ler
Chr1	10350001	10400000	40	3.1795	4.33602024193402	0.685584997255292	1.1551251056939	Ler
Chr1	10400001	10450000	40	3.1795	4.33602024193402	0.685584997255292	1.1551251056939	Ler
Chr1	10450001	10500000	40	3.378	4.36835602475054	0.690697733436529	1.16373942768954	Ler
Chr1	10500001	10550000	40	3.378	4.36835602475054	0.690697733436529	1.16373942768954	Ler
Chr1	10550001	10600000	40	3.378	4.36835602475054	0.690697733436529	1.16373942768954	Ler
Chr1	10600001	10650000	40	3.279125	4.30677580151175	0.680961045223719	1.14733432395192	Ler
Chr1	10650001	10700000	40	3.1795	4.33602024193402	0.685584997255292	1.1551251056939	Ler
Chr1	10700001	10750000	40	3.080625	4.36289294571495	0.689833944797029	1.16228405170043	Ler
Chr1	10750001	10800000	40	3.080625	4.36289294571495	0.689833944797029	1.16228405170043	Ler
Chr1	10800001	10850000	40	3.4775	4.77779036472204	0.755434986766412	1.27281361527298	Ler
Chr1	10850001	10900000	40	3.47675	4.77771101051539	0.755422439764666	1.27279247514188	Ler
Chr1	10900001	10950000	40	3.973125	5.39833339517974	0.853551454885891	1.43812761143766	Ler
Chr1	10950001	11000000	40	4.171625	5.39447109970132	0.852940772350472	1.43709868762647	Ler
Chr1	11000001	11050000	40	4.07275	5.43463936835763	0.859291933281445	1.44779960067305	Ler
Chr1	11050001	11100000	40	3.774625	5.31869277214685	0.840959166732951	1.41691117840335	Ler
Chr1	11100001	11150000	40	3.774625	5.31869277214685	0.840959166732951	1.41691117840335	Ler
Chr1	11150001	11200000	40	3.67575	5.35191177799926	0.846211552737954	1.42576079291281	Ler
Chr1	11200001	11250000	40	3.875	5.35991018390114	0.847476211752979	1.42789158542467	Ler
Chr1	11250001	11300000	40	3.87425	5.35989649608255	0.84747404751883	1.42788793896039	Ler
Chr1	11300001	11350000	40	4.1715	5.68597591019185	0.899031729852763	1.51475619525793	Ler
Chr1	11350001	11400000	40	4.271125	5.71744827065047	0.904007946972316	1.5231404996829	Ler
Chr1	11400001	11450000	40	4.173125	5.68707945049848	0.8992062148957	1.51505018076588	Ler
Chr1	11450001	11500000	40	4.272	5.64690428010941	0.892853962704959	1.50434742908287	Ler
Chr1	11500001	11550000	40	4.371625	5.60459740171017	0.886164657883291	1.4930767858073	Ler
Chr1	11550001	11600000	40	4.371625	5.60459740171017	0.886164657883291	1.4930767858073	Ler
Chr1	11600001	11650000	40	4.0735	5.50885408531877	0.871026310356543	1.46757056067566	Ler
Chr1	11650001	11700000	40	4.173125	5.46918848425267	0.864754628150119	1.45700355935478	Ler
Chr1	11700001	11750000	40	4.27275	5.42735780618988	0.858140617212736	1.44585977687166	Ler
Chr1	11750001	11800000	40	4.173125	5.46918848425267	0.864754628150119	1.45700355935478	Ler
Chr1	11800001	11850000	40	4.173125	5.46918848425267	0.864754628150119	1.45700355935478	Ler
Chr1	11850001	11900000	40	4.47125	5.56013820502462	0.879135041659903	1.48123276031733	Ler
Chr1	11900001	11950000	40	4.47125	5.56013820502462	0.879135041659903	1.48123276031733	Ler
Chr1	11950001	12000000	40	4.570125	5.51355840324791	0.871770128331225	1.46882380107628	Ler
Chr1	12000001	12050000	40	4.570125	5.51355840324791	0.871770128331225	1.46882380107628	Ler
Chr1	12050001	12100000	40	4.66975	5.46464873833015	0.864036831294438	1.4557941612902	Ler
Chr1	12100001	12150000	40	4.570875	5.51347462312758	0.871756881531081	1.46880148187228	Ler
Chr1	12150001	12200000	40	4.47125	5.56013820502462	0.879135041659903	1.48123276031733	Ler
Chr1	12200001	12250000	40	4.47125	5.56013820502462	0.879135041659903	1.48123276031733	Ler
Chr1	12250001	12300000	40	3.974	5.0078253123461	0.791806705562891	1.33409541940704	Ler
Chr1	12300001	12350000	40	3.7755	5.00395148985484	0.791194200446713	1.33306342477487	Ler
Chr1	12350001	12400000	40	3.874375	4.96637013236696	0.785252066085576	1.32305167041993	Ler
Chr1	12400001	12450000	40	3.77475	5.00392153267097	0.791189463800046	1.33305544411674	Ler
Chr1	12450001	12500000	40	3.675875	4.9583750553082	0.783987933406863	1.32092176471902	Ler
Chr1	12500001	12550000	40	3.973125	5.08708604912025	0.804338928424359	1.35521064992607	Ler
Chr1	12550001	12600000	40	4.172375	5.08355972436184	0.803781367524059	1.35427122943631	Ler
Chr1	12600001	12650000	40	4.27125	5.11816633205332	0.809253152643907	1.3634905040561	Ler
Chr1	12650001	12700000	40	4.4705	5.10273579211217	0.806813370056895	1.35937977507285	Ler
Chr1	12700001	12750000	40	4.570125	5.05186415041327	0.798769857252869	1.34582746045819	Ler
Chr1	12750001	12800000	40	4.66975	4.99843885243567	0.79032257593875	1.33159484632593	Ler
Chr1	12800001	12850000	40	4.272875	4.70771269621758	0.744354734486995	1.2541447738651	Ler
Chr1	12850001	12900000	40	4.174	4.7558470355596	0.751965441786407	1.26696786525251	Ler
Chr1	12900001	12950000	40	3.677625	4.0628970003258	0.64240042098477	1.08236448749406	Ler
Chr1	12950001	13000000	40	3.479125	4.04322524336571	0.639290043106213	1.07712388918735	Ler
Chr1	13000001	13050000	40	3.479125	4.04322524336571	0.639290043106213	1.07712388918735	Ler
Chr1	13050001	13100000	40	3.479125	4.04322524336571	0.639290043106213	1.07712388918735	Ler
Chr1	13100001	13150000	40	3.479125	4.04322524336571	0.639290043106213	1.07712388918735	Ler
Chr1	13150001	13200000	40	3.479125	4.04322524336571	0.639290043106213	1.07712388918735	Ler
Chr1	13200001	13250000	40	3.279875	4.01250441129241	0.634432653057852	1.06893979353842	Ler
Chr1	13250001	13300000	40	3.279875	4.01250441129241	0.634432653057852	1.06893979353842	Ler
Chr1	13300001	13350000	40	2.883	3.48523438493722	0.551063941796882	0.92847392600569	Ler
Chr1	13350001	13400000	40	2.68375	3.41404935711546	0.539808600635922	0.909510081697216	Ler
Chr1	13400001	13450000	40	2.584125	3.43319334183729	0.542835530396544	0.914610080346055	Ler
Chr1	13450001	13500000	40	2.48525	3.44961238067744	0.545431608382826	0.918984147559164	Ler
Chr1	13500001	13550000	40	2.385625	3.4627075865756	0.547502142236179	0.922472738537338	Ler
Chr1	13550001	13600000	40	2.385625	3.4627075865756	0.547502142236179	0.922472738537338	Ler
Chr1	13600001	13650000	40	2.4845	3.44928119602197	0.545379243490957	0.918895919255603	Ler
Chr1	13650001	13700000	40	2.384875	3.46235552091421	0.547446475767383	0.922378947488951	Ler
Chr1	13700001	13750000	40	2.28525	3.47245035592432	0.549042609329161	0.925068233218119	Ler
Chr1	13750001	13800000	40	2.28525	3.47245035592432	0.549042609329161	0.925068233218119	Ler
Chr1	13800001	13850000	40	2.086	3.36488849969573	0.532035586577266	0.896413523689074	Ler
Chr1	13850001	13900000	40	1.787875	2.97669083334291	0.470656146175414	0.792996831571436	Ler
Chr1	13900001	13950000	40	1.787875	2.97669083334291	0.470656146175414	0.792996831571436	Ler
Chr1	13950001	14000000	40	1.689	2.96853525134224	0.469366635437095	0.790824167009263	Ler
Chr1	14000001	14050000	40	1.689	2.96853525134224	0.469366635437095	0.790824167009263	Ler
Chr1	14050001	14100000	40	1.589375	2.95634892364439	0.467439807845174	0.787577703135809	Ler
Chr1	14100001	14150000	40	1.689	2.96853525134224	0.469366635437095	0.790824167009263	Ler
Chr1	14150001	14200000	40	1.689	2.96853525134224	0.469366635437095	0.790824167009263	Ler
Chr1	14200001	14250000	40	1.689	2.96853525134224	0.469366635437095	0.790824167009263	Ler
Chr1	14250001	14300000	40	1.689	2.96853525134224	0.469366635437095	0.790824167009263	Ler
Chr1	14300001	14350000	40	1.689	2.96853525134224	0.469366635437095	0.790824167009263	Ler
Chr1	14350001	14400000	40	1.590125	2.95696819080122	0.467537722579961	0.7877426772365	Ler
Chr1	14400001	14450000	40	1.590125	2.95696819080122	0.467537722579961	0.7877426772365	Ler
Chr1	14450001	14500000	40	1.589375	2.95634892364439	0.467439807845174	0.787577703135809	Ler
Chr1	14500001	14550000	40	1.292125	2.44817511510733	0.387090473734202	0.65219910904617	Ler
Chr1	14550001	14600000	40	1.092875	2.20277473256706	0.34828926635901	0.58682392004735	Ler
Chr1	14600001	14650000	40	0.894375	1.90795641362219	0.301674397168622	0.508283686646642	Ler
Chr1	14650001	14700000	40	0.695125	1.52852387628869	0.241680845351086	0.407202043726182	Ler
Chr1	14700001	14750000	40	0.5955	1.4356445885439	0.2269953405147	0.382458801977586	Ler
Chr1	14750001	14800000	40	0.495875	1.32868591699681	0.210083689634967	0.353964782143258	Ler
Chr1	14800001	14850000	40	0.495875	1.32868591699681	0.210083689634967	0.353964782143258	Ler
Chr1	14850001	14900000	40	0.495875	1.32868591699681	0.210083689634967	0.353964782143258	Ler
Chr1	14900001	14950000	40	0.495875	1.32868591699681	0.210083689634967	0.353964782143258	Ler
Chr1	14950001	15000000	40	0.495875	1.32868591699681	0.210083689634967	0.353964782143258	Ler
Chr1	15000001	15050000	40	0.495875	1.32868591699681	0.210083689634967	0.353964782143258	Ler
Chr1	15050001	15100000	40	0.695125	1.77503683150664	0.280657965912475	0.472873624476007	Ler
Chr1	15100001	15150000	40	0.5955	1.69571397866382	0.268115921638193	0.451741846102867	Ler
Chr1	15150001	15200000	40	0.5955	1.69571397866382	0.268115921638193	0.451741846102867	Ler
Chr1	15200001	15250000	40	0.695125	1.77503683150664	0.280657965912475	0.472873624476007	Ler
Chr1	15250001	15300000	40	0.695125	1.77503683150664	0.280657965912475	0.472873624476007	Ler
Chr1	15300001	15350000	40	0.695125	1.77503683150664	0.280657965912475	0.472873624476007	Ler
Chr1	15350001	15400000	40	0.89275	2.1050388113847	0.332835860351461	0.560786860719529	Ler
Chr1	15400001	15450000	40	0.991625	2.15433771948954	0.340630702139993	0.573920195726701	Ler
Chr1	15450001	15500000	40	0.991625	2.15433771948954	0.340630702139993	0.573920195726701	Ler
Chr1	15500001	15550000	40	0.991625	2.15433771948954	0.340630702139993	0.573920195726701	Ler
Chr1	15550001	15600000	40	1.09125	2.19898366675759	0.347689846223134	0.58581397197296	Ler
Chr1	15600001	15650000	40	0.992375	2.15540078595071	0.340798787706064	0.574203398915293	Ler
Chr1	15650001	15700000	40	0.992375	2.15540078595071	0.340798787706064	0.574203398915293	Ler
Chr1	15700001	15750000	40	1.191625	2.41416104966465	0.381712377770159	0.643137688954178	Ler
Chr1	15750001	15800000	40	1.2905	2.44490044891979	0.386572703547735	0.651326730940228	Ler
Chr1	15800001	15850000	40	1.2905	2.44490044891979	0.386572703547735	0.651326730940228	Ler
Chr1	15850001	15900000	40	1.58775	2.95380544426408	0.467037648444001	0.786900114765811	Ler
Chr1	15900001	15950000	40	1.686625	2.96546606089723	0.468881353818142	0.790006528082465	Ler
Chr1	15950001	16000000	40	1.686625	2.96546606089723	0.468881353818142	0.790006528082465	Ler
Chr1	16000001	16050000	40	1.686625	2.96546606089723	0.468881353818142	0.790006528082465	Ler
Chr1	16050001	16100000	40	1.78625	2.97427598386651	0.47027432494782	0.792353510484123	Ler
Chr1	16100001	16150000	40	1.686625	2.96546606089723	0.468881353818142	0.790006528082465	Ler
Chr1	16150001	16200000	40	1.686625	2.96546606089723	0.468881353818142	0.790006528082465	Ler
Chr1	16200001	16250000	40	1.885125	3.11180331251338	0.492019304899951	0.828991086227577	Ler
Chr1	16250001	16300000	40	1.984	3.11320228406997	0.492240501724981	0.829363775255073	Ler
Chr1	16300001	16350000	40	2.181625	3.23264149104341	0.511125498522999	0.861182636533649	Ler
Chr1	16350001	16400000	40	2.37925	3.33583564089673	0.52744192626006	0.888673779703022	Ler
Chr1	16400001	16450000	40	2.776125	3.93589081688452	0.62231898015479	1.04852976743151	Ler
Chr1	16450001	16500000	40	2.87575	4.01611202947992	0.635003067577892	1.0699008707723	Ler
Chr1	16500001	16550000	40	2.87575	4.01611202947992	0.635003067577892	1.0699008707723	Ler
Chr1	16550001	16600000	40	3.173875	4.23387112788806	0.669433804187615	1.12791236230822	Ler
Chr1	16600001	16650000	40	3.57	4.65008478003772	0.735242960890114	1.23879257321705	Ler
Chr1	16650001	16700000	40	3.86725	4.79383002891778	0.757971080354552	1.27708661626596	Ler
Chr1	16700001	16750000	40	3.86725	4.79383002891778	0.757971080354552	1.27708661626596	Ler
Chr1	16750001	16800000	40	3.86725	4.79383002891778	0.757971080354552	1.27708661626596	Ler
Chr1	16800001	16850000	40	3.86725	4.79383002891778	0.757971080354552	1.27708661626596	Ler
Chr1	16850001	16900000	40	4.06575	4.79397866853399	0.75799458234144	1.27712621417898	Ler
Chr1	16900001	16950000	40	4.26425	4.78569028190908	0.756684073348299	1.27491817017966	Ler
Chr1	16950001	17000000	40	4.26425	4.78569028190908	0.756684073348299	1.27491817017966	Ler
Chr1	17000001	17050000	40	4.46275	4.76892087857975	0.754032597872165	1.2704507651141	Ler
Chr1	17050001	17100000	40	4.2635	4.78509694995962	0.756590259329857	1.27476010527392	Ler
Chr1	17100001	17150000	40	4.2635	4.78509694995962	0.756590259329857	1.27476010527392	Ler
Chr1	17150001	17200000	40	4.561625	4.88313415899498	0.772091303129746	1.30087742833291	Ler
Chr1	17200001	17250000	40	4.760125	5.01859535556999	0.793509598917189	1.33696458205462	Ler
Chr1	17250001	17300000	40	4.760125	5.01859535556999	0.793509598917189	1.33696458205462	Ler
Chr1	17300001	17350000	40	4.760125	5.01859535556999	0.793509598917189	1.33696458205462	Ler
Chr1	17350001	17400000	40	4.5625	5.04714186700166	0.798023198685994	1.34456943401445	Ler
Chr1	17400001	17450000	40	4.662125	5.07410076503393	0.802285774735505	1.35175134235467	Ler
Chr1	17450001	17500000	40	4.861375	5.04272018924819	0.79732407004698	1.3433914895637	Ler
Chr1	17500001	17550000	40	4.961	4.98322856420182	0.787917618204418	1.32754279287059	Ler
Chr1	17550001	17600000	40	5.059	5.00205216860399	0.79089389138866	1.33255744151413	Ler
Chr1	17600001	17650000	40	5.059	5.00205216860399	0.79089389138866	1.33255744151413	Ler
Chr1	17650001	17700000	40	5.158625	4.93798334050995	0.780763720198913	1.31548936809785	Ler
Chr1	17700001	17750000	40	5.157875	4.93754764826084	0.780694831205609	1.31537329874687	Ler
Chr1	17750001	17800000	40	5.357125	5.04735204600215	0.798056430903887	1.34462542615161	Ler
Chr1	17800001	17850000	40	5.456	4.97797935527443	0.787087645398186	1.32614439233767	Ler
Chr1	17850001	17900000	40	5.15875	4.93877421078634	0.780888767769267	1.31570005763817	Ler
Chr1	17900001	17950000	40	5.059875	5.00266794045296	0.790991253466748	1.3327214844573	Ler
Chr1	17950001	18000000	40	5.059875	5.00266794045296	0.790991253466748	1.3327214844573	Ler
Chr1	18000001	18050000	40	5.059875	5.00266794045296	0.790991253466748	1.3327214844573	Ler
Chr1	18050001	18100000	40	5.059875	5.00266794045296	0.790991253466748	1.3327214844573	Ler
Chr1	18100001	18150000	40	5.258375	4.95403867715459	0.783302291818803	1.31976654426489	Ler
Chr1	18150001	18200000	40	5.258375	4.95403867715459	0.783302291818803	1.31976654426489	Ler
Chr1	18200001	18250000	40	5.15875	4.93877421078634	0.780888767769267	1.31570005763817	Ler
Chr1	18250001	18300000	40	5.059875	5.00266794045296	0.790991253466748	1.3327214844573	Ler
Chr1	18300001	18350000	40	4.86225	5.04336616195867	0.797426207300552	1.34356357808124	Ler
Chr1	18350001	18400000	40	4.7635	5.02088167760532	0.793871098172002	1.33757366315558	Ler
Chr1	18400001	18450000	40	4.366625	4.73959310537172	0.749395469770254	1.262637783339	Ler
Chr1	18450001	18500000	40	4.168125	4.75234971403486	0.751412466700001	1.2660361712865	Ler
Chr1	18500001	18550000	40	4.168125	4.75234971403486	0.751412466700001	1.2660361712865	Ler
Chr1	18550001	18600000	40	3.87	4.62561790744123	0.731374408658811	1.23227454580549	Ler
Chr1	18600001	18650000	40	3.771125	4.39984272555456	0.695676217963777	1.17212755241332	Ler
Chr1	18650001	18700000	40	3.473875	4.2358572358421	0.669747835428303	1.12844146573309	Ler
Chr1	18700001	18750000	40	3.473875	4.2358572358421	0.669747835428303	1.12844146573309	Ler
Chr1	18750001	18800000	40	3.5735	4.19875869935206	0.663882041769933	1.11855833592901	Ler
Chr1	18800001	18850000	40	3.5735	4.19875869935206	0.663882041769933	1.11855833592901	Ler
Chr1	18850001	18900000	40	3.474625	4.13944555117637	0.654503809598421	1.1027571858576	Ler
Chr1	18900001	18950000	40	3.57425	4.29471239447789	0.679053653095285	1.14412060640737	Ler
Chr1	18950001	19000000	40	3.57425	4.29471239447789	0.679053653095285	1.14412060640737	Ler
Chr1	19000001	19050000	40	3.37575	4.2711825885963	0.675333264120912	1.13785221558136	Ler
Chr1	19050001	19100000	40	3.474625	4.23667086094428	0.669876480852522	1.12865821720788	Ler
Chr1	19100001	19150000	40	3.474625	4.23667086094428	0.669876480852522	1.12865821720788	Ler
Chr1	19150001	19200000	40	3.1765	4.04187967189169	0.63907728957559	1.07676542605655	Ler
Chr1	19200001	19250000	40	2.878375	3.81338270781757	0.602948747330195	1.01589334404359	Ler
Chr1	19250001	19300000	40	2.7795	3.83595837655555	0.606518273975868	1.02190755068517	Ler
Chr1	19300001	19350000	40	2.7795	3.83595837655555	0.606518273975868	1.02190755068517	Ler
Chr1	19350001	19400000	40	2.7795	3.83595837655555	0.606518273975868	1.02190755068517	Ler
Chr1	19400001	19450000	40	2.581	3.76688424604167	0.595596694984889	1.00350605395347	Ler
Chr1	19450001	19500000	40	2.779375	4.23750292148753	0.670008041175913	1.12887987992377	Ler
Chr1	19500001	19550000	40	2.778625	4.23728671462329	0.669973855869076	1.12882228195075	Ler
Chr1	19550001	19600000	40	2.581	4.17596345401044	0.660277797014839	1.1124856336086	Ler
Chr1	19600001	19650000	40	2.7795	4.23837592868076	0.670146075733129	1.12911245091516	Ler
Chr1	19650001	19700000	40	2.77875	4.23815978904004	0.670111901055262	1.12905487085063	Ler
Chr1	19700001	19750000	40	2.58025	4.17570751720361	0.660237329852508	1.11241745149354	Ler
Chr1	19750001	19800000	40	2.282125	3.90858028646838	0.618000806143674	1.04125418346896	Ler
Chr1	19800001	19850000	40	2.18325	3.91519566757328	0.619046789737751	1.04301653520434	Ler
Chr1	19850001	19900000	40	2.18325	3.91519566757328	0.619046789737751	1.04301653520434	Ler
Chr1	19900001	19950000	40	2.18325	3.91519566757328	0.619046789737751	1.04301653520434	Ler
Chr1	19950001	20000000	40	2.282875	3.90891238193124	0.618053315046837	1.04134265441357	Ler
Chr1	20000001	20050000	40	2.282875	3.90891238193124	0.618053315046837	1.04134265441357	Ler
Chr1	20050001	20100000	40	2.18325	3.91519566757328	0.619046789737751	1.04301653520434	Ler
Chr1	20100001	20150000	40	1.98475	3.81586380817818	0.603341043742345	1.01655431450876	Ler
Chr1	20150001	20200000	40	1.98475	3.81586380817818	0.603341043742345	1.01655431450876	Ler
Chr1	20200001	20250000	40	1.885875	3.81474246996825	0.603163744603808	1.01625558760114	Ler
Chr1	20250001	20300000	40	1.885875	3.81474246996825	0.603163744603808	1.01625558760114	Ler
Chr1	20300001	20350000	40	1.885875	3.81474246996825	0.603163744603808	1.01625558760114	Ler
Chr1	20350001	20400000	40	1.885875	3.81474246996825	0.603163744603808	1.01625558760114	Ler
Chr1	20400001	20450000	40	1.885875	3.81474246996825	0.603163744603808	1.01625558760114	Ler
Chr1	20450001	20500000	40	1.885875	3.81474246996825	0.603163744603808	1.01625558760114	Ler
Chr1	20500001	20550000	40	1.885875	3.81474246996825	0.603163744603808	1.01625558760114	Ler
Chr1	20550001	20600000	40	1.98475	3.81586380817818	0.603341043742345	1.01655431450876	Ler
Chr1	20600001	20650000	40	1.6875	3.47209683192396	0.548986712276727	0.924974053665096	Ler
Chr1	20650001	20700000	40	1.6875	3.47209683192396	0.548986712276727	0.924974053665096	Ler
Chr1	20700001	20750000	40	1.6875	3.47209683192396	0.548986712276727	0.924974053665096	Ler
Chr1	20750001	20800000	40	1.68675	3.47159103220293	0.54890673831881	0.924839307533017	Ler
Chr1	20800001	20850000	40	1.68675	3.47159103220293	0.54890673831881	0.924839307533017	Ler
Chr1	20850001	20900000	40	1.686	3.47108499256947	0.548826726427409	0.924704497487753	Ler
Chr1	20900001	20950000	40	1.586375	3.21760860145846	0.508748589977886	0.857177842459405	Ler
Chr1	20950001	21000000	40	1.586375	3.21760860145846	0.508748589977886	0.857177842459405	Ler
Chr1	21000001	21050000	40	1.784875	3.35904089781669	0.531110999537882	0.894855709988559	Ler
Chr1	21050001	21100000	40	1.686	3.35172500554871	0.529954255403721	0.892906740574727	Ler
Chr1	21100001	21150000	40	1.984125	3.70919766144468	0.586475645096765	0.988138223913081	Ler
Chr1	21150001	21200000	40	1.984125	3.70919766144468	0.586475645096765	0.988138223913081	Ler
Chr1	21200001	21250000	40	1.984125	3.70919766144468	0.586475645096765	0.988138223913081	Ler
Chr1	21250001	21300000	40	1.984125	3.70919766144468	0.586475645096765	0.988138223913081	Ler
Chr1	21300001	21350000	40	1.984125	3.70919766144468	0.586475645096765	0.988138223913081	Ler
Chr1	21350001	21400000	40	2.182625	3.81134389574946	0.602626382837382	1.01535020012953	Ler
Chr1	21400001	21450000	40	2.182625	3.81134389574946	0.602626382837382	1.01535020012953	Ler
Chr1	21450001	21500000	40	1.785	3.10773806770067	0.491376533257234	0.827908096277822	Ler
Chr1	21500001	21550000	40	1.686125	3.09983322287109	0.49012666754665	0.825802228636579	Ler
Chr1	21550001	21600000	40	1.686125	3.09983322287109	0.49012666754665	0.825802228636579	Ler
Chr1	21600001	21650000	40	1.5865	2.95430806684851	0.467117120052513	0.787034014501875	Ler
Chr1	21650001	21700000	40	1.487625	2.93915062462453	0.464720518006005	0.78299603933707	Ler
Chr1	21700001	21750000	40	1.487625	2.93915062462453	0.464720518006005	0.78299603933707	Ler
Chr1	21750001	21800000	40	1.686125	3.09983322287109	0.49012666754665	0.825802228636579	Ler
Chr1	21800001	21850000	40	1.78575	3.10827876146499	0.491462024447829	0.828052138257982	Ler
Chr1	21850001	21900000	40	1.78575	3.10827876146499	0.491462024447829	0.828052138257982	Ler
Chr1	21900001	21950000	40	1.884625	3.11291836597189	0.492195610332039	0.829288138863924	Ler
Chr1	21950001	22000000	40	1.785	3.10773806770067	0.491376533257234	0.827908096277822	Ler
Chr1	22000001	22050000	40	1.884625	3.11291836597189	0.492195610332039	0.829288138863924	Ler
Chr1	22050001	22100000	40	1.884625	3.11291836597189	0.492195610332039	0.829288138863924	Ler
Chr1	22100001	22150000	40	1.884625	3.11291836597189	0.492195610332039	0.829288138863924	Ler
Chr1	22150001	22200000	40	1.884625	3.11291836597189	0.492195610332039	0.829288138863924	Ler
Chr1	22200001	22250000	40	1.884625	3.11291836597189	0.492195610332039	0.829288138863924	Ler
Chr1	22250001	22300000	40	1.98425	3.11482364607595	0.492496861567509	0.829795709575953	Ler
Chr1	22300001	22350000	40	1.98425	3.11482364607595	0.492496861567509	0.829795709575953	Ler
Chr1	22350001	22400000	40	1.98425	3.11482364607595	0.492496861567509	0.829795709575953	Ler
Chr1	22400001	22450000	40	1.98425	3.11482364607595	0.492496861567509	0.829795709575953	Ler
Chr1	22450001	22500000	40	2.083875	3.11345992045538	0.492281237614284	0.829432410141519	Ler
Chr1	22500001	22550000	40	2.083875	3.11345992045538	0.492281237614284	0.829432410141519	Ler
Chr1	22550001	22600000	40	2.1835	3.23620448784985	0.511688857783211	0.862131826535765	Ler
Chr1	22600001	22650000	40	2.283125	3.22859215319412	0.510485241992035	0.860103884233114	Ler
Chr1	22650001	22700000	40	2.283125	3.22859215319412	0.510485241992035	0.860103884233114	Ler
Chr1	22700001	22750000	40	2.38275	3.21779984357842	0.508778828012068	0.857228789770927	Ler
Chr1	22750001	22800000	40	2.283875	3.22899394658015	0.510548771104468	0.860210922854156	Ler
Chr1	22800001	22850000	40	2.68075	3.85583765717147	0.609661464225465	1.02720343373952	Ler
Chr1	22850001	22900000	40	2.780375	3.94016422075761	0.622994664634828	1.04966821140205	Ler
Chr1	22900001	22950000	40	2.6815	3.85609477620519	0.609702118314282	1.02727193080237	Ler
Chr1	22950001	23000000	40	2.88	3.91838042157792	0.61955034355985	1.04386496051163	Ler
Chr1	23000001	23050000	40	2.6815	3.85609477620519	0.609702118314282	1.02727193080237	Ler
Chr1	23050001	23100000	40	3.078375	4.35738930122567	0.688963742196131	1.16081786898733	Ler
Chr1	23100001	23150000	40	2.78025	4.13907365302047	0.654445007336908	1.10265811139008	Ler
Chr1	23150001	23200000	40	2.879125	4.11814152250247	0.651135346901068	1.09708174686042	Ler
Chr1	23200001	23250000	40	2.879125	4.11814152250247	0.651135346901068	1.09708174686042	Ler
Chr1	23250001	23300000	40	3.077625	4.16687640305461	0.658841008103118	1.11006482371609	Ler
Chr1	23300001	23350000	40	3.077625	4.16687640305461	0.658841008103118	1.11006482371609	Ler
Chr1	23350001	23400000	40	2.97875	4.09484067972219	0.647451160171709	1.09087435229638	Ler
Chr1	23400001	23450000	40	3.078375	4.06890544525624	0.643350439543564	1.08396515012893	Ler
Chr1	23450001	23500000	40	3.078375	4.06890544525624	0.643350439543564	1.08396515012893	Ler
Chr1	23500001	23550000	40	3.078375	4.06890544525624	0.643350439543564	1.08396515012893	Ler
Chr1	23550001	23600000	40	3.3765	4.26949498604899	0.675066430729181	1.13740263463799	Ler
Chr1	23600001	23650000	40	3.476875	4.33020839308735	0.684666063266687	1.153576816678	Ler
Chr1	23650001	23700000	40	3.675375	4.34868745118305	0.687587858896536	1.15849967744546	Ler
Chr1	23700001	23750000	40	3.77425	4.30774787223779	0.681114743100772	1.14759328568122	Ler
Chr1	23750001	23800000	40	3.675375	4.25474356506796	0.672734026277978	1.13347282440439	Ler
Chr1	23800001	23850000	40	3.775	4.30849429347691	0.681232762661248	1.14779213390254	Ler
Chr1	23850001	23900000	40	3.874625	4.26481811730793	0.674326952852211	1.13615670676003	Ler
Chr1	23900001	23950000	40	3.97425	4.3130157142401	0.681947662054832	1.14899665010532	Ler
Chr1	23950001	24000000	40	3.97425	4.3130157142401	0.681947662054832	1.14899665010532	Ler
Chr1	24000001	24050000	40	3.874625	4.35854486237181	0.689146452456002	1.16112571295866	Ler
Chr1	24050001	24100000	40	3.97425	4.3130157142401	0.681947662054832	1.14899665010532	Ler
Chr1	24100001	24150000	40	4.073875	4.26461446351671	0.674294752360492	1.13610245295262	Ler
Chr1	24150001	24200000	40	4.073875	4.26461446351671	0.674294752360492	1.13610245295262	Ler
Chr1	24200001	24250000	40	4.273125	4.25557201667444	0.672865015978364	1.13369352569177	Ler
Chr1	24250001	24300000	40	4.272375	4.25562674095524	0.672873668646896	1.13370810435772	Ler
Chr1	24300001	24350000	40	4.272375	4.25562674095524	0.672873668646896	1.13370810435772	Ler
Chr1	24350001	24400000	40	4.1735	4.30880258814322	0.681281508328051	1.14787426426383	Ler
Chr1	24400001	24450000	40	4.272375	4.25562674095524	0.672873668646896	1.13370810435772	Ler
Chr1	24450001	24500000	40	4.37125	4.29454584775405	0.679027319746075	1.14407623800241	Ler
Chr1	24500001	24550000	40	4.56975	4.27075294358363	0.675265331279642	1.13773775722716	Ler
Chr1	24550001	24600000	40	4.56975	4.27075294358363	0.675265331279642	1.13773775722716	Ler
Chr1	24600001	24650000	40	4.470125	4.33080076202827	0.684759725020109	1.1537346250362	Ler
Chr1	24650001	24700000	40	4.56975	4.27075294358363	0.675265331279642	1.13773775722716	Ler
Chr1	24700001	24750000	40	4.470125	4.33080076202827	0.684759725020109	1.1537346250362	Ler
Chr1	24750001	24800000	40	4.569	4.27086089922311	0.675282400564994	1.13776651684139	Ler
Chr1	24800001	24850000	40	4.27175	3.85756325869995	0.60993430578366	1.02766313769309	Ler
Chr1	24850001	24900000	40	4.07325	3.86823579180815	0.611621781434933	1.03050632343642	Ler
Chr1	24900001	24950000	40	3.973625	3.92151609017645	0.620046136297792	1.04470030936132	Ler
Chr1	24950001	25000000	40	4.07325	4.07257392780486	0.643930477564075	1.08494244175934	Ler
Chr1	25000001	25050000	40	4.172875	4.01876334587248	0.635422277507804	1.07060718715399	Ler
Chr1	25050001	25100000	40	3.776	3.5950131414474	0.568421487260543	0.957719222531382	Ler
Chr1	25100001	25150000	40	3.776	3.5950131414474	0.568421487260543	0.957719222531382	Ler
Chr1	25150001	25200000	40	3.776	3.5950131414474	0.568421487260543	0.957719222531382	Ler
Chr1	25200001	25250000	40	3.776	3.5950131414474	0.568421487260543	0.957719222531382	Ler
Chr1	25250001	25300000	40	3.676375	3.53131340197223	0.5583496741055	0.940749475115927	Ler
Chr1	25300001	25350000	40	3.676375	3.53131340197223	0.5583496741055	0.940749475115927	Ler
Chr1	25350001	25400000	40	3.57675	3.57828306307469	0.565776229605998	0.953262293718725	Ler
Chr1	25400001	25450000	40	3.477125	3.62183458390981	0.572662329676161	0.964864512412555	Ler
Chr1	25450001	25500000	40	3.576	3.57819844370936	0.565762850109569	0.953239750938049	Ler
Chr1	25500001	25550000	40	3.675625	3.5312493589743	0.558339548018417	0.940732413923721	Ler
Chr1	25550001	25600000	40	3.476375	3.26895654713416	0.516867413053176	0.870857045476535	Ler
Chr1	25600001	25650000	40	3.277125	3.23070800518146	0.510819787565624	0.860667551747133	Ler
Chr1	25650001	25700000	40	3.078625	3.1803989000535	0.502865219603164	0.847265098083223	Ler
Chr1	25700001	25750000	40	2.97975	3.21375807451937	0.508139768211918	0.856152053812369	Ler
Chr1	25750001	25800000	40	2.979	3.21352095419914	0.508102276197345	0.856088884449752	Ler
Chr1	25800001	25850000	40	2.77975	3.14242392764338	0.496860849258262	0.837148483867556	Ler
Chr1	25850001	25900000	40	2.680125	3.16631175220942	0.500637845957022	0.843512251640083	Ler
Chr1	25900001	25950000	40	2.481625	3.07569616624453	0.48631026379903	0.819372064907808	Ler
Chr1	25950001	26000000	40	2.481625	3.07569616624453	0.48631026379903	0.819372064907808	Ler
Chr1	26000001	26050000	40	2.481625	3.07569616624453	0.48631026379903	0.819372064907808	Ler
Chr1	26050001	26100000	40	2.480875	3.07532380773731	0.486251388749582	0.819272867801705	Ler
Chr1	26100001	26150000	40	2.38125	3.08986095239385	0.488549913139083	0.82314559436222	Ler
Chr1	26150001	26200000	40	2.38125	3.08986095239385	0.488549913139083	0.82314559436222	Ler
Chr1	26200001	26250000	40	2.182	2.97506987636102	0.470399850372818	0.792565005149843	Ler
Chr1	26250001	26300000	40	2.580375	4.08019676302504	0.645135753640271	1.08697318143491	Ler
Chr1	26300001	26350000	40	2.779625	4.14504312982108	0.655388864493381	1.10424839283147	Ler
Chr1	26350001	26400000	40	2.87925	4.124360175709	0.652118602306635	1.09873840943155	Ler
Chr1	26400001	26450000	40	2.780375	4.14526396231985	0.655423781177256	1.10430722308346	Ler
Chr1	26450001	26500000	40	2.581875	4.08147153068219	0.645337312104477	1.08731278227682	Ler
Chr1	26500001	26550000	40	2.483	3.9953376353586	0.631718347456222	1.06436652755752	Ler
Chr1	26550001	26600000	40	2.2845	3.9136727455134	0.618805994617343	1.04261082549653	Ler
Chr1	26600001	26650000	40	2.383375	3.90442588896702	0.617343938223173	1.04014744305146	Ler
Chr1	26650001	26700000	40	2.382625	3.90411321351909	0.61729449989398	1.04006414564054	Ler
Chr1	26700001	26750000	40	2.48225	3.89258202324528	0.615471258624079	1.03699221178401	Ler
Chr1	26750001	26800000	40	2.383375	3.90442588896702	0.617343938223173	1.04014744305146	Ler
Chr1	26800001	26850000	40	2.382625	3.90411321351909	0.61729449989398	1.04006414564054	Ler
Chr1	26850001	26900000	40	2.4815	3.8922879370128	0.615424759507923	1.03691386658001	Ler
Chr1	26900001	26950000	40	2.4815	3.8922879370128	0.615424759507923	1.03691386658001	Ler
Chr1	26950001	27000000	40	2.283	3.58898257134747	0.567467970405289	0.956112665703832	Ler
Chr1	27000001	27050000	40	2.183375	3.59582849258372	0.568550405594722	0.957936433825374	Ler
Chr1	27050001	27100000	40	2.183375	3.59582849258372	0.568550405594722	0.957936433825374	Ler
Chr1	27100001	27150000	40	2.183375	3.59582849258372	0.568550405594722	0.957936433825374	Ler
Chr1	27150001	27200000	40	2.0845	3.60023767021724	0.569247557791232	0.95911104821732	Ler
Chr1	27200001	27250000	40	2.184125	3.5962105924153	0.56861082088279	0.95803822604121	Ler
Chr1	27250001	27300000	40	2.08525	3.60064042558528	0.569311239006375	0.959218343112435	Ler
Chr1	27300001	27350000	40	2.08525	3.60064042558528	0.569311239006375	0.959218343112435	Ler
Chr1	27350001	27400000	40	2.184875	3.59659249124458	0.568671204389604	0.958139964709603	Ler
Chr1	27400001	27450000	40	2.184875	3.59659249124458	0.568671204389604	0.958139964709603	Ler
Chr1	27450001	27500000	40	2.086	3.60104297569753	0.569374887767728	0.959325583326966	Ler
Chr1	27500001	27550000	40	1.986375	3.60228239391539	0.569570856994826	0.959655767002324	Ler
Chr1	27550001	27600000	40	1.8875	3.60114031085454	0.569390277807356	0.959351513621858	Ler
Chr1	27600001	27650000	40	1.8875	3.60114031085454	0.569390277807356	0.959351513621858	Ler
Chr1	27650001	27700000	40	2.01975	3.62708824908723	0.573493007077389	0.966264100100053	Ler
Chr1	27700001	27750000	40	2.283625	3.85327333167396	0.609256008763757	1.02652029191913	Ler
Chr1	27750001	27800000	40	2.317	3.8738476864012	0.612509099880073	1.03200134420967	Ler
Chr1	27800001	27850000	40	2.448625	3.88253931370127	0.613883366822149	1.03431681239097	Ler
Chr1	27850001	27900000	40	2.448625	3.88253931370127	0.613883366822149	1.03431681239097	Ler
Chr1	27900001	27950000	40	2.71175	4.06471062930684	0.642687180905299	1.08284764215006	Ler
Chr1	27950001	28000000	40	2.71175	4.06471062930684	0.642687180905299	1.08284764215006	Ler
Chr1	28000001	28050000	40	2.71175	4.06471062930684	0.642687180905299	1.08284764215006	Ler
Chr1	28050001	28100000	40	2.745125	4.0806302126868	0.64520428804938	1.0870886533558	Ler
Chr1	28100001	28150000	40	2.745125	4.0806302126868	0.64520428804938	1.0870886533558	Ler
Chr1	28150001	28200000	40	3.545125	6.1438361322444	0.971425787436588	1.63673114184064	Ler
Chr1	28200001	28250000	40	3.545125	6.1438361322444	0.971425787436588	1.63673114184064	Ler
Chr1	28250001	28300000	40	3.047875	5.56464306311481	0.879847322264945	1.48243286418845	Ler
Chr1	28300001	28350000	40	3.048625	5.56532545498211	0.879955217892817	1.48261465484759	Ler
Chr1	28350001	28400000	40	2.949	5.58377080567034	0.882871683913586	1.4875285358893	Ler
Chr1	28400001	28450000	40	2.949	5.58377080567034	0.882871683913586	1.4875285358893	Ler
Chr1	28450001	28500000	40	2.949	5.58377080567034	0.882871683913586	1.4875285358893	Ler
Chr1	28500001	28550000	40	2.849375	5.60033803781705	0.885491193319004	1.49194208211757	Ler
Chr1	28550001	28600000	40	2.849375	5.60033803781705	0.885491193319004	1.49194208211757	Ler
Chr1	28600001	28650000	40	2.7505	5.61521088947987	0.887842797646821	1.49590424174562	Ler
Chr1	28650001	28700000	40	2.651625	5.62826320019249	0.889906549175825	1.49938140535423	Ler
Chr1	28700001	28750000	40	3.7815	9.26457771603273	1.4648583571152	2.46810340273419	Ler
Chr1	28750001	28800000	40	3.7815	9.26457771603273	1.4648583571152	2.46810340273419	Ler
Chr1	28800001	28850000	40	3.682625	9.28376332757551	1.46789186865412	2.47321449085754	Ler
Chr1	28850001	28900000	40	3.58375	9.30183148150171	1.47074869463019	2.47802788587167	Ler
Chr1	28900001	28950000	40	3.993625	9.49899272578346	1.50192262454235	2.53055206482663	Ler
Chr1	28950001	29000000	40	4.6945	10.4817695707039	1.65731328762348	2.79236592719823	Ler
Chr1	29000001	29050000	40	4.6945	10.4817695707039	1.65731328762348	2.79236592719823	Ler
Chr1	29050001	29100000	40	4.6945	10.4817695707039	1.65731328762348	2.79236592719823	Ler
Chr1	29100001	29150000	40	4.6945	10.4817695707039	1.65731328762348	2.79236592719823	Ler
Chr1	29150001	29200000	40	5.104375	10.613218305702	1.67809715753057	2.82738415253758	Ler
Chr1	29200001	29250000	40	5.00475	10.6426576923441	1.68275193326594	2.83522686837125	Ler
Chr1	29250001	29300000	40	5.00475	10.6426576923441	1.68275193326594	2.83522686837125	Ler
Chr1	29300001	29350000	40	5.00475	10.6426576923441	1.68275193326594	2.83522686837125	Ler
Chr1	29350001	29400000	40	4.905125	10.6710619642804	1.68724304299583	2.84279382742401	Ler
Chr1	29400001	29450000	40	4.905125	10.6710619642804	1.68724304299583	2.84279382742401	Ler
Chr1	29450001	29500000	40	4.905125	10.6710619642804	1.68724304299583	2.84279382742401	Ler
Chr1	29450001	29500000	40	4.905125	10.6710619642804	1.68724304299583	2.84279382742401	Ler
Chr1	29500001	29550000	40	4.905125	10.6710619642804	1.68724304299583	2.84279382742401	Ler
Chr1	29550001	29600000	40	4.905125	10.6710619642804	1.68724304299583	2.84279382742401	Ler
Chr1	29600001	29650000	40	4.905125	10.6710619642804	1.68724304299583	2.84279382742401	Ler
Chr1	29650001	29700000	40	4.905125	10.6710619642804	1.68724304299583	2.84279382742401	Ler
Chr1	29700001	29750000	40	4.905125	10.6710619642804	1.68724304299583	2.84279382742401	Ler
Chr1	29750001	29800000	40	4.905125	10.6710619642804	1.68724304299583	2.84279382742401	Ler
Chr1	29800001	29850000	40	4.905125	10.6710619642804	1.68724304299583	2.84279382742401	Ler
Chr1	29850001	29900000	40	4.905125	10.6710619642804	1.68724304299583	2.84279382742401	Ler
Chr1	29900001	29950000	40	4.905125	10.6710619642804	1.68724304299583	2.84279382742401	Ler
Chr1	29950001	30000000	40	4.905125	10.6710619642804	1.68724304299583	2.84279382742401	Ler
Chr1	30000001	30050000	40	4.905125	10.6710619642804	1.68724304299583	2.84279382742401	Ler
Chr1	30050001	30100000	40	4.905125	10.6710619642804	1.68724304299583	2.84279382742401	Ler
Chr1	30100001	30150000	40	4.905125	10.6710619642804	1.68724304299583	2.84279382742401	Ler
Chr1	30150001	30200000	40	4.905125	10.6710619642804	1.68724304299583	2.84279382742401	Ler
Chr1	30200001	30250000	40	4.905125	10.6710619642804	1.68724304299583	2.84279382742401	Ler
Chr1	30250001	30300000	40	4.905125	10.6710619642804	1.68724304299583	2.84279382742401	Ler
Chr1	30300001	30350000	40	4.905125	10.6710619642804	1.68724304299583	2.84279382742401	Ler
Chr1	30350001	30400000	40	4.905125	10.6710619642804	1.68724304299583	2.84279382742401	Ler
Chr1	30400001	30427671	40	4.905125	10.6710619642804	1.68724304299583	2.84279382742401	Ler
Chr1	1	50000	40	4.23275	4.70258602478602	0.743544136560043	1.25277901758427	Hybrid
Chr1	50001	100000	40	4.23275	4.70258602478602	0.743544136560043	1.25277901758427	Hybrid
Chr1	100001	150000	40	4.23275	4.70258602478602	0.743544136560043	1.25277901758427	Hybrid
Chr1	150001	200000	40	4.23275	4.70258602478602	0.743544136560043	1.25277901758427	Hybrid
Chr1	200001	250000	40	4.23275	4.70258602478602	0.743544136560043	1.25277901758427	Hybrid
Chr1	250001	300000	40	4.23275	4.70258602478602	0.743544136560043	1.25277901758427	Hybrid
Chr1	300001	350000	40	4.23275	4.70258602478602	0.743544136560043	1.25277901758427	Hybrid
Chr1	350001	400000	40	4.23275	4.70258602478602	0.743544136560043	1.25277901758427	Hybrid
Chr1	400001	450000	40	4.23275	4.70258602478602	0.743544136560043	1.25277901758427	Hybrid
Chr1	450001	500000	40	4.23275	4.70258602478602	0.743544136560043	1.25277901758427	Hybrid
Chr1	500001	550000	40	4.23275	4.70258602478602	0.743544136560043	1.25277901758427	Hybrid
Chr1	550001	600000	40	4.23275	4.70258602478602	0.743544136560043	1.25277901758427	Hybrid
Chr1	600001	650000	40	4.23275	4.70258602478602	0.743544136560043	1.25277901758427	Hybrid
Chr1	650001	700000	40	4.23275	4.70258602478602	0.743544136560043	1.25277901758427	Hybrid
Chr1	700001	750000	40	4.23275	4.70258602478602	0.743544136560043	1.25277901758427	Hybrid
Chr1	750001	800000	40	4.23275	4.70258602478602	0.743544136560043	1.25277901758427	Hybrid
Chr1	800001	850000	40	4.23275	4.70258602478602	0.743544136560043	1.25277901758427	Hybrid
Chr1	850001	900000	40	4.23275	4.70258602478602	0.743544136560043	1.25277901758427	Hybrid
Chr1	900001	950000	40	4.23275	4.70258602478602	0.743544136560043	1.25277901758427	Hybrid
Chr1	950001	1000000	40	4.23275	4.70258602478602	0.743544136560043	1.25277901758427	Hybrid
Chr1	1000001	1050000	40	4.23275	4.70258602478602	0.743544136560043	1.25277901758427	Hybrid
Chr1	1050001	1100000	40	4.2645	4.67749574134027	0.739577014418654	1.24609491218345	Hybrid
Chr1	1100001	1150000	40	4.29625	4.6520479016759	0.735553357675145	1.23931555303801	Hybrid
Chr1	1150001	1200000	40	3.96325	4.31455074614097	0.682190371909221	1.14940558590077	Hybrid
Chr1	1200001	1250000	40	3.408375	2.83138440983948	0.447681183329221	0.754286888249646	Hybrid
Chr1	1250001	1300000	40	3.297375	2.7482539882577	0.434537109576799	0.732140765386253	Hybrid
Chr1	1300001	1350000	40	3.218	2.74143790644103	0.433459392413862	0.73032494655018	Hybrid
Chr1	1350001	1400000	40	3.233875	2.7279020039123	0.43131917830502	0.726718953043057	Hybrid
Chr1	1400001	1450000	40	3.2815	2.72063699177704	0.430170479026212	0.724783538205865	Hybrid
Chr1	1450001	1500000	40	3.24975	2.72936804698403	0.43155098006775	0.727109510066249	Hybrid
Chr1	1500001	1550000	40	3.1705	2.66365923361464	0.42116150443804	0.709604541050124	Hybrid
Chr1	1550001	1600000	40	3.218125	2.66903028762921	0.422010742644131	0.711035401375975	Hybrid
Chr1	1600001	1650000	40	2.98025	2.2533533273654	0.356286444379684	0.60029816633828	Hybrid
Chr1	1650001	1700000	40	2.8375	2.0859235180315	0.329813467094543	0.555694505512919	Hybrid
Chr1	1700001	1750000	40	2.86925	2.11054755017234	0.333706868431654	0.562254400564655	Hybrid
Chr1	1750001	1800000	40	2.79	2.10957007407573	0.333552315890472	0.56199399883302	Hybrid
Chr1	1800001	1850000	40	2.805875	2.11488554806407	0.334392766122798	0.563410052520503	Hybrid
Chr1	1850001	1900000	40	2.86925	2.16350011703495	0.342079404393565	0.576361078112512	Hybrid
Chr1	1900001	1950000	40	2.9485	2.13746261025928	0.337962513093405	0.569424630382083	Hybrid
Chr1	1950001	2000000	40	2.98025	2.10167514079505	0.332304017333371	0.559890771649693	Hybrid
Chr1	2000001	2050000	40	2.86925	2.10545005542697	0.332900883743849	0.560896417015693	Hybrid
Chr1	2050001	2100000	40	2.91675	2.06000048232506	0.325714675259631	0.548788553121204	Hybrid
Chr1	2100001	2150000	40	2.8375	2.08576770592435	0.329788831037261	0.555652996832908	Hybrid
Chr1	2150001	2200000	40	2.742375	2.09754251431502	0.33165059171359	0.558789831079035	Hybrid
Chr1	2200001	2250000	40	2.59975	2.03980986733367	0.322522258723014	0.543409729920518	Hybrid
Chr1	2250001	2300000	40	2.552125	2.00243277921043	0.316612422184301	0.53345239336306	Hybrid
Chr1	2300001	2350000	40	2.5205	2.02288091085145	0.31984555567833	0.53889981955232	Hybrid
Chr1	2350001	2400000	40	2.5205	2.02288091085145	0.31984555567833	0.53889981955232	Hybrid
Chr1	2400001	2450000	40	2.568	1.98411441202366	0.313716034018027	0.528572340998886	Hybrid
Chr1	2450001	2500000	40	2.44125	1.897000922509	0.299942181928451	0.505365120283029	Hybrid
Chr1	2500001	2550000	40	2.457125	1.90045942067053	0.300489018502149	0.506286471621694	Hybrid
Chr1	2550001	2600000	40	2.346125	1.91130861584413	0.302204426878562	0.509176720518688	Hybrid
Chr1	2600001	2650000	40	2.219375	1.50599323537657	0.238118438229802	0.401199832594124	Hybrid
Chr1	2650001	2700000	40	2.28275	1.49087306636078	0.235727729594971	0.397171787092038	Hybrid
Chr1	2700001	2750000	40	2.266875	1.50524497005364	0.238000127094073	0.401000493104913	Hybrid
Chr1	2750001	2800000	40	2.298625	1.51069222862083	0.238861414297882	0.40245165448726	Hybrid
Chr1	2800001	2850000	40	2.3145	1.50973201901224	0.238709591828165	0.402195852585117	Hybrid
Chr1	2850001	2900000	40	2.298625	1.49694174881956	0.236687272543275	0.398788497133848	Hybrid
Chr1	2900001	2950000	40	2.33025	1.55555619123919	0.245955029634615	0.414403510491109	Hybrid
Chr1	2950001	3000000	40	2.361875	1.53290142502581	0.242372996579969	0.40836823211219	Hybrid
Chr1	3000001	3050000	40	2.314375	1.576400959139	0.249250876827663	0.419956601431639	Hybrid
Chr1	3050001	3100000	40	2.441125	1.69000739169223	0.267213631013388	0.45022159907658	Hybrid
Chr1	3100001	3150000	40	2.552	1.75542010458743	0.277556289047363	0.467647686290392	Hybrid
Chr1	3150001	3200000	40	2.567875	1.75224101473455	0.277053630806291	0.466800769925287	Hybrid
Chr1	3200001	3250000	40	2.6155	1.75949650432104	0.278200824437939	0.468733647935035	Hybrid
Chr1	3250001	3300000	40	2.75825	2.01824166617304	0.319112026688	0.53766391480546	Hybrid
Chr1	3300001	3350000	40	2.901	2.15339005244027	0.340480862823034	0.573667735189303	Hybrid
Chr1	3350001	3400000	40	2.932625	2.13805716610029	0.338056520626094	0.569583021335163	Hybrid
Chr1	3400001	3450000	40	2.964375	2.16065433687611	0.341629447042462	0.575602956165807	Hybrid
Chr1	3450001	3500000	40	2.93275	2.18574488564613	0.345596611135302	0.582287132249579	Hybrid
Chr1	3500001	3550000	40	2.8535	2.21063490125952	0.349532068152075	0.588917885869703	Hybrid
Chr1	3550001	3600000	40	2.916875	2.29211851606034	0.362415758889796	0.610625295869511	Hybrid
Chr1	3600001	3650000	40	2.916875	2.29211851606034	0.362415758889796	0.610625295869511	Hybrid
Chr1	3650001	3700000	40	2.916875	2.29211851606034	0.362415758889796	0.610625295869511	Hybrid
Chr1	3700001	3750000	40	2.805875	2.29243513106221	0.36246582011716	0.610709642786058	Hybrid
Chr1	3750001	3800000	40	2.8375	2.27939235042576	0.360403575425504	0.607235018010207	Hybrid
Chr1	3800001	3850000	40	2.86925	2.30194776779166	0.363969900048102	0.613243829642769	Hybrid
Chr1	3850001	3900000	40	2.774125	2.25999542985129	0.357336652995068	0.602067636706948	Hybrid
Chr1	3900001	3950000	40	2.774125	2.25999542985129	0.357336652995068	0.602067636706948	Hybrid
Chr1	3950001	4000000	40	2.853375	2.26147852348403	0.357571150688205	0.602462736036213	Hybrid
Chr1	4000001	4050000	40	2.885	2.23838798451715	0.353920215911396	0.596311366859776	Hybrid
Chr1	4050001	4100000	40	2.86925	2.24769356144334	0.355391556812829	0.598790392540157	Hybrid
Chr1	4100001	4150000	40	2.853375	2.26604574475179	0.35829329177741	0.603679453591779	Hybrid
Chr1	4150001	4200000	40	2.964375	2.26333744594808	0.357865072137208	0.602957956973375	Hybrid
Chr1	4200001	4250000	40	2.98025	2.24876032800753	0.355560227416556	0.59907458144414	Hybrid
Chr1	4250001	4300000	40	2.9485	2.2549694977754	0.356541983358813	0.600728717606841	Hybrid
Chr1	4300001	4350000	40	2.932625	2.27383049328209	0.35952416859578	0.605753327320943	Hybrid
Chr1	4350001	4400000	40	2.980125	2.230428694996	0.352661741739217	0.594190995035756	Hybrid
Chr1	4400001	4450000	40	3.011875	2.22368794143815	0.351595935019784	0.59239524380963	Hybrid
Chr1	4450001	4500000	40	3.07525	2.20884583796548	0.349249192407708	0.588441275565483	Hybrid
Chr1	4500001	4550000	40	3.059375	2.21042871682836	0.34949946753105	0.588862957894385	Hybrid
Chr1	4550001	4600000	40	3.106875	2.16290364174217	0.341985093368905	0.576202175813358	Hybrid
Chr1	4600001	4650000	40	2.995875	2.17321541508996	0.343615527893626	0.57894925438164	Hybrid
Chr1	4650001	4700000	40	3.01175	2.17683625698939	0.344188033266105	0.579913854440777	Hybrid
Chr1	4700001	4750000	40	3.01175	2.17683625698939	0.344188033266105	0.579913854440777	Hybrid
Chr1	4750001	4800000	40	2.96425	2.19395689542305	0.346895043888435	0.584474829292547	Hybrid
Chr1	4800001	4850000	40	2.91675	2.22385278693279	0.351621999381037	0.592439159003469	Hybrid
Chr1	4850001	4900000	40	2.900875	2.22426504355357	0.351687182876145	0.592548985052722	Hybrid
Chr1	4900001	4950000	40	2.80575	2.18223319807239	0.345041364577105	0.581351611137257	Hybrid
Chr1	4950001	5000000	40	2.75825	2.22275601334735	0.351448584250662	0.592146976164572	Hybrid
Chr1	5000001	5050000	40	2.79	2.19119303647053	0.346458039417363	0.583738531331162	Hybrid
Chr1	5050001	5100000	40	2.679	2.11798470975813	0.334882786612317	0.564235675852422	Hybrid
Chr1	5100001	5150000	40	2.536375	2.10100830112836	0.332198580724326	0.559713124130195	Hybrid
Chr1	5150001	5200000	40	2.488875	2.12240897467223	0.335582324317344	0.56541430952832	Hybrid
Chr1	5200001	5250000	40	2.44125	2.11347348985212	0.334169500115873	0.56303387717991	Hybrid
Chr1	5250001	5300000	40	2.2985	1.84295268940486	0.291396405922612	0.490966554895074	Hybrid
Chr1	5300001	5350000	40	2.21925	1.66860357323583	0.26382939016604	0.444519575867005	Hybrid
Chr1	5350001	5400000	40	2.203375	1.66854319519477	0.263819843559519	0.444503491027181	Hybrid
Chr1	5400001	5450000	40	2.10825	1.6079962646659	0.254246533269359	0.428373658686868	Hybrid
Chr1	5450001	5500000	40	2.139875	1.59062416691833	0.251499763438488	0.423745694533767	Hybrid
Chr1	5500001	5550000	40	2.250875	1.63715508698662	0.25885694789044	0.436141631582701	Hybrid
Chr1	5550001	5600000	40	2.15575	1.45616529686532	0.230239949389483	0.387925562750392	Hybrid
Chr1	5600001	5650000	40	2.124125	1.46144461701077	0.231074683197324	0.389331984976474	Hybrid
Chr1	5650001	5700000	40	2.203375	1.5664725960676	0.247681064790527	0.417311664184505	Hybrid
Chr1	5700001	5750000	40	2.314375	1.60921392957986	0.254439062997108	0.428698047235342	Hybrid
Chr1	5750001	5800000	40	2.2985	1.61011354910939	0.254581305334153	0.428937707810283	Hybrid
Chr1	5800001	5850000	40	2.282625	1.58497067331115	0.250605867611695	0.422239591693801	Hybrid
Chr1	5850001	5900000	40	2.266875	1.59198500810329	0.251714931322401	0.424108225548363	Hybrid
Chr1	5900001	5950000	40	2.362	1.78787540436644	0.282687922519625	0.476293847861547	Hybrid
Chr1	5950001	6000000	40	2.346125	1.77169717542538	0.280129919921554	0.471983932922785	Hybrid
Chr1	6000001	6050000	40	2.362	1.77044170933523	0.279931413303056	0.471649474059781	Hybrid
Chr1	6050001	6100000	40	2.425375	1.77571379201544	0.280765002767165	0.47305396820958	Hybrid
Chr1	6100001	6150000	40	2.48875	1.73162246062872	0.273793551154599	0.461307942825354	Hybrid
Chr1	6150001	6200000	40	2.472875	1.7100813024232	0.270387594986227	0.455569332011625	Hybrid
Chr1	6200001	6250000	40	2.457	1.72442141913432	0.272654966522216	0.459389569904289	Hybrid
Chr1	6250001	6300000	40	2.472875	1.72208352022805	0.272285312248064	0.458766748614135	Hybrid
Chr1	6300001	6350000	40	2.520375	1.67775887891235	0.265276971096684	0.44695856896371	Hybrid
Chr1	6350001	6400000	40	2.520375	1.67775887891235	0.265276971096684	0.44695856896371	Hybrid
Chr1	6400001	6450000	40	2.53625	1.68704177064394	0.266744725153912	0.449431551259524	Hybrid
Chr1	6450001	6500000	40	2.488625	1.6771667912026	0.265183353809813	0.4468008355261	Hybrid
Chr1	6500001	6550000	40	2.58375	1.78434529758835	0.282129763629506	0.475353419833623	Hybrid
Chr1	6550001	6600000	40	2.58375	1.78434529758835	0.282129763629506	0.475353419833623	Hybrid
Chr1	6600001	6650000	40	2.63125	1.75620611999202	0.277680568995088	0.467857082482441	Hybrid
Chr1	6650001	6700000	40	2.567875	1.75850165223051	0.278043524510886	0.468468617201298	Hybrid
Chr1	6700001	6750000	40	2.7105	1.82770726489606	0.288985892655413	0.486905141060617	Hybrid
Chr1	6750001	6800000	40	2.869	1.96902429306158	0.311330076713874	0.524552300895653	Hybrid
Chr1	6800001	6850000	40	3.043375	2.07225424991289	0.327652166034426	0.552052983126201	Hybrid
Chr1	6850001	6900000	40	3.1385	2.13471075324035	0.337527406294659	0.568691529761588	Hybrid
Chr1	6900001	6950000	40	3.186125	2.12760985660508	0.336404655954814	0.56679983564609	Hybrid
Chr1	6950001	7000000	40	3.297125	2.07222285193387	0.327647201578044	0.552044618637148	Hybrid
Chr1	7000001	7050000	40	3.344625	2.04617760824597	0.323529086964649	0.545106109776685	Hybrid
Chr1	7050001	7100000	40	3.424	2.05027896788555	0.324177568862878	0.546198720793891	Hybrid
Chr1	7100001	7150000	40	3.5825	2.02368349101209	0.319972454743954	0.539113628630959	Hybrid
Chr1	7150001	7200000	40	3.756875	2.0633134565237	0.326238502474485	0.549671136563587	Hybrid
Chr1	7200001	7250000	40	3.88375	2.10187759469407	0.332336028105475	0.559944705803237	Hybrid
Chr1	7250001	7300000	40	3.867875	2.10978972323833	0.333587045472469	0.562052513841715	Hybrid
Chr1	7300001	7350000	40	3.82025	2.11802882174525	0.334889761329889	0.564247427380539	Hybrid
Chr1	7350001	7400000	40	3.899625	2.10366480813841	0.332618611362924	0.560420823303526	Hybrid
Chr1	7400001	7450000	40	4.089875	2.20158581758229	0.348101282394201	0.586507190541763	Hybrid
Chr1	7450001	7500000	40	4.1375	2.17342397954743	0.343648504829855	0.579004816401082	Hybrid
Chr1	7500001	7550000	40	4.185	2.21480652624963	0.350191659977717	0.590029215727211	Hybrid
Chr1	7550001	7600000	40	4.200875	2.20961444818217	0.349370720353587	0.588646034978089	Hybrid
Chr1	7600001	7650000	40	4.248375	2.16496502828982	0.342311027200335	0.576751333617259	Hybrid
Chr1	7650001	7700000	40	4.185	2.15832526481018	0.341261188414312	0.574982486364882	Hybrid
Chr1	7700001	7750000	40	4.105625	2.18299640799239	0.345162038661108	0.581554931899229	Hybrid
Chr1	7750001	7800000	40	4.074	2.22453631008168	0.351730073880234	0.592621251038457	Hybrid
Chr1	7800001	7850000	40	3.963	2.3147497511084	0.365994071340521	0.616654305495447	Hybrid
Chr1	7850001	7900000	40	3.97875	2.29803922831439	0.363351905694459	0.612202586330957	Hybrid
Chr1	7900001	7950000	40	3.86775	2.22418897636062	0.351675155596898	0.592528720589138	Hybrid
Chr1	7950001	8000000	40	3.931125	2.25821051444813	0.357054433089834	0.601592131409766	Hybrid
Chr1	8000001	8050000	40	4.042125	2.29662095359404	0.363127656771251	0.611824754899174	Hybrid
Chr1	8050001	8100000	40	4.010375	2.30872991710339	0.365042252010921	0.615050608786641	Hybrid
Chr1	8100001	8150000	40	4.042125	2.29662095359404	0.363127656771251	0.611824754899174	Hybrid
Chr1	8150001	8200000	40	4.07375	2.3109055140511	0.365386244092186	0.61563019248643	Hybrid
Chr1	8200001	8250000	40	4.18475	2.2472532949792	0.355321944572625	0.598673104608471	Hybrid
Chr1	8250001	8300000	40	4.264	2.24347492599979	0.354724531981851	0.597666538996879	Hybrid
Chr1	8300001	8350000	40	4.264	2.24347492599979	0.354724531981851	0.597666538996879	Hybrid
Chr1	8350001	8400000	40	4.279875	2.228514938278	0.352359150233402	0.593681166135567	Hybrid
Chr1	8400001	8450000	40	4.23225	2.2590697399026	0.357190288562819	0.601821030916347	Hybrid
Chr1	8450001	8500000	40	4.248125	2.24444404843125	0.354877763692601	0.597924715294178	Hybrid
Chr1	8500001	8550000	40	4.23225	2.23147701746784	0.352827496075886	0.594470270393926	Hybrid
Chr1	8550001	8600000	40	4.2165	2.25050256495561	0.355835699265539	0.599538717109223	Hybrid
Chr1	8600001	8650000	40	4.169	2.30626326693425	0.364652240374657	0.614393487883521	Hybrid
Chr1	8650001	8700000	40	4.18475	2.28803687828895	0.361770395292728	0.609537938800352	Hybrid
Chr1	8700001	8750000	40	4.042125	2.32771123624881	0.368043462085627	0.620107272976541	Hybrid
Chr1	8750001	8800000	40	3.883625	2.29414751149249	0.362736571236179	0.611165824610669	Hybrid
Chr1	8800001	8850000	40	3.740875	2.23317179500943	0.353095463933822	0.59492176277118	Hybrid
Chr1	8850001	8900000	40	3.804375	2.3424130631324	0.370368025021509	0.624023871236062	Hybrid
Chr1	8900001	8950000	40	3.772625	2.3509956939997	0.371725058114365	0.626310302533553	Hybrid
Chr1	8950001	9000000	40	3.80425	2.36864522297192	0.374515693673433	0.631012174960788	Hybrid
Chr1	9000001	9050000	40	3.867625	2.38509608135767	0.377116802771624	0.635394718969189	Hybrid
Chr1	9050001	9100000	40	3.835875	2.37705104081528	0.375844770172508	0.633251502888933	Hybrid
Chr1	9100001	9150000	40	3.724875	2.36072905066232	0.373264036930998	0.628903289654539	Hybrid
Chr1	9150001	9200000	40	3.598	2.28162301657035	0.36075627471132	0.607829272262324	Hybrid
Chr1	9200001	9250000	40	3.5505	2.22867955617279	0.35238517860796	0.593725020696319	Hybrid
Chr1	9250001	9300000	40	3.503	2.2707286755464	0.359033728149206	0.604926996413828	Hybrid
Chr1	9300001	9350000	40	3.677375	2.45483771135743	0.388143922698223	0.653974038997641	Hybrid
Chr1	9350001	9400000	40	3.58225	2.47294616933128	0.391007121303764	0.658798171096635	Hybrid
Chr1	9400001	9450000	40	3.423625	2.32338805094121	0.367359906469678	0.618955567124922	Hybrid
Chr1	9450001	9500000	40	3.391875	2.32671791715834	0.367886404547166	0.619842650637311	Hybrid
Chr1	9500001	9550000	40	3.29675	2.25308635898086	0.356244232971765	0.600227045387224	Hybrid
Chr1	9550001	9600000	40	3.249125	2.2621829392516	0.357682528600469	0.602650393909695	Hybrid
Chr1	9600001	9650000	40	3.29675	2.28045332594089	0.360571330383978	0.607517664166283	Hybrid
Chr1	9650001	9700000	40	3.40775	2.38000995203694	0.376312615115241	0.634039763193762	Hybrid
Chr1	9700001	9750000	40	3.502875	2.39419995938368	0.378556252276753	0.637820011629339	Hybrid
Chr1	9750001	9800000	40	3.5345	2.36350478565094	0.37370291916825	0.629642751417446	Hybrid
Chr1	9800001	9850000	40	3.5345	2.36350478565094	0.37370291916825	0.629642751417446	Hybrid
Chr1	9850001	9900000	40	3.502875	2.39419995938368	0.378556252276753	0.637820011629339	Hybrid
Chr1	9900001	9950000	40	3.5505	2.40632494555281	0.380473380921377	0.641050133987787	Hybrid
Chr1	9950001	10000000	40	3.47125	2.36392675002572	0.373769637594039	0.629755163633217	Hybrid
Chr1	10000001	10050000	40	3.47125	2.36392675002572	0.373769637594039	0.629755163633217	Hybrid
Chr1	10050001	10100000	40	3.58225	2.42235685983925	0.383008249141264	0.64532107038829	Hybrid
Chr1	10100001	10150000	40	3.5505	2.42767953995538	0.383849838762437	0.646739043803695	Hybrid
Chr1	10150001	10200000	40	3.629875	2.54881156003926	0.403002492814553	0.679008874130847	Hybrid
Chr1	10200001	10250000	40	3.725	2.67214813231333	0.422503717173756	0.711866001896577	Hybrid
Chr1	10250001	10300000	40	3.772625	2.72479944863038	0.430828621242148	0.725892425652043	Hybrid
Chr1	10300001	10350000	40	3.82025	2.70782506867857	0.428144736116307	0.721370414373984	Hybrid
Chr1	10350001	10400000	40	3.788625	2.73051253465775	0.431731939457897	0.727414404040747	Hybrid
Chr1	10400001	10450000	40	3.820375	2.71533026453741	0.429331411776288	0.723369814671025	Hybrid
Chr1	10450001	10500000	40	3.883875	2.71419971855048	0.429152656760374	0.72306863479183	Hybrid
Chr1	10500001	10550000	40	3.915625	2.74332083700459	0.433757109876702	0.730826563296618	Hybrid
Chr1	10550001	10600000	40	3.94725	2.71922569814201	0.429947333909512	0.724407566550206	Hybrid
Chr1	10600001	10650000	40	4.074	2.67873587675902	0.42354533102833	0.713620991166578	Hybrid
Chr1	10650001	10700000	40	4.169125	2.66708976311019	0.421703918777357	0.710518441476099	Hybrid
Chr1	10700001	10750000	40	4.280125	2.60797138166125	0.412356481929292	0.694769177679029	Hybrid
Chr1	10750001	10800000	40	4.31175	2.57803183475799	0.407622623912904	0.686793218077503	Hybrid
Chr1	10800001	10850000	40	4.359375	2.54977731242333	0.403155191674023	0.679266152640281	Hybrid
Chr1	10850001	10900000	40	4.327625	2.49945327034554	0.395198261972425	0.665859719740855	Hybrid
Chr1	10900001	10950000	40	4.406875	2.49139974237015	0.393924887392319	0.663714242590214	Hybrid
Chr1	10950001	11000000	40	4.53375	2.68119537778323	0.423934212285531	0.714276207522137	Hybrid
Chr1	11000001	11050000	40	4.470375	2.68276010460238	0.424181617318754	0.7146930541076	Hybrid
Chr1	11050001	11100000	40	4.4545	2.68867062757597	0.425116153056719	0.716267630122847	Hybrid
Chr1	11100001	11150000	40	4.502125	2.65896979459898	0.420420039026143	0.708355264424011	Hybrid
Chr1	11150001	11200000	40	4.48625	2.67287460496114	0.422618582584999	0.712059535770326	Hybrid
Chr1	11200001	11250000	40	4.406875	2.70192777511226	0.427212292131297	0.719799362701251	Hybrid
Chr1	11250001	11300000	40	4.517875	2.63332997910367	0.416366028238561	0.701524762504864	Hybrid
Chr1	11300001	11350000	40	4.327625	2.53653710731676	0.401061731432796	0.675738933561546	Hybrid
Chr1	11350001	11400000	40	4.35925	2.50512923818313	0.396095711287058	0.667371809764075	Hybrid
Chr1	11400001	11450000	40	4.35925	2.50512923818313	0.396095711287058	0.667371809764075	Hybrid
Chr1	11450001	11500000	40	4.391	2.4894145640682	0.393611003142534	0.663185386826654	Hybrid
Chr1	11500001	11550000	40	4.502	2.53219520655548	0.400375216643793	0.674582241872869	Hybrid
Chr1	11550001	11600000	40	4.613	2.51244844315006	0.397252979204914	0.669321661688026	Hybrid
Chr1	11600001	11650000	40	4.5495	2.53249061556972	0.40042192491011	0.674660939468765	Hybrid
Chr1	11650001	11700000	40	4.501875	2.49103332680565	0.393866952004621	0.663616628696815	Hybrid
Chr1	11700001	11750000	40	4.6605	2.75739025631865	0.435981680396121	0.734574686821279	Hybrid
Chr1	11750001	11800000	40	4.835	2.7987664407277	0.442523829577109	0.745597391218848	Hybrid
Chr1	11800001	11850000	40	4.850875	2.77231433622635	0.438341384620656	0.738550493763795	Hybrid
Chr1	11850001	11900000	40	4.8825	2.72987930605751	0.431631817225081	0.727245710581545	Hybrid
Chr1	11900001	11950000	40	4.819	2.75471535129615	0.435558740776335	0.733862086377916	Hybrid
Chr1	11950001	12000000	40	4.803125	2.76626743045478	0.437385284868926	0.736939585078231	Hybrid
Chr1	12000001	12050000	40	4.73975	2.7441842816755	0.433893632466382	0.731056586811521	Hybrid
Chr1	12050001	12100000	40	5.00925	3.41635030742998	0.54017241282476	0.910123059803164	Hybrid
Chr1	12100001	12150000	40	5.247125	3.56756540692561	0.564081619375519	0.950407087100392	Hybrid
Chr1	12150001	12200000	40	5.16775	3.51966361846974	0.556507681599713	0.937645947768547	Hybrid
Chr1	12200001	12250000	40	5.040875	3.4735839925364	0.549221853015817	0.92537023644649	Hybrid
Chr1	12250001	12300000	40	4.914	3.47002091178211	0.548658480482283	0.924421024080483	Hybrid
Chr1	12300001	12350000	40	4.977375	3.47239553524726	0.549033941419042	0.925053628872002	Hybrid
Chr1	12350001	12400000	40	5.04075	3.42581780429216	0.541669355516009	0.912645221302276	Hybrid
Chr1	12400001	12450000	40	4.9615	3.50593310305216	0.554336696491332	0.933988108969831	Hybrid
Chr1	12450001	12500000	40	4.945625	3.50684352693928	0.554480647147308	0.934230647848839	Hybrid
Chr1	12500001	12550000	40	4.898125	3.49148500613663	0.552052251785937	0.930139104918786	Hybrid
Chr1	12550001	12600000	40	4.850625	3.53708506445705	0.559262254072388	0.942287058398709	Hybrid
Chr1	12600001	12650000	40	4.723875	3.59603333594186	0.568582794173485	0.95799100453596	Hybrid
Chr1	12650001	12700000	40	4.58125	3.66852687370243	0.580045028921827	0.977303438702654	Hybrid
Chr1	12700001	12750000	40	4.47025	3.72001429381042	0.588185904841187	0.991019798008122	Hybrid
Chr1	12750001	12800000	40	4.406875	3.77501582396072	0.596882410344656	1.00567232377674	Hybrid
Chr1	12800001	12850000	40	4.31175	3.83798617566757	0.606838897167432	1.02244776072408	Hybrid
Chr1	12850001	12900000	40	4.1215	3.85885697836642	0.610138860823648	1.02800778739099	Hybrid
Chr1	12900001	12950000	40	3.978875	3.90399507531412	0.617275820603661	1.04003267336899	Hybrid
Chr1	12950001	13000000	40	3.709375	3.79296534888213	0.599720479428136	1.01045411576919	Hybrid
Chr1	13000001	13050000	40	3.630125	3.83738083210945	0.606743183946903	1.02228649589999	Hybrid
Chr1	13050001	13100000	40	3.56675	3.86600097331093	0.611268425604518	1.02991096298864	Hybrid
Chr1	13100001	13150000	40	3.471625	3.90658736696995	0.617685697903255	1.04072326543403	Hybrid
Chr1	13150001	13200000	40	3.424125	3.93761444888614	0.622591510303444	1.04898894669889	Hybrid
Chr1	13200001	13250000	40	3.44	3.93258902127548	0.621796920430144	1.0476501619894	Hybrid
Chr1	13250001	13300000	40	3.313125	3.96025602764356	0.626171458238221	1.05502071191122	Hybrid
Chr1	13300001	13350000	40	3.265625	3.98893054678209	0.630705297802612	1.06265966539909	Hybrid
Chr1	13350001	13400000	40	3.20225	4.02084615249717	0.635751598150789	1.07116205131242	Hybrid
Chr1	13400001	13450000	40	3.138875	4.05149378711745	0.640597414665624	1.07932664700264	Hybrid
Chr1	13450001	13500000	40	3.04375	4.08002117107378	0.645107990115032	1.08692640336195	Hybrid
Chr1	13500001	13550000	40	2.8535	4.03885713080779	0.638599383868261	1.07596021461975	Hybrid
Chr1	13550001	13600000	40	2.695	4.02289664742924	0.636075809866588	1.07170830756653	Hybrid
Chr1	13600001	13650000	40	2.631625	4.04538663923455	0.639631789799753	1.07769968968923	Hybrid
Chr1	13650001	13700000	40	2.489	4.03480724287784	0.637959040361908	1.07488131577655	Hybrid
Chr1	13700001	13750000	40	2.18775	3.74186107370006	0.591640184040769	0.996839827094942	Hybrid
Chr1	13750001	13800000	40	1.96575	3.59518241575641	0.568448251878834	0.957764317570884	Hybrid
Chr1	13800001	13850000	40	1.949875	3.60260349012367	0.569621626763137	0.959741307721886	Hybrid
Chr1	13850001	13900000	40	1.902375	3.61577951795127	0.571704939685584	0.963251429835657	Hybrid
Chr1	13900001	13950000	40	1.839	3.62660666428493	0.573416861834301	0.966135804874336	Hybrid
Chr1	13950001	14000000	40	1.775625	3.63626890128273	0.574944595644569	0.968709845563855	Hybrid
Chr1	14000001	14050000	40	1.664625	3.6205847359409	0.572464711360626	0.964531550229117	Hybrid
Chr1	14050001	14100000	40	1.22075	2.51776522550639	0.398093636308383	0.67073806392755	Hybrid
Chr1	14100001	14150000	40	0.9195	1.81032678732959	0.286237797858838	0.482274944505762	Hybrid
Chr1	14150001	14200000	40	0.776875	1.64039421758996	0.259369099407705	0.437004542932688	Hybrid
Chr1	14200001	14250000	40	0.68175	1.56906698963069	0.248091274430839	0.418002816202153	Hybrid
Chr1	14250001	14300000	40	0.618375	1.54327714392092	0.24401354178348	0.411132345911627	Hybrid
Chr1	14300001	14350000	40	0.459875	1.2354483705449	0.195341539123278	0.329126099505592	Hybrid
Chr1	14350001	14400000	40	0.36475	1.11155524563675	0.175752316066003	0.296120704922736	Hybrid
Chr1	14400001	14450000	40	0.36475	1.11155524563675	0.175752316066003	0.296120704922736	Hybrid
Chr1	14450001	14500000	40	0.25375	0.894702177922624	0.141464835487435	0.238350581909751	Hybrid
Chr1	14500001	14550000	40	0.126875	0.435455387187676	0.0688515421451781	0.116006250451862	Hybrid
Chr1	14550001	14600000	40	0.111	0.42796656950676	0.0676674561025063	0.114011213336599	Hybrid
Chr1	14600001	14650000	40	0.111	0.42796656950676	0.0676674561025063	0.114011213336599	Hybrid
Chr1	14650001	14700000	40	0.237875	0.893396635362437	0.141258411083811	0.238002782567571	Hybrid
Chr1	14700001	14750000	40	0.222	0.891799391032621	0.141005864580711	0.237577273247422	Hybrid
Chr1	14750001	14800000	40	0.222	0.891799391032621	0.141005864580711	0.237577273247422	Hybrid
Chr1	14800001	14850000	40	0.222	0.891799391032621	0.141005864580711	0.237577273247422	Hybrid
Chr1	14850001	14900000	40	0.237875	0.893396635362437	0.141258411083811	0.238002782567571	Hybrid
Chr1	14900001	14950000	40	0.269625	0.907186682156463	0.143438808929283	0.241676480652838	Hybrid
Chr1	14950001	15000000	40	0.380625	1.12001613283939	0.17709009979531	0.298374703446476	Hybrid
Chr1	15000001	15050000	40	0.412375	1.12692910812686	0.178183137161152	0.300216334911283	Hybrid
Chr1	15050001	15100000	40	0.3965	1.12818449573208	0.178381631370095	0.300550772865735	Hybrid
Chr1	15100001	15150000	40	0.3965	1.12818449573208	0.178381631370095	0.300550772865735	Hybrid
Chr1	15150001	15200000	40	0.761125	2.50884320250262	0.396682940606966	0.668361217835929	Hybrid
Chr1	15200001	15250000	40	0.777	2.52232818784144	0.398815104001199	0.671953646894295	Hybrid
Chr1	15250001	15300000	40	0.792875	2.51930899345181	0.398337727452697	0.671149327024036	Hybrid
Chr1	15300001	15350000	40	0.9355	2.63222846019616	0.416191862806887	0.701231315501975	Hybrid
Chr1	15350001	15400000	40	0.951375	2.6283537763623	0.415579221500484	0.700199091406285	Hybrid
Chr1	15400001	15450000	40	0.96725	2.6243748828323	0.414950103194379	0.699139105623714	Hybrid
Chr1	15450001	15500000	40	1.062375	2.65717074992007	0.420135585086254	0.707875995057419	Hybrid
Chr1	15500001	15550000	40	1.220875	2.77849569323181	0.43931874297905	0.740197220546849	Hybrid
Chr1	15550001	15600000	40	1.268375	2.77332494778842	0.438501176338948	0.7388197228546	Hybrid
Chr1	15600001	15650000	40	1.411	2.85200383895883	0.450941401332698	0.75977994845506	Hybrid
Chr1	15650001	15700000	40	1.522	2.88192505996982	0.455672361771099	0.767751025999522	Hybrid
Chr1	15700001	15750000	40	1.617125	2.89317430309287	0.45745102328219	0.770747848529505	Hybrid
Chr1	15750001	15800000	40	1.7915	3.00138134864599	0.474560059423462	0.799574437880392	Hybrid
Chr1	15800001	15850000	40	2.0135	3.18807598114262	0.504079072704334	0.849310288974797	Hybrid
Chr1	15850001	15900000	40	2.20375	3.29026589799171	0.520236717261651	0.876533902314873	Hybrid
Chr1	15900001	15950000	40	2.394	3.37840563215618	0.534172832877726	0.900014516809689	Hybrid
Chr1	15950001	16000000	40	2.520875	3.381488044372	0.534660205042202	0.900835678044628	Hybrid
Chr1	16000001	16050000	40	2.568375	3.35843530178595	0.531015246397927	0.894694377905224	Hybrid
Chr1	16050001	16100000	40	2.647625	3.33358434711932	0.527085965459122	0.888074030205216	Hybrid
Chr1	16100001	16150000	40	2.806125	3.35512399700166	0.53049168314066	0.893812239198412	Hybrid
Chr1	16150001	16200000	40	2.853625	3.3277153916109	0.526158002114481	0.886510527851972	Hybrid
Chr1	16200001	16250000	40	3.05975	3.40097326756131	0.53774108934195	0.906026583354144	Hybrid
Chr1	16250001	16300000	40	3.313375	3.54228601899742	0.560084597190117	0.94367260385928	Hybrid
Chr1	16300001	16350000	40	3.820625	4.40366705981707	0.696280898303945	1.17314636327506	Hybrid
Chr1	16350001	16400000	40	4.010875	4.39875694671598	0.69550454125552	1.1718382985986	Hybrid
Chr1	16400001	16450000	40	4.312125	4.52775994418647	0.715901706105305	1.20620497420745	Hybrid
Chr1	16450001	16500000	40	4.534125	4.52860847585261	0.716035870741894	1.20643102486585	Hybrid
Chr1	16500001	16550000	40	4.661	4.46902117430766	0.706614291116629	1.19055683974802	Hybrid
Chr1	16550001	16600000	40	4.7085	4.42812054244931	0.700147333396006	1.17966082357139	Hybrid
Chr1	16600001	16650000	40	4.78775	4.38146883666501	0.692771051045485	1.16723270894828	Hybrid
Chr1	16650001	16700000	40	4.771875	4.38155175174334	0.69278416107048	1.16725479770323	Hybrid
Chr1	16700001	16750000	40	4.803625	4.35057865109447	0.687886883858076	1.15900349716393	Hybrid
Chr1	16750001	16800000	40	4.9305	4.28033305078484	0.676780079228863	1.14028991836246	Hybrid
Chr1	16800001	16850000	40	5.057375	4.20499077524218	0.664867419488122	1.12021857433188	Hybrid
Chr1	16850001	16900000	40	5.136625	4.1490059649023	0.656015443735795	1.10530410060879	Hybrid
Chr1	16900001	16950000	40	5.184125	4.11433499120718	0.650533481457177	1.09606767874739	Hybrid
Chr1	16950001	17000000	40	5.120625	4.14559639511058	0.655476343416638	1.10439578389294	Hybrid
Chr1	17000001	17050000	40	5.21575	4.09835998312521	0.648007610898245	1.09181190228198	Hybrid
Chr1	17050001	17100000	40	5.310875	4.01755712347499	0.635231557000764	1.07028584691647	Hybrid
Chr1	17100001	17150000	40	5.358375	3.96403145403638	0.6267684055652	1.05602649361142	Hybrid
Chr1	17150001	17200000	40	5.088875	3.67669522866489	0.581336559242733	0.979479506009284	Hybrid
Chr1	17200001	17250000	40	5.120625	3.6651654014344	0.579513533488904	0.976407935270419	Hybrid
Chr1	17250001	17300000	40	5.168125	3.61754426682465	0.571983970982489	0.963721562725992	Hybrid
Chr1	17300001	17350000	40	5.05725	3.66827650266443	0.580005441784816	0.977236739320365	Hybrid
Chr1	17350001	17400000	40	5.10475	3.62154892312172	0.572617162739734	0.964788411765045	Hybrid
Chr1	17400001	17450000	40	5.199875	3.55040743192838	0.561368705324146	0.945836165707893	Hybrid
Chr1	17450001	17500000	40	5.279125	3.5538512673054	0.561913223508048	0.946753610849268	Hybrid
Chr1	17500001	17550000	40	5.168125	3.58903131126006	0.567475676862126	0.956125650121235	Hybrid
Chr1	17550001	17600000	40	5.152375	3.60508721532894	0.570014338199668	0.960402977451308	Hybrid
Chr1	17600001	17650000	40	5.0415	3.65550238576146	0.577985676559283	0.973833687140167	Hybrid
Chr1	17650001	17700000	40	4.9305	3.74065430311124	0.591449376857069	0.996518340818083	Hybrid
Chr1	17700001	17750000	40	4.882875	3.76738276960177	0.595675518480748	1.00363886170065	Hybrid
Chr1	17750001	17800000	40	4.74025	3.79404373783637	0.599890987693085	1.01074140090285	Hybrid
Chr1	17800001	17850000	40	4.613375	3.73647722263316	0.590788922443041	0.995405557606863	Hybrid
Chr1	17850001	17900000	40	4.470625	3.7281216806893	0.589467795261659	0.993179623286335	Hybrid
Chr1	17900001	17950000	40	4.29625	3.74061847861608	0.591443712507034	0.996508797095627	Hybrid
Chr1	17950001	18000000	40	4.169375	3.79913707940065	0.600696315705301	1.01209827803545	Hybrid
Chr1	18000001	18050000	40	4.13775	3.82369802711513	0.604579742518803	1.01864136726051	Hybrid
Chr1	18050001	18100000	40	4.13775	3.82369802711513	0.604579742518803	1.01864136726051	Hybrid
Chr1	18100001	18150000	40	4.13775	3.82369802711513	0.604579742518803	1.01864136726051	Hybrid
Chr1	18150001	18200000	40	4.1695	3.80988824790682	0.602396224704688	1.01496241241769	Hybrid
Chr1	18200001	18250000	40	4.010875	3.76770740458153	0.595726847777957	1.00372534515653	Hybrid
Chr1	18250001	18300000	40	3.86825	3.63519874778497	0.574775389519624	0.968424754373494	Hybrid
Chr1	18300001	18350000	40	3.376875	2.51403335338318	0.397503575516091	0.669743885178322	Hybrid
Chr1	18350001	18400000	40	3.297625	2.42557870110545	0.3835176669743	0.646179375821729	Hybrid
Chr1	18400001	18450000	40	3.043875	1.97566979473305	0.312380822787688	0.526322676814658	Hybrid
Chr1	18450001	18500000	40	2.901125	1.73477275815477	0.274291656929075	0.462147188852749	Hybrid
Chr1	18500001	18550000	40	2.88525	1.7171857380535	0.271510904890317	0.457461968922998	Hybrid
Chr1	18550001	18600000	40	2.94875	1.72675468169895	0.273023887726387	0.460011156063068	Hybrid
Chr1	18600001	18650000	40	3.028	1.83632778762119	0.290348916977046	0.489201666830423	Hybrid
Chr1	18650001	18700000	40	2.94875	1.842221954806	0.291280866637736	0.490771885628407	Hybrid
Chr1	18700001	18750000	40	3.170625	2.14449898144304	0.339075061063559	0.571299134778705	Hybrid
Chr1	18750001	18800000	40	3.15475	2.13235603115187	0.337155092041843	0.568064226739559	Hybrid
Chr1	18800001	18850000	40	3.075375	2.11808918104176	0.334899304972635	0.564263507226773	Hybrid
Chr1	18850001	18900000	40	3.043625	2.11638964091669	0.334630584084132	0.56381074608705	Hybrid
Chr1	18900001	18950000	40	3.1705	2.27065753495009	0.359022479833284	0.604908044406171	Hybrid
Chr1	18950001	19000000	40	3.234	2.26973233483485	0.358876192850503	0.604661569108253	Hybrid
Chr1	19000001	19050000	40	3.123	2.28590098939856	0.361432681606594	0.608968933412324	Hybrid
Chr1	19050001	19100000	40	3.1705	2.31992340722374	0.366812098198267	0.618032578596956	Hybrid
Chr1	19100001	19150000	40	3.218125	2.31271532261572	0.36567239995184	0.616112329375292	Hybrid
Chr1	19150001	19200000	40	3.186375	2.31316937297659	0.365744191617479	0.616233289366673	Hybrid
Chr1	19200001	19250000	40	3.13875	2.30629760738855	0.36465767007723	0.614402636254304	Hybrid
Chr1	19250001	19300000	40	3.13875	2.30629760738855	0.36465767007723	0.614402636254304	Hybrid
Chr1	19300001	19350000	40	3.122875	2.32162517334578	0.367081171047795	0.618485932747053	Hybrid
Chr1	19350001	19400000	40	3.13875	2.31967248738221	0.366772424287798	0.617965733012225	Hybrid
Chr1	19400001	19450000	40	3.091125	2.31181399734783	0.365529887913879	0.615872214387988	Hybrid
Chr1	19450001	19500000	40	2.980125	2.22553263215682	0.351887606232262	0.592886673379255	Hybrid
Chr1	19500001	19550000	40	2.996	2.2198880198138	0.35099511465663	0.591382936527134	Hybrid
Chr1	19550001	19600000	40	3.0435	2.2022666644933	0.348208933743035	0.586688569621233	Hybrid
Chr1	19600001	19650000	40	3.075125	2.18516222700589	0.345504484715225	0.582131910736339	Hybrid
Chr1	19650001	19700000	40	3.122625	2.13671626432495	0.337844505439661	0.569225802222118	Hybrid
Chr1	19700001	19750000	40	3.154375	2.12749888893882	0.336387110426213	0.566770273621453	Hybrid
Chr1	19750001	19800000	40	3.154375	2.12749888893882	0.336387110426213	0.566770273621453	Hybrid
Chr1	19800001	19850000	40	3.10675	2.13387349431582	0.337395024035017	0.568468482185761	Hybrid
Chr1	19850001	19900000	40	3.091	2.14530321806403	0.339202222038561	0.571513385141939	Hybrid
Chr1	19900001	19950000	40	3.091	2.14530321806403	0.339202222038561	0.571513385141939	Hybrid
Chr1	19950001	20000000	40	3.12275	2.10744801012614	0.333216788119409	0.561428676438913	Hybrid
Chr1	20000001	20050000	40	3.154375	2.07845084923659	0.328631934414943	0.553703770495573	Hybrid
Chr1	20050001	20100000	40	3.154375	2.07845084923659	0.328631934414943	0.553703770495573	Hybrid
Chr1	20100001	20150000	40	3.05925	2.01501942155175	0.318602545078926	0.536805501917362	Hybrid
Chr1	20150001	20200000	40	3.01175	2.03464056864837	0.321704920835451	0.54203261764773	Hybrid
Chr1	20200001	20250000	40	3.01175	2.03464056864837	0.321704920835451	0.54203261764773	Hybrid
Chr1	20250001	20300000	40	2.995875	2.02566857829768	0.32028632460279	0.539642460147568	Hybrid
Chr1	20300001	20350000	40	2.995875	2.02566857829768	0.32028632460279	0.539642460147568	Hybrid
Chr1	20350001	20400000	40	2.932375	2.01903854610085	0.319238024467678	0.53787620532983	Hybrid
Chr1	20400001	20450000	40	2.884875	2.06575822284613	0.326625053970773	0.550322427562941	Hybrid
Chr1	20450001	20500000	40	2.884875	2.06575822284613	0.326625053970773	0.550322427562941	Hybrid
Chr1	20500001	20550000	40	2.83725	2.05089222297429	0.324274533006233	0.546362093266727	Hybrid
Chr1	20550001	20600000	40	2.758	2.04861704446482	0.323914795697564	0.545755980825	Hybrid
Chr1	20600001	20650000	40	2.615375	1.94338997613937	0.307276935327034	0.517723263808189	Hybrid
Chr1	20650001	20700000	40	2.615375	1.94338997613937	0.307276935327034	0.517723263808189	Hybrid
Chr1	20700001	20750000	40	2.3935	1.52281335455811	0.240777932586258	0.405680748471649	Hybrid
Chr1	20750001	20800000	40	2.31425	1.49582605169287	0.236510865338312	0.398491273022915	Hybrid
Chr1	20800001	20850000	40	2.282625	1.51801658190835	0.240019496236697	0.404402877934872	Hybrid
Chr1	20850001	20900000	40	2.251	1.52578109462595	0.241247173492144	0.406471360800065	Hybrid
Chr1	20900001	20950000	40	2.124125	1.18824309408514	0.18787772956374	0.316550512465534	Hybrid
Chr1	20950001	21000000	40	2.14	1.2236897755014	0.193482342002227	0.325993584529975	Hybrid
Chr1	21000001	21050000	40	2.171625	1.19991259697722	0.189722839978784	0.319659293100653	Hybrid
Chr1	21050001	21100000	40	2.092375	1.05669901319495	0.167078784147418	0.281506886775744	Hybrid
Chr1	21100001	21150000	40	2.10825	1.08741138748913	0.171934836903478	0.289688729254147	Hybrid
Chr1	21150001	21200000	40	2.076625	1.09306226363345	0.172828318873057	0.291194134796389	Hybrid
Chr1	21200001	21250000	40	2.076625	1.09306226363345	0.172828318873057	0.291194134796389	Hybrid
Chr1	21250001	21300000	40	2.029125	1.11372031169962	0.176094643068174	0.296697483172185	Hybrid
Chr1	21300001	21350000	40	2.155875	1.23309485956771	0.194969416363972	0.328499119126213	Hybrid
Chr1	21350001	21400000	40	2.155875	1.23309485956771	0.194969416363972	0.328499119126213	Hybrid
Chr1	21400001	21450000	40	2.14	1.23217599891724	0.194824131738582	0.328254332675327	Hybrid
Chr1	21450001	21500000	40	2.124125	1.23104650472469	0.194645543025962	0.327953432996416	Hybrid
Chr1	21500001	21550000	40	2.0925	1.23645740851714	0.195501082035172	0.329394909388687	Hybrid
Chr1	21550001	21600000	40	2.045	1.23048354056027	0.194556530575932	0.327803458133837	Hybrid
Chr1	21600001	21650000	40	2.013375	1.23381853977907	0.195083840252247	0.328691909088897	Hybrid
Chr1	21650001	21700000	40	2.124375	1.41043736965452	0.223009729256256	0.375743544723422	Hybrid
Chr1	21700001	21750000	40	2.076875	1.4063079902573	0.222356817045348	0.374643469182602	Hybrid
Chr1	21750001	21800000	40	2.061	1.4191750944538	0.22439128485293	0.378071293377518	Hybrid
Chr1	21800001	21850000	40	2.04525	1.42449358972917	0.22523221279268	0.379488151942356	Hybrid
Chr1	21850001	21900000	40	2.156125	1.53120636515537	0.242104984081922	0.407916664521922	Hybrid
Chr1	21900001	21950000	40	2.18775	1.51192607250419	0.239056502145306	0.402780353147932	Hybrid
Chr1	21950001	22000000	40	2.2035	1.505387845076	0.238022717618643	0.401038555317747	Hybrid
Chr1	22000001	22050000	40	2.267	1.54529924079116	0.244333263371453	0.411671036861077	Hybrid
Chr1	22050001	22100000	40	2.393875	1.80744347271257	0.285781905788806	0.481506823298781	Hybrid
Chr1	22100001	22150000	40	2.425625	1.8210891315364	0.28793947389165	0.485142056118659	Hybrid
Chr1	22150001	22200000	40	2.5365	1.88288758055962	0.297710666630608	0.501605295673975	Hybrid
Chr1	22200001	22250000	40	2.552375	1.88005830088952	0.297263318235853	0.500851569492915	Hybrid
Chr1	22250001	22300000	40	2.520625	1.8690533691671	0.295523285748977	0.497919832044809	Hybrid
Chr1	22300001	22350000	40	2.55225	1.84690071297559	0.292020643259588	0.492018316854189	Hybrid
Chr1	22350001	22400000	40	2.55225	1.84690071297559	0.292020643259588	0.492018316854189	Hybrid
Chr1	22400001	22450000	40	2.694875	1.86494534445933	0.294873750010937	0.496825445439123	Hybrid
Chr1	22450001	22500000	40	2.79	1.98309910273845	0.313555499524488	0.528301860424546	Hybrid
Chr1	22500001	22550000	40	2.805875	1.98354703249714	0.313626323437949	0.528421189874359	Hybrid
Chr1	22550001	22600000	40	2.821625	1.97351482213971	0.312040091703179	0.525748587487175	Hybrid
Chr1	22600001	22650000	40	2.869125	1.95801603130469	0.309589517702318	0.521619676319212	Hybrid
Chr1	22650001	22700000	40	2.884875	1.94732771776725	0.307899546946103	0.518772286635646	Hybrid
Chr1	22700001	22750000	40	2.964125	1.94442460261549	0.307440524136637	0.51799889052368	Hybrid
Chr1	22750001	22800000	40	3.043375	1.93819648771738	0.306455772706275	0.516339707337592	Hybrid
Chr1	22800001	22850000	40	3.154375	1.92381838110086	0.304182394438828	0.512509348852531	Hybrid
Chr1	22850001	22900000	40	3.154375	1.92381838110086	0.304182394438828	0.512509348852531	Hybrid
Chr1	22900001	22950000	40	3.17025	1.92656860832001	0.304617243543603	0.513242015290865	Hybrid
Chr1	22950001	23000000	40	3.075125	1.92404438068516	0.30421812811066	0.512569555627209	Hybrid
Chr1	23000001	23050000	40	3.12275	1.91777781058423	0.303227296378856	0.510900127892491	Hybrid
Chr1	23050001	23100000	40	3.138625	1.9154145254976	0.302853628197153	0.510270543669365	Hybrid
Chr1	23100001	23150000	40	3.075125	1.91326693605198	0.302514064490799	0.509698421228293	Hybrid
Chr1	23150001	23200000	40	3.090875	1.90057713484952	0.300507630748074	0.506317830931812	Hybrid
Chr1	23200001	23250000	40	3.075	1.907976844992	0.301677627651838	0.508289129607444	Hybrid
Chr1	23250001	23300000	40	3.138375	1.86650241522095	0.295119944515177	0.497240252434418	Hybrid
Chr1	23300001	23350000	40	3.0275	1.84168923295143	0.291196635916747	0.490629967382129	Hybrid
Chr1	23350001	23400000	40	3.075125	1.86988395618963	0.295654613088287	0.498141102211613	Hybrid
Chr1	23400001	23450000	40	3.138625	1.872081313809	0.296002045833843	0.498726483001068	Hybrid
Chr1	23450001	23500000	40	3.281375	1.98924511758117	0.314527269796297	0.529939171979536	Hybrid
Chr1	23500001	23550000	40	3.3765	1.98155766235322	0.313311776399754	0.527891217395095	Hybrid
Chr1	23550001	23600000	40	3.471625	1.96913276091994	0.311347226988141	0.524581196966097	Hybrid
Chr1	23600001	23650000	40	3.487375	1.95352934635016	0.308880110522322	0.520424413810474	Hybrid
Chr1	23650001	23700000	40	3.566625	2.12866949762715	0.336572199911409	0.567082126290349	Hybrid
Chr1	23700001	23750000	40	3.66175	2.1083282811331	0.33335597118642	0.561663182525882	Hybrid
Chr1	23750001	23800000	40	3.7885	2.07381668452774	0.327899208638327	0.552469219063515	Hybrid
Chr1	23800001	23850000	40	3.899375	2.05417841443564	0.324794125498497	0.547237541730371	Hybrid
Chr1	23850001	23900000	40	3.899375	2.05417841443564	0.324794125498497	0.547237541730371	Hybrid
Chr1	23900001	23950000	40	4.13725	2.3467929425888	0.371060544769469	0.625190680530693	Hybrid
Chr1	23950001	24000000	40	4.184875	2.31939660795647	0.366728803920554	0.617892238140655	Hybrid
Chr1	24000001	24050000	40	4.184875	2.31939660795647	0.366728803920554	0.617892238140655	Hybrid
Chr1	24050001	24100000	40	4.0105	2.26794858169906	0.358594156715875	0.604186373441593	Hybrid
Chr1	24100001	24150000	40	3.994625	2.27164330767568	0.35917834418669	0.605170656377585	Hybrid
Chr1	24150001	24200000	40	3.915375	2.26573172295058	0.358243640571072	0.603595797509457	Hybrid
Chr1	24200001	24250000	40	3.8995	2.27784361589235	0.360158698994677	0.606822431804013	Hybrid
Chr1	24250001	24300000	40	4.026375	2.34037225493439	0.370045344912845	0.623480195548702	Hybrid
Chr1	24300001	24350000	40	4.04225	2.32769831015038	0.368041418290011	0.620103829436155	Hybrid
Chr1	24350001	24400000	40	4.089875	2.30209115847376	0.363992572105636	0.613282029228466	Hybrid
Chr1	24400001	24450000	40	4.0265	2.29135616544506	0.362295220673799	0.610422204028163	Hybrid
Chr1	24450001	24500000	40	4.010625	2.27252688554235	0.35931805011413	0.605406043419085	Hybrid
Chr1	24500001	24550000	40	3.94725	2.33116179629661	0.368589043533337	0.621026509584656	Hybrid
Chr1	24550001	24600000	40	4.026625	2.31365439308489	0.365820880030139	0.616362499765289	Hybrid
Chr1	24600001	24650000	40	4.058375	2.31030922214388	0.365291962063329	0.615471339041584	Hybrid
Chr1	24650001	24700000	40	4.13775	2.28869320848472	0.361874170208517	0.609712786574223	Hybrid
Chr1	24700001	24750000	40	4.169375	2.30167976216591	0.363927524637946	0.613172432368424	Hybrid
Chr1	24750001	24800000	40	4.312	2.48808772209111	0.393401211005397	0.662831913274061	Hybrid
Chr1	24800001	24850000	40	4.2485	2.50049692497209	0.395363278257948	0.666137751575009	Hybrid
Chr1	24850001	24900000	40	4.296	2.46018740165908	0.38898978300471	0.655399207984484	Hybrid
Chr1	24900001	24950000	40	4.232625	2.5053957125137	0.396137844578186	0.667442799098094	Hybrid
Chr1	24950001	25000000	40	4.280125	2.46548000410489	0.389826616928636	0.656809168643911	Hybrid
Chr1	25000001	25050000	40	4.280125	2.46548000410489	0.389826616928636	0.656809168643911	Hybrid
Chr1	25050001	25100000	40	4.296	2.46018740165908	0.38898978300471	0.655399207984484	Hybrid
Chr1	25100001	25150000	40	4.311875	2.44633993683185	0.386800306571054	0.651710213611844	Hybrid
Chr1	25150001	25200000	40	4.375375	2.41489273199686	0.381828066904834	0.643332610699043	Hybrid
Chr1	25200001	25250000	40	4.407125	2.38973067023923	0.377849595615837	0.63662938340177	Hybrid
Chr1	25250001	25300000	40	4.518125	2.43350957058488	0.384771647543326	0.648292176485589	Hybrid
Chr1	25300001	25350000	40	4.54975	2.39817905011495	0.379185401763117	0.638880049946751	Hybrid
Chr1	25350001	25400000	40	4.692375	2.59202771518401	0.409835566913184	0.69052175068444	Hybrid
Chr1	25400001	25450000	40	4.739875	2.60466260610979	0.411833318578848	0.693887712765274	Hybrid
Chr1	25450001	25500000	40	4.80325	2.7051874549958	0.427727692775049	0.720667748423622	Hybrid
Chr1	25500001	25550000	40	4.787375	2.70541503226305	0.427763675900458	0.720728375496425	Hybrid
Chr1	25550001	25600000	40	4.866625	2.7599366834757	0.436384305881721	0.735253060485334	Hybrid
Chr1	25600001	25650000	40	4.977625	2.72664863972005	0.43112100402576	0.726385054130168	Hybrid
Chr1	25650001	25700000	40	4.8825	2.62910046037979	0.415697282609871	0.700398009632331	Hybrid
Chr1	25700001	25750000	40	4.914125	2.63906473514426	0.417272772784244	0.703052513831633	Hybrid
Chr1	25750001	25800000	40	4.914125	2.63906473514426	0.417272772784244	0.703052513831633	Hybrid
Chr1	25800001	25850000	40	4.898375	2.63610201436291	0.416804325497235	0.702263238651919	Hybrid
Chr1	25850001	25900000	40	4.882625	2.63303933465121	0.416320073315607	0.70144733419846	Hybrid
Chr1	25900001	25950000	40	4.70825	2.41092958718395	0.381201438689539	0.642276820408531	Hybrid
Chr1	25950001	26000000	40	4.660625	2.44776381137602	0.387025440904149	0.652089536848719	Hybrid
Chr1	26000001	26050000	40	4.64475	2.45128797908574	0.387582660745107	0.653028382696072	Hybrid
Chr1	26050001	26100000	40	4.64475	2.45128797908574	0.387582660745107	0.653028382696072	Hybrid
Chr1	26100001	26150000	40	4.628875	2.46311130314216	0.389452092421734	0.65617814161976	Hybrid
Chr1	26150001	26200000	40	4.708125	2.44494394238605	0.386579580468571	0.651338317693058	Hybrid
Chr1	26200001	26250000	40	4.882625	2.48809086205076	0.393401707476611	0.662832749766058	Hybrid
Chr1	26250001	26300000	40	4.724125	2.51172044610044	0.397137872764578	0.669127721710356	Hybrid
Chr1	26300001	26350000	40	4.6925	2.54769654635471	0.402826193671281	0.678711832090369	Hybrid
Chr1	26350001	26400000	40	4.6925	2.54769654635471	0.402826193671281	0.678711832090369	Hybrid
Chr1	26400001	26450000	40	4.66075	2.57492483086699	0.407131363463176	0.685965505567475	Hybrid
Chr1	26450001	26500000	40	4.565625	2.58157306136275	0.408182541001996	0.687736608451135	Hybrid
Chr1	26500001	26550000	40	4.5815	2.55863299840224	0.404555398570851	0.681625326405996	Hybrid
Chr1	26550001	26600000	40	4.533875	2.56692759766743	0.405866889868669	0.683835025466031	Hybrid
Chr1	26600001	26650000	40	4.48625	2.58631277730503	0.408931955893987	0.688999278958491	Hybrid
Chr1	26650001	26700000	40	4.470375	2.58455456349187	0.408653957880829	0.688530887022236	Hybrid
Chr1	26700001	26750000	40	4.48625	2.59426432188296	0.410189205483118	0.691117587512999	Hybrid
Chr1	26750001	26800000	40	4.264375	2.474649725926	0.39127647725188	0.659252002232501	Hybrid
Chr1	26800001	26850000	40	4.216875	2.52638961190744	0.399457271530819	0.673035618988922	Hybrid
Chr1	26850001	26900000	40	4.185125	2.54777315726841	0.402838306920327	0.67873224140233	Hybrid
Chr1	26900001	26950000	40	4.185125	2.54777315726841	0.402838306920327	0.67873224140233	Hybrid
Chr1	26950001	27000000	40	4.12175	2.6045671302344	0.411818222517455	0.693862277786997	Hybrid
Chr1	27000001	27050000	40	4.074125	2.6278203133698	0.4154948735953	0.700056975719271	Hybrid
Chr1	27050001	27100000	40	3.994875	2.68335837402713	0.424276212020587	0.714852434367365	Hybrid
Chr1	27100001	27150000	40	3.947375	2.72633570827783	0.431071525220316	0.726301688521823	Hybrid
Chr1	27150001	27200000	40	3.85225	2.77465889564456	0.438712092014213	0.739175089428633	Hybrid
Chr1	27200001	27250000	40	3.9315	2.79982948198727	0.442691911158458	0.745880587693682	Hybrid
Chr1	27250001	27300000	40	3.78875	2.75263644017783	0.435230036066988	0.733308259990747	Hybrid
Chr1	27300001	27350000	40	3.836375	2.74686207626551	0.434317028966907	0.731769957041875	Hybrid
Chr1	27350001	27400000	40	3.662	2.50556094338686	0.396163969873134	0.667486816957598	Hybrid
Chr1	27400001	27450000	40	3.662	2.50556094338686	0.396163969873134	0.667486816957598	Hybrid
Chr1	27450001	27500000	40	3.487625	2.27490264302814	0.359693690355294	0.606038950316136	Hybrid
Chr1	27500001	27550000	40	3.5035	2.28391678864093	0.361118951920136	0.608440338068669	Hybrid
Chr1	27550001	27600000	40	3.42425	2.16718727966187	0.34266239599379	0.577343346155897	Hybrid
Chr1	27600001	27650000	40	3.345	2.11516593275254	0.334437098834629	0.563484747603744	Hybrid
Chr1	27650001	27700000	40	3.21825	2.12201541537212	0.335520097128209	0.565309464485454	Hybrid
Chr1	27700001	27750000	40	3.123125	2.06294899930123	0.32618087672785	0.54957404437671	Hybrid
Chr1	27750001	27800000	40	3.075625	2.02347257604981	0.319939106160283	0.539057440431988	Hybrid
Chr1	27800001	27850000	40	2.9805	2.01649632677509	0.318836064298623	0.537198952641071	Hybrid
Chr1	27850001	27900000	40	2.932875	1.98805596561965	0.314339248362175	0.529622379342835	Hybrid
Chr1	27900001	27950000	40	3.012125	2.109168899238	0.333488884579112	0.561887124994573	Hybrid
Chr1	27950001	28000000	40	3.154875	2.22217077037124	0.351356049211206	0.591991066178707	Hybrid
Chr1	28000001	28050000	40	3.186625	2.24069339871641	0.354284733902383	0.596925534154206	Hybrid
Chr1	28050001	28100000	40	3.21825	2.22179603658957	0.351296798597892	0.591891236294388	Hybrid
Chr1	28100001	28150000	40	3.21825	2.22179603658957	0.351296798597892	0.591891236294388	Hybrid
Chr1	28150001	28200000	40	3.107375	2.20511497098369	0.348659290542229	0.587447364588087	Hybrid
Chr1	28200001	28250000	40	2.996375	2.01022131308075	0.31784389751748	0.535527275514935	Hybrid
Chr1	28250001	28300000	40	3.075625	2.00288931920863	0.316684607496165	0.533574016599172	Hybrid
Chr1	28300001	28350000	40	3.091375	1.99076682413509	0.314767872728338	0.530344557873942	Hybrid
Chr1	28350001	28400000	40	3.10725	1.99911773809579	0.316088268161333	0.532569259289816	Hybrid
Chr1	28400001	28450000	40	3.21825	2.05290774081732	0.324593214358668	0.546899031549199	Hybrid
Chr1	28450001	28500000	40	3.313375	2.10785660592789	0.333281392788206	0.561537527238114	Hybrid
Chr1	28500001	28550000	40	3.471875	2.1871421135811	0.345817532269548	0.582659356772531	Hybrid
Chr1	28550001	28600000	40	3.582875	2.28203768803571	0.360821840026882	0.607939741631361	Hybrid
Chr1	28600001	28650000	40	3.535375	2.32380004532254	0.367425048501086	0.619065323313021	Hybrid
Chr1	28650001	28700000	40	3.48775	2.32430578276501	0.367505012611899	0.619200052853958	Hybrid
Chr1	28700001	28750000	40	3.37675	2.29037158277418	0.362139544484564	0.610159909089877	Hybrid
Chr1	28750001	28800000	40	3.3925	2.27764357536693	0.360127069810444	0.606769140578379	Hybrid
Chr1	28800001	28850000	40	3.614375	2.42935893926139	0.384115375107832	0.647186439385962	Hybrid
Chr1	28850001	28900000	40	3.662	2.413509732893	0.381609395546324	0.64296417676726	Hybrid
Chr1	28900001	28950000	40	3.725375	2.38216809981354	0.376653848240305	0.634614698396885	Hybrid
Chr1	28950001	29000000	40	3.725375	2.38216809981354	0.376653848240305	0.634614698396885	Hybrid
Chr1	29000001	29050000	40	3.725375	2.38216809981354	0.376653848240305	0.634614698396885	Hybrid
Chr1	29050001	29100000	40	3.757	2.34824451616358	0.371290058703849	0.625577382848816	Hybrid
Chr1	29100001	29150000	40	3.788625	2.31338025173177	0.365777534476304	0.616289467919995	Hybrid
Chr1	29150001	29200000	40	3.852	2.25885204564234	0.35715586807802	0.601763036697832	Hybrid
Chr1	29200001	29250000	40	3.77275	2.22467426310529	0.351751886168471	0.592658002020255	Hybrid
Chr1	29250001	29300000	40	3.77275	2.22467426310529	0.351751886168471	0.592658002020255	Hybrid
Chr1	29300001	29350000	40	3.756875	2.22205486081851	0.351337722301747	0.5919601876249	Hybrid
Chr1	29350001	29400000	40	3.756875	2.22205486081851	0.351337722301747	0.5919601876249	Hybrid
Chr1	29400001	29450000	40	3.61425	2.23505565524693	0.353393328391018	0.595423627184752	Hybrid
Chr1	29450001	29500000	40	3.535	2.30627738674588	0.3646544729129	0.614397249431664	Hybrid
Chr1	29450001	29500000	40	3.535	2.30627738674588	0.3646544729129	0.614397249431664	Hybrid
Chr1	29500001	29550000	40	3.535	2.30627738674588	0.3646544729129	0.614397249431664	Hybrid
Chr1	29550001	29600000	40	3.535	2.30627738674588	0.3646544729129	0.614397249431664	Hybrid
Chr1	29600001	29650000	40	3.535	2.30627738674588	0.3646544729129	0.614397249431664	Hybrid
Chr1	29650001	29700000	40	3.535	2.30627738674588	0.3646544729129	0.614397249431664	Hybrid
Chr1	29700001	29750000	40	3.535	2.30627738674588	0.3646544729129	0.614397249431664	Hybrid
Chr1	29750001	29800000	40	3.535	2.30627738674588	0.3646544729129	0.614397249431664	Hybrid
Chr1	29800001	29850000	40	3.535	2.30627738674588	0.3646544729129	0.614397249431664	Hybrid
Chr1	29850001	29900000	40	3.535	2.30627738674588	0.3646544729129	0.614397249431664	Hybrid
Chr1	29900001	29950000	40	3.535	2.30627738674588	0.3646544729129	0.614397249431664	Hybrid
Chr1	29950001	30000000	40	3.535	2.30627738674588	0.3646544729129	0.614397249431664	Hybrid
Chr1	30000001	30050000	40	3.535	2.30627738674588	0.3646544729129	0.614397249431664	Hybrid
Chr1	30050001	30100000	40	3.535	2.30627738674588	0.3646544729129	0.614397249431664	Hybrid
Chr1	30100001	30150000	40	3.535	2.30627738674588	0.3646544729129	0.614397249431664	Hybrid
Chr1	30150001	30200000	40	3.535	2.30627738674588	0.3646544729129	0.614397249431664	Hybrid
Chr1	30200001	30250000	40	3.535	2.30627738674588	0.3646544729129	0.614397249431664	Hybrid
Chr1	30250001	30300000	40	3.535	2.30627738674588	0.3646544729129	0.614397249431664	Hybrid
Chr1	30300001	30350000	40	3.535	2.30627738674588	0.3646544729129	0.614397249431664	Hybrid
Chr1	30350001	30400000	40	3.535	2.30627738674588	0.3646544729129	0.614397249431664	Hybrid
Chr1	30400001	30427671	40	3.535	2.30627738674588	0.3646544729129	0.614397249431664	Hybrid
Chr2	1	50000	41	5.82207317073171	5.8672017367321	0.916302966984815	1.54291767947985	Col
Chr2	50001	100000	41	5.82207317073171	5.8672017367321	0.916302966984815	1.54291767947985	Col
Chr2	100001	150000	41	5.82207317073171	5.8672017367321	0.916302966984815	1.54291767947985	Col
Chr2	150001	200000	41	5.82207317073171	5.8672017367321	0.916302966984815	1.54291767947985	Col
Chr2	200001	250000	41	5.82207317073171	5.8672017367321	0.916302966984815	1.54291767947985	Col
Chr2	250001	300000	41	5.82207317073171	5.8672017367321	0.916302966984815	1.54291767947985	Col
Chr2	300001	350000	41	5.82207317073171	5.8672017367321	0.916302966984815	1.54291767947985	Col
Chr2	350001	400000	41	5.82207317073171	5.8672017367321	0.916302966984815	1.54291767947985	Col
Chr2	400001	450000	41	5.82207317073171	5.8672017367321	0.916302966984815	1.54291767947985	Col
Chr2	450001	500000	41	5.82207317073171	5.8672017367321	0.916302966984815	1.54291767947985	Col
Chr2	500001	550000	41	5.82207317073171	5.8672017367321	0.916302966984815	1.54291767947985	Col
Chr2	550001	600000	41	5.82207317073171	5.8672017367321	0.916302966984815	1.54291767947985	Col
Chr2	600001	650000	41	5.82207317073171	5.8672017367321	0.916302966984815	1.54291767947985	Col
Chr2	650001	700000	41	5.82207317073171	5.8672017367321	0.916302966984815	1.54291767947985	Col
Chr2	700001	750000	41	5.82207317073171	5.8672017367321	0.916302966984815	1.54291767947985	Col
Chr2	750001	800000	41	5.82207317073171	5.8672017367321	0.916302966984815	1.54291767947985	Col
Chr2	800001	850000	41	5.82207317073171	5.8672017367321	0.916302966984815	1.54291767947985	Col
Chr2	850001	900000	41	5.82207317073171	5.8672017367321	0.916302966984815	1.54291767947985	Col
Chr2	900001	950000	41	5.82207317073171	5.8672017367321	0.916302966984815	1.54291767947985	Col
Chr2	950001	1000000	41	5.82207317073171	5.8672017367321	0.916302966984815	1.54291767947985	Col
Chr2	1000001	1050000	41	5.82207317073171	5.8672017367321	0.916302966984815	1.54291767947985	Col
Chr2	1050001	1100000	41	5.82207317073171	5.8672017367321	0.916302966984815	1.54291767947985	Col
Chr2	1100001	1150000	41	6.13780487804878	5.8943079586136	0.920536247626636	1.55004589337831	Col
Chr2	1150001	1200000	41	6.29560975609756	5.81190880811997	0.90766766231762	1.52837711296553	Col
Chr2	1200001	1250000	41	6.37451219512195	5.74588709479203	0.897356802980865	1.51101516202297	Col
Chr2	1250001	1300000	41	6.69012195121951	5.74237750063126	0.896808696458075	1.51009223229916	Col
Chr2	1300001	1350000	41	6.84792682926829	5.64195378122794	0.881125146416012	1.48368347066813	Col
Chr2	1350001	1400000	41	6.84792682926829	5.64195378122794	0.881125146416012	1.48368347066813	Col
Chr2	1400001	1450000	41	6.92682926829268	5.56589972018199	0.869247497595561	1.46368327966577	Col
Chr2	1450001	1500000	41	6.92682926829268	5.56589972018199	0.869247497595561	1.46368327966577	Col
Chr2	1500001	1550000	41	6.81390243902439	5.65984159586149	0.8839187537193	1.48838748915663	Col
Chr2	1550001	1600000	41	6.82426829268293	5.6648580698213	0.884702195329021	1.48970668810505	Col
Chr2	1600001	1650000	41	6.64231707317073	5.54955269566397	0.866694521280897	1.4593844479113	Col
Chr2	1650001	1700000	41	6.155	4.89673564734712	0.764741627020238	1.28771096359798	Col
Chr2	1700001	1750000	41	5.91817073170732	4.95496515579292	0.773835548407143	1.30302377234052	Col
Chr2	1750001	1800000	41	5.91817073170732	4.95496515579292	0.773835548407143	1.30302377234052	Col
Chr2	1800001	1850000	41	5.76036585365854	4.93433257774594	0.770613281076086	1.29759795422988	Col
Chr2	1850001	1900000	41	5.60256097560976	5.01388760369028	0.783037688754959	1.31851880569004	Col
Chr2	1900001	1950000	41	5.60256097560976	5.01388760369028	0.783037688754959	1.31851880569004	Col
Chr2	1950001	2000000	41	5.20792682926829	4.79240036093732	0.748447192843895	1.26027356409842	Col
Chr2	2000001	2050000	41	5.05012195121951	4.85590548814082	0.758365027458479	1.27697371996428	Col
Chr2	2050001	2100000	41	5.1290243902439	4.79772970001336	0.749279495775779	1.26167503823367	Col
Chr2	2100001	2150000	41	4.97121951219512	4.85853910405276	0.758776329162817	1.27766629075592	Col
Chr2	2150001	2200000	41	4.65548780487805	4.74673780149036	0.741315899157601	1.24826552799836	Col
Chr2	2200001	2250000	41	4.57658536585366	4.79755490315436	0.749252197092744	1.26162907131858	Col
Chr2	2250001	2300000	41	4.57658536585366	4.79755490315436	0.749252197092744	1.26162907131858	Col
Chr2	2300001	2350000	41	4.49768292682927	4.84652286406979	0.75689970776092	1.27450633990668	Col
Chr2	2350001	2400000	41	4.49768292682927	4.84652286406979	0.75689970776092	1.27450633990668	Col
Chr2	2400001	2450000	41	4.41878048780488	4.7855772614816	0.747381603734155	1.25847927079618	Col
Chr2	2450001	2500000	41	4.18207317073171	4.75750525165366	0.742997492355552	1.25109708040875	Col
Chr2	2500001	2550000	41	3.94536585365854	4.71710721605995	0.736688379163972	1.24047347376785	Col
Chr2	2550001	2600000	41	3.47182926829268	4.05310571600618	0.632988767000897	1.06585877674455	Col
Chr2	2600001	2650000	41	3.3140243902439	3.92838806311065	0.613511141974285	1.03306135810611	Col
Chr2	2650001	2700000	41	3.07731707317073	3.82469036288576	0.597316282030967	1.00579162677973	Col
Chr2	2700001	2750000	41	2.84060975609756	3.70262308963557	0.578252576764	0.973691187348014	Col
Chr2	2750001	2800000	41	2.84060975609756	3.70262308963557	0.578252576764	0.973691187348014	Col
Chr2	2800001	2850000	41	2.84060975609756	3.70262308963557	0.578252576764	0.973691187348014	Col
Chr2	2850001	2900000	41	2.68280487804878	3.68188912937036	0.575014476190533	0.968238708416099	Col
Chr2	2900001	2950000	41	2.60390243902439	3.70435411242553	0.578522917105023	0.97414640020519	Col
Chr2	2950001	3000000	41	2.44609756097561	3.67322125528043	0.573660781686332	0.965959288553452	Col
Chr2	3000001	3050000	41	2.20939024390244	3.50248718682916	0.546996599933751	0.921060779089603	Col
Chr2	3050001	3100000	41	2.13048780487805	3.51522026423631	0.548985172532844	0.924409239075677	Col
Chr2	3100001	3150000	41	2.13048780487805	3.51522026423631	0.548985172532844	0.924409239075677	Col
Chr2	3150001	3200000	41	1.81475609756098	3.07314617924764	0.479944799646701	0.808155537230274	Col
Chr2	3200001	3250000	41	1.6569512195122	2.99320122904575	0.467459496029674	0.787132146082939	Col
Chr2	3250001	3300000	41	1.73585365853659	3.07729627726171	0.480592936065764	0.809246902396293	Col
Chr2	3300001	3350000	41	1.42024390243902	2.5109081900827	0.392137977802127	0.660301931289505	Col
Chr2	3350001	3400000	41	1.26243902439024	2.38580414167614	0.37260000793498	0.627402900930188	Col
Chr2	3400001	3450000	41	1.34134146341463	2.39647893387107	0.374267130389441	0.630210086764486	Col
Chr2	3450001	3500000	41	1.26243902439024	2.38580414167614	0.37260000793498	0.627402900930188	Col
Chr2	3500001	3550000	41	1.26243902439024	2.38580414167614	0.37260000793498	0.627402900930188	Col
Chr2	3550001	3600000	41	1.34134146341463	2.39647893387107	0.374267130389441	0.630210086764486	Col
Chr2	3600001	3650000	41	1.10463414634146	1.9954674860305	0.311639664019782	0.524754764055293	Col
Chr2	3650001	3700000	41	0.946829268292683	1.80753760545167	0.28228994759851	0.475334214318219	Col
Chr2	3700001	3750000	41	0.867926829268293	1.77548020814432	0.277283423264664	0.466903973245383	Col
Chr2	3750001	3800000	41	0.946829268292683	1.80753760545167	0.28228994759851	0.475334214318219	Col
Chr2	3800001	3850000	41	1.02573170731707	1.97295544836155	0.308123874409244	0.518834698156913	Col
Chr2	3850001	3900000	41	0.946829268292683	1.94690868946696	0.304056054087671	0.511985094786365	Col
Chr2	3900001	3950000	41	0.946829268292683	1.94690868946696	0.304056054087671	0.511985094786365	Col
Chr2	3950001	4000000	41	0.867926829268293	1.91718314709685	0.299413704311552	0.504168069411589	Col
Chr2	4000001	4050000	41	0.867926829268293	1.91718314709685	0.299413704311552	0.504168069411589	Col
Chr2	4050001	4100000	41	0.946829268292683	1.94690868946696	0.304056054087671	0.511985094786365	Col
Chr2	4100001	4150000	41	0.946829268292683	1.94690868946696	0.304056054087671	0.511985094786365	Col
Chr2	4150001	4200000	41	0.946829268292683	1.94690868946696	0.304056054087671	0.511985094786365	Col
Chr2	4200001	4250000	41	1.02573170731707	1.97295544836155	0.308123874409244	0.518834698156913	Col
Chr2	4250001	4300000	41	1.02573170731707	1.97295544836155	0.308123874409244	0.518834698156913	Col
Chr2	4300001	4350000	41	1.02573170731707	1.97295544836155	0.308123874409244	0.518834698156913	Col
Chr2	4350001	4400000	41	1.02573170731707	1.97295544836155	0.308123874409244	0.518834698156913	Col
Chr2	4400001	4450000	41	1.02573170731707	1.97295544836155	0.308123874409244	0.518834698156913	Col
Chr2	4450001	4500000	41	1.10475609756098	2.24289181393673	0.350280852091658	0.589820767746615	Col
Chr2	4500001	4550000	41	1.10475609756098	2.24289181393673	0.350280852091658	0.589820767746615	Col
Chr2	4550001	4600000	41	1.10475609756098	2.24289181393673	0.350280852091658	0.589820767746615	Col
Chr2	4600001	4650000	41	1.10475609756098	2.24289181393673	0.350280852091658	0.589820767746615	Col
Chr2	4650001	4700000	41	1.02585365853659	2.2228913891706	0.347157310516561	0.584561189100192	Col
Chr2	4700001	4750000	41	1.18365853658537	2.37284218406699	0.370575690253718	0.623994251551282	Col
Chr2	4750001	4800000	41	1.34146341463415	2.50369008762627	0.391010699587809	0.658403762726014	Col
Chr2	4800001	4850000	41	1.57829268292683	2.81368011013959	0.439423007551647	0.739922876548841	Col
Chr2	4850001	4900000	41	1.57829268292683	2.81368011013959	0.439423007551647	0.739922876548841	Col
Chr2	4900001	4950000	41	1.57829268292683	2.81368011013959	0.439423007551647	0.739922876548841	Col
Chr2	4950001	5000000	41	1.73609756097561	2.90296669637182	0.453367229609726	0.763402868991514	Col
Chr2	5000001	5050000	41	1.97280487804878	3.14356784736319	0.490942816474776	0.826674559010911	Col
Chr2	5050001	5100000	41	2.05170731707317	3.13339544459283	0.489354154066684	0.823999488205197	Col
Chr2	5100001	5150000	41	2.52524390243902	4.12555268285649	0.64430308235133	1.08491039811257	Col
Chr2	5150001	5200000	41	2.60414634146341	4.10694243057396	0.641396649242671	1.08001639777736	Col
Chr2	5200001	5250000	41	2.6830487804878	4.08668629179693	0.638233171848525	1.07468957316157	Col
Chr2	5250001	5300000	41	2.6830487804878	4.08668629179693	0.638233171848525	1.07468957316157	Col
Chr2	5300001	5350000	41	2.6830487804878	4.08668629179693	0.638233171848525	1.07468957316157	Col
Chr2	5350001	5400000	41	2.76195121951219	4.06475966049175	0.634808807352049	1.06892345353415	Col
Chr2	5400001	5450000	41	2.84085365853659	4.04113534517823	0.631119309157495	1.06271088826054	Col
Chr2	5450001	5500000	41	2.84085365853659	4.04113534517823	0.631119309157495	1.06271088826054	Col
Chr2	5500001	5550000	41	3.07756097560976	4.15325115451005	0.64862885686803	1.09219435791598	Col
Chr2	5550001	5600000	41	3.23536585365854	4.15630866729179	0.649106360141178	1.09299840228634	Col
Chr2	5600001	5650000	41	3.15646341463415	4.18690939773935	0.653885391331712	1.10104557879928	Col
Chr2	5650001	5700000	41	3.39317073170732	4.27735677084832	0.668010897843082	1.12483082725233	Col
Chr2	5700001	5750000	41	3.39317073170732	4.27735677084832	0.668010897843082	1.12483082725233	Col
Chr2	5750001	5800000	41	3.47207317073171	4.24289818043188	0.662629370148369	1.1157691363903	Col
Chr2	5800001	5850000	41	3.5509756097561	4.26838233695041	0.666609326740425	1.12247079033086	Col
Chr2	5850001	5900000	41	3.62987804878049	4.3527565242908	0.679786360983668	1.1446589527941	Col
Chr2	5900001	5950000	41	3.78768292682927	4.33511492027042	0.677031205318056	1.14001968113467	Col
Chr2	5950001	6000000	41	4.18231707317073	4.70257018788143	0.734418076786652	1.23665062280923	Col
Chr2	6000001	6050000	41	4.18231707317073	4.70257018788143	0.734418076786652	1.23665062280923	Col
Chr2	6050001	6100000	41	4.34012195121951	4.66713877656923	0.728884619993003	1.22733310597999	Col
Chr2	6100001	6150000	41	4.34012195121951	4.66713877656923	0.728884619993003	1.22733310597999	Col
Chr2	6150001	6200000	41	4.4190243902439	4.67532675589528	0.730163367526618	1.22948632631027	Col
Chr2	6200001	6250000	41	4.4190243902439	4.67532675589528	0.730163367526618	1.22948632631027	Col
Chr2	6250001	6300000	41	4.57682926829268	4.74306292864874	0.740741980441463	1.24729913438662	Col
Chr2	6300001	6350000	41	4.57682926829268	4.74306292864874	0.740741980441463	1.24729913438662	Col
Chr2	6350001	6400000	41	4.65573170731707	4.69165143645812	0.732712854301747	1.23377928220005	Col
Chr2	6400001	6450000	41	4.73463414634146	4.63829472843252	0.724379936487397	1.21974789009432	Col
Chr2	6450001	6500000	41	4.73463414634146	4.63829472843252	0.724379936487397	1.21974789009432	Col
Chr2	6500001	6550000	41	4.89243902439024	4.91368562307755	0.76738876849398	1.29216835545099	Col
Chr2	6550001	6600000	41	4.97134146341463	4.85882740797487	0.758821354670901	1.27774210700333	Col
Chr2	6600001	6650000	41	5.05024390243902	4.80201402424279	0.74994859480784	1.26280170131683	Col
Chr2	6650001	6700000	41	5.2080487804878	4.7377824293187	0.73991730499644	1.24591050380284	Col
Chr2	6700001	6750000	41	5.60268292682927	4.96169843621629	0.774887110140713	1.30479444563117	Col
Chr2	6750001	6800000	41	5.44487804878049	5.03575931312807	0.786453475896794	1.32427048233016	Col
Chr2	6800001	6850000	41	5.52378048780488	5.07739448197693	0.792955796842787	1.33521942204411	Col
Chr2	6850001	6900000	41	5.52365853658537	5.07729148074914	0.792939710753564	1.33519233546647	Col
Chr2	6900001	6950000	41	5.52365853658537	5.07729148074914	0.792939710753564	1.33519233546647	Col
Chr2	6950001	7000000	41	5.60256097560976	5.01404890307614	0.783062879486839	1.31856122312945	Col
Chr2	7000001	7050000	41	5.52365853658537	5.02549773957643	0.784850887352337	1.32157196198562	Col
Chr2	7050001	7100000	41	5.36585365853658	4.99239032208508	0.779680377416297	1.31286559359036	Col
Chr2	7100001	7150000	41	5.44475609756098	4.98342702756089	0.778280545991539	1.31050848602728	Col
Chr2	7150001	7200000	41	5.05012195121951	4.46293604141445	0.696993510655939	1.17363322920638	Col
Chr2	7200001	7250000	41	5.1290243902439	4.45863785526367	0.696322246755474	1.17250292080736	Col
Chr2	7250001	7300000	41	5.20792682926829	4.45290270155459	0.695426566225718	1.17099472823971	Col
Chr2	7300001	7350000	41	5.28682926829268	4.38648033109941	0.685053134758172	1.15352741515131	Col
Chr2	7350001	7400000	41	5.52365853658537	4.70268553918799	0.734436091634136	1.23668095712842	Col
Chr2	7400001	7450000	41	5.44475609756098	4.76872007870292	0.744748954084765	1.2540462810163	Col
Chr2	7450001	7500000	41	5.44475609756098	4.76872007870292	0.744748954084765	1.2540462810163	Col
Chr2	7500001	7550000	41	5.52365853658537	4.75799459126298	0.743073914363181	1.25122576368373	Col
Chr2	7550001	7600000	41	5.36585365853658	4.72301239973481	0.737610613913118	1.24202637968474	Col
Chr2	7600001	7650000	41	5.2080487804878	4.79277084237928	0.748505052324395	1.26037099084329	Col
Chr2	7650001	7700000	41	5.2080487804878	4.79277084237928	0.748505052324395	1.26037099084329	Col
Chr2	7700001	7750000	41	5.12914634146341	4.74326046913395	0.740772831082163	1.24735108226922	Col
Chr2	7750001	7800000	41	5.12914634146341	4.74326046913395	0.740772831082163	1.24735108226922	Col
Chr2	7800001	7850000	41	5.05024390243902	4.80209823296279	0.749961746000427	1.26282384596579	Col
Chr2	7850001	7900000	41	4.89243902439024	4.86023187743538	0.759040695950006	1.27811144503842	Col
Chr2	7900001	7950000	41	4.65573170731707	4.85631580534251	0.758429108239436	1.27708162245223	Col
Chr2	7950001	8000000	41	4.49792682926829	4.90080452267913	0.765377078587494	1.28878096936343	Col
Chr2	8000001	8050000	41	4.10329268292683	4.57736477268254	0.714864276086217	1.20372493568523	Col
Chr2	8050001	8100000	41	4.26109756097561	4.54377053120466	0.709617737016822	1.19489054555673	Col
Chr2	8100001	8150000	41	4.26109756097561	4.54377053120466	0.709617737016822	1.19489054555673	Col
Chr2	8150001	8200000	41	4.26109756097561	4.54377053120466	0.709617737016822	1.19489054555673	Col
Chr2	8200001	8250000	41	4.18219512195122	4.532527998918	0.70786194845646	1.19193405921016	Col
Chr2	8250001	8300000	41	4.26109756097561	4.48582092712626	0.700567529347943	1.17965134420259	Col
Chr2	8300001	8350000	41	4.02439024390244	4.44726660364571	0.694546355612915	1.16951258470739	Col
Chr2	8350001	8400000	41	4.02439024390244	4.44726660364571	0.694546355612915	1.16951258470739	Col
Chr2	8400001	8450000	41	4.26109756097561	4.65750718091168	0.727380417466174	1.22480025303093	Col
Chr2	8450001	8500000	41	4.26109756097561	4.65750718091168	0.727380417466174	1.22480025303093	Col
[truncated: 5,166 more rows]
