# Supplementary material for: The megabase-scale crossover landscape is largely independent of sequence divergence
Source: Nat Commun. 2022 Jul 2;13:3828. doi: 10.1038/s41467-022-31509-8 (PMC9250513; doi:10.1038/s41467-022-31509-8)
Supplement: Supplementary file 10 — Source Data [file 41467_2022_31509_MOESM10_ESM.zip › Source_Data/SupplementaryFigure10-12.CO_CoC.Ler.female.txt]

Inter_interval_distance	Mean_CoC
0.0666666666666667	0.260207356362687
0.133333333333333	0.376495724978302
0.2	0.515631413138873
0.266666666666667	0.318620531607724
0.333333333333333	0.576401855710756
0.4	0.612480299065848
0.466666666666667	0.321385566868017
0.533333333333333	1.23050589740219
0.6	1.01083627150605
0.666666666666667	1.04446516725042
0.733333333333333	1.99293128640714
0.8	1.10396241830065
0.866666666666667	1.31770833333333
0.933333333333333	1.09051724137931
