# Supplementary material for: The megabase-scale crossover landscape is largely independent of sequence divergence
Source: Nat Commun. 2022 Jul 2;13:3828. doi: 10.1038/s41467-022-31509-8 (PMC9250513; doi:10.1038/s41467-022-31509-8)
Supplement: Supplementary file 10 — Source Data [file 41467_2022_31509_MOESM10_ESM.zip › Source_Data/SupplementaryFigure2.marker_number.Col.txt]

chr	pos	sample_num	geno
Chr1	62513	76	A
Chr1	146014	72	A
Chr1	151115	64	A
Chr1	231383	80	A
Chr1	268739	84	A
Chr1	295559	88	A
Chr1	327887	89	A
Chr1	520704	85	A
Chr1	690908	86	A
Chr1	1647424	94	A
Chr1	1656138	97	A
Chr1	1805167	99	A
Chr1	1931254	84	A
Chr1	2017265	57	A
Chr1	2030526	100	A
Chr1	2034465	98	A
Chr1	2039436	75	A
Chr1	2113224	100	A
Chr1	2195672	99	A
Chr1	2230748	99	A
Chr1	2272460	100	A
Chr1	2333948	93	A
Chr1	2403956	94	A
Chr1	2547457	90	A
Chr1	2845500	92	A
Chr1	3604006	92	A
Chr1	3648179	89	A
Chr1	3822844	86	A
Chr1	3863776	89	A
Chr1	4050127	84	A
Chr1	4328503	86	A
Chr1	4395326	84	A
Chr1	4466390	98	A
Chr1	4492839	87	A
Chr1	4507768	86	A
Chr1	4518975	94	A
Chr1	4675099	94	A
Chr1	4796463	87	A
Chr1	4976250	88	A
Chr1	5338025	93	A
Chr1	5434782	89	A
Chr1	5440071	89	A
Chr1	5485810	88	A
Chr1	5844546	89	A
Chr1	5856286	92	A
Chr1	5989972	88	A
Chr1	6040648	88	A
Chr1	6738784	89	A
Chr1	6772091	95	A
Chr1	6908459	91	A
Chr1	6975535	86	A
Chr1	7137682	92	A
Chr1	7305335	92	A
Chr1	7670158	87	A
Chr1	8093651	88	A
Chr1	8377678	79	A
Chr1	8620719	77	A
Chr1	8642920	81	A
Chr1	8969922	79	A
Chr1	9105249	81	A
Chr1	9107148	85	A
Chr1	9181498	88	A
Chr1	9262881	89	A
Chr1	9421563	90	A
Chr1	9465971	92	A
Chr1	9538330	88	A
Chr1	9770808	90	A
Chr1	9841070	91	A
Chr1	9916295	91	A
Chr1	9929918	91	A
Chr1	9931170	87	A
Chr1	10343240	89	A
Chr1	10639896	89	A
Chr1	10745320	92	A
Chr1	10816879	94	A
Chr1	10837308	96	A
Chr1	11120485	93	A
Chr1	11250138	94	A
Chr1	11282301	93	A
Chr1	11375472	90	A
Chr1	11466185	92	A
Chr1	11626449	90	A
Chr1	11858316	89	A
Chr1	11909687	97	A
Chr1	12044376	87	A
Chr1	12132993	89	A
Chr1	12260409	97	A
Chr1	12262266	98	A
Chr1	12316803	86	A
Chr1	12377719	88	A
Chr1	12475537	85	A
Chr1	12569250	86	A
Chr1	12816388	86	A
Chr1	12990349	85	A
Chr1	13311753	85	A
Chr1	13332402	89	A
Chr1	13500853	93	A
Chr1	13546625	92	A
Chr1	13756565	95	A
Chr1	13993655	92	A
Chr1	14053928	91	A
Chr1	14129213	88	A
Chr1	14436120	86	A
Chr1	14506026	88	A
Chr1	14596996	96	A
Chr1	15432941	96	A
Chr1	15500488	85	A
Chr1	15623101	85	A
Chr1	15649517	95	A
Chr1	15740510	88	A
Chr1	15758256	88	A
Chr1	15805837	97	A
Chr1	15963931	97	A
Chr1	16026160	85	A
Chr1	16032085	96	A
Chr1	16090970	84	A
Chr1	16091522	85	A
Chr1	16210979	85	A
Chr1	16625677	81	A
Chr1	16632544	82	A
Chr1	17050832	97	A
Chr1	17296501	81	A
Chr1	17460808	98	A
Chr1	17526157	100	A
Chr1	17582424	84	A
Chr1	17730637	100	A
Chr1	17985253	84	A
Chr1	18040482	97	A
Chr1	18147770	85	A
Chr1	18326530	81	A
Chr1	18411725	84	A
Chr1	18612497	97	A
Chr1	19440093	99	A
Chr1	19446229	98	A
Chr1	19468072	86	A
Chr1	19486988	98	A
Chr1	19517104	82	A
Chr1	19778263	98	A
Chr1	20243782	93	A
Chr1	20398622	86	A
Chr1	20420294	94	A
Chr1	20514558	88	A
Chr1	20538108	93	A
Chr1	20544011	89	A
Chr1	20789190	94	A
Chr1	20885209	95	A
Chr1	21092504	94	A
Chr1	21333689	92	A
Chr1	21337405	93	A
Chr1	21510084	91	A
Chr1	21619010	91	A
Chr1	22376869	82	A
Chr1	22560486	87	A
Chr1	22636698	88	A
Chr1	23368828	88	A
Chr1	23771998	88	A
Chr1	23811796	88	A
Chr1	23865144	92	A
Chr1	23884549	94	A
Chr1	23888748	89	A
Chr1	23982881	91	A
Chr1	24619402	86	A
Chr1	24622731	89	A
Chr1	24879021	90	A
Chr1	25000771	86	A
Chr1	25054375	89	A
Chr1	25408591	85	A
Chr1	25776606	90	A
Chr1	25969512	81	A
Chr1	26412354	80	A
Chr1	26551068	82	A
Chr1	26996982	88	A
Chr1	27027387	91	A
Chr1	27302346	87	A
Chr1	27330195	87	A
Chr1	27524931	88	A
Chr1	27613045	87	A
Chr1	27736703	87	A
Chr1	27931677	88	A
Chr1	27936625	86	A
Chr1	27977489	86	A
Chr1	28054800	85	A
Chr1	28095886	86	A
Chr1	28222571	93	A
Chr1	28259383	87	A
Chr1	28555752	94	A
Chr1	28653598	94	A
Chr1	28725820	94	A
Chr1	28800366	87	A
Chr1	28911362	87	A
Chr1	28940568	86	A
Chr1	29061063	87	A
Chr1	29385770	84	A
Chr1	29544774	78	A
Chr1	29709879	87	A
Chr1	29862397	86	A
Chr1	29872758	84	A
Chr1	29878927	95	A
Chr1	29964840	65	A
Chr1	30095459	77	A
Chr1	30139285	53	A
Chr1	30181096	73	A
Chr2	103278	56	A
Chr2	279510	56	A
Chr2	352868	64	A
Chr2	356266	21	A
Chr2	789064	85	A
Chr2	866562	79	A
Chr2	976629	75	A
Chr2	1011238	73	A
Chr2	1179022	78	A
Chr2	1284745	89	A
Chr2	1337983	86	A
Chr2	1526558	87	A
Chr2	1653579	86	A
Chr2	1744800	87	A
Chr2	1870433	85	A
Chr2	2091849	93	A
Chr2	2108199	87	A
Chr2	2114547	92	A
Chr2	2194774	87	A
Chr2	2367279	87	A
Chr2	2502447	94	A
Chr2	2506846	93	A
Chr2	2716945	95	A
Chr2	2876377	94	A
Chr2	2988324	95	A
Chr2	3153568	86	A
Chr2	3647609	87	A
Chr2	3724604	85	A
Chr2	3797957	98	A
Chr2	3859189	97	A
Chr2	3881782	98	A
Chr2	4150394	87	A
Chr2	4196574	98	A
Chr2	4478407	100	A
Chr2	4577869	101	A
Chr2	4580345	88	A
Chr2	4630387	101	A
Chr2	4643728	101	A
Chr2	4711088	89	A
Chr2	5098233	89	A
Chr2	5191069	96	A
Chr2	5244838	86	A
Chr2	5316042	86	A
Chr2	5387072	85	A
Chr2	5404543	86	A
Chr2	5478511	98	A
Chr2	5623628	86	A
Chr2	5652916	85	A
Chr2	5674381	82	A
Chr2	5708847	78	A
Chr2	5757546	76	A
Chr2	5785340	97	A
Chr2	5916772	100	A
Chr2	6185374	103	A
Chr2	6232582	105	A
Chr2	6550678	105	A
Chr2	6554113	104	A
Chr2	6571831	102	A
Chr2	6590072	75	A
Chr2	6910351	102	A
Chr2	7046762	76	A
Chr2	7128425	78	A
Chr2	7308817	78	A
Chr2	7361231	101	A
Chr2	7363501	104	A
Chr2	7366576	103	A
Chr2	7578551	106	A
Chr2	7670176	102	A
Chr2	7755558	77	A
Chr2	7924490	75	A
Chr2	8076637	75	A
Chr2	8294845	79	A
Chr2	8382328	79	A
Chr2	8855573	78	A
Chr2	9001161	105	A
Chr2	9111114	75	A
Chr2	9174342	74	A
Chr2	9599212	76	A
Chr2	9855783	101	A
Chr2	9868887	105	A
Chr2	10199965	102	A
Chr2	10287660	80	A
Chr2	10364672	101	A
Chr2	10458130	84	A
Chr2	10545468	83	A
Chr2	10623830	85	A
Chr2	10764947	86	A
Chr2	10969938	84	A
Chr2	11034201	82	A
Chr2	11106282	81	A
Chr2	11163585	81	A
Chr2	11234199	102	A
Chr2	11274486	100	A
Chr2	11301596	82	A
Chr2	11537933	83	A
Chr2	11831036	85	A
Chr2	11919204	98	A
Chr2	11952473	98	A
Chr2	11957241	89	A
Chr2	12068380	89	A
Chr2	12324982	89	A
Chr2	12331704	91	A
Chr2	12457449	94	A
Chr2	12486243	88	A
Chr2	12512464	96	A
Chr2	12733163	88	A
Chr2	12875830	85	A
Chr2	12914794	85	A
Chr2	13344370	85	A
Chr2	13413286	85	A
Chr2	13534730	82	A
Chr2	13567873	83	A
Chr2	13796964	84	A
Chr2	14033684	79	A
Chr2	14043866	84	A
Chr2	14451217	80	A
Chr2	14767358	97	A
Chr2	14809222	81	A
Chr2	15043325	95	A
Chr2	15064626	94	A
Chr2	15517843	85	A
Chr2	16076499	94	A
Chr2	16097808	88	A
Chr2	16132643	86	A
Chr2	16290095	89	A
Chr2	16414309	86	A
Chr2	16430072	96	A
Chr2	16687833	85	A
Chr2	16718432	97	A
Chr2	16946051	86	A
Chr2	17045491	85	A
Chr2	17149706	99	A
Chr2	17191098	85	A
Chr2	17549625	82	A
Chr2	17681128	82	A
Chr2	18101203	86	A
Chr2	18215998	95	A
Chr2	18466737	77	A
Chr2	18995024	59	A
Chr2	19088300	74	A
Chr2	19092230	62	A
Chr3	111379	79	A
Chr3	272592	71	A
Chr3	342917	63	A
Chr3	378941	69	A
Chr3	451128	92	A
Chr3	633409	93	A
Chr3	655150	90	A
Chr3	707088	87	A
Chr3	712969	87	A
Chr3	752739	88	A
Chr3	757505	88	A
Chr3	760988	93	A
Chr3	1029809	90	A
Chr3	1044678	94	A
Chr3	1166576	94	A
Chr3	1381923	88	A
Chr3	1845970	90	A
Chr3	1947773	94	A
Chr3	1955263	93	A
Chr3	1987472	96	A
Chr3	2031826	90	A
Chr3	2066812	96	A
Chr3	2180118	91	A
Chr3	2331968	95	A
Chr3	2344704	90	A
Chr3	2490670	88	A
Chr3	2691043	86	A
Chr3	2956624	90	A
Chr3	3113553	86	A
Chr3	3399046	88	A
Chr3	3519002	88	A
Chr3	3597934	87	A
Chr3	3702735	86	A
Chr3	3806642	89	A
Chr3	3837697	90	A
Chr3	3856181	91	A
Chr3	3945745	90	A
Chr3	4814295	94	A
Chr3	4825657	89	A
Chr3	4948240	89	A
Chr3	5077691	88	A
Chr3	5119775	95	A
Chr3	5145409	87	A
Chr3	5376654	90	A
Chr3	5388573	87	A
Chr3	5414879	93	A
Chr3	5589673	86	A
Chr3	5773468	90	A
Chr3	5935613	91	A
Chr3	6034221	89	A
Chr3	6049877	94	A
Chr3	6185064	91	A
Chr3	6236888	93	A
Chr3	6452009	87	A
Chr3	6506230	95	A
Chr3	6512422	91	A
Chr3	6538427	94	A
Chr3	6580440	90	A
Chr3	6871356	93	A
Chr3	6946773	92	A
Chr3	7002414	98	A
Chr3	7011240	86	A
Chr3	7123271	88	A
Chr3	7191719	98	A
Chr3	7204091	85	A
Chr3	7236458	82	A
Chr3	7322632	95	A
Chr3	7393260	94	A
Chr3	7536798	91	A
Chr3	7778781	86	A
Chr3	7900650	92	A
Chr3	7902643	94	A
Chr3	7949512	87	A
Chr3	8414932	91	A
Chr3	8525429	86	A
Chr3	8620602	91	A
Chr3	8640323	91	A
Chr3	8693463	93	A
Chr3	8781416	93	A
Chr3	8782547	90	A
Chr3	8888903	91	A
Chr3	8916817	93	A
Chr3	8971126	92	A
Chr3	9072645	89	A
Chr3	9158442	89	A
Chr3	9210057	88	A
Chr3	9287221	87	A
Chr3	9355847	91	A
Chr3	9359729	92	A
Chr3	9553650	95	A
Chr3	9624798	92	A
Chr3	9647256	95	A
Chr3	9720890	93	A
Chr3	9796537	92	A
Chr3	10120151	92	A
Chr3	10121989	93	A
Chr3	10199224	93	A
Chr3	10223929	91	A
Chr3	10519841	90	A
Chr3	10596666	90	A
Chr3	10952581	88	A
Chr3	10988640	91	A
Chr3	11065171	89	A
Chr3	11100731	93	A
Chr3	11194075	89	A
Chr3	11389579	90	A
Chr3	11483542	91	A
Chr3	11740340	93	A
Chr3	11762286	91	A
Chr3	11832836	91	A
Chr3	12102079	91	A
Chr3	12181152	90	A
Chr3	12186477	94	A
Chr3	12356831	92	A
Chr3	12386422	92	A
Chr3	12410273	93	A
Chr3	12463095	91	A
Chr3	12702736	93	A
Chr3	12736734	88	A
Chr3	12980666	94	A
Chr3	13078527	88	A
Chr3	13247532	90	A
Chr3	13284327	90	A
Chr3	13545116	90	A
Chr3	13944691	91	A
Chr3	14010964	89	A
Chr3	14237365	92	A
Chr3	14243960	91	A
Chr3	14395340	92	A
Chr3	14694148	93	A
Chr3	14845414	91	A
Chr3	15030081	90	A
Chr3	15223417	91	A
Chr3	15384340	92	A
Chr3	15787822	90	A
Chr3	16158176	93	A
Chr3	16319342	83	A
Chr3	16406182	89	A
Chr3	16888407	87	A
Chr3	17283792	89	A
Chr3	17388546	90	A
Chr3	17462878	90	A
Chr3	17666400	91	A
Chr3	17774419	91	A
Chr3	17854636	89	A
Chr3	17946707	91	A
Chr3	17984416	91	A
Chr3	18216948	81	A
Chr3	18229440	86	A
Chr3	18386126	87	A
Chr3	18532627	87	A
Chr3	18672194	87	A
Chr3	18777910	88	A
Chr3	19010356	89	A
Chr3	19089192	88	A
Chr3	19106123	92	A
Chr3	19519769	88	A
Chr3	19606573	85	A
Chr3	19838420	79	A
Chr3	20627972	87	A
Chr3	21090564	87	A
Chr3	21157049	87	A
Chr3	21417659	88	A
Chr3	21425206	86	A
Chr3	21691552	88	A
Chr3	21693992	89	A
Chr3	21742064	91	A
Chr3	21813287	83	A
Chr3	22135772	84	A
Chr3	22292793	85	A
Chr3	22408797	89	A
Chr3	22446767	90	A
Chr3	22448237	63	A
Chr3	22513483	61	A
Chr3	22931093	47	A
Chr3	23198191	67	A
Chr4	1651	37	A
Chr4	298303	70	A
Chr4	573698	62	A
Chr4	688273	64	A
Chr4	755432	87	A
Chr4	835924	92	A
Chr4	875532	84	A
Chr4	1087286	89	A
Chr4	1337495	95	A
Chr4	1361847	88	A
Chr4	1505911	90	A
Chr4	1680869	95	A
Chr4	1934426	92	A
Chr4	1986110	89	A
Chr4	2066235	90	A
Chr4	2348412	92	A
Chr4	2395455	88	A
Chr4	2572741	86	A
Chr4	2718290	83	A
Chr4	2903043	88	A
Chr4	2984537	87	A
Chr4	3003315	86	A
Chr4	3027286	85	A
Chr4	3043257	86	A
Chr4	3126528	88	A
Chr4	3152945	89	A
Chr4	3162465	88	A
Chr4	3329193	90	A
Chr4	3492122	85	A
Chr4	3518366	88	A
Chr4	3688176	90	A
Chr4	3778784	88	A
Chr4	3862320	86	A
Chr4	4031772	83	A
Chr4	4128885	85	A
Chr4	4287732	84	A
Chr4	4331489	81	A
Chr4	4346625	93	A
Chr4	4357668	97	A
Chr4	4373995	87	A
Chr4	4427836	97	A
Chr4	4699586	85	A
Chr4	4879041	87	A
Chr4	5112498	95	A
Chr4	5321606	91	A
Chr4	5348670	86	A
Chr4	5400586	86	A
Chr4	5593193	85	A
Chr4	5917052	92	A
Chr4	6139987	87	A
Chr4	6264249	90	A
Chr4	6286324	88	A
Chr4	6462018	89	A
Chr4	6480520	89	A
Chr4	6563102	87	A
Chr4	6597305	88	A
Chr4	6610272	94	A
Chr4	6677617	90	A
Chr4	6761454	94	A
Chr4	6777947	93	A
Chr4	7297972	91	A
Chr4	7442536	94	A
Chr4	7531309	87	A
Chr4	7760881	85	A
Chr4	7769060	99	A
Chr4	7866707	85	A
Chr4	7930809	100	A
Chr4	7957808	101	A
Chr4	8050704	100	A
Chr4	8103206	84	A
Chr4	8181864	84	A
Chr4	8235921	99	A
Chr4	8301120	100	A
Chr4	8341229	98	A
Chr4	8476826	87	A
Chr4	8538953	97	A
Chr4	8697332	85	A
Chr4	8818259	97	A
Chr4	8906511	97	A
Chr4	9002767	85	A
Chr4	9025968	97	A
Chr4	9084273	97	A
Chr4	9202610	98	A
Chr4	9259317	99	A
Chr4	9295086	100	A
Chr4	9308071	86	A
Chr4	9759883	87	A
Chr4	9904023	82	A
Chr4	9923722	83	A
Chr4	10028464	82	A
Chr4	10164235	80	A
Chr4	10244318	100	A
Chr4	10441023	102	A
Chr4	10611427	78	A
Chr4	10699709	78	A
Chr4	10896521	103	A
Chr4	10919902	103	A
Chr4	10928709	79	A
Chr4	10929683	79	A
Chr4	10995810	84	A
Chr4	11135121	85	A
Chr4	11210965	100	A
Chr4	11336197	95	A
Chr4	11390861	86	A
Chr4	11502007	86	A
Chr4	11531584	96	A
Chr4	11897227	85	A
Chr4	12017905	93	A
Chr4	12038840	86	A
Chr4	12163540	84	A
Chr4	12178606	86	A
Chr4	12222943	86	A
Chr4	12308161	100	A
Chr4	12568489	87	A
Chr4	12663592	96	A
Chr4	12727138	95	A
Chr4	12821690	93	A
Chr4	12928268	92	A
Chr4	13636705	79	A
Chr4	13674589	100	A
Chr4	13945529	80	A
Chr4	14243183	79	A
Chr4	14535546	101	A
Chr4	14579606	101	A
Chr4	14626510	100	A
Chr4	14833803	81	A
Chr4	14904294	97	A
Chr4	14997933	81	A
Chr4	15049166	81	A
Chr4	15084561	101	A
Chr4	15164081	81	A
Chr4	15215048	100	A
Chr4	15351900	102	A
Chr4	15422406	100	A
Chr4	15790180	99	A
Chr4	15968922	94	A
Chr4	16181250	102	A
Chr4	16240767	101	A
Chr4	16358049	82	A
Chr4	16418955	81	A
Chr4	16423411	99	A
Chr4	16757272	81	A
Chr4	16836873	83	A
Chr4	16901145	100	A
Chr4	17004825	101	A
Chr4	17074303	97	A
Chr4	17106883	85	A
Chr4	17231949	97	A
Chr4	17255451	93	A
Chr4	17426441	85	A
Chr4	17442967	86	A
Chr4	17591203	94	A
Chr4	17724206	90	A
Chr4	17738749	93	A
Chr4	17810493	93	A
Chr4	17934432	90	A
Chr4	18032088	87	A
Chr4	18057859	90	A
Chr4	18164059	91	A
Chr4	18222180	91	A
Chr4	18385025	88	A
Chr4	18417237	62	A
Chr4	18446905	74	A
Chr4	18475425	67	A
Chr4	18488278	70	A
Chr5	261354	59	A
Chr5	262387	58	A
Chr5	714349	78	A
Chr5	721003	70	A
Chr5	884595	99	A
Chr5	1005789	78	A
Chr5	1053341	99	A
Chr5	1315078	75	A
Chr5	1354725	102	A
Chr5	1381041	79	A
Chr5	1456039	80	A
Chr5	1588703	79	A
Chr5	1644620	78	A
Chr5	1873465	77	A
Chr5	1969872	76	A
Chr5	2174214	102	A
Chr5	2265208	97	A
Chr5	2512500	80	A
Chr5	2655717	82	A
Chr5	2731437	99	A
Chr5	2737008	80	A
Chr5	3013491	78	A
Chr5	3235872	101	A
Chr5	3412112	100	A
Chr5	3507550	99	A
Chr5	3703742	101	A
Chr5	3890406	79	A
Chr5	3947766	80	A
Chr5	4017149	80	A
Chr5	4140179	101	A
Chr5	4168082	103	A
Chr5	4384989	82	A
Chr5	4532127	107	A
Chr5	4589187	105	A
Chr5	4663296	101	A
Chr5	4807653	79	A
Chr5	4842814	101	A
Chr5	5034003	81	A
Chr5	5046834	103	A
Chr5	5085623	104	A
Chr5	5093371	103	A
Chr5	5143873	101	A
Chr5	5518672	99	A
Chr5	5826196	78	A
Chr5	5841373	98	A
Chr5	5902935	79	A
Chr5	6143273	100	A
Chr5	6831327	100	A
Chr5	6853607	96	A
Chr5	6861401	78	A
Chr5	7020617	79	A
Chr5	7079120	104	A
Chr5	7242028	106	A
Chr5	7272753	77	A
Chr5	7503336	78	A
Chr5	7552839	77	A
Chr5	7930579	80	A
Chr5	7960380	101	A
Chr5	8063604	102	A
Chr5	8576102	78	A
Chr5	8626720	102	A
Chr5	8669279	79	A
Chr5	9326639	103	A
Chr5	9337226	103	A
Chr5	9366829	78	A
Chr5	9634346	103	A
Chr5	9831032	78	A
Chr5	9983036	105	A
Chr5	10030253	102	A
Chr5	10075669	102	A
Chr5	10092456	80	A
Chr5	10209214	102	A
Chr5	10284213	81	A
Chr5	10386657	83	A
Chr5	10733981	97	A
Chr5	10784253	83	A
Chr5	10790010	95	A
Chr5	10931377	95	A
Chr5	11096549	95	A
Chr5	11287259	86	A
Chr5	11287290	95	A
Chr5	11361449	94	A
Chr5	11392742	92	A
Chr5	11433141	92	A
Chr5	11498866	90	A
Chr5	11504027	92	A
Chr5	12133415	89	A
Chr5	12312758	90	A
Chr5	12410090	92	A
Chr5	12458176	90	A
Chr5	12615121	89	A
Chr5	12629817	87	A
Chr5	13040450	93	A
Chr5	13096525	92	A
Chr5	13143017	90	A
Chr5	13585364	92	A
Chr5	14048656	92	A
Chr5	14190370	92	A
Chr5	14286722	88	A
Chr5	14570640	88	A
Chr5	14817823	87	A
Chr5	15237587	86	A
Chr5	15415369	88	A
Chr5	15640790	87	A
Chr5	15816703	87	A
Chr5	15846839	88	A
Chr5	16044075	86	A
Chr5	16182978	93	A
Chr5	16187630	88	A
Chr5	16253660	86	A
Chr5	16349946	87	A
Chr5	16900004	88	A
Chr5	17259817	88	A
Chr5	17420313	91	A
Chr5	17531918	89	A
Chr5	17744003	90	A
Chr5	17973911	94	A
Chr5	18251826	91	A
Chr5	18371771	94	A
Chr5	18640928	92	A
Chr5	18693604	84	A
Chr5	18965132	94	A
Chr5	19050926	81	A
Chr5	19463813	95	A
Chr5	19626946	93	A
Chr5	20133763	79	A
Chr5	20892078	92	A
Chr5	21635688	89	A
Chr5	22400309	77	A
Chr5	22575728	85	A
Chr5	22651434	89	A
Chr5	22769226	92	A
Chr5	22900943	92	A
Chr5	22991660	89	A
Chr5	23014271	89	A
Chr5	23170730	93	A
Chr5	23265911	92	A
Chr5	23376725	92	A
Chr5	23837449	93	A
Chr5	23930934	89	A
Chr5	24451405	92	A
Chr5	24638547	99	A
Chr5	24669245	67	A
Chr5	24938185	104	A
Chr5	25023520	103	A
Chr5	25090257	98	A
Chr5	25600633	80	A
Chr5	25652135	100	A
Chr5	25666781	99	A
Chr5	25895278	96	A
Chr5	26036538	60	A
Chr5	26558168	74	A
Chr5	26660396	71	A
Chr5	26742398	58	A
Chr1	47139	68	B
Chr1	120907	62	B
Chr1	329428	72	B
Chr1	343269	77	B
Chr1	494622	90	B
Chr1	592333	88	B
Chr1	647092	90	B
Chr1	684943	87	B
Chr1	899238	89	B
Chr1	900557	84	B
Chr1	902093	93	B
Chr1	980318	92	B
Chr1	1103561	81	B
Chr1	1240127	82	B
Chr1	1315488	94	B
Chr1	1326004	85	B
Chr1	1382942	85	B
Chr1	1740069	91	B
Chr1	1839300	86	B
Chr1	1886417	85	B
Chr1	1936156	93	B
Chr1	2030676	88	B
Chr1	2105035	94	B
Chr1	2113801	92	B
Chr1	2264947	90	B
Chr1	2376582	88	B
Chr1	2670765	88	B
Chr1	2806172	90	B
Chr1	2973529	87	B
Chr1	3014545	91	B
Chr1	3095585	88	B
Chr1	3129507	89	B
Chr1	3280143	89	B
Chr1	3413216	88	B
Chr1	3443270	89	B
Chr1	3593081	90	B
Chr1	3714881	93	B
Chr1	3718370	92	B
Chr1	3761773	90	B
Chr1	3890180	90	B
Chr1	4069081	94	B
Chr1	4217270	84	B
Chr1	4303819	80	B
Chr1	4738542	99	B
Chr1	4740034	82	B
Chr1	4764506	83	B
Chr1	5038302	80	B
Chr1	5325059	100	B
Chr1	5505868	100	B
Chr1	5672056	82	B
Chr1	5768542	100	B
Chr1	5782954	99	B
Chr1	5866492	86	B
Chr1	5900557	99	B
Chr1	6054193	85	B
Chr1	6123599	100	B
Chr1	6208300	97	B
Chr1	6291495	102	B
Chr1	6321659	83	B
Chr1	6396094	102	B
Chr1	6447763	84	B
Chr1	6543898	102	B
Chr1	6681372	101	B
Chr1	6681923	98	B
Chr1	6857888	99	B
Chr1	6859698	100	B
Chr1	6903695	80	B
Chr1	7164474	99	B
Chr1	7254999	99	B
Chr1	7467580	83	B
Chr1	7475125	100	B
Chr1	7658169	102	B
Chr1	7681576	82	B
Chr1	7756701	99	B
Chr1	7986970	81	B
Chr1	8035626	102	B
Chr1	8089073	96	B
Chr1	8426659	82	B
Chr1	8477088	95	B
Chr1	8505030	98	B
Chr1	8944879	84	B
Chr1	8959937	100	B
Chr1	8988403	84	B
Chr1	9053374	78	B
Chr1	9106552	99	B
Chr1	9128457	100	B
Chr1	9239621	78	B
Chr1	9499354	94	B
Chr1	9522106	76	B
Chr1	9599460	80	B
Chr1	9807053	79	B
Chr1	9990420	84	B
Chr1	10047877	85	B
Chr1	10176001	86	B
Chr1	10328094	87	B
Chr1	10398794	86	B
Chr1	10509774	90	B
Chr1	10660019	87	B
Chr1	10662847	91	B
Chr1	11164457	83	B
Chr1	11716756	90	B
Chr1	11852756	85	B
Chr1	12073661	93	B
Chr1	12112748	87	B
Chr1	12149467	88	B
Chr1	12165636	93	B
Chr1	12168338	86	B
Chr1	12264901	88	B
Chr1	12409954	85	B
Chr1	12533321	85	B
Chr1	12580333	93	B
Chr1	12673064	90	B
Chr1	12673741	85	B
Chr1	12897231	83	B
Chr1	13007682	84	B
Chr1	13019646	90	B
Chr1	13226713	92	B
Chr1	13398223	95	B
Chr1	13403815	86	B
Chr1	13612381	96	B
Chr1	13926124	97	B
Chr1	14327500	95	B
Chr1	15015278	87	B
Chr1	15214436	96	B
Chr1	15445779	96	B
Chr1	15547928	95	B
Chr1	15646717	86	B
Chr1	15757983	98	B
Chr1	15784376	88	B
Chr1	15847752	84	B
Chr1	15873892	97	B
Chr1	16244056	95	B
Chr1	16319488	88	B
Chr1	16669271	94	B
Chr1	16772346	92	B
Chr1	16993732	92	B
Chr1	17096220	92	B
Chr1	17192465	93	B
Chr1	17194331	90	B
Chr1	17366890	89	B
Chr1	17515791	88	B
Chr1	17529962	91	B
Chr1	17947483	89	B
Chr1	18183701	92	B
Chr1	18227499	94	B
Chr1	18303763	91	B
Chr1	18435931	91	B
Chr1	18498714	92	B
Chr1	18529571	94	B
Chr1	18639256	95	B
Chr1	18656696	94	B
Chr1	18748724	94	B
Chr1	18925429	94	B
Chr1	19122672	92	B
Chr1	19169407	91	B
Chr1	19189211	91	B
Chr1	19202318	96	B
Chr1	19217944	94	B
Chr1	19266922	90	B
Chr1	19272995	95	B
Chr1	19387786	93	B
Chr1	19455702	90	B
Chr1	19753738	89	B
Chr1	19931036	90	B
Chr1	19976047	89	B
Chr1	20144266	91	B
Chr1	20305181	90	B
Chr1	20412047	91	B
Chr1	20561378	92	B
Chr1	20567415	94	B
Chr1	20629360	91	B
Chr1	20790020	94	B
Chr1	21085255	94	B
Chr1	21092326	94	B
Chr1	21109362	95	B
Chr1	21160020	93	B
Chr1	21243250	95	B
Chr1	21314521	95	B
Chr1	21500226	87	B
Chr1	21678197	86	B
Chr1	21752829	97	B
Chr1	22002519	96	B
Chr1	22094005	88	B
Chr1	22239708	85	B
Chr1	22293336	89	B
Chr1	22500782	89	B
Chr1	22555099	90	B
Chr1	22653458	94	B
Chr1	22690881	91	B
Chr1	22750547	91	B
Chr1	22793497	92	B
Chr1	22864750	88	B
Chr1	22930095	85	B
Chr1	23001675	86	B
Chr1	23567952	86	B
Chr1	23655124	93	B
Chr1	23694773	92	B
Chr1	23800033	90	B
Chr1	23878580	92	B
Chr1	23884398	89	B
Chr1	23888057	89	B
Chr1	23901481	89	B
Chr1	23916417	91	B
Chr1	24194938	88	B
Chr1	24204254	90	B
Chr1	24641144	94	B
Chr1	24751571	87	B
Chr1	24765485	89	B
Chr1	24872184	86	B
Chr1	25180090	87	B
Chr1	25219471	89	B
Chr1	25458236	92	B
Chr1	25475452	90	B
Chr1	25511889	93	B
Chr1	25688674	89	B
Chr1	25773361	86	B
Chr1	25840246	93	B
Chr1	25897638	87	B
Chr1	26013735	88	B
Chr1	26095793	87	B
Chr1	26386198	95	B
Chr1	26395310	95	B
Chr1	26411588	92	B
Chr1	26489485	91	B
Chr1	26530997	92	B
Chr1	26646580	91	B
Chr1	26658172	93	B
Chr1	26694910	93	B
Chr1	26767845	91	B
Chr1	26849402	88	B
Chr1	27261767	85	B
Chr1	27278653	94	B
Chr1	27293875	95	B
Chr1	27315775	83	B
Chr1	27334764	82	B
Chr1	27500349	98	B
Chr1	27875795	80	B
Chr1	27935886	82	B
Chr1	28024208	96	B
Chr1	28051396	96	B
Chr1	28066533	84	B
Chr1	28086871	86	B
Chr1	28152497	84	B
Chr1	28164380	87	B
Chr1	28214818	87	B
Chr1	28429912	94	B
Chr1	28461861	85	B
Chr1	28605748	91	B
Chr1	28688013	96	B
Chr1	28823395	82	B
Chr1	28855650	85	B
Chr1	28881470	82	B
Chr1	28986766	96	B
Chr1	29025022	83	B
Chr1	29108602	97	B
Chr1	29260014	83	B
Chr1	29348742	82	B
Chr1	29643091	92	B
Chr1	29672274	77	B
Chr1	29682872	92	B
Chr1	29870741	94	B
Chr1	29941017	83	B
Chr1	29946543	56	B
Chr1	30024006	80	B
Chr1	30295532	61	B
Chr1	30323394	60	B
Chr2	349205	75	B
Chr2	595993	78	B
Chr2	607946	71	B
Chr2	820992	79	B
Chr2	1290853	100	B
Chr2	1334861	74	B
Chr2	1428029	74	B
Chr2	1565495	101	B
Chr2	1714405	100	B
Chr2	1741257	78	B
Chr2	2011075	79	B
Chr2	2013155	103	B
Chr2	2185521	79	B
Chr2	2310331	83	B
Chr2	2749969	82	B
Chr2	2802240	82	B
Chr2	2925859	99	B
Chr2	3529534	76	B
Chr2	3545623	80	B
Chr2	3901892	77	B
Chr2	3968362	103	B
Chr2	3981019	78	B
Chr2	4014728	78	B
Chr2	4099686	77	B
Chr2	4276910	76	B
Chr2	4288613	79	B
Chr2	4513503	81	B
Chr2	4738770	80	B
Chr2	4964258	81	B
Chr2	5108756	80	B
Chr2	5111596	81	B
Chr2	5524901	80	B
Chr2	5596708	80	B
Chr2	5705455	78	B
Chr2	5799153	78	B
Chr2	5839031	76	B
Chr2	6061533	77	B
Chr2	6121202	76	B
Chr2	6295766	76	B
Chr2	6526491	78	B
Chr2	6820442	78	B
Chr2	7036196	101	B
Chr2	7088149	99	B
Chr2	7128467	83	B
Chr2	7151811	82	B
Chr2	7220525	99	B
Chr2	7481237	76	B
Chr2	7665011	75	B
Chr2	7739019	73	B
Chr2	8330891	103	B
Chr2	8863397	76	B
Chr2	8904802	100	B
Chr2	8972791	77	B
Chr2	9001417	81	B
Chr2	9268786	99	B
Chr2	9352938	83	B
Chr2	9634722	79	B
Chr2	9657608	84	B
Chr2	9733165	84	B
Chr2	9785639	84	B
Chr2	9899896	84	B
Chr2	9955937	86	B
Chr2	10154119	90	B
Chr2	10544238	87	B
Chr2	10572410	92	B
Chr2	10778195	92	B
Chr2	10951972	87	B
Chr2	11273360	95	B
Chr2	11448282	87	B
Chr2	11663165	93	B
Chr2	11693576	85	B
Chr2	12071327	95	B
Chr2	12123403	98	B
Chr2	12252451	96	B
Chr2	12282256	85	B
Chr2	12292325	85	B
Chr2	12988853	87	B
Chr2	13041445	86	B
Chr2	13196917	89	B
Chr2	13225119	89	B
Chr2	13256617	90	B
Chr2	13264857	88	B
Chr2	13414571	92	B
Chr2	13476821	91	B
Chr2	13526503	90	B
Chr2	13574629	91	B
Chr2	13631527	88	B
Chr2	13714917	89	B
Chr2	13786571	91	B
Chr2	13887503	91	B
Chr2	14079049	93	B
Chr2	14081515	92	B
Chr2	14145388	91	B
Chr2	14199467	89	B
Chr2	14606424	91	B
Chr2	14769568	89	B
Chr2	14912468	93	B
Chr2	15064908	92	B
Chr2	15238804	93	B
Chr2	15244403	94	B
Chr2	15270414	93	B
Chr2	15272178	94	B
Chr2	15396809	94	B
Chr2	15436486	92	B
Chr2	15491521	91	B
Chr2	15540442	93	B
Chr2	15554155	91	B
Chr2	15572175	93	B
Chr2	15652286	94	B
Chr2	15838184	96	B
Chr2	15856552	95	B
Chr2	15908572	96	B
Chr2	16118825	95	B
Chr2	16138985	89	B
Chr2	16291859	88	B
Chr2	16315196	88	B
Chr2	16521301	87	B
Chr2	16669209	98	B
Chr2	16717834	97	B
Chr2	16736071	96	B
Chr2	16963119	93	B
Chr2	17055552	94	B
Chr2	17069154	89	B
Chr2	17084957	86	B
Chr2	17121296	95	B
Chr2	17133328	88	B
Chr2	17186694	95	B
Chr2	17348398	95	B
Chr2	17389058	87	B
Chr2	17459699	89	B
Chr2	17519974	95	B
Chr2	17587796	87	B
Chr2	17785459	85	B
Chr2	17891016	87	B
Chr2	18406134	87	B
Chr2	18456227	87	B
Chr2	18666158	87	B
Chr2	18700221	90	B
Chr2	18730243	85	B
Chr2	18968865	87	B
Chr2	19013980	87	B
Chr2	19158504	82	B
Chr2	19167358	86	B
Chr2	19391712	75	B
Chr2	19515357	65	B
Chr2	19558397	64	B
Chr2	19696198	66	B
Chr3	510184	74	B
Chr3	620581	59	B
Chr3	826147	49	B
Chr3	1107044	63	B
Chr3	1184920	94	B
Chr3	1557291	91	B
Chr3	1647770	94	B
Chr3	1663416	84	B
Chr3	1749016	93	B
Chr3	1780553	88	B
Chr3	1847646	92	B
Chr3	1889682	89	B
Chr3	1893121	92	B
Chr3	2071007	91	B
Chr3	2216125	89	B
Chr3	2393205	89	B
Chr3	2476611	89	B
Chr3	2563274	88	B
Chr3	2649641	95	B
Chr3	2668970	90	B
Chr3	2758634	91	B
Chr3	2769019	89	B
Chr3	2858639	89	B
Chr3	2977155	92	B
Chr3	2983429	92	B
Chr3	3251828	87	B
Chr3	3633397	88	B
Chr3	4227013	90	B
Chr3	4245149	92	B
Chr3	4259998	92	B
Chr3	4516263	89	B
Chr3	4567379	90	B
Chr3	4673567	93	B
Chr3	4731014	93	B
Chr3	4779450	92	B
Chr3	4854947	96	B
Chr3	4888192	98	B
Chr3	4891679	90	B
Chr3	4965430	90	B
Chr3	5073141	90	B
Chr3	5152861	94	B
Chr3	5228310	93	B
Chr3	5336670	86	B
Chr3	5514894	89	B
Chr3	5597083	89	B
Chr3	5600967	88	B
Chr3	5603566	90	B
Chr3	5765050	89	B
Chr3	5783614	93	B
Chr3	5820847	87	B
Chr3	5985147	87	B
Chr3	6156311	86	B
Chr3	6205258	86	B
Chr3	6253960	97	B
Chr3	6263841	98	B
Chr3	6465457	100	B
Chr3	6507871	101	B
Chr3	6568257	101	B
Chr3	6591538	98	B
Chr3	6696524	97	B
Chr3	6725959	88	B
Chr3	6987651	88	B
Chr3	7008957	87	B
Chr3	7188996	85	B
Chr3	7348448	98	B
Chr3	7360321	98	B
Chr3	7621094	80	B
Chr3	7790137	78	B
Chr3	8073340	97	B
Chr3	8670705	77	B
Chr3	8705090	77	B
Chr3	8913739	100	B
Chr3	8928879	78	B
Chr3	9187356	101	B
Chr3	9326214	99	B
Chr3	9603444	102	B
Chr3	9610336	80	B
Chr3	9796484	80	B
Chr3	9881293	102	B
Chr3	9898519	103	B
Chr3	9905199	103	B
Chr3	9930147	81	B
Chr3	9931249	82	B
Chr3	9949663	83	B
Chr3	10004250	83	B
Chr3	10067755	104	B
Chr3	10105733	81	B
Chr3	10117079	82	B
Chr3	10118240	101	B
Chr3	10359894	79	B
Chr3	10479748	100	B
Chr3	10506490	82	B
Chr3	10965841	96	B
Chr3	11263837	80	B
Chr3	11325752	84	B
Chr3	11390460	85	B
Chr3	11443178	89	B
Chr3	11514362	88	B
Chr3	11550330	97	B
Chr3	11583433	94	B
Chr3	11608304	94	B
Chr3	11921358	88	B
Chr3	11926673	92	B
Chr3	12163803	87	B
Chr3	12268456	95	B
Chr3	12328923	87	B
Chr3	12381884	91	B
Chr3	12447175	91	B
Chr3	12821972	92	B
Chr3	13138780	94	B
Chr3	13414361	90	B
Chr3	13548236	92	B
Chr3	13575951	90	B
Chr3	13577449	95	B
Chr3	13881180	91	B
Chr3	13997308	88	B
Chr3	14302076	88	B
Chr3	14422201	97	B
Chr3	14549048	87	B
Chr3	14650633	85	B
Chr3	14709379	98	B
Chr3	14745538	98	B
Chr3	14990390	86	B
Chr3	15004726	98	B
Chr3	15015348	98	B
Chr3	15169931	86	B
Chr3	15287263	85	B
Chr3	15432385	97	B
Chr3	15442895	86	B
Chr3	15544165	94	B
Chr3	15650188	81	B
Chr3	16263422	92	B
Chr3	16311515	82	B
Chr3	16958785	88	B
Chr3	17065103	88	B
Chr3	17172873	87	B
Chr3	17320193	95	B
Chr3	17498706	91	B
Chr3	17592926	87	B
Chr3	17668341	88	B
Chr3	17854177	88	B
Chr3	18057524	89	B
Chr3	18083822	97	B
Chr3	18154691	87	B
Chr3	18479876	95	B
Chr3	18531329	86	B
Chr3	18579748	96	B
Chr3	19121013	96	B
Chr3	19185287	96	B
Chr3	19227283	83	B
Chr3	19288846	90	B
Chr3	19350777	93	B
Chr3	19422096	92	B
Chr3	19712368	92	B
Chr3	19763854	85	B
Chr3	20085249	88	B
Chr3	20392847	87	B
Chr3	20772285	93	B
Chr3	20808478	81	B
Chr3	20864107	92	B
Chr3	20897808	95	B
Chr3	21022666	98	B
Chr3	21198964	98	B
Chr3	21315855	100	B
Chr3	21507525	100	B
Chr3	21512117	97	B
Chr3	21659315	85	B
Chr3	21883946	86	B
Chr3	22074489	88	B
Chr3	22747226	82	B
Chr3	22788716	85	B
Chr3	22829798	85	B
Chr3	22980214	85	B
Chr3	23078568	88	B
Chr3	23081418	72	B
Chr3	23162954	63	B
Chr3	23366896	75	B
Chr3	23378300	66	B
Chr4	144397	52	B
Chr4	453537	57	B
Chr4	570830	65	B
Chr4	581830	74	B
Chr4	657983	95	B
Chr4	705829	94	B
Chr4	711301	76	B
Chr4	782404	77	B
Chr4	897939	94	B
Chr4	942810	97	B
Chr4	1276699	99	B
Chr4	1321320	97	B
Chr4	1411436	96	B
Chr4	1437420	83	B
Chr4	1444665	86	B
Chr4	1456115	97	B
Chr4	1624176	97	B
Chr4	1708439	97	B
Chr4	1717920	96	B
Chr4	1906379	98	B
Chr4	2187580	97	B
Chr4	2193690	83	B
Chr4	2210555	101	B
Chr4	2246736	99	B
Chr4	2286269	82	B
Chr4	2288136	80	B
Chr4	2342135	82	B
Chr4	2355164	81	B
Chr4	2705570	79	B
Chr4	2813232	83	B
Chr4	3523735	78	B
Chr4	3603488	83	B
Chr4	3609297	87	B
Chr4	3657213	91	B
Chr4	4100914	87	B
Chr4	4122336	85	B
Chr4	4248888	91	B
Chr4	4315345	91	B
Chr4	4541055	96	B
Chr4	4593838	86	B
Chr4	4705053	85	B
Chr4	4705086	84	B
Chr4	4706574	92	B
Chr4	5101685	86	B
Chr4	5136819	92	B
Chr4	5420645	88	B
Chr4	5699695	87	B
Chr4	5785801	85	B
Chr4	6019466	94	B
Chr4	6022732	87	B
Chr4	6036341	85	B
Chr4	6386348	88	B
Chr4	6539536	90	B
Chr4	6564920	89	B
Chr4	6585376	91	B
Chr4	6595467	92	B
Chr4	6621413	88	B
Chr4	6723345	91	B
Chr4	6878122	90	B
Chr4	6964627	90	B
Chr4	7017937	90	B
Chr4	7080913	89	B
Chr4	7119704	87	B
Chr4	7220737	94	B
Chr4	7295129	91	B
Chr4	7601231	89	B
Chr4	7610899	93	B
Chr4	7758206	84	B
Chr4	7884696	93	B
Chr4	7924099	89	B
Chr4	8084418	89	B
Chr4	8305298	91	B
Chr4	8310920	93	B
Chr4	8356884	93	B
Chr4	8445186	93	B
Chr4	8574739	94	B
Chr4	8576013	93	B
Chr4	8597060	92	B
Chr4	8828871	93	B
Chr4	8901524	92	B
Chr4	8957067	88	B
Chr4	8972179	96	B
Chr4	9052781	98	B
Chr4	9154451	99	B
Chr4	9176293	98	B
Chr4	9214151	98	B
Chr4	9229313	98	B
Chr4	9250379	95	B
Chr4	9324787	95	B
Chr4	9493199	88	B
Chr4	9717037	89	B
Chr4	9799565	94	B
Chr4	9817367	96	B
Chr4	9968673	94	B
Chr4	10013309	95	B
Chr4	10143023	95	B
Chr4	10200423	92	B
Chr4	10282625	85	B
Chr4	10415000	95	B
Chr4	10487951	83	B
Chr4	10496467	93	B
Chr4	10536514	94	B
Chr4	10637217	89	B
Chr4	10778772	92	B
Chr4	10800714	90	B
Chr4	10881463	92	B
Chr4	10986289	93	B
Chr4	11018990	91	B
Chr4	11214360	94	B
Chr4	11244706	89	B
Chr4	11426135	92	B
Chr4	11432004	91	B
Chr4	11501472	93	B
Chr4	11548438	90	B
Chr4	11649188	91	B
Chr4	11704467	91	B
Chr4	11768281	89	B
Chr4	11961805	88	B
Chr4	11991480	88	B
Chr4	12267228	92	B
Chr4	12280792	90	B
Chr4	12310666	92	B
Chr4	12496620	92	B
Chr4	12505853	90	B
Chr4	12514145	93	B
Chr4	12767211	95	B
Chr4	12984284	92	B
Chr4	13295431	90	B
Chr4	13297153	89	B
Chr4	13330178	97	B
Chr4	13437285	97	B
Chr4	13459006	85	B
Chr4	13493220	92	B
Chr4	14007702	94	B
Chr4	14150054	97	B
Chr4	14402167	84	B
Chr4	14434133	96	B
Chr4	14498642	97	B
Chr4	14624286	96	B
Chr4	14679853	95	B
Chr4	15049682	88	B
Chr4	15566565	96	B
Chr4	15768317	90	B
Chr4	15853858	95	B
Chr4	15892746	95	B
Chr4	15984724	90	B
Chr4	16295204	87	B
Chr4	16402540	91	B
Chr4	16603799	94	B
Chr4	16680690	94	B
Chr4	16751558	90	B
Chr4	16820749	90	B
Chr4	16967031	95	B
Chr4	17001117	86	B
Chr4	17480121	88	B
Chr4	17724635	80	B
Chr4	17733418	83	B
Chr4	17755976	82	B
Chr4	17829234	90	B
Chr4	17835612	63	B
Chr4	17861842	73	B
Chr4	18106917	66	B
Chr4	18299326	71	B
Chr5	273070	81	B
Chr5	327803	86	B
Chr5	367560	81	B
Chr5	441168	51	B
Chr5	442817	78	B
Chr5	827005	97	B
Chr5	1132939	75	B
Chr5	1377183	97	B
Chr5	1384302	71	B
Chr5	1391341	77	B
Chr5	1747035	77	B
Chr5	1894604	78	B
Chr5	1912861	103	B
Chr5	1941017	80	B
Chr5	2081502	78	B
Chr5	2091183	104	B
Chr5	2154177	100	B
Chr5	2197151	80	B
Chr5	2654784	79	B
Chr5	2699569	92	B
Chr5	3391999	84	B
Chr5	3583915	93	B
Chr5	3810673	90	B
Chr5	3812361	87	B
Chr5	3831858	89	B
Chr5	3910931	89	B
Chr5	4122475	94	B
Chr5	4171260	87	B
Chr5	4295894	88	B
Chr5	4605336	89	B
Chr5	4711957	89	B
Chr5	4820160	92	B
Chr5	4972203	91	B
Chr5	5032185	90	B
Chr5	5100766	90	B
Chr5	5125842	89	B
Chr5	5245221	91	B
Chr5	5573771	92	B
Chr5	5657236	94	B
Chr5	6195215	92	B
Chr5	6298851	90	B
Chr5	6352342	90	B
Chr5	6536152	90	B
Chr5	6553335	90	B
Chr5	6589954	89	B
Chr5	6627372	89	B
Chr5	7104159	88	B
Chr5	7162950	94	B
Chr5	7346189	83	B
Chr5	7426135	87	B
Chr5	7442091	95	B
Chr5	7595103	88	B
Chr5	7633257	97	B
Chr5	7728802	96	B
Chr5	7738966	88	B
Chr5	7798507	88	B
Chr5	8304706	93	B
Chr5	8338759	93	B
Chr5	8372900	88	B
Chr5	8391619	91	B
Chr5	8643935	94	B
Chr5	8657491	94	B
Chr5	8782762	89	B
Chr5	8848421	87	B
Chr5	9002158	97	B
Chr5	9068903	97	B
Chr5	9236047	99	B
Chr5	9304724	97	B
Chr5	9377368	84	B
Chr5	9418428	101	B
Chr5	9556790	103	B
Chr5	9703324	83	B
Chr5	9771436	103	B
Chr5	9789047	100	B
Chr5	9925413	103	B
Chr5	9967221	103	B
Chr5	10004341	103	B
Chr5	10062648	83	B
Chr5	10141754	104	B
Chr5	10700530	83	B
Chr5	10741558	82	B
Chr5	10971152	103	B
Chr5	11132574	104	B
Chr5	11403354	83	B
Chr5	11441787	103	B
Chr5	11473358	104	B
Chr5	11480648	103	B
Chr5	11906707	101	B
Chr5	12045267	82	B
Chr5	12071827	99	B
Chr5	12140585	100	B
Chr5	12189081	99	B
Chr5	12311714	101	B
Chr5	12508417	100	B
Chr5	12517382	83	B
Chr5	12544172	83	B
Chr5	12654843	82	B
Chr5	12920067	82	B
Chr5	13000317	101	B
Chr5	13007684	100	B
Chr5	13088121	83	B
Chr5	13158233	98	B
Chr5	13175014	100	B
Chr5	13256435	97	B
Chr5	13481822	82	B
Chr5	13581425	84	B
Chr5	13783439	96	B
Chr5	13852928	97	B
Chr5	13900697	88	B
Chr5	13951361	88	B
Chr5	14059870	85	B
Chr5	14522171	87	B
Chr5	14688982	86	B
Chr5	15015051	95	B
Chr5	15015464	94	B
Chr5	15142509	98	B
Chr5	15404397	98	B
Chr5	15416863	83	B
Chr5	15420067	83	B
Chr5	15612146	98	B
Chr5	15848295	93	B
Chr5	15933517	83	B
Chr5	16032199	93	B
Chr5	16255468	85	B
Chr5	16278658	85	B
Chr5	16316545	94	B
Chr5	16393172	92	B
Chr5	16394105	94	B
Chr5	16480026	93	B
Chr5	16496923	91	B
Chr5	16613084	91	B
Chr5	16954121	91	B
Chr5	16960668	89	B
Chr5	17115867	93	B
Chr5	17122958	92	B
Chr5	17320841	92	B
Chr5	17332268	92	B
Chr5	17423240	91	B
Chr5	17524080	93	B
Chr5	17720014	91	B
Chr5	18030700	90	B
Chr5	18177181	91	B
Chr5	18212765	90	B
Chr5	18293494	91	B
Chr5	18501126	86	B
Chr5	18631138	90	B
Chr5	18632311	90	B
Chr5	18880888	92	B
Chr5	18894810	90	B
Chr5	19246806	92	B
Chr5	19363571	92	B
Chr5	19510429	93	B
Chr5	19510652	92	B
Chr5	19512842	92	B
Chr5	19756610	92	B
Chr5	19929045	90	B
Chr5	19961979	87	B
Chr5	19965009	90	B
Chr5	19967870	90	B
Chr5	19968774	86	B
Chr5	20838647	90	B
Chr5	21550340	84	B
Chr5	21761637	89	B
Chr5	21982172	82	B
Chr5	22168963	82	B
Chr5	22281819	83	B
Chr5	22310551	99	B
Chr5	22355301	99	B
Chr5	22399349	99	B
Chr5	22407628	98	B
Chr5	22492308	99	B
Chr5	22500129	82	B
Chr5	22684090	100	B
Chr5	22843413	103	B
Chr5	23480657	76	B
Chr5	23492062	102	B
Chr5	23533057	101	B
Chr5	23537605	77	B
Chr5	23559189	80	B
Chr5	23622237	82	B
Chr5	23866229	83	B
Chr5	24507168	101	B
Chr5	24547657	83	B
Chr5	24666882	103	B
Chr5	24670325	83	B
Chr5	24736277	101	B
Chr5	24794206	99	B
Chr5	24886081	99	B
Chr5	25757957	95	B
Chr5	25817637	81	B
Chr5	26015252	94	B
Chr5	26077437	84	B
Chr5	26263694	86	B
Chr5	26265331	90	B
Chr5	26282871	84	B
Chr5	26363086	90	B
Chr5	26636939	86	B
Chr5	26658967	73	B
Chr5	26673425	64	B
Chr5	26676034	59	B
Chr5	26833028	52	B
Chr1	50926	40	E
Chr1	78907	51	E
Chr1	197219	48	E
Chr1	205001	31	E
Chr1	211149	59	E
Chr1	321268	59	E
Chr1	386211	59	E
Chr1	466123	57	E
Chr1	481653	54	E
Chr1	658496	59	E
Chr1	770351	57	E
Chr1	902132	59	E
Chr1	1054517	56	E
Chr1	1209516	58	E
Chr1	1254292	63	E
Chr1	1295772	62	E
Chr1	1368120	62	E
Chr1	1446001	57	E
Chr1	1566829	52	E
Chr1	1637618	63	E
Chr1	2216041	64	E
Chr1	2396219	50	E
Chr1	2611141	50	E
Chr1	2615319	52	E
Chr1	2636780	54	E
Chr1	2690756	52	E
Chr1	2698420	52	E
Chr1	2739387	69	E
Chr1	2896255	70	E
Chr1	2999244	70	E
Chr1	3072879	70	E
Chr1	3146392	70	E
Chr1	3266679	51	E
Chr1	3274592	52	E
Chr1	3314119	53	E
Chr1	3403558	68	E
Chr1	3507181	52	E
Chr1	3559343	67	E
Chr1	3656695	52	E
Chr1	3830768	54	E
Chr1	3858420	64	E
Chr1	4043240	65	E
Chr1	4056172	67	E
Chr1	4089355	68	E
Chr1	4289104	67	E
Chr1	4321483	68	E
Chr1	4459278	66	E
Chr1	4963982	65	E
Chr1	5109168	52	E
Chr1	5422267	68	E
Chr1	5463869	66	E
Chr1	5496937	50	E
Chr1	5521690	64	E
Chr1	5716179	64	E
Chr1	5742519	54	E
Chr1	6017320	63	E
Chr1	6118674	53	E
Chr1	6134604	53	E
Chr1	6294804	48	E
Chr1	6375786	49	E
Chr1	6386768	47	E
Chr1	6646890	71	E
Chr1	7052078	70	E
Chr1	7074727	72	E
Chr1	7275922	70	E
Chr1	7635545	47	E
Chr1	7660522	74	E
Chr1	7777554	48	E
Chr1	7798631	45	E
Chr1	8132402	48	E
Chr1	8143912	49	E
Chr1	8446895	48	E
Chr1	8631581	73	E
Chr1	8640747	49	E
Chr1	8898096	49	E
Chr1	9069248	71	E
Chr1	9315422	70	E
Chr1	9404675	49	E
Chr1	9632251	50	E
Chr1	9658523	50	E
Chr1	9666816	51	E
Chr1	9811817	51	E
Chr1	9903128	71	E
Chr1	10007841	70	E
Chr1	10082897	49	E
Chr1	10087055	50	E
Chr1	10107453	49	E
Chr1	10118057	71	E
Chr1	10143677	51	E
Chr1	10147963	73	E
Chr1	10283725	73	E
Chr1	10298306	73	E
Chr1	10384985	52	E
Chr1	10391158	52	E
Chr1	10402693	72	E
Chr1	10415062	51	E
Chr1	10547512	71	E
Chr1	10644635	69	E
Chr1	10666248	70	E
Chr1	10745712	53	E
Chr1	10805153	52	E
Chr1	10855718	53	E
Chr1	10855974	53	E
Chr1	10862284	69	E
Chr1	10879515	52	E
Chr1	11548955	66	E
Chr1	11614934	56	E
Chr1	11621521	56	E
Chr1	11652619	63	E
Chr1	11667953	63	E
Chr1	11762291	55	E
Chr1	12123131	62	E
Chr1	12292457	64	E
Chr1	12380165	60	E
Chr1	12671536	59	E
Chr1	12727683	61	E
Chr1	12763771	60	E
Chr1	12958031	60	E
Chr1	13029679	61	E
Chr1	13239866	61	E
Chr1	13322103	60	E
Chr1	13407428	56	E
Chr1	13433969	53	E
Chr1	13514467	53	E
Chr1	13679391	53	E
Chr1	13713443	62	E
Chr1	13924848	55	E
Chr1	13956162	53	E
Chr1	13999618	62	E
Chr1	14056868	53	E
Chr1	14252281	56	E
Chr1	14271329	56	E
Chr1	14603465	58	E
Chr1	15426202	62	E
Chr1	15650477	56	E
Chr1	15970407	57	E
Chr1	16138172	57	E
Chr1	16188352	56	E
Chr1	16203604	57	E
Chr1	16308415	64	E
Chr1	16320089	55	E
Chr1	16376703	56	E
Chr1	16377568	57	E
Chr1	16411991	65	E
Chr1	16456616	55	E
Chr1	16468722	66	E
Chr1	16505386	66	E
Chr1	16575735	55	E
Chr1	16634961	52	E
Chr1	16735036	51	E
Chr1	16735428	50	E
Chr1	16969987	49	E
Chr1	17253170	49	E
Chr1	17277154	49	E
Chr1	17298441	47	E
Chr1	17454784	50	E
Chr1	17777706	49	E
Chr1	18106704	70	E
Chr1	18496927	71	E
Chr1	18529341	72	E
Chr1	18743091	48	E
Chr1	18939250	75	E
Chr1	18956442	74	E
Chr1	18999568	74	E
Chr1	19115811	75	E
Chr1	19325942	73	E
Chr1	19459115	49	E
Chr1	19598351	49	E
Chr1	19641623	72	E
Chr1	19955705	46	E
Chr1	20207938	45	E
Chr1	20387879	67	E
Chr1	20809319	70	E
Chr1	20848694	67	E
Chr1	20995306	70	E
Chr1	21100658	69	E
Chr1	21150152	70	E
Chr1	21173845	50	E
Chr1	21377896	48	E
Chr1	21381124	48	E
Chr1	22353595	48	E
Chr1	22415078	71	E
Chr1	22466430	70	E
Chr1	22829499	51	E
Chr1	22955005	51	E
Chr1	23069921	68	E
Chr1	23259677	48	E
Chr1	24170962	52	E
Chr1	24329663	56	E
Chr1	24502080	51	E
Chr1	24996073	58	E
Chr1	25065225	61	E
Chr1	25613866	55	E
Chr1	25812686	60	E
Chr1	25819417	58	E
Chr1	26384978	57	E
Chr1	26418237	58	E
Chr1	26651169	61	E
Chr1	26794493	59	E
Chr1	26903072	60	E
Chr1	27060520	56	E
Chr1	27334315	57	E
Chr1	27359528	60	E
Chr1	27476876	61	E
Chr1	27480341	59	E
Chr1	27943594	58	E
[truncated: 1,729 more rows]
