# Supplementary material for: The megabase-scale crossover landscape is largely independent of sequence divergence
Source: Nat Commun. 2022 Jul 2;13:3828. doi: 10.1038/s41467-022-31509-8 (PMC9250513; doi:10.1038/s41467-022-31509-8)
Supplement: Supplementary file 10 — Source Data [file 41467_2022_31509_MOESM10_ESM.zip › Source_Data/SupplementaryFigure10-12.CO_CoC.Col.male.txt]

Inter_interval_distance	Mean_CoC
0.0666666666666667	0.327169189797188
0.133333333333333	0.409234075261254
0.2	0.54492915706577
0.266666666666667	0.580968826295137
0.333333333333333	0.871110488773859
0.4	0.866358720969108
0.466666666666667	1.07277061288063
0.533333333333333	1.22673452708839
0.6	1.07755578315239
0.666666666666667	1.02640271827274
0.733333333333333	0.93816125114116
0.8	1.08666408790043
0.866666666666667	1.21205819243822
0.933333333333333	1.08590025669234
