# Supplementary material for: The megabase-scale crossover landscape is largely independent of sequence divergence
Source: Nat Commun. 2022 Jul 2;13:3828. doi: 10.1038/s41467-022-31509-8 (PMC9250513; doi:10.1038/s41467-022-31509-8)
Supplement: Supplementary file 10 — Source Data [file 41467_2022_31509_MOESM10_ESM.zip › Source_Data/SupplementaryFigure2.marker_number.Ler.txt]

chr	pos	sample_num	geno
Chr1	33325	55	D
Chr1	568625	38	D
Chr1	877849	56	D
Chr1	881396	35	D
Chr1	930116	48	D
Chr1	934306	46	D
Chr1	1223774	46	D
Chr1	1339983	74	D
Chr1	1348632	71	D
Chr1	1538731	77	D
Chr1	1655986	47	D
Chr1	1824178	79	D
Chr1	2124957	79	D
Chr1	2139767	46	D
Chr1	2347159	79	D
Chr1	2714490	79	D
Chr1	2977432	46	D
Chr1	3094300	79	D
Chr1	3165564	43	D
Chr1	3225470	80	D
Chr1	3343871	45	D
Chr1	3628912	44	D
Chr1	3878183	80	D
Chr1	3899897	78	D
Chr1	3945217	42	D
Chr1	4221280	77	D
Chr1	4726638	78	D
Chr1	4822486	48	D
Chr1	5019541	76	D
Chr1	5304759	79	D
Chr1	5461960	79	D
Chr1	5603712	78	D
Chr1	5609781	43	D
Chr1	5651861	44	D
Chr1	5829058	44	D
Chr1	5856436	80	D
Chr1	5939344	81	D
Chr1	6093982	43	D
Chr1	6755197	80	D
Chr1	7064693	45	D
Chr1	7193534	44	D
Chr1	7236799	77	D
Chr1	7264999	46	D
Chr1	7328944	80	D
Chr1	7338749	80	D
Chr1	7434447	80	D
Chr1	7566232	78	D
Chr1	8113192	77	D
Chr1	8289466	41	D
Chr1	8647280	43	D
Chr1	9114519	81	D
Chr1	9241615	41	D
Chr1	9417957	83	D
Chr1	9522583	42	D
Chr1	10557178	80	D
Chr1	10566845	80	D
Chr1	10928777	42	D
Chr1	11234556	43	D
Chr1	11374550	40	D
Chr1	11488637	40	D
Chr1	11554482	80	D
Chr1	11642116	38	D
Chr1	12405190	79	D
Chr1	13100437	40	D
Chr1	13317914	39	D
Chr1	13855891	75	D
Chr1	13862087	44	D
Chr1	13919823	75	D
Chr1	14303867	74	D
Chr1	14382136	51	D
Chr1	14819828	73	D
Chr1	14845927	74	D
Chr1	15808395	71	D
Chr1	15836061	70	D
Chr1	16241524	10	D
Chr1	16404113	52	D
Chr1	16987912	51	D
Chr1	17284875	66	D
Chr1	18282362	65	D
Chr1	18974734	58	D
Chr1	19624771	55	D
Chr1	19951756	57	D
Chr1	19969569	68	D
Chr1	20384346	67	D
Chr1	20413956	57	D
Chr1	20574618	54	D
Chr1	22208525	64	D
Chr1	22344991	56	D
Chr1	22492700	59	D
Chr1	22497463	62	D
Chr1	23707061	56	D
Chr1	24111926	64	D
Chr1	24201720	56	D
Chr1	24388144	59	D
Chr1	24938379	65	D
Chr1	25182641	64	D
Chr1	25661751	63	D
Chr1	26059560	60	D
Chr1	26317469	60	D
Chr1	26805756	55	D
Chr1	27100451	56	D
Chr1	27428097	62	D
Chr1	27594185	60	D
Chr1	27594640	25	D
Chr1	28984338	40	D
Chr1	29605060	41	D
Chr1	29906580	54	D
Chr2	218159	53	D
Chr2	227648	41	D
Chr2	662668	37	D
Chr2	869290	46	D
Chr2	1190796	52	D
Chr2	1466027	54	D
Chr2	1675638	63	D
Chr2	2105822	64	D
Chr2	2206954	63	D
Chr2	2500003	65	D
Chr2	2629674	65	D
Chr2	3223232	65	D
Chr2	3232801	55	D
Chr2	3570563	65	D
Chr2	3650773	65	D
Chr2	3663986	67	D
Chr2	3913749	66	D
Chr2	4442420	56	D
Chr2	4647495	56	D
Chr2	4648830	56	D
Chr2	4747433	56	D
Chr2	4978252	64	D
Chr2	5280703	58	D
Chr2	5353729	66	D
Chr2	5385839	56	D
Chr2	5526716	66	D
Chr2	5592097	66	D
Chr2	5627312	64	D
Chr2	6097265	65	D
Chr2	6165749	65	D
Chr2	6179647	66	D
Chr2	6328161	63	D
Chr2	6551290	60	D
Chr2	6616012	59	D
Chr2	6823218	56	D
Chr2	7778095	58	D
Chr2	8011075	60	D
Chr2	8430150	60	D
Chr2	8674889	54	D
Chr2	8826343	60	D
Chr2	8959493	63	D
Chr2	9692757	53	D
Chr2	9996830	57	D
Chr2	10078125	57	D
Chr2	10202293	68	D
Chr2	10208816	57	D
Chr2	10311010	57	D
Chr2	10367242	70	D
Chr2	10631681	69	D
Chr2	10712312	56	D
Chr2	10809245	69	D
Chr2	11578739	53	D
Chr2	11860619	51	D
Chr2	12347634	70	D
Chr2	12795270	53	D
Chr2	12819846	70	D
Chr2	13091070	56	D
Chr2	13309302	70	D
Chr2	13381604	56	D
Chr2	13422921	69	D
Chr2	13448100	67	D
Chr2	13531601	69	D
Chr2	13906678	54	D
Chr2	14528772	55	D
Chr2	15635569	52	D
Chr2	15776572	51	D
Chr2	15842682	52	D
Chr2	15849212	70	D
Chr2	16033546	71	D
Chr2	16040403	52	D
Chr2	16109950	71	D
Chr2	16126271	72	D
Chr2	16185578	53	D
Chr2	16197944	72	D
Chr2	16263452	52	D
Chr2	16383827	72	D
Chr2	16425754	53	D
Chr2	16589469	68	D
Chr2	16841959	49	D
Chr2	17341821	49	D
Chr2	17631317	71	D
Chr2	17958949	47	D
Chr2	18459139	42	D
Chr2	18529274	36	D
Chr2	18998453	47	D
Chr2	19379638	36	D
Chr3	64328	46	D
Chr3	314780	52	D
Chr3	408788	35	D
Chr3	416313	54	D
Chr3	424580	57	D
Chr3	685945	64	D
Chr3	1129707	65	D
Chr3	1486934	62	D
Chr3	1545514	62	D
Chr3	1745139	64	D
Chr3	1865820	62	D
Chr3	1904330	60	D
Chr3	1916834	66	D
Chr3	1917358	61	D
Chr3	1925823	58	D
Chr3	2099874	59	D
Chr3	2243452	64	D
Chr3	2754441	58	D
Chr3	3003939	59	D
Chr3	3025190	59	D
Chr3	3059142	65	D
Chr3	3388169	60	D
Chr3	3505342	60	D
Chr3	3512092	59	D
Chr3	3574362	65	D
Chr3	3669054	65	D
Chr3	3670547	66	D
Chr3	3977612	66	D
Chr3	4238811	66	D
Chr3	4274831	66	D
Chr3	4276233	60	D
Chr3	4541822	61	D
Chr3	4631351	60	D
Chr3	4697210	61	D
Chr3	4842540	66	D
Chr3	4877770	65	D
Chr3	5415401	65	D
Chr3	5488624	63	D
Chr3	5545805	59	D
Chr3	5956208	60	D
Chr3	6083264	64	D
Chr3	6220075	63	D
Chr3	6453251	64	D
Chr3	6622463	62	D
Chr3	6705717	63	D
Chr3	7240546	63	D
Chr3	7381409	61	D
Chr3	7585685	63	D
Chr3	7644296	62	D
Chr3	8001699	66	D
Chr3	8066069	64	D
Chr3	8119300	59	D
Chr3	8313874	57	D
Chr3	8855032	66	D
Chr3	9011036	55	D
Chr3	9408949	67	D
Chr3	9724435	64	D
Chr3	10153565	62	D
Chr3	10334942	62	D
Chr3	10355740	62	D
Chr3	10359985	63	D
Chr3	10972934	60	D
Chr3	11092211	65	D
Chr3	11113952	61	D
Chr3	11303677	60	D
Chr3	11352898	58	D
Chr3	11688270	61	D
Chr3	12120917	59	D
Chr3	12184875	61	D
Chr3	12239221	60	D
Chr3	12429937	63	D
Chr3	12438929	65	D
Chr3	12733897	66	D
Chr3	12803905	61	D
Chr3	12839580	63	D
Chr3	13014671	59	D
Chr3	13029405	59	D
Chr3	13191035	59	D
Chr3	13430575	61	D
Chr3	13621216	59	D
Chr3	13704313	61	D
Chr3	13839371	60	D
Chr3	13847618	62	D
Chr3	13860278	62	D
Chr3	14296749	58	D
Chr3	14425781	57	D
Chr3	14469583	56	D
Chr3	14563128	66	D
Chr3	14568339	64	D
Chr3	14793105	68	D
Chr3	14815371	55	D
Chr3	14820470	69	D
Chr3	14955957	55	D
Chr3	14981160	70	D
Chr3	15028941	68	D
Chr3	15137670	70	D
Chr3	15461240	66	D
Chr3	16167032	71	D
Chr3	16475338	53	D
Chr3	16812764	72	D
Chr3	17047345	51	D
Chr3	17788932	50	D
Chr3	17871877	73	D
Chr3	17919009	48	D
Chr3	18319368	46	D
Chr3	18691839	45	D
Chr3	18898959	71	D
Chr3	19455075	45	D
Chr3	20087779	72	D
Chr3	20393674	49	D
Chr3	20446515	72	D
Chr3	20785208	71	D
Chr3	21026367	44	D
Chr3	21458862	67	D
Chr3	21562756	52	D
Chr3	21604487	70	D
Chr3	21620378	72	D
Chr3	22820860	39	D
Chr3	23030685	41	D
Chr3	23120602	52	D
Chr3	23174447	38	D
Chr4	113438	28	D
Chr4	198286	41	D
Chr4	547328	50	D
Chr4	1212383	52	D
Chr4	1512831	58	D
Chr4	1682535	67	D
Chr4	1889151	66	D
Chr4	1985913	68	D
Chr4	2084167	55	D
Chr4	2098786	56	D
Chr4	2198790	56	D
Chr4	2456600	54	D
Chr4	2521582	54	D
Chr4	2588220	70	D
Chr4	2700284	53	D
Chr4	2936681	54	D
Chr4	3016130	54	D
Chr4	3067305	70	D
Chr4	3118492	53	D
Chr4	3219898	71	D
Chr4	3295162	53	D
Chr4	3315864	55	D
Chr4	3515438	56	D
Chr4	3709411	54	D
Chr4	3913889	55	D
Chr4	4005818	69	D
Chr4	4282131	70	D
Chr4	4435116	72	D
Chr4	4850224	48	D
Chr4	4962751	68	D
Chr4	5089864	46	D
Chr4	5210412	47	D
Chr4	5339755	63	D
Chr4	5621062	57	D
Chr4	5655312	58	D
Chr4	5745377	53	D
Chr4	7328289	54	D
Chr4	7561300	61	D
Chr4	7714654	61	D
Chr4	7828346	61	D
Chr4	7955532	62	D
Chr4	8072268	61	D
Chr4	8131505	63	D
Chr4	8135506	63	D
Chr4	8934263	53	D
Chr4	9003240	71	D
Chr4	9172891	71	D
Chr4	9229716	51	D
Chr4	9883341	70	D
Chr4	10498208	70	D
Chr4	10573617	51	D
Chr4	10692228	73	D
Chr4	10698354	72	D
Chr4	10727281	72	D
Chr4	11086598	74	D
Chr4	11491149	46	D
Chr4	11944087	78	D
Chr4	12076401	77	D
Chr4	12119816	48	D
Chr4	12230976	75	D
Chr4	12353154	76	D
Chr4	12468673	48	D
Chr4	12615671	76	D
Chr4	13174301	49	D
Chr4	13268746	47	D
Chr4	13617378	50	D
Chr4	13847310	74	D
Chr4	13981944	74	D
Chr4	15283339	72	D
Chr4	15428400	44	D
Chr4	15821372	46	D
Chr4	16125100	47	D
Chr4	16533791	47	D
Chr4	17948994	30	D
Chr4	17986051	53	D
Chr4	18015538	55	D
Chr4	18455072	61	D
Chr5	30783	51	D
Chr5	48153	49	D
Chr5	769748	51	D
Chr5	793802	46	D
Chr5	853403	53	D
Chr5	1294826	55	D
Chr5	1747103	56	D
Chr5	1760500	58	D
Chr5	1765073	57	D
Chr5	2032341	66	D
Chr5	2379694	60	D
Chr5	2601626	64	D
Chr5	2656675	64	D
Chr5	2813265	63	D
Chr5	3117823	61	D
Chr5	3422793	60	D
Chr5	3443597	64	D
Chr5	3874025	60	D
Chr5	4236592	62	D
Chr5	4654928	63	D
Chr5	4679453	63	D
Chr5	4730959	64	D
Chr5	4986361	62	D
Chr5	5031110	61	D
Chr5	5127334	64	D
Chr5	5392891	66	D
Chr5	5414294	64	D
Chr5	5515783	67	D
Chr5	5761611	57	D
Chr5	5925130	57	D
Chr5	6007063	56	D
Chr5	6657821	64	D
Chr5	6939039	66	D
Chr5	7127070	65	D
Chr5	7180400	65	D
Chr5	8278901	67	D
Chr5	8348831	53	D
Chr5	8357701	69	D
Chr5	8501553	68	D
Chr5	8504959	66	D
Chr5	9099627	50	D
Chr5	9317835	67	D
Chr5	9388453	65	D
Chr5	9407471	55	D
Chr5	9641631	66	D
Chr5	9823696	52	D
Chr5	9953971	66	D
Chr5	10551039	53	D
Chr5	10605687	74	D
Chr5	10996615	73	D
Chr5	11045531	73	D
Chr5	11456801	52	D
Chr5	11552627	53	D
Chr5	11631121	51	D
Chr5	11864592	71	D
Chr5	11870274	53	D
Chr5	12025056	53	D
Chr5	12233579	52	D
Chr5	12901669	71	D
Chr5	13120113	71	D
Chr5	13202225	53	D
Chr5	13376028	72	D
Chr5	13511009	50	D
Chr5	14222448	68	D
Chr5	14410999	50	D
Chr5	14802769	64	D
Chr5	14885485	69	D
Chr5	15107490	66	D
Chr5	15171502	50	D
Chr5	15568866	68	D
Chr5	15680474	69	D
Chr5	15689185	55	D
Chr5	16275990	67	D
Chr5	17000416	58	D
Chr5	17158156	55	D
Chr5	17300039	68	D
Chr5	17334285	68	D
Chr5	18279681	69	D
Chr5	18522621	54	D
Chr5	18857525	55	D
Chr5	19211785	71	D
Chr5	19253393	54	D
Chr5	19302383	54	D
Chr5	19347755	55	D
Chr5	19440254	70	D
Chr5	19491388	73	D
Chr5	19598284	72	D
Chr5	19607994	52	D
Chr5	19798415	72	D
Chr5	20098685	71	D
Chr5	20179239	71	D
Chr5	20467363	71	D
Chr5	21119127	52	D
Chr5	21221355	52	D
Chr5	21507201	53	D
Chr5	21895815	69	D
Chr5	22275705	69	D
Chr5	22697947	52	D
Chr5	22921441	68	D
Chr5	23006613	70	D
Chr5	23020895	69	D
Chr5	23116532	56	D
Chr5	23219336	70	D
Chr5	23222870	56	D
Chr5	23610282	55	D
Chr5	23630767	51	D
Chr5	24171232	66	D
Chr5	24237294	53	D
Chr5	24263721	68	D
Chr5	24443266	63	D
Chr5	24474425	51	D
Chr5	25587861	49	D
Chr5	25859147	67	D
Chr5	25916939	72	D
Chr5	26255169	50	D
Chr5	26403528	54	D
Chr5	26459185	63	D
Chr5	26513283	46	D
Chr1	27215	60	E
Chr1	159820	56	E
Chr1	409036	40	E
Chr1	599968	27	E
Chr1	743579	69	E
Chr1	830877	55	E
Chr1	933184	69	E
Chr1	1179537	69	E
Chr1	1770153	47	E
Chr1	1814212	54	E
Chr1	2151486	71	E
Chr1	2271386	70	E
Chr1	2306742	70	E
Chr1	2650701	70	E
Chr1	2699092	71	E
Chr1	3042533	71	E
Chr1	3480287	72	E
Chr1	3710946	70	E
Chr1	3742291	70	E
Chr1	4036242	72	E
Chr1	4356965	47	E
Chr1	4432747	74	E
Chr1	4458797	47	E
Chr1	4519776	74	E
Chr1	4586139	47	E
Chr1	4590963	68	E
Chr1	4786343	73	E
Chr1	4818582	50	E
Chr1	4862822	73	E
Chr1	4884888	52	E
Chr1	5023275	50	E
Chr1	5273984	71	E
Chr1	5346508	55	E
Chr1	5695595	69	E
Chr1	6352382	69	E
Chr1	6354199	55	E
Chr1	6410833	68	E
Chr1	6424970	57	E
Chr1	6638563	55	E
Chr1	6726198	57	E
Chr1	6755539	56	E
Chr1	6825161	67	E
Chr1	6952076	68	E
Chr1	7279700	68	E
Chr1	7370154	55	E
Chr1	7379927	63	E
Chr1	7396084	65	E
Chr1	7453521	66	E
Chr1	7454692	66	E
Chr1	8050023	57	E
Chr1	8541162	61	E
Chr1	8696292	57	E
Chr1	8940093	62	E
Chr1	9038447	60	E
Chr1	9168736	61	E
Chr1	9394898	61	E
Chr1	9410911	60	E
Chr1	9717531	60	E
Chr1	10147489	58	E
Chr1	10179134	57	E
Chr1	10703240	62	E
Chr1	10898273	56	E
Chr1	11762605	60	E
Chr1	12093797	17	E
Chr1	12433621	65	E
Chr1	12527267	65	E
Chr1	12552520	66	E
Chr1	12731418	66	E
Chr1	12844731	65	E
Chr1	12997774	64	E
Chr1	13136962	63	E
Chr1	13208095	54	E
Chr1	13371245	64	E
Chr1	14001002	4	E
Chr1	14096597	64	E
Chr1	14159738	63	E
Chr1	14175722	58	E
Chr1	14433073	57	E
Chr1	15094849	15	E
Chr1	15110744	63	E
Chr1	15538477	61	E
Chr1	15721812	58	E
Chr1	15941343	60	E
Chr1	15976998	59	E
Chr1	16205254	59	E
Chr1	16223567	58	E
Chr1	16379428	61	E
Chr1	16482154	61	E
Chr1	16502225	59	E
Chr1	16526627	57	E
Chr1	16670718	57	E
Chr1	17219606	55	E
Chr1	17615767	55	E
Chr1	17730635	54	E
Chr1	17940011	68	E
Chr1	18694298	56	E
Chr1	18899809	56	E
Chr1	18919711	70	E
Chr1	19642318	54	E
Chr1	20365404	66	E
Chr1	20378088	56	E
Chr1	21337372	54	E
Chr1	21907696	56	E
Chr1	22048314	68	E
Chr1	22359130	57	E
Chr1	22700871	68	E
Chr1	23158481	66	E
Chr1	23358521	69	E
Chr1	23734934	69	E
Chr1	23787999	51	E
Chr1	23850840	68	E
Chr1	23981154	49	E
Chr1	24633072	52	E
Chr1	24781362	68	E
Chr1	25178510	62	E
Chr1	25640636	63	E
Chr1	26226245	48	E
Chr1	28082409	65	E
Chr1	28257881	63	E
Chr1	28342270	49	E
Chr1	28717162	27	E
Chr1	29374681	42	E
Chr1	29750965	49	E
Chr2	415890	36	E
Chr2	858201	54	E
Chr2	1126916	54	E
Chr2	1213527	33	E
Chr2	1416887	71	E
Chr2	1579600	71	E
Chr2	1646873	48	E
Chr2	1780653	45	E
Chr2	1802168	69	E
Chr2	2021973	50	E
Chr2	2067655	49	E
Chr2	2317862	52	E
Chr2	2353957	70	E
Chr2	2532083	72	E
Chr2	2801123	52	E
Chr2	3271369	70	E
Chr2	3575122	74	E
Chr2	3652804	52	E
Chr2	3881184	54	E
Chr2	3934672	54	E
Chr2	4225869	52	E
Chr2	4427338	53	E
Chr2	4581188	53	E
Chr2	4711317	72	E
Chr2	4819541	50	E
Chr2	4850599	49	E
Chr2	4874599	51	E
Chr2	4977932	49	E
Chr2	5090418	46	E
Chr2	5193036	46	E
Chr2	5412727	43	E
Chr2	5524393	45	E
Chr2	6596822	77	E
Chr2	6606064	49	E
Chr2	6738630	78	E
Chr2	6921809	77	E
Chr2	6939014	49	E
Chr2	6971752	74	E
Chr2	7147790	46	E
Chr2	7358242	75	E
Chr2	7759677	43	E
Chr2	7839973	43	E
Chr2	7928716	43	E
Chr2	8071026	43	E
Chr2	8342197	80	E
Chr2	8499046	80	E
Chr2	8585297	80	E
Chr2	8657525	43	E
Chr2	8751669	82	E
Chr2	8841337	78	E
Chr2	9095565	44	E
Chr2	9287653	44	E
Chr2	9334601	79	E
Chr2	9535388	45	E
Chr2	9537623	79	E
Chr2	9718626	77	E
Chr2	9750985	44	E
Chr2	9920880	79	E
Chr2	10099367	46	E
Chr2	10303541	44	E
Chr2	11043137	78	E
Chr2	11286697	41	E
Chr2	11406188	72	E
Chr2	11914006	39	E
Chr2	12126888	43	E
Chr2	12678822	43	E
Chr2	12922147	43	E
Chr2	13402094	81	E
Chr2	13512134	82	E
Chr2	13731316	40	E
Chr2	14011896	42	E
Chr2	14025473	42	E
Chr2	14027888	44	E
Chr2	14219456	42	E
Chr2	14408421	81	E
Chr2	14494545	82	E
Chr2	14537860	42	E
Chr2	14688053	79	E
Chr2	14933641	80	E
Chr2	15603565	42	E
Chr2	16423164	78	E
Chr2	16811224	43	E
Chr2	16841945	43	E
Chr2	16998855	44	E
Chr2	17612085	44	E
Chr2	17640837	41	E
Chr2	17772694	44	E
Chr2	17946753	41	E
Chr2	17992858	43	E
Chr2	18804045	43	E
Chr2	18912575	42	E
Chr2	19066309	29	E
Chr2	19159722	62	E
Chr2	19364570	30	E
Chr3	549414	40	E
Chr3	580180	44	E
Chr3	840172	39	E
Chr3	859379	50	E
Chr3	893732	66	E
Chr3	1155087	55	E
Chr3	1304231	56	E
Chr3	1992432	64	E
Chr3	2746052	54	E
Chr3	2804751	67	E
Chr3	2867808	66	E
Chr3	2885572	66	E
Chr3	3247787	56	E
Chr3	3637288	54	E
Chr3	3807616	54	E
Chr3	3995880	55	E
Chr3	4004727	67	E
Chr3	5271484	70	E
Chr3	5447514	69	E
Chr3	5590307	70	E
Chr3	5631723	70	E
Chr3	5930294	70	E
Chr3	6574143	68	E
Chr3	7524488	67	E
Chr3	7590319	66	E
Chr3	7637068	67	E
Chr3	8123174	62	E
Chr3	9105565	51	E
Chr3	9156925	63	E
Chr3	9227261	62	E
Chr3	9808178	54	E
Chr3	9861458	55	E
Chr3	10242044	66	E
Chr3	10351534	66	E
Chr3	10917687	54	E
Chr3	11148311	63	E
Chr3	11149886	56	E
Chr3	11455465	64	E
Chr3	11822982	63	E
Chr3	11888267	60	E
Chr3	11889050	62	E
Chr3	12807695	64	E
Chr3	12853060	58	E
Chr3	12902720	56	E
Chr3	13039156	64	E
Chr3	13291107	57	E
Chr3	13323021	57	E
Chr3	13350957	57	E
Chr3	13382759	57	E
Chr3	13506598	62	E
Chr3	13517856	58	E
Chr3	13771788	5	E
Chr3	13771833	48	E
Chr3	13771834	52	E
Chr3	13923622	57	E
Chr3	14030326	58	E
Chr3	14092783	58	E
Chr3	14108989	63	E
Chr3	14741642	60	E
Chr3	14947222	57	E
Chr3	14954794	58	E
Chr3	15454623	58	E
Chr3	16666758	51	E
Chr3	17507739	55	E
Chr3	17635208	56	E
Chr3	18444797	53	E
Chr3	18628533	57	E
Chr3	19768001	61	E
Chr3	19941423	58	E
Chr3	20047004	60	E
Chr3	20098369	61	E
Chr3	20241254	59	E
Chr3	20465610	62	E
Chr3	20486428	62	E
Chr3	20889646	61	E
Chr3	21231953	41	E
Chr3	22051761	49	E
Chr3	23028202	36	E
Chr3	23317333	52	E
Chr4	300071	38	E
Chr4	352506	48	E
Chr4	467705	43	E
Chr4	501142	30	E
Chr4	752348	75	E
Chr4	758187	43	E
Chr4	1167207	39	E
Chr4	1237787	75	E
Chr4	1322262	67	E
Chr4	1859308	47	E
Chr4	2255847	68	E
Chr4	2367921	45	E
Chr4	2518981	47	E
Chr4	3016153	49	E
Chr4	3128172	53	E
Chr4	3320146	53	E
Chr4	3543783	53	E
Chr4	3590041	52	E
Chr4	4268432	69	E
Chr4	4837654	53	E
Chr4	4879456	51	E
Chr4	5112153	51	E
Chr4	5365602	52	E
Chr4	5442913	52	E
Chr4	5509688	54	E
Chr4	5578938	52	E
Chr4	5667466	53	E
Chr4	5956887	67	E
Chr4	6020406	51	E
Chr4	6242085	52	E
Chr4	6265501	52	E
Chr4	6280421	49	E
Chr4	6303706	50	E
Chr4	7051988	65	E
Chr4	7458240	67	E
Chr4	7704574	67	E
Chr4	7794573	67	E
Chr4	7825968	55	E
Chr4	8107627	54	E
Chr4	8493501	55	E
Chr4	8651920	56	E
Chr4	8675475	69	E
Chr4	8980691	54	E
Chr4	9157784	56	E
Chr4	9195832	70	E
Chr4	9238029	67	E
Chr4	9465857	55	E
Chr4	10211177	56	E
Chr4	10290556	68	E
Chr4	10318735	57	E
Chr4	10554116	66	E
Chr4	10797969	56	E
Chr4	11091767	55	E
Chr4	11270425	54	E
Chr4	11314123	53	E
Chr4	11373126	67	E
Chr4	11467019	68	E
Chr4	13319553	66	E
Chr4	13510684	55	E
Chr4	13658825	56	E
Chr4	14151094	64	E
Chr4	14897711	62	E
Chr4	15252743	57	E
Chr4	15602080	55	E
Chr4	15726587	56	E
Chr4	16136105	57	E
Chr4	16372125	56	E
Chr4	16419230	68	E
Chr4	16583109	69	E
Chr4	17237437	63	E
Chr4	17245915	62	E
Chr4	17851659	63	E
Chr4	17864602	62	E
Chr4	17964220	62	E
Chr4	18439006	62	E
Chr4	18456173	58	E
Chr4	18628898	61	E
Chr4	18758904	57	E
Chr4	18789263	62	E
Chr4	18793944	39	E
Chr4	18811217	52	E
Chr4	18948423	46	E
Chr4	19096201	52	E
Chr5	1643551	56	E
Chr5	2013389	55	E
Chr5	2096781	42	E
Chr5	2373478	37	E
Chr5	2527971	61	E
Chr5	2549021	61	E
Chr5	3465489	60	E
Chr5	3479512	59	E
Chr5	4100415	60	E
Chr5	4401105	58	E
Chr5	5046274	59	E
Chr5	5381917	58	E
Chr5	5535622	58	E
Chr5	5583428	65	E
Chr5	5913036	64	E
Chr5	6621399	64	E
Chr5	6743215	66	E
Chr5	6870881	66	E
Chr5	7209197	66	E
Chr5	7525613	56	E
Chr5	8057449	58	E
Chr5	8238125	56	E
Chr5	8249149	57	E
Chr5	8585829	57	E
Chr5	8603892	61	E
Chr5	8770457	57	E
Chr5	9949619	63	E
Chr5	10254806	64	E
Chr5	10575270	51	E
Chr5	11617361	65	E
Chr5	12119313	54	E
Chr5	12264648	65	E
Chr5	12453296	66	E
Chr5	12460664	66	E
Chr5	12704022	56	E
Chr5	12951877	57	E
Chr5	13186446	64	E
Chr5	13368458	66	E
Chr5	13446544	66	E
Chr5	13478932	55	E
Chr5	13961832	67	E
Chr5	14417798	67	E
Chr5	14890734	68	E
Chr5	14987592	54	E
Chr5	15058895	68	E
Chr5	15147470	54	E
Chr5	15374061	70	E
Chr5	16613024	60	E
Chr5	16837474	48	E
Chr5	17244311	61	E
Chr5	17261386	61	E
Chr5	17660524	58	E
Chr5	18805204	58	E
Chr5	19102071	61	E
Chr5	19339419	59	E
Chr5	19376799	56	E
Chr5	19403998	61	E
Chr5	19806280	65	E
Chr5	19976615	61	E
Chr5	20066025	65	E
Chr5	20162030	65	E
Chr5	20663154	57	E
Chr5	20814668	65	E
Chr5	20947774	58	E
Chr5	21159914	66	E
Chr5	21565090	60	E
Chr5	22131305	59	E
Chr5	22189108	59	E
Chr5	23013915	61	E
Chr5	23506892	55	E
Chr5	23759635	66	E
Chr5	23771856	65	E
Chr5	23858679	65	E
Chr5	23893486	64	E
Chr5	23924012	57	E
Chr5	23990588	65	E
Chr5	24434468	57	E
Chr5	24661851	62	E
Chr5	24850921	59	E
Chr5	24972188	65	E
Chr5	25425393	66	E
Chr5	25460199	65	E
Chr5	25510878	59	E
Chr5	25515944	58	E
Chr5	25598461	58	E
Chr5	25660545	61	E
Chr5	25944741	57	E
Chr5	26065048	44	E
Chr5	26186265	54	E
Chr5	26314209	34	E
Chr5	26357956	66	E
Chr1	99434	58	F
Chr1	219502	34	F
Chr1	381376	38	F
Chr1	468232	40	F
Chr1	584702	68	F
Chr1	632685	68	F
Chr1	702495	67	F
Chr1	797604	48	F
Chr1	847852	48	F
Chr1	1283913	70	F
Chr1	1396308	52	F
Chr1	1482067	72	F
Chr1	1600526	53	F
Chr1	1643679	71	F
Chr1	1693043	70	F
Chr1	2031498	50	F
Chr1	2236328	69	F
Chr1	2369764	72	F
Chr1	2609002	69	F
Chr1	2676489	68	F
Chr1	2802241	52	F
Chr1	2832236	69	F
Chr1	4066956	68	F
Chr1	4461837	50	F
Chr1	4586674	68	F
Chr1	4703137	69	F
Chr1	4749495	68	F
Chr1	5031934	53	F
Chr1	5063485	70	F
Chr1	5283626	69	F
Chr1	5419394	55	F
Chr1	5542308	55	F
Chr1	5580893	67	F
Chr1	5942820	52	F
Chr1	5984173	69	F
Chr1	6206160	68	F
Chr1	6788359	69	F
Chr1	6897195	72	F
Chr1	6930888	72	F
Chr1	6993268	54	F
Chr1	7044554	68	F
Chr1	7055664	70	F
Chr1	7082360	52	F
Chr1	7290904	69	F
Chr1	7586994	51	F
Chr1	7673982	69	F
Chr1	7907433	51	F
Chr1	8019083	68	F
Chr1	8134353	68	F
Chr1	8405900	70	F
Chr1	8420647	69	F
Chr1	8446350	68	F
Chr1	8588203	69	F
Chr1	8955249	68	F
Chr1	8987650	50	F
Chr1	9121312	68	F
Chr1	9130625	70	F
Chr1	9230670	68	F
Chr1	9264277	66	F
Chr1	9726689	68	F
Chr1	9816226	67	F
Chr1	10055552	67	F
Chr1	10732593	54	F
Chr1	10817811	63	F
Chr1	11755283	62	F
Chr1	12850921	59	F
Chr1	12865210	54	F
Chr1	12933415	62	F
Chr1	12934249	63	F
Chr1	13405459	61	F
Chr1	13414392	63	F
Chr1	13820157	60	F
Chr1	13852853	59	F
Chr1	13877660	61	F
Chr1	14187206	61	F
Chr1	15126179	63	F
Chr1	15332405	63	F
Chr1	15591782	62	F
Chr1	16313527	63	F
Chr1	16505294	63	F
Chr1	16756509	61	F
Chr1	17033438	60	F
Chr1	17331152	60	F
Chr1	17562494	58	F
Chr1	18111513	61	F
Chr1	18117590	59	F
Chr1	18561670	62	F
Chr1	18718009	60	F
Chr1	18890791	64	F
Chr1	18921661	62	F
Chr1	18962776	61	F
Chr1	18988247	58	F
Chr1	19368877	60	F
Chr1	19897360	64	F
Chr1	20076703	61	F
Chr1	20231716	61	F
Chr1	20793176	57	F
Chr1	21778234	58	F
Chr1	22553827	64	F
Chr1	23157600	57	F
Chr1	23160323	57	F
Chr1	23260726	63	F
Chr1	23308935	55	F
Chr1	23364130	54	F
Chr1	23541466	62	F
Chr1	24313608	54	F
Chr1	24450702	54	F
Chr1	25232478	55	F
Chr1	25476241	64	F
Chr1	25687636	66	F
Chr1	26132518	57	F
Chr1	27147541	55	F
Chr1	27186085	51	F
Chr1	27220843	52	F
Chr1	27475631	51	F
Chr1	27736168	52	F
Chr1	28455708	54	F
Chr1	28626547	66	F
Chr1	28724096	62	F
Chr1	28946137	51	F
Chr1	29000106	49	F
Chr1	29451446	58	F
Chr1	29667560	46	F
Chr1	29853479	52	F
Chr1	29873651	41	F
Chr1	29984951	44	F
Chr2	83389	40	F
Chr2	86923	47	F
Chr2	87519	43	F
Chr2	191872	55	F
Chr2	365874	65	F
Chr2	479779	65	F
Chr2	1005480	66	F
Chr2	1532889	66	F
Chr2	1565332	49	F
Chr2	1579965	71	F
Chr2	1746366	67	F
Chr2	1791020	69	F
Chr2	1842140	50	F
Chr2	2073370	67	F
Chr2	2139505	12	F
Chr2	2543305	56	F
Chr2	2672726	57	F
Chr2	2703628	66	F
Chr2	2779816	68	F
Chr2	2903450	68	F
Chr2	2936567	64	F
Chr2	3157180	56	F
Chr2	3210594	67	F
Chr2	3270974	67	F
Chr2	3289404	67	F
Chr2	3343290	68	F
Chr2	3355421	65	F
Chr2	3374526	58	F
Chr2	3482266	57	F
Chr2	4156484	68	F
Chr2	4240112	6	F
Chr2	4284048	68	F
Chr2	4379140	69	F
Chr2	4460053	53	F
Chr2	4507851	49	F
Chr2	4764361	53	F
Chr2	5016233	65	F
Chr2	5245554	69	F
Chr2	5355272	52	F
Chr2	5460775	67	F
Chr2	5473598	52	F
Chr2	6029932	68	F
Chr2	6254614	68	F
Chr2	6455888	54	F
Chr2	6806655	68	F
Chr2	6829565	55	F
Chr2	7291877	66	F
Chr2	7344093	67	F
Chr2	7920062	66	F
Chr2	7920166	58	F
Chr2	7999209	56	F
Chr2	8520826	69	F
Chr2	8616515	65	F
Chr2	8802644	55	F
Chr2	8842162	67	F
Chr2	8869332	54	F
Chr2	8887986	70	F
Chr2	9252747	53	F
Chr2	9339910	50	F
Chr2	9669954	70	F
Chr2	9696773	72	F
Chr2	9952735	49	F
Chr2	10157649	49	F
Chr2	10240711	72	F
Chr2	10275089	70	F
Chr2	10301205	72	F
Chr2	10880632	74	F
Chr2	10928091	71	F
Chr2	11739963	74	F
Chr2	11857387	50	F
Chr2	12275292	69	F
Chr2	12609498	69	F
Chr2	12757203	52	F
Chr2	13390097	69	F
Chr2	13518596	67	F
Chr2	13693445	54	F
Chr2	13703647	67	F
Chr2	13955317	71	F
Chr2	14005309	71	F
Chr2	14078851	69	F
Chr2	14439755	70	F
Chr2	14461773	42	F
Chr2	15473785	66	F
Chr2	15503391	69	F
Chr2	15718474	67	F
Chr2	15813308	63	F
Chr2	16433614	62	F
Chr2	16701774	62	F
Chr2	16866074	61	F
Chr2	16950261	62	F
Chr2	18157139	65	F
Chr2	18223084	59	F
Chr2	18442764	57	F
Chr2	18600640	57	F
Chr2	18969378	60	F
Chr3	351391	59	F
Chr3	395428	51	F
Chr3	485371	39	F
Chr3	623207	45	F
Chr3	1298358	51	F
Chr3	1327310	46	F
Chr3	1454156	70	F
Chr3	1894888	47	F
Chr3	2103402	74	F
Chr3	2239712	50	F
Chr3	2325603	72	F
Chr3	2459833	75	F
Chr3	2620863	72	F
Chr3	2625445	48	F
Chr3	2838449	72	F
Chr3	2858748	72	F
Chr3	2873731	44	F
Chr3	3682617	74	F
Chr3	4315715	44	F
Chr3	4944950	42	F
Chr3	4950428	41	F
Chr3	4990948	75	F
Chr3	5193325	72	F
Chr3	5276236	71	F
Chr3	5768425	74	F
Chr3	5789721	72	F
Chr3	5871480	51	F
Chr3	6110168	53	F
Chr3	6191115	73	F
Chr3	6247020	69	F
Chr3	6311741	69	F
Chr3	6523640	68	F
Chr3	6652010	70	F
Chr3	7403667	69	F
Chr3	7635882	70	F
Chr3	7733798	54	F
Chr3	7975802	68	F
Chr3	8299577	54	F
Chr3	8755175	65	F
Chr3	8870654	66	F
Chr3	9214820	66	F
Chr3	9584344	67	F
Chr3	9743323	67	F
Chr3	9891180	55	F
Chr3	10141430	52	F
Chr3	10145815	67	F
Chr3	10206489	66	F
Chr3	10426257	54	F
Chr3	10603155	67	F
Chr3	10971967	55	F
Chr3	11030192	68	F
Chr3	11039140	54	F
Chr3	11297998	65	F
Chr3	11566307	56	F
Chr3	12439993	65	F
Chr3	12705129	64	F
Chr3	13015812	64	F
Chr3	13399199	55	F
Chr3	13809047	67	F
Chr3	14022062	67	F
Chr3	14457285	55	F
Chr3	14486256	54	F
Chr3	14737802	54	F
Chr3	15024640	54	F
Chr3	15129994	54	F
Chr3	15587993	54	F
Chr3	15758405	65	F
Chr3	16485794	59	F
Chr3	16750152	52	F
Chr3	16839572	57	F
Chr3	16861028	62	F
Chr3	17112007	53	F
Chr3	17550618	62	F
Chr3	18260974	63	F
Chr3	18335603	53	F
Chr3	18631570	65	F
Chr3	18698382	66	F
Chr3	18738429	64	F
Chr3	18921587	63	F
Chr3	19003926	65	F
Chr3	19296716	58	F
Chr3	19437853	57	F
Chr3	19501044	65	F
Chr3	19725031	55	F
Chr3	20031658	62	F
Chr3	20241683	62	F
Chr3	20292636	59	F
Chr3	20390789	62	F
Chr3	20436908	58	F
Chr3	21044347	64	F
Chr3	21078961	64	F
Chr3	21415649	62	F
Chr3	21426972	60	F
Chr3	21437133	61	F
Chr3	21456677	64	F
Chr3	21474594	58	F
Chr3	21727563	58	F
Chr3	21841193	57	F
Chr3	21975141	58	F
Chr3	22131819	59	F
Chr3	22273491	51	F
Chr3	22455373	50	F
Chr3	22815100	55	F
Chr3	22842316	39	F
Chr4	34639	46	F
Chr4	485978	54	F
Chr4	515902	43	F
Chr4	529720	45	F
Chr4	1129143	54	F
Chr4	1148310	66	F
Chr4	1227500	55	F
Chr4	1385758	61	F
Chr4	1392679	56	F
Chr4	1464701	65	F
Chr4	1614369	61	F
Chr4	2008743	61	F
Chr4	2025254	62	F
Chr4	2120368	62	F
Chr4	2236716	61	F
Chr4	2366003	60	F
Chr4	2367726	64	F
Chr4	2581621	59	F
Chr4	2672709	63	F
Chr4	2792810	64	F
Chr4	2868581	58	F
Chr4	3108679	56	F
Chr4	3835966	65	F
Chr4	4059708	56	F
Chr4	4241913	54	F
Chr4	4542682	55	F
Chr4	4769220	55	F
Chr4	4983055	57	F
Chr4	4991524	62	F
Chr4	5017117	59	F
Chr4	5036948	59	F
Chr4	5061863	59	F
Chr4	5193972	58	F
Chr4	5417831	61	F
Chr4	5552112	61	F
Chr4	5771929	56	F
Chr4	6084113	60	F
Chr4	6658308	57	F
Chr4	7140298	63	F
Chr4	7776693	61	F
Chr4	7898277	57	F
Chr4	8263827	64	F
Chr4	8399672	64	F
Chr4	8620469	56	F
Chr4	9275786	58	F
Chr4	9324203	62	F
Chr4	9365941	65	F
Chr4	9618586	57	F
Chr4	9855330	63	F
Chr4	9907251	59	F
Chr4	10611162	64	F
Chr4	11040463	60	F
Chr4	11168675	65	F
Chr4	11341566	62	F
Chr4	11378373	61	F
Chr4	11488523	60	F
Chr4	11646444	60	F
Chr4	12323518	60	F
Chr4	12395619	61	F
Chr4	12483857	62	F
Chr4	12559556	62	F
Chr4	13115221	63	F
Chr4	13599125	61	F
Chr4	13696692	62	F
Chr4	13709731	62	F
Chr4	13808365	60	F
Chr4	14076102	61	F
Chr4	14425334	56	F
Chr4	14609963	62	F
Chr4	14612087	57	F
Chr4	14660149	59	F
Chr4	14782835	54	F
Chr4	15052687	67	F
Chr4	15252380	57	F
Chr4	15401663	58	F
Chr4	15425671	64	F
Chr4	15933780	64	F
Chr4	16292967	63	F
Chr4	16354130	66	F
Chr4	16688750	64	F
Chr4	16720768	65	F
Chr4	16908115	61	F
Chr4	17010326	63	F
Chr4	17057661	64	F
Chr4	17263630	59	F
Chr4	17331407	55	F
Chr4	17536212	62	F
Chr4	17640944	65	F
Chr4	17808457	58	F
Chr4	17809022	35	F
Chr4	18047202	41	F
Chr4	18786545	50	F
Chr4	19041101	46	F
Chr5	333411	42	F
Chr5	525904	41	F
Chr5	743812	45	F
Chr5	967785	55	F
Chr5	1223907	63	F
Chr5	1325533	52	F
Chr5	1689769	48	F
Chr5	1690159	52	F
Chr5	2690915	64	F
Chr5	2839721	63	F
Chr5	2904217	54	F
Chr5	3056560	55	F
Chr5	3195485	67	F
Chr5	3643095	56	F
Chr5	3842662	58	F
Chr5	3920935	57	F
Chr5	3995123	59	F
Chr5	4218780	64	F
Chr5	4538739	59	F
Chr5	4555919	66	F
Chr5	4724750	58	F
Chr5	4961790	53	F
Chr5	5405439	53	F
Chr5	6311575	53	F
Chr5	6493542	51	F
Chr5	6703869	70	F
Chr5	6904093	51	F
Chr5	7663491	67	F
Chr5	7671776	67	F
Chr5	7834877	48	F
Chr5	7931365	51	F
Chr5	8102273	52	F
Chr5	8277141	50	F
Chr5	8278969	63	F
Chr5	8559200	52	F
Chr5	8772532	48	F
Chr5	9015639	43	F
Chr5	9492997	44	F
Chr5	10064002	69	F
Chr5	11630568	47	F
Chr5	11735567	70	F
Chr5	12292995	48	F
Chr5	12341609	72	F
Chr5	12576027	48	F
Chr5	12705084	52	F
Chr5	12895977	52	F
Chr5	12949644	53	F
Chr5	13120695	52	F
Chr5	13121581	53	F
Chr5	13148952	52	F
Chr5	13227136	72	F
Chr5	13401180	51	F
Chr5	13434003	71	F
Chr5	13557045	49	F
Chr5	13849026	49	F
Chr5	14064618	51	F
Chr5	14216555	69	F
Chr5	14309576	54	F
Chr5	14357028	70	F
Chr5	14401845	54	F
Chr5	14628345	53	F
Chr5	14666921	67	F
Chr5	14668824	54	F
Chr5	14753781	66	F
Chr5	14812487	69	F
Chr5	14895114	56	F
Chr5	14906475	69	F
Chr5	15001109	55	F
Chr5	15022574	69	F
Chr5	15040444	68	F
Chr5	15081643	55	F
Chr5	15488245	69	F
Chr5	15570474	69	F
Chr5	15684316	55	F
Chr5	15723068	66	F
Chr5	16102376	53	F
Chr5	16298701	70	F
Chr5	16393546	53	F
Chr5	16468784	70	F
Chr5	16558431	54	F
Chr5	16601445	53	F
Chr5	16603437	51	F
Chr5	16850895	54	F
Chr5	17106919	51	F
Chr5	17226349	50	F
Chr5	17631179	63	F
Chr5	17896031	62	F
Chr5	18508439	51	F
Chr5	19658320	52	F
Chr5	19832768	55	F
Chr5	20200656	67	F
Chr5	20279048	67	F
Chr5	20624944	67	F
Chr5	20789067	67	F
Chr5	20954523	65	F
Chr5	21267997	63	F
Chr5	21415227	56	F
Chr5	21498722	63	F
Chr5	21638873	55	F
Chr5	22256905	56	F
Chr5	22273068	67	F
Chr5	23091596	68	F
Chr5	23232398	69	F
Chr5	23234331	67	F
Chr5	23316058	69	F
Chr5	23625326	66	F
Chr5	24054991	64	F
Chr5	24114404	56	F
Chr5	24192020	62	F
Chr5	24615797	53	F
Chr5	24922103	56	F
Chr5	25399123	56	F
Chr5	25826274	55	F
Chr5	26366026	55	F
Chr5	26370735	52	F
Chr5	26502746	59	F
Chr5	26521220	43	F
Chr5	26522104	48	F
Chr1	220161	43	G
Chr1	291005	38	G
Chr1	470006	47	G
Chr1	674234	54	G
Chr1	737281	52	G
Chr1	812550	64	G
Chr1	1052198	51	G
Chr1	1426379	64	G
Chr1	2722017	64	G
Chr1	2899994	59	G
Chr1	2940180	58	G
Chr1	3193009	58	G
Chr1	3394896	58	G
Chr1	3578862	55	G
Chr1	4058203	66	G
Chr1	4247413	65	G
Chr1	4768382	62	G
Chr1	5827516	63	G
Chr1	5960928	55	G
Chr1	6003811	53	G
Chr1	7069078	51	G
Chr1	7392054	56	G
Chr1	7565554	54	G
Chr1	7587857	57	G
Chr1	7622235	57	G
Chr1	7672538	55	G
Chr1	7766578	56	G
Chr1	7998592	66	G
Chr1	8049003	56	G
Chr1	8262187	55	G
Chr1	8483273	55	G
Chr1	8660163	66	G
Chr1	9053765	65	G
Chr1	9825066	68	G
Chr1	10045433	66	G
Chr1	10136724	54	G
Chr1	10176201	55	G
Chr1	10219576	67	G
Chr1	10534453	56	G
Chr1	10582198	57	G
Chr1	10583021	57	G
Chr1	10609745	68	G
Chr1	10707348	68	G
Chr1	10818685	67	G
Chr1	11347420	56	G
Chr1	11406298	56	G
Chr1	11698131	63	G
Chr1	11940593	57	G
Chr1	12031597	63	G
Chr1	12526049	56	G
Chr1	12556963	65	G
Chr1	14013429	65	G
Chr1	14202220	53	G
Chr1	14231948	53	G
Chr1	14391908	69	G
Chr1	14409966	53	G
Chr1	14814382	53	G
Chr1	14933699	50	G
Chr1	14941556	53	G
Chr1	14971939	51	G
Chr1	15355341	53	G
Chr1	15577795	66	G
Chr1	15633243	65	G
Chr1	16091126	62	G
Chr1	17819232	55	G
Chr1	17886306	58	G
Chr1	18363037	58	G
Chr1	18497476	56	G
Chr1	18596690	64	G
Chr1	18713692	65	G
Chr1	19053527	64	G
Chr1	19083775	64	G
Chr1	19119819	65	G
Chr1	19624613	56	G
Chr1	19679693	66	G
Chr1	20225498	55	G
Chr1	20225852	64	G
Chr1	20296338	56	G
Chr1	20378435	68	G
Chr1	20590758	66	G
Chr1	20624743	66	G
Chr1	21163795	66	G
Chr1	21242211	57	G
Chr1	21357775	65	G
Chr1	21641230	65	G
Chr1	21922920	50	G
Chr1	22146043	67	G
Chr1	22205099	68	G
Chr1	22228311	68	G
Chr1	22295879	65	G
Chr1	22770382	69	G
Chr1	22945092	70	G
Chr1	23453068	47	G
Chr1	23515916	68	G
Chr1	23597667	70	G
Chr1	23661997	70	G
Chr1	23923468	70	G
Chr1	24238366	46	G
Chr1	24946122	47	G
Chr1	25222480	45	G
Chr1	25706153	47	G
Chr1	25729978	47	G
Chr1	26291323	72	G
Chr1	26768416	37	G
Chr1	26819180	66	G
Chr1	27050534	70	G
Chr1	27239510	39	G
Chr1	27522466	40	G
Chr1	28026345	29	G
Chr1	28041676	56	G
Chr1	28292165	27	G
Chr1	29353822	40	G
Chr2	720959	52	G
Chr2	954619	41	G
Chr2	1213151	48	G
Chr2	2785208	27	G
Chr2	2832056	57	G
Chr2	3227686	62	G
Chr2	3502838	59	G
Chr2	3668721	61	G
Chr2	3688789	58	G
Chr2	4100885	62	G
Chr2	4101390	60	G
Chr2	4131774	58	G
Chr2	4228562	62	G
Chr2	4377298	59	G
Chr2	4489295	60	G
Chr2	4551652	62	G
Chr2	4891894	61	G
Chr2	5067015	59	G
Chr2	5118147	58	G
Chr2	5180051	58	G
Chr2	5187213	56	G
Chr2	5429777	56	G
Chr2	5629650	54	G
Chr2	6024094	65	G
Chr2	6658046	67	G
Chr2	7036898	56	G
Chr2	7187342	57	G
Chr2	7455788	57	G
Chr2	7536915	56	G
Chr2	7548334	54	G
Chr2	7982524	66	G
Chr2	8037245	64	G
Chr2	8326477	58	G
Chr2	8356835	57	G
Chr2	8410005	58	G
Chr2	9022053	62	G
Chr2	9453331	64	G
Chr2	9553283	62	G
Chr2	9881467	60	G
Chr2	9953237	62	G
Chr2	10127159	7	G
Chr2	10140333	55	G
Chr2	10169048	63	G
Chr2	10169243	56	G
Chr2	10173208	60	G
Chr2	10282762	61	G
Chr2	10413481	54	G
Chr2	10449188	61	G
Chr2	10733291	61	G
Chr2	11149381	54	G
Chr2	11491047	63	G
Chr2	11550726	65	G
Chr2	11584428	58	G
Chr2	11615580	60	G
Chr2	11624247	62	G
Chr2	11917262	62	G
Chr2	11940758	60	G
Chr2	12737787	57	G
Chr2	13014188	58	G
Chr2	13047113	60	G
Chr2	13616846	60	G
Chr2	13777939	58	G
Chr2	14068720	58	G
Chr2	14241247	58	G
Chr2	14351553	62	G
Chr2	14477280	57	G
Chr2	14659750	56	G
Chr2	14764298	64	G
Chr2	15131628	63	G
Chr2	15138801	55	G
Chr2	15336117	55	G
Chr2	16217706	64	G
Chr2	17205411	61	G
Chr2	17652366	63	G
Chr2	17803970	63	G
Chr2	17829676	64	G
Chr2	17842607	65	G
Chr2	17947372	50	G
Chr2	18278986	54	G
Chr2	18318107	52	G
Chr2	19044315	47	G
Chr3	574334	43	G
Chr3	715739	51	G
Chr3	717766	39	G
Chr3	816025	47	G
Chr3	1013370	57	G
Chr3	1295373	62	G
Chr3	1559848	61	G
Chr3	1809184	61	G
Chr3	1917943	58	G
Chr3	1930827	63	G
Chr3	2093460	64	G
Chr3	2193310	60	G
Chr3	2290735	60	G
Chr3	2657467	54	G
Chr3	2862803	58	G
Chr3	2932714	58	G
Chr3	2943853	57	G
Chr3	3176140	58	G
Chr3	3241246	59	G
Chr3	3583983	63	G
Chr3	3802111	61	G
Chr3	4012215	65	G
Chr3	4254194	58	G
Chr3	4369166	64	G
Chr3	4639700	64	G
Chr3	4722438	58	G
Chr3	4811544	55	G
Chr3	5109180	57	G
Chr3	5923797	59	G
Chr3	6567082	59	G
Chr3	6808580	61	G
Chr3	7090841	62	G
Chr3	7178252	60	G
Chr3	7407406	65	G
Chr3	7431381	65	G
Chr3	7438455	59	G
Chr3	7458170	59	G
Chr3	7461188	64	G
Chr3	7484022	58	G
Chr3	7615660	63	G
Chr3	7687207	64	G
Chr3	7712802	63	G
Chr3	7967055	52	G
Chr3	8087379	61	G
Chr3	8087381	61	G
Chr3	8097403	58	G
Chr3	8099197	64	G
Chr3	8154528	63	G
Chr3	8548150	63	G
Chr3	8591719	58	G
Chr3	8662146	56	G
Chr3	9092602	57	G
Chr3	9156377	57	G
Chr3	9234629	62	G
Chr3	9248639	62	G
Chr3	9330523	64	G
Chr3	9415589	57	G
Chr3	9463115	52	G
Chr3	9542984	65	G
Chr3	9954337	64	G
Chr3	10197028	64	G
Chr3	10205016	52	G
Chr3	10567780	66	G
Chr3	11491826	65	G
Chr3	11552639	66	G
Chr3	11679049	67	G
Chr3	11686084	54	G
Chr3	11731281	55	G
Chr3	11734231	54	G
Chr3	12151238	69	G
Chr3	12531156	53	G
Chr3	12585928	54	G
Chr3	12736938	54	G
Chr3	13036428	67	G
Chr3	13535641	55	G
Chr3	13645537	69	G
Chr3	13883148	67	G
Chr3	14127724	67	G
Chr3	14168965	54	G
Chr3	14447079	66	G
Chr3	14467054	67	G
Chr3	14469308	66	G
Chr3	14490145	55	G
Chr3	14615012	69	G
Chr3	14625337	68	G
Chr3	14888119	54	G
Chr3	14899479	56	G
Chr3	15129303	58	G
Chr3	15359873	55	G
Chr3	15521673	58	G
Chr3	15664341	66	G
Chr3	15691274	55	G
Chr3	15715099	56	G
Chr3	15815992	64	G
Chr3	15879355	54	G
Chr3	16149278	54	G
Chr3	16270496	54	G
Chr3	16393960	60	G
Chr3	16917094	55	G
Chr3	17120726	60	G
Chr3	17267099	58	G
Chr3	17474548	64	G
Chr3	17693969	64	G
Chr3	18124336	54	G
Chr3	18561482	8	G
Chr3	18816502	50	G
Chr3	19023899	52	G
Chr3	19201518	49	G
Chr3	19533785	64	G
Chr3	19751646	66	G
Chr3	20446523	67	G
Chr3	20526619	66	G
Chr3	20878762	5	G
Chr3	20999064	5	G
Chr3	21153411	66	G
Chr3	21173430	67	G
Chr3	21426311	67	G
Chr3	21603773	53	G
Chr3	21742734	67	G
Chr3	22196917	54	G
Chr3	22549566	63	G
Chr3	22706135	50	G
Chr3	22860880	65	G
Chr3	22901026	52	G
Chr3	22977340	52	G
Chr3	23068111	51	G
Chr3	23218720	54	G
Chr3	23221289	44	G
Chr3	23356593	49	G
Chr4	213618	42	G
Chr4	336010	52	G
Chr4	563586	47	G
Chr4	587338	51	G
Chr4	1061107	55	G
Chr4	1178744	56	G
Chr4	1505482	46	G
Chr4	2080925	51	G
Chr4	2255215	58	G
Chr4	2298241	49	G
Chr4	2412596	68	G
Chr4	2567626	72	G
Chr4	2924722	71	G
Chr4	3011105	49	G
Chr4	3016295	49	G
Chr4	3031276	53	G
Chr4	3097251	52	G
Chr4	3124043	70	G
Chr4	3612180	69	G
Chr4	3664382	52	G
Chr4	3921935	54	G
Chr4	4021967	53	G
Chr4	4089142	53	G
Chr4	4105661	68	G
Chr4	4162213	53	G
Chr4	4442601	67	G
Chr4	4483972	67	G
Chr4	4554592	51	G
Chr4	4557290	66	G
Chr4	4575243	67	G
Chr4	4632814	68	G
Chr4	4832468	68	G
Chr4	4869450	64	G
Chr4	5330188	67	G
Chr4	5480794	63	G
Chr4	5549692	67	G
Chr4	5978810	54	G
Chr4	6024016	66	G
Chr4	6116606	49	G
Chr4	6227197	50	G
Chr4	6422283	67	G
Chr4	6581516	53	G
Chr4	6733736	55	G
Chr4	6914439	69	G
Chr4	6950707	68	G
Chr4	7234550	68	G
Chr4	7244220	68	G
Chr4	7475340	68	G
Chr4	7654487	67	G
Chr4	7739812	51	G
Chr4	7772402	67	G
Chr4	7853877	66	G
Chr4	8054793	54	G
Chr4	8220733	64	G
Chr4	8410863	65	G
Chr4	8484030	64	G
Chr4	8956056	64	G
Chr4	8959321	50	G
Chr4	9718460	52	G
Chr4	10198941	70	G
Chr4	10597824	73	G
Chr4	10853274	71	G
Chr4	11238002	67	G
Chr4	11366826	69	G
Chr4	11820997	69	G
Chr4	11877981	69	G
Chr4	11904355	49	G
Chr4	12315266	45	G
Chr4	12435437	71	G
Chr4	12666254	68	G
Chr4	13459980	69	G
Chr4	13695536	49	G
Chr4	13706450	49	G
Chr4	13845646	67	G
Chr4	14412712	54	G
Chr4	14623351	66	G
Chr4	14718210	54	G
Chr4	14978776	65	G
Chr4	15211722	66	G
Chr4	15328691	54	G
Chr4	15522723	54	G
Chr4	15634353	65	G
Chr4	15646619	66	G
Chr4	15730795	68	G
Chr4	15783591	67	G
Chr4	15948616	69	G
Chr4	16026067	70	G
Chr4	16083650	53	G
Chr4	16448738	69	G
Chr4	16529638	69	G
Chr4	16854643	68	G
Chr4	16904686	51	G
Chr4	16957605	67	G
Chr4	17033484	52	G
Chr4	17142517	50	G
Chr4	17254344	47	G
Chr4	17764113	68	G
Chr4	18122015	65	G
Chr4	18246509	50	G
Chr4	18385762	56	G
Chr4	18429058	40	G
Chr4	18556420	55	G
Chr5	92203	47	G
Chr5	99239	48	G
Chr5	460570	50	G
Chr5	791757	54	G
Chr5	820855	65	G
Chr5	1096400	57	G
Chr5	1280474	62	G
Chr5	1445715	61	G
Chr5	1468490	57	G
Chr5	1487694	63	G
Chr5	1525649	59	G
Chr5	1883821	56	G
Chr5	2132089	56	G
Chr5	2504995	53	G
Chr5	4440346	65	G
Chr5	4498470	64	G
Chr5	4868520	62	G
Chr5	5037444	59	G
Chr5	5504769	64	G
Chr5	6679883	61	G
Chr5	6732624	61	G
Chr5	6847225	56	G
Chr5	7286198	60	G
Chr5	7672740	60	G
Chr5	7837971	60	G
Chr5	8655145	59	G
Chr5	9603661	57	G
Chr5	9888247	52	G
Chr5	10254631	62	G
Chr5	10582567	60	G
Chr5	10692855	57	G
Chr5	11014512	63	G
Chr5	11406734	63	G
Chr5	11423332	58	G
Chr5	12044623	61	G
Chr5	12077246	61	G
Chr5	12153384	63	G
Chr5	12252986	61	G
Chr5	12324989	59	G
Chr5	12395452	62	G
Chr5	12489992	62	G
Chr5	12862426	58	G
Chr5	13343302	61	G
Chr5	13504973	56	G
Chr5	13918273	62	G
Chr5	14022334	56	G
Chr5	14112054	57	G
Chr5	14189071	54	G
Chr5	14247541	56	G
Chr5	14492762	54	G
Chr5	15998520	59	G
Chr5	16086550	59	G
Chr5	16125805	58	G
Chr5	16765733	64	G
Chr5	17348563	63	G
Chr5	17492744	62	G
Chr5	17537585	63	G
Chr5	17577476	63	G
Chr5	17875294	61	G
Chr5	17920107	64	G
[truncated: 35 more rows]
