# Supplementary material for: The megabase-scale crossover landscape is largely independent of sequence divergence
Source: Nat Commun. 2022 Jul 2;13:3828. doi: 10.1038/s41467-022-31509-8 (PMC9250513; doi:10.1038/s41467-022-31509-8)
Supplement: Supplementary file 10 — Source Data [file 41467_2022_31509_MOESM10_ESM.zip › Source_Data/SupplementaryFigure5.co_num.phased_marker.Ler.txt]

sample	group	pa_reads	co_num	group_id	group.y	sex
4608_A	D	255	4	DC1	DC	Female
4608_AA	D	240	4	DC27	DC	Female
4608_AB	D	251	2	DC28	DC	Female
4608_AC	D	234	3	DC29	DC	Female
4608_AD	D	257	2	DC30	DC	Female
4608_AE	D	232	4	DC31	DC	Female
4608_AF	D	231	5	DC32	DC	Female
4608_B	D	231	2	DC2	DC	Female
4608_C	D	208	2	DC3	DC	Female
4608_D	D	217	2	DC4	DC	Female
4608_E	D	259	3	DC5	DC	Female
4608_F	D	229	1	DC6	DC	Female
4608_G	D	241	5	DC7	DC	Female
4608_H	D	247	2	DC8	DC	Female
4608_I	D	248	0	DC9	DC	Female
4608_J	D	235	6	DC10	DC	Female
4608_K	D	241	2	DC11	DC	Female
4608_L	D	254	4	DC12	DC	Female
4608_M	D	242	3	DC13	DC	Female
4608_N	D	240	2	DC14	DC	Female
4608_O	D	241	5	DC15	DC	Female
4608_P	D	219	1	DC16	DC	Female
4608_Q	D	249	1	DC17	DC	Female
4608_R	D	250	7	DC18	DC	Female
4608_S	D	214	6	DC19	DC	Female
4608_T	D	241	2	DC20	DC	Female
4608_U	D	235	2	DC21	DC	Female
4608_V	D	247	2	DC22	DC	Female
4608_W	D	274	4	DC23	DC	Female
4608_X	D	274	2	DC24	DC	Female
4608_Y	D	259	4	DC25	DC	Female
4608_Z	D	265	2	DC26	DC	Female
4741_AG	D	276	3	DC33	DC	Female
4741_AH	D	218	5	DC34	DC	Female
4741_AI	D	246	5	DC35	DC	Female
4741_AJ	D	208	5	DC36	DC	Female
4741_AK	D	244	2	DC37	DC	Female
4741_AL	D	220	5	DC38	DC	Female
4741_AM	D	232	4	DC39	DC	Female
4741_AN	D	249	1	DC40	DC	Female
4741_AO	D	243	3	DC41	DC	Female
4741_AP	D	240	3	DC42	DC	Female
4741_AQ	D	234	6	DC43	DC	Female
4741_AR	D	247	1	DC44	DC	Female
4741_AS	D	243	5	DC45	DC	Female
4741_AT	D	246	4	DC46	DC	Female
4741_AU	D	272	2	DC47	DC	Female
4741_AV	D	225	1	DC48	DC	Female
4741_AW	D	275	3	DC49	DC	Female
4741_AX	D	213	2	DC50	DC	Female
4741_AZ	D	238	4	DC52	DC	Female
4741_BA	D	217	3	DC53	DC	Female
4741_BB	D	238	2	DC54	DC	Female
4741_BC	D	230	2	DC55	DC	Female
4741_BD	D	230	6	DC56	DC	Female
4741_BE	D	251	4	DC57	DC	Female
4741_BF	D	222	4	DC58	DC	Female
4741_BG	D	247	4	DC59	DC	Female
4741_BH	D	208	4	DC60	DC	Female
4741_BI	D	237	4	DC61	DC	Female
4741_BJ	D	255	2	DC62	DC	Female
4741_BK	D	234	4	DC63	DC	Female
4741_BL	D	236	3	DC64	DC	Female
4607_A	D	230	5	CD1	CD	Male
4607_AA	D	228	4	CD27	CD	Male
4607_AB	D	236	5	CD28	CD	Male
4607_AC	D	212	6	CD29	CD	Male
4607_AD	D	261	4	CD30	CD	Male
4607_AE	D	235	9	CD31	CD	Male
4607_AF	D	260	0	CD32	CD	Male
4607_B	D	248	3	CD2	CD	Male
4607_C	D	216	2	CD3	CD	Male
4607_D	D	235	6	CD4	CD	Male
4607_E	D	234	4	CD5	CD	Male
4607_F	D	254	9	CD6	CD	Male
4607_G	D	231	9	CD7	CD	Male
4607_H	D	221	6	CD8	CD	Male
4607_I	D	255	3	CD9	CD	Male
4607_J	D	231	6	CD10	CD	Male
4607_K	D	254	4	CD11	CD	Male
4607_L	D	276	3	CD12	CD	Male
4607_M	D	258	3	CD13	CD	Male
4607_N	D	233	6	CD14	CD	Male
4607_O	D	220	6	CD15	CD	Male
4607_P	D	214	7	CD16	CD	Male
4607_Q	D	234	7	CD17	CD	Male
4607_R	D	243	7	CD18	CD	Male
4607_S	D	215	5	CD19	CD	Male
4607_T	D	244	6	CD20	CD	Male
4607_U	D	250	2	CD21	CD	Male
4607_V	D	236	3	CD22	CD	Male
4607_W	D	246	2	CD23	CD	Male
4607_X	D	244	5	CD24	CD	Male
4607_Y	D	254	6	CD25	CD	Male
4607_Z	D	264	3	CD26	CD	Male
4741_A	D	244	5	CD33	CD	Male
4741_AA	D	255	3	CD59	CD	Male
4741_AB	D	248	5	CD60	CD	Male
4741_AC	D	226	5	CD61	CD	Male
4741_AD	D	209	7	CD62	CD	Male
4741_AE	D	220	6	CD63	CD	Male
4741_AF	D	233	5	CD64	CD	Male
4741_B	D	221	6	CD34	CD	Male
4741_C	D	242	5	CD35	CD	Male
4741_D	D	222	5	CD36	CD	Male
4741_E	D	241	3	CD37	CD	Male
4741_F	D	244	2	CD38	CD	Male
4741_G	D	254	6	CD39	CD	Male
4741_H	D	245	5	CD40	CD	Male
4741_I	D	246	4	CD41	CD	Male
4741_J	D	249	4	CD42	CD	Male
4741_K	D	237	4	CD43	CD	Male
4741_L	D	264	1	CD44	CD	Male
4741_M	D	265	4	CD45	CD	Male
4741_N	D	205	3	CD46	CD	Male
4741_O	D	233	7	CD47	CD	Male
4741_P	D	249	5	CD48	CD	Male
4741_Q	D	204	5	CD49	CD	Male
4741_R	D	237	6	CD50	CD	Male
4741_S	D	225	5	CD51	CD	Male
4741_T	D	223	4	CD52	CD	Male
4741_U	D	223	4	CD53	CD	Male
4741_V	D	226	2	CD54	CD	Male
4741_W	D	261	5	CD55	CD	Male
4741_X	D	251	4	CD56	CD	Male
4741_Y	D	232	3	CD57	CD	Male
4741_Z	D	214	5	CD58	CD	Male
4607_AG	E	214	4	EF1	EF	Female
4607_AH	E	210	3	EF2	EF	Female
4607_AI	E	173	4	EF3	EF	Female
4607_AJ	E	241	2	EF4	EF	Female
4607_AK	E	208	2	EF5	EF	Female
4607_AL	E	216	2	EF6	EF	Female
4607_AM	E	219	1	EF7	EF	Female
4607_AN	E	216	4	EF8	EF	Female
4607_AO	E	220	2	EF9	EF	Female
4607_AP	E	217	6	EF10	EF	Female
4607_AQ	E	234	3	EF11	EF	Female
4607_AR	E	230	4	EF12	EF	Female
4607_AS	E	236	3	EF13	EF	Female
4607_AT	E	229	1	EF14	EF	Female
4607_AU	E	221	4	EF15	EF	Female
4607_AV	E	232	6	EF16	EF	Female
4607_AW	E	209	0	EF17	EF	Female
4607_AX	E	202	2	EF18	EF	Female
4607_AY	E	213	2	EF19	EF	Female
4607_AZ	E	223	4	EF20	EF	Female
4607_BA	E	214	4	EF21	EF	Female
4607_BB	E	191	2	EF22	EF	Female
4607_BC	E	174	1	EF23	EF	Female
4607_BD	E	206	1	EF24	EF	Female
4607_BE	E	223	2	EF25	EF	Female
4607_BF	E	187	4	EF26	EF	Female
4607_BG	E	218	3	EF27	EF	Female
4607_BH	E	241	0	EF28	EF	Female
4607_BI	E	229	2	EF29	EF	Female
4607_BJ	E	226	5	EF30	EF	Female
4607_BK	E	215	3	EF31	EF	Female
4607_BL	E	225	3	EF32	EF	Female
4741_BM	E	209	4	EF33	EF	Female
4741_BN	E	226	2	EF34	EF	Female
4741_BO	E	224	3	EF35	EF	Female
4741_BP	E	214	1	EF36	EF	Female
4741_BQ	E	240	5	EF37	EF	Female
4741_BR	E	205	6	EF38	EF	Female
4741_BS	E	220	3	EF39	EF	Female
4741_BT	E	224	3	EF40	EF	Female
4741_BU	E	250	11	EF41	EF	Female
4741_BV	E	190	3	EF42	EF	Female
4741_BW	E	216	4	EF43	EF	Female
4741_BX	E	202	2	EF44	EF	Female
4741_BY	E	213	4	EF45	EF	Female
4741_BZ	E	189	5	EF46	EF	Female
4741_CA	E	234	4	EF47	EF	Female
4741_CB	E	217	2	EF48	EF	Female
4741_CC	E	198	6	EF49	EF	Female
4741_CD	E	236	6	EF50	EF	Female
4741_CE	E	210	2	EF51	EF	Female
4741_CF	E	211	2	EF52	EF	Female
4741_CG	E	202	4	EF53	EF	Female
4741_CH	E	236	2	EF54	EF	Female
4741_CI	E	190	3	EF55	EF	Female
4741_CJ	E	248	3	EF56	EF	Female
4741_CK	E	223	3	EF57	EF	Female
4741_CL	E	235	6	EF58	EF	Female
4741_CM	E	248	2	EF59	EF	Female
4741_CN	E	203	3	EF60	EF	Female
4741_CO	E	202	5	EF61	EF	Female
4741_CP	E	192	2	EF62	EF	Female
4741_CQ	E	205	3	EF63	EF	Female
4608_AG	E	219	4	FE1	FE	Male
4608_AH	E	235	3	FE2	FE	Male
4608_AI	E	222	5	FE3	FE	Male
4608_AJ	E	212	3	FE4	FE	Male
4608_AK	E	220	3	FE5	FE	Male
4608_AL	E	196	3	FE6	FE	Male
4608_AM	E	204	5	FE7	FE	Male
4608_AN	E	227	7	FE8	FE	Male
4608_AO	E	218	5	FE9	FE	Male
4608_AP	E	206	7	FE10	FE	Male
4608_AQ	E	221	7	FE11	FE	Male
4608_AR	E	196	7	FE12	FE	Male
4608_AS	E	217	6	FE13	FE	Male
4608_AT	E	193	9	FE14	FE	Male
4608_AU	E	199	3	FE15	FE	Male
4608_AV	E	254	1	FE16	FE	Male
4608_AW	E	231	3	FE17	FE	Male
4608_AX	E	218	4	FE18	FE	Male
4608_AY	E	188	4	FE19	FE	Male
4608_AZ	E	228	5	FE20	FE	Male
4608_BA	E	216	7	FE21	FE	Male
4608_BB	E	191	3	FE22	FE	Male
4608_BC	E	214	8	FE23	FE	Male
4608_BD	E	202	1	FE24	FE	Male
4608_BE	E	193	2	FE25	FE	Male
4608_BF	E	227	7	FE26	FE	Male
4608_BG	E	219	3	FE27	FE	Male
4608_BH	E	196	5	FE28	FE	Male
4608_BI	E	227	3	FE29	FE	Male
4608_BJ	E	255	3	FE30	FE	Male
4608_BK	E	209	3	FE31	FE	Male
4608_BL	E	196	2	FE32	FE	Male
4742_A	E	211	8	FE33	FE	Male
4742_AA	E	193	5	FE59	FE	Male
4742_AB	E	210	1	FE60	FE	Male
4742_AC	E	216	6	FE61	FE	Male
4742_AD	E	206	5	FE62	FE	Male
4742_AE	E	198	6	FE63	FE	Male
4742_AF	E	216	5	FE64	FE	Male
4742_B	E	216	5	FE34	FE	Male
4742_C	E	216	8	FE35	FE	Male
4742_D	E	203	4	FE36	FE	Male
4742_E	E	213	4	FE37	FE	Male
4742_F	E	224	3	FE38	FE	Male
4742_G	E	202	4	FE39	FE	Male
4742_H	E	210	4	FE40	FE	Male
4742_I	E	212	6	FE41	FE	Male
4742_J	E	212	5	FE42	FE	Male
4742_K	E	213	3	FE43	FE	Male
4742_L	E	241	0	FE44	FE	Male
4742_M	E	256	4	FE45	FE	Male
4742_N	E	227	4	FE46	FE	Male
4742_O	E	207	6	FE47	FE	Male
4742_P	E	200	5	FE48	FE	Male
4742_Q	E	206	5	FE49	FE	Male
4742_R	E	195	4	FE50	FE	Male
4742_S	E	208	3	FE51	FE	Male
4742_T	E	211	3	FE52	FE	Male
4742_U	E	200	7	FE53	FE	Male
4742_V	E	195	3	FE54	FE	Male
4742_W	E	209	5	FE55	FE	Male
4742_X	E	201	7	FE56	FE	Male
4742_Y	E	233	5	FE57	FE	Male
4742_Z	E	208	3	FE58	FE	Male
4608_AG	F	225	3	FE1	FE	Female
4608_AH	F	300	2	FE2	FE	Female
4608_AI	F	254	4	FE3	FE	Female
4608_AJ	F	247	2	FE4	FE	Female
4608_AK	F	264	4	FE5	FE	Female
4608_AL	F	265	1	FE6	FE	Female
4608_AM	F	282	4	FE7	FE	Female
4608_AN	F	281	5	FE8	FE	Female
4608_AO	F	236	2	FE9	FE	Female
4608_AP	F	236	4	FE10	FE	Female
4608_AQ	F	249	3	FE11	FE	Female
4608_AR	F	233	1	FE12	FE	Female
4608_AS	F	253	4	FE13	FE	Female
4608_AT	F	280	3	FE14	FE	Female
4608_AU	F	309	5	FE15	FE	Female
4608_AV	F	291	2	FE16	FE	Female
4608_AW	F	261	4	FE17	FE	Female
4608_AX	F	226	6	FE18	FE	Female
4608_AY	F	262	6	FE19	FE	Female
4608_AZ	F	241	5	FE20	FE	Female
4608_BA	F	222	3	FE21	FE	Female
4608_BB	F	258	7	FE22	FE	Female
4608_BC	F	267	1	FE23	FE	Female
4608_BD	F	272	1	FE24	FE	Female
4608_BE	F	286	2	FE25	FE	Female
4608_BF	F	214	2	FE26	FE	Female
4608_BG	F	237	6	FE27	FE	Female
4608_BH	F	291	3	FE28	FE	Female
4608_BI	F	259	4	FE29	FE	Female
4608_BJ	F	225	8	FE30	FE	Female
4608_BK	F	258	4	FE31	FE	Female
4608_BL	F	287	1	FE32	FE	Female
4742_A	F	226	5	FE33	FE	Female
4742_AA	F	249	4	FE59	FE	Female
4742_AB	F	216	4	FE60	FE	Female
4742_AC	F	191	2	FE61	FE	Female
4742_AD	F	239	3	FE62	FE	Female
4742_AE	F	217	4	FE63	FE	Female
4742_AF	F	230	6	FE64	FE	Female
4742_B	F	245	2	FE34	FE	Female
4742_C	F	259	2	FE35	FE	Female
4742_D	F	216	3	FE36	FE	Female
4742_E	F	245	6	FE37	FE	Female
4742_F	F	231	4	FE38	FE	Female
4742_G	F	240	4	FE39	FE	Female
4742_H	F	283	4	FE40	FE	Female
4742_I	F	242	2	FE41	FE	Female
4742_J	F	247	1	FE42	FE	Female
4742_K	F	239	3	FE43	FE	Female
4742_L	F	265	2	FE44	FE	Female
4742_M	F	230	3	FE45	FE	Female
4742_N	F	271	2	FE46	FE	Female
4742_O	F	264	3	FE47	FE	Female
4742_P	F	252	4	FE48	FE	Female
4742_Q	F	239	4	FE49	FE	Female
4742_R	F	260	2	FE50	FE	Female
4742_S	F	207	6	FE51	FE	Female
4742_T	F	217	4	FE52	FE	Female
4742_U	F	275	6	FE53	FE	Female
4742_V	F	219	3	FE54	FE	Female
4742_W	F	291	2	FE55	FE	Female
4742_X	F	286	3	FE56	FE	Female
4742_Y	F	270	4	FE57	FE	Female
4742_Z	F	188	5	FE58	FE	Female
4607_AG	F	251	5	EF1	EF	Male
4607_AH	F	258	4	EF2	EF	Male
4607_AI	F	280	5	EF3	EF	Male
4607_AJ	F	280	4	EF4	EF	Male
4607_AK	F	209	4	EF5	EF	Male
4607_AL	F	245	1	EF6	EF	Male
4607_AM	F	231	5	EF7	EF	Male
4607_AO	F	270	6	EF9	EF	Male
4607_AP	F	242	5	EF10	EF	Male
4607_AQ	F	229	2	EF11	EF	Male
4607_AR	F	226	7	EF12	EF	Male
4607_AS	F	247	7	EF13	EF	Male
4607_AT	F	269	3	EF14	EF	Male
4607_AU	F	230	5	EF15	EF	Male
4607_AV	F	249	10	EF16	EF	Male
4607_AW	F	260	6	EF17	EF	Male
4607_AX	F	259	3	EF18	EF	Male
4607_AY	F	266	7	EF19	EF	Male
4607_AZ	F	266	6	EF20	EF	Male
4607_BA	F	226	4	EF21	EF	Male
4607_BB	F	297	4	EF22	EF	Male
4607_BC	F	242	5	EF23	EF	Male
4607_BD	F	229	7	EF24	EF	Male
4607_BE	F	241	8	EF25	EF	Male
4607_BF	F	254	4	EF26	EF	Male
4607_BG	F	260	7	EF27	EF	Male
4607_BH	F	236	5	EF28	EF	Male
4607_BI	F	285	5	EF29	EF	Male
4607_BJ	F	254	6	EF30	EF	Male
4607_BK	F	285	3	EF31	EF	Male
4607_BL	F	257	7	EF32	EF	Male
4741_BM	F	261	4	EF33	EF	Male
4741_BN	F	259	4	EF34	EF	Male
4741_BO	F	266	3	EF35	EF	Male
4741_BP	F	324	3	EF36	EF	Male
4741_BQ	F	278	4	EF37	EF	Male
4741_BR	F	285	5	EF38	EF	Male
4741_BS	F	274	5	EF39	EF	Male
4741_BT	F	244	5	EF40	EF	Male
4741_BV	F	248	2	EF42	EF	Male
4741_BW	F	283	3	EF43	EF	Male
4741_BX	F	288	6	EF44	EF	Male
4741_BY	F	257	4	EF45	EF	Male
4741_BZ	F	254	1	EF46	EF	Male
4741_CA	F	247	2	EF47	EF	Male
4741_CB	F	261	5	EF48	EF	Male
4741_CC	F	298	3	EF49	EF	Male
4741_CD	F	242	7	EF50	EF	Male
4741_CE	F	223	3	EF51	EF	Male
4741_CF	F	262	6	EF52	EF	Male
4741_CG	F	237	5	EF53	EF	Male
4741_CH	F	236	10	EF54	EF	Male
4741_CI	F	275	4	EF55	EF	Male
4741_CJ	F	257	5	EF56	EF	Male
4741_CK	F	260	3	EF57	EF	Male
4741_CL	F	237	11	EF58	EF	Male
4741_CM	F	269	6	EF59	EF	Male
4741_CN	F	239	2	EF60	EF	Male
4741_CO	F	259	5	EF61	EF	Male
4741_CP	F	265	5	EF62	EF	Male
4741_CQ	F	254	7	EF63	EF	Male
4607_BM	G	216	5	GH1	GH	Female
4607_BN	G	231	3	GH2	GH	Female
4607_BO	G	247	2	GH3	GH	Female
4607_BP	G	218	2	GH4	GH	Female
4607_BQ	G	224	5	GH5	GH	Female
4607_BR	G	230	4	GH6	GH	Female
4607_BS	G	254	2	GH7	GH	Female
4607_BT	G	270	6	GH8	GH	Female
4607_BU	G	268	3	GH9	GH	Female
4607_BV	G	258	4	GH10	GH	Female
4607_BW	G	264	2	GH11	GH	Female
4607_BX	G	229	1	GH12	GH	Female
4607_BY	G	244	4	GH13	GH	Female
4607_BZ	G	239	3	GH14	GH	Female
4607_CA	G	252	7	GH15	GH	Female
4607_CB	G	263	4	GH16	GH	Female
4607_CC	G	250	3	GH17	GH	Female
4607_CD	G	227	4	GH18	GH	Female
4607_CE	G	259	2	GH19	GH	Female
4607_CF	G	212	4	GH20	GH	Female
4607_CG	G	258	5	GH21	GH	Female
4607_CH	G	205	3	GH22	GH	Female
4607_CI	G	271	3	GH23	GH	Female
4607_CJ	G	251	5	GH24	GH	Female
4607_CK	G	257	12	GH25	GH	Female
4607_CL	G	236	4	GH26	GH	Female
4607_CM	G	268	3	GH27	GH	Female
4607_CN	G	229	2	GH28	GH	Female
4607_CO	G	246	4	GH29	GH	Female
4607_CP	G	233	4	GH30	GH	Female
4607_CQ	G	250	2	GH31	GH	Female
4742_AG	G	230	6	GH32	GH	Female
4742_AH	G	249	4	GH33	GH	Female
4742_AI	G	255	2	GH34	GH	Female
4742_AJ	G	227	2	GH35	GH	Female
4742_AK	G	257	3	GH36	GH	Female
4742_AL	G	235	3	GH37	GH	Female
4742_AM	G	245	1	GH38	GH	Female
4742_AN	G	256	2	GH39	GH	Female
4742_AO	G	259	7	GH40	GH	Female
4742_AP	G	264	3	GH41	GH	Female
4742_AQ	G	287	3	GH42	GH	Female
4742_AR	G	250	3	GH43	GH	Female
4742_AS	G	235	3	GH44	GH	Female
4742_AT	G	225	2	GH45	GH	Female
4742_AU	G	258	2	GH46	GH	Female
4742_AV	G	240	1	GH47	GH	Female
4742_AW	G	245	4	GH48	GH	Female
4742_AX	G	230	2	GH49	GH	Female
4742_AY	G	215	2	GH50	GH	Female
4742_AZ	G	232	2	GH51	GH	Female
4742_BA	G	268	1	GH52	GH	Female
4742_BB	G	260	3	GH53	GH	Female
4742_BC	G	225	4	GH54	GH	Female
4742_BD	G	255	4	GH55	GH	Female
4742_BE	G	243	2	GH56	GH	Female
4742_BF	G	208	7	GH57	GH	Female
4742_BG	G	257	1	GH58	GH	Female
4742_BH	G	244	2	GH59	GH	Female
4742_BI	G	238	4	GH60	GH	Female
4742_BJ	G	242	5	GH61	GH	Female
4742_BK	G	235	4	GH62	GH	Female
4742_BL	G	257	5	GH63	GH	Female
4608_BM	G	230	4	HG1	HG	Male
4608_BN	G	219	1	HG2	HG	Male
4608_BO	G	219	4	HG3	HG	Male
4608_BP	G	244	6	HG4	HG	Male
4608_BQ	G	256	5	HG5	HG	Male
4608_BR	G	247	5	HG6	HG	Male
4608_BS	G	247	4	HG7	HG	Male
4608_BT	G	244	6	HG8	HG	Male
4608_BU	G	230	2	HG9	HG	Male
4608_BV	G	234	2	HG10	HG	Male
4608_BW	G	233	2	HG11	HG	Male
4608_BX	G	237	5	HG12	HG	Male
4608_BY	G	241	5	HG13	HG	Male
4608_BZ	G	231	4	HG14	HG	Male
4608_CA	G	246	4	HG15	HG	Male
4608_CB	G	246	5	HG16	HG	Male
4608_CC	G	258	6	HG17	HG	Male
4608_CD	G	209	6	HG18	HG	Male
4608_CE	G	216	3	HG19	HG	Male
4608_CF	G	222	4	HG20	HG	Male
4608_CG	G	230	4	HG21	HG	Male
4608_CH	G	263	6	HG22	HG	Male
4608_CI	G	227	5	HG23	HG	Male
4608_CJ	G	242	5	HG24	HG	Male
4608_CK	G	237	5	HG25	HG	Male
4608_CL	G	215	6	HG26	HG	Male
4608_CM	G	242	2	HG27	HG	Male
4608_CN	G	274	3	HG28	HG	Male
4608_CO	G	250	5	HG29	HG	Male
4608_CP	G	236	5	HG30	HG	Male
4608_CQ	G	245	7	HG31	HG	Male
4742_BM	G	249	4	HG32	HG	Male
4742_BN	G	252	4	HG33	HG	Male
4742_BO	G	279	4	HG34	HG	Male
4742_BP	G	206	5	HG35	HG	Male
4742_BQ	G	212	6	HG36	HG	Male
4742_BR	G	219	4	HG37	HG	Male
4742_BS	G	258	6	HG38	HG	Male
4742_BT	G	259	3	HG39	HG	Male
4742_BU	G	224	4	HG40	HG	Male
4742_BV	G	255	4	HG41	HG	Male
4742_BW	G	242	5	HG42	HG	Male
4742_BX	G	246	6	HG43	HG	Male
4742_BY	G	236	5	HG44	HG	Male
4742_BZ	G	246	3	HG45	HG	Male
4742_CA	G	271	6	HG46	HG	Male
4742_CB	G	233	5	HG47	HG	Male
4742_CC	G	234	3	HG48	HG	Male
4742_CD	G	265	5	HG49	HG	Male
4742_CE	G	262	6	HG50	HG	Male
4742_CF	G	267	4	HG51	HG	Male
4742_CG	G	275	4	HG52	HG	Male
4742_CH	G	228	5	HG53	HG	Male
4742_CI	G	263	5	HG54	HG	Male
4742_CJ	G	216	4	HG55	HG	Male
4742_CK	G	244	3	HG56	HG	Male
4742_CL	G	245	5	HG57	HG	Male
4742_CM	G	235	4	HG58	HG	Male
4742_CN	G	272	3	HG59	HG	Male
4742_CO	G	266	8	HG60	HG	Male
4742_CP	G	262	3	HG61	HG	Male
4742_CQ	G	214	3	HG62	HG	Male
