# Supplementary material for: The megabase-scale crossover landscape is largely independent of sequence divergence
Source: Nat Commun. 2022 Jul 2;13:3828. doi: 10.1038/s41467-022-31509-8 (PMC9250513; doi:10.1038/s41467-022-31509-8)
Supplement: Supplementary file 10 — Source Data [file 41467_2022_31509_MOESM10_ESM.zip › Source_Data/SupplementaryFigure10-12.CO_CoC.Ler.male.txt]

Inter_interval_distance	Mean_CoC
0.0666666666666667	0.200564618895234
0.133333333333333	0.370613860721379
0.2	0.431723149271384
0.266666666666667	0.54978425543152
0.333333333333333	0.815286916258265
0.4	1.06851343068153
0.466666666666667	0.763808818922333
0.533333333333333	1.07559312953012
0.6	0.924480135761841
0.666666666666667	1.36168539246554
0.733333333333333	1.80311590021391
0.8	0.994572865283045
0.866666666666667	0.769063273090335
0.933333333333333	0.943406357388316
