# Supplementary material for: The megabase-scale crossover landscape is largely independent of sequence divergence
Source: Nat Commun. 2022 Jul 2;13:3828. doi: 10.1038/s41467-022-31509-8 (PMC9250513; doi:10.1038/s41467-022-31509-8)
Supplement: Supplementary file 10 — Source Data [file 41467_2022_31509_MOESM10_ESM.zip › Source_Data/Figure3_SupplementaryFigure16.COs_freq.Col_Ler_SNPs.scaled.txt]

chr	index	start	stop	snp_num	class
Chr1	1	1	50000	-1.70996107357012	SNPs
Chr1	2	50001	100000	-1.70996107357012	SNPs
Chr1	3	100001	150000	-1.70996107357012	SNPs
Chr1	4	150001	200000	-1.70996107357012	SNPs
Chr1	5	200001	250000	-1.70996107357012	SNPs
Chr1	6	250001	300000	-1.70996107357012	SNPs
Chr1	7	300001	350000	-1.70996107357012	SNPs
Chr1	8	350001	400000	-1.70996107357012	SNPs
Chr1	9	400001	450000	-1.70996107357012	SNPs
Chr1	10	450001	500000	-1.70996107357012	SNPs
Chr1	11	500001	550000	-1.70996107357012	SNPs
Chr1	12	550001	600000	-1.70996107357012	SNPs
Chr1	13	600001	650000	-1.70996107357012	SNPs
Chr1	14	650001	700000	-1.70996107357012	SNPs
Chr1	15	700001	750000	-1.70996107357012	SNPs
Chr1	16	750001	800000	-1.70996107357012	SNPs
Chr1	17	800001	850000	-1.70996107357012	SNPs
Chr1	18	850001	900000	-1.70996107357012	SNPs
Chr1	19	900001	950000	-1.70996107357012	SNPs
Chr1	20	950001	1000000	-1.70996107357012	SNPs
Chr1	21	1000001	1050000	-1.70996107357012	SNPs
Chr1	22	1050001	1100000	-1.68709661116106	SNPs
Chr1	23	1100001	1150000	-1.66053348571524	SNPs
Chr1	24	1150001	1200000	-1.64237641262569	SNPs
Chr1	25	1200001	1250000	-1.60841596110635	SNPs
Chr1	26	1250001	1300000	-1.57344678330425	SNPs
Chr1	27	1300001	1350000	-1.56907563607899	SNPs
Chr1	28	1350001	1400000	-1.51023326958508	SNPs
Chr1	29	1400001	1450000	-1.48165269157376	SNPs
Chr1	30	1450001	1500000	-1.43928618769814	SNPs
Chr1	31	1500001	1550000	-1.41238682015807	SNPs
Chr1	32	1550001	1600000	-1.34816458015614	SNPs
Chr1	33	1600001	1650000	-1.38649617890074	SNPs
Chr1	34	1650001	1700000	-1.41104185178106	SNPs
Chr1	35	1700001	1750000	-1.38582369471224	SNPs
Chr1	36	1750001	1800000	-1.37540018979047	SNPs
Chr1	37	1800001	1850000	-1.37775388445023	SNPs
Chr1	38	1850001	1900000	-1.35421693785266	SNPs
Chr1	39	1900001	1950000	-1.34312094874238	SNPs
Chr1	40	1950001	2000000	-1.29133966622774	SNPs
Chr1	41	2000001	2050000	-1.25637048842564	SNPs
Chr1	42	2050001	2100000	-1.18945831166972	SNPs
Chr1	43	2100001	2150000	-1.13801327124933	SNPs
Chr1	44	2150001	2200000	-1.04722790580158	SNPs
Chr1	45	2200001	2250000	-0.886504184749657	SNPs
Chr1	46	2250001	2300000	-0.749317410295276	SNPs
Chr1	47	2300001	2350000	-0.675344149560085	SNPs
Chr1	48	2350001	2400000	-0.673662939088833	SNPs
Chr1	49	2400001	2450000	-0.663239434167049	SNPs
Chr1	50	2450001	2500000	-0.66996427605207	SNPs
Chr1	51	2500001	2550000	-0.7025797591944	SNPs
Chr1	52	2550001	2600000	-0.720400590189708	SNPs
Chr1	53	2600001	2650000	-0.821945702653474	SNPs
Chr1	54	2650001	2700000	-0.829343028726999	SNPs
Chr1	55	2700001	2750000	-0.81656582914546	SNPs
Chr1	56	2750001	2800000	-0.745618747258513	SNPs
Chr1	57	2800001	2850000	-0.71233077992768	SNPs
Chr1	58	2850001	2900000	-0.716029442964443	SNPs
Chr1	59	2900001	2950000	-0.730151610922974	SNPs
Chr1	60	2950001	3000000	-0.76444830453657	SNPs
Chr1	61	3000001	3050000	-0.786976524851375	SNPs
Chr1	62	3050001	3100000	-0.760413399405563	SNPs
Chr1	63	3100001	3150000	-0.676352875842833	SNPs
Chr1	64	3150001	3200000	-0.637348792909727	SNPs
Chr1	65	3200001	3250000	-0.633986371967223	SNPs
Chr1	66	3250001	3300000	-0.624571593328188	SNPs
Chr1	67	3300001	3350000	-0.553288269346997	SNPs
Chr1	68	3350001	3400000	-0.503524439397863	SNPs
Chr1	69	3400001	3450000	-0.508904312905891	SNPs
Chr1	70	3450001	3500000	-0.484358640025561	SNPs
Chr1	71	3500001	3550000	-0.475280103480799	SNPs
Chr1	72	3550001	3600000	-0.425516273531664	SNPs
Chr1	73	3600001	3650000	-0.380796074996285	SNPs
Chr1	74	3650001	3700000	-0.394918242954831	SNPs
Chr1	75	3700001	3750000	-0.422490094683406	SNPs
Chr1	76	3750001	3800000	-0.449053220129218	SNPs
Chr1	77	3800001	3850000	-0.436612262641937	SNPs
Chr1	78	3850001	3900000	-0.431904873322427	SNPs
Chr1	79	3900001	3950000	-0.434258567982182	SNPs
Chr1	80	3950001	4000000	-0.424507547248902	SNPs
Chr1	81	4000001	4050000	-0.474271377198037	SNPs
Chr1	82	4050001	4100000	-0.50957679709438	SNPs
Chr1	83	4100001	4150000	-0.4944459028531	SNPs
Chr1	84	4150001	4200000	-0.483349913742813	SNPs
Chr1	85	4200001	4250000	-0.587921205054851	SNPs
Chr1	86	4250001	4300000	-0.770500662233088	SNPs
Chr1	87	4300001	4350000	-0.904661257839196	SNPs
Chr1	88	4350001	4400000	-0.871709532602608	SNPs
Chr1	89	4400001	4450000	-0.807487292600683	SNPs
Chr1	90	4450001	4500000	-0.742592568410269	SNPs
Chr1	91	4500001	4550000	-0.745618747258527	SNPs
Chr1	92	4550001	4600000	-0.723763011132212	SNPs
Chr1	93	4600001	4650000	-0.727797916263219	SNPs
Chr1	94	4650001	4700000	-0.582205089452578	SNPs
Chr1	95	4700001	4750000	-0.577833942227312	SNPs
Chr1	96	4750001	4800000	-0.596327257411124	SNPs
Chr1	97	4800001	4850000	-0.687785107047365	SNPs
Chr1	98	4850001	4900000	-0.588929931337599	SNPs
Chr1	99	4900001	4950000	-0.597672225788117	SNPs
Chr1	100	4950001	5000000	-0.598008467882376	SNPs
Chr1	101	5000001	5050000	-0.565392984740032	SNPs
Chr1	102	5050001	5100000	-0.530087564843689	SNPs
Chr1	103	5100001	5150000	-0.374407475205523	SNPs
Chr1	104	5150001	5200000	-0.348180591853956	SNPs
Chr1	105	5200001	5250000	-0.369363843791754	SNPs
Chr1	106	5250001	5300000	-0.372053780545768	SNPs
Chr1	107	5300001	5350000	-0.410049137196111	SNPs
Chr1	108	5350001	5400000	-0.480659976988813	SNPs
Chr1	109	5400001	5450000	-0.540511069765472	SNPs
Chr1	110	5450001	5500000	-0.491083481910582	SNPs
Chr1	111	5500001	5550000	-0.470908956255533	SNPs
Chr1	112	5550001	5600000	-0.441992136149952	SNPs
Chr1	113	5600001	5650000	-0.491083481910582	SNPs
Chr1	114	5650001	5700000	-0.558668142855011	SNPs
Chr1	115	5700001	5750000	-0.487048576779575	SNPs
Chr1	116	5750001	5800000	-0.374743717299768	SNPs
Chr1	117	5800001	5850000	-0.366673907037753	SNPs
Chr1	118	5850001	5900000	-0.365665180754991	SNPs
Chr1	119	5900001	5950000	-0.36398397028374	SNPs
Chr1	120	5950001	6000000	-0.300770456564577	SNPs
Chr1	121	6000001	6050000	-0.235203248185645	SNPs
Chr1	122	6050001	6100000	-0.183085723576755	SNPs
Chr1	123	6100001	6150000	-0.121553420328844	SNPs
Chr1	124	6150001	6200000	-0.139038009229893	SNPs
Chr1	125	6200001	6250000	-0.174679671220482	SNPs
Chr1	126	6250001	6300000	-0.154168903471174	SNPs
Chr1	127	6300001	6350000	-0.142400430172397	SNPs
Chr1	128	6350001	6400000	-0.139038009229893	SNPs
Chr1	129	6400001	6450000	-0.158876292790684	SNPs
Chr1	130	6450001	6500000	-0.147107819491907	SNPs
Chr1	131	6500001	6550000	-0.121889662423089	SNPs
Chr1	132	6550001	6600000	-0.137020556664383	SNPs
Chr1	133	6600001	6650000	-0.129286988496613	SNPs
Chr1	134	6650001	6700000	-0.147107819491907	SNPs
Chr1	135	6700001	6750000	-0.22007235394435	SNPs
Chr1	136	6750001	6800000	-0.210657575305329	SNPs
Chr1	137	6800001	6850000	-0.12088093614034	SNPs
Chr1	138	6850001	6900000	-0.0761607376049615	SNPs
Chr1	139	6900001	6950000	-0.156522598130929	SNPs
Chr1	140	6950001	7000000	-0.138701767135635	SNPs
Chr1	141	7000001	7050000	-0.117854757292081	SNPs
Chr1	142	7050001	7100000	-0.0462351912166319	SNPs
Chr1	143	7100001	7150000	-0.0324492653523447	SNPs
Chr1	144	7150001	7200000	-0.161566229544698	SNPs
Chr1	145	7200001	7250000	-0.210321333211084	SNPs
Chr1	146	7250001	7300000	-0.159548776979188	SNPs
Chr1	147	7300001	7350000	-0.0751520113222132	SNPs
Chr1	148	7350001	7400000	-0.028750602315596	SNPs
Chr1	149	7400001	7450000	0.0220219539163003	SNPs
Chr1	150	7450001	7500000	0.0559824054356371	SNPs
Chr1	151	7500001	7550000	0.169632233292452	SNPs
Chr1	152	7550001	7600000	0.166606054444193	SNPs
Chr1	153	7600001	7650000	0.172994654234955	SNPs
Chr1	154	7650001	7700000	0.346831816962674	SNPs
Chr1	155	7700001	7750000	0.342460669737408	SNPs
Chr1	156	7750001	7800000	0.267478682719455	SNPs
Chr1	157	7800001	7850000	0.147440255071892	SNPs
Chr1	158	7850001	7900000	0.126929487322583	SNPs
Chr1	159	7900001	7950000	0.124239550568569	SNPs
Chr1	160	7950001	8000000	0.139370444809864	SNPs
Chr1	161	8000001	8050000	0.0953227304629883	SNPs
Chr1	162	8050001	8100000	0.0220219539163003	SNPs
Chr1	163	8100001	8150000	0.0250481327645592	SNPs
Chr1	164	8150001	8200000	-0.0136197080743021	SNPs
Chr1	165	8200001	8250000	-0.0593486328924155	SNPs
Chr1	166	8250001	8300000	-0.0949902948830178	SNPs
Chr1	167	8300001	8350000	-0.0949902948830178	SNPs
Chr1	168	8350001	8400000	-0.0828855794899825	SNPs
Chr1	169	8400001	8450000	0.0270655853300557	SNPs
Chr1	170	8450001	8500000	-0.0354754442006037	SNPs
Chr1	171	8500001	8550000	-0.0374928967661139	SNPs
Chr1	172	8550001	8600000	-0.112811125878312	SNPs
Chr1	173	8600001	8650000	-0.0633835380234364	SNPs
Chr1	174	8650001	8700000	-0.0906191476577522	SNPs
Chr1	175	8700001	8750000	-0.0956627790715214	SNPs
Chr1	176	8750001	8800000	-0.133994377816124	SNPs
Chr1	177	8800001	8850000	-0.0761607376049615	SNPs
Chr1	178	8850001	8900000	-0.137356798758628	SNPs
Chr1	179	8900001	8950000	-0.142400430172397	SNPs
Chr1	180	8950001	9000000	-0.153160177188425	SNPs
Chr1	181	9000001	9050000	-0.119199725669088	SNPs
Chr1	182	9050001	9100000	-0.126933293836858	SNPs
Chr1	183	9100001	9150000	-0.156186356036684	SNPs
Chr1	184	9150001	9200000	-0.151142724622915	SNPs
Chr1	185	9200001	9250000	-0.226460953735127	SNPs
Chr1	186	9250001	9300000	-0.297408035622059	SNPs
Chr1	187	9300001	9350000	-0.373062506828516	SNPs
Chr1	188	9350001	9400000	-0.424171305154657	SNPs
Chr1	189	9400001	9450000	-0.280595930909513	SNPs
Chr1	190	9450001	9500000	-0.297071793527814	SNPs
Chr1	191	9500001	9550000	-0.2943818567738	SNPs
Chr1	192	9550001	9600000	-0.453424367354483	SNPs
Chr1	193	9600001	9650000	-0.466874051124526	SNPs
Chr1	194	9650001	9700000	-0.513275460131143	SNPs
Chr1	195	9700001	9750000	-0.676352875842833	SNPs
Chr1	196	9750001	9800000	-0.700562306628904	SNPs
Chr1	197	9800001	9850000	-0.616501783066174	SNPs
Chr1	198	9850001	9900000	-0.555641964006766	SNPs
Chr1	199	9900001	9950000	-0.512602975942639	SNPs
Chr1	200	9950001	10000000	-0.378106138242285	SNPs
Chr1	201	10000001	10050000	-0.32632485572764	SNPs
Chr1	202	10050001	10100000	-0.273198604836002	SNPs
Chr1	203	10100001	10150000	-0.218391143473099	SNPs
Chr1	204	10150001	10200000	-0.155177629753936	SNPs
Chr1	205	10200001	10250000	0.00218367035549568	SNPs
Chr1	206	10250001	10300000	0.205946379471544	SNPs
Chr1	207	10300001	10350000	0.371377489842989	SNPs
Chr1	208	10350001	10400000	0.436272214033418	SNPs
Chr1	209	10400001	10450000	0.509909232674364	SNPs
Chr1	210	10450001	10500000	0.488389738642308	SNPs
Chr1	211	10500001	10550000	0.551603252361471	SNPs
Chr1	212	10550001	10600000	0.623895302625424	SNPs
Chr1	213	10600001	10650000	0.649449701788488	SNPs
Chr1	214	10650001	10700000	0.664244353935523	SNPs
Chr1	215	10700001	10750000	0.676012827234313	SNPs
Chr1	216	10750001	10800000	0.681728942836573	SNPs
Chr1	217	10800001	10850000	0.70795582618814	SNPs
Chr1	218	10850001	10900000	0.634655049641452	SNPs
Chr1	219	10900001	10950000	0.601703324404864	SNPs
Chr1	220	10950001	11000000	0.587244914352073	SNPs
Chr1	221	11000001	11050000	0.530756242517918	SNPs
Chr1	222	11050001	11100000	0.466870244610251	SNPs
Chr1	223	11100001	11150000	0.483009865134294	SNPs
Chr1	224	11150001	11200000	0.506210569637602	SNPs
Chr1	225	11200001	11250000	0.547904589324708	SNPs
Chr1	226	11250001	11300000	0.637344986395452	SNPs
Chr1	227	11300001	11350000	0.661218175087264	SNPs
Chr1	228	11350001	11400000	0.755702203571778	SNPs
Chr1	229	11400001	11450000	0.775204245038324	SNPs
Chr1	230	11450001	11500000	0.716361878544413	SNPs
Chr1	231	11500001	11550000	0.736872646293721	SNPs
Chr1	232	11550001	11600000	0.701567226397378	SNPs
Chr1	233	11600001	11650000	0.69282493194686	SNPs
Chr1	234	11650001	11700000	0.692488689852601	SNPs
Chr1	235	11700001	11750000	0.731156530691462	SNPs
Chr1	236	11750001	11800000	0.681056458648069	SNPs
Chr1	237	11800001	11850000	0.716025636450168	SNPs
Chr1	238	11850001	11900000	0.823286864516206	SNPs
Chr1	239	11900001	11950000	0.923823250697223	SNPs
Chr1	240	11950001	12000000	0.873723178653844	SNPs
Chr1	241	12000001	12050000	0.720396783675434	SNPs
Chr1	242	12050001	12100000	0.676349069328558	SNPs
Chr1	243	12100001	12150000	0.691143721475594	SNPs
Chr1	244	12150001	12200000	0.728466593937448	SNPs
Chr1	245	12200001	12250000	0.766798192682051	SNPs
Chr1	246	12250001	12300000	0.698877289643378	SNPs
Chr1	247	12300001	12350000	0.686436332156083	SNPs
Chr1	248	12350001	12400000	0.619860397494403	SNPs
Chr1	249	12400001	12450000	0.681392700742327	SNPs
Chr1	250	12450001	12500000	0.687445058438845	SNPs
Chr1	251	12500001	12550000	0.652139638542501	SNPs
Chr1	252	12550001	12600000	0.598004661368102	SNPs
Chr1	253	12600001	12650000	0.632301354981697	SNPs
Chr1	254	12650001	12700000	0.63364632335869	SNPs
Chr1	255	12700001	12750000	0.624231544719669	SNPs
Chr1	256	12750001	12800000	0.629947660321941	SNPs
Chr1	257	12800001	12850000	0.662226901370026	SNPs
Chr1	258	12850001	12900000	0.746623667027001	SNPs
Chr1	259	12900001	12950000	0.739562583047735	SNPs
Chr1	260	12950001	13000000	0.730820288597203	SNPs
Chr1	261	13000001	13050000	0.706274615716888	SNPs
Chr1	262	13050001	13100000	0.716025636450168	SNPs
Chr1	263	13100001	13150000	0.712663215507665	SNPs
Chr1	264	13150001	13200000	0.760409592891288	SNPs
Chr1	265	13200001	13250000	0.685427605873335	SNPs
Chr1	266	13250001	13300000	0.651467154353998	SNPs
Chr1	267	13300001	13350000	0.591952303671584	SNPs
Chr1	268	13350001	13400000	0.553284462832722	SNPs
Chr1	269	13400001	13450000	0.436272214033418	SNPs
Chr1	270	13450001	13500000	0.343133153925912	SNPs
Chr1	271	13500001	13550000	0.182409432873977	SNPs
Chr1	272	13550001	13600000	0.0912878253319811	SNPs
Chr1	273	13600001	13650000	0.0633797315091617	SNPs
Chr1	274	13650001	13700000	0.0129434173715239	SNPs
Chr1	275	13700001	13750000	-0.0455627070281283	SNPs
Chr1	276	13750001	13800000	-0.128278262213851	SNPs
Chr1	277	13800001	13850000	-0.130295714779362	SNPs
Chr1	278	13850001	13900000	-0.179387060539993	SNPs
Chr1	279	13900001	13950000	-0.370708812168761	SNPs
Chr1	280	13950001	14000000	-0.532105017409199	SNPs
Chr1	281	14000001	14050000	-0.560013111232018	SNPs
Chr1	282	14050001	14100000	-0.594646046939858	SNPs
Chr1	283	14100001	14150000	-0.656850834376287	SNPs
Chr1	284	14150001	14200000	-0.76646575710208	SNPs
Chr1	285	14200001	14250000	-0.872382016791112	SNPs
Chr1	286	14250001	14300000	-1.03243325365454	SNPs
Chr1	287	14300001	14350000	-1.1457468394171	SNPs
Chr1	288	14350001	14400000	-1.35623439041817	SNPs
Chr1	289	14400001	14450000	-1.46114192382445	SNPs
Chr1	290	14450001	14500000	-1.64204017053143	SNPs
Chr1	291	14500001	14550000	-1.71870336802064	SNPs
Chr1	292	14550001	14600000	-1.70928858938162	SNPs
Chr1	293	14600001	14650000	-1.68575164278405	SNPs
Chr1	294	14650001	14700000	-1.86463243692554	SNPs
Chr1	295	14700001	14750000	-1.90699894080115	SNPs
Chr1	296	14750001	14800000	-1.97929099106509	SNPs
Chr1	297	14800001	14850000	-1.98029971734785	SNPs
Chr1	298	14850001	14900000	-2.01157023211318	SNPs
Chr1	299	14900001	14950000	-2.05057431504629	SNPs
Chr1	300	14950001	15000000	-1.9278459506447	SNPs
Chr1	301	15000001	15050000	-1.88547944676909	SNPs
Chr1	302	15050001	15100000	-1.79536656550985	SNPs
Chr1	303	15100001	15150000	-1.68877782163231	SNPs
Chr1	304	15150001	15200000	-1.61749449765112	SNPs
Chr1	305	15200001	15250000	-1.65683482267847	SNPs
Chr1	306	15250001	15300000	-1.56974812026749	SNPs
Chr1	307	15300001	15350000	-1.49442989115529	SNPs
Chr1	308	15350001	15400000	-1.19719187983749	SNPs
Chr1	309	15400001	15450000	-1.08724071501745	SNPs
Chr1	310	15450001	15500000	-0.990066749778934	SNPs
Chr1	311	15500001	15550000	-0.928870688625267	SNPs
Chr1	312	15550001	15600000	-0.786304040662885	SNPs
Chr1	313	15600001	15650000	-0.684422686104861	SNPs
Chr1	314	15650001	15700000	-0.627934014270705	SNPs
Chr1	315	15700001	15750000	-0.53681240672871	SNPs
Chr1	316	15750001	15800000	-0.441655894055707	SNPs
Chr1	317	15800001	15850000	-0.28967446745429	SNPs
Chr1	318	15850001	15900000	-0.174343429126237	SNPs
Chr1	319	15900001	15950000	-0.0805318848302271	SNPs
Chr1	320	15950001	16000000	0.033454185120832	SNPs
Chr1	321	16000001	16050000	0.20056650596353	SNPs
Chr1	322	16050001	16100000	0.276220977169987	SNPs
Chr1	323	16100001	16150000	0.336408312040891	SNPs
Chr1	324	16150001	16200000	0.401639278325564	SNPs
Chr1	325	16200001	16250000	0.482001138851531	SNPs
Chr1	326	16250001	16300000	0.574467714770534	SNPs
Chr1	327	16300001	16350000	0.720060541581175	SNPs
Chr1	328	16350001	16400000	0.822614380327703	SNPs
Chr1	329	16400001	16450000	1.01023746891971	SNPs
Chr1	330	16450001	16500000	1.11413627604324	SNPs
Chr1	331	16500001	16550000	1.1924806840037	SNPs
Chr1	332	16550001	16600000	1.2267773776173	SNPs
Chr1	333	16600001	16650000	1.19718807332321	SNPs
Chr1	334	16650001	16700000	1.25065056630911	SNPs
Chr1	335	16700001	16750000	1.28326604945145	SNPs
Chr1	336	16750001	16800000	1.28965464924221	SNPs
Chr1	337	16800001	16850000	1.36833529929693	SNPs
Chr1	338	16850001	16900000	1.38750109866923	SNPs
Chr1	339	16900001	16950000	1.37068899395668	SNPs
Chr1	340	16950001	17000000	1.29032713343072	SNPs
Chr1	341	17000001	17050000	1.26544521845614	SNPs
Chr1	342	17050001	17100000	1.35354064714988	SNPs
Chr1	343	17100001	17150000	1.32765000589257	SNPs
Chr1	344	17150001	17200000	1.26813515521016	SNPs
Chr1	345	17200001	17250000	1.25300426096886	SNPs
Chr1	346	17250001	17300000	1.25266801887462	SNPs
Chr1	347	17300001	17350000	1.25972910285388	SNPs
Chr1	348	17350001	17400000	1.24627941908384	SNPs
Chr1	349	17400001	17450000	0.94534274472928	SNPs
Chr1	350	17450001	17500000	0.943325292163783	SNPs
Chr1	351	17500001	17550000	0.926849429545483	SNPs
Chr1	352	17550001	17600000	0.951731344520056	SNPs
Chr1	353	17600001	17650000	0.901631272476663	SNPs
Chr1	354	17650001	17700000	0.83371036943799	SNPs
Chr1	355	17700001	17750000	0.861282221166564	SNPs
Chr1	356	17750001	17800000	0.845478842736766	SNPs
Chr1	357	17800001	17850000	0.820933169856451	SNPs
Chr1	358	17850001	17900000	0.712999457601909	SNPs
Chr1	359	17900001	17950000	0.619860397494403	SNPs
Chr1	360	17950001	18000000	0.526385095292652	SNPs
Chr1	361	18000001	18050000	0.433246035185159	SNPs
Chr1	362	18050001	18100000	0.386508384084284	SNPs
Chr1	363	18100001	18150000	0.373731184502745	SNPs
Chr1	364	18150001	18200000	0.320941175705352	SNPs
Chr1	365	18200001	18250000	0.325984807119121	SNPs
Chr1	366	18250001	18300000	0.330355954344373	SNPs
Chr1	367	18300001	18350000	0.419796351415117	SNPs
Chr1	368	18350001	18400000	0.389198320838284	SNPs
Chr1	369	18400001	18450000	0.431901066808152	SNPs
Chr1	370	18450001	18500000	0.376421121256759	SNPs
Chr1	371	18500001	18550000	0.342796911831667	SNPs
Chr1	372	18550001	18600000	0.371041247748745	SNPs
Chr1	373	18600001	18650000	0.325312322930617	SNPs
Chr1	374	18650001	18700000	0.316906270574345	SNPs
Chr1	375	18700001	18750000	0.348513027433926	SNPs
Chr1	376	18750001	18800000	0.324639838742114	SNPs
Chr1	377	18800001	18850000	0.430219856336901	SNPs
Chr1	378	18850001	18900000	0.425848709111634	SNPs
Chr1	379	18900001	18950000	0.445350750578194	SNPs
Chr1	380	18950001	19000000	0.457791708065475	SNPs
Chr1	381	19000001	19050000	0.506883053826105	SNPs
Chr1	382	19050001	19100000	0.453756802934468	SNPs
Chr1	383	19100001	19150000	0.358600290261451	SNPs
Chr1	384	19150001	19200000	0.361962711203968	SNPs
Chr1	385	19200001	19250000	0.324976080836359	SNPs
Chr1	386	19250001	19300000	0.250666578006909	SNPs
Chr1	387	19300001	19350000	0.188125548476249	SNPs
Chr1	388	19350001	19400000	0.0842267413527149	SNPs
Chr1	389	19400001	19450000	-0.0290868444098411	SNPs
Chr1	390	19450001	19500000	-0.0657372326831917	SNPs
Chr1	391	19500001	19550000	-0.151815208811418	SNPs
Chr1	392	19550001	19600000	-0.219063627661602	SNPs
Chr1	393	19600001	19650000	-0.290346951642793	SNPs
Chr1	394	19650001	19700000	-0.320608740125381	SNPs
Chr1	395	19700001	19750000	-0.251006626615442	SNPs
Chr1	396	19750001	19800000	-0.235203248185645	SNPs
Chr1	397	19800001	19850000	-0.255377773840694	SNPs
Chr1	398	19850001	19900000	-0.278578478344016	SNPs
Chr1	399	19900001	19950000	-0.172325976560726	SNPs
Chr1	400	19950001	20000000	-0.100706410485277	SNPs
Chr1	401	20000001	20050000	-0.082213095301479	SNPs
Chr1	402	20050001	20100000	-0.0146284343570504	SNPs
Chr1	403	20100001	20150000	-0.00790359247202938	SNPs
Chr1	404	20150001	20200000	0.0499300477391197	SNPs
Chr1	405	20200001	20250000	0.224775936749586	SNPs
Chr1	406	20250001	20300000	0.161226180936165	SNPs
Chr1	407	20300001	20350000	0.193169179890005	SNPs
Chr1	408	20350001	20400000	0.159208728370668	SNPs
Chr1	409	20400001	20450000	0.21031752669681	SNPs
Chr1	410	20450001	20500000	0.198212811303775	SNPs
Chr1	411	20500001	20550000	0.179047011931473	SNPs
Chr1	412	20550001	20600000	0.179047011931473	SNPs
Chr1	413	20600001	20650000	0.227129631409356	SNPs
Chr1	414	20650001	20700000	0.315561302197337	SNPs
Chr1	415	20700001	20750000	0.38381844733027	SNPs
Chr1	416	20750001	20800000	0.240243073085139	SNPs
Chr1	417	20800001	20850000	0.228474599786349	SNPs
Chr1	418	20850001	20900000	0.280928366489497	SNPs
Chr1	419	20900001	20950000	0.315561302197337	SNPs
Chr1	420	20950001	21000000	0.272186072038966	SNPs
Chr1	421	21000001	21050000	0.38852583664978	SNPs
Chr1	422	21050001	21100000	0.476621265343517	SNPs
Chr1	423	21100001	21150000	0.496459548904322	SNPs
Chr1	424	21150001	21200000	0.530756242517918	SNPs
Chr1	425	21200001	21250000	0.553956947021226	SNPs
Chr1	426	21250001	21300000	0.731492772785707	SNPs
Chr1	427	21300001	21350000	0.910037324832936	SNPs
Chr1	428	21350001	21400000	1.04016301530804	SNPs
Chr1	429	21400001	21450000	1.1390181910178	SNPs
Chr1	430	21450001	21500000	1.21433642013002	SNPs
Chr1	431	21500001	21550000	1.34647956317061	SNPs
Chr1	432	21550001	21600000	1.33370236358908	SNPs
Chr1	433	21600001	21650000	1.39321721427149	SNPs
Chr1	434	21650001	21700000	1.40027829825076	SNPs
Chr1	435	21700001	21750000	1.45575824380216	SNPs
Chr1	436	21750001	21800000	1.43793741280687	SNPs
Chr1	437	21800001	21850000	1.53074023082012	SNPs
Chr1	438	21850001	21900000	1.62320680673911	SNPs
Chr1	439	21900001	21950000	1.61412827019434	SNPs
Chr1	440	21950001	22000000	1.59227253406803	SNPs
Chr1	441	22000001	22050000	1.58924635521977	SNPs
Chr1	442	22050001	22100000	1.73719287669016	SNPs
Chr1	443	22100001	22150000	1.8760608616158	SNPs
Chr1	444	22150001	22200000	1.91741863920866	SNPs
Chr1	445	22200001	22250000	1.86193869365725	SNPs
Chr1	446	22250001	22300000	1.86530111459977	SNPs
Chr1	447	22300001	22350000	1.98634826853009	SNPs
Chr1	448	22350001	22400000	1.98264960549333	SNPs
Chr1	449	22400001	22450000	1.95507775376476	SNPs
Chr1	450	22450001	22500000	1.87337092486178	SNPs
Chr1	451	22500001	22550000	1.80208760088059	SNPs
Chr1	452	22550001	22600000	1.78393052779104	SNPs
Chr1	453	22600001	22650000	1.8067949902001	SNPs
Chr1	454	22650001	22700000	1.72979555061665	SNPs
Chr1	455	22700001	22750000	1.67028069993424	SNPs
Chr1	456	22750001	22800000	1.65044241637343	SNPs
Chr1	457	22800001	22850000	1.81688225302763	SNPs
Chr1	458	22850001	22900000	1.94230055418322	SNPs
Chr1	459	22900001	22950000	1.88076825093531	SNPs
Chr1	460	22950001	23000000	1.84613531522745	SNPs
Chr1	461	23000001	23050000	1.96415629030953	SNPs
Chr1	462	23050001	23100000	1.9349032281097	SNPs
Chr1	463	23100001	23150000	1.85992124109174	SNPs
Chr1	464	23150001	23200000	1.84613531522745	SNPs
Chr1	465	23200001	23250000	1.84781652569872	SNPs
Chr1	466	23250001	23300000	1.93994685952346	SNPs
Chr1	467	23300001	23350000	1.82831448423216	SNPs
Chr1	468	23350001	23400000	1.81789097931039	SNPs
Chr1	469	23400001	23450000	1.73887408716142	SNPs
Chr1	470	23450001	23500000	1.72710561386264	SNPs
Chr1	471	23500001	23550000	1.68944649930654	SNPs
Chr1	472	23550001	23600000	1.61480075438283	SNPs
Chr1	473	23600001	23650000	1.70592236192483	SNPs
Chr1	474	23650001	23700000	1.84310913637921	SNPs
Chr1	475	23700001	23750000	1.96852743753479	SNPs
Chr1	476	23750001	23800000	1.96180259564978	SNPs
Chr1	477	23800001	23850000	1.99542680507486	SNPs
Chr1	478	23850001	23900000	1.87538837742729	SNPs
Chr1	479	23900001	23950000	1.78897415920481	SNPs
Chr1	480	23950001	24000000	1.79031912758182	SNPs
Chr1	481	24000001	24050000	1.78964664339331	SNPs
Chr1	482	24050001	24100000	1.74694389742344	SNPs
Chr1	483	24100001	24150000	1.64607126914817	SNPs
Chr1	484	24150001	24200000	1.46147435940442	SNPs
Chr1	485	24200001	24250000	1.35354064714988	SNPs
Chr1	486	24250001	24300000	1.37775007793595	SNPs
Chr1	487	24300001	24350000	1.27485999709518	SNPs
Chr1	488	24350001	24400000	1.22543240924029	SNPs
Chr1	489	24400001	24450000	1.19517062075771	SNPs
Chr1	490	24450001	24500000	1.1006865922732	SNPs
Chr1	491	24500001	24550000	1.01864352127598	SNPs
Chr1	492	24550001	24600000	1.00216765865769	SNPs
Chr1	493	24600001	24650000	0.956102491745308	SNPs
Chr1	494	24650001	24700000	0.921133313943223	SNPs
Chr1	495	24700001	24750000	0.881120504727355	SNPs
Chr1	496	24750001	24800000	0.878430567973355	SNPs
Chr1	497	24800001	24850000	0.81420832797143	SNPs
Chr1	498	24850001	24900000	0.711318247130658	SNPs
Chr1	499	24900001	24950000	0.68576384796758	SNPs
Chr1	500	24950001	25000000	0.658864480427509	SNPs
Chr1	501	25000001	25050000	0.640034923149466	SNPs
Chr1	502	25050001	25100000	0.57110529382803	SNPs
Chr1	503	25100001	25150000	0.614480523986389	SNPs
Chr1	504	25150001	25200000	0.680383974459566	SNPs
Chr1	505	25200001	25250000	0.700558500114629	SNPs
Chr1	506	25250001	25300000	0.704593405245636	SNPs
Chr1	507	25300001	25350000	0.573458988487786	SNPs
Chr1	508	25350001	25400000	0.558664336340737	SNPs
Chr1	509	25400001	25450000	0.487044770265301	SNPs
Chr1	510	25450001	25500000	0.526385095292652	SNPs
Chr1	511	25500001	25550000	0.451739350368957	SNPs
Chr1	512	25550001	25600000	0.439298392881677	SNPs
Chr1	513	25600001	25650000	0.42820240377139	SNPs
Chr1	514	25650001	25700000	0.369023795183234	SNPs
Chr1	515	25700001	25750000	0.22544842093809	SNPs
Chr1	516	25750001	25800000	0.101375088159506	SNPs
Chr1	517	25800001	25850000	0.0317729746495802	SNPs
Chr1	518	25850001	25900000	0.0859079518239668	SNPs
Chr1	519	25900001	25950000	0.114824771929548	SNPs
Chr1	520	25950001	26000000	0.10406502491352	SNPs
Chr1	521	26000001	26050000	0.101375088159506	SNPs
Chr1	522	26050001	26100000	0.0613622789436514	SNPs
Chr1	523	26100001	26150000	0.125584518945576	SNPs
Chr1	524	26150001	26200000	0.0970039409342538	SNPs
Chr1	525	26200001	26250000	0.0943140041802396	SNPs
Chr1	526	26250001	26300000	0.0852354676354632	SNPs
Chr1	527	26300001	26350000	0.0539649528701269	SNPs
Chr1	528	26350001	26400000	0.0257206169530628	SNPs
Chr1	529	26400001	26450000	-0.0156371606397987	SNPs
Chr1	530	26450001	26500000	-0.0788506743589753	SNPs
Chr1	531	26500001	26550000	-0.0462351912166319	SNPs
Chr1	532	26550001	26600000	0.026729343235811	SNPs
Chr1	533	26600001	26650000	0.0462313847023572	SNPs
Chr1	534	26650001	26700000	0.075484446902197	SNPs
Chr1	535	26700001	26750000	0.109108656327275	SNPs
Chr1	536	26750001	26800000	0.145086560412136	SNPs
Chr1	537	26800001	26850000	0.0845629834469597	SNPs
Chr1	538	26850001	26900000	0.100030119782513	SNPs
Chr1	539	26900001	26950000	0.153828854862654	SNPs
Chr1	540	26950001	27000000	0.114152287741045	SNPs
Chr1	541	27000001	27050000	0.0556461633413924	SNPs
Chr1	542	27050001	27100000	0.0321092167438253	SNPs
Chr1	543	27100001	27150000	0.0287467958013217	SNPs
Chr1	544	27150001	27200000	-0.0812043690187307	SNPs
Chr1	545	27200001	27250000	-0.216709933001847	SNPs
Chr1	546	27250001	27300000	-0.254032805463701	SNPs
Chr1	547	27300001	27350000	-0.309176508920849	SNPs
Chr1	548	27350001	27400000	-0.319263771748375	SNPs
Chr1	549	27400001	27450000	-0.324643645256388	SNPs
Chr1	550	27450001	27500000	-0.421817610494902	SNPs
Chr1	551	27500001	27550000	-0.47023647206703	SNPs
Chr1	552	27550001	27600000	-0.455778062014239	SNPs
Chr1	553	27600001	27650000	-0.466874051124512	SNPs
Chr1	554	27650001	27700000	-0.528406354372437	SNPs
Chr1	555	27700001	27750000	-0.567746679399788	SNPs
Chr1	556	27750001	27800000	-0.633650129872965	SNPs
Chr1	557	27800001	27850000	-0.642056182229238	SNPs
Chr1	558	27850001	27900000	-0.652479687151021	SNPs
Chr1	559	27900001	27950000	-0.772181872704339	SNPs
Chr1	560	27950001	28000000	-0.839766533648768	SNPs
Chr1	561	28000001	28050000	-0.847500101816538	SNPs
Chr1	562	28050001	28100000	-0.860277301398077	SNPs
Chr1	563	28100001	28150000	-0.896255205482924	SNPs
Chr1	564	28150001	28200000	-0.976280823914646	SNPs
Chr1	565	28200001	28250000	-0.970900950406632	SNPs
Chr1	566	28250001	28300000	-0.991411718155927	SNPs
Chr1	567	28300001	28350000	-0.997464075852444	SNPs
Chr1	568	28350001	28400000	-0.970900950406632	SNPs
Chr1	569	28400001	28450000	-0.924163299305757	SNPs
Chr1	570	28450001	28500000	-0.830015512915502	SNPs
Chr1	571	28500001	28550000	-0.762767094065318	SNPs
Chr1	572	28550001	28600000	-0.748981168201031	SNPs
Chr1	573	28600001	28650000	-0.770164420138843	SNPs
Chr1	574	28650001	28700000	-0.810849713543201	SNPs
Chr1	575	28700001	28750000	-0.840439017837272	SNPs
Chr1	576	28750001	28800000	-0.870028322131357	SNPs
Chr1	577	28800001	28850000	-0.887176668938147	SNPs
Chr1	578	28850001	28900000	-0.881460553335888	SNPs
Chr1	579	28900001	28950000	-0.875744437733616	SNPs
Chr1	580	28950001	29000000	-0.987713055119178	SNPs
Chr1	581	29000001	29050000	-1.01864732779026	SNPs
Chr1	582	29050001	29100000	-1.00788758077423	SNPs
Chr1	583	29100001	29150000	-1.0189835698845	SNPs
Chr1	584	29150001	29200000	-1.02570841176952	SNPs
Chr1	585	29200001	29250000	-1.03041580108903	SNPs
Chr1	586	29250001	29300000	-1.00149898098347	SNPs
Chr1	587	29300001	29350000	-1.00149898098347	SNPs
Chr1	588	29350001	29400000	-0.977289550197395	SNPs
Chr1	589	29400001	29450000	-1.01158624381099	SNPs
Chr1	590	29450001	29500000	-1.01158624381099	SNPs
Chr1	591	29500001	29550000	-1.01158624381099	SNPs
Chr1	592	29550001	29600000	-1.01158624381099	SNPs
Chr1	593	29600001	29650000	-1.01158624381099	SNPs
Chr1	594	29650001	29700000	-1.01158624381099	SNPs
Chr1	595	29700001	29750000	-1.01158624381099	SNPs
Chr1	596	29750001	29800000	-1.01158624381099	SNPs
Chr1	597	29800001	29850000	-1.01158624381099	SNPs
Chr1	598	29850001	29900000	-1.01158624381099	SNPs
Chr1	599	29900001	29950000	-1.01158624381099	SNPs
Chr1	600	29950001	30000000	-1.01158624381099	SNPs
Chr1	601	30000001	30050000	-1.01158624381099	SNPs
Chr1	602	30050001	30100000	-1.01158624381099	SNPs
Chr1	603	30100001	30150000	-1.01158624381099	SNPs
Chr1	604	30150001	30200000	-1.01158624381099	SNPs
Chr1	605	30200001	30250000	-1.01158624381099	SNPs
Chr1	606	30250001	30300000	-1.01158624381099	SNPs
Chr1	607	30300001	30350000	-1.01158624381099	SNPs
Chr1	608	30350001	30400000	-1.01158624381099	SNPs
Chr1	609	30400001	30427671	-1.01158624381099	SNPs
Chr2	1	1	50000	0.889526557083628	SNPs
Chr2	2	50001	100000	0.889526557083628	SNPs
Chr2	3	100001	150000	0.889526557083628	SNPs
Chr2	4	150001	200000	0.889526557083628	SNPs
Chr2	5	200001	250000	0.889526557083628	SNPs
Chr2	6	250001	300000	0.889526557083628	SNPs
Chr2	7	300001	350000	0.889526557083628	SNPs
Chr2	8	350001	400000	0.889526557083628	SNPs
Chr2	9	400001	450000	0.889526557083628	SNPs
Chr2	10	450001	500000	0.889526557083628	SNPs
Chr2	11	500001	550000	0.889526557083628	SNPs
Chr2	12	550001	600000	0.889526557083628	SNPs
Chr2	13	600001	650000	0.889526557083628	SNPs
Chr2	14	650001	700000	0.889526557083628	SNPs
Chr2	15	700001	750000	0.889526557083628	SNPs
Chr2	16	750001	800000	0.889526557083628	SNPs
Chr2	17	800001	850000	0.889526557083628	SNPs
Chr2	18	850001	900000	0.889526557083628	SNPs
Chr2	19	900001	950000	0.889526557083628	SNPs
Chr2	20	950001	1000000	0.889526557083628	SNPs
Chr2	21	1000001	1050000	0.889526557083628	SNPs
Chr2	22	1050001	1100000	0.89053528336639	SNPs
Chr2	23	1100001	1150000	0.827321769647213	SNPs
Chr2	24	1150001	1200000	0.756710929854526	SNPs
Chr2	25	1200001	1250000	0.857247316035543	SNPs
Chr2	26	1250001	1300000	0.892888978026145	SNPs
Chr2	27	1300001	1350000	0.846823811113773	SNPs
Chr2	28	1350001	1400000	0.891207767554894	SNPs
Chr2	29	1400001	1450000	0.891544009649138	SNPs
Chr2	30	1450001	1500000	0.822278138233458	SNPs
Chr2	31	1500001	1550000	0.70997327875365	SNPs
Chr2	32	1550001	1600000	0.679375248176817	SNPs
Chr2	33	1600001	1650000	0.676349069328558	SNPs
Chr2	34	1650001	1700000	0.515289106182379	SNPs
Chr2	35	1700001	1750000	0.495787064715818	SNPs
Chr2	36	1750001	1800000	0.517979042936379	SNPs
Chr2	37	1800001	1850000	0.524031400632896	SNPs
Chr2	38	1850001	1900000	0.523022674350148	SNPs
Chr2	39	1900001	1950000	0.562026757283254	SNPs
Chr2	40	1950001	2000000	0.594305998331339	SNPs
Chr2	41	2000001	2050000	0.666598048595278	SNPs
Chr2	42	2050001	2100000	0.644406070374718	SNPs
Chr2	43	2100001	2150000	0.716025636450168	SNPs
Chr2	44	2150001	2200000	0.76007335079703	SNPs
Chr2	45	2200001	2250000	0.620196639588662	SNPs
Chr2	46	2250001	2300000	0.596995935085353	SNPs
Chr2	47	2300001	2350000	0.510581716862868	SNPs
Chr2	48	2350001	2400000	0.394241952252053	SNPs
Chr2	49	2400001	2450000	0.330692196438632	SNPs
Chr2	50	2450001	2500000	0.220404789524335	SNPs
Chr2	51	2500001	2550000	0.207627589942796	SNPs
Chr2	52	2550001	2600000	0.208972558319803	SNPs
Chr2	53	2600001	2650000	0.114824771929548	SNPs
Chr2	54	2650001	2700000	0.0610260368494063	SNPs
Chr2	55	2700001	2750000	0.0495938056448746	SNPs
Chr2	56	2750001	2800000	0.114824771929548	SNPs
Chr2	57	2800001	2850000	0.117178466589304	SNPs
Chr2	58	2850001	2900000	0.0287467958013217	SNPs
Chr2	59	2900001	2950000	0.053292468681637	SNPs
Chr2	60	2950001	3000000	0.0499300477391197	SNPs
Chr2	61	3000001	3050000	-0.018999581582316	SNPs
Chr2	62	3050001	3100000	0.0485850793621126	SNPs
Chr2	63	3100001	3150000	0.192496695701501	SNPs
Chr2	64	3150001	3200000	0.293369323976777	SNPs
Chr2	65	3200001	3250000	0.305137797275554	SNPs
Chr2	66	3250001	3300000	0.256046451514923	SNPs
Chr2	67	3300001	3350000	0.401303036231319	SNPs
Chr2	68	3350001	3400000	0.327666017590373	SNPs
Chr2	69	3400001	3450000	0.184426885439487	SNPs
Chr2	70	3450001	3500000	0.112471077269793	SNPs
Chr2	71	3500001	3550000	0.134326813396094	SNPs
Chr2	72	3550001	3600000	0.167951022821186	SNPs
Chr2	73	3600001	3650000	0.165933570255689	SNPs
Chr2	74	3650001	3700000	0.201238990152033	SNPs
Chr2	75	3700001	3750000	0.31152639706633	SNPs
Chr2	76	3750001	3800000	0.263780019682692	SNPs
Chr2	77	3800001	3850000	0.319932449422603	SNPs
Chr2	78	3850001	3900000	0.301102892144547	SNPs
Chr2	79	3900001	3950000	0.239234346802377	SNPs
Chr2	80	3950001	4000000	0.208636316225544	SNPs
Chr2	81	4000001	4050000	0.278238429735483	SNPs
Chr2	82	4050001	4100000	0.202247716434782	SNPs
Chr2	83	4100001	4150000	0.198212811303775	SNPs
Chr2	84	4150001	4200000	0.160217454653417	SNPs
Chr2	85	4200001	4250000	0.0838904992584702	SNPs
Chr2	86	4250001	4300000	0.130964392453591	SNPs
Chr2	87	4300001	4350000	0.364316405863723	SNPs
Chr2	88	4350001	4400000	0.451739350368957	SNPs
Chr2	89	4400001	4450000	0.587581156446318	SNPs
Chr2	90	4450001	4500000	0.628938934039179	SNPs
Chr2	91	4500001	4550000	0.711990731319161	SNPs
Chr2	92	4550001	4600000	0.70526588943414	SNPs
Chr2	93	4600001	4650000	0.654829575296502	SNPs
Chr2	94	4650001	4700000	0.744269972367245	SNPs
Chr2	95	4700001	4750000	0.880448020538865	SNPs
Chr2	96	4750001	4800000	0.916762166717958	SNPs
Chr2	97	4800001	4850000	0.857583558129802	SNPs
Chr2	98	4850001	4900000	0.785291507865848	SNPs
Chr2	99	4900001	4950000	1.02099721593574	SNPs
Chr2	100	4950001	5000000	0.964508544101581	SNPs
Chr2	101	5000001	5050000	0.978966954154372	SNPs
Chr2	102	5050001	5100000	0.95980115478207	SNPs
Chr2	103	5100001	5150000	0.907347388078936	SNPs
Chr2	104	5150001	5200000	0.809500938651919	SNPs
Chr2	105	5200001	5250000	0.802776096766898	SNPs
Chr2	106	5250001	5300000	0.80378482304966	SNPs
Chr2	107	5300001	5350000	0.716025636450168	SNPs
Chr2	108	5350001	5400000	0.679711490271076	SNPs
Chr2	109	5400001	5450000	0.738890098859232	SNPs
Chr2	110	5450001	5500000	0.870024515617082	SNPs
Chr2	111	5500001	5550000	1.03780932064828	SNPs
Chr2	112	5550001	5600000	1.04688785719306	SNPs
Chr2	113	5600001	5650000	1.13195710703854	SNPs
Chr2	114	5650001	5700000	1.17869475813941	SNPs
Chr2	115	5700001	5750000	1.14843296965684	SNPs
Chr2	116	5750001	5800000	1.09631544504793	SNPs
Chr2	117	5800001	5850000	1.18037596861066	SNPs
Chr2	118	5850001	5900000	1.16827125321763	SNPs
Chr2	119	5900001	5950000	1.2281223459943	SNPs
Chr2	120	5950001	6000000	1.33437484777758	SNPs
Chr2	121	6000001	6050000	1.34143593175686	SNPs
Chr2	122	6050001	6100000	1.1958431049462	SNPs
Chr2	123	6100001	6150000	1.13229334913278	SNPs
Chr2	124	6150001	6200000	1.14406182243157	SNPs
Chr2	125	6200001	6250000	1.15583029573035	SNPs
Chr2	126	6250001	6300000	1.18239342117618	SNPs
Chr2	127	6300001	6350000	1.25300426096886	SNPs
Chr2	128	6350001	6400000	1.13868194892356	SNPs
Chr2	129	6400001	6450000	1.11951614955126	SNPs
Chr2	130	6450001	6500000	1.04554288881605	SNPs
Chr2	131	6500001	6550000	1.12960341237878	SNPs
Chr2	132	6550001	6600000	1.20862030452774	SNPs
Chr2	133	6600001	6650000	1.22913107227705	SNPs
Chr2	134	6650001	6700000	1.34916949992463	SNPs
Chr2	135	6700001	6750000	1.36564536254292	SNPs
Chr2	136	6750001	6800000	1.29469828065597	SNPs
Chr2	137	6800001	6850000	1.25872037657114	SNPs
Chr2	138	6850001	6900000	1.28830968086521	SNPs
Chr2	139	6900001	6950000	1.37203396233368	SNPs
Chr2	140	6950001	7000000	1.22442368295754	SNPs
Chr2	141	7000001	7050000	1.23787336672757	SNPs
Chr2	142	7050001	7100000	1.24358948232984	SNPs
Chr2	143	7100001	7150000	1.18037596861066	SNPs
Chr2	144	7150001	7200000	1.15213163269359	SNPs
Chr2	145	7200001	7250000	1.13464704379255	SNPs
Chr2	146	7250001	7300000	1.06941607750786	SNPs
Chr2	147	7300001	7350000	1.0815207929009	SNPs
Chr2	148	7350001	7400000	1.1171624548915	SNPs
Chr2	149	7400001	7450000	1.01124619520246	SNPs
Chr2	150	7450001	7500000	1.02234218431274	SNPs
Chr2	151	7500001	7550000	1.04251670996779	SNPs
Chr2	152	7550001	7600000	0.95038637614305	SNPs
Chr2	153	7600001	7650000	0.952403828708546	SNPs
Chr2	154	7650001	7700000	0.907683630173181	SNPs
Chr2	155	7700001	7750000	0.858928526506809	SNPs
Chr2	156	7750001	7800000	0.859937252789557	SNPs
Chr2	157	7800001	7850000	0.912054777398447	SNPs
Chr2	158	7850001	7900000	0.914072229963957	SNPs
Chr2	159	7900001	7950000	0.909364840644433	SNPs
Chr2	160	7950001	8000000	0.8760768733136	SNPs
Chr2	161	8000001	8050000	0.908356114361685	SNPs
Chr2	162	8050001	8100000	0.887172862423873	SNPs
Chr2	163	8100001	8150000	0.947023955200546	SNPs
Chr2	164	8150001	8200000	0.96013739687633	SNPs
Chr2	165	8200001	8250000	0.901967514570922	SNPs
Chr2	166	8250001	8300000	0.805466033520912	SNPs
Chr2	167	8300001	8350000	0.787645202525617	SNPs
Chr2	168	8350001	8400000	0.752676024723519	SNPs
Chr2	169	8400001	8450000	0.689462511004342	SNPs
Chr2	170	8450001	8500000	0.697868563360615	SNPs
Chr2	171	8500001	8550000	0.677357795611307	SNPs
Chr2	172	8550001	8600000	0.61145434513813	SNPs
Chr2	173	8600001	8650000	0.494105854244567	SNPs
Chr2	174	8650001	8700000	0.472250118118266	SNPs
Chr2	175	8700001	8750000	0.367006342617724	SNPs
Chr2	176	8750001	8800000	0.355910353507451	SNPs
Chr2	177	8800001	8850000	0.313207607537582	SNPs
Chr2	178	8850001	8900000	0.31152639706633	SNPs
Chr2	179	8900001	8950000	0.3219499019881	SNPs
Chr2	180	8950001	9000000	0.307155249841065	SNPs
Chr2	181	9000001	9050000	0.286308239997511	SNPs
Chr2	182	9050001	9100000	0.294041808165281	SNPs
Chr2	183	9100001	9150000	0.269496135284965	SNPs
Chr2	184	9150001	9200000	0.327666017590373	SNPs
Chr2	185	9200001	9250000	0.400630552042816	SNPs
Chr2	186	9250001	9300000	0.530083758329414	SNPs
Chr2	187	9300001	9350000	0.55664688377524	SNPs
Chr2	188	9350001	9400000	0.56707038869701	SNPs
Chr2	189	9400001	9450000	0.595314724614087	SNPs
Chr2	190	9450001	9500000	0.559673062623499	SNPs
Chr2	191	9500001	9550000	0.587917398540576	SNPs
Chr2	192	9550001	9600000	0.513271653616868	SNPs
Chr2	193	9600001	9650000	0.489734707019301	SNPs
Chr2	194	9650001	9700000	0.526385095292652	SNPs
Chr2	195	9700001	9750000	0.549249557701715	SNPs
Chr2	196	9750001	9800000	0.568079114979772	SNPs
Chr2	197	9800001	9850000	0.555301915398233	SNPs
Chr2	198	9850001	9900000	0.498477001469833	SNPs
Chr2	199	9900001	9950000	0.453420560840209	SNPs
Chr2	200	9950001	10000000	0.365325132146472	SNPs
Chr2	201	10000001	10050000	0.309845186595078	SNPs
Chr2	202	10050001	10100000	0.205610137377299	SNPs
Chr2	203	10100001	10150000	0.170304717480941	SNPs
Chr2	204	10150001	10200000	0.0933052778974913	SNPs
Chr2	205	10200001	10250000	0.103392540725016	SNPs
Chr2	206	10250001	10300000	0.142060381563877	SNPs
Chr2	207	10300001	10350000	0.162571149313172	SNPs
Chr2	208	10350001	10400000	0.151811402297144	SNPs
Chr2	209	10400001	10450000	0.121213371720311	SNPs
Chr2	210	10450001	10500000	0.104401267007765	SNPs
Chr2	211	10500001	10550000	0.139370444809864	SNPs
Chr2	212	10550001	10600000	0.191151727324508	SNPs
Chr2	213	10600001	10650000	0.162571149313172	SNPs
Chr2	214	10650001	10700000	0.232173262823111	SNPs
Chr2	215	10700001	10750000	0.268151166907958	SNPs
Chr2	216	10750001	10800000	0.260081356645944	SNPs
Chr2	217	10800001	10850000	0.229147083974852	SNPs
Chr2	218	10850001	10900000	0.22275848418409	SNPs
Chr2	219	10900001	10950000	0.216706126487572	SNPs
Chr2	220	10950001	11000000	0.220404789524335	SNPs
Chr2	221	11000001	11050000	0.123567066380066	SNPs
Chr2	222	11050001	11100000	0.0543011949643853	SNPs
Chr2	223	11100001	11150000	0.0149608699370345	SNPs
Chr2	224	11150001	11200000	0.0495938056448746	SNPs
Chr2	225	11200001	11250000	0.0485850793621126	SNPs
Chr2	226	11250001	11300000	0.0102534806175101	SNPs
Chr2	227	11300001	11350000	-0.131640683156369	SNPs
Chr2	228	11350001	11400000	-0.0838943057727308	SNPs
Chr2	229	11400001	11450000	-0.0398465914258693	SNPs
Chr2	230	11450001	11500000	-0.0872567267152482	SNPs
Chr2	231	11500001	11550000	-0.0623748117406744	SNPs
Chr2	232	11550001	11600000	-0.132649409439117	SNPs
Chr2	233	11600001	11650000	-0.10137889467378	SNPs
Chr2	234	11650001	11700000	-0.112811125878312	SNPs
Chr2	235	11700001	11750000	-0.186784386613517	SNPs
Chr2	236	11750001	11800000	-0.204605217608811	SNPs
Chr2	237	11800001	11850000	-0.164592408392957	SNPs
Chr2	238	11850001	11900000	-0.144417882737894	SNPs
Chr2	239	11900001	11950000	-0.141391703889648	SNPs
Chr2	240	11950001	12000000	-0.114828578443822	SNPs
Chr2	241	12000001	12050000	-0.0660734747774365	SNPs
Chr2	242	12050001	12100000	-0.0590123907981707	SNPs
Chr2	243	12100001	12150000	-0.0818768532072343	SNPs
Chr2	244	12150001	12200000	-0.0956627790715214	SNPs
Chr2	245	12200001	12250000	-0.112474883784067	SNPs
Chr2	246	12250001	12300000	-0.147444061586153	SNPs
Chr2	247	12300001	12350000	-0.204268975514567	SNPs
Chr2	248	12350001	12400000	-0.200234070383546	SNPs
Chr2	249	12400001	12450000	-0.153832661376929	SNPs
Chr2	250	12450001	12500000	-0.144081640643649	SNPs
Chr2	251	12500001	12550000	-0.149461514151663	SNPs
Chr2	252	12550001	12600000	-0.200570312477804	SNPs
Chr2	253	12600001	12650000	-0.260085163160219	SNPs
Chr2	254	12650001	12700000	-0.221753564415616	SNPs
Chr2	255	12700001	12750000	-0.274879815307254	SNPs
Chr2	256	12750001	12800000	-0.348853076042445	SNPs
Chr2	257	12800001	12850000	-0.317246319182864	SNPs
Chr2	258	12850001	12900000	-0.325652371539137	SNPs
Chr2	259	12900001	12950000	-0.347171865571194	SNPs
Chr2	260	12950001	13000000	-0.346163139288445	SNPs
Chr2	261	13000001	13050000	-0.351206770702214	SNPs
Chr2	262	13050001	13100000	-0.27992344672101	SNPs
Chr2	263	13100001	13150000	-0.216373690907588	SNPs
Chr2	264	13150001	13200000	-0.226797195829372	SNPs
Chr2	265	13200001	13250000	-0.320608740125381	SNPs
Chr2	266	13250001	13300000	-0.26949994179924	SNPs
Chr2	267	13300001	13350000	-0.287320772794534	SNPs
Chr2	268	13350001	13400000	-0.196871649441042	SNPs
Chr2	269	13400001	13450000	-0.25974892106596	SNPs
Chr2	270	13450001	13500000	-0.338429571120676	SNPs
Chr2	271	13500001	13550000	-0.354905433738963	SNPs
Chr2	272	13550001	13600000	-0.384158495938803	SNPs
Chr2	273	13600001	13650000	-0.453424367354483	SNPs
Chr2	274	13650001	13700000	-0.494109660758841	SNPs
Chr2	275	13700001	13750000	-0.507559344528884	SNPs
Chr2	276	13750001	13800000	-0.512602975942639	SNPs
Chr2	277	13800001	13850000	-0.586576236677844	SNPs
Chr2	278	13850001	13900000	-0.651807202962518	SNPs
Chr2	279	13900001	13950000	-0.706950906419666	SNPs
Chr2	280	13950001	14000000	-0.695182433120889	SNPs
Chr2	281	14000001	14050000	-0.723090526943709	SNPs
Chr2	282	14050001	14100000	-0.780587925060612	SNPs
Chr2	283	14100001	14150000	-0.787649009039878	SNPs
Chr2	284	14150001	14200000	-0.793365124642151	SNPs
Chr2	285	14200001	14250000	-0.786304040662885	SNPs
Chr2	286	14250001	14300000	-0.772518114798598	SNPs
Chr2	287	14300001	14350000	-0.707287148513911	SNPs
Chr2	288	14350001	14400000	-0.704933453854156	SNPs
Chr2	289	14400001	14450000	-0.693501222649624	SNPs
Chr2	290	14450001	14500000	-0.718719379718443	SNPs
Chr2	291	14500001	14550000	-0.725444221603464	SNPs
Chr2	292	14550001	14600000	-0.671309244429064	SNPs
Chr2	293	14600001	14650000	-0.699217338251897	SNPs
Chr2	294	14650001	14700000	-0.671981728617567	SNPs
Chr2	295	14700001	14750000	-0.71737441134145	SNPs
Chr2	296	14750001	14800000	-0.734186516053995	SNPs
Chr2	297	14800001	14850000	-0.706614664325421	SNPs
Chr2	298	14850001	14900000	-0.76243085197106	SNPs
Chr2	299	14900001	14950000	-0.790338945793892	SNPs
Chr2	300	14950001	15000000	-0.759068431028556	SNPs
Chr2	301	15000001	15050000	-0.777561746212354	SNPs
Chr2	302	15050001	15100000	-0.815893344956956	SNPs
Chr2	303	15100001	15150000	-0.854561185795818	SNPs
Chr2	304	15150001	15200000	-0.876080679827874	SNPs
Chr2	305	15200001	15250000	-0.843801438779789	SNPs
Chr2	306	15250001	15300000	-0.796055061396151	SNPs
Chr2	307	15300001	15350000	-0.869019595848608	SNPs
Chr2	308	15350001	15400000	-0.879779342864636	SNPs
Chr2	309	15400001	15450000	-0.930215657002274	SNPs
Chr2	310	15450001	15500000	-0.884486732184147	SNPs
Chr2	311	15500001	15550000	-0.886167942655399	SNPs
Chr2	312	15550001	15600000	-0.873726985168119	SNPs
Chr2	313	15600001	15650000	-0.887512911032406	SNPs
Chr2	314	15650001	15700000	-0.862294753963587	SNPs
Chr2	315	15700001	15750000	-0.896591447577183	SNPs
Chr2	316	15750001	15800000	-0.872382016791112	SNPs
Chr2	317	15800001	15850000	-0.801098692809921	SNPs
Chr2	318	15850001	15900000	-0.76243085197106	SNPs
Chr2	319	15900001	15950000	-0.740238873750513	SNPs
Chr2	320	15950001	16000000	-0.740911357939003	SNPs
Chr2	321	16000001	16050000	-0.786976524851389	SNPs
Chr2	322	16050001	16100000	-0.807151050506438	SNPs
Chr2	323	16100001	16150000	-0.826989334067243	SNPs
Chr2	324	16150001	16200000	-0.862630996057832	SNPs
Chr2	325	16200001	16250000	-0.844473922968292	SNPs
Chr2	326	16250001	16300000	-0.882805521712895	SNPs
Chr2	327	16300001	16350000	-0.92281833092875	SNPs
Chr2	328	16350001	16400000	-0.996791591663941	SNPs
Chr2	329	16400001	16450000	-1.01259497009374	SNPs
Chr2	330	16450001	16500000	-1.0505903267441	SNPs
Chr2	331	16500001	16550000	-1.09060313595995	SNPs
Chr2	332	16550001	16600000	-1.07782593637841	SNPs
Chr2	333	16600001	16650000	-1.14877301826536	SNPs
Chr2	334	16650001	16700000	-1.11918371397127	SNPs
Chr2	335	16700001	16750000	-1.14272066056884	SNPs
Chr2	336	16750001	16800000	-1.16087773365839	SNPs
Chr2	337	16800001	16850000	-1.17768983837094	SNPs
Chr2	338	16850001	16900000	-1.24191207837286	SNPs
Chr2	339	16900001	16950000	-1.27486380360945	SNPs
Chr2	340	16950001	17000000	-1.23619596277059	SNPs
Chr2	341	17000001	17050000	-1.28562355062548	SNPs
Chr2	342	17050001	17100000	-1.23115233135682	SNPs
Chr2	343	17100001	17150000	-1.26746647753593	SNPs
Chr2	344	17150001	17200000	-1.29470208717024	SNPs
Chr2	345	17200001	17250000	-1.32193769680457	SNPs
Chr2	346	17250001	17300000	-1.24830067816363	SNPs
Chr2	347	17300001	17350000	-1.21131404779603	SNPs
Chr2	348	17350001	17400000	-1.20391672172251	SNPs
Chr2	349	17400001	17450000	-1.16020524946989	SNPs
Chr2	350	17450001	17500000	-1.15617034433888	SNPs
Chr2	351	17500001	17550000	-1.21871137386954	SNPs
Chr2	352	17550001	17600000	-1.21703016339829	SNPs
Chr2	353	17600001	17650000	-1.20896035313628	SNPs
Chr2	354	17650001	17700000	-1.21299525826728	SNPs
Chr2	355	17700001	17750000	-1.22879863669707	SNPs
Chr2	356	17750001	17800000	-1.21770264758679	SNPs
Chr2	357	17800001	17850000	-1.2197201001523	SNPs
Chr2	358	17850001	17900000	-1.26679399334742	SNPs
Chr2	359	17900001	17950000	-1.28696851900247	SNPs
Chr2	360	17950001	18000000	-1.294365845076	SNPs
Chr2	361	18000001	18050000	-1.30714304465754	SNPs
Chr2	362	18050001	18100000	-1.25906042517966	SNPs
Chr2	363	18100001	18150000	-1.28024367711747	SNPs
Chr2	364	18150001	18200000	-1.26175036193366	SNPs
Chr2	365	18200001	18250000	-1.25906042517966	SNPs
Chr2	366	18250001	18300000	-1.28696851900247	SNPs
Chr2	367	18300001	18350000	-1.26511278287617	SNPs
Chr2	368	18350001	18400000	-1.23653220486485	SNPs
Chr2	369	18400001	18450000	-1.21871137386954	SNPs
Chr2	370	18450001	18500000	-1.21602143711554	SNPs
Chr2	371	18500001	18550000	-1.17802608046518	SNPs
Chr2	372	18550001	18600000	-1.14742804988835	SNPs
Chr2	373	18600001	18650000	-1.1840784381617	SNPs
Chr2	374	18650001	18700000	-1.19013079585822	SNPs
Chr2	375	18700001	18750000	-1.19013079585822	SNPs
Chr2	376	18750001	18800000	-1.19013079585822	SNPs
Chr2	377	18800001	18850000	-1.19013079585822	SNPs
Chr2	378	18850001	18900000	-1.19013079585822	SNPs
Chr2	379	18900001	18950000	-1.19013079585822	SNPs
Chr2	380	18950001	19000000	-1.19013079585822	SNPs
Chr2	381	19000001	19050000	-1.19013079585822	SNPs
Chr2	382	19050001	19100000	-1.19013079585822	SNPs
Chr2	383	19100001	19150000	-1.19013079585822	SNPs
Chr2	384	19150001	19200000	-1.19013079585822	SNPs
Chr2	385	19200001	19250000	-1.19013079585822	SNPs
Chr2	386	19250001	19300000	-1.19013079585822	SNPs
Chr2	387	19300001	19350000	-1.19013079585822	SNPs
Chr2	388	19350001	19400000	-1.19013079585822	SNPs
Chr2	389	19400001	19450000	-1.19013079585822	SNPs
Chr2	390	19450001	19500000	-1.19013079585822	SNPs
Chr2	391	19500001	19550000	-1.19013079585822	SNPs
Chr2	392	19550001	19600000	-1.19013079585822	SNPs
Chr2	393	19600001	19650000	-1.19013079585822	SNPs
Chr2	394	19650001	19698289	-1.19013079585822	SNPs
Chr3	1	1	50000	-0.749317410295276	SNPs
Chr3	2	50001	100000	-0.749317410295276	SNPs
Chr3	3	100001	150000	-0.749317410295276	SNPs
Chr3	4	150001	200000	-0.749317410295276	SNPs
Chr3	5	200001	250000	-0.749317410295276	SNPs
Chr3	6	250001	300000	-0.749317410295276	SNPs
Chr3	7	300001	350000	-0.749317410295276	SNPs
Chr3	8	350001	400000	-0.749317410295276	SNPs
Chr3	9	400001	450000	-0.749317410295276	SNPs
Chr3	10	450001	500000	-0.749317410295276	SNPs
Chr3	11	500001	550000	-0.749317410295276	SNPs
Chr3	12	550001	600000	-0.749317410295276	SNPs
Chr3	13	600001	650000	-0.749317410295276	SNPs
Chr3	14	650001	700000	-0.749317410295276	SNPs
Chr3	15	700001	750000	-0.749317410295276	SNPs
Chr3	16	750001	800000	-0.749317410295276	SNPs
Chr3	17	800001	850000	-0.749317410295276	SNPs
Chr3	18	850001	900000	-0.749317410295276	SNPs
Chr3	19	900001	950000	-0.749317410295276	SNPs
Chr3	20	950001	1000000	-0.749317410295276	SNPs
Chr3	21	1000001	1050000	-0.749317410295276	SNPs
Chr3	22	1050001	1100000	-0.696527401497883	SNPs
Chr3	23	1100001	1150000	-0.684758928199106	SNPs
Chr3	24	1150001	1200000	-0.675007907465826	SNPs
Chr3	25	1200001	1250000	-0.682741475633596	SNPs
Chr3	26	1250001	1300000	-0.68744886495312	SNPs
Chr3	27	1300001	1350000	-0.700562306628904	SNPs
Chr3	28	1350001	1400000	-0.714348232493191	SNPs
Chr3	29	1400001	1450000	-0.723090526943709	SNPs
Chr3	30	1450001	1500000	-0.708968358985177	SNPs
Chr3	31	1500001	1550000	-0.710649569456428	SNPs
Chr3	32	1550001	1600000	-0.716029442964443	SNPs
Chr3	33	1600001	1650000	-0.728470400451723	SNPs
Chr3	34	1650001	1700000	-0.78865773532264	SNPs
Chr3	35	1700001	1750000	-0.741247600033262	SNPs
Chr3	36	1750001	1800000	-0.777897988306612	SNPs
Chr3	37	1800001	1850000	-0.820600734276467	SNPs
Chr3	38	1850001	1900000	-0.84077525993153	SNPs
Chr3	39	1900001	1950000	-0.848845070193545	SNPs
Chr3	40	1950001	2000000	-0.855906154172811	SNPs
Chr3	41	2000001	2050000	-0.869692080037111	SNPs
Chr3	42	2050001	2100000	-0.940975404018302	SNPs
Chr3	43	2100001	2150000	-0.955097571976835	SNPs
Chr3	44	2150001	2200000	-0.878434374487629	SNPs
Chr3	45	2200001	2250000	-0.916093489043729	SNPs
Chr3	46	2250001	2300000	-0.974935855537639	SNPs
Chr3	47	2300001	2350000	-1.05294402140385	SNPs
Chr3	48	2350001	2400000	-1.07076485239915	SNPs
Chr3	49	2400001	2450000	-1.02940707480628	SNPs
Chr3	50	2450001	2500000	-1.0539527476866	SNPs
Chr3	51	2500001	2550000	-1.00687885449148	SNPs
Chr3	52	2550001	2600000	-0.962494898050359	SNPs
Chr3	53	2600001	2650000	-0.979979486951408	SNPs
Chr3	54	2650001	2700000	-0.97695330810315	SNPs
Chr3	55	2700001	2750000	-0.979979486951408	SNPs
Chr3	56	2750001	2800000	-1.00519764402021	SNPs
Chr3	57	2800001	2850000	-1.06841115773939	SNPs
Chr3	58	2850001	2900000	-1.13296963983556	SNPs
Chr3	59	2900001	2950000	-1.14810053407685	SNPs
Chr3	60	2950001	3000000	-1.15280792339637	SNPs
Chr3	61	3000001	3050000	-1.1655851229779	SNPs
Chr3	62	3050001	3100000	-1.15818779690438	SNPs
Chr3	63	3100001	3150000	-1.20089054287425	SNPs
Chr3	64	3150001	3200000	-1.25637048842564	SNPs
Chr3	65	3200001	3250000	-1.27116514057269	SNPs
Chr3	66	3250001	3300000	-1.27688125617495	SNPs
Chr3	67	3300001	3350000	-1.29335711879325	SNPs
Chr3	68	3350001	3400000	-1.28629603481397	SNPs
Chr3	69	3400001	3450000	-1.27183762476119	SNPs
Chr3	70	3450001	3500000	-1.27419131942095	SNPs
Chr3	71	3500001	3550000	-1.19416570098923	SNPs
Chr3	72	3550001	3600000	-1.18508716444445	SNPs
Chr3	73	3600001	3650000	-1.16524888088365	SNPs
Chr3	74	3650001	3700000	-1.17533614371118	SNPs
Chr3	75	3700001	3750000	-1.14541059732285	SNPs
Chr3	76	3750001	3800000	-1.22308252109481	SNPs
Chr3	77	3800001	3850000	-1.2190476159638	SNPs
Chr3	78	3850001	3900000	-1.19517442727197	SNPs
Chr3	79	3900001	3950000	-1.21938385805805	SNPs
Chr3	80	3950001	4000000	-1.23720468905334	SNPs
Chr3	81	4000001	4050000	-1.21333150036153	SNPs
Chr3	82	4050001	4100000	-1.24258456256135	SNPs
Chr3	83	4100001	4150000	-1.26881144591294	SNPs
Chr3	84	4150001	4200000	-1.32799005450109	SNPs
Chr3	85	4200001	4250000	-1.42415529345684	SNPs
Chr3	86	4250001	4300000	-1.40297204151904	SNPs
Chr3	87	4300001	4350000	-1.3511907590044	SNPs
Chr3	88	4350001	4400000	-1.29302087669899	SNPs
Chr3	89	4400001	4450000	-1.19483818517773	SNPs
Chr3	90	4450001	4500000	-1.14541059732285	SNPs
Chr3	91	4500001	4550000	-1.13263339774132	SNPs
Chr3	92	4550001	4600000	-1.13767702915507	SNPs
Chr3	93	4600001	4650000	-1.11851122978277	SNPs
Chr3	94	4650001	4700000	-1.10674275648399	SNPs
Chr3	95	4700001	4750000	-1.10438906182424	SNPs
Chr3	96	4750001	4800000	-1.10472530391848	SNPs
Chr3	97	4800001	4850000	-1.08455077826343	SNPs
Chr3	98	4850001	4900000	-1.02570841176952	SNPs
Chr3	99	4900001	4950000	-1.00217146517196	SNPs
Chr3	100	4950001	5000000	-0.965857318992863	SNPs
Chr3	101	5000001	5050000	-0.91508476276098	SNPs
Chr3	102	5050001	5100000	-0.907351194593211	SNPs
Chr3	103	5100001	5150000	-0.862630996057832	SNPs
Chr3	104	5150001	5200000	-0.821609460559229	SNPs
Chr3	105	5200001	5250000	-0.776553019929605	SNPs
Chr3	106	5250001	5300000	-0.738893905373506	SNPs
Chr3	107	5300001	5350000	-0.721073074378198	SNPs
Chr3	108	5350001	5400000	-0.629278982647713	SNPs
Chr3	109	5400001	5450000	-0.634658856155727	SNPs
Chr3	110	5450001	5500000	-0.627934014270705	SNPs
Chr3	111	5500001	5550000	-0.637348792909727	SNPs
Chr3	112	5550001	5600000	-0.750662378672283	SNPs
Chr3	113	5600001	5650000	-0.78395034600313	SNPs
Chr3	114	5650001	5700000	-0.82900678663274	SNPs
Chr3	115	5700001	5750000	-0.814884618674208	SNPs
Chr3	116	5750001	5800000	-0.777561746212354	SNPs
Chr3	117	5800001	5850000	-0.784286588097375	SNPs
Chr3	118	5850001	5900000	-0.788321493228382	SNPs
Chr3	119	5900001	5950000	-0.809840987260438	SNPs
Chr3	120	5950001	6000000	-0.850526280664797	SNPs
Chr3	121	6000001	6050000	-0.88045182705314	SNPs
Chr3	122	6050001	6100000	-0.886504184749644	SNPs
Chr3	123	6100001	6150000	-0.810177229354697	SNPs
Chr3	124	6150001	6200000	-0.71233077992768	SNPs
Chr3	125	6200001	6250000	-0.688793833330113	SNPs
Chr3	126	6250001	6300000	-0.687112622858861	SNPs
Chr3	127	6300001	6350000	-0.661558223695798	SNPs
Chr3	128	6350001	6400000	-0.653152171339524	SNPs
Chr3	129	6400001	6450000	-0.654497139716531	SNPs
Chr3	130	6450001	6500000	-0.707959632702414	SNPs
Chr3	131	6500001	6550000	-0.765793272913577	SNPs
Chr3	132	6550001	6600000	-0.739902631656254	SNPs
Chr3	133	6600001	6650000	-0.694173706838127	SNPs
Chr3	134	6650001	6700000	-0.726116705791967	SNPs
Chr3	135	6700001	6750000	-0.740575115844758	SNPs
Chr3	136	6750001	6800000	-0.712667022021925	SNPs
Chr3	137	6800001	6850000	-0.700898548723148	SNPs
Chr3	138	6850001	6900000	-0.697872369874889	SNPs
Chr3	139	6900001	6950000	-0.694846191026631	SNPs
Chr3	140	6950001	7000000	-0.684086444010602	SNPs
Chr3	141	7000001	7050000	-0.675344149560085	SNPs
Chr3	142	7050001	7100000	-0.676689117937078	SNPs
Chr3	143	7100001	7150000	-0.603724583484635	SNPs
Chr3	144	7150001	7200000	-0.561358079609025	SNPs
Chr3	145	7200001	7250000	-0.46048545133375	SNPs
Chr3	146	7250001	7300000	-0.45073443060047	SNPs
Chr3	147	7300001	7350000	-0.50688686034038	SNPs
Chr3	148	7350001	7400000	-0.551943300970004	SNPs
Chr3	149	7400001	7450000	-0.679042812596847	SNPs
Chr3	150	7450001	7500000	-0.693501222649624	SNPs
Chr3	151	7500001	7550000	-0.718046895529953	SNPs
Chr3	152	7550001	7600000	-0.700562306628904	SNPs
Chr3	153	7600001	7650000	-0.649117266208517	SNPs
Chr3	154	7650001	7700000	-0.612466877935167	SNPs
Chr3	155	7700001	7750000	-0.584558784112334	SNPs
Chr3	156	7750001	7800000	-0.574807763379068	SNPs
Chr3	157	7800001	7850000	-0.612466877935167	SNPs
Chr3	158	7850001	7900000	-0.574135279190564	SNPs
Chr3	159	7900001	7950000	-0.46250290389926	SNPs
Chr3	160	7950001	8000000	-0.354569191644718	SNPs
Chr3	161	8000001	8050000	-0.288665741171541	SNPs
Chr3	162	8050001	8100000	-0.238901911222407	SNPs
Chr3	163	8100001	8150000	-0.166609860958454	SNPs
Chr3	164	8150001	8200000	-0.119199725669088	SNPs
Chr3	165	8200001	8250000	-0.0775057059819682	SNPs
Chr3	166	8250001	8300000	-0.0250519392788339	SNPs
Chr3	167	8300001	8350000	0.0606897947551479	SNPs
Chr3	168	8350001	8400000	0.0714495417711761	SNPs
Chr3	169	8400001	8450000	0.0875891622952186	SNPs
Chr3	170	8450001	8500000	0.0919603095204846	SNPs
Chr3	171	8500001	8550000	0.185435611722236	SNPs
Chr3	172	8550001	8600000	0.300094165861798	SNPs
Chr3	173	8600001	8650000	0.347504301151178	SNPs
Chr3	174	8650001	8700000	0.370032521465982	SNPs
Chr3	175	8700001	8750000	0.39827685738306	SNPs
Chr3	176	8750001	8800000	0.429547372148397	SNPs
Chr3	177	8800001	8850000	0.43593597193916	SNPs
Chr3	178	8850001	8900000	0.446359476860943	SNPs
Chr3	179	8900001	8950000	0.487381012359546	SNPs
Chr3	180	8950001	9000000	0.451066866180453	SNPs
Chr3	181	9000001	9050000	0.44770444523795	SNPs
Chr3	182	9050001	9100000	0.404665457173823	SNPs
Chr3	183	9100001	9150000	0.421813803980627	SNPs
Chr3	184	9150001	9200000	0.572450262205024	SNPs
Chr3	185	9200001	9250000	0.583546251315311	SNPs
Chr3	186	9250001	9300000	0.409036604399089	SNPs
Chr3	187	9300001	9350000	0.474940054872266	SNPs
Chr3	188	9350001	9400000	0.612463071420892	SNPs
Chr3	189	9400001	9450000	0.719388057392672	SNPs
Chr3	190	9450001	9500000	0.84884126367927	SNPs
Chr3	191	9500001	9550000	0.897932609439901	SNPs
Chr3	192	9550001	9600000	0.918107135094965	SNPs
Chr3	193	9600001	9650000	0.979975680437134	SNPs
Chr3	194	9650001	9700000	1.01158243729672	SNPs
Chr3	195	9700001	9750000	1.06638989865961	SNPs
Chr3	196	9750001	9800000	1.10371277112146	SNPs
Chr3	197	9800001	9850000	1.15784774829586	SNPs
Chr3	198	9850001	9900000	1.21231896756451	SNPs
Chr3	199	9900001	9950000	1.22778610390004	SNPs
Chr3	200	9950001	10000000	1.24157202976433	SNPs
Chr3	201	10000001	10050000	1.16289137970962	SNPs
Chr3	202	10050001	10100000	1.15852023248436	SNPs
Chr3	203	10100001	10150000	1.22913107227705	SNPs
Chr3	204	10150001	10200000	1.23282973531381	SNPs
Chr3	205	10200001	10250000	1.14204436986606	SNPs
Chr3	206	10250001	10300000	1.12086111792826	SNPs
Chr3	207	10300001	10350000	1.19786055751171	SNPs
Chr3	208	10350001	10400000	1.20962903081049	SNPs
Chr3	209	10400001	10450000	1.23215725112531	SNPs
Chr3	210	10450001	10500000	1.22375119876904	SNPs
Chr3	211	10500001	10550000	1.28662847039395	SNPs
Chr3	212	10550001	10600000	1.22240623039203	SNPs
Chr3	213	10600001	10650000	1.25502171353437	SNPs
Chr3	214	10650001	10700000	1.20593036777374	SNPs
Chr3	215	10700001	10750000	1.21231896756451	SNPs
Chr3	216	10750001	10800000	1.20324043101973	SNPs
Chr3	217	10800001	10850000	1.3185714693478	SNPs
Chr3	218	10850001	10900000	1.5650369244337	SNPs
Chr3	219	10900001	10950000	1.59227253406803	SNPs
Chr3	220	10950001	11000000	1.62825043815287	SNPs
Chr3	221	11000001	11050000	1.72811434014539	SNPs
Chr3	222	11050001	11100000	1.72239822454313	SNPs
Chr3	223	11100001	11150000	1.77653320171752	SNPs
Chr3	224	11150001	11200000	1.77384326496352	SNPs
Chr3	225	11200001	11250000	1.54486239877865	SNPs
Chr3	226	11250001	11300000	1.48938245322725	SNPs
Chr3	227	11300001	11350000	1.56806310328196	SNPs
Chr3	228	11350001	11400000	1.56772686118771	SNPs
Chr3	229	11400001	11450000	1.5280502940661	SNPs
Chr3	230	11450001	11500000	1.46651799081819	SNPs
Chr3	231	11500001	11550000	1.37001650976818	SNPs
Chr3	232	11550001	11600000	1.31151038536852	SNPs
Chr3	233	11600001	11650000	1.32966745845807	SNPs
Chr3	234	11650001	11700000	1.33033994264657	SNPs
Chr3	235	11700001	11750000	1.38245746725546	SNPs
Chr3	236	11750001	11800000	1.34009096337985	SNPs
Chr3	237	11800001	11850000	1.35051446830162	SNPs
Chr3	238	11850001	11900000	1.24392572442409	SNPs
Chr3	239	11900001	11950000	1.13262959122704	SNPs
Chr3	240	11950001	12000000	1.03646435227128	SNPs
Chr3	241	12000001	12050000	0.89053528336639	SNPs
Chr3	242	12050001	12100000	0.83640030619199	SNPs
Chr3	243	12100001	12150000	0.773859276661317	SNPs
Chr3	244	12150001	12200000	0.650794670165495	SNPs
Chr3	245	12200001	12250000	0.540171021156939	SNPs
Chr3	246	12250001	12300000	0.485363559794049	SNPs
Chr3	247	12300001	12350000	0.365997616334975	SNPs
Chr3	248	12350001	12400000	0.249657851724161	SNPs
Chr3	249	12400001	12450000	0.253356514760923	SNPs
Chr3	250	12450001	12500000	0.25470148313793	SNPs
Chr3	251	12500001	12550000	0.243269251933398	SNPs
Chr3	252	12550001	12600000	0.174675864706207	SNPs
Chr3	253	12600001	12650000	0.0828817729757079	SNPs
Chr3	254	12650001	12700000	-0.126260809648355	SNPs
Chr3	255	12700001	12750000	-0.185775660330755	SNPs
Chr3	256	12750001	12800000	-0.35423294955046	SNPs
Chr3	257	12800001	12850000	-0.440647167772945	SNPs
Chr3	258	12850001	12900000	-0.624571593328188	SNPs
Chr3	259	12900001	12950000	-0.956106298259583	SNPs
Chr3	260	12950001	13000000	-1.02671713805228	SNPs
Chr3	261	13000001	13050000	-1.15415289177337	SNPs
Chr3	262	13050001	13100000	-1.21770264758679	SNPs
Chr3	263	13100001	13150000	-1.20896035313626	SNPs
Chr3	264	13150001	13200000	-1.26040539355666	SNPs
Chr3	265	13200001	13250000	-1.29638329764151	SNPs
Chr3	266	13250001	13300000	-1.25334430957738	SNPs
Chr3	267	13300001	13350000	-1.24594698350387	SNPs
Chr3	268	13350001	13400000	-1.3326974438206	SNPs
Chr3	269	13400001	13450000	-1.45845198707044	SNPs
Chr3	270	13450001	13500000	-1.55629843649745	SNPs
Chr3	271	13500001	13550000	-1.60169111922133	SNPs
Chr3	272	13550001	13600000	-1.63464284445792	SNPs
Chr3	273	13600001	13650000	-1.666922085506	SNPs
Chr3	274	13650001	13700000	-1.70827986309886	SNPs
Chr3	275	13700001	13750000	-1.7224020310574	SNPs
Chr3	276	13750001	13800000	-1.74627521974922	SNPs
Chr3	277	13800001	13850000	-1.71466846288963	SNPs
Chr3	278	13850001	13900000	-1.71197852613562	SNPs
Chr3	279	13900001	13950000	-1.48434262832776	SNPs
Chr3	280	13950001	14000000	-1.42180159879709	SNPs
Chr3	281	14000001	14050000	-1.38279751586398	SNPs
Chr3	282	14050001	14100000	-1.27822622455196	SNPs
Chr3	283	14100001	14150000	-1.14978174454811	SNPs
Chr3	284	14150001	14200000	-1.00721509658572	SNPs
Chr3	285	14200001	14250000	-0.822618186841977	SNPs
Chr3	286	14250001	14300000	-0.804797355846683	SNPs
Chr3	287	14300001	14350000	-0.706278422231163	SNPs
Chr3	288	14350001	14400000	-0.5512708167815	SNPs
Chr3	289	14400001	14450000	-0.510585523377143	SNPs
Chr3	290	14450001	14500000	-0.598344709976621	SNPs
Chr3	291	14500001	14550000	-0.643737392700503	SNPs
Chr3	292	14550001	14600000	-0.617510509348922	SNPs
Chr3	293	14600001	14650000	-0.475616345575043	SNPs
Chr3	294	14650001	14700000	-0.321281224313871	SNPs
Chr3	295	14700001	14750000	-0.218054901378854	SNPs
Chr3	296	14750001	14800000	-0.00790359247202938	SNPs
Chr3	297	14800001	14850000	0.0785106257504559	SNPs
Chr3	298	14850001	14900000	0.189806758947501	SNPs
Chr3	299	14900001	14950000	0.340779459266156	SNPs
Chr3	300	14950001	15000000	0.474267570683762	SNPs
Chr3	301	15000001	15050000	0.635663775924201	SNPs
Chr3	302	15050001	15100000	0.675004100951551	SNPs
Chr3	303	15100001	15150000	0.696523594983608	SNPs
Chr3	304	15150001	15200000	0.76982437153031	SNPs
Chr3	305	15200001	15250000	0.747968635404008	SNPs
Chr3	306	15250001	15300000	0.902303756665167	SNPs
Chr3	307	15300001	15350000	0.999141479809435	SNPs
Chr3	308	15350001	15400000	1.02435963687825	SNPs
Chr3	309	15400001	15450000	1.11312754976048	SNPs
Chr3	310	15450001	15500000	1.23383846159656	SNPs
Chr3	311	15500001	15550000	1.34210841594535	SNPs
Chr3	312	15550001	15600000	1.50484958956279	SNPs
Chr3	313	15600001	15650000	1.62825043815287	SNPs
Chr3	314	15650001	15700000	1.80511377972885	SNPs
Chr3	315	15700001	15750000	1.93389450182695	SNPs
Chr3	316	15750001	15800000	1.99609928926336	SNPs
Chr3	317	15800001	15850000	1.98029591083358	SNPs
Chr3	318	15850001	15900000	2.03644834057347	SNPs
Chr3	319	15900001	15950000	2.07511618141232	SNPs
Chr3	320	15950001	16000000	1.92885087041318	SNPs
Chr3	321	16000001	16050000	1.94801666978548	SNPs
Chr3	322	16050001	16100000	2.03342216172522	SNPs
Chr3	323	16100001	16150000	2.11479274853393	SNPs
Chr3	324	16150001	16200000	2.10974911712018	SNPs
Chr3	325	16200001	16250000	2.13900217932	SNPs
Chr3	326	16250001	16300000	2.03745706685622	SNPs
Chr3	327	16300001	16350000	2.16287536801181	SNPs
Chr3	328	16350001	16400000	2.17733377806461	SNPs
Chr3	329	16400001	16450000	2.09697191753864	SNPs
Chr3	330	16450001	16500000	2.13933842141425	SNPs
Chr3	331	16500001	16550000	2.25332449136531	SNPs
Chr3	332	16550001	16600000	2.27484398539736	SNPs
Chr3	333	16600001	16650000	2.36058571943135	SNPs
Chr3	334	16650001	16700000	2.19784454581391	SNPs
Chr3	335	16700001	16750000	2.07915108654334	SNPs
Chr3	336	16750001	16800000	2.02602483565169	SNPs
Chr3	337	16800001	16850000	1.8568950622435	SNPs
Chr3	338	16850001	16900000	1.92010857596266	SNPs
Chr3	339	16900001	16950000	1.88951054538583	SNPs
Chr3	340	16950001	17000000	1.81520104255638	SNPs
Chr3	341	17000001	17050000	1.74694389742344	SNPs
Chr3	342	17050001	17100000	1.67835051019625	SNPs
Chr3	343	17100001	17150000	1.69549885700306	SNPs
Chr3	344	17150001	17200000	1.66456458433197	SNPs
Chr3	345	17200001	17250000	1.62925916443562	SNPs
Chr3	346	17250001	17300000	1.69045522558929	SNPs
Chr3	347	17300001	17350000	1.56907182956472	SNPs
Chr3	348	17350001	17400000	1.47021665385495	SNPs
Chr3	349	17400001	17450000	1.39254473008299	SNPs
Chr3	350	17450001	17500000	1.36060173112916	SNPs
Chr3	351	17500001	17550000	1.35858427856365	SNPs
Chr3	352	17550001	17600000	1.30142312254099	SNPs
Chr3	353	17600001	17650000	1.14372558033731	SNPs
Chr3	354	17650001	17700000	1.04991403604132	SNPs
Chr3	355	17700001	17750000	0.994434090489911	SNPs
Chr3	356	17750001	17800000	0.923823250697223	SNPs
Chr3	357	17800001	17850000	0.81622578053694	SNPs
Chr3	358	17850001	17900000	0.796723739070381	SNPs
Chr3	359	17900001	17950000	0.752676024723519	SNPs
Chr3	360	17950001	18000000	0.680383974459566	SNPs
Chr3	361	18000001	18050000	0.689126268910097	SNPs
Chr3	362	18050001	18100000	0.638689954772459	SNPs
Chr3	363	18100001	18150000	0.560345546812002	SNPs
Chr3	364	18150001	18200000	0.416770172566858	SNPs
Chr3	365	18200001	18250000	0.327666017590373	SNPs
Chr3	366	18250001	18300000	0.184090643345229	SNPs
Chr3	367	18300001	18350000	0.104737509102023	SNPs
Chr3	368	18350001	18400000	-0.0324492653523447	SNPs
Chr3	369	18400001	18450000	-0.0818768532072343	SNPs
Chr3	370	18450001	18500000	-0.11886348357483	SNPs
Chr3	371	18500001	18550000	-0.169636039806713	SNPs
Chr3	372	18550001	18600000	-0.266137520856736	SNPs
Chr3	373	18600001	18650000	-0.253024079180939	SNPs
Chr3	374	18650001	18700000	-0.379451106619279	SNPs
Chr3	375	18700001	18750000	-0.312538929863353	SNPs
Chr3	376	18750001	18800000	-0.308504024732346	SNPs
Chr3	377	18800001	18850000	-0.319600013842619	SNPs
Chr3	378	18850001	18900000	-0.32430740316213	SNPs
Chr3	379	18900001	18950000	-0.382141043373292	SNPs
Chr3	380	18950001	19000000	-0.405005505782356	SNPs
Chr3	381	19000001	19050000	-0.38819340106981	SNPs
Chr3	382	19050001	19100000	-0.380796074996285	SNPs
Chr3	383	19100001	19150000	-0.431232389133923	SNPs
Chr3	384	19150001	19200000	-0.457459272485491	SNPs
Chr3	385	19200001	19250000	-0.458467998768253	SNPs
Chr3	386	19250001	19300000	-0.473935135103792	SNPs
Chr3	387	19300001	19350000	-0.510585523377143	SNPs
Chr3	388	19350001	19400000	-0.485703608402568	SNPs
Chr3	389	19400001	19450000	-0.446699525469462	SNPs
Chr3	390	19450001	19500000	-0.42013640002365	SNPs
Chr3	391	19500001	19550000	-0.435267294264931	SNPs
Chr3	392	19550001	19600000	-0.50486940777487	SNPs
Chr3	393	19600001	19650000	-0.506214376151877	SNPs
Chr3	394	19650001	19700000	-0.439638441490196	SNPs
Chr3	395	19700001	19750000	-0.364992696566502	SNPs
Chr3	396	19750001	19800000	-0.412066589761622	SNPs
Chr3	397	19800001	19850000	-0.448044493846469	SNPs
Chr3	398	19850001	19900000	-0.474607619292295	SNPs
Chr3	399	19900001	19950000	-0.479987492800309	SNPs
Chr3	400	19950001	20000000	-0.542528522330969	SNPs
Chr3	401	20000001	20050000	-0.550598332592997	SNPs
Chr3	402	20050001	20100000	-0.594982289034117	SNPs
Chr3	403	20100001	20150000	-0.569764131965298	SNPs
Chr3	404	20150001	20200000	-0.565056742645788	SNPs
Chr3	405	20200001	20250000	-0.540511069765472	SNPs
Chr3	406	20250001	20300000	-0.473262650915288	SNPs
Chr3	407	20300001	20350000	-0.473598893009533	SNPs
Chr3	408	20350001	20400000	-0.47494386138654	SNPs
Chr3	409	20400001	20450000	-0.483013671648568	SNPs
Chr3	410	20450001	20500000	-0.545218459084983	SNPs
Chr3	411	20500001	20550000	-0.582541331546837	SNPs
Chr3	412	20550001	20600000	-0.650462234585511	SNPs
Chr3	413	20600001	20650000	-0.705942180136918	SNPs
Chr3	414	20650001	20700000	-0.786304040662885	SNPs
Chr3	415	20700001	20750000	-0.805133597940928	SNPs
Chr3	416	20750001	20800000	-0.872718258885357	SNPs
Chr3	417	20800001	20850000	-0.882805521712895	SNPs
Chr3	418	20850001	20900000	-0.839430291554523	SNPs
Chr3	419	20900001	20950000	-0.826653091972984	SNPs
Chr3	420	20950001	21000000	-0.821609460559229	SNPs
Chr3	421	21000001	21050000	-0.817574555428208	SNPs
Chr3	422	21050001	21100000	-0.846491375533789	SNPs
Chr3	423	21100001	21150000	-0.827661818255747	SNPs
Chr3	424	21150001	21200000	-0.81858328171097	SNPs
Chr3	425	21200001	21250000	-0.811185955637445	SNPs
Chr3	426	21250001	21300000	-0.859268575115328	SNPs
Chr3	427	21300001	21350000	-0.91037737344147	SNPs
Chr3	428	21350001	21400000	-0.893229026634665	SNPs
Chr3	429	21400001	21450000	-0.950726424751569	SNPs
Chr3	430	21450001	21500000	-1.00553388611447	SNPs
Chr3	431	21500001	21550000	-1.03915809553956	SNPs
Chr3	432	21550001	21600000	-1.07715345218991	SNPs
Chr3	433	21600001	21650000	-1.06269504213713	SNPs
Chr3	434	21650001	21700000	-1.0546252318751	SNPs
Chr3	435	21700001	21750000	-1.03714064297405	SNPs
Chr3	436	21750001	21800000	-1.09497428318522	SNPs
Chr3	437	21800001	21850000	-1.12691728213904	SNPs
Chr3	438	21850001	21900000	-1.15381664967913	SNPs
Chr3	439	21900001	21950000	-1.13767702915507	SNPs
Chr3	440	21950001	22000000	-1.1807160172192	SNPs
Chr3	441	22000001	22050000	-1.17802608046518	SNPs
Chr3	442	22050001	22100000	-1.11481256674602	SNPs
Chr3	443	22100001	22150000	-1.15112671292511	SNPs
Chr3	444	22150001	22200000	-1.14541059732285	SNPs
Chr3	445	22200001	22250000	-1.17029251229741	SNPs
Chr3	446	22250001	22300000	-1.18744085910421	SNPs
Chr3	447	22300001	22350000	-1.24224832046711	SNPs
Chr3	448	22350001	22400000	-1.20492544800525	SNPs
Chr3	449	22400001	22450000	-1.17499990161693	SNPs
Chr3	450	22450001	22500000	-1.17567238580543	SNPs
Chr3	451	22500001	22550000	-1.17567238580543	SNPs
Chr3	452	22550001	22600000	-1.17567238580543	SNPs
Chr3	453	22600001	22650000	-1.17567238580543	SNPs
Chr3	454	22650001	22700000	-1.17567238580543	SNPs
Chr3	455	22700001	22750000	-1.17567238580543	SNPs
Chr3	456	22750001	22800000	-1.17567238580543	SNPs
Chr3	457	22800001	22850000	-1.17567238580543	SNPs
Chr3	458	22850001	22900000	-1.17567238580543	SNPs
Chr3	459	22900001	22950000	-1.17567238580543	SNPs
Chr3	460	22950001	23000000	-1.17567238580543	SNPs
Chr3	461	23000001	23050000	-1.17567238580543	SNPs
Chr3	462	23050001	23100000	-1.17567238580543	SNPs
Chr3	463	23100001	23150000	-1.17567238580543	SNPs
Chr3	464	23150001	23200000	-1.17567238580543	SNPs
Chr3	465	23200001	23250000	-1.17567238580543	SNPs
Chr3	466	23250001	23300000	-1.17567238580543	SNPs
Chr3	467	23300001	23350000	-1.17567238580543	SNPs
Chr3	468	23350001	23400000	-1.17567238580543	SNPs
Chr3	469	23400001	23450000	-1.17567238580543	SNPs
Chr3	470	23450001	23459830	-1.17567238580543	SNPs
Chr4	1	1	50000	0.38381844733027	SNPs
Chr4	2	50001	100000	0.38381844733027	SNPs
Chr4	3	100001	150000	0.38381844733027	SNPs
Chr4	4	150001	200000	0.38381844733027	SNPs
Chr4	5	200001	250000	0.38381844733027	SNPs
Chr4	6	250001	300000	0.38381844733027	SNPs
Chr4	7	300001	350000	0.38381844733027	SNPs
Chr4	8	350001	400000	0.38381844733027	SNPs
Chr4	9	400001	450000	0.38381844733027	SNPs
Chr4	10	450001	500000	0.38381844733027	SNPs
Chr4	11	500001	550000	0.38381844733027	SNPs
Chr4	12	550001	600000	0.38381844733027	SNPs
Chr4	13	600001	650000	0.38381844733027	SNPs
Chr4	14	650001	700000	0.38381844733027	SNPs
Chr4	15	700001	750000	0.38381844733027	SNPs
Chr4	16	750001	800000	0.38381844733027	SNPs
Chr4	17	800001	850000	0.38381844733027	SNPs
Chr4	18	850001	900000	0.38381844733027	SNPs
Chr4	19	900001	950000	0.38381844733027	SNPs
Chr4	20	950001	1000000	0.38381844733027	SNPs
Chr4	21	1000001	1050000	0.38381844733027	SNPs
Chr4	22	1050001	1100000	0.341115701360401	SNPs
Chr4	23	1100001	1150000	0.262771293399944	SNPs
Chr4	24	1150001	1200000	0.20056650596353	SNPs
Chr4	25	1200001	1250000	0.0879254043894774	SNPs
Chr4	26	1250001	1300000	-0.0546412435729047	SNPs
Chr4	27	1300001	1350000	-0.138029282947131	SNPs
Chr4	28	1350001	1400000	-0.192164260121531	SNPs
Chr4	29	1400001	1450000	-0.276561025778506	SNPs
Chr4	30	1450001	1500000	-0.42282633677765	SNPs
Chr4	31	1500001	1550000	-0.525043933429933	SNPs
Chr4	32	1550001	1600000	-0.592964836468607	SNPs
Chr4	33	1600001	1650000	-0.694846191026631	SNPs
Chr4	34	1650001	1700000	-0.782941619720368	SNPs
Chr4	35	1700001	1750000	-0.880788069147385	SNPs
Chr4	36	1750001	1800000	-0.94770024590331	SNPs
Chr4	37	1800001	1850000	-0.968547255746877	SNPs
Chr4	38	1850001	1900000	-0.995782865381193	SNPs
Chr4	39	1900001	1950000	-0.990739233967437	SNPs
Chr4	40	1950001	2000000	-1.10674275648399	SNPs
Chr4	41	2000001	2050000	-1.12893473470455	SNPs
Chr4	42	2050001	2100000	-1.1649126387894	SNPs
Chr4	43	2100001	2150000	-1.30848801303453	SNPs
Chr4	44	2150001	2200000	-1.38918611565476	SNPs
Chr4	45	2200001	2250000	-1.48703256508177	SNPs
Chr4	46	2250001	2300000	-1.61413207670861	SNPs
Chr4	47	2300001	2350000	-1.78326185011682	SNPs
Chr4	48	2350001	2400000	-1.83504313263146	SNPs
Chr4	49	2400001	2450000	-1.85824383713477	SNPs
Chr4	50	2450001	2500000	-1.91473250896892	SNPs
Chr4	51	2500001	2550000	-1.94163187650899	SNPs
Chr4	52	2550001	2600000	-1.97323863336858	SNPs
Chr4	53	2600001	2650000	-2.02737361054297	SNPs
Chr4	54	2650001	2700000	-2.04284074687852	SNPs
Chr4	55	2700001	2750000	-1.99543061158914	SNPs
Chr4	56	2750001	2800000	-1.93726072928373	SNPs
Chr4	57	2800001	2850000	-1.89859288844488	SNPs
Chr4	58	2850001	2900000	-1.87572842603582	SNPs
Chr4	59	2900001	2950000	-1.82058472257867	SNPs
Chr4	60	2950001	3000000	-1.82058472257867	SNPs
Chr4	61	3000001	3050000	-1.82058472257867	SNPs
Chr4	62	3050001	3100000	-1.69953756864834	SNPs
Chr4	63	3100001	3150000	-1.64103144424868	SNPs
Chr4	64	3150001	3200000	-1.59731997199607	SNPs
Chr4	65	3200001	3250000	-1.5354514266539	SNPs
Chr4	66	3250001	3300000	-1.35858808507792	SNPs
Chr4	67	3300001	3350000	-1.30445310790352	SNPs
Chr4	68	3350001	3400000	-1.30445310790352	SNPs
Chr4	69	3400001	3450000	-1.30445310790352	SNPs
Chr4	70	3450001	3500000	-1.30445310790352	SNPs
Chr4	71	3500001	3550000	-1.30445310790352	SNPs
Chr4	72	3550001	3600000	-1.30445310790352	SNPs
Chr4	73	3600001	3650000	-1.15348040758487	SNPs
Chr4	74	3650001	3700000	-1.15079047083087	SNPs
Chr4	75	3700001	3750000	-0.997800317946703	SNPs
Chr4	76	3750001	3800000	-0.969219739935367	SNPs
Chr4	77	3800001	3850000	-0.933578077944778	SNPs
Chr4	78	3850001	3900000	-0.908359920875959	SNPs
Chr4	79	3900001	3950000	-0.957115024542345	SNPs
Chr4	80	3950001	4000000	-0.962831140144604	SNPs
Chr4	81	4000001	4050000	-0.948036487997569	SNPs
Chr4	82	4050001	4100000	-0.914412278572476	SNPs
Chr4	83	4100001	4150000	-0.860613543492335	SNPs
Chr4	84	4150001	4200000	-0.749653652389534	SNPs
Chr4	85	4200001	4250000	-0.637348792909727	SNPs
Chr4	86	4250001	4300000	-0.505205649869128	SNPs
Chr4	87	4300001	4350000	-0.464856598559015	SNPs
Chr4	88	4350001	4400000	-0.453760609448728	SNPs
Chr4	89	4400001	4450000	-0.420472642117895	SNPs
Chr4	90	4450001	4500000	-0.414420284421377	SNPs
Chr4	91	4500001	4550000	-0.344818170911438	SNPs
Chr4	92	4550001	4600000	-0.352215496984963	SNPs
Chr4	93	4600001	4650000	-0.290010709548548	SNPs
Chr4	94	4650001	4700000	-0.273198604836002	SNPs
Chr4	95	4700001	4750000	-0.124579599177103	SNPs
Chr4	96	4750001	4800000	-0.0727983166624579	SNPs
Chr4	97	4800001	4850000	-0.0650647484946882	SNPs
Chr4	98	4850001	4900000	-0.0859117583382415	SNPs
Chr4	99	4900001	4950000	-0.0704446220027025	SNPs
Chr4	100	4950001	5000000	-0.0758244955107164	SNPs
Chr4	101	5000001	5050000	0.0250481327645592	SNPs
Chr4	102	5050001	5100000	0.104401267007765	SNPs
Chr4	103	5100001	5150000	0.150802676014395	SNPs
Chr4	104	5150001	5200000	0.229483326069111	SNPs
Chr4	105	5200001	5250000	0.324639838742114	SNPs
Chr4	106	5250001	5300000	0.345150606491422	SNPs
Chr4	107	5300001	5350000	0.32127741779961	SNPs
Chr4	108	5350001	5400000	0.400966794137074	SNPs
Chr4	109	5400001	5450000	0.56135427309475	SNPs
Chr4	110	5450001	5500000	0.695178626606615	SNPs
Chr4	111	5500001	5550000	0.793697560222121	SNPs
Chr4	112	5550001	5600000	0.908356114361685	SNPs
Chr4	113	5600001	5650000	1.01830727918174	SNPs
Chr4	114	5650001	5700000	1.00653880588295	SNPs
Chr4	115	5700001	5750000	1.11245506557199	SNPs
Chr4	116	5750001	5800000	1.09463423457668	SNPs
Chr4	117	5800001	5850000	1.20223170473698	SNPs
Chr4	118	5850001	5900000	1.21400017803576	SNPs
Chr4	119	5900001	5950000	1.16490883227513	SNPs
Chr4	120	5950001	6000000	1.21837132526102	SNPs
Chr4	121	6000001	6050000	1.30781172233177	SNPs
Chr4	122	6050001	6100000	1.40868435060703	SNPs
Chr4	123	6100001	6150000	1.51359188401331	SNPs
Chr4	124	6150001	6200000	1.6033685231783	SNPs
Chr4	125	6200001	6250000	1.63026789071839	SNPs
Chr4	126	6250001	6300000	1.66120216338946	SNPs
Chr4	127	6300001	6350000	1.64707999543092	SNPs
Chr4	128	6350001	6400000	1.65851222663545	SNPs
Chr4	129	6400001	6450000	1.62858668024712	SNPs
Chr4	130	6450001	6500000	1.61446451228859	SNPs
Chr4	131	6500001	6550000	1.71634586684661	SNPs
Chr4	132	6550001	6600000	1.71533714056386	SNPs
Chr4	133	6600001	6650000	1.93053208088444	SNPs
Chr4	134	6650001	6700000	1.96987240591179	SNPs
Chr4	135	6700001	6750000	1.92548844947067	SNPs
Chr4	136	6750001	6800000	1.85050646245272	SNPs
Chr4	137	6800001	6850000	1.92481596528217	SNPs
Chr4	138	6850001	6900000	1.96079386936702	SNPs
Chr4	139	6900001	6950000	2.09428198078462	SNPs
Chr4	140	6950001	7000000	2.1383296951315	SNPs
Chr4	141	7000001	7050000	2.14606326329927	SNPs
Chr4	142	7050001	7100000	2.19818078790816	SNPs
Chr4	143	7100001	7150000	2.27787016424562	SNPs
Chr4	144	7150001	7200000	2.20725932445293	SNPs
Chr4	145	7200001	7250000	2.14135587397976	SNPs
Chr4	146	7250001	7300000	2.14875320005328	SNPs
Chr4	147	7300001	7350000	2.09798064382139	SNPs
Chr4	148	7350001	7400000	2.03880203523323	SNPs
Chr4	149	7400001	7450000	1.97995966873932	SNPs
Chr4	150	7450001	7500000	1.89690787145935	SNPs
Chr4	151	7500001	7550000	1.82932321051492	SNPs
Chr4	152	7550001	7600000	1.82360709491265	SNPs
Chr4	153	7600001	7650000	1.79368154852432	SNPs
Chr4	154	7650001	7700000	1.74627141323494	SNPs
Chr4	155	7700001	7750000	1.73954657134992	SNPs
Chr4	156	7750001	7800000	1.81284734789662	SNPs
Chr4	157	7800001	7850000	1.78460301197954	SNPs
Chr4	158	7850001	7900000	1.7308042768994	SNPs
Chr4	159	7900001	7950000	1.77115332820952	SNPs
Chr4	160	7950001	8000000	1.77350702286927	SNPs
Chr4	161	8000001	8050000	1.77350702286927	SNPs
Chr4	162	8050001	8100000	1.75131504464871	SNPs
Chr4	163	8100001	8150000	1.70255994098232	SNPs
Chr4	164	8150001	8200000	1.71365593009261	SNPs
Chr4	165	8200001	8250000	1.57983157658075	SNPs
Chr4	166	8250001	8300000	1.49240863207551	SNPs
Chr4	167	8300001	8350000	1.39657963521401	SNPs
Chr4	168	8350001	8400000	1.34479835269936	SNPs
Chr4	169	8400001	8450000	1.48501130600199	SNPs
Chr4	170	8450001	8500000	1.70121497260532	SNPs
Chr4	171	8500001	8550000	1.66221088967221	SNPs
Chr4	172	8550001	8600000	1.62993164862413	SNPs
Chr4	173	8600001	8650000	1.5821852712405	SNPs
Chr4	174	8650001	8700000	1.39960581406225	SNPs
Chr4	175	8700001	8750000	1.32596879542131	SNPs
Chr4	176	8750001	8800000	1.39960581406225	SNPs
Chr4	177	8800001	8850000	1.38010377259571	SNPs
Chr4	178	8850001	8900000	1.28830968086521	SNPs
Chr4	179	8900001	8950000	1.26746267102165	SNPs
Chr4	180	8950001	9000000	1.19886928379446	SNPs
Chr4	181	9000001	9050000	1.19920552588872	SNPs
Chr4	182	9050001	9100000	1.22543240924029	SNPs
Chr4	183	9100001	9150000	1.17936724232792	SNPs
Chr4	184	9150001	9200000	1.13128462285003	SNPs
Chr4	185	9200001	9250000	1.15011418012809	SNPs
Chr4	186	9250001	9300000	1.18441087374169	SNPs
Chr4	187	9300001	9350000	1.14641551709133	SNPs
Chr4	188	9350001	9400000	1.19517062075771	SNPs
Chr4	189	9400001	9450000	1.25434922934587	SNPs
Chr4	190	9450001	9500000	1.31588153259378	SNPs
Chr4	191	9500001	9550000	1.26141031332514	SNPs
Chr4	192	9550001	9600000	1.30747548023751	SNPs
Chr4	193	9600001	9650000	1.40263199291051	SNPs
Chr4	194	9650001	9700000	1.42482397113107	SNPs
Chr4	195	9700001	9750000	1.5088844946938	SNPs
Chr4	196	9750001	9800000	1.47458780108021	SNPs
Chr4	197	9800001	9850000	1.45844818055616	SNPs
Chr4	198	9850001	9900000	1.41574543458631	SNPs
Chr4	199	9900001	9950000	1.46483678034694	SNPs
Chr4	200	9950001	10000000	1.47156162223195	SNPs
Chr4	201	10000001	10050000	1.48803748485025	SNPs
Chr4	202	10050001	10100000	1.33336612149483	SNPs
Chr4	203	10100001	10150000	1.25535795562862	SNPs
Chr4	204	10150001	10200000	1.21837132526102	SNPs
Chr4	205	10200001	10250000	1.10505773949847	SNPs
Chr4	206	10250001	10300000	1.12388729677652	SNPs
Chr4	207	10300001	10350000	1.1322933491328	SNPs
Chr4	208	10350001	10400000	1.11346379185474	SNPs
Chr4	209	10400001	10450000	1.14204436986606	SNPs
Chr4	210	10450001	10500000	0.94467026054079	SNPs
Chr4	211	10500001	10550000	0.737881372576483	SNPs
Chr4	212	10550001	10600000	0.762763287551043	SNPs
Chr4	213	10600001	10650000	0.688790026815838	SNPs
Chr4	214	10650001	10700000	0.712999457601909	SNPs
Chr4	215	10700001	10750000	0.741243793518987	SNPs
Chr4	216	10750001	10800000	0.80378482304966	SNPs
Chr4	217	10800001	10850000	0.758728382420036	SNPs
Chr4	218	10850001	10900000	0.743261246084483	SNPs
Chr4	219	10900001	10950000	0.768143161059058	SNPs
Chr4	220	10950001	11000000	0.729139078125952	SNPs
Chr4	221	11000001	11050000	0.718715573204168	SNPs
Chr4	222	11050001	11100000	0.711318247130658	SNPs
Chr4	223	11100001	11150000	0.766798192682051	SNPs
Chr4	224	11150001	11200000	0.710645762942154	SNPs
Chr4	225	11200001	11250000	0.640371165243711	SNPs
Chr4	226	11250001	11300000	0.589598609011828	SNPs
Chr4	227	11300001	11350000	0.565389178225758	SNPs
Chr4	228	11350001	11400000	0.506546811731847	SNPs
Chr4	229	11400001	11450000	0.477293749532021	SNPs
Chr4	230	11450001	11500000	0.348849269528184	SNPs
Chr4	231	11500001	11550000	0.230155810257614	SNPs
Chr4	232	11550001	11600000	0.251339062195412	SNPs
Chr4	233	11600001	11650000	0.201911474340537	SNPs
Chr4	234	11650001	11700000	0.0274018274243146	SNPs
Chr4	235	11700001	11750000	-0.0469076754051354	SNPs
Chr4	236	11750001	11800000	-0.180395786822741	SNPs
Chr4	237	11800001	11850000	-0.210657575305329	SNPs
Chr4	238	11850001	11900000	-0.337420844837927	SNPs
Chr4	239	11900001	11950000	-0.330696002952906	SNPs
Chr4	240	11950001	12000000	-0.350534286513711	SNPs
Chr4	241	12000001	12050000	-0.450398188506224	SNPs
Chr4	242	12050001	12100000	-0.48469488211982	SNPs
Chr4	243	12100001	12150000	-0.437284746830441	SNPs
Chr4	244	12150001	12200000	-0.389202127352558	SNPs
Chr4	245	12200001	12250000	-0.42786996819142	SNPs
Chr4	246	12250001	12300000	-0.408704168819118	SNPs
Chr4	247	12300001	12350000	-0.431568631228168	SNPs
Chr4	248	12350001	12400000	-0.46250290389926	SNPs
Chr4	249	12400001	12450000	-0.473262650915288	SNPs
Chr4	250	12450001	12500000	-0.530423806937947	SNPs
Chr4	251	12500001	12550000	-0.51731036526215	SNPs
Chr4	252	12550001	12600000	-0.566065468928536	SNPs
Chr4	253	12600001	12650000	-0.598008467882376	SNPs
Chr4	254	12650001	12700000	-0.629951466836202	SNPs
Chr4	255	12700001	12750000	-0.690811285895624	SNPs
Chr4	256	12750001	12800000	-0.793365124642151	SNPs
Chr4	257	12800001	12850000	-0.916093489043729	SNPs
Chr4	258	12850001	12900000	-0.814548376579963	SNPs
Chr4	259	12900001	12950000	-0.851535006947559	SNPs
Chr4	260	12950001	13000000	-0.918110941609239	SNPs
Chr4	261	13000001	13050000	-0.911386099724218	SNPs
Chr4	262	13050001	13100000	-0.93256935166203	SNPs
Chr4	263	13100001	13150000	-0.984350634176661	SNPs
Chr4	264	13150001	13200000	-1.0737910312474	SNPs
Chr4	265	13200001	13250000	-1.05630644234636	SNPs
Chr4	266	13250001	13300000	-1.04016682182231	SNPs
Chr4	267	13300001	13350000	-1.05159905302684	SNPs
Chr4	268	13350001	13400000	-1.11346759836901	SNPs
Chr4	269	13400001	13450000	-1.08522326245194	SNPs
Chr4	270	13450001	13500000	-1.08993065177145	SNPs
Chr4	271	13500001	13550000	-1.05260777930959	SNPs
Chr4	272	13550001	13600000	-0.965857318992863	SNPs
Chr4	273	13600001	13650000	-0.956442540353841	SNPs
Chr4	274	13650001	13700000	-0.930551899096519	SNPs
Chr4	275	13700001	13750000	-0.908359920875959	SNPs
Chr4	276	13750001	13800000	-0.901635078990938	SNPs
Chr4	277	13800001	13850000	-0.868683353754349	SNPs
Chr4	278	13850001	13900000	-0.895918963388679	SNPs
Chr4	279	13900001	13950000	-0.912731068101225	SNPs
Chr4	280	13950001	14000000	-0.973254645066387	SNPs
Chr4	281	14000001	14050000	-1.0704286103049	SNPs
Chr4	282	14050001	14100000	-1.05899637910037	SNPs
Chr4	283	14100001	14150000	-1.0697561261164	SNPs
Chr4	284	14150001	14200000	-1.09766421993922	SNPs
Chr4	285	14200001	14250000	-1.14204817638034	SNPs
Chr4	286	14250001	14300000	-1.1450743552286	SNPs
Chr4	287	14300001	14350000	-1.17432741742842	SNPs
Chr4	288	14350001	14400000	-1.16861130182616	SNPs
Chr4	289	14400001	14450000	-1.17399117533418	SNPs
Chr4	290	14450001	14500000	-1.17399117533418	SNPs
Chr4	291	14500001	14550000	-1.18878582748121	SNPs
Chr4	292	14550001	14600000	-1.20627041638226	SNPs
Chr4	293	14600001	14650000	-1.18575964863295	SNPs
Chr4	294	14650001	14700000	-1.14709180779411	SNPs
Chr4	295	14700001	14750000	-1.15011798664236	SNPs
Chr4	296	14750001	14800000	-1.1423844184746	SNPs
Chr4	297	14800001	14850000	-1.12523607166779	SNPs
Chr4	298	14850001	14900000	-1.10001791459897	SNPs
Chr4	299	14900001	14950000	-1.18710461700996	SNPs
Chr4	300	14950001	15000000	-1.16928378601467	SNPs
Chr4	301	15000001	15050000	-1.18508716444445	SNPs
Chr4	302	15050001	15100000	-1.19584691146048	SNPs
Chr4	303	15100001	15150000	-1.22879863669707	SNPs
Chr4	304	15150001	15200000	-1.23115233135682	SNPs
Chr4	305	15200001	15250000	-1.15886028109288	SNPs
Chr4	306	15250001	15300000	-1.14709180779411	SNPs
Chr4	307	15300001	15350000	-1.16121397575264	SNPs
Chr4	308	15350001	15400000	-1.15852403899864	SNPs
Chr4	309	15400001	15450000	-1.15079047083087	SNPs
Chr4	310	15450001	15500000	-1.20996907941902	SNPs
Chr4	311	15500001	15550000	-1.21736640549254	SNPs
Chr4	312	15550001	15600000	-1.21299525826728	SNPs
Chr4	313	15600001	15650000	-1.29638329764151	SNPs
Chr4	314	15650001	15700000	-1.30478934999778	SNPs
Chr4	315	15700001	15750000	-1.30142692905526	SNPs
Chr4	316	15750001	15800000	-1.31554909701381	SNPs
Chr4	317	15800001	15850000	-1.32395514937008	SNPs
Chr4	318	15850001	15900000	-1.34883706434464	SNPs
Chr4	319	15900001	15950000	-1.34009476989413	SNPs
Chr4	320	15950001	16000000	-1.31924776005056	SNPs
Chr4	321	16000001	16050000	-1.28192488758872	SNPs
Chr4	322	16050001	16100000	-1.15348040758487	SNPs
Chr4	323	16100001	16150000	-1.10707899857824	SNPs
Chr4	324	16150001	16200000	-1.13229715564706	SNPs
Chr4	325	16200001	16250000	-1.09194810433696	SNPs
Chr4	326	16250001	16300000	-1.02234599082702	SNPs
Chr4	327	16300001	16350000	-0.998809044229451	SNPs
Chr4	328	16350001	16400000	-1.00788758077423	SNPs
Chr4	329	16400001	16450000	-1.00149898098347	SNPs
Chr4	330	16450001	16500000	-1.0004902547007	SNPs
Chr4	331	16500001	16550000	-0.953080119411324	SNPs
Chr4	332	16550001	16600000	-0.798072513961662	SNPs
Chr4	333	16600001	16650000	-0.771845630610095	SNPs
Chr4	334	16650001	16700000	-0.733177789771233	SNPs
Chr4	335	16700001	16750000	-0.765120788725073	SNPs
Chr4	336	16750001	16800000	-0.711322053644932	SNPs
Chr4	337	16800001	16850000	-0.707959632702414	SNPs
Chr4	338	16850001	16900000	-0.706278422231163	SNPs
Chr4	339	16900001	16950000	-0.712667022021939	SNPs
Chr4	340	16950001	17000000	-0.76646575710208	SNPs
Chr4	341	17000001	17050000	-0.75469728380329	SNPs
Chr4	342	17050001	17100000	-0.657187076470532	SNPs
Chr4	343	17100001	17150000	-0.662566949978546	SNPs
Chr4	344	17150001	17200000	-0.557323174478018	SNPs
Chr4	345	17200001	17250000	-0.559676869137773	SNPs
Chr4	346	17250001	17300000	-0.594309804845614	SNPs
Chr4	347	17300001	17350000	-0.646427329454503	SNPs
Chr4	348	17350001	17400000	-0.677361602125581	SNPs
Chr4	349	17400001	17450000	-0.698544854063393	SNPs
Chr4	350	17450001	17500000	-0.651807202962518	SNPs
Chr4	351	17500001	17550000	-0.56371177426878	SNPs
Chr4	352	17550001	17600000	-0.590274899714607	SNPs
Chr4	353	17600001	17650000	-0.590274899714607	SNPs
Chr4	354	17650001	17700000	-0.590274899714607	SNPs
Chr4	355	17700001	17750000	-0.590274899714607	SNPs
Chr4	356	17750001	17800000	-0.590274899714607	SNPs
Chr4	357	17800001	17850000	-0.590274899714607	SNPs
Chr4	358	17850001	17900000	-0.590274899714607	SNPs
Chr4	359	17900001	17950000	-0.590274899714607	SNPs
Chr4	360	17950001	18000000	-0.590274899714607	SNPs
Chr4	361	18000001	18050000	-0.590274899714607	SNPs
Chr4	362	18050001	18100000	-0.590274899714607	SNPs
Chr4	363	18100001	18150000	-0.590274899714607	SNPs
Chr4	364	18150001	18200000	-0.590274899714607	SNPs
Chr4	365	18200001	18250000	-0.590274899714607	SNPs
Chr4	366	18250001	18300000	-0.590274899714607	SNPs
Chr4	367	18300001	18350000	-0.590274899714607	SNPs
Chr4	368	18350001	18400000	-0.590274899714607	SNPs
Chr4	369	18400001	18450000	-0.590274899714607	SNPs
Chr4	370	18450001	18500000	-0.590274899714607	SNPs
Chr4	371	18500001	18550000	-0.590274899714607	SNPs
Chr4	372	18550001	18585056	-0.590274899714607	SNPs
Chr5	1	1	50000	0.142732865752367	SNPs
Chr5	2	50001	100000	0.142732865752367	SNPs
Chr5	3	100001	150000	0.142732865752367	SNPs
Chr5	4	150001	200000	0.142732865752367	SNPs
Chr5	5	200001	250000	0.142732865752367	SNPs
Chr5	6	250001	300000	0.142732865752367	SNPs
Chr5	7	300001	350000	0.142732865752367	SNPs
Chr5	8	350001	400000	0.142732865752367	SNPs
Chr5	9	400001	450000	0.142732865752367	SNPs
Chr5	10	450001	500000	0.142732865752367	SNPs
Chr5	11	500001	550000	0.142732865752367	SNPs
Chr5	12	550001	600000	0.142732865752367	SNPs
Chr5	13	600001	650000	0.142732865752367	SNPs
Chr5	14	650001	700000	0.142732865752367	SNPs
Chr5	15	700001	750000	0.142732865752367	SNPs
Chr5	16	750001	800000	0.142732865752367	SNPs
Chr5	17	800001	850000	0.142732865752367	SNPs
Chr5	18	850001	900000	0.142732865752367	SNPs
Chr5	19	900001	950000	0.142732865752367	SNPs
Chr5	20	950001	1000000	0.142732865752367	SNPs
Chr5	21	1000001	1050000	0.142732865752367	SNPs
Chr5	22	1050001	1100000	0.20056650596353	SNPs
Chr5	23	1100001	1150000	0.198212811303775	SNPs
Chr5	24	1150001	1200000	0.132981845019101	SNPs
Chr5	25	1200001	1250000	0.182409432873977	SNPs
Chr5	26	1250001	1300000	0.185771853816494	SNPs
Chr5	27	1300001	1350000	0.162571149313172	SNPs
Chr5	28	1350001	1400000	0.178038285648711	SNPs
Chr5	29	1400001	1450000	0.172322170046452	SNPs
Chr5	30	1450001	1500000	0.090951583237736	SNPs
Chr5	31	1500001	1550000	0.0411877532886017	SNPs
Chr5	32	1550001	1600000	-0.0196720657708196	SNPs
Chr5	33	1600001	1650000	-0.0852392741497379	SNPs
Chr5	34	1650001	1700000	-0.128278262213865	SNPs
Chr5	35	1700001	1750000	-0.204268975514567	SNPs
Chr5	36	1750001	1800000	-0.214692480436336	SNPs
Chr5	37	1800001	1850000	-0.35356046536197	SNPs
Chr5	38	1850001	1900000	-0.532777501597703	SNPs
Chr5	39	1900001	1950000	-0.553960753535501	SNPs
Chr5	40	1950001	2000000	-0.559676869137773	SNPs
Chr5	41	2000001	2050000	-0.526052659712682	SNPs
Chr5	42	2050001	2100000	-0.577497700133068	SNPs
Chr5	43	2100001	2150000	-0.550934574687242	SNPs
Chr5	44	2150001	2200000	-0.53681240672871	SNPs
Chr5	45	2200001	2250000	-0.530760049032192	SNPs
Chr5	46	2250001	2300000	-0.631968919401713	SNPs
Chr5	47	2300001	2350000	-0.694846191026631	SNPs
Chr5	48	2350001	2400000	-0.617174267254677	SNPs
Chr5	49	2400001	2450000	-0.700898548723148	SNPs
Chr5	50	2450001	2500000	-0.69215625427263	SNPs
Chr5	51	2500001	2550000	-0.730151610922974	SNPs
Chr5	52	2550001	2600000	-0.717038169247191	SNPs
Chr5	53	2600001	2650000	-0.773863083175591	SNPs
Chr5	54	2650001	2700000	-0.807823534694942	SNPs
Chr5	55	2700001	2750000	-0.732169063488485	SNPs
Chr5	56	2750001	2800000	-0.846827617628048	SNPs
Chr5	57	2800001	2850000	-0.906678710404707	SNPs
Chr5	58	2850001	2900000	-0.943329098678058	SNPs
Chr5	59	2900001	2950000	-0.944674067055051	SNPs
Chr5	60	2950001	3000000	-0.981324455328402	SNPs
Chr5	61	3000001	3050000	-1.00788758077423	SNPs
Chr5	62	3050001	3100000	-1.01192248590524	SNPs
Chr5	63	3100001	3150000	-1.09396555690245	SNPs
Chr5	64	3150001	3200000	-1.08522326245194	SNPs
Chr5	65	3200001	3250000	-1.07917090475542	SNPs
Chr5	66	3250001	3300000	-1.11481256674602	SNPs
Chr5	67	3300001	3350000	-1.10842396695524	SNPs
Chr5	68	3350001	3400000	-1.11178638789776	SNPs
Chr5	69	3400001	3450000	-1.16020524946989	SNPs
Chr5	70	3450001	3500000	-1.14406562894585	SNPs
Chr5	71	3500001	3550000	-1.16726633344916	SNPs
Chr5	72	3550001	3600000	-1.14742804988835	SNPs
Chr5	73	3600001	3650000	-1.16995627020316	SNPs
Chr5	74	3650001	3700000	-1.1682750597319	SNPs
Chr5	75	3700001	3750000	-1.20761538475927	SNPs
Chr5	76	3750001	3800000	-1.205934174288	SNPs
Chr5	77	3800001	3850000	-1.18710461700996	SNPs
Chr5	78	3850001	3900000	-1.16894754392041	SNPs
Chr5	79	3900001	3950000	-1.15617034433887	SNPs
Chr5	80	3950001	4000000	-1.10035415669323	SNPs
Chr5	81	4000001	4050000	-1.03377822203155	SNPs
Chr5	82	4050001	4100000	-1.1074152406725	SNPs
Chr5	83	4100001	4150000	-1.09060313595995	SNPs
Chr5	84	4150001	4200000	-1.10169912507022	SNPs
Chr5	85	4200001	4250000	-1.08286956779218	SNPs
Chr5	86	4250001	4300000	-1.00486140192597	SNPs
Chr5	87	4300001	4350000	-0.869692080037111	SNPs
Chr5	88	4350001	4400000	-0.857587364644076	SNPs
Chr5	89	4400001	4450000	-0.919119667891987	SNPs
Chr5	90	4450001	4500000	-0.920800878363239	SNPs
Chr5	91	4500001	4550000	-0.964848592710115	SNPs
Chr5	92	4550001	4600000	-0.989058023496171	SNPs
Chr5	93	4600001	4650000	-0.938621709358547	SNPs
Chr5	94	4650001	4700000	-0.811522197731704	SNPs
Chr5	95	4700001	4750000	-0.761085883594066	SNPs
Chr5	96	4750001	4800000	-0.829679270821243	SNPs
Chr5	97	4800001	4850000	-0.818247039616712	SNPs
Chr5	98	4850001	4900000	-0.680724023068099	SNPs
Chr5	99	4900001	4950000	-0.584222542018089	SNPs
Chr5	100	4950001	5000000	-0.509913039188639	SNPs
Chr5	101	5000001	5050000	-0.438965957301693	SNPs
Chr5	102	5050001	5100000	-0.402315569028342	SNPs
Chr5	103	5100001	5150000	-0.395590727143335	SNPs
Chr5	104	5150001	5200000	-0.383149769656041	SNPs
Chr5	105	5200001	5250000	-0.358604096775725	SNPs
Chr5	106	5250001	5300000	-0.352215496984963	SNPs
Chr5	107	5300001	5350000	-0.366673907037753	SNPs
Chr5	108	5350001	5400000	-0.293373130491052	SNPs
Chr5	109	5400001	5450000	-0.27723350996701	SNPs
Chr5	110	5450001	5500000	-0.212338785776581	SNPs
Chr5	111	5500001	5550000	-0.233185795620134	SNPs
Chr5	112	5550001	5600000	-0.202251522949056	SNPs
Chr5	113	5600001	5650000	-0.193509228498538	SNPs
Chr5	114	5650001	5700000	-0.179050818445748	SNPs
Chr5	115	5700001	5750000	-0.172325976560726	SNPs
Chr5	116	5750001	5800000	-0.138701767135635	SNPs
Chr5	117	5800001	5850000	-0.07649697969922	SNPs
Chr5	118	5850001	5900000	-0.0606936012694226	SNPs
Chr5	119	5900001	5950000	0.015633354125524	SNPs
Chr5	120	5950001	6000000	0.120540887531807	SNPs
Chr5	121	6000001	6050000	0.199221537586523	SNPs
Chr5	122	6050001	6100000	0.224439694655342	SNPs
Chr5	123	6100001	6150000	0.267814924813713	SNPs
Chr5	124	6150001	6200000	0.314216333820331	SNPs
Chr5	125	6200001	6250000	0.341115701360401	SNPs
Chr5	126	6250001	6300000	0.300766650050302	SNPs
Chr5	127	6300001	6350000	0.274203524604476	SNPs
Chr5	128	6350001	6400000	0.162234907218927	SNPs
Chr5	129	6400001	6450000	0.147104012977633	SNPs
Chr5	130	6450001	6500000	0.261426325022937	SNPs
Chr5	131	6500001	6550000	0.287653208374518	SNPs
Chr5	132	6550001	6600000	0.326657291307624	SNPs
Chr5	133	6600001	6650000	0.371377489842989	SNPs
Chr5	134	6650001	6700000	0.42820240377139	SNPs
Chr5	135	6700001	6750000	0.379783542199262	SNPs
Chr5	136	6750001	6800000	0.353556658847695	SNPs
Chr5	137	6800001	6850000	0.480656170474538	SNPs
Chr5	138	6850001	6900000	0.504865601260595	SNPs
Chr5	139	6900001	6950000	0.455774255499964	SNPs
Chr5	140	6950001	7000000	0.457455465971216	SNPs
Chr5	141	7000001	7050000	0.516970316653631	SNPs
Chr5	142	7050001	7100000	0.464180307856237	SNPs
Chr5	143	7100001	7150000	0.386844626178528	SNPs
Chr5	144	7150001	7200000	0.455101771311461	SNPs
Chr5	145	7200001	7250000	0.558664336340737	SNPs
Chr5	146	7250001	7300000	0.609773134666878	SNPs
Chr5	147	7300001	7350000	0.730820288597203	SNPs
Chr5	148	7350001	7400000	0.838081516663242	SNPs
Chr5	149	7400001	7450000	0.874731904936593	SNPs
Chr5	150	7450001	7500000	1.00250390075194	SNPs
Chr5	151	7500001	7550000	1.09261678201119	SNPs
Chr5	152	7550001	7600000	1.1924806840037	SNPs
Chr5	153	7600001	7650000	1.21400017803576	SNPs
Chr5	154	7650001	7700000	1.22307871458053	SNPs
[truncated: 386 more rows]
